# Supplementary material for: Gene-expression memory-based prediction of cell lineages from scRNA-seq datasets
Source: Nat Commun. 2024 Mar 29;15:2744. doi: 10.1038/s41467-024-47158-y (PMC10980719; doi:10.1038/s41467-024-47158-y)
Supplement: Supplementary file 11 — Source Data [file 41467_2024_47158_MOESM11_ESM.zip]

Archive with 270 entries (269 files):
- Source Data files/
- __MACOSX/._Source Data files
- Source Data files/Source Data file S14a.csv
- __MACOSX/Source Data files/._Source Data file S14a.csv
- Source Data files/Source Data file S16i.csv
- __MACOSX/Source Data files/._Source Data file S16i.csv
- Source Data files/Source Data file S18b.csv
- __MACOSX/Source Data files/._Source Data file S18b.csv
- Source Data files/Source Data file 6b.csv
- __MACOSX/Source Data files/._Source Data file 6b.csv
- Source Data files/Source Data file S22c.csv
- __MACOSX/Source Data files/._Source Data file S22c.csv
- Source Data files/Source Data file 3c.xls
- __MACOSX/Source Data files/._Source Data file 3c.xls
- Source Data files/Source Data file 2f.xls
- __MACOSX/Source Data files/._Source Data file 2f.xls
- Source Data files/Source Data file 3b.xls
- __MACOSX/Source Data files/._Source Data file 3b.xls
- Source Data files/Source Data file 1j.xls
- __MACOSX/Source Data files/._Source Data file 1j.xls
- Source Data files/Source Data file S22b.csv
- __MACOSX/Source Data files/._Source Data file S22b.csv
- Source Data files/Source Data file S18c.csv
- __MACOSX/Source Data files/._Source Data file S18c.csv
- Source Data files/Source Data file S16h.csv
- __MACOSX/Source Data files/._Source Data file S16h.csv
- Source Data files/Source Data file S14b.csv
- __MACOSX/Source Data files/._Source Data file S14b.csv
- Source Data files/Source Data file S16j.csv
- __MACOSX/Source Data files/._Source Data file S16j.csv
- Source Data files/Source Data file 6a.csv
- __MACOSX/Source Data files/._Source Data file 6a.csv
- Source Data files/Source Data file 4i.csv
- __MACOSX/Source Data files/._Source Data file 4i.csv
- Source Data files/Source Data file S12gh.csv
- __MACOSX/Source Data files/._Source Data file S12gh.csv
- Source Data files/Source Data file S1a.csv
- __MACOSX/Source Data files/._Source Data file S1a.csv
- Source Data files/Source Data file S14c.csv
- __MACOSX/Source Data files/._Source Data file S14c.csv
- Source Data files/Source Data file S1c.xlsx
- __MACOSX/Source Data files/._Source Data file S1c.xlsx
- Source Data files/Source Data file S1b.xlsx
- __MACOSX/Source Data files/._Source Data file S1b.xlsx
- Source Data files/Source Data file 4l.csv
- __MACOSX/Source Data files/._Source Data file 4l.csv
- Source Data files/Source Data file S11bc.csv
- __MACOSX/Source Data files/._Source Data file S11bc.csv
- Source Data files/Source Data file S22e.csv
- __MACOSX/Source Data files/._Source Data file S22e.csv
- Source Data files/Source Data file S22a.xlsx
- __MACOSX/Source Data files/._Source Data file S22a.xlsx
- Source Data files/Source Data file S2i.csv
- __MACOSX/Source Data files/._Source Data file S2i.csv
- Source Data files/Source Data file S1e.csv
- __MACOSX/Source Data files/._Source Data file S1e.csv
- Source Data files/Source Data file S20ab.csv
- __MACOSX/Source Data files/._Source Data file S20ab.csv
- Source Data files/Source Data file S1d.csv
- __MACOSX/Source Data files/._Source Data file S1d.csv
- Source Data files/Source Data file S2h.csv
- __MACOSX/Source Data files/._Source Data file S2h.csv
- Source Data files/Source Data file 6e.csv
- __MACOSX/Source Data files/._Source Data file 6e.csv
- Source Data files/Source Data file S19a.csv
- __MACOSX/Source Data files/._Source Data file S19a.csv
- Source Data files/Source Data file S6de.csv
- __MACOSX/Source Data files/._Source Data file S6de.csv
- Source Data files/Source Data file S12ef.csv
- __MACOSX/Source Data files/._Source Data file S12ef.csv
- Source Data files/Source Data file S1f.csv
- __MACOSX/Source Data files/._Source Data file S1f.csv
- Source Data files/Source Data file S1g.csv
- __MACOSX/Source Data files/._Source Data file S1g.csv
- Source Data files/Source Data file S19b.csv
- __MACOSX/Source Data files/._Source Data file S19b.csv
- Source Data files/Source Data file S18f.csv
- __MACOSX/Source Data files/._Source Data file S18f.csv
- Source Data files/Source Data file S8e.xls
- __MACOSX/Source Data files/._Source Data file S8e.xls
- Source Data files/Source Data file 4e.xls
- __MACOSX/Source Data files/._Source Data file 4e.xls
- Source Data files/Source Data file 2h.csv
- __MACOSX/Source Data files/._Source Data file 2h.csv
- Source Data files/Source Data file S7adefg.xlsx
- __MACOSX/Source Data files/._Source Data file S7adefg.xlsx
- Source Data files/Source Data file S7c.csv
- __MACOSX/Source Data files/._Source Data file S7c.csv
- Source Data files/Source Data file S7b.csv
- __MACOSX/Source Data files/._Source Data file S7b.csv
- Source Data files/Source Data file 2cd.xls
- __MACOSX/Source Data files/._Source Data file 2cd.xls
- Source Data files/Source Data file 4j.xlsx
- __MACOSX/Source Data files/._Source Data file 4j.xlsx
- Source Data files/Source Data file S6ce.csv
- __MACOSX/Source Data files/._Source Data file S6ce.csv
- Source Data files/Source Data file S6fgh.csv
- __MACOSX/Source Data files/._Source Data file S6fgh.csv
- Source Data files/Source Data file S13.xlsx
- __MACOSX/Source Data files/._Source Data file S13.xlsx
- Source Data files/Source Data file 4k.xlsx
- __MACOSX/Source Data files/._Source Data file 4k.xlsx
- Source Data files/Source Data file S11efg.xlsx
- __MACOSX/Source Data files/._Source Data file S11efg.xlsx
- Source Data files/Source Data file 4b.xls
- __MACOSX/Source Data files/._Source Data file 4b.xls
- Source Data files/Source Data file S6a.csv
- __MACOSX/Source Data files/._Source Data file S6a.csv
- Source Data files/Source Data file S4h.csv
- __MACOSX/Source Data files/._Source Data file S4h.csv
- Source Data files/Source Data file S12cd.csv
- __MACOSX/Source Data files/._Source Data file S12cd.csv
- Source Data files/Source Data file 1a.csv
- __MACOSX/Source Data files/._Source Data file 1a.csv
- Source Data files/Source Data file 1gh.xls
- __MACOSX/Source Data files/._Source Data file 1gh.xls
- Source Data files/Source Data file S10c.csv
- __MACOSX/Source Data files/._Source Data file S10c.csv
- Source Data files/Source Data file S8abdf.csv
- __MACOSX/Source Data files/._Source Data file S8abdf.csv
- Source Data files/Source Data file 5de.xlsx
- __MACOSX/Source Data files/._Source Data file 5de.xlsx
- Source Data files/Source Data file 3d.csv
- __MACOSX/Source Data files/._Source Data file 3d.csv
- Source Data files/Source Data file S4e.csv
- __MACOSX/Source Data files/._Source Data file S4e.csv
- Source Data files/Source Data file S5a.csv
- __MACOSX/Source Data files/._Source Data file S5a.csv
- Source Data files/Source Data file 6d.xls
- __MACOSX/Source Data files/._Source Data file 6d.xls
- Source Data files/Source Data file S4d.csv
- __MACOSX/Source Data files/._Source Data file S4d.csv
- Source Data files/Source Data file 3e.csv
- __MACOSX/Source Data files/._Source Data file 3e.csv
- Source Data files/Source Data file S10b.csv
- __MACOSX/Source Data files/._Source Data file S10b.csv
- Source Data files/Source Data file S17ghij.xlsx
- __MACOSX/Source Data files/._Source Data file S17ghij.xlsx
- Source Data files/Source Data file 4h.xlsx
- __MACOSX/Source Data files/._Source Data file 4h.xlsx
- Source Data files/Source Data file S9a.csv
- __MACOSX/Source Data files/._Source Data file S9a.csv
- Source Data files/Source Data file S5b.csv
- __MACOSX/Source Data files/._Source Data file S5b.csv
- Source Data files/Source Data file S12ab.csv
- __MACOSX/Source Data files/._Source Data file S12ab.csv
- Source Data files/Source Data file S4g.csv
- __MACOSX/Source Data files/._Source Data file S4g.csv
- Source Data files/Source Data file S5c.csv
- __MACOSX/Source Data files/._Source Data file S5c.csv
- Source Data files/Source Data file 2b.csv
- __MACOSX/Source Data files/._Source Data file 2b.csv
- Source Data files/Source Data file S12i.csv
- __MACOSX/Source Data files/._Source Data file S12i.csv
- Source Data files/Source Data file S10a.csv
- __MACOSX/Source Data files/._Source Data file S10a.csv
- Source Data files/Source Data file S10e.csv
- __MACOSX/Source Data files/._Source Data file S10e.csv
- Source Data files/Source Data file S9d.csv
- __MACOSX/Source Data files/._Source Data file S9d.csv
- Source Data files/Source Data file S9bcf.xlsx
- __MACOSX/Source Data files/._Source Data file S9bcf.xlsx
- Source Data files/Source Data file S4c.csv
- __MACOSX/Source Data files/._Source Data file S4c.csv
- Source Data files/Source Data file S4b.csv
- __MACOSX/Source Data files/._Source Data file S4b.csv
- Source Data files/Source Data file S9e.csv
- __MACOSX/Source Data files/._Source Data file S9e.csv
- Source Data files/Source Data file 2g.csv
- __MACOSX/Source Data files/._Source Data file 2g.csv
- Source Data files/Source Data file S10d.csv
- __MACOSX/Source Data files/._Source Data file S10d.csv
- Source Data files/Source Data file S16a.xlsx
- __MACOSX/Source Data files/._Source Data file S16a.xlsx
- Source Data files/Source Data file S10f.csv
- __MACOSX/Source Data files/._Source Data file S10f.csv
- Source Data files/Source Data file 1i.csv
- __MACOSX/Source Data files/._Source Data file 1i.csv
- Source Data files/Source Data file 3a.csv
- __MACOSX/Source Data files/._Source Data file 3a.csv
- Source Data files/Source Data file 2e.csv
- __MACOSX/Source Data files/._Source Data file 2e.csv
- Source Data files/Source Data file S8c.csv
- __MACOSX/Source Data files/._Source Data file S8c.csv
- Source Data files/Source Data file S5d.csv
- __MACOSX/Source Data files/._Source Data file S5d.csv
- Source Data files/Source Data file S22d.txt
- __MACOSX/Source Data files/._Source Data file S22d.txt
- Source Data files/Source Data file S4a.csv
- __MACOSX/Source Data files/._Source Data file S4a.csv
- Source Data files/Source Data file S15bde.xlsx
- __MACOSX/Source Data files/._Source Data file S15bde.xlsx
- Source Data files/Source Data file S18de.csv
- __MACOSX/Source Data files/._Source Data file S18de.csv
- Source Data files/Source Data file S17d.csv
- __MACOSX/Source Data files/._Source Data file S17d.csv
- Source Data files/Source Data file 4c.csv
- __MACOSX/Source Data files/._Source Data file 4c.csv
- Source Data files/Source Data file S2f.csv
- __MACOSX/Source Data files/._Source Data file S2f.csv
- Source Data files/Source Data file 1b.xls
- __MACOSX/Source Data files/._Source Data file 1b.xls
- Source Data files/Source Data file 1c.xls
- __MACOSX/Source Data files/._Source Data file 1c.xls
- Source Data files/Source Data file S2g.csv
- __MACOSX/Source Data files/._Source Data file S2g.csv
- Source Data files/Source Data file S20c.csv
- __MACOSX/Source Data files/._Source Data file S20c.csv
- Source Data files/Source Data file S17e.csv
- __MACOSX/Source Data files/._Source Data file S17e.csv
- Source Data files/Source Data file S16c.csv
- __MACOSX/Source Data files/._Source Data file S16c.csv
- Source Data files/Source Data file S4f.xlsx
- __MACOSX/Source Data files/._Source Data file S4f.xlsx
- Source Data files/Source Data file S2e.csv
- __MACOSX/Source Data files/._Source Data file S2e.csv
- Source Data files/Source Data file S2d.csv
- __MACOSX/Source Data files/._Source Data file S2d.csv
- Source Data files/Source Data file S21d.csv
- __MACOSX/Source Data files/._Source Data file S21d.csv
- Source Data files/Source Data file S3.xlsx
- __MACOSX/Source Data files/._Source Data file S3.xlsx
- Source Data files/Source Data file S17f.csv
- __MACOSX/Source Data files/._Source Data file S17f.csv
- Source Data files/Source Data file S17b.csv
- __MACOSX/Source Data files/._Source Data file S17b.csv
- Source Data files/Source Data file S16f.csv
- __MACOSX/Source Data files/._Source Data file S16f.csv
- Source Data files/Source Data file 5a.csv
- __MACOSX/Source Data files/._Source Data file 5a.csv
- Source Data files/Source Data file S20d.csv
- __MACOSX/Source Data files/._Source Data file S20d.csv
- Source Data files/Source Data file S2a.csv
- __MACOSX/Source Data files/._Source Data file S2a.csv
- Source Data files/Source Data file 1e.xls
- __MACOSX/Source Data files/._Source Data file 1e.xls
- Source Data files/Source Data file S15ac.csv
- __MACOSX/Source Data files/._Source Data file S15ac.csv
- Source Data files/Source Data file S21a.csv
- __MACOSX/Source Data files/._Source Data file S21a.csv
- Source Data files/Source Data file S20e.csv
- __MACOSX/Source Data files/._Source Data file S20e.csv
- Source Data files/Source Data file S16g.csv
- __MACOSX/Source Data files/._Source Data file S16g.csv
- Source Data files/Source Data file S17c.csv
- __MACOSX/Source Data files/._Source Data file S17c.csv
- Source Data files/Source Data file S16e.csv
- __MACOSX/Source Data files/._Source Data file S16e.csv
- Source Data files/Source Data file S17a.csv
- __MACOSX/Source Data files/._Source Data file S17a.csv
- Source Data files/Source Data file 5b.csv
- __MACOSX/Source Data files/._Source Data file 5b.csv
- Source Data files/Source Data file 4f.csv
- __MACOSX/Source Data files/._Source Data file 4f.csv
- Source Data files/Source Data file S2c.csv
- __MACOSX/Source Data files/._Source Data file S2c.csv
- Source Data files/Source Data file S2b.csv
- __MACOSX/Source Data files/._Source Data file S2b.csv
- Source Data files/Source Data file 1f.xls
- __MACOSX/Source Data files/._Source Data file 1f.xls
- Source Data files/Source Data file S20f.csv
- __MACOSX/Source Data files/._Source Data file S20f.csv
- Source Data files/Source Data file S21b.csv
- __MACOSX/Source Data files/._Source Data file S21b.csv
- Source Data files/Source Data file 4g.csv
- __MACOSX/Source Data files/._Source Data file 4g.csv
- Source Data files/Source Data file 5c.csv
- __MACOSX/Source Data files/._Source Data file 5c.csv
- Source Data files/Source Data file S16d.csv
- __MACOSX/Source Data files/._Source Data file S16d.csv
