# Supplementary material for: Gene-expression memory-based prediction of cell lineages from scRNA-seq datasets
Source: Nat Commun. 2024 Mar 29;15:2744. doi: 10.1038/s41467-024-47158-y (PMC10980719; doi:10.1038/s41467-024-47158-y)
Supplement: Supplementary file 11 — Source Data [file 41467_2024_47158_MOESM11_ESM.zip › Source Data files/Source Data file S14a.csv]

size	time	freq
1225	30	1
556	30	1
317	30	1
208	30	1
92	30	1
86	30	1
69	30	1
60	30	1
45	30	1
37	30	1
27	30	1
24	30	1
20	30	1
16	30	1
13	30	1
11	30	2
8	30	1
7	30	1
6	30	3
5	30	4
4	30	5
3	30	4
2	30	15
211	30	1
142	30	1
100	30	1
53	30	1
51	30	1
45	30	1
29	30	1
23	30	2
15	30	1
13	30	2
9	30	3
8	30	1
7	30	2
6	30	1
5	30	2
4	30	1
3	30	6
2	30	16
1	30	2
1671	25	1
183	25	1
123	25	1
105	25	1
36	25	1
28	25	1
27	25	1
24	25	1
22	25	1
20	25	1
16	25	1
13	25	2
12	25	1
11	25	2
10	25	1
9	25	2
8	25	2
7	25	2
6	25	3
5	25	6
4	25	8
3	25	10
2	25	32
1	25	2
49	25	1
40	25	1
32	25	1
17	25	1
12	25	2
10	25	1
8	25	3
7	25	3
6	25	1
5	25	3
4	25	7
3	25	16
2	25	20
425	23	1
160	23	1
99	23	1
93	23	1
83	23	1
65	23	1
42	23	1
35	23	1
33	23	1
27	23	1
20	23	1
18	23	2
16	23	1
12	23	1
11	23	3
10	23	4
9	23	1
8	23	1
7	23	5
6	23	8
5	23	9
4	23	10
3	23	21
2	23	61
454	23	1
283	23	1
60	23	1
48	23	1
40	23	1
31	23	1
26	23	2
24	23	1
17	23	1
16	23	1
15	23	1
12	23	1
11	23	1
10	23	2
9	23	1
7	23	5
6	23	2
5	23	4
4	23	7
3	23	11
2	23	32
1	23	1
110	21	1
49	21	1
26	21	1
25	21	2
18	21	1
12	21	1
10	21	1
9	21	2
8	21	2
7	21	3
6	21	2
5	21	6
4	21	15
3	21	12
2	21	47
1	21	167
124	21	1
53	21	1
30	21	2
14	21	1
11	21	1
10	21	1
9	21	2
8	21	3
6	21	4
5	21	2
4	21	6
3	21	18
2	21	43
1	21	182
271	21	1
136	21	1
114	21	1
70	21	1
64	21	1
56	21	1
54	21	1
53	21	1
52	21	1
50	21	1
48	21	1
45	21	1
44	21	1
41	21	3
40	21	1
39	21	2
37	21	1
34	21	3
33	21	1
31	21	1
29	21	1
28	21	1
27	21	3
26	21	2
25	21	2
24	21	1
23	21	1
22	21	1
21	21	5
20	21	3
19	21	10
18	21	7
17	21	6
16	21	8
15	21	12
14	21	9
13	21	7
12	21	14
11	21	15
10	21	15
9	21	20
8	21	36
7	21	34
6	21	47
5	21	60
4	21	115
3	21	141
2	21	319
1	21	308
141	21	1
69	21	1
37	21	1
24	21	1
16	21	2
13	21	2
12	21	1
11	21	1
10	21	2
9	21	1
8	21	3
7	21	3
6	21	5
5	21	4
4	21	9
3	21	21
2	21	69
1	21	269
69	21	1
63	21	1
30	21	1
27	21	1
25	21	1
23	21	1
19	21	1
16	21	1
15	21	1
14	21	1
13	21	2
12	21	2
10	21	1
9	21	2
8	21	1
7	21	2
6	21	8
5	21	6
4	21	12
3	21	18
2	21	39
1	21	210
36	21	1
28	21	1
25	21	1
22	21	1
19	21	2
13	21	1
11	21	1
10	21	2
8	21	3
7	21	4
6	21	2
5	21	7
4	21	10
3	21	16
2	21	35
1	21	140
83	21	1
78	21	1
31	21	1
24	21	1
22	21	1
18	21	2
15	21	1
14	21	1
13	21	2
11	21	2
10	21	4
9	21	2
8	21	4
7	21	5
6	21	10
5	21	5
4	21	11
3	21	18
2	21	44
1	21	209
101	21	1
87	21	1
35	21	1
33	21	1
30	21	1
21	21	1
16	21	1
15	21	1
14	21	1
11	21	1
10	21	4
9	21	4
8	21	5
7	21	5
6	21	10
5	21	9
4	21	17
3	21	22
2	21	55
1	21	214
150	17	1
91	17	1
40	17	1
34	17	1
32	17	1
27	17	1
26	17	1
19	17	1
17	17	1
15	17	3
14	17	4
13	17	2
12	17	1
11	17	3
10	17	4
9	17	5
8	17	4
7	17	6
6	17	6
5	17	5
4	17	13
3	17	35
2	17	110
219	17	1
197	17	1
64	17	1
55	17	1
49	17	1
46	17	1
25	17	1
22	17	1
18	17	3
17	17	1
16	17	1
14	17	2
13	17	3
12	17	3
11	17	3
10	17	3
9	17	1
8	17	4
7	17	4
6	17	6
5	17	11
4	17	11
3	17	33
2	17	66
1	17	3
9	15	2
8	15	1
6	15	3
5	15	4
4	15	9
3	15	24
2	15	65
1	15	1
13	15	1
12	15	1
11	15	1
10	15	1
9	15	2
8	15	2
7	15	2
6	15	3
5	15	7
4	15	15
3	15	23
2	15	72
65	14	1
55	14	1
27	14	1
23	14	1
16	14	1
15	14	1
14	14	2
13	14	1
12	14	3
11	14	4
10	14	2
9	14	2
8	14	3
7	14	4
6	14	11
5	14	10
4	14	17
3	14	33
2	14	77
113	14	1
92	14	1
61	14	1
52	14	1
43	14	1
28	14	1
27	14	1
21	14	1
20	14	1
19	14	1
18	14	2
17	14	2
16	14	3
15	14	2
14	14	2
13	14	2
11	14	1
10	14	3
9	14	4
8	14	8
7	14	11
6	14	8
5	14	16
4	14	25
3	14	50
2	14	107
1	14	2
28	12	1
21	12	1
16	12	1
10	12	5
9	12	2
8	12	5
7	12	6
6	12	5
5	12	11
4	12	18
3	12	22
2	12	94
1	12	290
21	12	2
15	12	1
13	12	1
12	12	2
11	12	1
8	12	7
7	12	4
6	12	10
5	12	11
4	12	13
3	12	29
2	12	77
1	12	279
30	12	1
20	12	1
17	12	1
14	12	2
13	12	1
12	12	2
11	12	1
9	12	3
8	12	6
7	12	4
6	12	2
5	12	10
4	12	10
3	12	28
2	12	64
1	12	265
39	12	1
21	12	1
19	12	1
18	12	1
16	12	1
13	12	3
12	12	2
11	12	3
10	12	4
9	12	2
8	12	4
7	12	4
6	12	1
5	12	6
4	12	15
3	12	38
2	12	92
1	12	238
111	12	1
87	12	1
48	12	1
38	12	1
33	12	1
27	12	2
22	12	1
18	12	1
17	12	1
14	12	1
13	12	1
12	12	2
11	12	7
10	12	3
9	12	3
8	12	4
7	12	8
6	12	4
5	12	15
4	12	17
3	12	38
2	12	81
1	12	3
141	12	1
62	12	1
53	12	1
44	12	1
39	12	1
33	12	1
28	12	1
25	12	1
23	12	1
22	12	1
20	12	1
19	12	1
18	12	1
17	12	2
14	12	2
13	12	3
12	12	3
10	12	7
9	12	4
8	12	8
7	12	11
6	12	9
5	12	12
4	12	30
3	12	56
2	12	125
1	12	3
17	11	1
8	11	1
7	11	1
6	11	8
5	11	4
4	11	12
3	11	21
2	11	106
1	11	4
15	11	1
8	11	3
7	11	1
6	11	3
5	11	6
4	11	17
3	11	33
2	11	76
1	11	6
144	9	1
81	9	1
61	9	1
44	9	1
30	9	1
25	9	1
17	9	1
15	9	1
14	9	1
13	9	3
11	9	3
10	9	1
8	9	2
7	9	3
6	9	3
5	9	2
4	9	5
3	9	19
2	9	39
1	9	1
885	9	1
171	9	1
121	9	1
82	9	1
46	9	1
45	9	1
40	9	1
32	9	1
28	9	1
25	9	1
24	9	1
23	9	1
22	9	2
20	9	1
18	9	2
16	9	4
15	9	2
14	9	1
13	9	1
12	9	6
11	9	2
10	9	3
9	9	3
8	9	6
7	9	10
6	9	7
5	9	10
4	9	23
3	9	35
2	9	90
1	9	3
55	9	1
53	9	1
31	9	1
30	9	1
25	9	1
23	9	1
18	9	1
17	9	1
15	9	2
14	9	2
13	9	2
12	9	4
11	9	3
10	9	4
9	9	7
8	9	6
7	9	7
6	9	10
5	9	25
4	9	31
3	9	61
2	9	164
62	9	1
39	9	1
28	9	2
20	9	1
19	9	1
17	9	1
15	9	1
14	9	2
10	9	2
9	9	4
8	9	5
7	9	4
6	9	13
5	9	16
4	9	27
3	9	47
2	9	148
1	9	1
4	8	2
3	8	18
2	8	62
4	8	1
3	8	1
2	8	48
5	8	1
4	8	2
3	8	21
2	8	130
4	8	2
3	8	6
2	8	35
1	8	4
7	6	4
6	6	4
5	6	5
4	6	11
3	6	26
2	6	108
1	6	3
8	6	1
7	6	2
6	6	1
5	6	3
4	6	9
3	6	21
2	6	91
1	6	3
3	5	4
2	5	27
2	5	4
1	5	1
117	3	1
81	3	1
80	3	1
71	3	1
61	3	1
44	3	1
43	3	1
38	3	1
37	3	2
35	3	1
32	3	1
31	3	1
30	3	1
26	3	1
23	3	1
21	3	1
18	3	2
15	3	1
13	3	1
12	3	1
10	3	3
8	3	1
7	3	1
6	3	5
5	3	2
4	3	3
3	3	18
2	3	186
1	3	385
124	3	1
87	3	1
77	3	1
75	3	1
70	3	2
66	3	2
65	3	2
64	3	1
62	3	1
55	3	1
48	3	1
44	3	1
43	3	1
42	3	1
41	3	1
36	3	1
30	3	1
29	3	1
27	3	1
25	3	1
22	3	1
20	3	1
18	3	1
17	3	2
15	3	1
14	3	1
13	3	1
12	3	1
9	3	1
8	3	2
7	3	1
6	3	1
5	3	10
4	3	12
3	3	36
2	3	349
1	3	375
116	3	1
115	3	1
108	3	1
100	3	1
91	3	1
89	3	1
86	3	1
83	3	1
82	3	1
78	3	1
75	3	1
73	3	1
72	3	2
64	3	1
63	3	2
54	3	1
53	3	1
50	3	1
49	3	1
48	3	4
47	3	1
40	3	2
36	3	1
35	3	1
34	3	2
32	3	1
31	3	1
30	3	2
29	3	1
28	3	1
27	3	1
24	3	2
22	3	1
18	3	1
16	3	1
14	3	1
13	3	1
12	3	1
11	3	3
10	3	4
9	3	3
8	3	3
7	3	5
6	3	7
5	3	6
4	3	18
3	3	44
2	3	283
1	3	383
121	3	1
92	3	1
75	3	1
74	3	1
66	3	1
62	3	1
46	3	1
36	3	1
30	3	1
28	3	1
27	3	1
25	3	1
21	3	1
20	3	1
15	3	1
12	3	1
11	3	1
9	3	1
7	3	3
6	3	2
5	3	1
4	3	4
3	3	23
2	3	247
1	3	377
38	3	1
5	3	3
4	3	6
3	3	28
2	3	190
1	3	568
82	3	1
70	3	1
58	3	1
57	3	1
43	3	1
24	3	1
18	3	1
7	3	1
6	3	2
5	3	4
4	3	4
3	3	32
2	3	233
1	3	553
61	3	1
47	3	1
35	3	1
7	3	4
5	3	6
4	3	12
3	3	28
2	3	143
1	3	552
41	3	1
26	3	1
14	3	1
6	3	2
5	3	1
4	3	2
3	3	20
2	3	122
1	3	569
3	3	8
2	3	58
1	3	1
3	3	2
2	3	16
1	3	6
2	2	45
1	2	5
2	2	44
1	2	6
2	2	56
1	2	3
3	2	5
2	2	167
1	2	3
