# Supplementary material for: Gene-expression memory-based prediction of cell lineages from scRNA-seq datasets
Source: Nat Commun. 2024 Mar 29;15:2744. doi: 10.1038/s41467-024-47158-y (PMC10980719; doi:10.1038/s41467-024-47158-y)
Supplement: Supplementary file 11 — Source Data [file 41467_2024_47158_MOESM11_ESM.zip › Source Data files/Source Data file S16i.csv]

lower_tri_predicted	lower_tri_real
0	2
0	0
0	0
0	0
0	0
0	0
0	0
0	0
0	0
0	0
0	0
0	0
0	0
0	0
0	0
0	0
0	0
0	0
0	0
0	0
0	0
0	0
0	0
0	0
0	0
0	0
0	0
0	0
0	0
0	0
0	1
0	0
0	0
0	0
0	0
0	0
0	0
0	0
0	0
0	0
0	0
0	0
0	0
0	0
0	0
0	1
0	0
0	0
0	0
0	0
0	0
2	6
0	0
0	0
0	0
0	0
46	78
0	0
0	0
1	1
12	45
0	0
4	5
0	0
0	0
198	375
6	16
0	0
0	0
0	0
0	0
0	0
0	0
0	0
0	0
0	0
2	2
0	0
0	0
0	0
0	0
0	0
0	0
0	0
0	0
0	0
0	0
0	0
0	0
0	0
0	0
0	0
0	0
0	0
0	0
0	0
0	1
0	0
0	0
0	0
0	0
0	0
0	0
0	0
0	0
0	0
0	0
0	0
0	0
0	0
0	0
2	3
0	0
0	0
0	0
0	0
0	0
0	3
0	0
0	0
0	0
1	1
56	121
0	0
0	0
2	13
24	60
0	0
3	1
0	1
0	0
326	518
2	9
0	0
0	0
0	0
0	0
0	0
0	0
0	0
0	0
1	3
0	0
0	0
0	0
0	0
0	0
0	0
0	0
0	0
0	0
0	1
0	0
0	0
0	0
0	0
0	0
0	0
0	0
0	0
0	0
0	0
0	0
0	0
0	0
0	0
4	6
0	0
0	0
0	0
0	0
1	0
0	2
0	0
0	0
0	0
1	0
56	96
0	1
0	0
1	2
22	77
0	0
5	5
0	1
0	0
244	534
68	118
0	0
0	0
0	0
0	0
0	0
0	0
0	2
0	0
0	0
5	5
0	2
0	0
0	0
0	0
0	0
0	0
0	1
0	0
0	0
0	0
6	5
0	0
0	0
0	0
0	0
0	0
0	0
0	0
0	0
6	9
0	0
0	0
0	0
0	0
0	0
0	0
1	2
0	0
0	0
0	0
0	0
0	0
0	0
0	0
10	25
0	0
0	0
0	0
0	0
0	0
16	17
0	0
0	0
0	0
3	3
86	232
0	2
0	0
5	26
56	177
0	0
7	24
0	0
0	0
244	456
48	95
0	0
0	0
0	0
0	0
0	2
0	0
0	0
0	0
0	0
2	1
0	0
0	0
0	0
0	0
0	0
0	0
0	0
0	0
0	0
0	0
2	7
0	0
0	0
0	0
0	0
0	0
0	0
0	0
0	0
0	5
0	0
0	0
0	0
0	0
0	0
0	0
2	2
0	1
0	0
0	0
0	0
0	0
0	0
0	0
8	36
0	0
0	0
0	1
0	0
1	4
16	25
0	0
0	0
0	0
2	3
74	202
0	7
0	0
15	46
96	215
0	0
12	34
2	4
0	0
288	622
88	321
0	0
0	2
0	1
0	0
0	8
0	0
0	5
0	0
0	0
2	9
0	1
0	0
0	0
0	0
0	0
0	0
0	0
0	0
0	0
1	0
0	1
0	0
0	0
0	0
0	0
0	0
0	0
0	0
0	0
26	33
0	0
0	0
0	6
0	0
0	0
0	0
13	15
0	1
0	0
0	0
0	0
0	0
0	0
0	0
40	87
0	0
0	1
0	0
0	0
0	1
76	144
0	0
0	5
0	0
15	24
100	319
0	6
0	0
2	20
196	659
0	0
5	29
4	7
1	5
146	400
122	421
0	0
0	0
0	0
0	0
1	2
0	0
0	0
0	1
0	0
5	15
14	13
0	0
0	0
0	0
0	0
0	0
0	4
0	0
0	0
0	1
2	6
0	0
0	0
0	0
0	0
0	0
0	0
0	0
1	3
20	32
0	0
0	0
0	0
0	0
0	0
0	0
10	27
2	13
0	0
0	0
0	0
0	0
2	0
1	0
8	30
0	0
0	0
0	0
0	0
1	5
64	102
0	0
0	0
0	0
3	31
82	233
0	13
0	0
1	9
114	662
0	0
2	25
14	35
3	0
164	450
4	9
0	0
0	0
0	0
0	0
0	0
0	0
1	0
0	0
0	0
0	1
0	0
1	0
0	0
0	0
0	0
0	0
0	0
0	0
0	0
0	0
0	0
0	0
0	0
0	0
0	0
0	0
16	42
0	0
0	0
0	0
0	0
0	0
1	0
4	9
0	0
0	0
0	0
0	0
1	0
10	14
0	0
0	0
0	0
2	0
20	50
0	0
0	0
2	0
12	39
0	0
1	0
0	1
0	0
434	613
6	14
0	0
0	0
0	0
0	0
0	0
0	0
0	0
0	0
1	0
0	0
0	0
0	0
0	0
0	0
0	0
0	0
0	0
0	0
0	0
0	0
0	0
0	0
0	0
0	0
0	0
0	0
10	41
0	0
1	0
0	0
0	0
0	0
3	0
2	7
0	0
0	0
0	0
0	0
0	0
0	13
0	0
0	0
0	0
4	0
16	61
0	0
0	0
9	4
14	31
0	0
1	0
0	1
0	0
476	602
6	15
0	0
0	0
0	0
0	0
0	0
0	0
0	0
0	0
0	1
0	0
0	0
0	0
0	0
0	0
0	0
0	0
0	0
0	0
0	1
0	0
0	0
0	0
0	0
0	0
0	0
0	0
20	59
0	0
0	0
0	0
0	0
0	0
2	5
0	3
0	0
0	0
0	0
0	0
0	0
4	10
0	0
0	0
0	0
0	0
30	65
0	0
0	0
3	1
10	31
0	0
1	0
0	0
0	0
472	556
16	20
0	0
0	0
0	0
1	0
0	0
0	0
0	0
0	0
0	0
0	0
0	0
0	0
0	0
0	0
0	0
0	0
0	0
0	0
4	5
0	0
0	0
0	0
0	0
0	0
0	0
1	0
12	35
0	0
0	0
0	0
0	0
0	0
4	0
8	5
0	0
0	0
0	0
0	0
0	0
0	5
0	0
0	0
0	0
2	1
6	37
0	1
0	0
3	0
20	33
0	0
1	1
0	0
0	0
344	472
12	22
0	0
0	0
0	0
0	0
0	0
0	0
0	0
0	0
1	2
0	1
0	0
0	0
0	0
0	0
1	0
0	0
0	0
0	0
0	1
0	0
0	0
0	0
0	0
0	0
0	0
0	0
12	29
0	0
0	0
0	0
0	0
0	0
0	0
4	5
0	0
0	0
0	0
0	0
2	0
2	6
0	0
0	0
0	0
0	0
20	65
0	0
0	0
2	2
6	32
0	0
4	0
0	0
0	0
446	641
20	14
0	0
0	0
0	0
0	0
0	0
0	0
0	0
0	0
0	0
0	1
0	0
0	0
0	0
0	0
0	0
0	0
0	0
0	0
0	0
0	0
0	0
0	0
0	0
0	0
0	0
0	0
10	32
0	0
0	0
0	0
0	0
0	0
3	4
2	5
0	0
0	0
0	0
0	0
1	0
0	10
0	0
0	0
0	0
3	0
22	60
0	0
0	0
5	3
20	37
0	0
3	1
0	0
0	0
482	637
6	15
0	0
0	0
0	0
0	0
0	0
0	0
0	0
1	0
2	5
0	0
0	0
0	0
0	0
0	0
0	0
0	0
6	12
0	0
0	0
0	0
0	0
0	0
0	0
0	1
0	0
0	0
0	0
0	0
0	0
88	133
0	0
0	0
0	0
12	12
26	36
0	0
0	0
2	0
0	0
0	0
0	0
0	0
0	0
178	178
84	270
0	0
0	0
0	0
0	0
0	3
0	0
0	0
0	0
0	0
7	12
0	1
0	0
0	0
0	0
0	0
0	0
0	0
0	0
0	0
1	0
0	1
0	0
0	0
0	0
0	0
0	0
0	0
0	0
1	0
112	305
0	0
0	8
0	0
0	0
0	0
0	0
10	20
4	5
0	0
0	0
0	0
0	0
0	0
0	0
102	155
0	0
0	1
0	0
0	0
8	8
30	56
0	0
0	0
0	0
0	0
66	116
0	0
0	0
0	1
4	8
0	0
0	0
0	1
1	0
106	198
106	270
0	1
0	0
0	0
0	0
0	0
0	0
0	0
0	0
0	0
2	0
6	3
0	0
0	0
0	0
0	0
0	0
0	0
0	0
0	0
0	0
0	2
0	0
0	0
0	0
0	0
0	0
0	0
0	0
0	0
148	394
0	0
0	4
0	0
0	0
0	0
0	0
5	9
22	16
0	1
0	0
0	0
0	0
0	0
0	2
108	122
0	0
0	1
0	0
0	0
5	8
26	73
0	0
0	0
0	0
0	0
24	56
0	0
0	0
0	0
0	5
1	0
0	0
0	2
1	0
46	132
48	54
0	0
0	3
0	0
0	0
0	0
0	1
0	0
0	0
0	0
5	3
0	3
0	0
0	0
0	0
0	0
0	0
0	0
0	0
0	0
0	0
0	6
0	0
0	0
0	0
0	0
0	1
0	0
0	0
4	0
2	7
0	0
0	0
0	0
0	0
0	0
0	0
0	0
0	0
0	0
0	0
0	0
0	0
0	0
0	0
8	29
0	0
0	4
0	0
0	0
0	0
124	194
0	16
0	1
0	0
29	26
194	425
0	0
0	0
16	41
0	1
0	0
0	0
0	1
0	0
146	224
16	46
0	0
0	0
0	0
0	0
0	0
0	3
0	1
0	0
0	0
2	2
2	4
0	0
0	0
0	0
0	0
0	0
0	0
0	0
0	0
0	0
4	9
0	0
0	0
0	0
0	0
0	0
0	0
0	0
2	0
0	0
0	0
0	0
0	0
0	0
0	0
0	0
0	0
0	0
0	0
0	0
0	0
0	0
0	0
0	0
42	47
0	4
0	0
0	0
0	0
7	4
144	214
1	13
0	0
0	0
14	19
226	371
0	0
0	0
10	18
2	2
0	0
0	0
0	0
0	0
172	239
46	92
0	0
2	2
0	0
0	0
0	3
0	0
0	0
0	0
0	0
3	6
4	6
0	0
0	0
0	0
0	0
0	2
0	0
0	0
0	0
0	0
0	6
0	0
0	0
0	0
0	0
1	6
0	0
0	0
0	0
0	1
0	0
0	0
0	0
0	0
0	0
0	0
3	1
0	1
0	0
0	0
0	0
0	0
0	0
0	0
56	76
0	0
0	1
0	0
0	0
3	0
168	294
3	28
0	1
0	0
18	33
250	575
0	0
0	0
13	38
2	4
0	0
2	1
0	0
0	0
200	324
6	18
0	0
0	0
1	0
0	0
0	0
0	0
0	0
0	0
1	0
0	0
0	0
0	0
0	0
0	0
0	0
0	0
0	0
0	0
0	1
0	0
0	0
0	0
0	0
0	0
0	0
3	0
0	1
0	0
0	0
0	0
0	0
0	0
1	0
2	5
0	0
0	0
0	0
0	0
0	0
234	398
0	0
0	0
0	0
43	56
14	47
0	0
0	0
5	5
6	12
1	0
2	5
0	1
0	0
414	630
6	15
0	0
0	0
0	0
0	0
0	0
0	0
0	0
0	0
0	0
0	0
0	0
0	0
0	0
0	0
0	0
0	0
0	0
0	0
0	0
0	0
0	0
0	0
0	0
0	0
0	0
0	0
0	0
0	0
0	0
0	0
0	0
0	0
0	0
0	0
0	0
0	0
0	0
0	0
0	0
0	0
0	0
0	0
0	0
0	0
2	8
0	0
0	0
0	0
0	0
0	0
268	328
0	0
0	1
0	0
34	54
12	28
0	0
0	0
7	2
2	6
0	0
3	0
0	0
0	0
544	613
14	23
0	0
0	0
0	0
0	0
0	0
0	0
0	0
0	0
0	1
0	0
0	0
0	0
0	0
0	0
0	0
0	0
0	0
0	0
0	0
0	0
0	0
0	0
0	0
0	0
0	0
0	0
0	0
0	0
0	0
0	0
0	0
0	0
0	0
4	6
0	0
0	0
0	0
0	0
1	0
252	463
0	1
0	0
0	0
25	71
26	49
0	0
0	0
9	9
6	8
0	0
0	1
0	0
0	0
484	715
4	15
0	0
2	0
0	0
0	0
0	0
0	0
0	0
0	0
0	0
4	0
2	4
0	0
0	0
0	0
0	0
0	0
0	0
0	0
0	0
0	0
2	6
0	0
0	0
0	0
0	0
0	0
0	0
0	0
1	1
0	1
0	0
0	0
0	0
0	0
0	0
0	0
0	0
26	23
0	0
0	0
0	0
0	0
0	0
0	0
12	14
0	0
0	0
0	0
0	0
0	0
18	41
0	0
0	0
0	0
0	1
38	76
0	0
0	0
11	8
2	6
0	0
2	3
0	2
2	0
650	753
16	25
0	0
0	0
0	0
0	0
0	0
0	0
0	0
0	0
0	0
2	3
0	1
0	0
0	0
0	0
0	0
0	0
0	0
0	0
0	0
1	1
0	1
0	0
0	0
0	0
0	0
0	0
0	0
0	0
0	0
2	3
0	0
0	0
0	0
0	0
0	0
0	0
3	4
68	63
0	0
0	0
0	0
0	0
0	0
0	0
2	4
0	0
0	0
0	0
0	0
2	1
48	86
0	2
0	0
0	0
7	11
38	88
0	0
0	0
11	8
0	1
0	0
0	0
0	2
0	0
834	1090
12	16
0	0
0	0
0	0
0	0
0	0
0	0
0	1
0	0
0	0
7	5
0	1
0	0
0	0
0	0
0	0
0	0
0	0
0	0
0	0
0	0
0	2
0	0
0	0
0	0
0	0
0	0
0	0
0	0
2	0
2	2
0	0
0	0
0	0
0	0
0	0
0	0
2	0
56	76
0	0
0	0
0	0
0	0
0	0
0	4
6	10
0	0
0	0
0	0
0	0
2	1
54	90
0	0
0	0
0	0
2	11
40	103
0	0
0	0
8	12
0	3
0	0
0	0
6	7
0	0
1092	1545
0	1
0	0
0	0
0	0
0	0
0	0
0	0
0	0
0	0
0	0
0	0
0	0
0	0
0	0
0	0
0	0
0	0
0	0
0	0
0	0
0	0
0	0
0	0
0	0
0	0
0	0
0	0
0	0
0	0
0	0
0	1
0	0
0	0
0	0
0	0
0	0
0	0
0	0
2	8
0	0
0	0
0	0
0	0
0	0
1	1
0	1
0	0
0	0
0	0
0	0
1	1
0	1
0	0
0	0
0	0
0	1
0	0
0	0
0	0
0	0
0	1
0	0
0	0
0	0
0	0
432	1292
2	6
0	0
0	0
0	0
0	0
0	0
0	0
0	0
0	0
0	3
6	9
0	0
0	0
0	0
0	0
0	0
0	0
0	0
0	0
0	1
0	0
0	0
0	0
0	0
0	0
0	0
1	0
0	7
0	0
0	0
0	0
0	0
0	0
3	3
0	0
0	0
0	0
0	0
0	0
0	0
0	0
0	0
0	0
0	0
0	0
0	1
0	0
0	0
0	0
0	1
0	0
0	0
0	0
0	0
586	1769
0	6
0	0
0	0
0	0
0	0
0	0
0	0
0	0
0	0
0	0
3	0
2	4
0	0
0	0
0	0
0	0
0	0
0	0
0	0
0	0
0	0
0	0
0	0
0	0
0	0
0	0
0	0
0	0
0	0
0	0
0	1
0	0
0	0
0	0
0	0
0	0
0	0
1	1
0	1
0	0
0	0
0	0
0	0
0	0
1	0
0	1
0	0
0	0
0	0
0	0
0	0
0	0
0	0
0	0
0	0
0	0
0	0
0	0
0	0
0	0
0	0
0	0
0	0
0	0
0	0
476	1165
2144	1071
3584	1746
4260	2161
5632	2579
6466	3021
3634	1723
3872	1674
4900	2237
5078	2221
4302	1921
2	20
0	0
0	0
0	0
0	0
0	0
0	0
0	0
1	2
0	0
0	0
0	0
0	0
0	0
0	0
0	0
0	0
0	1
0	0
0	0
0	0
0	0
0	0
0	1
0	9
0	0
0	0
0	0
0	0
0	3
8	10
0	0
0	0
0	0
0	0
0	2
0	0
0	0
1	0
16	72
0	1
2	17
4	22
0	5
640	1113
20	55
0	0
0	0
0	0
0	0
0	0
0	0
0	0
0	0
0	0
4	5
0	0
0	0
0	0
0	0
0	0
0	0
0	0
0	0
0	0
0	0
0	0
0	0
0	0
0	0
0	0
0	0
0	0
0	0
0	0
0	0
0	0
0	0
0	0
0	0
0	0
0	0
0	0
2	12
0	0
0	0
0	0
0	0
0	0
3	1
8	12
0	0
0	0
0	0
0	0
0	0
0	2
0	0
0	0
0	0
1	3
14	80
0	0
0	0
2	8
6	20
0	0
6	6
0	0
0	0
774	1399
20	45
0	0
0	0
0	0
0	0
0	0
0	0
0	0
0	0
0	0
2	4
0	0
0	0
0	0
0	0
0	0
0	0
0	0
0	0
0	0
0	0
0	1
0	0
0	0
0	0
0	0
0	0
0	0
0	0
1	1
0	0
0	0
0	0
0	0
0	0
0	0
0	0
0	0
6	24
0	0
0	0
0	0
0	0
0	0
4	6
6	16
0	0
0	0
0	0
0	0
0	0
2	7
0	0
0	0
0	0
3	2
18	109
0	0
0	0
2	16
0	12
0	0
2	3
0	0
0	0
648	1391
24	64
0	0
0	0
0	0
0	0
0	0
0	0
0	0
0	0
0	0
8	6
0	1
0	0
0	0
0	0
0	0
0	0
0	0
0	0
0	0
0	0
0	1
0	0
0	0
0	0
0	0
0	0
0	0
0	0
0	0
0	0
0	0
0	0
0	0
0	0
0	0
0	0
0	0
2	12
0	0
0	0
0	0
0	0
0	0
3	2
6	7
0	0
0	0
0	0
0	0
0	2
0	2
0	0
0	0
0	0
3	2
24	86
0	2
0	0
2	12
24	52
0	0
4	7
0	0
0	0
800	1516
4	39
0	0
0	0
0	0
0	0
0	0
0	0
0	0
0	0
0	0
0	6
0	1
0	0
0	0
0	0
0	0
0	0
0	0
0	0
0	0
0	0
0	0
0	0
0	0
0	0
0	0
0	0
0	0
0	0
[truncated: 103 more rows]
