# Supplementary material for: Gene-expression memory-based prediction of cell lineages from scRNA-seq datasets
Source: Nat Commun. 2024 Mar 29;15:2744. doi: 10.1038/s41467-024-47158-y (PMC10980719; doi:10.1038/s41467-024-47158-y)
Supplement: Supplementary file 11 — Source Data [file 41467_2024_47158_MOESM11_ESM.zip › Source Data files/Source Data file S18b.csv]

organoid	clone.id	value
S0_a	NA	2
S0_a	NA	1
S0_a	NA	4
S0_a	NA	3
S0_a	NA	2
S0_a	NA	2
S0_a	NA	2
S0_a	NA	1
S0_a	NA	2
S0_a	NA	1
S0_a	NA	1
S0_a	NA	1
S0_a	NA	2
S0_b	NA	2
S0_b	NA	2
S0_b	NA	3
S0_b	NA	2
S0_b	NA	3
S0_b	NA	3
S0_b	NA	2
S0_b	NA	4
S0_b	NA	1
S0_b	NA	2
S0_b	NA	2
S0_b	NA	3
S0_b	NA	2
S0_b	NA	1
S0_b	NA	2
S0_c	NA	5
S0_c	55	35
S0_c	NA	4
S0_c	NA	3
S0_d	NA	1
S0_d	NA	2
S0_d	NA	2
S0_d	NA	5
S0_d	NA	1
S0_d	NA	2
S0_e	NA	1
S0_e	NA	3
S0_e	NA	2
S0_e	NA	2
S0_e	NA	2
S0_e	NA	2
S0_e	NA	1
S0_f	NA	1
S0_f	NA	1
S0_f	NA	1
S0_f	NA	4
S0_f	NA	2
S0_f	NA	3
S0_f	NA	2
S0_f	NA	2
S0_f	NA	12
S0_g	770	12
S0_g	NA	2
S0_g	NA	3
S0_g	NA	1
S0_h	NA	5
S0_h	NA	2
S0_h	NA	3
S0_h	NA	2
S0_h	NA	2
S0_h	NA	2
S0_h	NA	2
S0_h	NA	1
S0_h	NA	2
S0_h	NA	5
S0_h	NA	1
S0_h	NA	2
S0_h	NA	2
S0_h	NA	1
S0_h	NA	1
S0_h	NA	2
S1_a	99	32
S1_a	NA	2
S1_a	NA	8
S1_a	NA	7
S1_b	NA	2
S1_b	NA	2
S1_b	NA	2
S1_b	144	12
S1_b	NA	6
S1_b	NA	3
S1_b	NA	2
S1_b	NA	3
S1_b	NA	3
S1_b	NA	1
S1_b	NA	4
S1_b	NA	1
S1_b	NA	1
S1_b	NA	2
S1_b	NA	1
S1_b	NA	5
S1_c	NA	1
S1_c	NA	2
S1_c	NA	1
S1_c	NA	4
S1_c	NA	1
S1_c	NA	1
S1_c	NA	2
S1_c	NA	2
S1_c	NA	1
S1_c	NA	2
S1_c	NA	2
S1_c	NA	2
S1_c	NA	4
S1_c	NA	4
S1_c	NA	3
S1_c	NA	2
S1_c	NA	2
S1_c	NA	1
S1_c	NA	4
S1_c	NA	2
S1_c	NA	1
S1_c	NA	18
S1_d	NA	4
S1_d	NA	4
S1_d	NA	3
S1_d	NA	2
S1_d	NA	2
S1_d	NA	2
S1_e	NA	1
S1_e	NA	8
S1_e	NA	3
S1_e	NA	1
S1_e	NA	1
S1_e	NA	3
S1_e	248	15
S1_e	NA	1
S1_e	NA	5
S1_e	NA	2
S1_e	NA	2
S1_e	NA	2
S1_e	NA	1
S1_e	NA	6
S1_f	145	9
S1_f	NA	1
S1_f	NA	8
S1_f	NA	2
S1_f	NA	1
S1_f	NA	2
S1_f	NA	2
S1_f	NA	1
S1_f	437	11
S1_f	NA	2
S1_f	NA	6
S1_f	NA	3
S1_f	NA	2
S1_f	NA	3
S1_f	NA	3
S1_f	NA	1
S1_f	NA	1
S1_f	NA	6
S1_g	NA	1
S1_g	492	32
S1_g	NA	2
S1_g	NA	2
S1_h	527	12
S1_h	NA	3
S1_h	NA	2
S1_h	NA	8
S1_h	NA	4
S2_a	NA	3
S2_a	NA	4
S2_a	293	22
S2_a	294	13
S2_a	295	25
S2_a	NA	1
S2_a	NA	1
S2_a	NA	3
S2_a	NA	1
S2_a	NA	8
S2_b	NA	3
S2_b	553	27
S2_c	582	15
S2_d	582	12
S2_d	NA	3
S2_d	NA	4
S2_d	NA	1
S2_d	NA	2
S2_e	NA	5
S2_e	NA	7
S2_f	629	17
S2_g	822	19
S2_g	NA	3
S3_a	363	28
S3_a	NA	2
S3_a	NA	3
S3_a	NA	3
S3_a	NA	4
S3_b	399	12
S3_b	NA	3
S3_b	NA	6
S3_b	NA	2
S3_b	NA	1
S3_c	646	9
S3_c	647	18
S3_c	649	22
S3_c	NA	1
S3_c	NA	3
S3_c	NA	2
S3_c	NA	1
S3_c	NA	1
S3_d	702	30
S3_d	NA	1
S3_e	732	10
S3_f	844	29
S3_g	NA	4
S3_g	NA	3
S3_g	873	17
S3_g	874	33
S3_g	NA	1
S3_g	877	37
S3_g	NA	3
S3_g	NA	3
S3_g	NA	1
S3_g	NA	2
S3_g	NA	1
S3_g	NA	1
S3_g	NA	1
S3_g	NA	17
S3_h	NA	1
S3_h	NA	1
S3_h	980	17
S3_h	NA	3
S3_h	982	23
S3_h	NA	2
