# Supplementary material for: Gene-expression memory-based prediction of cell lineages from scRNA-seq datasets
Source: Nat Commun. 2024 Mar 29;15:2744. doi: 10.1038/s41467-024-47158-y (PMC10980719; doi:10.1038/s41467-024-47158-y)
Supplement: Supplementary file 11 — Source Data [file 41467_2024_47158_MOESM11_ESM.zip › Source Data files/Source Data file 6b.csv]

	n
DCISwithapoptotic_deadwithb_cellwithendothelial_perivascularwithinv_tumorwithmacrophagewithotherwithstromal_cellwitht_cell_dendritic	1
DCISwithapoptotic_deadwithb_cellwithinv_tumor	1
DCISwithapoptotic_deadwithmyoepithelial	1
DCISwithendothelial_perivascularwithinv_tumorwitht_cell_dendritic	1
DCISwithinv_tumorwitht_cell_dendritic	1
apoptotic_deadwithb_cellwithinv_tumorwithmacrophagewithotherwitht_cell_dendritic	1
apoptotic_deadwithinv_tumorwithmacrophagewithother	1
inv_tumorwitht_cell_dendritic	1
DCISwithapoptotic_dead	2
DCISwithmyoepithelial	2
DCISwithapoptotic_deadwithinv_tumor	8
DCISwithinv_tumor	22
apoptotic_deadwithinv_tumor	25
