# Supplementary material for: Gene-expression memory-based prediction of cell lineages from scRNA-seq datasets
Source: Nat Commun. 2024 Mar 29;15:2744. doi: 10.1038/s41467-024-47158-y (PMC10980719; doi:10.1038/s41467-024-47158-y)
Supplement: Supplementary file 11 — Source Data [file 41467_2024_47158_MOESM11_ESM.zip › Source Data files/Source Data file S22c.csv]

DCIS			Inv tumor
combination	n		combination	n
4	85		4	161
DCIS	119		DCISwithinv_tumor	65
DCISwithinv_tumor	165		inv_tumor	722
0	206		0	3894
