# Supplementary material for: Gene-expression memory-based prediction of cell lineages from scRNA-seq datasets
Source: Nat Commun. 2024 Mar 29;15:2744. doi: 10.1038/s41467-024-47158-y (PMC10980719; doi:10.1038/s41467-024-47158-y)
Supplement: Supplementary file 11 — Source Data [file 41467_2024_47158_MOESM11_ESM.zip › Source Data files/Source Data file 3c.xls]

## Sheet: sourcedata_3c_1
PREDICTION	Baso	Ccr7_DC	cDC	Eos	Erythroid	Lymphoid	Mast	Meg	Monocyte	Neutrophil	pDC1	pDC2	pDC	Undifferentiated
Baso	476	0	0	1	0	0	4	0	0	0	0	0	0	56
Ccr7_DC	0	10	NA	0	0	0	0	0	0	0	NA	NA	0	2
cDC	0	NA	28	0	0	NA	0	0	1	0	0	0	NA	2
Eos	1	0	0	22	0	0	0	0	0	0	0	0	0	8
Erythroid	0	0	0	0	258	0	0	3	0	0	0	0	0	36
Lymphoid	0	0	NA	0	0	24	0	0	0	0	NA	NA	1	17
Mast	4	0	0	0	0	0	168	0	0	0	0	0	0	12
Meg	0	0	0	0	3	0	0	274	0	0	0	0	0	45
Monocyte	0	0	1	0	0	0	0	0	1088	5	0	0	0	144
Neutrophil	0	0	0	0	0	0	0	0	5	870	0	0	0	105
pDC1	0	NA	0	0	0	NA	0	0	0	0	20	3	NA	11
pDC2	0	NA	0	0	0	NA	0	0	0	0	3	4	NA	2
pDC	0	0	NA	0	0	1	0	0	0	0	NA	NA	8	5
Undifferentiated	56	2	2	8	36	17	12	45	144	105	11	2	5	5832
BARCODE	Baso	Ccr7_DC	cDC	Eos	Erythroid	Lymphoid	Mast	Meg	Monocyte	Neutrophil	pDC1	pDC2	pDC	Undifferentiated
Baso	2208	0	1	7	1	0	12	6	11	3	0	0	0	102
Ccr7_DC	0	31	NA	0	0	0	0	0	5	0	NA	NA	0	1
cDC	1	NA	31	0	0	NA	0	0	2	0	0	0	NA	1
Eos	7	0	0	64	0	0	0	0	0	7	0	0	0	6
Erythroid	1	0	0	0	1046	0	0	18	0	0	0	0	0	94
Lymphoid	0	0	NA	0	0	131	0	0	1	0	NA	NA	0	26
Mast	12	0	0	0	0	0	507	1	1	1	0	0	0	20
Meg	6	0	0	0	18	0	1	855	4	12	0	0	0	94
Monocyte	11	5	2	0	0	1	1	4	4658	95	3	0	0	507
Neutrophil	3	0	0	7	0	0	1	12	95	4255	0	0	0	299
pDC1	0	NA	0	0	0	NA	0	0	3	0	58	0	NA	10
pDC2	0	NA	0	0	0	NA	0	0	0	0	0	16	NA	0
pDC	0	0	NA	0	0	0	0	0	0	0	NA	NA	49	5
Undifferentiated	102	1	1	6	94	26	20	94	507	299	10	0	5	47384
