# Supplementary material for: Gene-expression memory-based prediction of cell lineages from scRNA-seq datasets
Source: Nat Commun. 2024 Mar 29;15:2744. doi: 10.1038/s41467-024-47158-y (PMC10980719; doi:10.1038/s41467-024-47158-y)
Supplement: Supplementary file 11 — Source Data [file 41467_2024_47158_MOESM11_ESM.zip › Source Data files/Source Data file 2f.xls]

## Sheet: sourcedata_2f_2
	mESC	HSPC	MEF
lineage	48.5212	7.33083	3.04697	barcode
no info	51.4788	92.6692	96.953	barcode
lineages	45.347	10.2096	13.4939	predicted
no info	54.653	89.7904	86.5061	predicted
