# Supplementary material for: Gene-expression memory-based prediction of cell lineages from scRNA-seq datasets
Source: Nat Commun. 2024 Mar 29;15:2744. doi: 10.1038/s41467-024-47158-y (PMC10980719; doi:10.1038/s41467-024-47158-y)
Supplement: Supplementary file 11 — Source Data [file 41467_2024_47158_MOESM11_ESM.zip › Source Data files/Source Data file 3b.xls]

## Sheet: Source Data file 3b_top
SPRING.x	SPRING.y	Celltypeannotation	SPRING.x	SPRING.y	Celltypeannotation	SPRING.x	SPRING.y	Celltypeannotation	SPRING.x	SPRING.y	Celltypeannotation	SPRING.x	SPRING.y	Celltypeannotation	SPRING.x	SPRING.y	Celltypeannotation	SPRING.x	SPRING.y	Celltypeannotation	SPRING.x	SPRING.y	Celltypeannotation	SPRING.x	SPRING.y	Celltypeannotation	SPRING.x	SPRING.y	Celltypeannotation	SPRING.x	SPRING.y	Celltypeannotation	SPRING.x	SPRING.y	Celltypeannotation	SPRING.x	SPRING.y	Celltypeannotation	SPRING.x	SPRING.y	Celltypeannotation	SPRING.x	SPRING.y	Celltypeannotation	SPRING.x	SPRING.y	Celltypeannotation	SPRING.x	SPRING.y
1740	-386.148	Monocyte	-1268.21	524.441	Undifferentiated	848.563	-382.482	Undifferentiated	467.805	120.289	Undifferentiated	-30.9179	-636.725	Undifferentiated	1271.88	-731.971	Undifferentiated	977.069	-669.946	Undifferentiated	815.128	-43.5863	Undifferentiated	1836.03	-2024.11	Undifferentiated	628.633	-915.237	Neutrophil	177.15	67.079	Undifferentiated	514.845	-563.76	Undifferentiated	NA	NA	NA	NA	NA	NA	-1696.64	641.533	Meg	305.04	-553.123	Undifferentiated	2.619227e+02	-459.887
453.688	-85.862	Undifferentiated	439.11	-228.706	Undifferentiated	535.19	-580.626	Undifferentiated	1746.5	-18.387	Monocyte	1130.76	-178.78	Undifferentiated	1140.25	42.0831	Undifferentiated	1169.12	-229.379	Undifferentiated	1106.52	-413.073	Undifferentiated	956.806	61.4523	Undifferentiated	788.198	-1159.17	Neutrophil	249.618	-557.467	Undifferentiated	452.863	-61.978	Undifferentiated	NA	NA	NA	NA	NA	NA	-1053.41	-1600.3	Baso	-326.201	547.993	Undifferentiated	4.911594e+02	59.4126
-274.935	87.964	Undifferentiated	622.073	-965.478	Neutrophil	664.364	-1251.96	Neutrophil	321.633	285.824	Undifferentiated	901.529	-263.696	Undifferentiated	1358.16	-624.199	Undifferentiated	1020.39	-602.265	Undifferentiated	1016.66	-783.226	Undifferentiated	1144.9	-327.064	Undifferentiated	-1057.81	412.852	Undifferentiated	686.843	-642.626	Undifferentiated	588.007	-815.873	Undifferentiated	NA	NA	NA	NA	NA	NA	-1019.03	320.545	Undifferentiated	298.754	284.091	Undifferentiated	-16.5	-163.98
1899.19	-154.015	Monocyte	434.05	-819.693	Undifferentiated	462.364	-249.209	Undifferentiated	396.015	762.182	Undifferentiated	963.706	735.231	Undifferentiated	261.742	-524.641	Undifferentiated	941.568	64.4549	Undifferentiated	561.746	-317.39	Undifferentiated	1004	-680.929	Undifferentiated	-1408.17	559.81	Meg	738.029	-340.297	Undifferentiated	-1042.95	-1299.54	Baso	NA	NA	NA	NA	NA	NA	689.074	-1554.09	Neutrophil	-405.035	261.263	Undifferentiated	-555	578.531
-1175.74	376.081	Undifferentiated	-543.11	-288.401	Undifferentiated	313.518	55.719	Undifferentiated	-99.018	323.37	Undifferentiated	790.947	-418.271	Undifferentiated	1923.39	-737.398	Undifferentiated	993.729	533.727	Undifferentiated	339.053	-1337.17	Undifferentiated	2173.15	-799.961	Undifferentiated	-1086.3	-1744.89	Baso	637.139	-743.66	Undifferentiated	1063.6	-1957.85	Neutrophil	NA	NA	NA	NA	NA	NA	2268.88	-218.927	Monocyte	-179.344	202.825	Undifferentiated	-664	-1810.46
783.119	177.993	Undifferentiated	-1231.85	532.956	Undifferentiated	-1010.92	465.53	Undifferentiated	1359.71	-110.07	Undifferentiated	1035.3	-802.271	Undifferentiated	856.268	433.415	Undifferentiated	1921.62	-1186.59	Undifferentiated	970.527	693.297	Undifferentiated	2016.82	804.505	Undifferentiated	729.276	-1587.71	Neutrophil	2362.39	-342.104	Monocyte	-1095.16	241.455	Undifferentiated	NA	NA	NA	NA	NA	NA	-935.667	-895.729	Baso	475.04	171.848	Undifferentiated	-76.3	-117.708
-1172.1	499.621	Undifferentiated	588.455	78.31	Undifferentiated	339.969	-14.282	Undifferentiated	134.087	144.146	Undifferentiated	651.429	-718.76	Undifferentiated	750.743	-380.992	Undifferentiated	616.872	-541.758	Undifferentiated	533.116	-954.545	Undifferentiated	362.018	-532.178	Undifferentiated	1712.45	-366.19	Monocyte	-1065.77	-1414	Baso	-1310.71	464.822	Undifferentiated	NA	NA	NA	NA	NA	NA	1131.29	1008.75	Undifferentiated	7.85149	879.573	Undifferentiated	-95.1	746.912
-1330.72	552.583	Meg	-916.021	314.175	Undifferentiated	946.62	-148.662	Undifferentiated	-673.765	476.947	Undifferentiated	136.986	-861.915	Undifferentiated	1843.39	-2082.53	Undifferentiated	656.809	-474.446	Undifferentiated	612.329	-884.43	Undifferentiated	2575.16	-998.484	Undifferentiated	-1043.64	-1811.54	Baso	-1891.26	-969.13	Mast	-974.153	-1026.47	Baso	NA	NA	NA	NA	NA	NA	1505.22	-2179.13	Neutrophil	-171.857	664.088	Undifferentiated	-1390	-131.351
2064.38	281.505	Undifferentiated	423.97	-362.488	Undifferentiated	620.32	-920.851	Neutrophil	-636.478	68.318	Undifferentiated	1530.25	-675.656	Undifferentiated	940.373	-785.627	Undifferentiated	323.418	-301.784	Undifferentiated	896.513	1142.53	Undifferentiated	954.177	531.405	Undifferentiated	1654.02	-2186.86	Neutrophil	-1044.1	-1240.01	Baso	1595.71	-2222.74	Neutrophil	NA	NA	NA	NA	NA	NA	2443.21	-276.138	Monocyte	501.585	293.41	Undifferentiated	-198	502.35
495.823	-329.882	Undifferentiated	86.443	244.444	Undifferentiated	374.089	-400.881	Undifferentiated	1893.05	505.414	Undifferentiated	1369.75	-332.509	Undifferentiated	995.947	-696.785	Undifferentiated	1676.03	-564.198	Undifferentiated	1203.66	-763.164	Undifferentiated	397.248	-467.547	Undifferentiated	-163.776	-58.674	Undifferentiated	2440.12	-297.644	Monocyte	880.993	-1883.5	Neutrophil	NA	NA	NA	NA	NA	NA	-783.768	-486.211	Undifferentiated	-85.0687	659.519	Undifferentiated	4.781254e+02	589.656
496.846	-38.437	Undifferentiated	-2.202	719.286	Undifferentiated	395.402	-126.557	Undifferentiated	353.846	112.643	Undifferentiated	974.557	-295.38	Undifferentiated	2022.55	802.121	Undifferentiated	630.994	-64.2182	Undifferentiated	1363.24	-461.721	Undifferentiated	896.905	-119.34	Undifferentiated	852.793	-271.083	Undifferentiated	-1071.12	-1557.57	Baso	1759.22	-349.468	Monocyte	NA	NA	NA	NA	NA	NA	1005.1	-2001.05	Neutrophil	-301.096	436.898	Undifferentiated	1.865857e+02	978.618
1342.82	-364.194	Undifferentiated	590.82	1228.42	Undifferentiated	517.066	-389.679	Undifferentiated	362.463	296.72	Undifferentiated	935.255	-601.275	Undifferentiated	1539.85	-632.515	Undifferentiated	200.354	-336.122	Undifferentiated	961.549	962.553	Undifferentiated	1479.04	-578.498	Undifferentiated	531.857	-960.987	Neutrophil	1718.05	-202.395	Monocyte	-897.281	-23.327	Undifferentiated	NA	NA	NA	NA	NA	NA	998.841	-1970.36	Neutrophil	-2873.41	-1894.02	Er	-2850	-1969.62
762.767	1485.01	Lymphoid	795.458	1581.58	Undifferentiated	587.436	-386.288	Undifferentiated	1101.02	206.957	Undifferentiated	2457.08	-909.284	Undifferentiated	1813.9	-1736.4	Undifferentiated	1557.08	-654.594	Undifferentiated	809.8	-738.666	Undifferentiated	679.116	-33.36	Undifferentiated	1082.63	-1956.45	Neutrophil	383.916	-197.107	Undifferentiated	2539.61	-1988.5	Neutrophil	NA	NA	NA	NA	NA	NA	-1205.73	489.293	Undifferentiated	1907.89	-136.607	Mo	-350	799.74
-1056.28	490.585	Undifferentiated	2125.86	-265.866	Monocyte	642.191	-707.522	Undifferentiated	419.792	937.539	Undifferentiated	863.099	222.863	Undifferentiated	1209.51	-764.507	Undifferentiated	989.892	-669.844	Undifferentiated	1091.13	-332.509	Undifferentiated	1840.76	-1078.06	Undifferentiated	742.881	-673.011	Undifferentiated	955.404	-1716.22	Neutrophil	-870.967	-54.485	Undifferentiated	NA	NA	NA	NA	NA	NA	1212.33	1383.45	pDC	-2945.05	-2156.34	Er	2.434836e+03	-369.883
486.814	-4.973	Undifferentiated	636.095	-1375.28	Neutrophil	571.15	-406.434	Undifferentiated	-870.246	399.602	Undifferentiated	1151.51	-723.131	Undifferentiated	728.106	-958.604	Undifferentiated	1058.87	-591.101	Undifferentiated	273.282	-387.804	Undifferentiated	489.161	-294.002	Undifferentiated	2514.27	-468.002	Monocyte	1014.81	-1957.25	Neutrophil	446.016	-22.158	Undifferentiated	NA	NA	NA	NA	NA	NA	2316.41	-2059.82	Neutrophil	-187.63	220	Undifferentiated	-39.1	-147.636
1922.29	-195.15	Monocyte	448.57	-217.299	Undifferentiated	352.265	-462.692	Undifferentiated	501.855	-599.975	Undifferentiated	-177.11	-1373.91	Undifferentiated	939.858	-704.96	Undifferentiated	750.709	138.454	Undifferentiated	1274.47	-529.393	Undifferentiated	342.642	-641.023	Undifferentiated	2490.65	55.149	Monocyte	2848.18	561.77	Monocyte	575.247	-716.348	Undifferentiated	NA	NA	NA	NA	NA	NA	-1103.41	-1733.47	Baso	833.623	-1121.75	Neu	-1370	-104.112
-906.613	262.078	Undifferentiated	458.841	-309.941	Undifferentiated	395.296	63.457	Undifferentiated	574.909	-113.692	Undifferentiated	394.344	-205.085	Undifferentiated	1585.79	-457.921	Undifferentiated	1835.9	-1952.06	Undifferentiated	1219.46	-712.262	Undifferentiated	927.592	373.333	Undifferentiated	-1179.21	274.287	Undifferentiated	2057.94	-1454.48	Undifferentiated	632.904	-1448.88	Neutrophil	NA	NA	NA	NA	NA	NA	2295.12	-2068.7	Neutrophil	-1554.35	33.3302	Mk	2.652153e+02	-542.59
-1055.95	277.978	Undifferentiated	537.89	-47.672	Undifferentiated	463.746	744.732	Undifferentiated	426.742	299.405	Undifferentiated	918.496	-721.996	Undifferentiated	636.748	-704.96	Undifferentiated	316.181	-393.148	Undifferentiated	490.339	-508.8	Undifferentiated	1539.65	-572.736	Undifferentiated	-1340.93	545.957	Meg	1920.03	-351.244	Monocyte	-1671.01	-910.266	Mast	NA	NA	NA	NA	NA	NA	2026.82	-2150.85	Neutrophil	-26.8407	790.371	Undifferentiated	4.063223e+02	252.422
2462.09	92.461	Monocyte	515.607	29.766	Undifferentiated	-536.871	29.631	Undifferentiated	1958.73	-162.094	Monocyte	1275.23	-584.511	Undifferentiated	358.826	-724.865	Undifferentiated	1950.42	-628.498	Undifferentiated	600.086	-453.897	Undifferentiated	399.382	-535.638	Undifferentiated	-832.573	-2152.28	Baso	818.532	-1358.63	Neutrophil	933.746	-1912.02	Neutrophil	NA	NA	NA	NA	NA	NA	1361.25	-766.42	Undifferentiated	490.922	-330.624	Undifferentiated	1.389212e+02	1029.41
490.013	-277.999	Undifferentiated	1430.73	-245.195	Monocyte	-961.407	339.242	Undifferentiated	1763.96	308.917	Undifferentiated	176.574	-392.464	Undifferentiated	1471.37	-591.94	Undifferentiated	583.103	-684.828	Undifferentiated	1140.74	-603.663	Undifferentiated	1131.53	-337.997	Undifferentiated	748.405	208.99	Undifferentiated	2584.98	-224.569	Monocyte	-1082.25	-568.442	Undifferentiated	NA	NA	NA	NA	NA	NA	-722.579	-495.089	Baso	1361.49	-105.624	Undifferentiated	3.222307e+02	13.3169
670.743	-1249.23	Neutrophil	-998.698	292.284	Undifferentiated	588.644	-1389.26	Neutrophil	622.689	-1187.18	Neutrophil	654.603	-825.483	Undifferentiated	989.272	599.407	Undifferentiated	1975.87	764.396	Undifferentiated	867.575	14.8665	Undifferentiated	1178.63	-448.148	Undifferentiated	-1120.02	299.451	Undifferentiated	574.148	-372.634	Undifferentiated	2747.82	-73.862	Monocyte	NA	NA	NA	NA	NA	NA	-595.289	-351.259	Undifferentiated	155.527	494.147	Undifferentiated	-310	291.936
-1115.81	375.414	Undifferentiated	225.691	-130.413	Undifferentiated	503.248	-228.268	Undifferentiated	397.997	-80.489	Undifferentiated	284.086	-541.569	Undifferentiated	1059.17	-602.002	Undifferentiated	2699.6	-1068.87	Undifferentiated	658.819	-405.739	Undifferentiated	1985.15	-634.151	Undifferentiated	943.174	-9.603	Undifferentiated	732.83	-1480.68	Neutrophil	-1198.44	298.174	Undifferentiated	NA	NA	NA	NA	NA	NA	557.056	-1075.28	Neutrophil	-378.561	626.718	Undifferentiated	8.847461e+02	-1292.11
878.672	-1831.3	Neutrophil	-731.013	-388.877	Undifferentiated	-1143.97	273.48	Undifferentiated	569.937	220.075	Undifferentiated	432.971	-426.364	Undifferentiated	694.461	-658.163	Undifferentiated	876.014	-411.301	Undifferentiated	1328.47	-702.339	Undifferentiated	2580.12	-989.636	Undifferentiated	48.974	562.239	Undifferentiated	638.31	-413.022	Undifferentiated	-1198.75	311.14	Undifferentiated	NA	NA	NA	NA	NA	NA	-932.463	-927.969	Baso	121.259	785.048	Undifferentiated	-605	526.022
412.489	138.369	Undifferentiated	2395.07	-333.368	Monocyte	528.582	638.338	Undifferentiated	1388.36	-2209.67	Neutrophil	1015.64	-142.526	Undifferentiated	1257.34	-694.2	Undifferentiated	1547.69	-578.292	Undifferentiated	1845.49	-2129.15	Undifferentiated	305.81	-1623.69	Undifferentiated	670.37	-1203.24	Neutrophil	2648.84	-95.659	Monocyte	1349.38	952.827	Undifferentiated	NA	NA	NA	NA	NA	NA	573.556	-644.525	Undifferentiated	1129.07	-606.07	Undifferentiated	-607	621.982
714.609	-1634.77	Neutrophil	-924.162	367.894	Undifferentiated	2450.79	261.951	Monocyte	233.671	310.512	Undifferentiated	1281.15	-697.327	Undifferentiated	889.871	-679.829	Undifferentiated	1323.24	-438.45	Undifferentiated	660.543	41.4866	Undifferentiated	1573.7	-574.879	Undifferentiated	764.758	212.491	Undifferentiated	2118.09	-319.665	Monocyte	-1424.16	547.154	Meg	NA	NA	NA	NA	NA	NA	-1047.61	221.211	Undifferentiated	-430.392	586.406	Undifferentiated	2.023915e+02	1128.77
846.191	-108.322	Undifferentiated	1156.52	-254.696	Undifferentiated	447.954	-111.681	Undifferentiated	976.877	-154.062	Undifferentiated	751.287	-657.885	Undifferentiated	NA	NA	NA	1966.27	-657.917	Undifferentiated	660.083	-502.066	Undifferentiated	-144.872	-1175.79	Undifferentiated	2116.2	-412.474	Monocyte	865.496	-1625.8	Neutrophil	2695.18	-206.263	Monocyte	NA	NA	NA	NA	NA	NA	-1250.97	500.207	Undifferentiated	-588.215	477.836	Undifferentiated	-402	446.167
2086.18	-265.592	Monocyte	494.43	-284.8	Undifferentiated	558.534	-597.781	Undifferentiated	581.826	-235.73	Undifferentiated	811.746	-1016.18	Undifferentiated	NA	NA	NA	1893.7	698.361	Undifferentiated	530.975	-995.097	Undifferentiated	667.602	-450.544	Undifferentiated	690.347	-1205.54	Neutrophil	703.797	-1267.18	Neutrophil	-893.607	-833.019	Baso	NA	NA	NA	NA	NA	NA	-1065.2	-1528.82	Baso	2955.13	-304.761	Mo	-2890	-2165.73
1116.11	134.016	Undifferentiated	268.702	216.147	Undifferentiated	29.918	516.897	Undifferentiated	314.573	-556.116	Undifferentiated	807.359	-429.356	Undifferentiated	NA	NA	NA	1373.38	-591.991	Undifferentiated	1224.21	-424.098	Undifferentiated	1125.24	-381.266	Undifferentiated	1357.82	-149.268	Undifferentiated	-608.296	-343.549	Undifferentiated	2571.4	-1664.04	Neutrophil	NA	NA	NA	NA	NA	NA	785.2	-1745.13	Neutrophil	-1700.09	-370.672	Er	-2970	-2156.71
207.889	475.441	Undifferentiated	-573.108	-240.05	Undifferentiated	372.953	-84.643	Undifferentiated	-42.136	363.276	Undifferentiated	556.144	-725.102	Undifferentiated	NA	NA	NA	572.693	-291.975	Undifferentiated	1043.23	394.477	Undifferentiated	1570.88	-536.406	Undifferentiated	-793.548	-257.752	Undifferentiated	1610.63	-103.394	Monocyte	1947.76	-2137.55	Neutrophil	NA	NA	NA	NA	NA	NA	1258.12	-2150.15	Neutrophil	-637.217	-2377.21	Ba	9.746873e+01	982.626
476.221	-281.468	Undifferentiated	1563	-228.343	Monocyte	515.766	-566.779	Undifferentiated	-783.467	382.23	Undifferentiated	354.397	-633.136	Undifferentiated	NA	NA	NA	926.158	-803.03	Undifferentiated	1293.72	-518.958	Undifferentiated	1048.1	-633.223	Undifferentiated	-1049.21	-1845.5	Baso	2602.16	180.789	Monocyte	-1678.06	636.112	Meg	NA	NA	NA	NA	NA	NA	-575.272	-1323.03	Eos	-1484.73	-6.39073	Mk	5.333664e+02	-685.765
2153.67	-324.125	Monocyte	551.232	-519.694	Undifferentiated	432.488	238.153	Undifferentiated	-37.335	403.829	Undifferentiated	1010.93	-568.865	Undifferentiated	NA	NA	NA	934.256	-447.094	Undifferentiated	1274.36	-635.42	Undifferentiated	714.356	-746.345	Undifferentiated	1915.74	-2166.26	Neutrophil	1915.47	-2125.29	Neutrophil	988.228	-1987.62	Neutrophil	NA	NA	NA	NA	NA	NA	2507.88	-246.447	Monocyte	-785.918	217.343	Undifferentiated	-390	450.784
785.675	-226.19	Undifferentiated	743.822	-1714.22	Neutrophil	433.973	-154.517	Undifferentiated	561.87	148.596	Undifferentiated	1034.82	-833.44	Undifferentiated	NA	NA	NA	353.158	-521.693	Undifferentiated	850.032	414.016	Undifferentiated	1472.46	-564.651	Undifferentiated	653.656	1359.85	Undifferentiated	2855.31	502.517	Monocyte	536.26	-1117.21	Neutrophil	NA	NA	NA	NA	NA	NA	2525.64	-385.015	Monocyte	411.087	385.417	Undifferentiated	9.309780e+01	1000.84
-35.56	662.948	Undifferentiated	-592.792	-236.143	Undifferentiated	287.039	-291.703	Undifferentiated	511.71	-652.676	Undifferentiated	1030.12	544.625	Undifferentiated	NA	NA	NA	101.922	-626.086	Undifferentiated	1649.42	-654.785	Undifferentiated	473.239	-520.252	Undifferentiated	1110.69	-30.117	Undifferentiated	860.053	-570.574	Undifferentiated	783.504	-1657.38	Neutrophil	NA	NA	NA	NA	NA	NA	2713.54	-343.553	Monocyte	1559.78	-105.432	Mo	5.157280e+02	-833.066
-17.618	663.297	Undifferentiated	254.926	323.91	Undifferentiated	195.47	-320.916	Undifferentiated	588.48	93.706	Undifferentiated	1293.5	-665.557	Undifferentiated	NA	NA	NA	1840.61	-1753.81	Undifferentiated	1279.59	-670.922	Undifferentiated	1085.41	-281.82	Undifferentiated	622.614	-512.702	Undifferentiated	607.519	-1181.56	Neutrophil	953.022	-1927.31	Neutrophil	NA	NA	NA	NA	NA	NA	-1071.37	-1390.38	Baso	-1075.89	-1781.48	Ma	-372	364.415
-855.014	-654.142	Baso	2079.79	-211.62	Monocyte	130.474	452.106	Undifferentiated	-810.059	340.618	Undifferentiated	NA	NA	NA	NA	NA	NA	1359.13	-653.109	Undifferentiated	970.155	428.69	Undifferentiated	1578.17	-574.699	Undifferentiated	689.55	-989.361	Neutrophil	-900.095	-857.603	Baso	1717.72	-253.614	Monocyte	NA	NA	NA	NA	NA	NA	1765.43	-2129.24	Neutrophil	3167.62	164.626	Mo	6.004780e+02	-910.272
-25.35	346.043	Undifferentiated	573.834	-1383.34	Neutrophil	104.971	241.849	Undifferentiated	299.488	139.634	Undifferentiated	NA	NA	NA	NA	NA	NA	-112.119	-1102.1	Undifferentiated	1384.34	-728.392	Undifferentiated	1022.71	-435.905	Undifferentiated	603.961	-220.557	Undifferentiated	2698	-89.825	Monocyte	2988.72	487.558	Monocyte	NA	NA	NA	NA	NA	NA	-1080.61	-1837.58	Baso	-188.404	575.195	Undifferentiated	3.870994e+01	811.489
947.634	-309.662	Undifferentiated	-1068.02	-474.675	Undifferentiated	2510.59	-0.271	Monocyte	780.672	-1.46	Undifferentiated	NA	NA	NA	NA	NA	NA	546.696	-354.973	Undifferentiated	697.181	-715.535	Undifferentiated	1104.74	-492.759	Undifferentiated	2420.38	47.224	Monocyte	782.979	277.487	Undifferentiated	-1356.77	530.448	Meg	NA	NA	NA	NA	NA	NA	570.97	-261.796	Undifferentiated	2131.95	-107.629	Mo	1.611292e+03	65.8946
498.684	-215.096	Undifferentiated	-1179.35	-422.443	Undifferentiated	2548.3	1.812	Monocyte	520.655	-662.865	Undifferentiated	NA	NA	NA	NA	NA	NA	754.062	-504.157	Undifferentiated	1033.31	-697.773	Undifferentiated	949.788	463.323	Undifferentiated	1181.1	-1843.71	Neutrophil	1259.65	-101.795	Undifferentiated	1687.95	-2206.4	Neutrophil	NA	NA	NA	NA	NA	NA	-846.457	-490.05	Undifferentiated	-137.499	521.244	Undifferentiated	-488	238.72
-1214.9	523.215	Undifferentiated	1958.37	-245.186	Monocyte	-1559.44	266.745	Erythroid	161.086	344.78	Undifferentiated	NA	NA	NA	NA	NA	NA	1815.53	637.261	Undifferentiated	1834.45	-652.393	Undifferentiated	472.038	-136.855	Undifferentiated	1572.13	-2185.07	Neutrophil	821.159	-1547.25	Neutrophil	1736.08	-2057.24	Neutrophil	NA	NA	NA	NA	NA	NA	-1085.6	-1516.87	Baso	-56.1229	783.823	Undifferentiated	6.004570e+02	430.301
508.403	-400.802	Undifferentiated	590.086	-918.715	Neutrophil	-592.284	-230.574	Undifferentiated	-354.593	354.659	Undifferentiated	NA	NA	NA	NA	NA	NA	1180.12	-706.768	Undifferentiated	1010.95	-606.913	Undifferentiated	1683.86	-702.307	Undifferentiated	1821.76	-2121.81	Neutrophil	-1846.06	-942.465	Mast	-1169.47	252.298	Undifferentiated	NA	NA	NA	NA	NA	NA	-884.18	421.079	Undifferentiated	-5.68311	772.887	Undifferentiated	-2690	-1323.89
404.529	486.737	Undifferentiated	525.687	26.613	Undifferentiated	572.235	-505.662	Undifferentiated	1497.43	-186.965	Monocyte	NA	NA	NA	NA	NA	NA	1077.79	59.4923	Undifferentiated	788.661	14.8665	Undifferentiated	771.896	139.617	Undifferentiated	495.615	-141.616	Undifferentiated	-1095.08	-1841	Baso	2377.62	-339.196	Monocyte	NA	NA	NA	NA	NA	NA	-1178.89	388.573	Undifferentiated	2387.2	-394.646	Mo	-45.3	728.404
-5.791	367.312	Undifferentiated	551.549	-450.28	Undifferentiated	533.054	-468.797	Undifferentiated	525.967	-956.48	Neutrophil	NA	NA	NA	NA	NA	NA	1834.93	-1839.02	Undifferentiated	1320.96	-729.171	Undifferentiated	666.273	-316.364	Undifferentiated	2862.07	-42.852	Monocyte	-1793.58	-896.81	Mast	1469.09	-2178.62	Neutrophil	NA	NA	NA	NA	NA	NA	1160.55	-2108.89	Neutrophil	544.741	41.4085	Undifferentiated	2.731079e+03	-555.344
542.349	287.617	Undifferentiated	1433.34	-14.027	Undifferentiated	672.872	-226.747	Undifferentiated	333.347	265.161	Undifferentiated	NA	NA	NA	NA	NA	NA	1292.82	-647.025	Undifferentiated	915.386	355.395	Undifferentiated	1622.32	-595.037	Undifferentiated	503	-237.754	Undifferentiated	2978.53	352.612	Monocyte	1373.2	740.952	Undifferentiated	NA	NA	NA	NA	NA	NA	-880.782	-2131.84	Baso	-57.6539	641.363	Undifferentiated	1.717324e+02	1171.73
1307.27	-162.781	Undifferentiated	1862.39	-213.674	Monocyte	-1285.04	234.193	Erythroid	560.883	-642.205	Undifferentiated	NA	NA	NA	NA	NA	NA	878.216	-506.686	Undifferentiated	1087.25	-428.772	Undifferentiated	2201.11	-826.921	Undifferentiated	1093.69	-231.502	Undifferentiated	277.046	186.99	Undifferentiated	2425.41	-2019.21	Neutrophil	NA	NA	NA	NA	NA	NA	2932.98	319.806	Monocyte	1662.79	-475.564	Undifferentiated	4.455770e+02	1319.23
-1129.13	284.858	Undifferentiated	-1114.05	503.213	Undifferentiated	-191.074	821.207	Undifferentiated	1117.73	35.398	Undifferentiated	NA	NA	NA	NA	NA	NA	-20.6258	-1145.83	Undifferentiated	1370.07	54.8515	Undifferentiated	246.46	-865.3	Undifferentiated	243.356	93.558	Undifferentiated	509.65	-71.376	Undifferentiated	2044.43	-1960.69	Undifferentiated	NA	NA	NA	NA	NA	NA	-882.44	-742.868	Baso	-214.453	319.403	Undifferentiated	-342	147.559
1296.08	-252.001	Undifferentiated	635.3	179.496	Undifferentiated	1045.22	825.788	Undifferentiated	2018.24	-264.97	Monocyte	NA	NA	NA	NA	NA	NA	1853.28	-2157.92	Undifferentiated	921.791	617.023	Undifferentiated	420.814	-468.017	Undifferentiated	2045.37	-382.224	Monocyte	773.3	-539.252	Undifferentiated	2041.46	-2141.81	Neutrophil	NA	NA	NA	NA	NA	NA	1311.77	-2167.28	Neutrophil	-84.3413	633.162	Undifferentiated	4.688536e+01	841.807
-145.371	757.879	Undifferentiated	1583.94	-2216.97	Neutrophil	-1158.04	-564.217	Undifferentiated	2168.6	284.515	Undifferentiated	NA	NA	NA	NA	NA	NA	444.306	-789.144	Undifferentiated	1348.68	-630.592	Undifferentiated	2245.59	-808.661	Undifferentiated	-1027.18	-1276.12	Baso	772.934	-731.638	Undifferentiated	2665.33	452.412	Monocyte	NA	NA	NA	NA	NA	NA	1309.06	-2153.67	Neutrophil	-661.366	-2344.63	Ba	2.012906e+00	849.605
-1095.86	311.434	Undifferentiated	2005.5	-248.231	Monocyte	-661.075	-424.738	Undifferentiated	464.165	-400.271	Undifferentiated	NA	NA	NA	NA	NA	NA	NA	NA	NA	850.032	535.575	Undifferentiated	380.168	-1041.59	Undifferentiated	-1069.6	-1407.43	Baso	222.29	472.575	Undifferentiated	392.515	9.884	Undifferentiated	NA	NA	NA	NA	NA	NA	2959.57	229.964	Monocyte	-43.0039	177.872	Undifferentiated	-694	237.791
766.704	-1715.17	Neutrophil	-1024.4	297.894	Undifferentiated	-1168.5	503.728	Undifferentiated	533.648	184.18	Undifferentiated	NA	NA	NA	NA	NA	NA	NA	NA	NA	1281.56	-670.922	Undifferentiated	985.236	-316.315	Undifferentiated	-1049.02	282.372	Undifferentiated	544.875	-70.704	Undifferentiated	467.962	57.963	Undifferentiated	NA	NA	NA	NA	NA	NA	2306.46	-2068.8	Neutrophil	-372.322	404.78	Undifferentiated	-430	643.131
-900.627	-776.184	Baso	-517.575	270.46	Undifferentiated	1701.84	-276.261	Monocyte	282.746	358.578	Undifferentiated	NA	NA	NA	NA	NA	NA	NA	NA	NA	938.764	-574.273	Undifferentiated	1254.71	-545.692	Undifferentiated	-1810.76	694.26	Meg	1921.54	-155.298	Monocyte	628.741	-779.59	Undifferentiated	NA	NA	NA	NA	NA	NA	-1335.85	203.275	Erythroid	-450.674	612.023	Undifferentiated	1.956678e+02	676.772
278.92	-233.919	Undifferentiated	532.717	-605.245	Undifferentiated	-1046.45	380.769	Undifferentiated	1121.97	-2067.56	Neutrophil	NA	NA	NA	NA	NA	NA	NA	NA	NA	1034.94	-654.692	Undifferentiated	1897.73	-633.835	Undifferentiated	603.288	-313.072	Undifferentiated	2084.44	-444.233	Monocyte	2135.1	-419.386	Monocyte	NA	NA	NA	NA	NA	NA	2634.56	-493.524	Undifferentiated	-381.633	655.69	Undifferentiated	-244	536.705
613.369	-1394.82	Neutrophil	-908.416	-776.85	Baso	516.601	1252.57	Undifferentiated	-840.306	425.72	Undifferentiated	NA	NA	NA	NA	NA	NA	NA	NA	NA	1025.34	-707.891	Undifferentiated	457.014	-537.258	Undifferentiated	565.958	-158.718	Undifferentiated	1805.27	-2187.75	Neutrophil	576.942	-506.941	Undifferentiated	NA	NA	NA	NA	NA	NA	-920.562	50.326	Undifferentiated	13.6488	853.909	Undifferentiated	1.732276e+02	1161.09
783.808	-1741.6	Neutrophil	336.917	-271.472	Undifferentiated	582.963	-1198.21	Neutrophil	-1003.95	498.477	Undifferentiated	NA	NA	NA	NA	NA	NA	NA	NA	NA	1123.42	-782.92	Undifferentiated	927.787	-440.767	Undifferentiated	653.298	-222.74	Undifferentiated	1157.08	-1971.47	Neutrophil	590.706	-681.956	Undifferentiated	NA	NA	NA	NA	NA	NA	1105.92	-2086.21	Neutrophil	-611.055	513.543	Undifferentiated	8.258218e+02	1564.66
739.18	-589.584	Undifferentiated	1069.56	-449.786	Undifferentiated	534.905	-1030.69	Neutrophil	601.002	-1220.22	Neutrophil	NA	NA	NA	NA	NA	NA	NA	NA	NA	360.425	-635.697	Undifferentiated	432.033	-454.975	Undifferentiated	906.646	-60.754	Undifferentiated	2092.02	-2120.47	Neutrophil	549.045	-399.669	Undifferentiated	NA	NA	NA	NA	NA	NA	1788.75	-2206.78	Neutrophil	2919.34	-678.262	Mo	-1450	-88.0941
632.574	-390.86	Undifferentiated	-992.948	190.025	Undifferentiated	622.028	-674.244	Undifferentiated	57.721	366.667	Undifferentiated	NA	NA	NA	NA	NA	NA	NA	NA	NA	1486.33	-447.74	Undifferentiated	727.009	-935.174	Undifferentiated	1760.21	1418.09	Ccr7_DC	725.99	-1234.67	Neutrophil	1046.98	-2033.14	Neutrophil	NA	NA	NA	NA	NA	NA	-1107.08	-1822.89	Baso	-321.042	379.807	Undifferentiated	5.055028e+02	-199.169
1543.51	-293.991	Monocyte	661.918	252.797	Undifferentiated	483.991	-54.328	Undifferentiated	-878.071	316.937	Undifferentiated	NA	NA	NA	NA	NA	NA	NA	NA	NA	NA	NA	NA	314.242	-1426.68	Undifferentiated	767.177	276.758	Undifferentiated	1298.62	-9.107	Undifferentiated	-467.266	589.211	Undifferentiated	NA	NA	NA	NA	NA	NA	655.487	-1483.39	Neutrophil	-141.888	241.517	Undifferentiated	-1110	-310.953
522.765	-504.327	Undifferentiated	-930.56	413.457	Undifferentiated	214.111	143.711	Undifferentiated	1196.2	701.031	Undifferentiated	NA	NA	NA	NA	NA	NA	NA	NA	NA	NA	NA	NA	953.951	-277.573	Undifferentiated	1329.92	-2122.9	Neutrophil	604.166	-859.446	Neutrophil	-1012.57	-1594.09	Baso	NA	NA	NA	NA	NA	NA	584.591	-538.929	Undifferentiated	-518.792	336.523	Undifferentiated	1.589967e+03	-114.211
-936.479	327.128	Undifferentiated	246.595	131.245	Undifferentiated	-1194.02	274.716	Undifferentiated	-424.522	-162.887	Undifferentiated	NA	NA	NA	NA	NA	NA	NA	NA	NA	NA	NA	NA	784.073	-701.336	Undifferentiated	-1892.91	-983.541	Mast	1429.14	-2177.59	Neutrophil	-934.868	-2039.19	Baso	NA	NA	NA	NA	NA	NA	-1203.34	273.982	Undifferentiated	794.865	350.949	Undifferentiated	7.696462e+02	1305.19
491.56	-35.8	Undifferentiated	-935.76	344.498	Undifferentiated	342.577	-158.298	Undifferentiated	415.612	84.068	Undifferentiated	NA	NA	NA	NA	NA	NA	NA	NA	NA	NA	NA	NA	764.761	-285.36	Undifferentiated	781.964	-1443.99	Neutrophil	702.829	-1159.57	Neutrophil	2176.91	-2094.13	Neutrophil	NA	NA	NA	NA	NA	NA	-1038.04	-1249.64	Baso	-452.622	257.935	Undifferentiated	-42.1	-80.6731
-927.792	312.699	Undifferentiated	-1075.85	316.724	Undifferentiated	-1098.37	348.914	Undifferentiated	401.858	100.054	Undifferentiated	NA	NA	NA	NA	NA	NA	NA	NA	NA	NA	NA	NA	1290.63	-655.128	Undifferentiated	2134.78	-2081.48	Neutrophil	1542.7	-182.142	Monocyte	-959.119	-944.188	Baso	NA	NA	NA	NA	NA	NA	-684.57	-407.578	Undifferentiated	-821.209	240.788	Undifferentiated	-433	401.697
724.134	-1303.03	Neutrophil	603.703	-1002.77	Neutrophil	206.2	-367.343	Undifferentiated	586.451	168.214	Undifferentiated	NA	NA	NA	NA	NA	NA	NA	NA	NA	NA	NA	NA	826.173	335.038	Undifferentiated	-1601.93	620.044	Meg	1298.85	-1891.11	Neutrophil	2479.58	-200.526	Monocyte	NA	NA	NA	NA	NA	NA	2943.83	436.053	Monocyte	-164.588	437.624	Undifferentiated	3.069868e+02	-597.17
741.212	25.422	Undifferentiated	533.214	-488.937	Undifferentiated	-262.043	659.245	Undifferentiated	355.363	36.533	Undifferentiated	NA	NA	NA	NA	NA	NA	NA	NA	NA	NA	NA	NA	NA	NA	NA	-1139.62	491.208	Undifferentiated	2245.8	-2094.62	Neutrophil	594.904	-1077.96	Neutrophil	NA	NA	NA	NA	NA	NA	-1020.2	-1806.61	Baso	-444.195	288.625	Undifferentiated	-1150	-9.62879
490.327	-24.644	Undifferentiated	1747.64	-305.318	Monocyte	1542.15	-43.562	Monocyte	-1311.7	212.505	Erythroid	NA	NA	NA	NA	NA	NA	NA	NA	NA	NA	NA	NA	NA	NA	NA	815.276	-1741.37	Neutrophil	-1113.94	-1878.73	Baso	565.201	-960.816	Neutrophil	NA	NA	NA	NA	NA	NA	1770.46	-2175.46	Neutrophil	1191.96	-30.5699	Mo	-2450	-949.769
-873.228	-667.28	Baso	493.605	-294.762	Undifferentiated	-1281.21	-548.53	Mast	1285.69	-279.881	Undifferentiated	NA	NA	NA	NA	NA	NA	NA	NA	NA	NA	NA	NA	NA	NA	NA	528.479	-1132.44	Neutrophil	2410.79	-257.339	Monocyte	2286.9	-391.71	Monocyte	NA	NA	NA	NA	NA	NA	1001.74	-1903.22	Neutrophil	180.065	672.163	Undifferentiated	-29.3	767.039
386.27	-50.732	Undifferentiated	-915.137	530.699	Undifferentiated	676.074	-1434.59	Neutrophil	578.94	178.321	Undifferentiated	NA	NA	NA	NA	NA	NA	NA	NA	NA	NA	NA	NA	NA	NA	NA	-578.549	565.955	Undifferentiated	684.139	-471.697	Undifferentiated	779.78	-1708.21	Neutrophil	NA	NA	NA	NA	NA	NA	-1244.68	296.733	Undifferentiated	-627.226	542.446	Undifferentiated	1.923857e+02	1171.52
1630.08	-172.412	Monocyte	2046.75	-262.636	Monocyte	2309.07	-98.142	Monocyte	1547.28	850.139	Undifferentiated	NA	NA	NA	NA	NA	NA	NA	NA	NA	NA	NA	NA	NA	NA	NA	-535.917	263.984	Undifferentiated	2353.72	-477.405	Monocyte	-849.911	-747.856	Baso	NA	NA	NA	NA	NA	NA	-1078.2	-1442.64	Baso	169.48	1129.02	Undifferentiated	4.239128e+02	-696.515
-706.971	-436.761	Undifferentiated	-1069.88	404.782	Undifferentiated	556.463	-729.625	Undifferentiated	448.477	-108.586	Undifferentiated	NA	NA	NA	NA	NA	NA	NA	NA	NA	NA	NA	NA	NA	NA	NA	1085.19	-1871.35	Neutrophil	1304.54	-1126.87	Undifferentiated	2776.59	-21.713	Monocyte	NA	NA	NA	NA	NA	NA	1631.68	-2197.79	Neutrophil	-2317.02	-741.93	Er	3.213223e+03	-77.4932
209.232	-519.321	Undifferentiated	-1019.13	-344.997	Undifferentiated	469.387	-187.012	Undifferentiated	305.654	302.056	Undifferentiated	NA	NA	NA	NA	NA	NA	NA	NA	NA	NA	NA	NA	NA	NA	NA	2611.51	-1714.11	Neutrophil	369.344	-18.286	Undifferentiated	2907.15	257.619	Monocyte	NA	NA	NA	NA	NA	NA	2351.55	-347.029	Monocyte	-1568.17	-405.461	Er	3.557768e+01	567.562
-1141.23	516.327	Undifferentiated	-1037.94	283.723	Undifferentiated	751.444	-1664.61	Neutrophil	591.262	116.579	Undifferentiated	NA	NA	NA	NA	NA	NA	NA	NA	NA	NA	NA	NA	NA	NA	NA	-1086.95	297.471	Undifferentiated	994.706	106.83	Undifferentiated	2305.29	-15.455	Monocyte	NA	NA	NA	NA	NA	NA	1163.83	1136.23	Undifferentiated	485.619	-708.767	Neu	1.477241e+02	488.913
2555.91	213.414	Monocyte	358.31	110.018	Undifferentiated	684.977	236.289	Undifferentiated	465.925	-433.15	Undifferentiated	NA	NA	NA	NA	NA	NA	NA	NA	NA	NA	NA	NA	NA	NA	NA	-1944.84	820.902	Meg	1159.73	-116.225	Undifferentiated	1543.6	-2200.77	Neutrophil	NA	NA	NA	NA	NA	NA	2809.19	-25.718	Monocyte	559.587	-611.027	Neu	3.210056e+02	-617.716
670.254	-1161.04	Neutrophil	-540.15	-194.909	Undifferentiated	-851.565	-762.149	Baso	382.941	66.974	Undifferentiated	NA	NA	NA	NA	NA	NA	NA	NA	NA	NA	NA	NA	NA	NA	NA	654.177	-691.324	Undifferentiated	1147.39	-2065.38	Neutrophil	-584.592	-857.765	Undifferentiated	NA	NA	NA	NA	NA	NA	-920.959	-931.541	Baso	293.64	411.891	Undifferentiated	-897	253.731
532.645	-699.793	Undifferentiated	541.706	616.258	Undifferentiated	724.384	-230.583	Undifferentiated	-696.99	342.146	Undifferentiated	NA	NA	NA	NA	NA	NA	NA	NA	NA	NA	NA	NA	NA	NA	NA	691.443	144.492	Undifferentiated	2273.67	-2041.71	Neutrophil	2463.14	-407.334	Monocyte	NA	NA	NA	NA	NA	NA	865.446	-1846.51	Neutrophil	-1282.35	-284.708	Undifferentiated	-265	566.01
599.109	-1137.49	Neutrophil	2368.36	-159.339	Monocyte	1330.24	-236.244	Undifferentiated	317.056	262.688	Undifferentiated	NA	NA	NA	NA	NA	NA	NA	NA	NA	NA	NA	NA	NA	NA	NA	698.91	-1407.01	Neutrophil	2361.8	-1990.13	Neutrophil	-1099.67	-1758.49	Baso	NA	NA	NA	NA	NA	NA	658.024	-1159.94	Neutrophil	-255.049	285.181	Undifferentiated	-70.1	563.904
1236.69	-2142.52	Neutrophil	554.156	-550.788	Undifferentiated	-1405.35	174.93	Erythroid	-1154.39	275.844	Undifferentiated	NA	NA	NA	NA	NA	NA	NA	NA	NA	NA	NA	NA	NA	NA	NA	966.179	-1808.99	Neutrophil	-1060.88	-1933.75	Baso	1673.24	-2175.11	Neutrophil	NA	NA	NA	NA	NA	NA	-1144.36	423.674	Undifferentiated	-1463.95	-212.049	Undifferentiated	2.201790e+03	-92.2413
480.778	-290.328	Undifferentiated	859.28	-626.086	Undifferentiated	-149.874	276.037	Undifferentiated	1565.57	847.866	Undifferentiated	NA	NA	NA	NA	NA	NA	NA	NA	NA	NA	NA	NA	NA	NA	NA	2510.08	-465.103	Monocyte	2697.99	-1666.67	Neutrophil	2847.42	186.863	Monocyte	NA	NA	NA	NA	NA	NA	812.281	-212.534	Undifferentiated	-407.466	778.574	Undifferentiated	4.679477e+02	481.956
1750.87	-2192.58	Neutrophil	666.625	-306.597	Undifferentiated	885.682	-166.748	Undifferentiated	348.679	155.663	Undifferentiated	NA	NA	NA	NA	NA	NA	NA	NA	NA	NA	NA	NA	NA	NA	NA	1563.94	-2125.61	Neutrophil	554.071	-262.11	Undifferentiated	540.619	-386.994	Undifferentiated	NA	NA	NA	NA	NA	NA	620.174	-225.526	Undifferentiated	2278.06	-262.949	Mo	-369	892.01
67.84	784.436	Undifferentiated	791.678	-171.121	Undifferentiated	980.157	-166.821	Undifferentiated	-1322.63	217.723	Erythroid	NA	NA	NA	NA	NA	NA	NA	NA	NA	NA	NA	NA	NA	NA	NA	2851.05	156.791	Monocyte	965.284	-496.734	Undifferentiated	752.365	-1634.16	Neutrophil	NA	NA	NA	NA	NA	NA	-1074.38	-1849.05	Baso	-147.613	611.176	Undifferentiated	-1420	-11.0868
468.634	533.054	Undifferentiated	1492.47	-254.813	Monocyte	711.922	-703.689	Undifferentiated	-664.868	407.361	Undifferentiated	NA	NA	NA	NA	NA	NA	NA	NA	NA	NA	NA	NA	NA	NA	NA	580.079	-749.503	Undifferentiated	-1107.17	382.89	Undifferentiated	516.297	-628.523	Undifferentiated	NA	NA	NA	NA	NA	NA	806.782	-1769.19	Neutrophil	1350.92	-197.977	Undifferentiated	3.808068e+01	892.397
-1382.36	198.772	Erythroid	1414.14	-306.403	Monocyte	559.679	1143.23	Undifferentiated	-877.595	196.168	Undifferentiated	NA	NA	NA	NA	NA	NA	NA	NA	NA	NA	NA	NA	NA	NA	NA	2632.97	-1865.87	Neutrophil	1496.38	-113.49	Monocyte	928.917	-1961.94	Neutrophil	NA	NA	NA	NA	NA	NA	-1181.38	451.998	Undifferentiated	44.4968	930.624	Undifferentiated	2.056097e+00	739.132
757.841	-643.28	Undifferentiated	8.46	701.381	Undifferentiated	670.052	-1502.36	Neutrophil	2149.27	-78.452	Monocyte	NA	NA	NA	NA	NA	NA	NA	NA	NA	NA	NA	NA	NA	NA	NA	-501.627	-1722.17	Eos	565.385	-516.186	Undifferentiated	-1036.54	-1266.65	Baso	NA	NA	NA	NA	NA	NA	-1124.99	304.293	Undifferentiated	-433.132	830.978	Undifferentiated	-1410	-51.0249
613.226	-1107.47	Neutrophil	737.617	-1593.17	Neutrophil	934.033	-168.999	Undifferentiated	361.893	170.813	Undifferentiated	NA	NA	NA	NA	NA	NA	NA	NA	NA	NA	NA	NA	NA	NA	NA	-994.904	-1911.99	Baso	-1083.66	-1516.56	Baso	3006.37	526.93	Monocyte	NA	NA	NA	NA	NA	NA	-811.7	230.766	Undifferentiated	-2829.45	-2020.67	Er	-703	-536.547
532.668	-698.251	Undifferentiated	-775.648	67.154	Undifferentiated	623.048	-260.698	Undifferentiated	217.489	321.069	Undifferentiated	NA	NA	NA	NA	NA	NA	NA	NA	NA	NA	NA	NA	NA	NA	NA	712.752	-189.386	Undifferentiated	-1855.29	-967.868	Mast	-1133.23	476.044	Undifferentiated	NA	NA	NA	NA	NA	NA	2631.08	42.496	Monocyte	1611.43	-161.269	Mo	-1850	-431.338
471.839	-260.155	Undifferentiated	313.114	728.996	Undifferentiated	576.775	-637.379	Undifferentiated	1480.96	-158.472	Monocyte	NA	NA	NA	NA	NA	NA	NA	NA	NA	NA	NA	NA	NA	NA	NA	-1088.01	-1892.42	Baso	-1035.65	-1821.94	Baso	593.476	-1095.37	Neutrophil	NA	NA	NA	NA	NA	NA	-1082.96	-1468.33	Baso	2524.94	-420.718	Mo	-1480	-287.676
586.325	-1093.1	Neutrophil	-617.279	284.657	Undifferentiated	635.302	-1478.69	Neutrophil	1776.73	-276.399	Monocyte	NA	NA	NA	NA	NA	NA	NA	NA	NA	NA	NA	NA	NA	NA	NA	496.297	-374.916	Undifferentiated	-1665.17	-854.971	Mast	1385.83	-2224.68	Neutrophil	NA	NA	NA	NA	NA	NA	2580.04	-172.953	Monocyte	-307.439	298.095	Undifferentiated	-231	267.638
-1044.8	314.067	Undifferentiated	2428.49	-185.651	Monocyte	-488.527	-164.161	Undifferentiated	1502.26	-149.411	Monocyte	NA	NA	NA	NA	NA	NA	NA	NA	NA	NA	NA	NA	NA	NA	NA	1281.52	-2167.54	Neutrophil	-1015.24	-1902.25	Baso	-1003.67	-1047.21	Baso	NA	NA	NA	NA	NA	NA	2289.21	-191.334	Monocyte	-452.247	344.054	Undifferentiated	-1270	-73.0162
431.577	16.673	Undifferentiated	659.013	-1545.59	Neutrophil	1131.94	540.235	Undifferentiated	396.854	6.071	Undifferentiated	NA	NA	NA	NA	NA	NA	NA	NA	NA	NA	NA	NA	NA	NA	NA	2209.81	-160.401	Monocyte	2491.66	-1941.18	Neutrophil	2630.55	-1940.13	Neutrophil	NA	NA	NA	NA	NA	NA	-981.004	165.51	Undifferentiated	-66.4486	709.204	Undifferentiated	-1580	8.48488
572.575	-1391.89	Neutrophil	-565.018	-219.068	Undifferentiated	-591.317	-260.841	Undifferentiated	536.006	-1014.16	Neutrophil	NA	NA	NA	NA	NA	NA	NA	NA	NA	NA	NA	NA	NA	NA	NA	2036.26	-427.319	Monocyte	-985.918	-2045.48	Baso	2593.42	-263.506	Monocyte	NA	NA	NA	NA	NA	NA	1642.39	-2221.93	Neutrophil	1168.23	-47.4348	Undifferentiated	9.495646e+02	273.016
2355.19	-178.355	Monocyte	598.604	-266.287	Undifferentiated	-1232.72	527.783	Undifferentiated	490.965	-465.321	Undifferentiated	NA	NA	NA	NA	NA	NA	NA	NA	NA	NA	NA	NA	NA	NA	NA	2433.17	-118.668	Monocyte	-1931.39	795.23	Meg	2862.05	32.915	Monocyte	NA	NA	NA	NA	NA	NA	-1008.17	-1786.18	Baso	210.89	519.836	Undifferentiated	3.073090e+03	-315.678
-991.551	461.054	Undifferentiated	442.607	-271.982	Undifferentiated	662.266	1402.84	Undifferentiated	-119.387	405.804	Undifferentiated	NA	NA	NA	NA	NA	NA	NA	NA	NA	NA	NA	NA	NA	NA	NA	2465.04	-397.018	Monocyte	952.747	86.005	Undifferentiated	1198.03	-2125.46	Neutrophil	NA	NA	NA	NA	NA	NA	1923.76	-2150.74	Neutrophil	-284.357	267.06	Undifferentiated	-200	932.125
86.384	693.217	Undifferentiated	212.037	294.975	Undifferentiated	566.95	-376.691	Undifferentiated	744.362	-1675.28	Neutrophil	NA	NA	NA	NA	NA	NA	NA	NA	NA	NA	NA	NA	NA	NA	NA	2830.34	-1607.03	Neutrophil	2970.2	198.641	Monocyte	1078.83	1104.68	Undifferentiated	NA	NA	NA	NA	NA	NA	2973.18	697.131	Monocyte	-206.015	-13.0992	Undifferentiated	1.497690e+03	-2451.21
468.706	-208.322	Undifferentiated	-758.503	-625.112	Baso	481.179	-191.86	Undifferentiated	424.508	274.595	Undifferentiated	NA	NA	NA	NA	NA	NA	NA	NA	NA	NA	NA	NA	NA	NA	NA	808.342	1527.31	Lymphoid	-1848.46	1137.28	Meg	2358.82	-1988.66	Neutrophil	NA	NA	NA	NA	NA	NA	-1100.08	-1824.12	Baso	631.178	15.8352	Undifferentiated	9.131571e+02	-63.5181
-1042.83	367.366	Undifferentiated	-755.845	-447.28	Undifferentiated	2571.4	57.254	Monocyte	-642.908	350.02	Undifferentiated	NA	NA	NA	NA	NA	NA	NA	NA	NA	NA	NA	NA	NA	NA	NA	570.915	-685.365	Undifferentiated	1084.21	-2027.59	Neutrophil	2460.65	-889.08	Undifferentiated	NA	NA	NA	NA	NA	NA	523.787	-247.167	Undifferentiated	1800.19	-290.049	Mo	1.252279e+02	-194.219
620.186	-1255.68	Neutrophil	-114.56	702.665	Undifferentiated	122.062	249.519	Undifferentiated	1932.46	-258.785	Monocyte	NA	NA	NA	NA	NA	NA	NA	NA	NA	NA	NA	NA	NA	NA	NA	303.383	232.035	Undifferentiated	882.594	-1824.44	Neutrophil	548.231	-774.129	Undifferentiated	NA	NA	NA	NA	NA	NA	1092.08	-2058.02	Neutrophil	257.093	577.3	Undifferentiated	1.144332e+03	-48.8909
480.35	791.271	Undifferentiated	534.129	-863.356	Undifferentiated	640.418	-947.844	Neutrophil	-871.929	451.639	Undifferentiated	NA	NA	NA	NA	NA	NA	NA	NA	NA	NA	NA	NA	NA	NA	NA	345.802	-681.255	Undifferentiated	1178.09	-2112.79	Neutrophil	534.798	-826.726	Undifferentiated	NA	NA	NA	NA	NA	NA	-1271.38	503.08	Undifferentiated	1207.1	164.082	Mo	-434	471.237
-994.995	-434.105	Undifferentiated	1434.18	-2202.46	Neutrophil	-1065.81	331.422	Undifferentiated	292.172	330.677	Undifferentiated	NA	NA	NA	NA	NA	NA	NA	NA	NA	NA	NA	NA	NA	NA	NA	228.706	-2.849	Undifferentiated	715.984	-1276.31	Neutrophil	2626.45	-374.089	Monocyte	NA	NA	NA	NA	NA	NA	494.211	-611.985	Undifferentiated	-515.353	354.103	Undifferentiated	-467	455.297
368.758	588.684	Undifferentiated	657.798	-1236.29	Neutrophil	598.365	-1147.63	Neutrophil	613.029	169.37	Undifferentiated	NA	NA	NA	NA	NA	NA	NA	NA	NA	NA	NA	NA	NA	NA	NA	1656.02	-2144.9	Neutrophil	1547.7	-411.247	Monocyte	1611.66	-392.035	Monocyte	NA	NA	NA	NA	NA	NA	2248.55	-422.143	Monocyte	123.924	-367.022	Undifferentiated	9.564523e+02	804.933
-921.084	249.388	Undifferentiated	-11.691	600.167	Undifferentiated	592.975	-1002.25	Neutrophil	1850.77	-276.075	Monocyte	NA	NA	NA	NA	NA	NA	NA	NA	NA	NA	NA	NA	NA	NA	NA	-1038.82	-1090.85	Baso	1525.17	-2155.13	Neutrophil	-1201.52	335.825	Undifferentiated	NA	NA	NA	NA	NA	NA	-986.39	-1888.32	Baso	2349.64	-173.466	Mo	-466	553.243
-171.455	1123.61	Undifferentiated	1482.1	-12.813	Undifferentiated	791.058	-152.272	Undifferentiated	-582.154	340.907	Undifferentiated	NA	NA	NA	NA	NA	NA	NA	NA	NA	NA	NA	NA	NA	NA	NA	-1027.11	301.503	Undifferentiated	-1045.66	-1663.26	Baso	2493.97	-289.795	Monocyte	NA	NA	NA	NA	NA	NA	2445.42	-2004.76	Neutrophil	-293.367	145.153	Undifferentiated	8.224479e+02	281.043
2450.65	-3.488	Monocyte	633.973	-1342.82	Neutrophil	236.426	337.054	Undifferentiated	-919.993	467.231	Undifferentiated	NA	NA	NA	NA	NA	NA	NA	NA	NA	NA	NA	NA	NA	NA	NA	-1095.04	-1723.14	Baso	-982.119	-2053.18	Baso	757.148	-1663	Neutrophil	NA	NA	NA	NA	NA	NA	-1088.49	-1490.6	Baso	-1070.96	-225.772	Undifferentiated	-1610	48.6106
-390.147	-106.451	Undifferentiated	2212.34	-350.94	Monocyte	1047.24	-172.535	Undifferentiated	-1835.45	720.962	Meg	NA	NA	NA	NA	NA	NA	NA	NA	NA	NA	NA	NA	NA	NA	NA	2487.62	-175.611	Monocyte	859.635	-1230.18	Neutrophil	886.283	-214.717	Undifferentiated	NA	NA	NA	NA	NA	NA	599.582	-52.237	Undifferentiated	330.522	149.424	Undifferentiated	3.120781e+03	102.326
-1003.65	462.647	Undifferentiated	328.007	318.513	Undifferentiated	2046.86	-207.645	Monocyte	1420.26	-110.465	Undifferentiated	NA	NA	NA	NA	NA	NA	NA	NA	NA	NA	NA	NA	NA	NA	NA	-1038.01	-1876.55	Baso	387.697	-199.344	Undifferentiated	-953.166	-990.83	Baso	NA	NA	NA	NA	NA	NA	2420.84	-363.955	Monocyte	-128.498	156.503	Undifferentiated	2.759256e+01	516.904
546.388	-722.42	Undifferentiated	-971.977	441.677	Undifferentiated	-1094.28	480.063	Undifferentiated	473.276	-407.743	Undifferentiated	NA	NA	NA	NA	NA	NA	NA	NA	NA	NA	NA	NA	NA	NA	NA	1757.86	-519.405	Undifferentiated	246.828	-495.22	Undifferentiated	1110.14	-2110.92	Neutrophil	NA	NA	NA	NA	NA	NA	1785.51	-2186.13	Neutrophil	-1446.38	-33.692	Undifferentiated	1.419067e+03	40.2889
652.161	-998.615	Neutrophil	158.369	87.774	Undifferentiated	1151.64	-2068.65	Neutrophil	-1151.59	494.364	Undifferentiated	NA	NA	NA	NA	NA	NA	NA	NA	NA	NA	NA	NA	NA	NA	NA	-1951.66	796.368	Meg	2307.66	-296.572	Monocyte	2641.88	-473.897	Undifferentiated	NA	NA	NA	NA	NA	NA	1173.79	-1974.55	Neutrophil	-38.116	519.428	Undifferentiated	-525	-3365.38
115.629	141.166	Undifferentiated	477.554	-378.255	Undifferentiated	-1418.75	216.91	Erythroid	1259.97	649.162	Undifferentiated	NA	NA	NA	NA	NA	NA	NA	NA	NA	NA	NA	NA	NA	NA	NA	976.545	-1805.55	Neutrophil	-933.964	-1934.86	Baso	2646.73	-252.147	Monocyte	NA	NA	NA	NA	NA	NA	-889.741	-2135.13	Baso	-180.355	643.686	Undifferentiated	-2470	-1061.44
-134.96	483.744	Undifferentiated	-983.203	446.213	Undifferentiated	1166.28	-367.99	Undifferentiated	1066.2	-147.613	Undifferentiated	NA	NA	NA	NA	NA	NA	NA	NA	NA	NA	NA	NA	NA	NA	NA	1782.73	-369.941	Monocyte	1582.45	-2206.09	Neutrophil	1211.12	-2116.94	Neutrophil	NA	NA	NA	NA	NA	NA	2673.77	-1890.65	Neutrophil	-586.087	565.55	Undifferentiated	-1110	-1954.52
-895.524	375.043	Undifferentiated	-1171.03	496.725	Undifferentiated	680.67	155.107	Undifferentiated	413.549	-57.959	Undifferentiated	NA	NA	NA	NA	NA	NA	NA	NA	NA	NA	NA	NA	NA	NA	NA	2548.44	-156.707	Monocyte	2915.01	696.464	Monocyte	-893.76	-1698.96	Baso	NA	NA	NA	NA	NA	NA	2650.05	-1488.07	Neutrophil	1126.56	189.926	Mo	3.231394e+02	-143.057
-1165.52	507.356	Undifferentiated	395.47	-900.99	Undifferentiated	1658.21	-250.408	Monocyte	414.365	36.493	Undifferentiated	NA	NA	NA	NA	NA	NA	NA	NA	NA	NA	NA	NA	NA	NA	NA	-565.92	-1453.24	Eos	-1074.62	-1959.83	Baso	-1006.54	-1148.37	Baso	NA	NA	NA	NA	NA	NA	1214.44	-2146.61	Neutrophil	-531.833	605.847	Undifferentiated	3.729204e+01	8.43656
1849.55	-201.106	Monocyte	258.261	59.325	Undifferentiated	1218.65	-219.594	Undifferentiated	886.415	64.896	Undifferentiated	NA	NA	NA	NA	NA	NA	NA	NA	NA	NA	NA	NA	NA	NA	NA	-1063.28	-1438.93	Baso	2928.99	445.029	Monocyte	2425.32	-1119.1	Undifferentiated	NA	NA	NA	NA	NA	NA	-1108.29	429.958	Undifferentiated	-513.103	780.272	Undifferentiated	-353	561.698
2183.36	-190.489	Monocyte	1354.31	-483.736	Undifferentiated	581.658	-1271.37	Neutrophil	485.835	-453.131	Undifferentiated	NA	NA	NA	NA	NA	NA	NA	NA	NA	NA	NA	NA	NA	NA	NA	-1076.36	-1879.14	Baso	-1876.87	-958.023	Mast	652.141	-527.911	Undifferentiated	NA	NA	NA	NA	NA	NA	-1645.12	623.469	Meg	-455.445	682.025	Undifferentiated	2.048703e+03	-498
590.776	-1282.99	Neutrophil	-888.826	190.875	Undifferentiated	-1030.07	468.868	Undifferentiated	500.535	238.504	Undifferentiated	NA	NA	NA	NA	NA	NA	NA	NA	NA	NA	NA	NA	NA	NA	NA	628.409	-539.999	Undifferentiated	2068.95	-1762.42	Undifferentiated	685.245	-1465	Neutrophil	NA	NA	NA	NA	NA	NA	779.626	-1754.13	Neutrophil	2009.31	-263.353	Mo	1.669635e+02	287.209
578.404	-200.32	Undifferentiated	-92.919	589.956	Undifferentiated	523.147	-609.926	Undifferentiated	371.462	205.108	Undifferentiated	NA	NA	NA	NA	NA	NA	NA	NA	NA	NA	NA	NA	NA	NA	NA	2201.96	399.74	Undifferentiated	-1192.71	258.181	Undifferentiated	1632.13	-388.625	Monocyte	NA	NA	NA	NA	NA	NA	1066.4	-2011.9	Neutrophil	-2177.96	-682.251	Er	-326	514.331
-625.215	-323.856	Undifferentiated	166.738	310.068	Undifferentiated	-902.106	-726.041	Baso	389.529	-24.92	Undifferentiated	NA	NA	NA	NA	NA	NA	NA	NA	NA	NA	NA	NA	NA	NA	NA	633.274	-263.07	Undifferentiated	-1604.28	619.953	Meg	-875.672	-746.941	Baso	NA	NA	NA	NA	NA	NA	1976.98	-419.751	Monocyte	2069.34	147.401	Undifferentiated	-358	395.153
496.077	-303.898	Undifferentiated	528.875	-605.914	Undifferentiated	672.004	158.338	Undifferentiated	367.425	370.623	Undifferentiated	NA	NA	NA	NA	NA	NA	NA	NA	NA	NA	NA	NA	NA	NA	NA	3004.56	513.948	Monocyte	-1701.28	641.233	Meg	1123.22	-2075.54	Neutrophil	NA	NA	NA	NA	NA	NA	569.836	-1092.64	Neutrophil	-1630.67	86.7465	Mk	-1590	64.2069
-975.004	394.772	Undifferentiated	493.355	-633.406	Undifferentiated	496.551	11.763	Undifferentiated	653.137	108.615	Undifferentiated	NA	NA	NA	NA	NA	NA	NA	NA	NA	NA	NA	NA	NA	NA	NA	1088.79	-2017.1	Neutrophil	2223.31	-416.198	Monocyte	2246.11	-283.865	Monocyte	NA	NA	NA	NA	NA	NA	1725.27	-2196.5	Neutrophil	-710.379	-1732.45	Ba	6.243088e+02	451.815
271.61	398.617	Undifferentiated	693.825	-1480.12	Neutrophil	820.656	144.246	Undifferentiated	-408.545	246.862	Undifferentiated	NA	NA	NA	NA	NA	NA	NA	NA	NA	NA	NA	NA	NA	NA	NA	-1051.54	-1181.75	Baso	1721.92	-333.447	Monocyte	593.095	-1022.15	Neutrophil	NA	NA	NA	NA	NA	NA	2759.98	-27.751	Monocyte	-51.1506	182.594	Undifferentiated	-468	-968.014
185.387	493.364	Undifferentiated	595.594	-1332.47	Neutrophil	442.994	-30.741	Undifferentiated	-703.206	421.49	Undifferentiated	NA	NA	NA	NA	NA	NA	NA	NA	NA	NA	NA	NA	NA	NA	NA	-766.795	-641.416	Undifferentiated	717.831	-1544.72	Neutrophil	2702.28	219.367	Monocyte	NA	NA	NA	NA	NA	NA	-1038.2	-1253.13	Baso	-249.429	259.565	Undifferentiated	6.202402e+02	52.122
-1182.74	467.104	Undifferentiated	593.515	-133.106	Undifferentiated	587.48	-497.916	Undifferentiated	323.357	357.124	Undifferentiated	NA	NA	NA	NA	NA	NA	NA	NA	NA	NA	NA	NA	NA	NA	NA	-1309.3	257.262	Erythroid	-1658.31	629.623	Meg	1603.75	-2208.68	Neutrophil	NA	NA	NA	NA	NA	NA	-1589.83	-851.205	Mast	115.774	450.78	Undifferentiated	-253	545.271
634.372	1357.53	Undifferentiated	696.615	230.48	Undifferentiated	718.558	-1530.46	Neutrophil	291.344	184.215	Undifferentiated	NA	NA	NA	NA	NA	NA	NA	NA	NA	NA	NA	NA	NA	NA	NA	2673.08	-89.643	Monocyte	1257.36	-2113.08	Neutrophil	1390.63	335.445	Undifferentiated	NA	NA	NA	NA	NA	NA	1873.82	-2197.31	Neutrophil	-213.387	36.7076	Undifferentiated	-2860	-2082.77
435.76	-608.223	Undifferentiated	187.095	271.836	Undifferentiated	560.214	-856.426	Undifferentiated	-687.224	369.879	Undifferentiated	NA	NA	NA	NA	NA	NA	NA	NA	NA	NA	NA	NA	NA	NA	NA	-1329.65	530.542	Meg	568.589	-59.763	Undifferentiated	674.328	-77.678	Undifferentiated	NA	NA	NA	NA	NA	NA	2605.92	226.394	Monocyte	-77.0619	487.277	Undifferentiated	1.874741e+03	-262.26
496.508	-323.553	Undifferentiated	2441.47	-226.422	Monocyte	608.183	-627.649	Undifferentiated	2669.53	185.499	Monocyte	NA	NA	NA	NA	NA	NA	NA	NA	NA	NA	NA	NA	NA	NA	NA	2862.36	171.076	Monocyte	-1380.43	183.127	Erythroid	873.703	1604.69	Lymphoid	NA	NA	NA	NA	NA	NA	2884.28	37.488	Monocyte	175.488	1174.48	Undifferentiated	3.498608e+02	420.372
576.766	-1216.59	Neutrophil	1352.69	-2157.23	Neutrophil	570.402	-866.048	Undifferentiated	365.69	152.157	Undifferentiated	NA	NA	NA	NA	NA	NA	NA	NA	NA	NA	NA	NA	NA	NA	NA	-1008.7	-1718.14	Baso	-1085.52	-1540.42	Baso	1496.16	-2232.53	Neutrophil	NA	NA	NA	NA	NA	NA	-1156.97	479.79	Undifferentiated	1118.78	-65.9571	Undifferentiated	2.092443e+02	-451.683
588.898	-676.399	Undifferentiated	144.627	325.941	Undifferentiated	863.418	145.321	Undifferentiated	389.403	300.714	Undifferentiated	NA	NA	NA	NA	NA	NA	NA	NA	NA	NA	NA	NA	NA	NA	NA	2509.02	-1917.72	Neutrophil	2572.46	-1905.23	Neutrophil	2905	37.721	Monocyte	NA	NA	NA	NA	NA	NA	2667.78	-1894.25	Neutrophil	2336.8	-422.626	Mo	-173	523.964
-1022.39	459.24	Undifferentiated	-1054.41	-1269.41	Baso	528.27	-616.416	Undifferentiated	330.575	242.466	Undifferentiated	NA	NA	NA	NA	NA	NA	NA	NA	NA	NA	NA	NA	NA	NA	NA	-1584.22	614.446	Meg	301.701	201.242	Undifferentiated	2223.55	-2072.86	Neutrophil	NA	NA	NA	NA	NA	NA	-1107.13	428.366	Undifferentiated	317.604	365.281	Undifferentiated	-1910	-400.364
633.676	-1133.66	Neutrophil	54.132	576.319	Undifferentiated	609.596	-919.117	Neutrophil	-1003.5	311.316	Undifferentiated	NA	NA	NA	NA	NA	NA	NA	NA	NA	NA	NA	NA	NA	NA	NA	1383.72	-1668.74	Undifferentiated	1681.14	-412.571	Monocyte	2584.26	-1667.2	Neutrophil	NA	NA	NA	NA	NA	NA	2721.74	-1879.64	Neutrophil	2640.43	-532.31	Mo	-755	373.602
-1689.54	642.003	Meg	-1564.07	276.185	Erythroid	512.905	-640.292	Undifferentiated	1463.67	-2227.59	Neutrophil	NA	NA	NA	NA	NA	NA	NA	NA	NA	NA	NA	NA	NA	NA	NA	628.487	-1394.06	Neutrophil	418.482	-1021.28	Neutrophil	620.26	-1089.59	Neutrophil	NA	NA	NA	NA	NA	NA	1682.27	-2202.66	Neutrophil	2900.08	-654.032	Mo	3.790871e+02	-688.77
197.116	483.731	Undifferentiated	644.425	-1374.56	Neutrophil	574.032	197.108	Undifferentiated	2266.45	59.492	Monocyte	NA	NA	NA	NA	NA	NA	NA	NA	NA	NA	NA	NA	NA	NA	NA	702.648	-1431.43	Neutrophil	596.528	-811.805	Undifferentiated	-939.699	-960.92	Baso	NA	NA	NA	NA	NA	NA	-1840.43	772.006	Meg	825.521	377.208	Undifferentiated	-282	290.043
-1132.63	335.731	Undifferentiated	413.867	437.381	Undifferentiated	610.822	-1405.84	Neutrophil	417.997	-45.797	Undifferentiated	NA	NA	NA	NA	NA	NA	NA	NA	NA	NA	NA	NA	NA	NA	NA	981.266	-502.89	Undifferentiated	516.451	-293.174	Undifferentiated	630.16	-578.831	Undifferentiated	NA	NA	NA	NA	NA	NA	-1002.11	-1712.87	Baso	-263.911	316.692	Undifferentiated	-42.6	337.287
353.164	180.901	Undifferentiated	581.906	-981.388	Neutrophil	517.452	-910.362	Undifferentiated	435.011	-3.054	Undifferentiated	NA	NA	NA	NA	NA	NA	NA	NA	NA	NA	NA	NA	NA	NA	NA	435.171	-93.346	Undifferentiated	1463.11	-2148.27	Neutrophil	1882.16	-300.891	Monocyte	NA	NA	NA	NA	NA	NA	705.658	-1504.31	Neutrophil	-76.7993	525.184	Undifferentiated	-280	143.221
496.888	-310.65	Undifferentiated	439.455	-157.017	Undifferentiated	703.097	-281.653	Undifferentiated	604.267	74.011	Undifferentiated	NA	NA	NA	NA	NA	NA	NA	NA	NA	NA	NA	NA	NA	NA	NA	682.786	-767.244	Undifferentiated	846.072	-505.034	Undifferentiated	-508.854	-32.627	Undifferentiated	NA	NA	NA	NA	NA	NA	1102.97	-2109.6	Neutrophil	-380.16	338.641	Undifferentiated	-1760	-367.641
1946.19	-284.255	Monocyte	426.245	76.715	Undifferentiated	332.393	103.837	Undifferentiated	1569.66	-126.971	Monocyte	NA	NA	NA	NA	NA	NA	NA	NA	NA	NA	NA	NA	NA	NA	NA	1108.73	-2047.31	Neutrophil	1136.47	-1895.7	Neutrophil	-1061.38	-1884.15	Baso	NA	NA	NA	NA	NA	NA	436.319	-208.315	Undifferentiated	-893.967	65.5459	Undifferentiated	-196	410.508
484.619	-346.248	Undifferentiated	429.179	456.852	Undifferentiated	511.412	-428.351	Undifferentiated	-1050.93	505.79	Undifferentiated	NA	NA	NA	NA	NA	NA	NA	NA	NA	NA	NA	NA	NA	NA	NA	896.57	-1762.39	Neutrophil	2056.71	-474.135	Monocyte	-588.653	-617.389	Undifferentiated	NA	NA	NA	NA	NA	NA	662.241	-1366.78	Neutrophil	-630.573	480.041	Undifferentiated	-715	320.514
420.719	1064.5	Undifferentiated	635.952	286.176	Undifferentiated	169.753	271.562	Undifferentiated	303.422	494.227	Undifferentiated	NA	NA	NA	NA	NA	NA	NA	NA	NA	NA	NA	NA	NA	NA	NA	486.179	-444.107	Undifferentiated	-1219.61	246.373	Erythroid	-927.514	253.867	Undifferentiated	NA	NA	NA	NA	NA	NA	-1213.61	497.719	Undifferentiated	115.2	344.022	Undifferentiated	-32.7	508.169
846.048	-491.524	Undifferentiated	678.403	-1546.22	Neutrophil	479.349	-502.204	Undifferentiated	338.472	297.955	Undifferentiated	NA	NA	NA	NA	NA	NA	NA	NA	NA	NA	NA	NA	NA	NA	NA	560.359	-318.636	Undifferentiated	509.001	-132.522	Undifferentiated	-877.241	-2000.72	Baso	NA	NA	NA	NA	NA	NA	1699.3	-394.89	Monocyte	792.528	267.124	Undifferentiated	2.122774e+03	-360.539
15.683	589.136	Undifferentiated	1400.94	-300.973	Monocyte	637.034	-1465.12	Neutrophil	648.856	147.001	Undifferentiated	NA	NA	NA	NA	NA	NA	NA	NA	NA	NA	NA	NA	NA	NA	NA	-1076.16	-1282.06	Baso	589.997	-807.828	Undifferentiated	2441.36	-1071.93	Undifferentiated	NA	NA	NA	NA	NA	NA	-996.545	-438.025	Undifferentiated	-1570.7	-322.59	Er	3.011215e+02	114.292
-1223.83	250.313	Erythroid	2482.9	-138.651	Monocyte	627.773	-820.282	Undifferentiated	-669.064	353.613	Undifferentiated	NA	NA	NA	NA	NA	NA	NA	NA	NA	NA	NA	NA	NA	NA	NA	709.81	-1576.54	Neutrophil	567.581	-1234.8	Neutrophil	2851.19	-75.443	Monocyte	NA	NA	NA	NA	NA	NA	-922.674	-910.267	Baso	-2428.32	-931.072	Er	1.144343e+02	853.369
-989.853	440.691	Undifferentiated	-1019.29	402.528	Undifferentiated	528.586	-700.416	Undifferentiated	-875.546	242.215	Undifferentiated	NA	NA	NA	NA	NA	NA	NA	NA	NA	NA	NA	NA	NA	NA	NA	907.455	-1752.64	Neutrophil	557.31	-1079.8	Neutrophil	-1749.47	-942.841	Mast	NA	NA	NA	NA	NA	NA	1261.63	-135.302	Undifferentiated	-1599.13	56.7264	Mk	-34.9	625.999
666.184	1337.3	Undifferentiated	302.849	-772.894	Undifferentiated	-156.929	850.152	Undifferentiated	614.367	127.686	Undifferentiated	NA	NA	NA	NA	NA	NA	NA	NA	NA	NA	NA	NA	NA	NA	NA	567.453	-1080.02	Neutrophil	-1040.23	-1249.32	Baso	2342.14	-1789.88	Neutrophil	NA	NA	NA	NA	NA	NA	2154.19	-2108.84	Neutrophil	343.58	1323.72	Undifferentiated	-265	88.0639
-1370.9	545.776	Meg	815.547	-182.606	Undifferentiated	264.579	256.293	Undifferentiated	440.746	128.058	Undifferentiated	NA	NA	NA	NA	NA	NA	NA	NA	NA	NA	NA	NA	NA	NA	NA	-1030.62	-1674.46	Baso	754.289	-1610.08	Neutrophil	585.75	-862.052	Undifferentiated	NA	NA	NA	NA	NA	NA	-1087.58	405.722	Undifferentiated	3106.42	-249.022	Mo	-1220	-70.0841
502.57	-250.433	Undifferentiated	774.615	-517.298	Undifferentiated	2.763	827.978	Undifferentiated	411.075	553.77	Undifferentiated	NA	NA	NA	NA	NA	NA	NA	NA	NA	NA	NA	NA	NA	NA	NA	840.144	30.567	Undifferentiated	354.048	-560.964	Undifferentiated	1360.09	-2205.52	Neutrophil	NA	NA	NA	NA	NA	NA	-963.974	-2004.02	Baso	-34.4999	-201.728	Undifferentiated	-516	364.419
515.172	-509.188	Undifferentiated	530.733	-615.298	Undifferentiated	-1122.97	476.603	Undifferentiated	-751.564	278.059	Undifferentiated	NA	NA	NA	NA	NA	NA	NA	NA	NA	NA	NA	NA	NA	NA	NA	-944.145	-965.841	Baso	297.644	-602.855	Undifferentiated	617.864	-772.66	Undifferentiated	NA	NA	NA	NA	NA	NA	2561.26	-1968.54	Neutrophil	-71.858	437.77	Undifferentiated	-461	339.617
389.177	-82.739	Undifferentiated	578.384	-960.589	Neutrophil	383.138	-60.464	Undifferentiated	480.084	281.189	Undifferentiated	NA	NA	NA	NA	NA	NA	NA	NA	NA	NA	NA	NA	NA	NA	NA	-1199.27	441.092	Undifferentiated	2944.06	374.02	Monocyte	511.589	-468.649	Undifferentiated	NA	NA	NA	NA	NA	NA	-1023.77	-1751.5	Baso	-96.0914	318.344	Undifferentiated	2.062680e+03	-332.022
-579.241	-274.031	Undifferentiated	-559.663	-213.726	Undifferentiated	-858.584	-660.226	Baso	518.537	286.203	Undifferentiated	NA	NA	NA	NA	NA	NA	NA	NA	NA	NA	NA	NA	NA	NA	NA	2552.8	-359.091	Monocyte	-986.752	-2019.02	Baso	-1026.28	-1225.4	Baso	NA	NA	NA	NA	NA	NA	1914.53	-2179.48	Neutrophil	94.2916	292.106	Undifferentiated	1.402175e+03	-116.014
-712.095	-672.932	Baso	957.272	62.956	Undifferentiated	2528.06	143.77	Monocyte	-594.771	-327.668	Undifferentiated	NA	NA	NA	NA	NA	NA	NA	NA	NA	NA	NA	NA	NA	NA	NA	-898.047	-2013.94	Baso	-504.038	-1704.87	Eos	2822.72	247.665	Monocyte	NA	NA	NA	NA	NA	NA	1874.18	-2163.42	Neutrophil	-2212.37	-687.565	Er	-1880	299.239
1571.91	-192.444	Monocyte	287.225	-278.523	Undifferentiated	558.04	-311.9	Undifferentiated	816.654	-405.081	Undifferentiated	NA	NA	NA	NA	NA	NA	NA	NA	NA	NA	NA	NA	NA	NA	NA	685.988	-1354.9	Neutrophil	1050.52	-408.439	Undifferentiated	-1035.68	-1224.41	Baso	NA	NA	NA	NA	NA	NA	2525.32	-1940.7	Neutrophil	423.001	-333.135	Undifferentiated	2.395311e+02	528.654
-576.946	189.605	Undifferentiated	-942.643	433.761	Undifferentiated	-875.75	-387.446	Undifferentiated	-606.094	-330.026	Undifferentiated	NA	NA	NA	NA	NA	NA	NA	NA	NA	NA	NA	NA	NA	NA	NA	2440.73	-58.82	Monocyte	453.7	-743.851	Undifferentiated	2522.09	30.333	Monocyte	NA	NA	NA	NA	NA	NA	1320.06	-2109.59	Neutrophil	-492.975	617.071	Undifferentiated	4.469267e+02	247.34
2362.08	-336.687	Monocyte	-998.112	495.346	Undifferentiated	1589.59	-230.158	Monocyte	685.487	49.244	Undifferentiated	NA	NA	NA	NA	NA	NA	NA	NA	NA	NA	NA	NA	NA	NA	NA	872.183	172.425	Undifferentiated	511.689	-153.408	Undifferentiated	1074.04	-2027.67	Neutrophil	NA	NA	NA	NA	NA	NA	433.309	-630.566	Undifferentiated	1004.29	-123.972	Undifferentiated	1.203322e+02	332.375
453.721	-300.671	Undifferentiated	-916.873	-378.021	Undifferentiated	535.337	-544.056	Undifferentiated	-823.836	331.723	Undifferentiated	NA	NA	NA	NA	NA	NA	NA	NA	NA	NA	NA	NA	NA	NA	NA	1156.36	-58.602	Undifferentiated	19.715	681.711	Undifferentiated	838.368	-1806.99	Neutrophil	NA	NA	NA	NA	NA	NA	923.583	-278.095	Undifferentiated	-1556.61	-20.7402	Mk	-28.4	797.151
546.691	-833.123	Undifferentiated	499.249	-311.814	Undifferentiated	623.434	-718.255	Undifferentiated	2345.21	-61.497	Monocyte	NA	NA	NA	NA	NA	NA	NA	NA	NA	NA	NA	NA	NA	NA	NA	650.08	-614.685	Undifferentiated	2399.1	-447.619	Monocyte	-986.948	-1073.98	Baso	NA	NA	NA	NA	NA	NA	589.578	-532.534	Undifferentiated	-25.7829	240.612	Undifferentiated	2.554543e+02	1004.96
580.95	-815.733	Undifferentiated	-608.364	440.942	Undifferentiated	499.609	308.294	Undifferentiated	386.895	896.451	Undifferentiated	NA	NA	NA	NA	NA	NA	NA	NA	NA	NA	NA	NA	NA	NA	NA	993.065	-1750.55	Neutrophil	2994.22	480.735	Monocyte	2828.44	268.125	Monocyte	NA	NA	NA	NA	NA	NA	-853.677	-920.297	Baso	-1312.88	30.0001	Undifferentiated	-382	721.096
-216.934	819.211	Undifferentiated	-1204.17	513.127	Undifferentiated	513.921	-336.935	Undifferentiated	-856.124	343.46	Undifferentiated	NA	NA	NA	NA	NA	NA	NA	NA	NA	NA	NA	NA	NA	NA	NA	1113.74	-2050.18	Neutrophil	1864.54	-2172.18	Neutrophil	906.86	-1836.84	Neutrophil	NA	NA	NA	NA	NA	NA	736.942	-1549.11	Neutrophil	-2125.25	-536.121	Er	-2860	-2065.07
613.633	-1455.8	Neutrophil	2370.93	-178.537	Monocyte	-1556.52	582.809	Meg	587.954	-1152.81	Neutrophil	NA	NA	NA	NA	NA	NA	NA	NA	NA	NA	NA	NA	NA	NA	NA	1009.62	-1861.71	Neutrophil	2978.04	460.631	Monocyte	-1056.18	-1282.03	Baso	NA	NA	NA	NA	NA	NA	-1516.29	567.733	Meg	-2797.17	-2357.89	Er	1.150772e+03	625.149
482.477	-573.967	Undifferentiated	-845.478	327.412	Undifferentiated	726.296	-1455.15	Neutrophil	1206.64	-65.321	Undifferentiated	NA	NA	NA	NA	NA	NA	NA	NA	NA	NA	NA	NA	NA	NA	NA	2325.5	-2077.14	Neutrophil	-663.614	-76.813	Undifferentiated	2806.97	125.008	Monocyte	NA	NA	NA	NA	NA	NA	-1184.05	-490.842	Undifferentiated	453.614	221.305	Undifferentiated	-17	746.206
-1057.39	327.964	Undifferentiated	1002.15	-14.019	Undifferentiated	197.029	426.03	Undifferentiated	386.214	56.345	Undifferentiated	NA	NA	NA	NA	NA	NA	NA	NA	NA	NA	NA	NA	NA	NA	NA	792.356	-1663.03	Neutrophil	787.559	1488.23	Lymphoid	544.099	-772.233	Undifferentiated	NA	NA	NA	NA	NA	NA	804.789	-111.095	Undifferentiated	-818.776	-681.846	Undifferentiated	-1230	-50.0992
1732.01	1374.36	Ccr7_DC	618.945	-560.838	Undifferentiated	-26.628	686.394	Undifferentiated	2149.7	-229.071	Monocyte	NA	NA	NA	NA	NA	NA	NA	NA	NA	NA	NA	NA	NA	NA	NA	-1872.92	736.086	Meg	770.598	-1609.4	Neutrophil	502.995	-162.398	Undifferentiated	NA	NA	NA	NA	NA	NA	2582.87	524.529	Monocyte	-55.2083	-156.034	Undifferentiated	-166	145.579
-453.505	-69.777	Undifferentiated	1432.87	-291.241	Monocyte	-1083.7	350.901	Undifferentiated	546.33	-968.68	Neutrophil	NA	NA	NA	NA	NA	NA	NA	NA	NA	NA	NA	NA	NA	NA	NA	2486.54	-14.518	Monocyte	2815.52	-111.145	Monocyte	515.337	-658.776	Undifferentiated	NA	NA	NA	NA	NA	NA	-720.85	-490.118	Undifferentiated	-812.511	-872.303	Undifferentiated	-760	-1229.25
-823.863	282.406	Undifferentiated	686.076	-1379.53	Neutrophil	-559.507	109.889	Undifferentiated	-669.397	373.187	Undifferentiated	NA	NA	NA	NA	NA	NA	NA	NA	NA	NA	NA	NA	NA	NA	NA	462.794	17.014	Undifferentiated	-1696.11	642.522	Meg	-1101.66	-529.858	Undifferentiated	NA	NA	NA	NA	NA	NA	511.99	-1014.68	Neutrophil	-1530.92	-246.906	Undifferentiated	2.849932e+02	231.847
417.842	-153.306	Undifferentiated	821.521	-1660.95	Neutrophil	2035.33	-122.542	Monocyte	386.58	125.232	Undifferentiated	NA	NA	NA	NA	NA	NA	NA	NA	NA	NA	NA	NA	NA	NA	NA	715.927	-1271.63	Neutrophil	655.898	-1290.81	Neutrophil	1612.63	-351.303	Monocyte	NA	NA	NA	NA	NA	NA	2413.56	-2021.84	Neutrophil	-475.535	389.814	Undifferentiated	-1720	-341.384
777.586	-1696.1	Neutrophil	-1037.67	371.85	Undifferentiated	671.14	-602.178	Undifferentiated	-604.97	243.704	Undifferentiated	NA	NA	NA	NA	NA	NA	NA	NA	NA	NA	NA	NA	NA	NA	NA	1434.06	-739.849	Undifferentiated	763.634	-1388.98	Neutrophil	2932.98	456.582	Monocyte	NA	NA	NA	NA	NA	NA	1389.22	-2235.55	Neutrophil	240.208	1188.92	Undifferentiated	-1540	64.0005
518.793	-658.349	Undifferentiated	520.383	-658.277	Undifferentiated	469.861	-238.973	Undifferentiated	-717.89	351.938	Undifferentiated	NA	NA	NA	NA	NA	NA	NA	NA	NA	NA	NA	NA	NA	NA	NA	2006.48	-1217.66	Undifferentiated	587.828	-134.947	Undifferentiated	-1241.52	-613.769	Mast	NA	NA	NA	NA	NA	NA	-938.793	-410.474	Undifferentiated	-79.8126	720.858	Undifferentiated	-71.1	543.397
308.478	130.602	Undifferentiated	-967.615	265.8	Undifferentiated	584.261	-1025.49	Neutrophil	-681.076	367.987	Undifferentiated	NA	NA	NA	NA	NA	NA	NA	NA	NA	NA	NA	NA	NA	NA	NA	2339.37	398.201	Undifferentiated	1315.13	-178.408	Undifferentiated	-968.144	-1379.23	Baso	NA	NA	NA	NA	NA	NA	1901.28	-323.824	Monocyte	-156.435	183.668	Undifferentiated	-160	333.581
1517.22	-204.987	Monocyte	1832.36	-152.812	Monocyte	528.467	-634.707	Undifferentiated	90.699	95.687	Undifferentiated	NA	NA	NA	NA	NA	NA	NA	NA	NA	NA	NA	NA	NA	NA	NA	2604.02	-1520.92	Neutrophil	470.666	251.936	Undifferentiated	1612.22	-2195.1	Neutrophil	NA	NA	NA	NA	NA	NA	2750.09	-111.273	Monocyte	1378.59	-2173.08	Neu	1.003295e+02	-312.004
1290.04	-157.683	Undifferentiated	1948.63	-96.643	Monocyte	585.403	-953.454	Neutrophil	578.697	202.452	Undifferentiated	NA	NA	NA	NA	NA	NA	NA	NA	NA	NA	NA	NA	NA	NA	NA	611.415	-643.442	Undifferentiated	1013.18	-408.092	Undifferentiated	-1057.98	-1328.51	Baso	NA	NA	NA	NA	NA	NA	-972.504	-2102.21	Baso	1595.69	-188.236	Mo	-50.3	692.148
1334.32	-72.549	Undifferentiated	541.969	1156.43	Undifferentiated	350.646	-99.388	Undifferentiated	-1263.8	514.838	Undifferentiated	NA	NA	NA	NA	NA	NA	NA	NA	NA	NA	NA	NA	NA	NA	NA	443.777	-16.832	Undifferentiated	1922.77	-449.544	Monocyte	-1034.01	-1898.26	Baso	NA	NA	NA	NA	NA	NA	676.648	-340.923	Undifferentiated	363.408	1056.98	Undifferentiated	-57.8	770.924
-1320.31	538.031	Meg	-458.871	591.177	Undifferentiated	2352.02	-115.26	Monocyte	-614.584	393.542	Undifferentiated	NA	NA	NA	NA	NA	NA	NA	NA	NA	NA	NA	NA	NA	NA	NA	2358.02	-291.976	Monocyte	1474.9	-532.566	Undifferentiated	1401.24	-2204.55	Neutrophil	NA	NA	NA	NA	NA	NA	2499.56	-1921.04	Neutrophil	2376.16	-446.668	Mo	1.086377e+02	645.741
630.782	1436.5	Undifferentiated	-38.663	567.539	Undifferentiated	19.302	595.494	Undifferentiated	2048.59	143.86	Undifferentiated	NA	NA	NA	NA	NA	NA	NA	NA	NA	NA	NA	NA	NA	NA	NA	667.122	-1164.62	Neutrophil	725.593	-363.175	Undifferentiated	2444.82	7.702	Monocyte	NA	NA	NA	NA	NA	NA	-1271.87	262.826	Erythroid	2163.7	-227.934	Mo	-1500	-31.1229
-924.314	333.953	Undifferentiated	452.978	-76.495	Undifferentiated	508.397	-106.751	Undifferentiated	-523.736	-184.97	Undifferentiated	NA	NA	NA	NA	NA	NA	NA	NA	NA	NA	NA	NA	NA	NA	NA	936.936	-1887.2	Neutrophil	2101.3	-321.832	Monocyte	2768.01	277.769	Monocyte	NA	NA	NA	NA	NA	NA	587.68	-1021.18	Neutrophil	-470.223	477.873	Undifferentiated	-1220	-170.903
262.634	107.947	Undifferentiated	583.119	-1046.02	Neutrophil	543.687	-38.001	Undifferentiated	496.044	264.166	Undifferentiated	NA	NA	NA	NA	NA	NA	NA	NA	NA	NA	NA	NA	NA	NA	NA	-1802.36	-932.734	Mast	643.463	-894.3	Neutrophil	2781.34	64.549	Monocyte	NA	NA	NA	NA	NA	NA	280.402	379.733	Undifferentiated	-732.539	-7.39855	Undifferentiated	-545	316.738
593.282	-1054.39	Neutrophil	530.327	-761.047	Undifferentiated	620.476	-899.708	Neutrophil	15.842	52.572	Undifferentiated	NA	NA	NA	NA	NA	NA	NA	NA	NA	NA	NA	NA	NA	NA	NA	-1082.68	-1651	Baso	-1390.41	178.828	Erythroid	2467.5	-1403.2	Undifferentiated	NA	NA	NA	NA	NA	NA	-682.279	-431.162	Undifferentiated	-72.4006	446.161	Undifferentiated	7.853672e+02	-1163.51
504.47	-337.924	Undifferentiated	2521.48	-71.611	Monocyte	511.805	-40.08	Undifferentiated	1524.74	-275.984	Monocyte	NA	NA	NA	NA	NA	NA	NA	NA	NA	NA	NA	NA	NA	NA	NA	1324.5	-2118	Neutrophil	874.875	-343.788	Undifferentiated	1193.26	-2109.82	Neutrophil	NA	NA	NA	NA	NA	NA	-1343.02	210.293	Erythroid	-73.2182	650.107	Undifferentiated	8.881984e+01	936.135
421.539	-44.881	Undifferentiated	567.2	292.32	Undifferentiated	2444	218.701	Monocyte	-138.435	368.488	Undifferentiated	NA	NA	NA	NA	NA	NA	NA	NA	NA	NA	NA	NA	NA	NA	NA	2640.6	-1856.21	Neutrophil	2534.2	-359.446	Monocyte	785.863	-1635.09	Neutrophil	NA	NA	NA	NA	NA	NA	2125.17	-125.736	Monocyte	2754.12	-625.151	Mo	-215	557.783
417.319	47.8	Undifferentiated	677.092	-334.341	Undifferentiated	481.547	-697.965	Undifferentiated	254.663	224.762	Undifferentiated	NA	NA	NA	NA	NA	NA	NA	NA	NA	NA	NA	NA	NA	NA	NA	628.709	-1369.38	Neutrophil	1982.69	-399.17	Monocyte	3010.64	310.913	Monocyte	NA	NA	NA	NA	NA	NA	2892.56	44.822	Monocyte	-205.705	585.093	Undifferentiated	1.234919e+03	-1874.95
-1295.28	218.41	Erythroid	-746.1	295.894	Undifferentiated	527.114	-555.917	Undifferentiated	-1285.61	229.611	Erythroid	NA	NA	NA	NA	NA	NA	NA	NA	NA	NA	NA	NA	NA	NA	NA	685.3	-1166.77	Neutrophil	1891.9	-2142.61	Neutrophil	943.702	-371.335	Undifferentiated	NA	NA	NA	NA	NA	NA	-1167.11	267.912	Undifferentiated	-79.0913	726.149	Undifferentiated	5.118467e+02	470.165
-352.043	85.835	Undifferentiated	888.886	-1881.52	Neutrophil	633.567	-1476.9	Neutrophil	431.019	540.156	Undifferentiated	NA	NA	NA	NA	NA	NA	NA	NA	NA	NA	NA	NA	NA	NA	NA	-1788.89	-915.693	Mast	2232.28	-2077.15	Neutrophil	477.069	43.465	Undifferentiated	NA	NA	NA	NA	NA	NA	-1545.26	-855.88	Mast	-199.654	686.303	Undifferentiated	1.305957e+02	1064.1
-1244.66	513.561	Undifferentiated	531.446	-587.036	Undifferentiated	-988.947	-956.858	Baso	-303.627	397.966	Undifferentiated	NA	NA	NA	NA	NA	NA	NA	NA	NA	NA	NA	NA	NA	NA	NA	420.063	-681.176	Undifferentiated	1202.75	-2060.86	Neutrophil	644.57	-1261.61	Neutrophil	NA	NA	NA	NA	NA	NA	2908.93	100.283	Monocyte	7.78982	768.548	Undifferentiated	-465	541.916
499.192	-526.042	Undifferentiated	530.211	-523.429	Undifferentiated	444.402	-142.402	Undifferentiated	557.093	176.344	Undifferentiated	NA	NA	NA	NA	NA	NA	NA	NA	NA	NA	NA	NA	NA	NA	NA	2772.33	221.96	Monocyte	-1037.48	-1153.98	Baso	556.97	-645.149	Undifferentiated	NA	NA	NA	NA	NA	NA	1026.18	-1971.24	Neutrophil	240.801	1248.49	Undifferentiated	-187	546.759
-689.137	-455.486	Baso	-912.745	407.223	Undifferentiated	1194.76	-263.223	Undifferentiated	1580.82	-201.29	Monocyte	NA	NA	NA	NA	NA	NA	NA	NA	NA	NA	NA	NA	NA	NA	NA	1920.16	-334.678	Monocyte	1386.08	-2002.02	Neutrophil	-1260.2	491.01	Undifferentiated	NA	NA	NA	NA	NA	NA	-1058.93	-1346.52	Baso	245.683	1263.82	Undifferentiated	-200	202.415
467.596	-920.866	Undifferentiated	-861.909	412.205	Undifferentiated	397.065	890.515	Undifferentiated	904.769	77.195	Undifferentiated	NA	NA	NA	NA	NA	NA	NA	NA	NA	NA	NA	NA	NA	NA	NA	3011.73	543.116	Monocyte	-1019.94	-2001.6	Baso	2820	-110.92	Monocyte	NA	NA	NA	NA	NA	NA	3000.95	248.356	Monocyte	85.3675	826.317	Undifferentiated	-445	776.193
-1460.92	563.183	Meg	941.991	1568.22	Lymphoid	-875.887	-229.553	Undifferentiated	506.64	-355.51	Undifferentiated	NA	NA	NA	NA	NA	NA	NA	NA	NA	NA	NA	NA	NA	NA	NA	1254.71	-1839.2	Neutrophil	229.76	272.046	Undifferentiated	1579.33	-2233.89	Neutrophil	NA	NA	NA	NA	NA	NA	2754.82	-1679.27	Neutrophil	-525.427	657.493	Undifferentiated	-119	104.572
576.06	-1172.12	Neutrophil	542.967	-615.839	Undifferentiated	-1020.15	293.15	Undifferentiated	-667.333	346.088	Undifferentiated	NA	NA	NA	NA	NA	NA	NA	NA	NA	NA	NA	NA	NA	NA	NA	2441.22	-2008.71	Neutrophil	-1687.64	643.532	Meg	-1703.07	-901.747	Mast	NA	NA	NA	NA	NA	NA	-1024.18	-1181.35	Baso	-1067.33	-57.2335	Undifferentiated	-479	525.216
1569	-156.513	Monocyte	519.203	-21.054	Undifferentiated	1546.06	-341.109	Monocyte	445.224	-206.878	Undifferentiated	NA	NA	NA	NA	NA	NA	NA	NA	NA	NA	NA	NA	NA	NA	NA	693.921	-564.37	Undifferentiated	612.034	464.722	Undifferentiated	1844.88	-336.34	Monocyte	NA	NA	NA	NA	NA	NA	-1033.62	-1978.28	Baso	1874.25	-227.04	Mo	2.794753e+02	-497.973
2691.43	450.641	Monocyte	374.278	-32.451	Undifferentiated	-1125.95	392.556	Undifferentiated	-475.487	359.782	Undifferentiated	NA	NA	NA	NA	NA	NA	NA	NA	NA	NA	NA	NA	NA	NA	NA	679.947	-1095.41	Neutrophil	244.922	-253.767	Undifferentiated	-1721.4	-933.61	Mast	NA	NA	NA	NA	NA	NA	2974.13	686.623	Monocyte	-67.6284	534.598	Undifferentiated	3.049523e+02	-100.735
2133.35	-2116.94	Neutrophil	503.623	338.138	Undifferentiated	2319.05	-136.727	Monocyte	-509.955	-237.763	Undifferentiated	NA	NA	NA	NA	NA	NA	NA	NA	NA	NA	NA	NA	NA	NA	NA	-1852.55	-961.397	Mast	828.235	-1520.24	Neutrophil	-1155.05	261.274	Undifferentiated	NA	NA	NA	NA	NA	NA	-1109.97	-1758.56	Baso	-335.497	335.486	Undifferentiated	-671	93.0314
447.812	-1101.17	Neutrophil	-1152.97	350.266	Undifferentiated	-1155.43	501.834	Undifferentiated	585.414	49.715	Undifferentiated	NA	NA	NA	NA	NA	NA	NA	NA	NA	NA	NA	NA	NA	NA	NA	1462	-277.56	Monocyte	2565.39	-159.106	Monocyte	2608.08	-261.676	Monocyte	NA	NA	NA	NA	NA	NA	-520.601	-1644.86	Eos	-592.344	633.688	Undifferentiated	2.969433e+02	233.153
2476.04	-1976.02	Neutrophil	762.919	258.796	Undifferentiated	863.921	-609.087	Undifferentiated	-852.833	299.015	Undifferentiated	NA	NA	NA	NA	NA	NA	NA	NA	NA	NA	NA	NA	NA	NA	NA	2072.11	-452.378	Monocyte	1557.46	-2033.45	Neutrophil	1966.05	-2159.45	Neutrophil	NA	NA	NA	NA	NA	NA	-1468.8	567.249	Meg	-179.147	699.146	Undifferentiated	7.358398e+02	365.386
520.108	-782.319	Undifferentiated	2136.99	-243.103	Monocyte	1174.24	-236.866	Undifferentiated	311.21	278.68	Undifferentiated	NA	NA	NA	NA	NA	NA	NA	NA	NA	NA	NA	NA	NA	NA	NA	348.589	327.764	Undifferentiated	569.102	-1017.03	Neutrophil	958.945	-1833.08	Neutrophil	NA	NA	NA	NA	NA	NA	726.415	-519.856	Undifferentiated	-1032.4	-1612.14	Ma	5.368320e+02	-811.648
535.665	-666.951	Undifferentiated	739.122	1533.39	Undifferentiated	525.052	-621.24	Undifferentiated	357.202	177.592	Undifferentiated	NA	NA	NA	NA	NA	NA	NA	NA	NA	NA	NA	NA	NA	NA	NA	999.278	-1858.33	Neutrophil	810.571	-1121.8	Neutrophil	2721.51	-1512.69	Neutrophil	NA	NA	NA	NA	NA	NA	1020.78	-2017.87	Neutrophil	126.668	535.637	Undifferentiated	5.416068e+02	-646.837
434.378	-126.941	Undifferentiated	47.989	520.009	Undifferentiated	597.105	-704.769	Undifferentiated	768.913	-39.561	Undifferentiated	NA	NA	NA	NA	NA	NA	NA	NA	NA	NA	NA	NA	NA	NA	NA	2442.71	-418.675	Monocyte	2797.62	140.407	Monocyte	845.771	-652.161	Undifferentiated	NA	NA	NA	NA	NA	NA	-1892.61	947.164	Meg	269.139	456.007	Undifferentiated	-1320	-358.962
-523.876	-146.708	Undifferentiated	239.269	238.7	Undifferentiated	754.146	-256.341	Undifferentiated	446.101	158.423	Undifferentiated	NA	NA	NA	NA	NA	NA	NA	NA	NA	NA	NA	NA	NA	NA	NA	-991.963	-968.233	Baso	2879.33	69.383	Monocyte	548.196	-1065.18	Neutrophil	NA	NA	NA	NA	NA	NA	-1297.1	484.118	Meg	-222.812	619.897	Undifferentiated	-207	697.512
595.485	-1267.61	Neutrophil	153.431	427.543	Undifferentiated	1087.05	-190.447	Undifferentiated	298.462	673.228	Undifferentiated	NA	NA	NA	NA	NA	NA	NA	NA	NA	NA	NA	NA	NA	NA	NA	2789.32	117.635	Monocyte	-1899.01	1042.22	Meg	-1062.28	-1371.75	Baso	NA	NA	NA	NA	NA	NA	2442.81	-522.319	Undifferentiated	945.307	279.405	Undifferentiated	-485	368.109
531.64	14.72	Undifferentiated	-747.258	-569.684	Baso	-925.328	-758.025	Baso	1436.66	-38.607	Undifferentiated	NA	NA	NA	NA	NA	NA	NA	NA	NA	NA	NA	NA	NA	NA	NA	1707.35	-2165.46	Neutrophil	-607.882	-1126.67	Eos	2804.61	132.216	Monocyte	NA	NA	NA	NA	NA	NA	2949.21	79.089	Monocyte	1810.08	316.248	Undifferentiated	2.106082e+03	-241.787
-569.15	-250.73	Undifferentiated	-662.692	106.581	Undifferentiated	-116.881	829.659	Undifferentiated	338.296	155.164	Undifferentiated	NA	NA	NA	NA	NA	NA	NA	NA	NA	NA	NA	NA	NA	NA	NA	2820.24	-1538.88	Neutrophil	-1087.28	-1869.4	Baso	-445.295	-64.776	Undifferentiated	NA	NA	NA	NA	NA	NA	2907.36	41.328	Monocyte	2668.33	-560.466	Mo	-121	916.353
572.627	-1042.16	Neutrophil	547.073	593.409	Undifferentiated	505.854	-482.287	Undifferentiated	-764.896	354.163	Undifferentiated	NA	NA	NA	NA	NA	NA	NA	NA	NA	NA	NA	NA	NA	NA	NA	637.861	-449.232	Undifferentiated	487.189	-431.781	Undifferentiated	-1091.66	272.864	Undifferentiated	NA	NA	NA	NA	NA	NA	873.805	-1748.93	Neutrophil	-321.194	264.663	Undifferentiated	2.323731e+03	-300.047
-600.802	-284.462	Undifferentiated	656.986	-1293.59	Neutrophil	14.17	652.518	Undifferentiated	-1163.49	274.672	Undifferentiated	NA	NA	NA	NA	NA	NA	NA	NA	NA	NA	NA	NA	NA	NA	NA	2226.6	-444.459	Monocyte	648.33	-1107.7	Neutrophil	-1119.58	284.38	Undifferentiated	NA	NA	NA	NA	NA	NA	1371.37	-2215.89	Neutrophil	1322.25	-2014.75	Neu	4.297263e+02	292.828
1540.92	-152.346	Monocyte	624.365	-1087.18	Neutrophil	2504.53	193.62	Monocyte	466.649	-53.467	Undifferentiated	NA	NA	NA	NA	NA	NA	NA	NA	NA	NA	NA	NA	NA	NA	NA	766.518	-326.423	Undifferentiated	-1060.96	209.574	Undifferentiated	2672.09	22.187	Monocyte	NA	NA	NA	NA	NA	NA	-916.733	77.858	Undifferentiated	-491.068	817.071	Undifferentiated	-1040	-1750.47
468.667	-293.032	Undifferentiated	549.857	-588.569	Undifferentiated	594.482	-290.794	Undifferentiated	398.055	-0.844	Undifferentiated	NA	NA	NA	NA	NA	NA	NA	NA	NA	NA	NA	NA	NA	NA	NA	671.624	-919.879	Neutrophil	891.222	108.825	Undifferentiated	-1051.26	-1202.59	Baso	NA	NA	NA	NA	NA	NA	-1284.69	460.536	Undifferentiated	209.818	-441.148	Undifferentiated	-280	170.991
661.666	-140.632	Undifferentiated	547.271	705.068	Undifferentiated	-9.462	676.228	Undifferentiated	267.473	325.408	Undifferentiated	NA	NA	NA	NA	NA	NA	NA	NA	NA	NA	NA	NA	NA	NA	NA	1160.73	-101.465	Undifferentiated	982.106	-1668.24	Neutrophil	1807.24	-375.742	Monocyte	NA	NA	NA	NA	NA	NA	2852.89	-115.18	Monocyte	-77.5464	-101.006	Undifferentiated	-308	338.722
444.988	-68.086	Undifferentiated	446.3	-579.5	Undifferentiated	470.874	-242.147	Undifferentiated	224.365	250.183	Undifferentiated	NA	NA	NA	NA	NA	NA	NA	NA	NA	NA	NA	NA	NA	NA	NA	-1099.56	-1577.95	Baso	2810.93	352.828	Monocyte	1939.09	-398.081	Monocyte	NA	NA	NA	NA	NA	NA	-1072.45	-1928.81	Baso	111.344	-329.588	Undifferentiated	-130	766.555
116.173	581.66	Undifferentiated	2335.74	-161.917	Monocyte	408.907	-94.042	Undifferentiated	1171.48	-58.338	Undifferentiated	NA	NA	NA	NA	NA	NA	NA	NA	NA	NA	NA	NA	NA	NA	NA	2578.51	-360.374	Monocyte	1139.69	-2047.64	Neutrophil	2784.35	-28.736	Monocyte	NA	NA	NA	NA	NA	NA	1251.49	-257.563	Undifferentiated	-139.273	644.98	Undifferentiated	-50.5	758.44
615.603	-726.901	Undifferentiated	-33.693	592.315	Undifferentiated	-1907.6	784.938	Meg	400.1	78.405	Undifferentiated	NA	NA	NA	NA	NA	NA	NA	NA	NA	NA	NA	NA	NA	NA	NA	1778.67	-2125.64	Neutrophil	451.675	34.502	Undifferentiated	1855.12	-2144.13	Neutrophil	NA	NA	NA	NA	NA	NA	-919.85	-1462.51	Baso	-273.811	231.589	Undifferentiated	-636	-2184.23
-1150.56	283.785	Undifferentiated	-1141.48	503.372	Undifferentiated	549.69	-311.792	Undifferentiated	432.009	-259.52	Undifferentiated	NA	NA	NA	NA	NA	NA	NA	NA	NA	NA	NA	NA	NA	NA	NA	2733.47	-121.476	Monocyte	-1906.26	960.724	Meg	-853.424	-767.558	Baso	NA	NA	NA	NA	NA	NA	-1010.86	296.829	Undifferentiated	15.2276	744.228	Undifferentiated	-232	405.171
541.755	-1074.46	Neutrophil	-1206.83	-418.902	Undifferentiated	673.406	-1300.96	Neutrophil	-495.09	295.13	Undifferentiated	NA	NA	NA	NA	NA	NA	NA	NA	NA	NA	NA	NA	NA	NA	NA	1133.65	-466.835	Undifferentiated	1535.33	-2199.59	Neutrophil	-1010.51	42.798	Undifferentiated	NA	NA	NA	NA	NA	NA	841.196	-1863.41	Neutrophil	-309.46	569.353	Undifferentiated	2.128345e+03	-211.528
176.409	-34.355	Undifferentiated	494.8	-244.839	Undifferentiated	-399.959	-172.207	Undifferentiated	-888.515	444.207	Undifferentiated	NA	NA	NA	NA	NA	NA	NA	NA	NA	NA	NA	NA	NA	NA	NA	-28.817	296.819	Undifferentiated	591.865	-323.848	Undifferentiated	583.752	-1021.36	Neutrophil	NA	NA	NA	NA	NA	NA	505.396	-635.723	Undifferentiated	2329.81	-404.155	Mo	-1360	-355.821
-1029.63	-1135.19	Baso	-1155.55	495.876	Undifferentiated	784.662	-271.459	Undifferentiated	369.22	100.603	Undifferentiated	NA	NA	NA	NA	NA	NA	NA	NA	NA	NA	NA	NA	NA	NA	NA	1421.84	-86.584	Undifferentiated	861.221	-1817.34	Neutrophil	726.103	-371.141	Undifferentiated	NA	NA	NA	NA	NA	NA	-1010.93	-1178.77	Baso	-116.596	92.1106	Undifferentiated	4.178454e+01	891.533
-721.45	-297.594	Undifferentiated	607.971	-847.047	Undifferentiated	573.332	-1172.3	Neutrophil	501.059	-539.504	Undifferentiated	NA	NA	NA	NA	NA	NA	NA	NA	NA	NA	NA	NA	NA	NA	NA	702.862	-1554.59	Neutrophil	766.969	-1227.91	Neutrophil	585.349	-1086.77	Neutrophil	NA	NA	NA	NA	NA	NA	993.515	-152.099	Undifferentiated	222.139	745.756	Undifferentiated	1.536763e+03	-29.4347
527.259	-657.409	Undifferentiated	493.361	-215.919	Undifferentiated	-1273.3	511.081	Undifferentiated	2100.29	69.595	Monocyte	NA	NA	NA	NA	NA	NA	NA	NA	NA	NA	NA	NA	NA	NA	NA	1065.83	-2017.3	Neutrophil	-572.316	-1208.86	Eos	582.237	-1103.06	Neutrophil	NA	NA	NA	NA	NA	NA	-949.862	-969.741	Baso	-86.867	751.467	Undifferentiated	1.277105e+03	-40.358
376.777	-178.275	Undifferentiated	1213.14	-253.019	Undifferentiated	563.923	-1251.06	Neutrophil	1923.58	-41.307	Monocyte	NA	NA	NA	NA	NA	NA	NA	NA	NA	NA	NA	NA	NA	NA	NA	2049.23	-281.05	Monocyte	1002.12	-1751.68	Neutrophil	796.42	-1749.02	Neutrophil	NA	NA	NA	NA	NA	NA	-1044.05	-1264.92	Baso	-1477.01	-0.575418	Mk	1.239446e+02	790.378
1196.41	-2082.05	Neutrophil	447.17	-163.235	Undifferentiated	-39.984	870.86	Undifferentiated	-175.785	108.128	Undifferentiated	NA	NA	NA	NA	NA	NA	NA	NA	NA	NA	NA	NA	NA	NA	NA	274.721	227.574	Undifferentiated	1671.45	-2214.67	Neutrophil	2337.14	-343.624	Monocyte	NA	NA	NA	NA	NA	NA	-1155.51	274.216	Undifferentiated	112.104	20.6838	Undifferentiated	1.248978e+02	910.211
597.531	-1080.13	Neutrophil	-1346.08	549.583	Meg	80.004	488.878	Undifferentiated	390.985	107.173	Undifferentiated	NA	NA	NA	NA	NA	NA	NA	NA	NA	NA	NA	NA	NA	NA	NA	-1774.68	-888.183	Mast	594.997	817.802	Undifferentiated	1917.76	-2114.98	Neutrophil	NA	NA	NA	NA	NA	NA	2572.48	-255.146	Monocyte	-18.0224	231.611	Undifferentiated	-90.1	343.947
1837.72	-2195.53	Neutrophil	536.856	-660.25	Undifferentiated	533.37	-489.857	Undifferentiated	313.262	262.742	Undifferentiated	NA	NA	NA	NA	NA	NA	NA	NA	NA	NA	NA	NA	NA	NA	NA	869.191	-1503.02	Neutrophil	2201.52	-2024.06	Neutrophil	-919.269	-898.341	Baso	NA	NA	NA	NA	NA	NA	714.065	-1352.23	Neutrophil	-667.957	-1828.35	Ba	-151	378.701
-862.594	305.166	Undifferentiated	1901.89	-296.13	Monocyte	516.298	905.136	Undifferentiated	531.143	-824.552	Undifferentiated	NA	NA	NA	NA	NA	NA	NA	NA	NA	NA	NA	NA	NA	NA	NA	-1047.98	-1738.09	Baso	528.519	-880.387	Undifferentiated	-1256.51	502.926	Undifferentiated	NA	NA	NA	NA	NA	NA	1548.81	-254.392	Monocyte	108.474	1065.03	Undifferentiated	5.010847e+02	-509.042
1955.92	-302.822	Monocyte	-1028.47	442.706	Undifferentiated	620.303	-818.568	Undifferentiated	-848.201	333.753	Undifferentiated	NA	NA	NA	NA	NA	NA	NA	NA	NA	NA	NA	NA	NA	NA	NA	-1826.66	-933.941	Mast	443.831	-82.383	Undifferentiated	3000.23	415.59	Monocyte	NA	NA	NA	NA	NA	NA	2242.91	-2081.71	Neutrophil	122.878	417.705	Undifferentiated	1.568489e+02	-302.505
168.268	-168.182	Undifferentiated	830.835	-1749.84	Neutrophil	565.881	-578.101	Undifferentiated	-715.409	358.407	Undifferentiated	NA	NA	NA	NA	NA	NA	NA	NA	NA	NA	NA	NA	NA	NA	NA	413.856	-170.144	Undifferentiated	-979.101	-2052.7	Baso	1418.45	-426.112	Monocyte	NA	NA	NA	NA	NA	NA	2783.03	-152.725	Monocyte	140.507	-349.601	Undifferentiated	-719	-613.675
2461.58	-188.337	Monocyte	-1180.12	514.322	Undifferentiated	547.011	-343.419	Undifferentiated	609.745	54.236	Undifferentiated	NA	NA	NA	NA	NA	NA	NA	NA	NA	NA	NA	NA	NA	NA	NA	-823.882	-2159.56	Baso	608.78	-926.006	Neutrophil	-937.354	-1964.79	Baso	NA	NA	NA	NA	NA	NA	1325.82	-2170.43	Neutrophil	494.238	-750.607	Neu	-377	302.791
513.234	-497.334	Undifferentiated	182.502	-144.573	Undifferentiated	-815.016	-515.219	Undifferentiated	-787.401	408.401	Undifferentiated	NA	NA	NA	NA	NA	NA	NA	NA	NA	NA	NA	NA	NA	NA	NA	981.723	-1864.09	Neutrophil	1488.21	-118.057	Monocyte	2523.01	-1917.85	Neutrophil	NA	NA	NA	NA	NA	NA	2395.01	-303.438	Monocyte	-442.976	421.871	Undifferentiated	1.572685e+02	822.541
594.117	-1047.39	Neutrophil	-990.56	320.836	Undifferentiated	636.506	385.651	Undifferentiated	-503.821	-79.731	Undifferentiated	NA	NA	NA	NA	NA	NA	NA	NA	NA	NA	NA	NA	NA	NA	NA	668.139	-1198.72	Neutrophil	614.739	-419.874	Undifferentiated	685.257	-1514.01	Neutrophil	NA	NA	NA	NA	NA	NA	2657.19	-235.098	Monocyte	-134.621	316.767	Undifferentiated	2.490608e+02	951.753
499.508	-545.65	Undifferentiated	429.314	-421.558	Undifferentiated	522.036	-1044.29	Neutrophil	1082.93	-51.317	Undifferentiated	NA	NA	NA	NA	NA	NA	NA	NA	NA	NA	NA	NA	NA	NA	NA	634.762	-784.384	Undifferentiated	-1095.72	-1570.04	Baso	662.609	-1500.57	Neutrophil	NA	NA	NA	NA	NA	NA	2547.47	-553.968	Undifferentiated	25.0652	931.799	Undifferentiated	-512	518.784
1003.86	-177.803	Undifferentiated	488.161	-363.81	Undifferentiated	-581.167	-293.459	Undifferentiated	486.011	-233.33	Undifferentiated	NA	NA	NA	NA	NA	NA	NA	NA	NA	NA	NA	NA	NA	NA	NA	475.621	-459.447	Undifferentiated	1494.15	-107.852	Monocyte	2280.76	-385.835	Monocyte	NA	NA	NA	NA	NA	NA	2677.29	-78.296	Monocyte	-65.0665	780.089	Undifferentiated	5.116144e+02	-812.82
1696.06	-268.194	Monocyte	646.6	-1438.84	Neutrophil	2092.33	234.977	Undifferentiated	-929.457	-1806.36	Baso	NA	NA	NA	NA	NA	NA	NA	NA	NA	NA	NA	NA	NA	NA	NA	-1077.49	-1939.28	Baso	762.971	-1473.35	Neutrophil	-1029.97	256.511	Undifferentiated	NA	NA	NA	NA	NA	NA	-1086.15	496.832	Undifferentiated	1380.52	-84.9319	Undifferentiated	1.909211e+02	690.353
625.846	-1465.18	Neutrophil	157.155	313.632	Undifferentiated	2266.58	-189.639	Monocyte	539.06	226.611	Undifferentiated	NA	NA	NA	NA	NA	NA	NA	NA	NA	NA	NA	NA	NA	NA	NA	2538.3	-195.918	Monocyte	2186.99	-385.352	Monocyte	824.403	-1811.87	Neutrophil	NA	NA	NA	NA	NA	NA	-1573.17	-823.089	Mast	-568.441	366.864	Undifferentiated	9.029307e+00	635.866
1493.96	-268.868	Monocyte	706.861	183.676	Undifferentiated	-632.99	163.291	Undifferentiated	335.843	2.734	Undifferentiated	NA	NA	NA	NA	NA	NA	NA	NA	NA	NA	NA	NA	NA	NA	NA	-995.225	-2038.21	Baso	954.077	-1876.69	Neutrophil	2956.39	277.393	Monocyte	NA	NA	NA	NA	NA	NA	710.845	-1418.22	Neutrophil	549.29	-840.517	Neu	2.058539e+02	645.929
871.972	1457.06	Lymphoid	726.386	-431.599	Undifferentiated	-1174.02	-470.108	Undifferentiated	534.325	231.504	Undifferentiated	NA	NA	NA	NA	NA	NA	NA	NA	NA	NA	NA	NA	NA	NA	NA	2728.77	-1671.26	Neutrophil	2679.89	-1420.55	Neutrophil	-1017.22	-1210.69	Baso	NA	NA	NA	NA	NA	NA	811.722	-1818.13	Neutrophil	2677.81	-265.532	Mo	2.210958e+03	6.42464
723.54	1407.15	Undifferentiated	284.919	-258.212	Undifferentiated	-524.954	-110.494	Undifferentiated	529.239	146.864	Undifferentiated	NA	NA	NA	NA	NA	NA	NA	NA	NA	NA	NA	NA	NA	NA	NA	523.845	-876.171	Undifferentiated	601.472	-842.468	Undifferentiated	-1076.74	-1446.23	Baso	NA	NA	NA	NA	NA	NA	-945.142	-975.595	Baso	-1547.05	-1.70175	Mk	1.009922e+02	-313.384
533.863	-582.092	Undifferentiated	-1140.39	389.542	Undifferentiated	635.381	-410.544	Undifferentiated	1884.86	-82.096	Monocyte	NA	NA	NA	NA	NA	NA	NA	NA	NA	NA	NA	NA	NA	NA	NA	-1132.45	405.424	Undifferentiated	760.877	-1335.67	Neutrophil	855.443	-1878.54	Neutrophil	NA	NA	NA	NA	NA	NA	-1403.56	566.553	Meg	-522.773	637.192	Undifferentiated	-121	615.366
327.44	226.768	Undifferentiated	-69.128	654.658	Undifferentiated	523.381	-566.225	Undifferentiated	1404.4	6.364	Undifferentiated	NA	NA	NA	NA	NA	NA	NA	NA	NA	NA	NA	NA	NA	NA	NA	-1034.09	273.163	Undifferentiated	-1586.42	612.874	Meg	-1020.1	472.857	Undifferentiated	NA	NA	NA	NA	NA	NA	700.943	-1401.45	Neutrophil	390.288	-645.856	Neu	2.742575e+02	1037.49
854.618	-171.011	Undifferentiated	373.595	15.518	Undifferentiated	602.365	-426.72	Undifferentiated	580.339	164.145	Undifferentiated	NA	NA	NA	NA	NA	NA	NA	NA	NA	NA	NA	NA	NA	NA	NA	-1064.52	-41.855	Undifferentiated	-125.908	713.481	Undifferentiated	3003.93	318.368	Monocyte	NA	NA	NA	NA	NA	NA	-974.415	324.185	Undifferentiated	428.304	484.76	Undifferentiated	-282	332.596
66.985	665.064	Undifferentiated	2269.71	-225.816	Monocyte	-544.465	-202.57	Undifferentiated	227.132	170.895	Undifferentiated	NA	NA	NA	NA	NA	NA	NA	NA	NA	NA	NA	NA	NA	NA	NA	842.546	209.907	Undifferentiated	2008.66	-393.621	Monocyte	-1734.9	663.117	Meg	NA	NA	NA	NA	NA	NA	-609.634	-1022.54	Undifferentiated	64.5189	614.698	Undifferentiated	-487	519.678
481.342	681.532	Undifferentiated	2319.45	50.161	Monocyte	759.117	-1645.07	Neutrophil	355.94	304.654	Undifferentiated	NA	NA	NA	NA	NA	NA	NA	NA	NA	NA	NA	NA	NA	NA	NA	1692.35	-290.599	Monocyte	843.698	155.055	Undifferentiated	2360.75	-1946.53	Neutrophil	NA	NA	NA	NA	NA	NA	-638.143	-370.432	Undifferentiated	195.731	788.012	Undifferentiated	1.177435e+02	1052.89
643.676	-829.816	Undifferentiated	-465.311	118.984	Undifferentiated	1137.58	-326.618	Undifferentiated	943.139	104.607	Undifferentiated	NA	NA	NA	NA	NA	NA	NA	NA	NA	NA	NA	NA	NA	NA	NA	2422.04	-1269.73	Undifferentiated	1899.7	-338.656	Monocyte	23.613	247.047	Undifferentiated	NA	NA	NA	NA	NA	NA	1556.86	-396.268	Monocyte	-662.51	-2348.21	Ba	1.683492e+03	-229.862
518.287	576.161	Undifferentiated	917.485	-178.838	Undifferentiated	-566.128	-218.915	Undifferentiated	-686.952	347.488	Undifferentiated	NA	NA	NA	NA	NA	NA	NA	NA	NA	NA	NA	NA	NA	NA	NA	2968.19	293.226	Monocyte	-1029	-2009.11	Baso	546.764	-1083.25	Neutrophil	NA	NA	NA	NA	NA	NA	1197.33	-1888.71	Neutrophil	1424.28	-64.1887	Undifferentiated	-732	348.488
-1055.98	137.089	Undifferentiated	556.058	-726.23	Undifferentiated	552.181	-111.323	Undifferentiated	341.907	73.739	Undifferentiated	NA	NA	NA	NA	NA	NA	NA	NA	NA	NA	NA	NA	NA	NA	NA	1980.21	-2132.76	Neutrophil	-1087.53	-1690.25	Baso	-987.642	-1085.91	Baso	NA	NA	NA	NA	NA	NA	2411.27	-650.279	Undifferentiated	208.493	416.093	Undifferentiated	7.412454e+02	493.824
855.993	1518.87	Lymphoid	772.237	-1746.09	Neutrophil	-940.168	243.957	Undifferentiated	1545.61	-80.51	Monocyte	NA	NA	NA	NA	NA	NA	NA	NA	NA	NA	NA	NA	NA	NA	NA	1118.16	-1892.79	Neutrophil	-1030.66	301.061	Undifferentiated	1004.63	-389.061	Undifferentiated	NA	NA	NA	NA	NA	NA	779.295	-1773.47	Neutrophil	2686.79	-342.955	Mo	-540	725.951
566.827	-958.753	Neutrophil	609.97	-891.864	Neutrophil	-45.172	544.266	Undifferentiated	2078.01	-302.323	Monocyte	NA	NA	NA	NA	NA	NA	NA	NA	NA	NA	NA	NA	NA	NA	NA	616.668	-464.217	Undifferentiated	2542.26	-33.701	Monocyte	2861.72	20.796	Monocyte	NA	NA	NA	NA	NA	NA	-986.083	-1031.2	Baso	-302.504	380.282	Undifferentiated	1.104075e+03	269.891
660.751	-939.569	Neutrophil	586.58	-1343.73	Neutrophil	2655.73	-5.755	Monocyte	308.023	324.665	Undifferentiated	NA	NA	NA	NA	NA	NA	NA	NA	NA	NA	NA	NA	NA	NA	NA	652.88	-1342.53	Neutrophil	-958.505	-1054.87	Baso	-1370.93	189.833	Erythroid	NA	NA	NA	NA	NA	NA	2722.45	48.056	Monocyte	2702.93	-306.518	Mo	2.502098e+03	-307.098
811.396	255.261	Undifferentiated	466.353	-240.213	Undifferentiated	488.563	-167.735	Undifferentiated	282.314	324.926	Undifferentiated	NA	NA	NA	NA	NA	NA	NA	NA	NA	NA	NA	NA	NA	NA	NA	555.609	-512.875	Undifferentiated	1323.61	-2123.55	Neutrophil	-1046.97	-1590.68	Baso	NA	NA	NA	NA	NA	NA	1859.66	-2191.38	Neutrophil	65.813	672.637	Undifferentiated	3.204877e+02	841.454
303.129	399.202	Undifferentiated	-880.129	-698.118	Baso	908.899	-1880.56	Neutrophil	439.432	-267.451	Undifferentiated	NA	NA	NA	NA	NA	NA	NA	NA	NA	NA	NA	NA	NA	NA	NA	772.053	-415.361	Undifferentiated	581.16	-522.862	Undifferentiated	2981.25	396.426	Monocyte	NA	NA	NA	NA	NA	NA	-1607.44	614.654	Meg	-1401.3	-88.4181	Undifferentiated	-2010	-445.849
516.101	778.838	Undifferentiated	486.775	820.309	Undifferentiated	966.05	65.72	Undifferentiated	-594.58	-309.375	Undifferentiated	NA	NA	NA	NA	NA	NA	NA	NA	NA	NA	NA	NA	NA	NA	NA	-1102.05	486.368	Undifferentiated	1821.12	-362.124	Monocyte	1970.1	-324.975	Monocyte	NA	NA	NA	NA	NA	NA	1273.36	-394.272	Undifferentiated	-346.363	705.177	Undifferentiated	1.760397e+02	76.0508
-822.088	203.218	Undifferentiated	1565.16	-216.098	Monocyte	504.77	-74.165	Undifferentiated	-926.291	470.327	Undifferentiated	NA	NA	NA	NA	NA	NA	NA	NA	NA	NA	NA	NA	NA	NA	NA	1081.21	-1880.29	Neutrophil	2277.45	-319.966	Monocyte	1646.45	-2231.76	Neutrophil	NA	NA	NA	NA	NA	NA	2429.17	-2018.66	Neutrophil	-113.279	454.218	Undifferentiated	-268	293.685
657.605	-824.723	Undifferentiated	680.414	-275.279	Undifferentiated	655.036	188.363	Undifferentiated	2218.74	-42.797	Monocyte	NA	NA	NA	NA	NA	NA	NA	NA	NA	NA	NA	NA	NA	NA	NA	2896.93	217.851	Monocyte	774.558	-1639.81	Neutrophil	1793.17	-2205.24	Neutrophil	NA	NA	NA	NA	NA	NA	-1473.88	351.759	Meg	-1528.27	65.7293	Mk	-1130	-1934.22
-1120.55	381.507	Undifferentiated	438.557	1057.58	Undifferentiated	577.658	-280.705	Undifferentiated	1079.87	-162.608	Undifferentiated	NA	NA	NA	NA	NA	NA	NA	NA	NA	NA	NA	NA	NA	NA	NA	-1080.36	-1683.98	Baso	1351.98	-1846.86	Undifferentiated	2422.93	-2020.27	Neutrophil	NA	NA	NA	NA	NA	NA	-924.123	-2068.96	Baso	-609.543	-2095.37	Ba	8.475848e+02	41.39
24.242	667.235	Undifferentiated	-495.744	-178.355	Undifferentiated	-1087.99	505.396	Undifferentiated	548.391	-543.069	Undifferentiated	NA	NA	NA	NA	NA	NA	NA	NA	NA	NA	NA	NA	NA	NA	NA	-1780.37	-902.57	Mast	2315.89	-361.144	Monocyte	-1345.83	226.561	Erythroid	NA	NA	NA	NA	NA	NA	-651.456	-460.019	Undifferentiated	87.0406	827.427	Undifferentiated	2.134074e+03	-165.859
535.64	-638.941	Undifferentiated	2250.37	-116.921	Monocyte	1091.69	15.459	Undifferentiated	-37.308	177.37	Undifferentiated	NA	NA	NA	NA	NA	NA	NA	NA	NA	NA	NA	NA	NA	NA	NA	165.124	-45.759	Undifferentiated	-1738.59	-865.38	Mast	2415.23	-1989.75	Neutrophil	NA	NA	NA	NA	NA	NA	642.515	-1344.16	Neutrophil	-2064.05	-487.627	Er	-309	309.954
522.334	-42.914	Undifferentiated	-828.15	-279.472	Undifferentiated	578.769	-692.768	Undifferentiated	-650.134	363.09	Undifferentiated	NA	NA	NA	NA	NA	NA	NA	NA	NA	NA	NA	NA	NA	NA	NA	-914.108	-735.175	Baso	2886.89	373.173	Monocyte	2895.47	150.491	Monocyte	NA	NA	NA	NA	NA	NA	1603.14	-239.503	Monocyte	-1448.39	-109.136	Undifferentiated	1.561037e+02	1068.87
1347.82	-289.637	Undifferentiated	592.901	-658.449	Undifferentiated	-918.009	-799.688	Baso	1998.25	-173.903	Monocyte	NA	NA	NA	NA	NA	NA	NA	NA	NA	NA	NA	NA	NA	NA	NA	824.87	-1539.74	Neutrophil	-1762.4	-885.905	Mast	1872.95	-2172.84	Neutrophil	NA	NA	NA	NA	NA	NA	-844.758	-757.911	Baso	413.193	557.128	Undifferentiated	2.231775e+03	-273.33
853.837	-1782.12	Neutrophil	221.067	139.927	Undifferentiated	-638.933	-312.073	Undifferentiated	417.512	55.653	Undifferentiated	NA	NA	NA	NA	NA	NA	NA	NA	NA	NA	NA	NA	NA	NA	NA	891.556	-1858.77	Neutrophil	-1833.34	-965.015	Mast	503.342	-499.393	Undifferentiated	NA	NA	NA	NA	NA	NA	691.994	-665.367	Undifferentiated	1116.85	264.14	Mo	1.158350e+01	801.731
-1091.56	329.234	Undifferentiated	614.321	-426.113	Undifferentiated	-978.945	465.368	Undifferentiated	-263.554	274.265	Undifferentiated	NA	NA	NA	NA	NA	NA	NA	NA	NA	NA	NA	NA	NA	NA	NA	810.113	-1475.09	Neutrophil	672.044	-1362.17	Neutrophil	1171.23	-293.3	Undifferentiated	NA	NA	NA	NA	NA	NA	1133.77	-2118.41	Neutrophil	2271.53	-73.3539	Mo	-79.9	733.579
576.878	-705.961	Undifferentiated	552.163	-1044.15	Neutrophil	567.719	-1197.16	Neutrophil	1552.55	-181.594	Monocyte	NA	NA	NA	NA	NA	NA	NA	NA	NA	NA	NA	NA	NA	NA	NA	834.106	-1698.19	Neutrophil	-1175.89	445.625	Undifferentiated	831.904	-1830.51	Neutrophil	NA	NA	NA	NA	NA	NA	1547.21	-277.222	Monocyte	-1380.37	-96.1681	Undifferentiated	-1760	-388.779
107.264	353.545	Undifferentiated	962.124	-1924.05	Neutrophil	-907.914	-741.813	Baso	-1144.02	279.194	Undifferentiated	NA	NA	NA	NA	NA	NA	NA	NA	NA	NA	NA	NA	NA	NA	NA	2318.73	-151.854	Monocyte	1093.45	-1985.1	Neutrophil	575.633	-938.165	Neutrophil	NA	NA	NA	NA	NA	NA	-1087.71	-1513.16	Baso	-189.472	334.406	Undifferentiated	-41.4	734.356
461.267	-479.142	Undifferentiated	434.422	-92.296	Undifferentiated	-1089.95	289.967	Undifferentiated	228.31	323.324	Undifferentiated	NA	NA	NA	NA	NA	NA	NA	NA	NA	NA	NA	NA	NA	NA	NA	148.168	285.915	Undifferentiated	1238.51	-2131.49	Neutrophil	1359.26	-431.213	Undifferentiated	NA	NA	NA	NA	NA	NA	-965.069	-1053.09	Baso	-357.676	165.205	Undifferentiated	5.620529e+01	994.975
871.388	82.183	Undifferentiated	509.951	-416.453	Undifferentiated	558.258	-992.369	Neutrophil	401.238	15.466	Undifferentiated	NA	NA	NA	NA	NA	NA	NA	NA	NA	NA	NA	NA	NA	NA	NA	813.675	-1657.42	Neutrophil	729.394	-1222.45	Neutrophil	-889.145	-840.551	Baso	NA	NA	NA	NA	NA	NA	2449.15	-337.818	Monocyte	-614.972	458.969	Undifferentiated	-115	189.902
685.49	65.19	Undifferentiated	570.483	-1163.89	Neutrophil	-1016.4	253.399	Undifferentiated	723.22	83.92	Undifferentiated	NA	NA	NA	NA	NA	NA	NA	NA	NA	NA	NA	NA	NA	NA	NA	1134.39	-1808.98	Neutrophil	-1280.81	495.329	Undifferentiated	2355.38	-211.653	Monocyte	NA	NA	NA	NA	NA	NA	-1064.56	322.107	Undifferentiated	-1786.8	-395.426	Er	4.177212e+02	157.449
601.001	-1087.87	Neutrophil	-602.967	259.039	Undifferentiated	629.912	-860.982	Neutrophil	340.574	211.206	Undifferentiated	NA	NA	NA	NA	NA	NA	NA	NA	NA	NA	NA	NA	NA	NA	NA	569.933	-1112.98	Neutrophil	2779.97	159.778	Monocyte	-1027.54	-1282.35	Baso	NA	NA	NA	NA	NA	NA	2500.19	-138.042	Monocyte	-2.69461	-490.277	Undifferentiated	6.422675e+02	-980.25
445.294	53.13	Undifferentiated	-750.375	346.09	Undifferentiated	565.483	-890.293	Neutrophil	278.571	355.817	Undifferentiated	NA	NA	NA	NA	NA	NA	NA	NA	NA	NA	NA	NA	NA	NA	NA	-980.882	-1952.51	Baso	-1081.06	-1977.59	Baso	1125	-2074.7	Neutrophil	NA	NA	NA	NA	NA	NA	1740.49	1320.88	Ccr7_DC	76.2717	985.395	Undifferentiated	-259	99.8133
800.209	-1723.62	Neutrophil	196.108	-53.317	Undifferentiated	453.443	-951.958	Neutrophil	1024.33	-2012.61	Neutrophil	NA	NA	NA	NA	NA	NA	NA	NA	NA	NA	NA	NA	NA	NA	NA	1956.05	-2143.25	Neutrophil	824.351	1575.9	Lymphoid	2654.01	-65.044	Monocyte	NA	NA	NA	NA	NA	NA	1413.63	-2205.69	Neutrophil	-226.418	359.14	Undifferentiated	1.893272e+02	1172.73
837.596	-185.61	Undifferentiated	-1291.69	538.329	Undifferentiated	553.239	-963.761	Neutrophil	854.4	123.854	Undifferentiated	NA	NA	NA	NA	NA	NA	NA	NA	NA	NA	NA	NA	NA	NA	NA	1034.93	-265.079	Undifferentiated	567.433	-849.263	Undifferentiated	2046.51	-2071.12	Neutrophil	NA	NA	NA	NA	NA	NA	687.81	-1256.62	Neutrophil	-1831.9	241.66	Mk	-1510	-36.9701
1538.73	-2196.51	Neutrophil	-837.118	480.474	Undifferentiated	-541.538	-1007.11	Undifferentiated	316.997	328.274	Undifferentiated	NA	NA	NA	NA	NA	NA	NA	NA	NA	NA	NA	NA	NA	NA	NA	466.766	167.836	Undifferentiated	746.515	-555.999	Undifferentiated	2528.88	-1960.91	Neutrophil	NA	NA	NA	NA	NA	NA	-1756.79	-940.901	Mast	1285	-1971.92	Neu	-2020	-482.832
-1140.72	280.462	Undifferentiated	406.466	195.244	Undifferentiated	1625.94	-297	Monocyte	-675.689	361.542	Undifferentiated	NA	NA	NA	NA	NA	NA	NA	NA	NA	NA	NA	NA	NA	NA	NA	586.494	-197.215	Undifferentiated	-1737.02	-884.449	Mast	-1263.63	220.747	Erythroid	NA	NA	NA	NA	NA	NA	628.285	-693.849	Undifferentiated	-71.4855	735.346	Undifferentiated	-1770	218.822
2218.59	334.766	Undifferentiated	1411.78	-284.507	Monocyte	547.946	-1216.16	Neutrophil	-1257.87	241.09	Erythroid	NA	NA	NA	NA	NA	NA	NA	NA	NA	NA	NA	NA	NA	NA	NA	874.039	-1667.15	Neutrophil	709.694	-1165.68	Neutrophil	-1044.63	-1301.03	Baso	NA	NA	NA	NA	NA	NA	-1001.48	201.335	Undifferentiated	1204.38	-1477.84	Neu	4.091025e+02	350.284
-1148.88	455.295	Undifferentiated	1666.14	-267.543	Monocyte	623.048	-321.498	Undifferentiated	2041.9	-177.696	Monocyte	NA	NA	NA	NA	NA	NA	NA	NA	NA	NA	NA	NA	NA	NA	NA	812.719	-1602	Neutrophil	997.976	-1879.17	Neutrophil	1959.26	-2166.08	Neutrophil	NA	NA	NA	NA	NA	NA	858.363	-501.678	Undifferentiated	1600.87	-287.38	Mo	-1600	-298.465
536.788	-571.679	Undifferentiated	162.657	404.587	Undifferentiated	-942.984	400.129	Undifferentiated	375.174	158.131	Undifferentiated	NA	NA	NA	NA	NA	NA	NA	NA	NA	NA	NA	NA	NA	NA	NA	1094.58	-213.849	Undifferentiated	-1080.67	-1598.66	Baso	1978.77	-2154.55	Neutrophil	NA	NA	NA	NA	NA	NA	1425.32	-233.121	Monocyte	-468.939	692.37	Undifferentiated	1.079236e+03	309.359
459.356	777.665	Undifferentiated	478.602	-435.197	Undifferentiated	1126.64	-38.045	Undifferentiated	2671.65	407.174	Monocyte	NA	NA	NA	NA	NA	NA	NA	NA	NA	NA	NA	NA	NA	NA	NA	2499.29	-138.845	Monocyte	1963.81	-220.262	Monocyte	-1605.59	599.731	Meg	NA	NA	NA	NA	NA	NA	480.76	-573.427	Undifferentiated	-1563.62	-327.144	Er	4.585072e+01	660.364
603.025	-766.427	Undifferentiated	-871.001	311.34	Undifferentiated	560.07	97.428	Undifferentiated	516.062	-490.797	Undifferentiated	NA	NA	NA	NA	NA	NA	NA	NA	NA	NA	NA	NA	NA	NA	NA	2382.96	-280.767	Monocyte	896.788	-1647.92	Neutrophil	-778.977	-621.804	Undifferentiated	NA	NA	NA	NA	NA	NA	845.813	-1868.76	Neutrophil	1309.79	842.002	Undifferentiated	-549	335.541
1607.81	-218.91	Monocyte	-743.076	-451.677	Baso	-168.88	244.621	Undifferentiated	374.777	79.595	Undifferentiated	NA	NA	NA	NA	NA	NA	NA	NA	NA	NA	NA	NA	NA	NA	NA	2433.19	-2004.03	Neutrophil	-1096.21	-1557.78	Baso	299.785	-240.74	Undifferentiated	NA	NA	NA	NA	NA	NA	-1100.89	465.83	Undifferentiated	-163.732	97.946	Undifferentiated	1.691527e+03	-113.386
1617.55	-225.251	Monocyte	1909.27	-127.291	Monocyte	-891.274	122.601	Undifferentiated	-595.739	-323.337	Undifferentiated	NA	NA	NA	NA	NA	NA	NA	NA	NA	NA	NA	NA	NA	NA	NA	1280.67	-2060.03	Neutrophil	-1085.85	-1928.48	Baso	-1787.22	-949.949	Mast	NA	NA	NA	NA	NA	NA	-1047.94	-1300.05	Baso	-502.556	362.271	Undifferentiated	2.366424e+03	-280.538
-943.266	310.854	Undifferentiated	1477.57	-278.779	Monocyte	598.922	-812.77	Undifferentiated	-908.211	314.529	Undifferentiated	NA	NA	NA	NA	NA	NA	NA	NA	NA	NA	NA	NA	NA	NA	NA	1585.09	-397.072	Monocyte	-1073.83	-1394.14	Baso	1433.33	-283.73	Monocyte	NA	NA	NA	NA	NA	NA	-1047.86	-1819.06	Baso	-277.894	216.43	Undifferentiated	-183	917.345
598.77	-1335.51	Neutrophil	91.705	304.866	Undifferentiated	1447.75	-164.493	Monocyte	-1396.37	182.601	Erythroid	NA	NA	NA	NA	NA	NA	NA	NA	NA	NA	NA	NA	NA	NA	NA	617.033	-853.478	Undifferentiated	-596.704	-1595.26	Eos	477.114	-868.373	Undifferentiated	NA	NA	NA	NA	NA	NA	-1160.74	-623.476	Undifferentiated	41.2851	978.472	Undifferentiated	-254	590.511
-1068.73	465.163	Undifferentiated	-1078.25	-1710.08	Baso	-679.369	-389.444	Undifferentiated	348.204	327.5	Undifferentiated	NA	NA	NA	NA	NA	NA	NA	NA	NA	NA	NA	NA	NA	NA	NA	-1781.25	674.528	Meg	460.958	-15.371	Undifferentiated	1071.38	-2052.99	Neutrophil	NA	NA	NA	NA	NA	NA	2525.87	-229.429	Monocyte	-10.5676	255.601	Undifferentiated	-1380	-49.908
541.864	-749.703	Undifferentiated	-1105.82	408.477	Undifferentiated	535.467	-688.192	Undifferentiated	1256.47	-81.368	Undifferentiated	NA	NA	NA	NA	NA	NA	NA	NA	NA	NA	NA	NA	NA	NA	NA	638.651	-1330.13	Neutrophil	623.523	-829.56	Undifferentiated	-1037.68	-1555.84	Baso	NA	NA	NA	NA	NA	NA	-1161.84	265.096	Undifferentiated	-330.713	266.028	Undifferentiated	1.273797e+02	433.085
-795.537	2.805	Undifferentiated	-862.936	-105.802	Undifferentiated	298.515	35.674	Undifferentiated	885.507	137.046	Undifferentiated	NA	NA	NA	NA	NA	NA	NA	NA	NA	NA	NA	NA	NA	NA	NA	2802.2	148.152	Monocyte	2496.17	-478.423	Monocyte	1269.43	-2164.01	Neutrophil	NA	NA	NA	NA	NA	NA	2382.91	-262.42	Monocyte	945.371	-1375.98	Neu	-1410	-82.3077
604.183	-1114.11	Neutrophil	-1079.42	281.305	Undifferentiated	-1313.87	546.013	Meg	-665.616	77.548	Undifferentiated	NA	NA	NA	NA	NA	NA	NA	NA	NA	NA	NA	NA	NA	NA	NA	1371.49	-47.559	Undifferentiated	-1091.77	-1567.01	Baso	-1005.26	-1141.84	Baso	NA	NA	NA	NA	NA	NA	2547.15	-52.403	Monocyte	-321.895	502.277	Undifferentiated	-368	591.842
445.344	-107.308	Undifferentiated	364.958	-27.3	Undifferentiated	1664.77	-225.256	Monocyte	-41.746	356.652	Undifferentiated	NA	NA	NA	NA	NA	NA	NA	NA	NA	NA	NA	NA	NA	NA	NA	1231.4	-1872.42	Neutrophil	-1007.71	430.604	Undifferentiated	2483.09	-236.545	Monocyte	NA	NA	NA	NA	NA	NA	1050.1	1163.31	Undifferentiated	810.09	38.579	Undifferentiated	-968	-793.653
316.836	112.638	Undifferentiated	566.37	-1280.76	Neutrophil	575.559	468.185	Undifferentiated	251.296	223.679	Undifferentiated	NA	NA	NA	NA	NA	NA	NA	NA	NA	NA	NA	NA	NA	NA	NA	1624.73	-2157.05	Neutrophil	-1371.72	196.774	Erythroid	2219.43	-1998.93	Neutrophil	NA	NA	NA	NA	NA	NA	-1010.2	-1191.29	Baso	677.703	-845.496	Neu	2.478940e+03	-480.396
527.51	-599.04	Undifferentiated	1667.06	-324.692	Monocyte	-486.22	21.389	Undifferentiated	-817.322	-672.83	Baso	NA	NA	NA	NA	NA	NA	NA	NA	NA	NA	NA	NA	NA	NA	NA	-520.989	-1683.96	Eos	1173.07	-176.478	Undifferentiated	-1496.53	577.218	Meg	NA	NA	NA	NA	NA	NA	910.493	1580.85	Lymphoid	-616.861	591.737	Undifferentiated	7.585026e+02	-909.523
271.336	155.037	Undifferentiated	437.736	-286.346	Undifferentiated	467.608	747.693	Undifferentiated	1817.98	-102.433	Monocyte	NA	NA	NA	NA	NA	NA	NA	NA	NA	NA	NA	NA	NA	NA	NA	1231.45	1043.84	Undifferentiated	2217.96	-451.332	Monocyte	1433.27	-2212.29	Neutrophil	NA	NA	NA	NA	NA	NA	-1006.81	-1245.86	Baso	426.634	583.158	Undifferentiated	-73.2	116.314
-979.832	440.949	Undifferentiated	431.405	-183.566	Undifferentiated	560.009	-87.17	Undifferentiated	-821.835	-123.034	Undifferentiated	NA	NA	NA	NA	NA	NA	NA	NA	NA	NA	NA	NA	NA	NA	NA	1005.59	1226.66	Undifferentiated	-1861.66	-936.565	Mast	1144.58	-2088.57	Neutrophil	NA	NA	NA	NA	NA	NA	-1100.05	438.466	Undifferentiated	174.75	-374.526	Undifferentiated	1.447920e+02	647.246
396.338	753.136	Undifferentiated	546.18	-956.888	Neutrophil	2575.71	169.234	Monocyte	723.722	-507.241	Undifferentiated	NA	NA	NA	NA	NA	NA	NA	NA	NA	NA	NA	NA	NA	NA	NA	398.641	-30.961	Undifferentiated	2084.92	-250.906	Monocyte	2122.59	-2104.34	Neutrophil	NA	NA	NA	NA	NA	NA	2620.74	-1954.65	Neutrophil	576.387	-110.465	Undifferentiated	2.804237e+03	-476.379
2020.93	-187.036	Monocyte	544.348	-1314.47	Neutrophil	428.767	46.06	Undifferentiated	1324.93	-92.171	Undifferentiated	NA	NA	NA	NA	NA	NA	NA	NA	NA	NA	NA	NA	NA	NA	NA	574.653	522.679	Undifferentiated	2181.37	-2101.18	Neutrophil	539.232	-706.058	Undifferentiated	NA	NA	NA	NA	NA	NA	-1255.98	479.587	Undifferentiated	517.668	-646.944	Neu	3.979303e+02	1225.08
-1042.24	368.375	Undifferentiated	1452.91	-51.168	Undifferentiated	573.302	-584.517	Undifferentiated	473.183	128.588	Undifferentiated	NA	NA	NA	NA	NA	NA	NA	NA	NA	NA	NA	NA	NA	NA	NA	925.784	-1871.87	Neutrophil	2709.74	-1512.7	Neutrophil	559.15	-897.925	Neutrophil	NA	NA	NA	NA	NA	NA	736.592	-1636.95	Neutrophil	1052.98	301.847	Undifferentiated	-675	459.199
582.43	-1.617	Undifferentiated	578.163	-1256.05	Neutrophil	-1174.77	466.272	Undifferentiated	538.541	-602.454	Undifferentiated	NA	NA	NA	NA	NA	NA	NA	NA	NA	NA	NA	NA	NA	NA	NA	-1075.53	-1305.52	Baso	1544.87	-396.158	Monocyte	835.551	-1844.91	Neutrophil	NA	NA	NA	NA	NA	NA	-1212.38	500.425	Undifferentiated	-94.9036	606.703	Undifferentiated	5.951475e+02	1018.99
745.849	-273.115	Undifferentiated	596.959	1252.37	Undifferentiated	1939.68	-238.613	Monocyte	-641.138	478.586	Undifferentiated	NA	NA	NA	NA	NA	NA	NA	NA	NA	NA	NA	NA	NA	NA	NA	-1539.8	598.433	Meg	852.168	-78.246	Undifferentiated	603.009	-997.239	Neutrophil	NA	NA	NA	NA	NA	NA	848.737	-1827.64	Neutrophil	-587.765	534.514	Undifferentiated	2.132678e+03	-322.633
484.518	-288.132	Undifferentiated	2128.27	-243.655	Monocyte	775.717	-1699.32	Neutrophil	-1015.71	498.64	Undifferentiated	NA	NA	NA	NA	NA	NA	NA	NA	NA	NA	NA	NA	NA	NA	NA	877.841	-1628.63	Neutrophil	-1060.66	-1232.84	Baso	494.929	-992.376	Neutrophil	NA	NA	NA	NA	NA	NA	666.764	-700.105	Undifferentiated	-1014.82	-124.636	Undifferentiated	1.198494e+03	-20.4913
544.069	-697.824	Undifferentiated	934.832	-48.557	Undifferentiated	537.488	-192.046	Undifferentiated	421.045	-161.128	Undifferentiated	NA	NA	NA	NA	NA	NA	NA	NA	NA	NA	NA	NA	NA	NA	NA	-1466.91	575.993	Meg	-1846.97	-983.313	Mast	543.673	-972.239	Neutrophil	NA	NA	NA	NA	NA	NA	-1093.34	-1731.32	Baso	-314.202	848.23	Undifferentiated	2.544232e+02	-512.069
391.036	-5.595	Undifferentiated	524.068	-449.444	Undifferentiated	505.517	-1170.73	Neutrophil	581.967	187.47	Undifferentiated	NA	NA	NA	NA	NA	NA	NA	NA	NA	NA	NA	NA	NA	NA	NA	-1316.99	211.823	Erythroid	974.281	-1674.04	Neutrophil	2470.5	-217.217	Monocyte	NA	NA	NA	NA	NA	NA	2987.05	228.365	Monocyte	-438.988	343.974	Undifferentiated	1.996385e+02	-378.98
1599.52	-182.851	Monocyte	456.948	-1.159	Undifferentiated	1850.96	-229.972	Monocyte	2370.46	333.494	Undifferentiated	NA	NA	NA	NA	NA	NA	NA	NA	NA	NA	NA	NA	NA	NA	NA	2693.7	-1702.65	Neutrophil	522.085	729.213	Undifferentiated	512.331	-974.75	Neutrophil	NA	NA	NA	NA	NA	NA	-1044.61	364.347	Undifferentiated	190.078	1055.2	Undifferentiated	-418	463.842
-612.988	-265.848	Undifferentiated	475.75	-124.601	Undifferentiated	445.258	-140.412	Undifferentiated	-419.497	362.068	Undifferentiated	NA	NA	NA	NA	NA	NA	NA	NA	NA	NA	NA	NA	NA	NA	NA	1856.74	-2156.69	Neutrophil	2390.18	-150.311	Monocyte	1339.07	-2142.7	Neutrophil	NA	NA	NA	NA	NA	NA	-980.142	-1925.02	Baso	-62.4954	792.059	Undifferentiated	7.567703e+00	153.67
445.033	-104.438	Undifferentiated	504.966	-147.396	Undifferentiated	448.287	-111.293	Undifferentiated	327.385	277.322	Undifferentiated	NA	NA	NA	NA	NA	NA	NA	NA	NA	NA	NA	NA	NA	NA	NA	647.714	-719.557	Undifferentiated	1714.4	-2193.79	Neutrophil	-955.578	-935.485	Baso	NA	NA	NA	NA	NA	NA	734.597	-1614.39	Neutrophil	-146.907	697.575	Undifferentiated	-432	416.881
-1080.7	-349.223	Undifferentiated	581.931	1247.74	Undifferentiated	-1078.1	436.132	Undifferentiated	1544.64	-186.932	Monocyte	NA	NA	NA	NA	NA	NA	NA	NA	NA	NA	NA	NA	NA	NA	NA	655.406	-636.226	Undifferentiated	1242.53	-2072.84	Neutrophil	2932.45	50.973	Monocyte	NA	NA	NA	NA	NA	NA	-884.249	-821.555	Baso	34.3488	871.63	Undifferentiated	1.508190e+03	-256.312
531.789	-428.242	Undifferentiated	529.104	339.09	Undifferentiated	894.068	-178.803	Undifferentiated	-938.242	464.772	Undifferentiated	NA	NA	NA	NA	NA	NA	NA	NA	NA	NA	NA	NA	NA	NA	NA	592.445	-210.841	Undifferentiated	-1048.44	-1236.36	Baso	2924.03	188.977	Monocyte	NA	NA	NA	NA	NA	NA	1891.71	-2158.09	Neutrophil	-12.0375	905.947	Undifferentiated	-29.7	690.907
585.113	-988.654	Neutrophil	2882.76	156.618	Monocyte	519.716	690.067	Undifferentiated	509.487	-492.763	Undifferentiated	NA	NA	NA	NA	NA	NA	NA	NA	NA	NA	NA	NA	NA	NA	NA	698.4	-772.082	Undifferentiated	2265.5	-2052.06	Neutrophil	1415.64	348.073	Undifferentiated	NA	NA	NA	NA	NA	NA	-1087.42	-1586.72	Baso	125.781	-308.489	Undifferentiated	-58.8	676.991
482.54	-46.719	Undifferentiated	-815.346	-486.922	Undifferentiated	562.149	-547.321	Undifferentiated	400.785	186.821	Undifferentiated	NA	NA	NA	NA	NA	NA	NA	NA	NA	NA	NA	NA	NA	NA	NA	649.632	-257.816	Undifferentiated	-999.309	-1865.04	Baso	2426.03	-1887.93	Neutrophil	NA	NA	NA	NA	NA	NA	-1440	210.765	Erythroid	1894.84	-647.969	Mo	1.672314e+02	1046.1
609.802	1317.26	Undifferentiated	444.713	32.999	Undifferentiated	470.819	-442.102	Undifferentiated	2354.96	-78.578	Monocyte	NA	NA	NA	NA	NA	NA	NA	NA	NA	NA	NA	NA	NA	NA	NA	2281.63	-404.491	Monocyte	769.007	13.038	Undifferentiated	809.216	-1754.96	Neutrophil	NA	NA	NA	NA	NA	NA	-1242.41	451.771	Undifferentiated	-262.473	244.951	Undifferentiated	-71.7	332.127
903.482	-239.005	Undifferentiated	1752.3	-119.048	Monocyte	446.731	363.319	Undifferentiated	2081.77	-310.287	Monocyte	NA	NA	NA	NA	NA	NA	NA	NA	NA	NA	NA	NA	NA	NA	NA	2691.05	-42.58	Monocyte	821.91	-1700.47	Neutrophil	2817.61	-1543.45	Neutrophil	NA	NA	NA	NA	NA	NA	1592.33	-2216.04	Neutrophil	720.055	-56.4997	Undifferentiated	6.598440e+01	839.109
-983.075	440.257	Undifferentiated	760.51	109.43	Undifferentiated	683.095	1467.67	Undifferentiated	285.704	354.806	Undifferentiated	NA	NA	NA	NA	NA	NA	NA	NA	NA	NA	NA	NA	NA	NA	NA	2549.49	-238.408	Monocyte	747.941	-679.831	Undifferentiated	-1414.03	547.66	Meg	NA	NA	NA	NA	NA	NA	603.16	-1321.28	Neutrophil	514.498	464.741	Undifferentiated	-406	131.808
489.64	692.054	Undifferentiated	1037.89	-17.534	Undifferentiated	783.803	-517.012	Undifferentiated	-737.947	441.949	Undifferentiated	NA	NA	NA	NA	NA	NA	NA	NA	NA	NA	NA	NA	NA	NA	NA	2073.43	-318.781	Monocyte	-1788.78	-918.395	Mast	-1731.6	655.727	Meg	NA	NA	NA	NA	NA	NA	654.81	-414.458	Undifferentiated	266.324	-550.479	Undifferentiated	4.060751e+02	-719.499
1562.21	-124.402	Monocyte	-906.691	322.729	Undifferentiated	557.79	-940.526	Neutrophil	429.87	-265.063	Undifferentiated	NA	NA	NA	NA	NA	NA	NA	NA	NA	NA	NA	NA	NA	NA	NA	2106.99	-2123.94	Neutrophil	-670.062	-433.742	Undifferentiated	-1182.7	496.448	Undifferentiated	NA	NA	NA	NA	NA	NA	-952.133	-967.522	Baso	465.964	363.004	Undifferentiated	-1410	-235.111
-1187.88	377.399	Undifferentiated	769.446	-1654.39	Neutrophil	495.481	-245.788	Undifferentiated	450.166	1019.76	Undifferentiated	NA	NA	NA	NA	NA	NA	NA	NA	NA	NA	NA	NA	NA	NA	NA	-1377.56	554.996	Meg	-1159.47	348.601	Undifferentiated	413.812	-1040.15	Neutrophil	NA	NA	NA	NA	NA	NA	-860.679	-2160.42	Baso	1089.79	-35.8043	Undifferentiated	8.134085e+02	-1049.29
510.158	-618.289	Undifferentiated	501.783	-70.654	Undifferentiated	509.387	-375.26	Undifferentiated	-1006.68	487.716	Undifferentiated	NA	NA	NA	NA	NA	NA	NA	NA	NA	NA	NA	NA	NA	NA	NA	2199.02	-385.503	Monocyte	1865.73	-457.058	Monocyte	-1032.17	-1240.05	Baso	NA	NA	NA	NA	NA	NA	-1017.17	-1707.49	Baso	-63.1782	670.171	Undifferentiated	9.515796e+02	351.899
531.694	-406.895	Undifferentiated	1189.09	-244.84	Undifferentiated	238.925	264.124	Undifferentiated	2235	239.179	Undifferentiated	NA	NA	NA	NA	NA	NA	NA	NA	NA	NA	NA	NA	NA	NA	NA	687.089	-1204.94	Neutrophil	2822.13	48.175	Monocyte	541.94	-786.139	Undifferentiated	NA	NA	NA	NA	NA	NA	602.046	-1289	Neutrophil	245.329	1244.4	Undifferentiated	-450	606.913
954.411	-944.745	Undifferentiated	549.866	-491.075	Undifferentiated	1471.57	-2213.99	Neutrophil	330.263	225.388	Undifferentiated	NA	NA	NA	NA	NA	NA	NA	NA	NA	NA	NA	NA	NA	NA	NA	2375.23	-386.505	Monocyte	-990.024	-2051.22	Baso	-928.083	-926.738	Baso	NA	NA	NA	NA	NA	NA	-499.25	-249.79	Undifferentiated	138.225	852.175	Undifferentiated	3.772480e+01	883.222
384.102	146.601	Undifferentiated	638.606	-1464.37	Neutrophil	416.325	-11.361	Undifferentiated	1281.42	-67.926	Undifferentiated	NA	NA	NA	NA	NA	NA	NA	NA	NA	NA	NA	NA	NA	NA	NA	-466.049	123.624	Undifferentiated	-1007.03	-2056.43	Baso	638.779	-1362.79	Neutrophil	NA	NA	NA	NA	NA	NA	1495.01	-281.345	Monocyte	131.441	808.253	Undifferentiated	-535	481.071
707.546	-1606.88	Neutrophil	407.489	-768.334	Undifferentiated	-704.611	328.317	Undifferentiated	402.94	289.875	Undifferentiated	NA	NA	NA	NA	NA	NA	NA	NA	NA	NA	NA	NA	NA	NA	NA	-1682.41	635.872	Meg	445.962	-96.888	Undifferentiated	-1036.69	-1946.4	Baso	NA	NA	NA	NA	NA	NA	2206.43	-427.513	Monocyte	161.394	841.63	Undifferentiated	3.272727e+02	736.664
-995.917	352.48	Undifferentiated	228.311	210.777	Undifferentiated	518.841	-902.111	Undifferentiated	-1069.99	510.182	Undifferentiated	NA	NA	NA	NA	NA	NA	NA	NA	NA	NA	NA	NA	NA	NA	NA	-875.47	-2057.25	Baso	-23.204	487.29	Undifferentiated	851.649	-1852.06	Neutrophil	NA	NA	NA	NA	NA	NA	-1360.65	535.473	Meg	-497.589	440.29	Undifferentiated	3.193381e+01	642.825
-1032.61	357.701	Undifferentiated	486.822	847.943	Undifferentiated	1830.58	-358.956	Monocyte	2262.01	-40.672	Monocyte	NA	NA	NA	NA	NA	NA	NA	NA	NA	NA	NA	NA	NA	NA	NA	-1054.62	-1861.19	Baso	703.037	-538.4	Undifferentiated	808.732	-1744.85	Neutrophil	NA	NA	NA	NA	NA	NA	2004.46	-2112.2	Neutrophil	648.821	486.829	Undifferentiated	2.316584e+02	1158.8
1678.92	-2196.3	Neutrophil	780.83	185.704	Undifferentiated	1573.67	-318.466	Monocyte	394.024	49.099	Undifferentiated	NA	NA	NA	NA	NA	NA	NA	NA	NA	NA	NA	NA	NA	NA	NA	2751.83	-1449.92	Neutrophil	144.236	422.807	Undifferentiated	-931.079	-933.113	Baso	NA	NA	NA	NA	NA	NA	2996.54	216.926	Monocyte	552.421	408.828	Undifferentiated	-2790	-1536.42
-622.314	-90.345	Undifferentiated	276.806	326	Undifferentiated	-530	68.978	Undifferentiated	305.389	360.422	Undifferentiated	NA	NA	NA	NA	NA	NA	NA	NA	NA	NA	NA	NA	NA	NA	NA	666.933	-601.118	Undifferentiated	698.781	-1201.21	Neutrophil	2417.47	-253.869	Monocyte	NA	NA	NA	NA	NA	NA	902.453	-1868.03	Neutrophil	784.868	-1161.69	Neu	-396	459.853
1000.59	-1940.88	Neutrophil	43.609	655.259	Undifferentiated	800.125	-273.16	Undifferentiated	436.693	407.825	Undifferentiated	NA	NA	NA	NA	NA	NA	NA	NA	NA	NA	NA	NA	NA	NA	NA	672.831	-1417.47	Neutrophil	2274.03	-170.685	Monocyte	2271.55	-2067.28	Neutrophil	NA	NA	NA	NA	NA	NA	2947.34	109.147	Monocyte	-550.399	251.26	Undifferentiated	1.860836e+03	-329.389
582.577	-922.995	Neutrophil	2487.47	-125.957	Monocyte	1047.94	-171.188	Undifferentiated	668.903	74.811	Undifferentiated	NA	NA	NA	NA	NA	NA	NA	NA	NA	NA	NA	NA	NA	NA	NA	935.566	-1788.01	Neutrophil	1602.11	-106.856	Monocyte	2674.39	-1954.26	Neutrophil	NA	NA	NA	NA	NA	NA	2430.09	-388.82	Monocyte	-375.271	896.205	Undifferentiated	-93.1	258.859
528.258	-181.021	Undifferentiated	318.276	70.651	Undifferentiated	-883.812	315.482	Undifferentiated	2412.31	-306.826	Monocyte	NA	NA	NA	NA	NA	NA	NA	NA	NA	NA	NA	NA	NA	NA	NA	1333.23	-241.851	Undifferentiated	-1647.42	-826.346	Mast	540.057	-760.368	Undifferentiated	NA	NA	NA	NA	NA	NA	1778.55	-2208	Neutrophil	661.671	1.25814	Undifferentiated	6.221203e+01	428.682
-132.753	861.921	Undifferentiated	2026.28	-269.297	Monocyte	220.182	141.366	Undifferentiated	399.296	72.414	Undifferentiated	NA	NA	NA	NA	NA	NA	NA	NA	NA	NA	NA	NA	NA	NA	NA	-113.878	714.273	Undifferentiated	2404.38	-112.986	Monocyte	855.396	-277.508	Undifferentiated	NA	NA	NA	NA	NA	NA	-1109.05	-1763.35	Baso	-630.166	-2315.56	Ba	5.740823e+02	-813.009
616.021	-1192.12	Neutrophil	611.913	-1072.68	Neutrophil	473.41	-85.477	Undifferentiated	-22.453	183.504	Undifferentiated	NA	NA	NA	NA	NA	NA	NA	NA	NA	NA	NA	NA	NA	NA	NA	1733.42	-2185.43	Neutrophil	-1011.41	-2022.41	Baso	503.825	-447.286	Undifferentiated	NA	NA	NA	NA	NA	NA	2618.01	-1948.62	Neutrophil	85.6606	869.055	Undifferentiated	-899	-1564.94
1368.22	-2168.03	Neutrophil	621.806	-1112.28	Neutrophil	458.134	-214.383	Undifferentiated	-1211.45	254.579	Erythroid	NA	NA	NA	NA	NA	NA	NA	NA	NA	NA	NA	NA	NA	NA	NA	2467.22	-1956.39	Neutrophil	824.286	-1726.38	Neutrophil	-1288.71	460.378	Undifferentiated	NA	NA	NA	NA	NA	NA	-1003.94	-1883.52	Baso	-354.302	612.264	Undifferentiated	2.957653e+00	805.184
518.931	-629.077	Undifferentiated	1978.37	-86.913	Monocyte	621.32	-1243.86	Neutrophil	-695.05	356.568	Undifferentiated	NA	NA	NA	NA	NA	NA	NA	NA	NA	NA	NA	NA	NA	NA	NA	1465.25	-2006.61	Neutrophil	1707.21	-128.576	Monocyte	710.397	-256.315	Undifferentiated	NA	NA	NA	NA	NA	NA	617.506	-1331.15	Neutrophil	144.357	516.342	Undifferentiated	-127	456.803
714.68	-290.502	Undifferentiated	650.013	-426.042	Undifferentiated	495.33	-633.075	Undifferentiated	356.692	227.485	Undifferentiated	NA	NA	NA	NA	NA	NA	NA	NA	NA	NA	NA	NA	NA	NA	NA	-1492	575.273	Meg	667.311	-826.269	Undifferentiated	696.526	-387.28	Undifferentiated	NA	NA	NA	NA	NA	NA	661.151	-1306.33	Neutrophil	2014.54	-216.821	Mo	-1560	23.2892
-19.124	344.105	Undifferentiated	524.547	-270.069	Undifferentiated	-895.967	-908.571	Baso	301.945	215.774	Undifferentiated	NA	NA	NA	NA	NA	NA	NA	NA	NA	NA	NA	NA	NA	NA	NA	-1005.03	-1797.29	Baso	449.49	-6.572	Undifferentiated	-607.498	-351.04	Undifferentiated	NA	NA	NA	NA	NA	NA	590.543	-1147.47	Neutrophil	1067.87	-1267.59	Neu	-137	455.927
524.33	-495.369	Undifferentiated	727.749	-817.868	Undifferentiated	-474.737	35.22	Undifferentiated	375.078	333.233	Undifferentiated	NA	NA	NA	NA	NA	NA	NA	NA	NA	NA	NA	NA	NA	NA	NA	-1310.74	530.783	Meg	437.329	-771.371	Undifferentiated	-1311.57	534.881	Meg	NA	NA	NA	NA	NA	NA	898.986	-378.086	Undifferentiated	2740.3	-357.262	Mo	-408	492.073
817.643	-103.497	Undifferentiated	244.241	251.953	Undifferentiated	279.05	-31.1	Undifferentiated	-956.93	323.713	Undifferentiated	NA	NA	NA	NA	NA	NA	NA	NA	NA	NA	NA	NA	NA	NA	NA	-1710.12	650.897	Meg	-575.385	-1114.52	Eos	2105.29	-1928.96	Undifferentiated	NA	NA	NA	NA	NA	NA	-1233.78	362.069	Undifferentiated	-36.1496	-48.075	Undifferentiated	-1550	-388.841
424.679	28.124	Undifferentiated	692.122	98.227	Undifferentiated	413.009	-557.559	Undifferentiated	-894.814	406.812	Undifferentiated	NA	NA	NA	NA	NA	NA	NA	NA	NA	NA	NA	NA	NA	NA	NA	565.204	-309.247	Undifferentiated	2501.98	-202.907	Monocyte	-1092.75	-1653.98	Baso	NA	NA	NA	NA	NA	NA	2525.54	-560.078	Monocyte	89.5847	-275.256	Undifferentiated	1.762255e+02	729.69
602.225	-664.965	Undifferentiated	2051.84	-202.541	Monocyte	-573.315	-1163.18	Eos	340.959	214.788	Undifferentiated	NA	NA	NA	NA	NA	NA	NA	NA	NA	NA	NA	NA	NA	NA	NA	753.488	-1506.01	Neutrophil	1216.31	-2100.82	Neutrophil	-985.603	-1059.46	Baso	NA	NA	NA	NA	NA	NA	1309.71	-2204.79	Neutrophil	-1312.81	-129.974	Undifferentiated	-2860	-1914.55
-57.042	626.911	Undifferentiated	338.62	-243.645	Undifferentiated	2476.75	-207.988	Monocyte	1867.06	-254.639	Monocyte	NA	NA	NA	NA	NA	NA	NA	NA	NA	NA	NA	NA	NA	NA	NA	790.303	-506.805	Undifferentiated	723.329	-1503.16	Neutrophil	2916.16	119.719	Monocyte	NA	NA	NA	NA	NA	NA	1917.78	-269.527	Monocyte	571.046	-857.085	Neu	-14.7	752.764
616.972	-1315.41	Neutrophil	723.859	-1614	Neutrophil	554.597	-649.353	Undifferentiated	-531.373	341.901	Undifferentiated	NA	NA	NA	NA	NA	NA	NA	NA	NA	NA	NA	NA	NA	NA	NA	931.144	-1311.32	Neutrophil	3007.76	359.553	Monocyte	2432.05	-954.662	Undifferentiated	NA	NA	NA	NA	NA	NA	-1124.95	418.383	Undifferentiated	19.3789	820.895	Undifferentiated	3.464153e+02	-618.539
498.966	343.614	Undifferentiated	384.307	83.336	Undifferentiated	303.865	313.636	Undifferentiated	328.281	585.45	Undifferentiated	NA	NA	NA	NA	NA	NA	NA	NA	NA	NA	NA	NA	NA	NA	NA	975.663	-326.489	Undifferentiated	656.376	-573.56	Undifferentiated	1603.49	-2114.27	Neutrophil	NA	NA	NA	NA	NA	NA	1283.62	-2178.58	Neutrophil	1374.75	-886.101	Undifferentiated	-1430	-222.981
-1023.58	298.752	Undifferentiated	565.864	-933.853	Neutrophil	623.101	-717.791	Undifferentiated	783.556	10.696	Undifferentiated	NA	NA	NA	NA	NA	NA	NA	NA	NA	NA	NA	NA	NA	NA	NA	-1094.56	-1783.25	Baso	1867.43	-2097.25	Neutrophil	-1373.68	550.697	Meg	NA	NA	NA	NA	NA	NA	-1069.68	-1537.35	Baso	909.478	24.4309	Undifferentiated	1.766182e+01	55.7778
514.555	-478.357	Undifferentiated	551.206	-885.564	Neutrophil	592.989	-550.142	Undifferentiated	1267.34	-182.03	Undifferentiated	NA	NA	NA	NA	NA	NA	NA	NA	NA	NA	NA	NA	NA	NA	NA	2084.92	-396.091	Monocyte	-616.759	106.185	Undifferentiated	-1178.86	-767.362	Mast	NA	NA	NA	NA	NA	NA	-925.561	-910.93	Baso	-176.201	470.56	Undifferentiated	-1230	-114.894
415.891	301.943	Undifferentiated	582.109	-1349.12	Neutrophil	422.273	-112.696	Undifferentiated	-563.406	359.496	Undifferentiated	NA	NA	NA	NA	NA	NA	NA	NA	NA	NA	NA	NA	NA	NA	NA	2217.82	-2060.98	Neutrophil	1557.04	-2161.96	Neutrophil	859.787	-295.988	Undifferentiated	NA	NA	NA	NA	NA	NA	-1097.11	-1834.95	Baso	-269.955	402.413	Undifferentiated	-24.9	334.307
-843.494	-680.818	Baso	559.641	-498.194	Undifferentiated	567.175	-377.917	Undifferentiated	2341.84	-172.773	Monocyte	NA	NA	NA	NA	NA	NA	NA	NA	NA	NA	NA	NA	NA	NA	NA	599.37	-503.966	Undifferentiated	-1079.81	374.81	Undifferentiated	792.474	-1544	Neutrophil	NA	NA	NA	NA	NA	NA	1698.65	-2221.21	Neutrophil	-201.124	550.878	Undifferentiated	3.671639e+02	-657.249
431.922	-29.33	Undifferentiated	580.07	-545.202	Undifferentiated	-1113.11	288.874	Undifferentiated	469.997	-359.884	Undifferentiated	NA	NA	NA	NA	NA	NA	NA	NA	NA	NA	NA	NA	NA	NA	NA	576.905	-746.461	Undifferentiated	738.643	-456.997	Undifferentiated	737.742	-1561.81	Neutrophil	NA	NA	NA	NA	NA	NA	-1049.66	-1519.42	Baso	-753.744	-733.433	Undifferentiated	4.267248e+02	-348.632
469.469	-140.419	Undifferentiated	-167.611	832.186	Undifferentiated	-528.033	-199.422	Undifferentiated	-51.893	298.401	Undifferentiated	NA	NA	NA	NA	NA	NA	NA	NA	NA	NA	NA	NA	NA	NA	NA	569.643	-593.89	Undifferentiated	391.777	-1000.78	Neutrophil	-828.71	-2144.61	Baso	NA	NA	NA	NA	NA	NA	-893.085	-1977.45	Baso	-2876.79	-2206.46	Er	1.449974e+03	-939.642
1139.09	-2072.52	Neutrophil	-455.19	18.062	Undifferentiated	679.697	1208.43	Undifferentiated	2106.13	209.34	Undifferentiated	NA	NA	NA	NA	NA	NA	NA	NA	NA	NA	NA	NA	NA	NA	NA	180.232	283.021	Undifferentiated	-1090.86	-1575.32	Baso	774.309	-1691.77	Neutrophil	NA	NA	NA	NA	NA	NA	-600.232	-1489.18	Eos	2571.91	-346.533	Mo	1.980607e+02	1019.45
1039.88	-1998.31	Neutrophil	2502.21	457.451	Monocyte	-987.619	-1040.7	Baso	477.531	-765.907	Undifferentiated	NA	NA	NA	NA	NA	NA	NA	NA	NA	NA	NA	NA	NA	NA	NA	616.445	-1164.53	Neutrophil	-989.062	441.625	Undifferentiated	-686.036	-451.979	Undifferentiated	NA	NA	NA	NA	NA	NA	-1298.54	-601.054	Mast	2716.05	-329.576	Mo	-313	334.065
568.475	-276.711	Undifferentiated	693.454	297.491	Undifferentiated	2208.38	-2098.48	Neutrophil	433.855	178.801	Undifferentiated	NA	NA	NA	NA	NA	NA	NA	NA	NA	NA	NA	NA	NA	NA	NA	2434.74	-30.757	Monocyte	659.882	-788.428	Undifferentiated	1354.49	903.62	Undifferentiated	NA	NA	NA	NA	NA	NA	2731.9	-1774.56	Neutrophil	-801.901	48.1288	Undifferentiated	-451	636.893
791.384	1060.37	Undifferentiated	625.607	170.197	Undifferentiated	-82.117	548.341	Undifferentiated	539.068	196.535	Undifferentiated	NA	NA	NA	NA	NA	NA	NA	NA	NA	NA	NA	NA	NA	NA	NA	2787.2	24.631	Monocyte	-1100.73	-1805.6	Baso	1134.52	-2082.11	Neutrophil	NA	NA	NA	NA	NA	NA	497.291	-544.483	Undifferentiated	503.162	65.6858	Undifferentiated	-1080	-1768.36
534.842	-532.495	Undifferentiated	1900.15	-386.468	Monocyte	2121.57	409.208	Undifferentiated	520.883	87.893	Undifferentiated	NA	NA	NA	NA	NA	NA	NA	NA	NA	NA	NA	NA	NA	NA	NA	2719.7	15.062	Monocyte	2177.22	-2072.44	Neutrophil	2305.51	245.177	Undifferentiated	NA	NA	NA	NA	NA	NA	1251.99	-2166.54	Neutrophil	-833.652	-19.4027	Undifferentiated	1.260471e+02	1016.4
-89.834	317.1	Undifferentiated	374.268	-160.449	Undifferentiated	656.73	365.265	Undifferentiated	95.546	581.121	Undifferentiated	NA	NA	NA	NA	NA	NA	NA	NA	NA	NA	NA	NA	NA	NA	NA	2788.36	182.84	Monocyte	2530.93	-1996.24	Neutrophil	2811.16	-68.934	Monocyte	NA	NA	NA	NA	NA	NA	2092.74	-429	Monocyte	308.378	1092.13	Undifferentiated	-120	322.23
607.883	374.041	Undifferentiated	549.112	-928.436	Neutrophil	2097.24	-262.411	Monocyte	-1033.41	509.058	Undifferentiated	NA	NA	NA	NA	NA	NA	NA	NA	NA	NA	NA	NA	NA	NA	NA	-610.95	-1027.84	Undifferentiated	627.446	-1327.26	Neutrophil	1573.4	-2186.97	Neutrophil	NA	NA	NA	NA	NA	NA	-1884.73	764.292	Meg	601.607	-939.971	Neu	-2430	-908.675
-637.997	-374.063	Undifferentiated	-706.613	-437.35	Undifferentiated	536.228	-589.837	Undifferentiated	348.388	205.923	Undifferentiated	NA	NA	NA	NA	NA	NA	NA	NA	NA	NA	NA	NA	NA	NA	NA	765.684	-1533.23	Neutrophil	1468.2	-2138.07	Neutrophil	2556.02	232.361	Monocyte	NA	NA	NA	NA	NA	NA	482.922	-503.875	Undifferentiated	-1867.09	-423.599	Er	5.997184e+01	966.672
585.281	-657.482	Undifferentiated	53.386	684.067	Undifferentiated	473.737	-586.634	Undifferentiated	423.263	401.953	Undifferentiated	NA	NA	NA	NA	NA	NA	NA	NA	NA	NA	NA	NA	NA	NA	NA	1926.87	-276.521	Monocyte	760.626	-795.009	Undifferentiated	-967.679	-2082.07	Baso	NA	NA	NA	NA	NA	NA	463.008	-488.101	Undifferentiated	2125.05	-181.2	Mo	-2840	-1976.43
649.551	-1200.55	Neutrophil	205.391	406.904	Undifferentiated	411.179	-364.297	Undifferentiated	-1529.22	582.691	Meg	NA	NA	NA	NA	NA	NA	NA	NA	NA	NA	NA	NA	NA	NA	NA	354.14	-23.629	Undifferentiated	2403.08	-408.22	Monocyte	-958.212	-1971.86	Baso	NA	NA	NA	NA	NA	NA	-1240.1	473.288	Undifferentiated	2045.58	-470.002	Undifferentiated	1.103784e+03	-48.8889
-1044.47	466.493	Undifferentiated	1438.93	-180.193	Monocyte	376.248	-235.185	Undifferentiated	646.501	75.468	Undifferentiated	NA	NA	NA	NA	NA	NA	NA	NA	NA	NA	NA	NA	NA	NA	NA	253.027	76.942	Undifferentiated	2449.28	-161.336	Monocyte	2001.91	-2158.48	Neutrophil	NA	NA	NA	NA	NA	NA	-913.132	-2108.72	Baso	-229.034	533.304	Undifferentiated	-142	186.678
691.749	-1551.35	Neutrophil	1980.67	-152.733	Monocyte	571.083	-1313.37	Neutrophil	439.485	115.517	Undifferentiated	NA	NA	NA	NA	NA	NA	NA	NA	NA	NA	NA	NA	NA	NA	NA	786.534	-1542.34	Neutrophil	-1793.53	684.997	Meg	2454.24	-194.598	Monocyte	NA	NA	NA	NA	NA	NA	2541.95	259.891	Monocyte	-2063.65	-527.062	Er	5.515460e+02	-814.271
-476.223	82.214	Undifferentiated	2229.43	-174.076	Monocyte	192.013	227.8	Undifferentiated	713.248	113.65	Undifferentiated	NA	NA	NA	NA	NA	NA	NA	NA	NA	NA	NA	NA	NA	NA	NA	326.843	-371.635	Undifferentiated	-1012.9	-1250.8	Baso	2752.14	-1789.25	Neutrophil	NA	NA	NA	NA	NA	NA	1591.06	-2217.18	Neutrophil	-255.705	331.328	Undifferentiated	5.387386e+02	-860.074
-1639.5	-858.369	Mast	407.409	256.625	Undifferentiated	547.108	-707.731	Undifferentiated	-655.189	354.266	Undifferentiated	NA	NA	NA	NA	NA	NA	NA	NA	NA	NA	NA	NA	NA	NA	NA	2174.6	-441.524	Monocyte	-1058.49	-1926.9	Baso	-838.082	-751.67	Baso	NA	NA	NA	NA	NA	NA	1271.01	-166.885	Undifferentiated	-673.589	-2220.15	Ba	9.961350e+02	237.133
908.804	128.319	Undifferentiated	465.415	107.709	Undifferentiated	710.622	1491.15	Undifferentiated	354.936	239.179	Undifferentiated	NA	NA	NA	NA	NA	NA	NA	NA	NA	NA	NA	NA	NA	NA	NA	-1131.56	240.865	Undifferentiated	617.054	-423.42	Undifferentiated	-1022.73	-1221.3	Baso	NA	NA	NA	NA	NA	NA	-1824.36	737.266	Meg	-165.148	883.175	Undifferentiated	-402	285.127
-864.902	456.483	Undifferentiated	35.435	492.577	Undifferentiated	-58.832	540.707	Undifferentiated	513.169	288.277	Undifferentiated	NA	NA	NA	NA	NA	NA	NA	NA	NA	NA	NA	NA	NA	NA	NA	1836.42	-2155.16	Neutrophil	1297.57	-532.812	Undifferentiated	2564.44	-246.822	Monocyte	NA	NA	NA	NA	NA	NA	2200.96	-395.644	Monocyte	2907.65	-611.416	Mo	-117	767.732
969.707	-371.332	Undifferentiated	579.842	-907.811	Neutrophil	-1039.38	313.987	Undifferentiated	-879.04	475.544	Undifferentiated	NA	NA	NA	NA	NA	NA	NA	NA	NA	NA	NA	NA	NA	NA	NA	752.182	-1366.38	Neutrophil	758.117	-743.535	Undifferentiated	-1076.6	-1429.46	Baso	NA	NA	NA	NA	NA	NA	-874.56	350.362	Undifferentiated	-337.745	403.814	Undifferentiated	4.958176e+02	540.517
601.084	-833.287	Undifferentiated	1191.97	-113.557	Undifferentiated	735.985	760.684	Undifferentiated	1935.27	-79.325	Monocyte	NA	NA	NA	NA	NA	NA	NA	NA	NA	NA	NA	NA	NA	NA	NA	-1979.13	893.687	Meg	1112.96	-109.089	Undifferentiated	878.034	1076.32	Undifferentiated	NA	NA	NA	NA	NA	NA	2873.81	33.915	Monocyte	400.939	-527.279	Neu	1.874751e+03	44.292
758.187	22.597	Undifferentiated	462.075	-169.156	Undifferentiated	614.47	-1420.81	Neutrophil	838.803	-1822.03	Neutrophil	NA	NA	NA	NA	NA	NA	NA	NA	NA	NA	NA	NA	NA	NA	NA	-717.323	-475.68	Undifferentiated	1639.83	-710.989	Undifferentiated	1051.56	-2035.45	Neutrophil	NA	NA	NA	NA	NA	NA	714.234	-1553.8	Neutrophil	-151.873	-177.036	Undifferentiated	2.050342e+03	-329.141
687.623	-1539.78	Neutrophil	-591.655	-326.766	Undifferentiated	-1547.76	601.49	Meg	-699.942	447.741	Undifferentiated	NA	NA	NA	NA	NA	NA	NA	NA	NA	NA	NA	NA	NA	NA	NA	1949	-627.633	Undifferentiated	244.031	126.063	Undifferentiated	-859.839	-688.608	Baso	NA	NA	NA	NA	NA	NA	2633.7	-1632.02	Neutrophil	-269.204	344.213	Undifferentiated	5.493727e+02	507.324
2479.03	70.606	Monocyte	576.995	27.902	Undifferentiated	402.276	-110.003	Undifferentiated	-1035.82	306.81	Undifferentiated	NA	NA	NA	NA	NA	NA	NA	NA	NA	NA	NA	NA	NA	NA	NA	1737.66	-129.541	Monocyte	909.555	-448.363	Undifferentiated	2625.35	-238.435	Monocyte	NA	NA	NA	NA	NA	NA	1720.12	-2178.63	Neutrophil	-246.563	317.634	Undifferentiated	-650	-1909.29
1436.44	354.237	Undifferentiated	-1108.34	221.574	Undifferentiated	76.945	-30.944	Undifferentiated	-1028.07	500.228	Undifferentiated	NA	NA	NA	NA	NA	NA	NA	NA	NA	NA	NA	NA	NA	NA	NA	2906.64	236.295	Monocyte	-1012.02	-1513.04	Baso	-1039.91	-1928.27	Baso	NA	NA	NA	NA	NA	NA	1830.84	-2135.15	Neutrophil	-489.573	305.027	Undifferentiated	-188	429.179
-355.611	70.253	Undifferentiated	489.354	-938.125	Neutrophil	-1347.48	548.455	Meg	408.527	-60.011	Undifferentiated	NA	NA	NA	NA	NA	NA	NA	NA	NA	NA	NA	NA	NA	NA	NA	1087.37	-2004.1	Neutrophil	-1040.11	-2011.35	Baso	603.552	-1256.65	Neutrophil	NA	NA	NA	NA	NA	NA	1350.73	-2184.25	Neutrophil	258.755	-527.096	Undifferentiated	3.579015e+02	514.873
-1030.41	350.34	Undifferentiated	2069.65	-190.975	Monocyte	600.451	-123.893	Undifferentiated	511.814	-554.903	Undifferentiated	NA	NA	NA	NA	NA	NA	NA	NA	NA	NA	NA	NA	NA	NA	NA	2196.74	-1344.07	Undifferentiated	-572.76	-1185.53	Eos	-1041.9	-1919.01	Baso	NA	NA	NA	NA	NA	NA	-987.077	229.963	Undifferentiated	-94.4267	731.927	Undifferentiated	-1620	97.8403
-1032.27	-209.831	Undifferentiated	-495.461	-258.869	Undifferentiated	198.099	44.504	Undifferentiated	374.862	410.392	Undifferentiated	NA	NA	NA	NA	NA	NA	NA	NA	NA	NA	NA	NA	NA	NA	NA	1417.91	-2112.3	Neutrophil	2633.14	-1215.26	Neutrophil	1553.68	-2217.92	Neutrophil	NA	NA	NA	NA	NA	NA	-992.944	-1149.67	Baso	-2074.07	-554.196	Er	-222	354.7
539.438	-735.542	Undifferentiated	545.754	-548.11	Undifferentiated	507.5	-605.385	Undifferentiated	-1112.53	516.095	Undifferentiated	NA	NA	NA	NA	NA	NA	NA	NA	NA	NA	NA	NA	NA	NA	NA	2633.29	-133.236	Monocyte	-1317.33	522.262	Meg	1200.9	1368.76	pDC	NA	NA	NA	NA	NA	NA	2821.83	320.593	Monocyte	2291.72	-400.039	Mo	2.185670e+02	-483.517
469.203	187.215	Undifferentiated	79.997	643.856	Undifferentiated	539.101	-844.096	Undifferentiated	313.693	283.271	Undifferentiated	NA	NA	NA	NA	NA	NA	NA	NA	NA	NA	NA	NA	NA	NA	NA	564.949	-321.307	Undifferentiated	205.201	414.033	Undifferentiated	-1070.07	-323.445	Undifferentiated	NA	NA	NA	NA	NA	NA	-1115.03	306.636	Undifferentiated	1927.16	-313.517	Mo	-171	181.286
529.302	-756.451	Undifferentiated	674.938	1181.12	Undifferentiated	1748.58	-142.19	Monocyte	571.712	-1002.39	Neutrophil	NA	NA	NA	NA	NA	NA	NA	NA	NA	NA	NA	NA	NA	NA	NA	-1052.77	-1877.63	Baso	2127.85	-412.426	Monocyte	1834.49	-2186.63	Neutrophil	NA	NA	NA	NA	NA	NA	2510.03	457.802	Monocyte	2753.83	-337.684	Mo	9.893739e-01	784.251
588.494	210.704	Undifferentiated	-520.675	-897.412	Undifferentiated	-558.102	-253.565	Undifferentiated	1606.87	-2240.68	Neutrophil	NA	NA	NA	NA	NA	NA	NA	NA	NA	NA	NA	NA	NA	NA	NA	723.94	-36.199	Undifferentiated	1363.16	-94.973	Undifferentiated	2647.06	-1554.28	Neutrophil	NA	NA	NA	NA	NA	NA	901.365	-413.01	Undifferentiated	-2841.4	-1961.46	Er	5.747268e+02	-806.891
644.271	-1377.16	Neutrophil	398.585	816.839	Undifferentiated	-424.623	248.757	Undifferentiated	366.614	821.86	Undifferentiated	NA	NA	NA	NA	NA	NA	NA	NA	NA	NA	NA	NA	NA	NA	NA	479.245	-964.724	Neutrophil	2235.32	-422.111	Monocyte	-1069.79	-1552.32	Baso	NA	NA	NA	NA	NA	NA	-937.586	-949.037	Baso	-1369.81	-36.7782	Undifferentiated	-174	480.33
1459.75	-259.897	Monocyte	557.203	-522.421	Undifferentiated	2264.24	-229.416	Monocyte	1725.52	675.778	Undifferentiated	NA	NA	NA	NA	NA	NA	NA	NA	NA	NA	NA	NA	NA	NA	NA	1057.54	-1935.57	Neutrophil	1108.38	-142.251	Undifferentiated	-1082.72	-564.091	Undifferentiated	NA	NA	NA	NA	NA	NA	2388.18	-285.789	Monocyte	336.765	-572.707	Neu	3.232285e+02	39.981
-1440.15	587.302	Meg	526.715	-709.792	Undifferentiated	451.311	-1207.02	Neutrophil	1450.28	-147.46	Monocyte	NA	NA	NA	NA	NA	NA	NA	NA	NA	NA	NA	NA	NA	NA	NA	-1097.01	-1672.46	Baso	2842.63	159.847	Monocyte	579.27	-740.374	Undifferentiated	NA	NA	NA	NA	NA	NA	2894.6	48.513	Monocyte	-495.183	593.067	Undifferentiated	-249	191.544
-1088.47	473.986	Undifferentiated	635.913	-290.328	Undifferentiated	2166.98	-188.936	Monocyte	560.127	152.071	Undifferentiated	NA	NA	NA	NA	NA	NA	NA	NA	NA	NA	NA	NA	NA	NA	NA	-1248.8	486.894	Undifferentiated	-1047.48	-1896.55	Baso	844.295	-1829	Neutrophil	NA	NA	NA	NA	NA	NA	-963.556	432.808	Undifferentiated	-41.6548	355.103	Undifferentiated	2.720694e+02	559.119
2081.31	-240.836	Monocyte	531.134	-228.741	Undifferentiated	583.685	-767.102	Undifferentiated	-608.489	476.257	Undifferentiated	NA	NA	NA	NA	NA	NA	NA	NA	NA	NA	NA	NA	NA	NA	NA	564.398	-583.086	Undifferentiated	2007.1	-2099.51	Neutrophil	-1441.32	-724.64	Mast	NA	NA	NA	NA	NA	NA	431.375	-786.2	Undifferentiated	1913.15	-82.4366	Mo	1.943802e+03	-311.354
-810.947	-96.118	Undifferentiated	737.828	-1629.8	Neutrophil	620.188	-1001.75	Neutrophil	-1137.5	515.191	Undifferentiated	NA	NA	NA	NA	NA	NA	NA	NA	NA	NA	NA	NA	NA	NA	NA	-1076.57	-1239.85	Baso	2505.69	-270.704	Monocyte	-998.952	-1903.78	Baso	NA	NA	NA	NA	NA	NA	1252.89	-2172.72	Neutrophil	-1229.15	-237.071	Undifferentiated	2.901067e+03	-639.643
741.78	-745.602	Undifferentiated	441.903	80.6	Undifferentiated	550.49	-210.932	Undifferentiated	1296.97	-274.846	Undifferentiated	NA	NA	NA	NA	NA	NA	NA	NA	NA	NA	NA	NA	NA	NA	NA	-1349.61	199.226	Erythroid	685.988	-1353.99	Neutrophil	2472.88	-456.569	Monocyte	NA	NA	NA	NA	NA	NA	2728.96	-158.53	Monocyte	335.837	-637.328	Neu	-1140	-267.289
-954.072	430.309	Undifferentiated	115.07	275.05	Undifferentiated	465.46	-137.206	Undifferentiated	-678.447	360.171	Undifferentiated	NA	NA	NA	NA	NA	NA	NA	NA	NA	NA	NA	NA	NA	NA	NA	-1031.64	-1727.58	Baso	-1757.23	668.757	Meg	588.25	-331.409	Undifferentiated	NA	NA	NA	NA	NA	NA	-1081.29	-1789.54	Baso	-600.964	-2687.18	Ba	2.498546e+03	-330.073
550.312	-240.323	Undifferentiated	629.596	-283.406	Undifferentiated	830.96	235.469	Undifferentiated	618.997	120.069	Undifferentiated	NA	NA	NA	NA	NA	NA	NA	NA	NA	NA	NA	NA	NA	NA	NA	657.633	-1214.39	Neutrophil	684.696	-1222.82	Neutrophil	-1055.11	-1197.83	Baso	NA	NA	NA	NA	NA	NA	-1100.07	-1714.98	Baso	259.566	37.8307	Undifferentiated	-48.9	255.134
1437.29	-299.353	Monocyte	545.66	-1275.95	Neutrophil	527.646	-636.133	Undifferentiated	434.164	-173.029	Undifferentiated	NA	NA	NA	NA	NA	NA	NA	NA	NA	NA	NA	NA	NA	NA	NA	-1086.44	-1713.33	Baso	664.587	-1246.51	Neutrophil	-1315.12	500.946	Meg	NA	NA	NA	NA	NA	NA	-1072.29	-1561.84	Baso	-1681.03	133.757	Mk	-1540	-53.7763
614.644	-1198.61	Neutrophil	-570.693	-419.686	Undifferentiated	270.569	-163.596	Undifferentiated	-1117.59	509.245	Undifferentiated	NA	NA	NA	NA	NA	NA	NA	NA	NA	NA	NA	NA	NA	NA	NA	1590.81	-309.291	Monocyte	891.08	-672.501	Undifferentiated	2882.68	289.679	Monocyte	NA	NA	NA	NA	NA	NA	1309.31	1006.88	Undifferentiated	759.001	236.623	Undifferentiated	-2050	-500.005
341.318	-630.574	Undifferentiated	1985.3	-210.639	Monocyte	2097.96	-199.946	Monocyte	59.48	368.822	Undifferentiated	NA	NA	NA	NA	NA	NA	NA	NA	NA	NA	NA	NA	NA	NA	NA	-1051.52	-1290.82	Baso	1350.98	-2174.26	Neutrophil	-1128.69	391.068	Undifferentiated	NA	NA	NA	NA	NA	NA	-1017.61	-1181.45	Baso	-2891.08	-1969.78	Er	-535	365.348
2496.84	-228.3	Monocyte	809.88	-954.582	Neutrophil	-805.627	-184.667	Undifferentiated	335.134	222.981	Undifferentiated	NA	NA	NA	NA	NA	NA	NA	NA	NA	NA	NA	NA	NA	NA	NA	659.265	-1184.46	Neutrophil	2044.01	-473.928	Monocyte	2924.71	268.374	Monocyte	NA	NA	NA	NA	NA	NA	2954.11	121.062	Monocyte	90.7138	-104.909	Undifferentiated	-479	396.79
2638.44	363.619	Monocyte	2573.53	39.128	Monocyte	603.095	-1323.17	Neutrophil	409.549	47.448	Undifferentiated	NA	NA	NA	NA	NA	NA	NA	NA	NA	NA	NA	NA	NA	NA	NA	958.958	-1801.46	Neutrophil	-545.359	-1489.18	Eos	493.985	-318.472	Undifferentiated	NA	NA	NA	NA	NA	NA	2572.46	-1965.91	Neutrophil	244.019	1120.64	Undifferentiated	1.640262e+03	-122.806
1918.76	-142.791	Monocyte	-1204.64	446.606	Undifferentiated	572.339	-765.222	Undifferentiated	539.303	7.688	Undifferentiated	NA	NA	NA	NA	NA	NA	NA	NA	NA	NA	NA	NA	NA	NA	NA	-1016.96	-1056.21	Baso	-1033.62	-2033.7	Baso	1158.96	-428.48	Undifferentiated	NA	NA	NA	NA	NA	NA	913.327	-278.191	Undifferentiated	2747.74	-219.485	Mo	6.546917e+01	-129.329
498.254	-372.335	Undifferentiated	452.306	-131.333	Undifferentiated	523.011	-1047.15	Neutrophil	846.501	1168.35	Undifferentiated	NA	NA	NA	NA	NA	NA	NA	NA	NA	NA	NA	NA	NA	NA	NA	1906.18	-338.781	Monocyte	-868.376	-2158.74	Baso	-778.497	-607.718	Baso	NA	NA	NA	NA	NA	NA	-710.192	-492.443	Undifferentiated	-1369.1	-79.409	Undifferentiated	1.151736e+03	173.12
550.543	-833.389	Undifferentiated	594.39	-1124.54	Neutrophil	574.972	-997.108	Neutrophil	240.422	328.942	Undifferentiated	NA	NA	NA	NA	NA	NA	NA	NA	NA	NA	NA	NA	NA	NA	NA	1744.78	-304.362	Monocyte	-1189.39	-339.244	Undifferentiated	912.677	-511.026	Undifferentiated	NA	NA	NA	NA	NA	NA	600.835	-1059.72	Neutrophil	-1384.73	-419.602	Undifferentiated	5.346792e+02	459.74
529.651	-813.067	Undifferentiated	-765.265	-533.014	Undifferentiated	442.138	-397.458	Undifferentiated	-735.166	552.641	Undifferentiated	NA	NA	NA	NA	NA	NA	NA	NA	NA	NA	NA	NA	NA	NA	NA	2412.01	-332.145	Monocyte	-346.159	576.478	Undifferentiated	-892.956	-845.005	Baso	NA	NA	NA	NA	NA	NA	-1229.21	450.493	Undifferentiated	163.35	1024.52	Undifferentiated	-100	647.031
-816.03	327.307	Undifferentiated	-1094.37	468.652	Undifferentiated	1312.55	-303.843	Undifferentiated	317.193	310.195	Undifferentiated	NA	NA	NA	NA	NA	NA	NA	NA	NA	NA	NA	NA	NA	NA	NA	2333.32	-93.698	Monocyte	782.764	-1590.58	Neutrophil	611.24	-1208.56	Neutrophil	NA	NA	NA	NA	NA	NA	1139.29	-2105.04	Neutrophil	-199.019	669.372	Undifferentiated	-1500	-336.68
1393.26	-2160.81	Neutrophil	-1158.41	496.823	Undifferentiated	403.692	-141.98	Undifferentiated	-1213.95	256.463	Erythroid	NA	NA	NA	NA	NA	NA	NA	NA	NA	NA	NA	NA	NA	NA	NA	443.7	-399.582	Undifferentiated	963.083	-536.056	Undifferentiated	1249.94	-2149.43	Neutrophil	NA	NA	NA	NA	NA	NA	-1433.2	574.975	Meg	-176.457	177.948	Undifferentiated	1.474991e+03	1071.54
580.12	-725.992	Undifferentiated	-836.623	346.422	Undifferentiated	439.535	-204.214	Undifferentiated	-786.626	367.98	Undifferentiated	NA	NA	NA	NA	NA	NA	NA	NA	NA	NA	NA	NA	NA	NA	NA	711.522	-1474.89	Neutrophil	685.103	-1110.84	Neutrophil	-1053.83	70.53	Undifferentiated	NA	NA	NA	NA	NA	NA	2882.99	20.65	Monocyte	-112.944	-70.9953	Undifferentiated	-1270	-179.143
347.906	508.431	Undifferentiated	588.169	-547.037	Undifferentiated	547.676	-705.162	Undifferentiated	830.02	1577.16	Lymphoid	NA	NA	NA	NA	NA	NA	NA	NA	NA	NA	NA	NA	NA	NA	NA	446.618	-433.557	Undifferentiated	-1175.96	-319.123	Undifferentiated	1758.7	-2176.04	Neutrophil	NA	NA	NA	NA	NA	NA	585.671	-168.522	Undifferentiated	662.73	408.027	Undifferentiated	-2330	-795.095
271.5	62.005	Undifferentiated	-1166.31	271.58	Undifferentiated	-952.359	-802.339	Baso	1579.91	327.678	Undifferentiated	NA	NA	NA	NA	NA	NA	NA	NA	NA	NA	NA	NA	NA	NA	NA	890.611	-1609.76	Neutrophil	1097.79	-100.838	Undifferentiated	2910.16	109.945	Monocyte	NA	NA	NA	NA	NA	NA	-1093	-1575.45	Baso	-375.152	614.783	Undifferentiated	3.528704e+02	-648.882
-1131.29	459.116	Undifferentiated	1542.02	-172.145	Monocyte	-766.337	-393.178	Undifferentiated	629.485	63.468	Undifferentiated	NA	NA	NA	NA	NA	NA	NA	NA	NA	NA	NA	NA	NA	NA	NA	953.722	-1842.53	Neutrophil	-1887.28	-969.716	Mast	-911.148	-847.409	Baso	NA	NA	NA	NA	NA	NA	-1073.19	-1611.14	Baso	-841.173	85.6092	Undifferentiated	5.991907e+02	-933.936
-1146.64	496.757	Undifferentiated	-615.877	-307.214	Undifferentiated	-974.143	408.869	Undifferentiated	351.189	206.561	Undifferentiated	NA	NA	NA	NA	NA	NA	NA	NA	NA	NA	NA	NA	NA	NA	NA	2339	-2023.13	Neutrophil	841.726	-1255.73	Neutrophil	2424.06	-426.626	Monocyte	NA	NA	NA	NA	NA	NA	1496.68	-2227.74	Neutrophil	-37.1782	275.194	Undifferentiated	2.070994e+02	656.868
413.1	-158.611	Undifferentiated	2574.88	303.226	Monocyte	449.642	-350.016	Undifferentiated	-26.188	232.839	Undifferentiated	NA	NA	NA	NA	NA	NA	NA	NA	NA	NA	NA	NA	NA	NA	NA	2024.84	-402.927	Monocyte	-1075.84	-1721.6	Baso	-1417.92	224.736	Erythroid	NA	NA	NA	NA	NA	NA	-877.535	-823.253	Baso	-1516.49	62.4849	Mk	-751	407.265
697.967	-1383.24	Neutrophil	2570.3	-84.531	Monocyte	672.409	171.148	Undifferentiated	954.464	-31.191	Undifferentiated	NA	NA	NA	NA	NA	NA	NA	NA	NA	NA	NA	NA	NA	NA	NA	2383.81	-436.052	Monocyte	1383.28	-315.919	Monocyte	-1897.4	852.936	Meg	NA	NA	NA	NA	NA	NA	1727.26	-2210.03	Neutrophil	-2870.47	-1945.76	Er	-1020	36.0376
536.756	626.431	Undifferentiated	1465.83	-174.894	Monocyte	542.631	-290.354	Undifferentiated	-376.36	-61.7	Undifferentiated	NA	NA	NA	NA	NA	NA	NA	NA	NA	NA	NA	NA	NA	NA	NA	1282.82	1470.5	pDC	1333.85	-2104.34	Neutrophil	2333.76	-267.272	Monocyte	NA	NA	NA	NA	NA	NA	1672.41	-2235.71	Neutrophil	-196.724	417.796	Undifferentiated	-291	384.297
148.846	341.909	Undifferentiated	-790.669	-566.132	Undifferentiated	2740.48	281.777	Monocyte	-671.462	383.317	Undifferentiated	NA	NA	NA	NA	NA	NA	NA	NA	NA	NA	NA	NA	NA	NA	NA	2711.66	-1751.44	Neutrophil	1620.28	-404.485	Monocyte	1792.63	-2127.14	Neutrophil	NA	NA	NA	NA	NA	NA	1524.1	-2238.39	Neutrophil	-1741.84	161.85	Mk	5.636274e+02	-1.73927
510.142	510.884	Undifferentiated	1585.01	-298.427	Monocyte	437.468	-121.765	Undifferentiated	-950.44	315.833	Undifferentiated	NA	NA	NA	NA	NA	NA	NA	NA	NA	NA	NA	NA	NA	NA	NA	768.118	-1576.64	Neutrophil	457.381	-121.478	Undifferentiated	2676.8	-1743.28	Neutrophil	NA	NA	NA	NA	NA	NA	2244.95	-2073.74	Neutrophil	-516.764	572.849	Undifferentiated	-386	466.487
515.404	550.247	Undifferentiated	768.171	-1708.55	Neutrophil	1738.86	-249.458	Monocyte	202.631	363.233	Undifferentiated	NA	NA	NA	NA	NA	NA	NA	NA	NA	NA	NA	NA	NA	NA	NA	1748.97	-381.177	Monocyte	1206.77	-324.076	Undifferentiated	1193.16	-237.604	Undifferentiated	NA	NA	NA	NA	NA	NA	1112.92	-2067.97	Neutrophil	-68.3348	-41.4676	Undifferentiated	-10.6	448.107
2142.24	-209.907	Monocyte	322.403	81.795	Undifferentiated	525.473	-461.24	Undifferentiated	408.85	246.246	Undifferentiated	NA	NA	NA	NA	NA	NA	NA	NA	NA	NA	NA	NA	NA	NA	NA	-1068.1	-1229.84	Baso	1206.47	-289.047	Undifferentiated	415.465	160.204	Undifferentiated	NA	NA	NA	NA	NA	NA	-1048.7	-1129.29	Baso	-1085.06	-909.668	Undifferentiated	-481	650.601
1146.51	-2055.54	Neutrophil	572.276	-990.932	Neutrophil	703.617	-1537.8	Neutrophil	532.965	-809.932	Undifferentiated	NA	NA	NA	NA	NA	NA	NA	NA	NA	NA	NA	NA	NA	NA	NA	553.758	205.586	Undifferentiated	2513.55	-176.007	Monocyte	-734.173	-413.918	Undifferentiated	NA	NA	NA	NA	NA	NA	2623.64	-1937.87	Neutrophil	2059.21	-274.769	Mo	8.200421e+01	953.876
757.899	-310.72	Undifferentiated	418.251	-298.906	Undifferentiated	660.323	-844.428	Undifferentiated	250.427	262.226	Undifferentiated	NA	NA	NA	NA	NA	NA	NA	NA	NA	NA	NA	NA	NA	NA	NA	748.574	291.916	Undifferentiated	897.128	-1665	Neutrophil	-814.759	311.045	Undifferentiated	NA	NA	NA	NA	NA	NA	1744.37	-2189.04	Neutrophil	107.431	0.584866	Undifferentiated	-2580	-1150.6
458.972	-356.764	Undifferentiated	-722.591	-317.407	Undifferentiated	515.807	-287.645	Undifferentiated	1555.27	-63.1	Monocyte	NA	NA	NA	NA	NA	NA	NA	NA	NA	NA	NA	NA	NA	NA	NA	-1079.56	-1246.38	Undifferentiated	2688.42	-122.827	Monocyte	-1077.04	-1656.6	Baso	NA	NA	NA	NA	NA	NA	-1466.03	545.549	Meg	-2341.35	-780.592	Er	2.316137e+02	-27.5303
92.399	517.062	Undifferentiated	-1023.65	467.101	Undifferentiated	-1005.41	340.994	Undifferentiated	376.2	204.731	Undifferentiated	NA	NA	NA	NA	NA	NA	NA	NA	NA	NA	NA	NA	NA	NA	NA	2965.95	543.826	Monocyte	-1068.28	-1597.63	Baso	-462.936	568.98	Undifferentiated	NA	NA	NA	NA	NA	NA	563.501	-1041.28	Neutrophil	130.06	738.474	Undifferentiated	-150	139.009
-23.177	598.765	Undifferentiated	2411.79	-323.112	Monocyte	-206.903	854.041	Undifferentiated	-211.524	359.304	Undifferentiated	NA	NA	NA	NA	NA	NA	NA	NA	NA	NA	NA	NA	NA	NA	NA	2380.45	-2011.23	Neutrophil	453.427	-893.73	Undifferentiated	3004.43	499.652	Monocyte	NA	NA	NA	NA	NA	NA	652.564	-1192.97	Neutrophil	-172.953	-65.7167	Undifferentiated	-504	381.111
-1015.51	-544.959	Undifferentiated	15.28	727.948	Undifferentiated	2806.33	527.224	Monocyte	1991.97	569.631	Undifferentiated	NA	NA	NA	NA	NA	NA	NA	NA	NA	NA	NA	NA	NA	NA	NA	2484.84	-120.493	Monocyte	-1124.42	406.034	Undifferentiated	-865.616	-795.326	Baso	NA	NA	NA	NA	NA	NA	1804.56	-380.296	Monocyte	-396.943	454.084	Undifferentiated	-1310	-79.0578
196.368	424.008	Undifferentiated	-1179.33	516.651	Undifferentiated	337.878	62.635	Undifferentiated	417.562	199.496	Undifferentiated	NA	NA	NA	NA	NA	NA	NA	NA	NA	NA	NA	NA	NA	NA	NA	-935.381	-2060	Baso	2603.79	-1923.18	Neutrophil	-1066.11	-1381.11	Baso	NA	NA	NA	NA	NA	NA	577.849	-335.325	Undifferentiated	-499.379	275.577	Undifferentiated	-153	516.537
799.334	-88.52	Undifferentiated	1659.72	-284.721	Monocyte	-1070.58	426.64	Undifferentiated	637.397	131.25	Undifferentiated	NA	NA	NA	NA	NA	NA	NA	NA	NA	NA	NA	NA	NA	NA	NA	-1219.77	251.999	Erythroid	2483	-262.046	Monocyte	2911.45	148.584	Monocyte	NA	NA	NA	NA	NA	NA	-868.445	150.507	Undifferentiated	-1270.25	55.7331	Undifferentiated	5.686819e+01	-269.8
-1005.05	484.244	Undifferentiated	-528.16	434.547	Undifferentiated	-917.351	445.185	Undifferentiated	390.757	82.6	Undifferentiated	NA	NA	NA	NA	NA	NA	NA	NA	NA	NA	NA	NA	NA	NA	NA	2508.68	-214.035	Monocyte	642.683	-1300.29	Neutrophil	-1704.32	-927.238	Mast	NA	NA	NA	NA	NA	NA	790.602	-1718.26	Neutrophil	-506.916	405.022	Undifferentiated	-56.2	425.834
-1519.45	599.715	Meg	-1149.76	516.188	Undifferentiated	522.416	-710.705	Undifferentiated	84.687	305.766	Undifferentiated	NA	NA	NA	NA	NA	NA	NA	NA	NA	NA	NA	NA	NA	NA	NA	570.161	-998.569	Neutrophil	515.381	-154.639	Undifferentiated	1587.11	-2233.86	Neutrophil	NA	NA	NA	NA	NA	NA	2991.84	187.827	Monocyte	-259.2	-1625.14	Eos	-16.2	837.05
2396.51	35.545	Monocyte	512.36	-375.34	Undifferentiated	410.199	-112.868	Undifferentiated	379.18	427.712	Undifferentiated	NA	NA	NA	NA	NA	NA	NA	NA	NA	NA	NA	NA	NA	NA	NA	996.543	-1699.17	Neutrophil	-1204.32	457.977	Undifferentiated	2197.59	-2065.23	Neutrophil	NA	NA	NA	NA	NA	NA	1380.78	-2179.53	Neutrophil	3048.61	-155.057	Mo	-202	433.072
515.386	-578.2	Undifferentiated	-1613.28	615.695	Meg	244.458	313.669	Undifferentiated	-1003.46	489.023	Undifferentiated	NA	NA	NA	NA	NA	NA	NA	NA	NA	NA	NA	NA	NA	NA	NA	-1094.84	-1527.61	Baso	1698.51	-317.1	Monocyte	2755.73	-46.189	Monocyte	NA	NA	NA	NA	NA	NA	-1025.99	-1283.96	Baso	738.139	582.987	Undifferentiated	3.236621e+02	683.779
441.499	33.992	Undifferentiated	511.782	-505.866	Undifferentiated	2006.5	-232.215	Monocyte	1152.28	-21.154	Undifferentiated	NA	NA	NA	NA	NA	NA	NA	NA	NA	NA	NA	NA	NA	NA	NA	58.572	378.321	Undifferentiated	-965.651	-952.513	Baso	-1009.15	-1276.01	Baso	NA	NA	NA	NA	NA	NA	1303.95	-2190.72	Neutrophil	-195.833	380.664	Undifferentiated	-182	191.026
437.216	-79.279	Undifferentiated	-551.06	-1070.88	Eos	513.498	-427.897	Undifferentiated	-641.041	318.202	Undifferentiated	NA	NA	NA	NA	NA	NA	NA	NA	NA	NA	NA	NA	NA	NA	NA	1369.81	-1590.84	Undifferentiated	987.654	211.525	Undifferentiated	1448.42	-308.527	Monocyte	NA	NA	NA	NA	NA	NA	-561.865	-1416.55	Eos	120.928	-314.658	Undifferentiated	-2240	-664.652
1558.7	-261.843	Monocyte	931.913	-1912.5	Neutrophil	534.017	-607.671	Undifferentiated	-714.157	383.384	Undifferentiated	NA	NA	NA	NA	NA	NA	NA	NA	NA	NA	NA	NA	NA	NA	NA	1915.09	-2127.29	Neutrophil	1555.7	-2106.12	Neutrophil	615.548	-1176.19	Neutrophil	NA	NA	NA	NA	NA	NA	2895.43	50.968	Monocyte	-33.4647	449.168	Undifferentiated	8.234776e+02	6.16823
-792.384	429	Undifferentiated	574.665	-1156.6	Neutrophil	574.843	-860.892	Undifferentiated	414.156	-110.013	Undifferentiated	NA	NA	NA	NA	NA	NA	NA	NA	NA	NA	NA	NA	NA	NA	NA	-560.561	-1483.94	Eos	-1053.41	-1636.31	Baso	801.598	-1741.56	Neutrophil	NA	NA	NA	NA	NA	NA	2534.67	-199.013	Monocyte	2228.57	-331.246	Mo	1.081207e+03	295.385
1308.81	-224.692	Undifferentiated	446.088	107.998	Undifferentiated	1584.96	-329.655	Monocyte	-900.893	456.63	Undifferentiated	NA	NA	NA	NA	NA	NA	NA	NA	NA	NA	NA	NA	NA	NA	NA	2772.84	-1696.02	Neutrophil	-1090.17	-1875.42	Baso	3012.37	636.075	Monocyte	NA	NA	NA	NA	NA	NA	-1256.81	405.289	Undifferentiated	-1443.03	-226.35	Undifferentiated	5.446172e+02	1222.73
539.636	10.75	Undifferentiated	2013.38	-147.603	Monocyte	855.209	-204.536	Undifferentiated	-1134.62	511.26	Undifferentiated	NA	NA	NA	NA	NA	NA	NA	NA	NA	NA	NA	NA	NA	NA	NA	520.565	-501.892	Undifferentiated	2762.5	-26.412	Monocyte	-987.8	-632.186	Undifferentiated	NA	NA	NA	NA	NA	NA	-1050.12	318.662	Undifferentiated	-18.0554	107.231	Undifferentiated	-346	286.358
457.577	386.898	Undifferentiated	-944.054	321.134	Undifferentiated	-747.644	63.608	Undifferentiated	2430.69	166.103	Monocyte	NA	NA	NA	NA	NA	NA	NA	NA	NA	NA	NA	NA	NA	NA	NA	1379.23	-1243.75	Undifferentiated	706.698	-285.892	Undifferentiated	952.836	-1924.75	Neutrophil	NA	NA	NA	NA	NA	NA	2565.65	-74.447	Monocyte	532.068	1131.03	Undifferentiated	2.332725e+02	1125.25
1525.93	316.354	Undifferentiated	444.536	-712.645	Undifferentiated	287.091	398.818	Undifferentiated	357.882	892.022	Undifferentiated	NA	NA	NA	NA	NA	NA	NA	NA	NA	NA	NA	NA	NA	NA	NA	631.311	-280.203	Undifferentiated	844.216	-1270.22	Neutrophil	1315.79	-468.439	Undifferentiated	NA	NA	NA	NA	NA	NA	2805.86	-1541.89	Neutrophil	57.4363	822.387	Undifferentiated	7.124337e+00	691.773
655.634	-1438.95	Neutrophil	1682.37	-219.318	Monocyte	469.246	-1043.31	Neutrophil	306.593	343.255	Undifferentiated	NA	NA	NA	NA	NA	NA	NA	NA	NA	NA	NA	NA	NA	NA	NA	1189.31	-1887.91	Neutrophil	995.43	-1883.89	Neutrophil	481.701	-444.082	Undifferentiated	NA	NA	NA	NA	NA	NA	610.002	-211.912	Undifferentiated	2488.6	-427.301	Mo	-309	285.723
568.665	-659.422	Undifferentiated	272.966	340.523	Undifferentiated	-751.301	-158.166	Undifferentiated	295.645	297.981	Undifferentiated	NA	NA	NA	NA	NA	NA	NA	NA	NA	NA	NA	NA	NA	NA	NA	887.865	-1743.98	Neutrophil	656.478	-892.204	Neutrophil	-614.276	-234.747	Undifferentiated	NA	NA	NA	NA	NA	NA	-1085.91	-1464.35	Baso	121.842	951.467	Undifferentiated	-1390	-44.7571
486.309	-109.295	Undifferentiated	968.687	57.718	Undifferentiated	-591.595	-327.96	Undifferentiated	-250.48	361.017	Undifferentiated	NA	NA	NA	NA	NA	NA	NA	NA	NA	NA	NA	NA	NA	NA	NA	2885.4	194.312	Monocyte	1106.2	-1961.8	Neutrophil	-1797.93	-968.826	Mast	NA	NA	NA	NA	NA	NA	799.981	-1752.47	Neutrophil	519.056	559.842	Undifferentiated	3.006781e+02	427.178
483.956	-113.54	Undifferentiated	445.268	-107.252	Undifferentiated	632.048	1416.83	Undifferentiated	-1029.68	504.609	Undifferentiated	NA	NA	NA	NA	NA	NA	NA	NA	NA	NA	NA	NA	NA	NA	NA	514.607	-999.445	Neutrophil	336.415	-347.01	Undifferentiated	2310.4	-2040.59	Neutrophil	NA	NA	NA	NA	NA	NA	618.953	-1286.97	Neutrophil	20.7718	235.736	Undifferentiated	-1740	-357.779
2141.41	-212.846	Monocyte	459.105	25.312	Undifferentiated	683.204	-1269.29	Neutrophil	552.641	-58.188	Undifferentiated	NA	NA	NA	NA	NA	NA	NA	NA	NA	NA	NA	NA	NA	NA	NA	2444.26	-12.332	Monocyte	1992.77	-440.742	Monocyte	1316.9	-258.56	Undifferentiated	NA	NA	NA	NA	NA	NA	-1111.05	396.182	Undifferentiated	-290.131	226.021	Undifferentiated	-602	-2320.59
506.705	-1100.85	Neutrophil	842.672	-222.454	Undifferentiated	283.459	76.874	Undifferentiated	510.001	-636.607	Undifferentiated	NA	NA	NA	NA	NA	NA	NA	NA	NA	NA	NA	NA	NA	NA	NA	1859.26	-2177.33	Neutrophil	1751	-2055.71	Neutrophil	2666.8	-1767.11	Neutrophil	NA	NA	NA	NA	NA	NA	2874.28	511.204	Monocyte	697.383	-1014.15	Neu	-447	609.31
-41.237	-134.143	Undifferentiated	519.878	-907.056	Undifferentiated	610.558	-1249.94	Neutrophil	-1642.55	619.245	Meg	NA	NA	NA	NA	NA	NA	NA	NA	NA	NA	NA	NA	NA	NA	NA	2719.7	-1884.11	Neutrophil	690.122	-385.887	Undifferentiated	994.608	-1997.07	Neutrophil	NA	NA	NA	NA	NA	NA	1484.03	-2194.32	Neutrophil	-416.007	275.339	Undifferentiated	-111	367.219
-1125.48	300.722	Undifferentiated	589.537	-1021.21	Neutrophil	1331.08	-210.933	Undifferentiated	-562.378	354.168	Undifferentiated	NA	NA	NA	NA	NA	NA	NA	NA	NA	NA	NA	NA	NA	NA	NA	-1963.28	949.853	Meg	-829.524	-2128.88	Baso	1652.65	-354.598	Monocyte	NA	NA	NA	NA	NA	NA	-1038.84	-1254.02	Baso	1064.99	135.971	Undifferentiated	2.812457e+03	-370.835
-7.728	765.127	Undifferentiated	591.408	-758.886	Undifferentiated	634.152	55.445	Undifferentiated	422.339	46.344	Undifferentiated	NA	NA	NA	NA	NA	NA	NA	NA	NA	NA	NA	NA	NA	NA	NA	660.334	-752.313	Undifferentiated	-1784.41	681.567	Meg	-1104.72	506.256	Undifferentiated	NA	NA	NA	NA	NA	NA	1686.98	-2138.11	Neutrophil	-1394.14	-82.4218	Undifferentiated	7.534611e+01	1017.78
772.51	-1702.79	Neutrophil	288.364	251.323	Undifferentiated	516.717	-463.731	Undifferentiated	610.198	-1214.37	Neutrophil	NA	NA	NA	NA	NA	NA	NA	NA	NA	NA	NA	NA	NA	NA	NA	626.085	-339.62	Undifferentiated	470.664	-1122.56	Neutrophil	-1603.09	-869.823	Mast	NA	NA	NA	NA	NA	NA	-1194.55	280.117	Undifferentiated	971.714	364.058	Undifferentiated	2.034139e+03	-341.543
-830.221	161.914	Undifferentiated	-851.76	-690.197	Baso	709.505	-1599.01	Neutrophil	458.181	-373.083	Undifferentiated	NA	NA	NA	NA	NA	NA	NA	NA	NA	NA	NA	NA	NA	NA	NA	2551.64	-96.75	Monocyte	-833.259	-537.172	Undifferentiated	-1277.29	483.28	Undifferentiated	NA	NA	NA	NA	NA	NA	1969.76	-1795.64	Undifferentiated	284.744	634.382	Undifferentiated	-1660	118.051
460.693	-218.258	Undifferentiated	850.531	-1815.58	Neutrophil	1905.1	-310.354	Monocyte	2191.94	-23.258	Monocyte	NA	NA	NA	NA	NA	NA	NA	NA	NA	NA	NA	NA	NA	NA	NA	204.838	203.974	Undifferentiated	465.564	-171.178	Undifferentiated	602.838	-566.254	Undifferentiated	NA	NA	NA	NA	NA	NA	-1310.7	217.165	Erythroid	-469.797	572.169	Undifferentiated	-280	308.498
586.76	-1148.05	Neutrophil	-924.095	-879.265	Baso	2484.43	-287.022	Monocyte	278.763	324.857	Undifferentiated	NA	NA	NA	NA	NA	NA	NA	NA	NA	NA	NA	NA	NA	NA	NA	2531.44	227.653	Monocyte	1142.05	-1904.39	Neutrophil	-922.716	-878.172	Baso	NA	NA	NA	NA	NA	NA	2435.35	98.572	Monocyte	2284.96	-73.4066	Mo	5.294036e+02	-634.775
852.914	-230.276	Undifferentiated	1665.67	-273.228	Monocyte	-1086.54	464.625	Undifferentiated	423.627	-252.009	Undifferentiated	NA	NA	NA	NA	NA	NA	NA	NA	NA	NA	NA	NA	NA	NA	NA	-1064.5	287.655	Undifferentiated	170.153	362.799	Undifferentiated	-1063.15	-1589.41	Baso	NA	NA	NA	NA	NA	NA	-969.58	-1054.4	Baso	1136.14	-856.526	Undifferentiated	-414	-433.755
996.423	-102.645	Undifferentiated	-750.17	-477.817	Undifferentiated	72.051	363.987	Undifferentiated	466.181	-381.77	Undifferentiated	NA	NA	NA	NA	NA	NA	NA	NA	NA	NA	NA	NA	NA	NA	NA	-1016.69	-1594.91	Baso	3007.82	502.545	Monocyte	2414.32	-364.673	Monocyte	NA	NA	NA	NA	NA	NA	3025.12	491.951	Monocyte	2079.36	-87.479	Mo	-1180	-20.7794
431.699	-207.484	Undifferentiated	761.653	-1655.53	Neutrophil	853.912	1481.6	Lymphoid	-705.081	375.282	Undifferentiated	NA	NA	NA	NA	NA	NA	NA	NA	NA	NA	NA	NA	NA	NA	NA	-1078.68	-1272.58	Undifferentiated	1877.72	-400.791	Monocyte	2898.03	-52.804	Monocyte	NA	NA	NA	NA	NA	NA	2674.08	-1762.99	Neutrophil	224.031	1102.74	Undifferentiated	-134	24.8046
1020.05	-16.809	Undifferentiated	473.048	-445.973	Undifferentiated	953.9	-519.596	Undifferentiated	-718.508	384.366	Undifferentiated	NA	NA	NA	NA	NA	NA	NA	NA	NA	NA	NA	NA	NA	NA	NA	1599.69	1216.62	Ccr7_DC	958.362	48.317	Undifferentiated	-1068.49	-1370.82	Baso	NA	NA	NA	NA	NA	NA	1294.59	-2169.41	Neutrophil	-404.49	862.026	Undifferentiated	-346	499.453
413.385	-116.588	Undifferentiated	459.71	246.598	Undifferentiated	489.683	-412.353	Undifferentiated	2513.99	-65.856	Monocyte	NA	NA	NA	NA	NA	NA	NA	NA	NA	NA	NA	NA	NA	NA	NA	674.541	-1196.8	Neutrophil	-1711.73	-849.677	Mast	2267.46	-409.694	Monocyte	NA	NA	NA	NA	NA	NA	-1019.51	-1212.87	Baso	-338.428	268.248	Undifferentiated	7.760100e+01	-267.666
552.078	1156.63	Undifferentiated	138.94	462.619	Undifferentiated	-942.386	-795.841	Baso	-1116.99	276.577	Undifferentiated	NA	NA	NA	NA	NA	NA	NA	NA	NA	NA	NA	NA	NA	NA	NA	-1617.67	612.816	Meg	709.182	-327.861	Undifferentiated	2260.77	-292.431	Monocyte	NA	NA	NA	NA	NA	NA	944.286	-1951.68	Neutrophil	-499.068	649.692	Undifferentiated	-991	-45.9658
797.374	1656.02	Undifferentiated	540.976	-242.491	Undifferentiated	609.301	-1037.38	Neutrophil	298.775	304.234	Undifferentiated	NA	NA	NA	NA	NA	NA	NA	NA	NA	NA	NA	NA	NA	NA	NA	2418.2	-193.811	Monocyte	675.243	-806.36	Undifferentiated	2780.18	458.195	Monocyte	NA	NA	NA	NA	NA	NA	-1064.82	-627.494	Undifferentiated	-36.6656	495.612	Undifferentiated	-1390	-131.008
1184.43	-387.842	Undifferentiated	638.432	-291.415	Undifferentiated	603.342	-1072.18	Neutrophil	-690.02	352.967	Undifferentiated	NA	NA	NA	NA	NA	NA	NA	NA	NA	NA	NA	NA	NA	NA	NA	239.119	228.169	Undifferentiated	829.746	-1771.09	Neutrophil	625.742	-992.275	Neutrophil	NA	NA	NA	NA	NA	NA	-600.247	-1206.18	Eos	-993.873	-322.085	Undifferentiated	-11.3	568.576
490.568	-354.235	Undifferentiated	-1071.93	505.406	Undifferentiated	805.028	-1694.49	Neutrophil	202.335	388.921	Undifferentiated	NA	NA	NA	NA	NA	NA	NA	NA	NA	NA	NA	NA	NA	NA	NA	1682.02	-413.969	Monocyte	-1098.45	-1758.25	Baso	646.761	-1377.82	Neutrophil	NA	NA	NA	NA	NA	NA	-1087.37	321.463	Undifferentiated	-42.2126	658.812	Undifferentiated	6.025983e+01	910.412
531.857	-509.12	Undifferentiated	747.435	-1656.91	Neutrophil	155.285	290.353	Undifferentiated	367.605	326.155	Undifferentiated	NA	NA	NA	NA	NA	NA	NA	NA	NA	NA	NA	NA	NA	NA	NA	-1062.41	293.629	Undifferentiated	946.591	-1901.78	Neutrophil	382.883	-24.774	Undifferentiated	NA	NA	NA	NA	NA	NA	-1894.56	950.358	Meg	152.613	952.735	Undifferentiated	2.180408e+01	891.838
471.654	-333.709	Undifferentiated	481.221	862.85	Undifferentiated	398.213	-388.38	Undifferentiated	208.824	332.446	Undifferentiated	NA	NA	NA	NA	NA	NA	NA	NA	NA	NA	NA	NA	NA	NA	NA	1849.26	-1625.42	Undifferentiated	1787.27	-2180.97	Neutrophil	1464.54	-438.456	Monocyte	NA	NA	NA	NA	NA	NA	2865.28	376.414	Monocyte	-325.862	357.449	Undifferentiated	-457	595.935
628.238	-1244.14	Neutrophil	-577.701	-220.166	Undifferentiated	398.974	30.525	Undifferentiated	-755.676	115.399	Undifferentiated	NA	NA	NA	NA	NA	NA	NA	NA	NA	NA	NA	NA	NA	NA	NA	-549.975	-1442.19	Eos	788.578	1496.99	Lymphoid	-1391.4	555.554	Meg	NA	NA	NA	NA	NA	NA	-934.188	-902.849	Baso	-1424.67	-360.804	Undifferentiated	-554	385.035
-1199.42	523.34	Undifferentiated	611.827	-1087.75	Neutrophil	523.017	-519.258	Undifferentiated	321.503	252.159	Undifferentiated	NA	NA	NA	NA	NA	NA	NA	NA	NA	NA	NA	NA	NA	NA	NA	-1408.85	168.78	Erythroid	-1013.12	-2016.12	Baso	-927.241	-925.754	Baso	NA	NA	NA	NA	NA	NA	1855.09	-2151.05	Neutrophil	232.868	519.347	Undifferentiated	-2870	-1925.95
790.624	-1753.38	Neutrophil	-586.231	72.091	Undifferentiated	-448.153	178.57	Undifferentiated	532.723	-1126.13	Neutrophil	NA	NA	NA	NA	NA	NA	NA	NA	NA	NA	NA	NA	NA	NA	NA	436.439	-185.847	Undifferentiated	-1103.71	-415.543	Undifferentiated	2967.22	509.753	Monocyte	NA	NA	NA	NA	NA	NA	-1218.65	286.36	Undifferentiated	2368.62	-443.952	Mo	2.063377e+03	-3241.5
1327.63	-250.019	Undifferentiated	546.23	-454.886	Undifferentiated	-1499.83	206.203	Erythroid	572.188	-930.844	Neutrophil	NA	NA	NA	NA	NA	NA	NA	NA	NA	NA	NA	NA	NA	NA	NA	1086.21	-343.686	Undifferentiated	947.656	171.387	Undifferentiated	-1690.33	638.141	Meg	NA	NA	NA	NA	NA	NA	-953.487	-990.372	Baso	-99.2872	787.817	Undifferentiated	-47.8	-23.3522
2466.51	-226.295	Monocyte	-60.192	744.089	Undifferentiated	421.834	-33.603	Undifferentiated	286.498	284.792	Undifferentiated	NA	NA	NA	NA	NA	NA	NA	NA	NA	NA	NA	NA	NA	NA	NA	564.95	-303.927	Undifferentiated	-61.356	242.448	Undifferentiated	2900.67	39.969	Monocyte	NA	NA	NA	NA	NA	NA	-894.501	-1942.91	Baso	-362.076	256.081	Undifferentiated	3.603810e+01	464.688
540.972	-691.857	Undifferentiated	-1207.64	-560.944	Undifferentiated	11.338	662.434	Undifferentiated	307.931	324.526	Undifferentiated	NA	NA	NA	NA	NA	NA	NA	NA	NA	NA	NA	NA	NA	NA	NA	-1404.2	165.646	Erythroid	589.914	285.295	Undifferentiated	2998.38	264.916	Monocyte	NA	NA	NA	NA	NA	NA	2123.53	-2103.36	Neutrophil	505.064	-734.148	Neu	-244	297.862
1097.66	-351.691	Undifferentiated	571.379	-969.433	Neutrophil	398.576	40.999	Undifferentiated	-354.634	327.746	Undifferentiated	NA	NA	NA	NA	NA	NA	NA	NA	NA	NA	NA	NA	NA	NA	NA	1370.34	-198.995	Undifferentiated	688.345	-1226.82	Neutrophil	-1554.33	-844.42	Mast	NA	NA	NA	NA	NA	NA	2595.94	-1917	Neutrophil	-134.897	453.008	Undifferentiated	8.414784e+01	924.6
511.709	-398.242	Undifferentiated	1705.86	-285.781	Monocyte	295.167	374.561	Undifferentiated	176.395	346.898	Undifferentiated	NA	NA	NA	NA	NA	NA	NA	NA	NA	NA	NA	NA	NA	NA	NA	678.103	187.447	Undifferentiated	2462.34	-71.121	Monocyte	-988.457	-1053.19	Baso	NA	NA	NA	NA	NA	NA	-1050.86	-1471.07	Baso	690.394	13.113	Undifferentiated	-606	-1809.1
977.316	-447.808	Undifferentiated	401.631	-255.537	Undifferentiated	507.008	-364.5	Undifferentiated	341.953	186.516	Undifferentiated	NA	NA	NA	NA	NA	NA	NA	NA	NA	NA	NA	NA	NA	NA	NA	2523.28	-331.676	Monocyte	-982.595	317.482	Undifferentiated	-1115.11	272.031	Undifferentiated	NA	NA	NA	NA	NA	NA	-1103.41	-1812.94	Baso	-369.604	423.277	Undifferentiated	6.820881e+02	-1039.04
394.027	-311.049	Undifferentiated	488.4	-255.225	Undifferentiated	536.922	38.108	Undifferentiated	2594.66	353.716	Monocyte	NA	NA	NA	NA	NA	NA	NA	NA	NA	NA	NA	NA	NA	NA	NA	2591.53	-94.701	Monocyte	2423.09	-320.073	Monocyte	2536.69	-634.4	Undifferentiated	NA	NA	NA	NA	NA	NA	2785.78	-1459.44	Neutrophil	-1413.94	-291.354	Undifferentiated	-608	387.257
584.143	-1084.35	Neutrophil	653.715	-1288.93	Neutrophil	686.388	-1389.59	Neutrophil	-1095.68	295.243	Undifferentiated	NA	NA	NA	NA	NA	NA	NA	NA	NA	NA	NA	NA	NA	NA	NA	-1039.43	-1999.99	Baso	-1099	-1739.98	Baso	1644.2	-2230.88	Neutrophil	NA	NA	NA	NA	NA	NA	-1093.87	-1828.35	Baso	4.5739	-162.232	Undifferentiated	-85.2	469.237
1543.2	-2191.69	Neutrophil	986.473	-610.301	Undifferentiated	342.795	-182.769	Undifferentiated	-1216.87	266.68	Undifferentiated	NA	NA	NA	NA	NA	NA	NA	NA	NA	NA	NA	NA	NA	NA	NA	432.07	-79.477	Undifferentiated	-1101.4	445.45	Undifferentiated	2478.26	-2010.27	Neutrophil	NA	NA	NA	NA	NA	NA	-974.59	-213.912	Undifferentiated	-1393.46	-98.1562	Undifferentiated	2.180136e+02	407.329
-1138.21	474.448	Undifferentiated	390.733	-100.932	Undifferentiated	551.674	-846.467	Undifferentiated	318.458	285.958	Undifferentiated	NA	NA	NA	NA	NA	NA	NA	NA	NA	NA	NA	NA	NA	NA	NA	238.823	-117.109	Undifferentiated	2474.45	-118.447	Monocyte	-1062.5	-1374.33	Baso	NA	NA	NA	NA	NA	NA	-1057.74	-1335.86	Baso	-103.146	702.487	Undifferentiated	1.941178e+02	1137.7
1095.9	120.762	Undifferentiated	-1014.95	315.657	Undifferentiated	423.946	-81.375	Undifferentiated	456.397	347.393	Undifferentiated	NA	NA	NA	NA	NA	NA	NA	NA	NA	NA	NA	NA	NA	NA	NA	1316.06	-340.605	Undifferentiated	591.796	-801.622	Undifferentiated	-1492.74	555.785	Meg	NA	NA	NA	NA	NA	NA	951.66	-345.086	Undifferentiated	-360.378	611.591	Undifferentiated	6.685073e+02	-892.074
-1228.62	333.104	Undifferentiated	238.752	765.94	Undifferentiated	26.858	600.075	Undifferentiated	326.161	251.215	Undifferentiated	NA	NA	NA	NA	NA	NA	NA	NA	NA	NA	NA	NA	NA	NA	NA	1127.96	-287.345	Undifferentiated	964.194	-267.931	Undifferentiated	631.879	-1168.36	Neutrophil	NA	NA	NA	NA	NA	NA	-781.867	353.245	Undifferentiated	-28.7402	272.486	Undifferentiated	1.641489e+03	-225.763
-583.989	-285.427	Undifferentiated	-875.209	-775.111	Baso	1104.16	-360.327	Undifferentiated	-712.948	347.77	Undifferentiated	NA	NA	NA	NA	NA	NA	NA	NA	NA	NA	NA	NA	NA	NA	NA	-1649.56	-825.955	Mast	584.686	-598.928	Undifferentiated	1402.96	-2204.99	Neutrophil	NA	NA	NA	NA	NA	NA	-1068.53	-1844.61	Baso	2873.28	-634.552	Mo	1.324428e+03	37.4757
474.842	-178.585	Undifferentiated	-1427.06	217.769	Erythroid	2139.56	-201.32	Monocyte	257.3	326.219	Undifferentiated	NA	NA	NA	NA	NA	NA	NA	NA	NA	NA	NA	NA	NA	NA	NA	907.715	-1648.37	Neutrophil	1992	-323.559	Monocyte	3004.24	368.752	Monocyte	NA	NA	NA	NA	NA	NA	-1409.26	209.497	Erythroid	2176.67	-381.414	Mo	-458	470.373
815.733	-1780.4	Neutrophil	-902.281	-664.681	Baso	545.89	1094.45	Undifferentiated	413.146	367.008	Undifferentiated	NA	NA	NA	NA	NA	NA	NA	NA	NA	NA	NA	NA	NA	NA	NA	420.329	-230.906	Undifferentiated	-1077.03	-1278.53	Baso	1519.71	-378.823	Monocyte	NA	NA	NA	NA	NA	NA	1097.99	-2064.83	Neutrophil	-67.1674	573.558	Undifferentiated	-290	401.498
563.026	-655.921	Undifferentiated	-1195.2	505.417	Undifferentiated	456.949	-221.863	Undifferentiated	1801.7	-314.358	Monocyte	NA	NA	NA	NA	NA	NA	NA	NA	NA	NA	NA	NA	NA	NA	NA	823.29	-1650.55	Neutrophil	-941.808	-1198.03	Baso	-1095.83	313.095	Undifferentiated	NA	NA	NA	NA	NA	NA	-620.205	-1226.15	Eos	188.943	-36.7881	Undifferentiated	2.364301e+03	-235.482
577.076	-360.626	Undifferentiated	616.446	-366.202	Undifferentiated	583.496	-1172.84	Neutrophil	98.069	361.297	Undifferentiated	NA	NA	NA	NA	NA	NA	NA	NA	NA	NA	NA	NA	NA	NA	NA	1028.73	1481.04	Undifferentiated	1013.23	-1976.41	Neutrophil	-704.377	-400.233	Undifferentiated	NA	NA	NA	NA	NA	NA	1136.62	1281.97	pDC	939.896	343.787	Undifferentiated	-1490	-21.9148
218.049	-521.613	Undifferentiated	1504.17	-254.553	Monocyte	224.824	112.998	Undifferentiated	344.792	154.492	Undifferentiated	NA	NA	NA	NA	NA	NA	NA	NA	NA	NA	NA	NA	NA	NA	NA	2334.32	-313.612	Monocyte	679.458	-407	Undifferentiated	-875.521	-794.78	Baso	NA	NA	NA	NA	NA	NA	2855.56	139.819	Monocyte	172.986	529.089	Undifferentiated	-130	515.479
551.366	-338.946	Undifferentiated	583.332	-350.246	Undifferentiated	656.147	-503.313	Undifferentiated	656.44	64.349	Undifferentiated	NA	NA	NA	NA	NA	NA	NA	NA	NA	NA	NA	NA	NA	NA	NA	2028.68	-328.13	Monocyte	710.178	-1177.97	Neutrophil	2585.39	-184.467	Monocyte	NA	NA	NA	NA	NA	NA	588.305	-729.354	Undifferentiated	-114.858	-61.5552	Undifferentiated	-321	318.664
-1108.97	512.322	Undifferentiated	661.977	-1471.15	Neutrophil	403.134	-411.621	Undifferentiated	-1303.06	534.479	Meg	NA	NA	NA	NA	NA	NA	NA	NA	NA	NA	NA	NA	NA	NA	NA	674.152	-1409.57	Neutrophil	2237.24	-197.276	Monocyte	1757.69	-2185.79	Neutrophil	NA	NA	NA	NA	NA	NA	2628.8	-1896.06	Neutrophil	0.97747	793.252	Undifferentiated	-255	251.247
-1375.68	235.13	Erythroid	1009.97	-126.51	Undifferentiated	785.723	-1731.26	Neutrophil	518.495	-376.862	Undifferentiated	NA	NA	NA	NA	NA	NA	NA	NA	NA	NA	NA	NA	NA	NA	NA	507.461	-408.93	Undifferentiated	-1066.26	-1751.24	Baso	2522.67	-1957.86	Neutrophil	NA	NA	NA	NA	NA	NA	2462.72	-319.948	Monocyte	349.329	-546.585	Neu	-1420	-50.8904
139.783	255.181	Undifferentiated	609.177	-1149.81	Neutrophil	738.664	-763.182	Undifferentiated	506.001	218.273	Undifferentiated	NA	NA	NA	NA	NA	NA	NA	NA	NA	NA	NA	NA	NA	NA	NA	855.07	-73.909	Undifferentiated	2208.18	-2090.39	Neutrophil	2459.72	-1991.78	Neutrophil	NA	NA	NA	NA	NA	NA	1503.6	-449.202	Monocyte	-333.525	547.275	Undifferentiated	-459	599.119
453.103	166.728	Undifferentiated	280.423	251.728	Undifferentiated	569.723	502.468	Undifferentiated	402.11	267.235	Undifferentiated	NA	NA	NA	NA	NA	NA	NA	NA	NA	NA	NA	NA	NA	NA	NA	646.743	-1125.53	Neutrophil	682.365	-1227.22	Neutrophil	2856.88	559.033	Monocyte	NA	NA	NA	NA	NA	NA	-1170.81	448.417	Undifferentiated	-2177.21	-615.993	Er	2.101122e+03	-396.639
681.605	-1529.58	Neutrophil	447.678	355.653	Undifferentiated	608.11	301.007	Undifferentiated	2425.62	197.345	Monocyte	NA	NA	NA	NA	NA	NA	NA	NA	NA	NA	NA	NA	NA	NA	NA	2376.53	-2061.94	Neutrophil	-959.517	-965.676	Baso	552.846	-352.944	Undifferentiated	NA	NA	NA	NA	NA	NA	1936.76	-2134.73	Neutrophil	1659.55	-14.3882	Mo	-211	947.145
496.524	-304.497	Undifferentiated	-1151.28	278.309	Undifferentiated	631.831	1335.61	Undifferentiated	327.703	301.706	Undifferentiated	NA	NA	NA	NA	NA	NA	NA	NA	NA	NA	NA	NA	NA	NA	NA	2650.27	-147.327	Monocyte	868.01	-1600.4	Neutrophil	895.774	-296.162	Undifferentiated	NA	NA	NA	NA	NA	NA	566.812	-958.868	Neutrophil	1900.08	-288.754	Undifferentiated	2.577348e+02	368.37
521.107	-1121.71	Neutrophil	1369.98	-240.419	Monocyte	240.774	287.233	Undifferentiated	1319.44	-141.958	Undifferentiated	NA	NA	NA	NA	NA	NA	NA	NA	NA	NA	NA	NA	NA	NA	NA	3015.85	290.647	Monocyte	909.386	-1864.39	Neutrophil	2818.16	46.335	Monocyte	NA	NA	NA	NA	NA	NA	-1071.15	-683.395	Undifferentiated	-501.368	527.086	Undifferentiated	-44.4	376.009
2642.14	5.857	Monocyte	568.205	350.148	Undifferentiated	483.26	-193.839	Undifferentiated	-1303.09	528.516	Meg	NA	NA	NA	NA	NA	NA	NA	NA	NA	NA	NA	NA	NA	NA	NA	2446.09	-133.996	Monocyte	-583.278	-1146.92	Eos	982.976	-1963.59	Neutrophil	NA	NA	NA	NA	NA	NA	2581.96	-431.493	Undifferentiated	-56.7897	594.696	Undifferentiated	2.704660e+03	-137.135
-1033.48	464.93	Undifferentiated	-650.719	61.371	Undifferentiated	-908.398	423.795	Undifferentiated	-806.192	418.931	Undifferentiated	NA	NA	NA	NA	NA	NA	NA	NA	NA	NA	NA	NA	NA	NA	NA	1457.66	-2162.25	Neutrophil	2991.18	312.97	Monocyte	792.612	-239.186	Undifferentiated	NA	NA	NA	NA	NA	NA	-928.488	-2073.46	Baso	-456.052	714.874	Undifferentiated	-201	486.259
-957.863	-823.862	Baso	-1278.61	-543.501	Mast	411.784	-46.361	Undifferentiated	177.653	343.159	Undifferentiated	NA	NA	NA	NA	NA	NA	NA	NA	NA	NA	NA	NA	NA	NA	NA	2622.08	-1851.38	Neutrophil	1566.21	-512.813	Monocyte	-914.736	-890.78	Baso	NA	NA	NA	NA	NA	NA	-937.802	-780.499	Baso	-46.788	436.697	Undifferentiated	2.802461e+03	-345.483
1278.61	-281.047	Undifferentiated	-1917.42	781.127	Meg	447.096	-296.287	Undifferentiated	-705.183	364.259	Undifferentiated	NA	NA	NA	NA	NA	NA	NA	NA	NA	NA	NA	NA	NA	NA	NA	-961.191	-1785.22	Baso	-870.157	-2158.11	Baso	1757.47	-351.951	Monocyte	NA	NA	NA	NA	NA	NA	1672.63	-361.762	Monocyte	-127.765	368.712	Undifferentiated	-2400	-880.914
-862.649	89.481	Undifferentiated	628.893	-413.591	Undifferentiated	1010.13	-284.875	Undifferentiated	-939.193	301.472	Undifferentiated	NA	NA	NA	NA	NA	NA	NA	NA	NA	NA	NA	NA	NA	NA	NA	577.357	-789.599	Undifferentiated	2542.01	-666.331	Undifferentiated	703.48	-1488.82	Neutrophil	NA	NA	NA	NA	NA	NA	-596.526	-1474.65	Eos	273.384	-557.787	Undifferentiated	-142	48.1425
246.316	-567.331	Undifferentiated	372.838	-80.943	Undifferentiated	410.917	65.839	Undifferentiated	-802.575	415.066	Undifferentiated	NA	NA	NA	NA	NA	NA	NA	NA	NA	NA	NA	NA	NA	NA	NA	786.771	-1675.33	Neutrophil	-1051.18	-1951.03	Baso	1216.14	-2139.45	Neutrophil	NA	NA	NA	NA	NA	NA	742.053	-1443.4	Neutrophil	-126.87	170.408	Undifferentiated	-1590	-351.802
600.441	-1022.02	Neutrophil	620.284	-643.417	Undifferentiated	472.944	-94.214	Undifferentiated	268.087	550.379	Undifferentiated	NA	NA	NA	NA	NA	NA	NA	NA	NA	NA	NA	NA	NA	NA	NA	2894.74	144.338	Monocyte	1253.47	-253.29	Undifferentiated	-1021.32	-1152.61	Baso	NA	NA	NA	NA	NA	NA	-1057.06	-1223.1	Baso	-555.709	247.845	Undifferentiated	-1400	-359.372
609.364	-1447.75	Neutrophil	-832.461	-669.96	Baso	540.724	-478.703	Undifferentiated	332.764	261.677	Undifferentiated	NA	NA	NA	NA	NA	NA	NA	NA	NA	NA	NA	NA	NA	NA	NA	605.153	-1278.46	Neutrophil	771.726	-1277.2	Neutrophil	-531.946	-253.809	Undifferentiated	NA	NA	NA	NA	NA	NA	2783.15	293.733	Monocyte	-531.901	320.563	Undifferentiated	7.127268e+01	393.717
545.89	-661.719	Undifferentiated	-1046.43	349.26	Undifferentiated	870.691	-14.653	Undifferentiated	415.429	427.579	Undifferentiated	NA	NA	NA	NA	NA	NA	NA	NA	NA	NA	NA	NA	NA	NA	NA	1717.17	-2165.93	Neutrophil	1091.81	-179.968	Undifferentiated	2726.31	274.918	Monocyte	NA	NA	NA	NA	NA	NA	-1055.34	-1309.19	Baso	-341.385	209.293	Undifferentiated	-1700	155.887
155.817	273.177	Undifferentiated	440.509	-555.781	Undifferentiated	467.369	-780.374	Undifferentiated	407.501	877.258	Undifferentiated	NA	NA	NA	NA	NA	NA	NA	NA	NA	NA	NA	NA	NA	NA	NA	1040.39	-1981.07	Neutrophil	-832.417	-913.894	Undifferentiated	-1000.94	-1872.3	Baso	NA	NA	NA	NA	NA	NA	-987.685	-992.981	Baso	2741.62	-511.873	Mo	-596	-1767.92
414.739	-42.418	Undifferentiated	1238.66	740.164	Undifferentiated	2109.17	-373.349	Monocyte	364.082	38.848	Undifferentiated	NA	NA	NA	NA	NA	NA	NA	NA	NA	NA	NA	NA	NA	NA	NA	-678.238	-446.318	Undifferentiated	-612.181	-1519.35	Eos	1899.9	-2178.5	Neutrophil	NA	NA	NA	NA	NA	NA	1720	-377.651	Monocyte	-6.68766	832.377	Undifferentiated	-398	867.603
1914.16	-325.562	Monocyte	2460.87	38.151	Monocyte	1003.25	-163.571	Undifferentiated	385.319	713.606	Undifferentiated	NA	NA	NA	NA	NA	NA	NA	NA	NA	NA	NA	NA	NA	NA	NA	678.043	-1371.53	Neutrophil	963.98	-1894.98	Neutrophil	2254.5	-2080.82	Neutrophil	NA	NA	NA	NA	NA	NA	2853.93	385.097	Monocyte	288.907	1165.41	Undifferentiated	8.851669e+02	-1289.66
-1187.84	515.179	Undifferentiated	159.48	607.59	Undifferentiated	344.347	-46.701	Undifferentiated	625.328	117.865	Undifferentiated	NA	NA	NA	NA	NA	NA	NA	NA	NA	NA	NA	NA	NA	NA	NA	2359.99	-97.877	Monocyte	1049.81	-1762.67	Neutrophil	-582.6	-382.047	Undifferentiated	NA	NA	NA	NA	NA	NA	2010.66	-2066.07	Neutrophil	-1598.78	-201.195	Undifferentiated	2.574704e+02	1264.68
2031.95	-221.894	Monocyte	-596.926	-310.924	Undifferentiated	-1603.91	-810.65	Mast	519.769	-829.994	Undifferentiated	NA	NA	NA	NA	NA	NA	NA	NA	NA	NA	NA	NA	NA	NA	NA	-1076.94	-1560.12	Baso	956.265	1586.86	Lymphoid	628.114	-1168.88	Neutrophil	NA	NA	NA	NA	NA	NA	1665.36	-2199.64	Neutrophil	-822.894	166.999	Undifferentiated	8.576847e+02	305.482
533.359	-15.885	Undifferentiated	31.921	488.752	Undifferentiated	823.688	226.97	Undifferentiated	1801.98	-201.27	Monocyte	NA	NA	NA	NA	NA	NA	NA	NA	NA	NA	NA	NA	NA	NA	NA	692.494	-1142.29	Neutrophil	2704.65	-1901.22	Neutrophil	-598.859	19.888	Undifferentiated	NA	NA	NA	NA	NA	NA	-1051.72	-1583.74	Baso	-428.902	-250.332	Undifferentiated	3.466285e+02	1101.91
-358.45	464.433	Undifferentiated	-516.238	-142.139	Undifferentiated	709.217	-225.759	Undifferentiated	-1041.11	505.204	Undifferentiated	NA	NA	NA	NA	NA	NA	NA	NA	NA	NA	NA	NA	NA	NA	NA	166.881	375.141	Undifferentiated	585.611	-674.656	Undifferentiated	-1029.7	-1231.09	Baso	NA	NA	NA	NA	NA	NA	503.153	-570.553	Undifferentiated	76.9457	191.667	Undifferentiated	2.512567e+03	-372.592
-682.507	-396.37	Undifferentiated	771.357	-1712.99	Neutrophil	-1245.52	-560.653	Mast	163.907	170.269	Undifferentiated	NA	NA	NA	NA	NA	NA	NA	NA	NA	NA	NA	NA	NA	NA	NA	561.731	-244.599	Undifferentiated	699.08	-736.584	Undifferentiated	-1086.45	-1674	Baso	NA	NA	NA	NA	NA	NA	-1089.29	-1807.47	Baso	-1528.24	-260.764	Undifferentiated	-407	404.288
-1209.27	510.525	Undifferentiated	564.491	-701.297	Undifferentiated	555.257	-155.419	Undifferentiated	562.032	265.573	Undifferentiated	NA	NA	NA	NA	NA	NA	NA	NA	NA	NA	NA	NA	NA	NA	NA	-1821.75	-924.087	Mast	574.804	485.829	Undifferentiated	858.454	-1869.42	Neutrophil	NA	NA	NA	NA	NA	NA	570.417	-327.173	Undifferentiated	40.7484	-133.242	Undifferentiated	3.639342e+02	139.719
2509.98	-112.23	Monocyte	646.273	69.507	Undifferentiated	497.887	-1028.03	Neutrophil	-1128.26	285.245	Undifferentiated	NA	NA	NA	NA	NA	NA	NA	NA	NA	NA	NA	NA	NA	NA	NA	2352.78	-475.335	Monocyte	403.654	-755.069	Undifferentiated	2458.64	-256.612	Monocyte	NA	NA	NA	NA	NA	NA	1162.52	-145.612	Undifferentiated	356.823	654.778	Undifferentiated	-130	-8.27998
-1171.76	502.554	Undifferentiated	333.412	185.831	Undifferentiated	614.779	-205.978	Undifferentiated	406.905	387.878	Undifferentiated	NA	NA	NA	NA	NA	NA	NA	NA	NA	NA	NA	NA	NA	NA	NA	1242.73	-134.543	Undifferentiated	-1166.98	378.473	Undifferentiated	2919.88	320.894	Monocyte	NA	NA	NA	NA	NA	NA	-1010.71	-1755.74	Baso	453.211	-703.706	Neu	-270	248.291
-1009.12	309.518	Undifferentiated	477.8	-190.264	Undifferentiated	566.788	-730.809	Undifferentiated	561.924	-361.686	Undifferentiated	NA	NA	NA	NA	NA	NA	NA	NA	NA	NA	NA	NA	NA	NA	NA	668.765	-1356.38	Neutrophil	-1041.69	-1721.14	Baso	-932.821	-951.221	Baso	NA	NA	NA	NA	NA	NA	875.518	-1871.39	Neutrophil	1543.59	-807.964	Undifferentiated	-1370	-124.984
791.939	-434.945	Undifferentiated	733.496	-1614.41	Neutrophil	478.315	-256.989	Undifferentiated	644.062	1401.98	Undifferentiated	NA	NA	NA	NA	NA	NA	NA	NA	NA	NA	NA	NA	NA	NA	NA	-1087.47	-1807.69	Baso	965.378	-1734.74	Neutrophil	2728.8	-112.4	Monocyte	NA	NA	NA	NA	NA	NA	646.092	-1076.74	Neutrophil	-401.156	501.654	Undifferentiated	1.072661e+02	1000.37
395.156	-159.413	Undifferentiated	-550.775	287.907	Undifferentiated	547.648	-1161.97	Neutrophil	2306.83	-343.284	Monocyte	NA	NA	NA	NA	NA	NA	NA	NA	NA	NA	NA	NA	NA	NA	NA	-1319.14	-579.98	Mast	2661.53	-142.505	Monocyte	2437.01	-2021.57	Neutrophil	NA	NA	NA	NA	NA	NA	-1472.4	577.667	Meg	-62.5421	768.258	Undifferentiated	5.992653e+02	452.723
500.879	-512.063	Undifferentiated	720.263	-1219.8	Neutrophil	589.295	-1128.54	Neutrophil	2268.11	110.494	Monocyte	NA	NA	NA	NA	NA	NA	NA	NA	NA	NA	NA	NA	NA	NA	NA	1354.96	-604.686	Undifferentiated	844.858	1588.42	Lymphoid	-1840.36	719.163	Meg	NA	NA	NA	NA	NA	NA	-1225.46	525.882	Undifferentiated	82.7425	430.152	Undifferentiated	1.678532e+02	1164.77
649.613	-1495.7	Neutrophil	-1073.65	487.792	Undifferentiated	506.002	-194.057	Undifferentiated	-662.217	393.96	Undifferentiated	NA	NA	NA	NA	NA	NA	NA	NA	NA	NA	NA	NA	NA	NA	NA	590.874	-1307.73	Neutrophil	2886.18	109.635	Monocyte	2372.64	-1975.44	Neutrophil	NA	NA	NA	NA	NA	NA	-973.355	-1068.15	Baso	1901.32	-296.371	Mo	-339	656.285
348.943	-226.423	Undifferentiated	490.131	-203.026	Undifferentiated	182.324	201.097	Undifferentiated	369.958	94.894	Undifferentiated	NA	NA	NA	NA	NA	NA	NA	NA	NA	NA	NA	NA	NA	NA	NA	669.464	-515.739	Undifferentiated	-936.703	-767.439	Baso	-1419.7	540.816	Meg	NA	NA	NA	NA	NA	NA	-1400.35	515.508	Meg	-1539.99	-133.751	Undifferentiated	1.411965e+03	-113.906
550.504	-1295.38	Neutrophil	1397.78	-139.215	Monocyte	-1027.46	-1021.06	Baso	587.618	107.339	Undifferentiated	NA	NA	NA	NA	NA	NA	NA	NA	NA	NA	NA	NA	NA	NA	NA	732.185	-1227.19	Neutrophil	-1242.93	480.349	Undifferentiated	2087.96	-2110.29	Neutrophil	NA	NA	NA	NA	NA	NA	2792.45	51.489	Monocyte	246.921	81.5174	Undifferentiated	2.393391e+03	-290.888
1112.21	-2020.92	Neutrophil	-184.768	956.721	Undifferentiated	-1066.17	-294.849	Undifferentiated	1151.54	-58.098	Undifferentiated	NA	NA	NA	NA	NA	NA	NA	NA	NA	NA	NA	NA	NA	NA	NA	696.673	-1172.66	Neutrophil	1117.62	-404.324	Undifferentiated	509.42	-676.216	Undifferentiated	NA	NA	NA	NA	NA	NA	2290.51	-2068.51	Neutrophil	-264.103	297.127	Undifferentiated	-324	853.927
2616.15	235.701	Monocyte	7.621	575.782	Undifferentiated	-355.173	-86.191	Undifferentiated	669.897	274.122	Undifferentiated	NA	NA	NA	NA	NA	NA	NA	NA	NA	NA	NA	NA	NA	NA	NA	1191.13	-260.643	Undifferentiated	1158.91	-139.614	Undifferentiated	-1752.83	-950.607	Mast	NA	NA	NA	NA	NA	NA	856.577	-1848.79	Neutrophil	1010.05	-48.2707	Undifferentiated	2.415046e+02	1118.19
586.938	-1047.06	Neutrophil	1839.11	-110.19	Monocyte	470.892	-136.207	Undifferentiated	686.348	20.851	Undifferentiated	NA	NA	NA	NA	NA	NA	NA	NA	NA	NA	NA	NA	NA	NA	NA	699.05	-1454.4	Neutrophil	658.44	-375.844	Undifferentiated	583.901	-907.617	Neutrophil	NA	NA	NA	NA	NA	NA	-829.986	-2111.33	Baso	-231.318	278.8	Undifferentiated	2.095095e+02	994.711
456.957	-202.881	Undifferentiated	498.608	-342.154	Undifferentiated	300.275	235.843	Undifferentiated	-842.621	-606.035	Undifferentiated	NA	NA	NA	NA	NA	NA	NA	NA	NA	NA	NA	NA	NA	NA	NA	-1043.25	-1121.49	Baso	-1343.7	196.181	Erythroid	516.544	-822.141	Undifferentiated	NA	NA	NA	NA	NA	NA	-1271.73	-525.203	Undifferentiated	1122.19	-1592.21	Neu	4.694555e+02	473.991
585.784	-101.569	Undifferentiated	602.518	-1016.35	Neutrophil	546.913	-613.98	Undifferentiated	385.56	428.376	Undifferentiated	NA	NA	NA	NA	NA	NA	NA	NA	NA	NA	NA	NA	NA	NA	NA	-1023.62	397.257	Undifferentiated	2055.18	-246.142	Monocyte	696.071	-826.618	Undifferentiated	NA	NA	NA	NA	NA	NA	2920.92	196.828	Monocyte	42.6277	-264.708	Undifferentiated	-85.5	644.713
537.08	-489.475	Undifferentiated	414.93	5.392	Undifferentiated	445.937	1003.96	Undifferentiated	744.047	97.09	Undifferentiated	NA	NA	NA	NA	NA	NA	NA	NA	NA	NA	NA	NA	NA	NA	NA	2694.26	-1636.89	Neutrophil	-1042.16	-1672.59	Baso	-864.647	-544.855	Undifferentiated	NA	NA	NA	NA	NA	NA	-1028.24	-1235.97	Baso	80.7748	-308.742	Undifferentiated	3.819931e+02	501.875
-575.106	-1078.42	Undifferentiated	619.468	-227.672	Undifferentiated	595.688	-1083.58	Neutrophil	1537.73	783.407	Undifferentiated	NA	NA	NA	NA	NA	NA	NA	NA	NA	NA	NA	NA	NA	NA	NA	2775.81	-1324.75	Neutrophil	1782.14	-2200.97	Neutrophil	1159.92	-2091.71	Neutrophil	NA	NA	NA	NA	NA	NA	-635.669	-424.745	Undifferentiated	-526.898	383.829	Undifferentiated	9.339918e-02	-112.247
-754.898	-500.178	Undifferentiated	1856.61	-315.949	Monocyte	834.259	-110.441	Undifferentiated	524.761	-361.336	Undifferentiated	NA	NA	NA	NA	NA	NA	NA	NA	NA	NA	NA	NA	NA	NA	NA	681.415	-426.054	Undifferentiated	2557.91	75.979	Monocyte	-1079.78	-1909.14	Baso	NA	NA	NA	NA	NA	NA	570.105	-1185.78	Neutrophil	1433.16	84.3848	Mo	3.039332e+02	-423.338
-1047.73	373.332	Undifferentiated	523.493	-586.193	Undifferentiated	616.874	-1395.83	Neutrophil	673.739	48.698	Undifferentiated	NA	NA	NA	NA	NA	NA	NA	NA	NA	NA	NA	NA	NA	NA	NA	291.892	288.631	Undifferentiated	1811.54	-2141.97	Neutrophil	1109.02	-1987.3	Neutrophil	NA	NA	NA	NA	NA	NA	-1459.9	573.24	Meg	1110.72	273.714	Undifferentiated	-505	788.939
294.086	263.583	Undifferentiated	2094.13	-210.107	Monocyte	1847.04	-315.046	Monocyte	690.908	-795.37	Undifferentiated	NA	NA	NA	NA	NA	NA	NA	NA	NA	NA	NA	NA	NA	NA	NA	-1832.77	-966.357	Mast	1021.02	-304.833	Undifferentiated	-1034.25	-1211.76	Baso	NA	NA	NA	NA	NA	NA	1763.73	1422.69	Ccr7_DC	-71.238	294.238	Undifferentiated	-1700	-339.324
680.641	226.466	Undifferentiated	-1088.6	310.614	Undifferentiated	509.925	108.895	Undifferentiated	515.967	232.705	Undifferentiated	NA	NA	NA	NA	NA	NA	NA	NA	NA	NA	NA	NA	NA	NA	NA	-1104.96	-1886.7	Baso	984.677	-1574.64	Undifferentiated	2520.4	-321.738	Monocyte	NA	NA	NA	NA	NA	NA	651.984	-1048.7	Neutrophil	-13.7838	604.208	Undifferentiated	-509	375.845
1915.26	86.73	Undifferentiated	465.084	332.036	Undifferentiated	776.323	-1726.59	Neutrophil	702.189	37.234	Undifferentiated	NA	NA	NA	NA	NA	NA	NA	NA	NA	NA	NA	NA	NA	NA	NA	1172.28	-1740.53	Neutrophil	1890.16	-471.291	Monocyte	-1039.83	-1264.56	Baso	NA	NA	NA	NA	NA	NA	663.135	-1174.88	Neutrophil	2523.07	-508.678	Mo	7.390155e+02	32.0722
110.235	230.685	Undifferentiated	79.173	584.504	Undifferentiated	717.41	87.793	Undifferentiated	-834.609	411.728	Undifferentiated	NA	NA	NA	NA	NA	NA	NA	NA	NA	NA	NA	NA	NA	NA	NA	-1090.08	-68.006	Undifferentiated	2219.61	-237.796	Monocyte	-1053.47	-1310.69	Baso	NA	NA	NA	NA	NA	NA	-991.5	-1013.78	Baso	-2916.67	-2126.52	Er	4.004371e+02	305.859
-1304.78	541.739	Meg	-1066.94	364.732	Undifferentiated	2210.53	-102.921	Monocyte	-631.47	-178.083	Undifferentiated	NA	NA	NA	NA	NA	NA	NA	NA	NA	NA	NA	NA	NA	NA	NA	-1081.45	-1856.97	Baso	769.524	-1670.51	Neutrophil	850.617	-373.118	Undifferentiated	NA	NA	NA	NA	NA	NA	1278.39	-240.225	Undifferentiated	358.542	625.484	Undifferentiated	6.034480e+00	869.734
486.387	-582.084	Undifferentiated	517.61	-367.111	Undifferentiated	-184.993	823.81	Undifferentiated	94.221	246.529	Undifferentiated	NA	NA	NA	NA	NA	NA	NA	NA	NA	NA	NA	NA	NA	NA	NA	2563.65	-438.184	Undifferentiated	879.189	-1860.76	Neutrophil	2485.72	-1852.49	Neutrophil	NA	NA	NA	NA	NA	NA	2907.75	122.02	Monocyte	545.392	-673.058	Neu	-317	621.805
529.555	-459.264	Undifferentiated	478.702	-276.428	Undifferentiated	-470.917	198.429	Undifferentiated	368.389	419.436	Undifferentiated	NA	NA	NA	NA	NA	NA	NA	NA	NA	NA	NA	NA	NA	NA	NA	672.301	-788.677	Undifferentiated	2675.42	11.733	Monocyte	954.806	-1879.96	Neutrophil	NA	NA	NA	NA	NA	NA	-1026.94	-1987.85	Baso	-1409.62	-40.1683	Undifferentiated	1.555236e+03	1277.35
793.844	-1366.99	Neutrophil	652.681	-1144.97	Neutrophil	-1366.71	553.163	Meg	541.444	-824.699	Undifferentiated	NA	NA	NA	NA	NA	NA	NA	NA	NA	NA	NA	NA	NA	NA	NA	2253.14	-2088.67	Neutrophil	1560.33	-2134.11	Neutrophil	1342.1	-2187.35	Neutrophil	NA	NA	NA	NA	NA	NA	2722.65	68.295	Monocyte	1745.24	-221.643	Mo	-2940	-2097.42
592.452	-1158.86	Neutrophil	512.41	-730.073	Undifferentiated	181.224	-51.934	Undifferentiated	386.855	-69.75	Undifferentiated	NA	NA	NA	NA	NA	NA	NA	NA	NA	NA	NA	NA	NA	NA	NA	2643.22	-1916.39	Neutrophil	2537.18	-473.613	Monocyte	472.854	-44.258	Undifferentiated	NA	NA	NA	NA	NA	NA	-1362.6	546.923	Meg	-1699.46	-407.031	Er	-2200	-664.686
1225.89	-10.859	Undifferentiated	-1260.96	514.836	Undifferentiated	472.96	-121.543	Undifferentiated	316.161	387.676	Undifferentiated	NA	NA	NA	NA	NA	NA	NA	NA	NA	NA	NA	NA	NA	NA	NA	1193.85	-1943.15	Neutrophil	2399.11	-1957.04	Neutrophil	1227.82	-2152.75	Neutrophil	NA	NA	NA	NA	NA	NA	-1101.01	-1689.69	Baso	-246.75	371.779	Undifferentiated	-2830	-2171.48
-1364.37	201.157	Erythroid	946.899	-174.963	Undifferentiated	-584.238	-671.415	Undifferentiated	500.458	-605.333	Undifferentiated	NA	NA	NA	NA	NA	NA	NA	NA	NA	NA	NA	NA	NA	NA	NA	769.238	-802.944	Undifferentiated	-1960.95	812.133	Meg	2448.29	-521.387	Undifferentiated	NA	NA	NA	NA	NA	NA	-1273.63	-543.06	Mast	-288.757	550.996	Undifferentiated	2.791723e+03	-392.994
-1397.97	195.426	Erythroid	437.519	-857.26	Undifferentiated	511.595	-385.957	Undifferentiated	-1080.63	494.773	Undifferentiated	NA	NA	NA	NA	NA	NA	NA	NA	NA	NA	NA	NA	NA	NA	NA	473.231	-57.162	Undifferentiated	2028.44	-298.984	Monocyte	548.796	-702.089	Undifferentiated	NA	NA	NA	NA	NA	NA	2141.43	-2097.98	Neutrophil	-106.8	544.574	Undifferentiated	2.296193e+02	1174.06
863.932	1547.51	Lymphoid	301.427	-498.084	Undifferentiated	-85.554	730.755	Undifferentiated	444.973	-37.39	Undifferentiated	NA	NA	NA	NA	NA	NA	NA	NA	NA	NA	NA	NA	NA	NA	NA	493.257	220.639	Undifferentiated	719.637	-339.631	Undifferentiated	-1005.55	-1332.85	Baso	NA	NA	NA	NA	NA	NA	2460.84	-1921.94	Neutrophil	-359.326	452.208	Undifferentiated	3.748500e+02	-691.357
67.512	486.976	Undifferentiated	212.234	-300.224	Undifferentiated	491.519	25.317	Undifferentiated	460.449	266.315	Undifferentiated	NA	NA	NA	NA	NA	NA	NA	NA	NA	NA	NA	NA	NA	NA	NA	957.651	-1903.77	Neutrophil	1517.97	-1834.69	Undifferentiated	-1243	517.579	Undifferentiated	NA	NA	NA	NA	NA	NA	-847.109	-789.57	Baso	-2190.44	-595.362	Er	-51.6	727.482
520.324	-512.017	Undifferentiated	739.6	-1004.69	Neutrophil	244.257	190.055	Undifferentiated	637.637	326.318	Undifferentiated	NA	NA	NA	NA	NA	NA	NA	NA	NA	NA	NA	NA	NA	NA	NA	2531.9	-301.279	Monocyte	827.057	-1247.64	Neutrophil	-1084.1	-1515.11	Baso	NA	NA	NA	NA	NA	NA	529.601	-1247.84	Neutrophil	-166.445	359.413	Undifferentiated	-453	684.998
766.217	-1702.43	Neutrophil	597.794	-927.42	Neutrophil	-1271.88	534.481	Undifferentiated	390.785	463.153	Undifferentiated	NA	NA	NA	NA	NA	NA	NA	NA	NA	NA	NA	NA	NA	NA	NA	29.07	695.157	Undifferentiated	921.446	37.914	Undifferentiated	2303.92	242.403	Undifferentiated	NA	NA	NA	NA	NA	NA	974.566	-190.111	Undifferentiated	193.785	1110.78	Undifferentiated	-198	167.373
661.144	-1486.27	Neutrophil	245.966	-163.533	Undifferentiated	2511.98	-10.537	Monocyte	335.818	277.056	Undifferentiated	NA	NA	NA	NA	NA	NA	NA	NA	NA	NA	NA	NA	NA	NA	NA	211.624	256.235	Undifferentiated	509.442	-1218.22	Neutrophil	1428.38	-2210.62	Neutrophil	NA	NA	NA	NA	NA	NA	528.599	-770.306	Undifferentiated	165.596	579.044	Undifferentiated	-745	0.313884
553.729	-225.919	Undifferentiated	528.306	551.883	Undifferentiated	-1045.45	305.411	Undifferentiated	735.552	1494.78	Undifferentiated	NA	NA	NA	NA	NA	NA	NA	NA	NA	NA	NA	NA	NA	NA	NA	-1077.02	-1934.41	Baso	-951.597	-2103.79	Baso	2262.1	-225.712	Monocyte	NA	NA	NA	NA	NA	NA	-1237.55	484.433	Undifferentiated	187.162	-94.3853	Undifferentiated	-1820	-382.882
350.04	266.907	Undifferentiated	488.546	-43.235	Undifferentiated	-512.1	179.629	Undifferentiated	2558.59	331.487	Monocyte	NA	NA	NA	NA	NA	NA	NA	NA	NA	NA	NA	NA	NA	NA	NA	1175.97	1043.21	Undifferentiated	1443.38	-2142.74	Neutrophil	-1070.2	-1401.49	Baso	NA	NA	NA	NA	NA	NA	-894.008	-493.992	Undifferentiated	-325.438	744.456	Undifferentiated	2.542813e+02	1260.16
456.035	-1094.7	Neutrophil	578.787	-1266.18	Neutrophil	-736.097	-455.738	Undifferentiated	-792.687	356.602	Undifferentiated	NA	NA	NA	NA	NA	NA	NA	NA	NA	NA	NA	NA	NA	NA	NA	1035.18	-505.308	Undifferentiated	2669.64	-1751.18	Neutrophil	1479.39	-2223.72	Neutrophil	NA	NA	NA	NA	NA	NA	658.691	-1384.99	Neutrophil	-282.45	415.76	Undifferentiated	-1350	-4.94021
1830.84	-215.736	Monocyte	512.564	-387.435	Undifferentiated	658.632	-784.009	Undifferentiated	448.03	-295.026	Undifferentiated	NA	NA	NA	NA	NA	NA	NA	NA	NA	NA	NA	NA	NA	NA	NA	656.888	-205.011	Undifferentiated	2725.96	-81.616	Monocyte	1421.2	-2169.86	Neutrophil	NA	NA	NA	NA	NA	NA	581.265	-1327.01	Neutrophil	367.824	-665.058	Neu	7.124629e+01	986.866
2050.83	-196.071	Monocyte	689.733	-1516.18	Neutrophil	2735.17	186.153	Monocyte	-685.732	350.39	Undifferentiated	NA	NA	NA	NA	NA	NA	NA	NA	NA	NA	NA	NA	NA	NA	NA	640.108	-861.396	Neutrophil	182.982	-181.248	Undifferentiated	-1084.78	390.513	Undifferentiated	NA	NA	NA	NA	NA	NA	1329.97	-525.891	Undifferentiated	-666.297	-1765.39	Ba	-1230	-15.0065
-1004.55	-589.956	Undifferentiated	357.735	2.007	Undifferentiated	893.975	79.236	Undifferentiated	-935.444	463.451	Undifferentiated	NA	NA	NA	NA	NA	NA	NA	NA	NA	NA	NA	NA	NA	NA	NA	1148.49	-415.147	Undifferentiated	839.246	71.131	Undifferentiated	2975.25	726.06	Monocyte	NA	NA	NA	NA	NA	NA	-1117.26	443.432	Undifferentiated	113.344	-320.962	Undifferentiated	-173	682.157
549.705	-823.295	Undifferentiated	22.463	464.898	Undifferentiated	308.677	-27.673	Undifferentiated	265.364	316.939	Undifferentiated	NA	NA	NA	NA	NA	NA	NA	NA	NA	NA	NA	NA	NA	NA	NA	750.441	286.883	Undifferentiated	718.092	-1212.26	Neutrophil	461.136	-68.778	Undifferentiated	NA	NA	NA	NA	NA	NA	1701.86	-2222.22	Neutrophil	-8.85928	717.289	Undifferentiated	-2810	-1611.63
-1740.63	660.975	Meg	-761.992	-449.175	Undifferentiated	451.655	-67.05	Undifferentiated	578.894	-758.767	Undifferentiated	NA	NA	NA	NA	NA	NA	NA	NA	NA	NA	NA	NA	NA	NA	NA	1649.07	-408.107	Monocyte	725.513	-390.063	Undifferentiated	-972.398	-943.269	Baso	NA	NA	NA	NA	NA	NA	2925.48	263.02	Monocyte	-1993.94	-491.47	Er	-865	-695.572
479.031	0.32	Undifferentiated	1337.33	-366.244	Undifferentiated	438.697	-171.314	Undifferentiated	290.17	722.586	Undifferentiated	NA	NA	NA	NA	NA	NA	NA	NA	NA	NA	NA	NA	NA	NA	NA	1821.15	-465.31	Monocyte	1023.25	-1947.35	Neutrophil	1614.54	-2218.6	Neutrophil	NA	NA	NA	NA	NA	NA	640.411	-977.338	Neutrophil	-425.158	750.47	Undifferentiated	-94.5	777.78
680.079	-319.499	Undifferentiated	-832.805	337.501	Undifferentiated	-1107.12	288.693	Undifferentiated	464.576	-347.645	Undifferentiated	NA	NA	NA	NA	NA	NA	NA	NA	NA	NA	NA	NA	NA	NA	NA	1055.92	-1986.33	Neutrophil	2321.48	-333.386	Monocyte	1099.45	-2061.55	Neutrophil	NA	NA	NA	NA	NA	NA	2445.47	-235.813	Monocyte	607.758	416.788	Undifferentiated	-757	-701.927
614.609	71.264	Undifferentiated	1432.01	-2199.82	Neutrophil	617.783	-878.334	Neutrophil	575.215	280.858	Undifferentiated	NA	NA	NA	NA	NA	NA	NA	NA	NA	NA	NA	NA	NA	NA	NA	984.39	-791.832	Undifferentiated	1690.46	-160.145	Monocyte	-851.665	375.277	Undifferentiated	NA	NA	NA	NA	NA	NA	1271.04	-2179.15	Neutrophil	143.485	1098.96	Undifferentiated	-293	300.484
-66.87	424.419	Undifferentiated	420.568	-1078.06	Neutrophil	611.524	-1369.1	Neutrophil	562.949	-723.363	Undifferentiated	NA	NA	NA	NA	NA	NA	NA	NA	NA	NA	NA	NA	NA	NA	NA	3009.38	546.077	Monocyte	-961.75	-720.937	Baso	988.148	-1998.78	Neutrophil	NA	NA	NA	NA	NA	NA	2621.11	-340.423	Monocyte	1118.17	-715.209	Undifferentiated	-823	119.472
1478.03	-2169.83	Neutrophil	-1184.1	503.997	Undifferentiated	490.256	-1162.02	Neutrophil	-1070.07	302.082	Undifferentiated	NA	NA	NA	NA	NA	NA	NA	NA	NA	NA	NA	NA	NA	NA	NA	2423.43	-164.273	Monocyte	732.56	-613.312	Undifferentiated	-1116.57	358.867	Undifferentiated	NA	NA	NA	NA	NA	NA	101.987	-28.843	Undifferentiated	-279.638	460.754	Undifferentiated	-134	328.788
762.874	1295.98	Undifferentiated	952.028	1575.07	Lymphoid	1572.08	-99.099	Monocyte	512.953	1123.67	Undifferentiated	NA	NA	NA	NA	NA	NA	NA	NA	NA	NA	NA	NA	NA	NA	NA	864.577	-1699.28	Neutrophil	193.822	470.269	Undifferentiated	-1050.67	-1404.02	Baso	NA	NA	NA	NA	NA	NA	914.662	-416.729	Undifferentiated	-244.539	636.892	Undifferentiated	-427	353.475
-667.922	-404.881	Undifferentiated	795.721	-195.673	Undifferentiated	928.112	371	Undifferentiated	-624.645	-358.999	Undifferentiated	NA	NA	NA	NA	NA	NA	NA	NA	NA	NA	NA	NA	NA	NA	NA	655.074	-1042.53	Neutrophil	-1063.75	-1950.4	Baso	1715.7	-2206.45	Neutrophil	NA	NA	NA	NA	NA	NA	-740.635	-541.276	Undifferentiated	-435.006	583.452	Undifferentiated	1.783147e+03	-130.857
521.512	-612.306	Undifferentiated	303.461	91.327	Undifferentiated	739.448	-1672.07	Neutrophil	366.599	303.417	Undifferentiated	NA	NA	NA	NA	NA	NA	NA	NA	NA	NA	NA	NA	NA	NA	NA	635.888	-1136.61	Neutrophil	2185.17	-2076.81	Neutrophil	-1081.69	224.896	Undifferentiated	NA	NA	NA	NA	NA	NA	-684.259	-459.315	Undifferentiated	2405.84	-166.596	Mo	-405	472.717
574.307	-1300.48	Neutrophil	524.196	-452.642	Undifferentiated	-988.82	304.739	Undifferentiated	-765.066	-499.373	Undifferentiated	NA	NA	NA	NA	NA	NA	NA	NA	NA	NA	NA	NA	NA	NA	NA	875.381	-1430.54	Neutrophil	1078.59	-492.183	Undifferentiated	399.421	131.306	Undifferentiated	NA	NA	NA	NA	NA	NA	-1097.06	434.829	Undifferentiated	2853.27	-500.085	Mo	2.741234e+02	524.095
416.907	-206.365	Undifferentiated	746.1	-1619.35	Neutrophil	-1073.22	320.841	Undifferentiated	558.554	1225.55	Undifferentiated	NA	NA	NA	NA	NA	NA	NA	NA	NA	NA	NA	NA	NA	NA	NA	-1081.86	-1844.47	Baso	1839.17	-452.862	Monocyte	2476.04	-1993.37	Neutrophil	NA	NA	NA	NA	NA	NA	1636.72	-367.633	Monocyte	-1728.43	-402.913	Er	7.949509e+02	-1147.82
-1531.16	163.617	Erythroid	1159.7	-121.841	Undifferentiated	233.747	-506.466	Undifferentiated	2280.14	262.117	Undifferentiated	NA	NA	NA	NA	NA	NA	NA	NA	NA	NA	NA	NA	NA	NA	NA	-1003.37	-1828.65	Baso	1166.84	-924.466	Undifferentiated	-1404.1	530.514	Meg	NA	NA	NA	NA	NA	NA	578.514	-1238.09	Neutrophil	-1564.04	25.7421	Mk	-349	713.485
-975.396	203.205	Undifferentiated	456.965	193.924	Undifferentiated	693.139	-1395.98	Neutrophil	1937.2	-89.458	Monocyte	NA	NA	NA	NA	NA	NA	NA	NA	NA	NA	NA	NA	NA	NA	NA	-1029.55	-1097.78	Baso	-661.294	-647.33	Undifferentiated	-1520.96	572.621	Meg	NA	NA	NA	NA	NA	NA	-1085.11	-1562.71	Baso	-56.7767	657.99	Undifferentiated	2.047431e+03	-303.748
468.6	-109.901	Undifferentiated	432.234	809.812	Undifferentiated	2537.81	-147.954	Monocyte	405.494	131.858	Undifferentiated	NA	NA	NA	NA	NA	NA	NA	NA	NA	NA	NA	NA	NA	NA	NA	1393.44	245.647	Undifferentiated	-1146.93	468.999	Undifferentiated	541.607	-701.954	Undifferentiated	NA	NA	NA	NA	NA	NA	-1273.22	507.297	Undifferentiated	-129.807	-10.368	Undifferentiated	-493	786.636
-30.092	699.075	Undifferentiated	475.589	-84.766	Undifferentiated	-1262.55	543.454	Undifferentiated	-657.595	341.294	Undifferentiated	NA	NA	NA	NA	NA	NA	NA	NA	NA	NA	NA	NA	NA	NA	NA	2397.94	-1984.31	Neutrophil	-1028.66	45.864	Undifferentiated	-1026.23	-1388.77	Baso	NA	NA	NA	NA	NA	NA	-1252.13	474.574	Undifferentiated	-153.518	273.859	Undifferentiated	2.411623e+03	-430.293
319.851	-525.953	Undifferentiated	424.279	-203.419	Undifferentiated	679.334	-1544.9	Neutrophil	-61.148	1005.76	Undifferentiated	NA	NA	NA	NA	NA	NA	NA	NA	NA	NA	NA	NA	NA	NA	NA	578.402	-304.579	Undifferentiated	6.494	13.191	Undifferentiated	-1265.92	269.279	Erythroid	NA	NA	NA	NA	NA	NA	921.385	-1856.13	Neutrophil	1039.5	-1519.8	Neu	-363	315.381
-1528.21	-809.424	Mast	391.763	17.136	Undifferentiated	571.673	-1275.53	Neutrophil	2582.18	194.052	Monocyte	NA	NA	NA	NA	NA	NA	NA	NA	NA	NA	NA	NA	NA	NA	NA	698.035	-1448.36	Neutrophil	627.781	-909.956	Neutrophil	1228.88	-2153.56	Neutrophil	NA	NA	NA	NA	NA	NA	-965.4	-1426.87	Baso	1358.92	-10.4969	Undifferentiated	-526	787.018
735.792	-1368.75	Neutrophil	-412.615	147.682	Undifferentiated	-729.238	-500.781	Baso	891.397	-150.193	Undifferentiated	NA	NA	NA	NA	NA	NA	NA	NA	NA	NA	NA	NA	NA	NA	NA	-583.033	-1040.25	Undifferentiated	2567.11	-230.428	Monocyte	-978.367	-2054.95	Baso	NA	NA	NA	NA	NA	NA	-1015.82	-1944.98	Baso	748.639	-946.431	Neu	-1780	-392.831
625.5	-1419.98	Neutrophil	2192.21	-285.416	Monocyte	711.593	-647.762	Undifferentiated	502.433	291.491	Undifferentiated	NA	NA	NA	NA	NA	NA	NA	NA	NA	NA	NA	NA	NA	NA	NA	262.668	339.761	Undifferentiated	2304.48	-2051.14	Neutrophil	-867.493	-838.272	Baso	NA	NA	NA	NA	NA	NA	2425.6	-362.189	Monocyte	-1627.76	111.189	Mk	4.516098e+02	-737.333
-1116.03	288.126	Undifferentiated	-785.56	408.696	Undifferentiated	490.042	-283.648	Undifferentiated	455.507	262.799	Undifferentiated	NA	NA	NA	NA	NA	NA	NA	NA	NA	NA	NA	NA	NA	NA	NA	-1034.3	360.857	Undifferentiated	584.122	-19.605	Undifferentiated	-1200.07	407.168	Undifferentiated	NA	NA	NA	NA	NA	NA	1664.42	-2203.62	Neutrophil	148.431	1001.38	Undifferentiated	8.173814e+02	-1193.06
616.435	-1464.39	Neutrophil	713.735	-371.409	Undifferentiated	476.482	-208.012	Undifferentiated	-599.01	-325.713	Undifferentiated	NA	NA	NA	NA	NA	NA	NA	NA	NA	NA	NA	NA	NA	NA	NA	-1344.41	198.354	Erythroid	681.234	-1088.24	Neutrophil	1787.57	-2173.26	Neutrophil	NA	NA	NA	NA	NA	NA	-1083.96	-1471.58	Baso	-107.789	670.04	Undifferentiated	-1110	97.7175
1795.94	61.834	Monocyte	588.094	-471.673	Undifferentiated	458.734	916.993	Undifferentiated	2591.86	268.434	Monocyte	NA	NA	NA	NA	NA	NA	NA	NA	NA	NA	NA	NA	NA	NA	NA	-1085.77	-1622.35	Baso	3010.05	320.871	Monocyte	-1091.22	-1866.72	Baso	NA	NA	NA	NA	NA	NA	2696.91	-1899.42	Neutrophil	-344.885	618.62	Undifferentiated	-73.3	596.486
314.971	420.835	Undifferentiated	919.483	-197.717	Undifferentiated	817.951	174.22	Undifferentiated	326.281	340.927	Undifferentiated	NA	NA	NA	NA	NA	NA	NA	NA	NA	NA	NA	NA	NA	NA	NA	1683.82	-2159.06	Neutrophil	2430.86	-429.655	Monocyte	-1032.54	-1935.55	Baso	NA	NA	NA	NA	NA	NA	2460.12	-1988.4	Neutrophil	-2693.03	-1333	Er	-1810	-447.263
2281.16	-339.031	Monocyte	502.721	-169.897	Undifferentiated	-1149.51	-389.313	Undifferentiated	1144.54	-243.6	Undifferentiated	NA	NA	NA	NA	NA	NA	NA	NA	NA	NA	NA	NA	NA	NA	NA	1167.05	-1921.29	Neutrophil	621.395	-1235.72	Neutrophil	2440.28	-2047.21	Neutrophil	NA	NA	NA	NA	NA	NA	601.629	-1040.68	Neutrophil	428.39	571.81	Undifferentiated	-324	366.205
-1271.14	-568.207	Mast	547.262	-849.335	Undifferentiated	546.554	-542.077	Undifferentiated	577.381	-731.387	Undifferentiated	NA	NA	NA	NA	NA	NA	NA	NA	NA	NA	NA	NA	NA	NA	NA	688.311	-974.823	Neutrophil	2514.16	-437.142	Monocyte	2470.91	-1269.91	Undifferentiated	NA	NA	NA	NA	NA	NA	573.656	-798.371	Undifferentiated	-1299.55	-2425.65	Ma	1.661401e+02	928.523
2438.3	-149.466	Monocyte	907.982	-154.677	Undifferentiated	606.078	-1433.21	Neutrophil	1062.51	-2022.18	Neutrophil	NA	NA	NA	NA	NA	NA	NA	NA	NA	NA	NA	NA	NA	NA	NA	1198.8	-289.226	Undifferentiated	2160.67	-2091.56	Neutrophil	2639.05	-1959.54	Neutrophil	NA	NA	NA	NA	NA	NA	-1366.52	541.176	Meg	-1544.08	0.420366	Mk	1.830057e+03	-62.1676
488.983	-232.539	Undifferentiated	1479.9	-281.834	Monocyte	2547.21	-186.896	Monocyte	266.635	296.664	Undifferentiated	NA	NA	NA	NA	NA	NA	NA	NA	NA	NA	NA	NA	NA	NA	NA	2073.24	-300.131	Monocyte	-1020.68	-1913.26	Baso	563.459	-1285	Neutrophil	NA	NA	NA	NA	NA	NA	1637.42	-541.469	Undifferentiated	180.681	533.488	Undifferentiated	2.513533e+03	-400.54
423.528	-161.7	Undifferentiated	2057.41	-259.517	Monocyte	781.556	1442.49	Lymphoid	401.169	109.51	Undifferentiated	NA	NA	NA	NA	NA	NA	NA	NA	NA	NA	NA	NA	NA	NA	NA	75.071	31.725	Undifferentiated	484.69	-420.514	Undifferentiated	-575.983	-351.421	Undifferentiated	NA	NA	NA	NA	NA	NA	1691.91	-351.342	Monocyte	232.681	1239.01	Undifferentiated	8.347284e+02	405.681
48.677	207.479	Undifferentiated	767.89	-190.639	Undifferentiated	745.047	-280.035	Undifferentiated	-719.55	348.217	Undifferentiated	NA	NA	NA	NA	NA	NA	NA	NA	NA	NA	NA	NA	NA	NA	NA	549.786	-444.76	Undifferentiated	747.841	-1250.13	Neutrophil	807.532	-562.435	Undifferentiated	NA	NA	NA	NA	NA	NA	-1026.54	-1214.96	Baso	463.458	-666.61	Neu	-0.418	481.276
2425.27	-265.114	Monocyte	588.789	-1131.07	Neutrophil	157.445	-118.257	Undifferentiated	-722.313	368.068	Undifferentiated	NA	NA	NA	NA	NA	NA	NA	NA	NA	NA	NA	NA	NA	NA	NA	1029.99	-1961.21	Neutrophil	579.638	-1179.91	Neutrophil	-976.004	-1055.24	Baso	NA	NA	NA	NA	NA	NA	674.332	-1496.38	Neutrophil	760.809	370.968	Undifferentiated	-179	396.386
141.773	292.473	Undifferentiated	-1490.39	209.157	Erythroid	-1019.47	248.732	Undifferentiated	270.209	286.29	Undifferentiated	NA	NA	NA	NA	NA	NA	NA	NA	NA	NA	NA	NA	NA	NA	NA	1014.26	-548.982	Undifferentiated	635.049	-998.247	Neutrophil	888.521	-248.315	Undifferentiated	NA	NA	NA	NA	NA	NA	700.196	-376.916	Undifferentiated	208.973	538.657	Undifferentiated	2.167156e+01	939.264
699.61	225.379	Undifferentiated	-438.448	242.884	Undifferentiated	1628.24	-375.27	Monocyte	466.955	-447.6	Undifferentiated	NA	NA	NA	NA	NA	NA	NA	NA	NA	NA	NA	NA	NA	NA	NA	2524.49	-1963.63	Neutrophil	513	-1051.32	Neutrophil	1113.52	-2080.76	Neutrophil	NA	NA	NA	NA	NA	NA	2520.8	-303.282	Monocyte	-419.949	440.308	Undifferentiated	8.890156e+02	-3.43328
1414.77	38.426	Undifferentiated	2499.57	2.265	Monocyte	1094.26	-260.968	Undifferentiated	1523.79	698.448	Undifferentiated	NA	NA	NA	NA	NA	NA	NA	NA	NA	NA	NA	NA	NA	NA	NA	685.794	-377.082	Undifferentiated	1724.43	-292.931	Monocyte	-1721.91	-940.45	Mast	NA	NA	NA	NA	NA	NA	1454.98	-2133.95	Neutrophil	197.933	1125.3	Undifferentiated	-1430	-35.4731
2312.68	190.775	Undifferentiated	-953.329	362.335	Undifferentiated	481.414	-643.961	Undifferentiated	-705.389	-501.767	Undifferentiated	NA	NA	NA	NA	NA	NA	NA	NA	NA	NA	NA	NA	NA	NA	NA	770.02	-1534.91	Neutrophil	968.6	195.164	Undifferentiated	1434.39	-497.307	Undifferentiated	NA	NA	NA	NA	NA	NA	2498.41	-254.546	Monocyte	-151.526	424.367	Undifferentiated	2.390875e+02	-466.654
-686.612	375.84	Undifferentiated	573.884	-1100.53	Neutrophil	649.892	-666.834	Undifferentiated	-707.445	375.524	Undifferentiated	NA	NA	NA	NA	NA	NA	NA	NA	NA	NA	NA	NA	NA	NA	NA	786.096	-133.043	Undifferentiated	2378.82	-61.651	Monocyte	2310.04	-95.954	Monocyte	NA	NA	NA	NA	NA	NA	1346.09	-289.041	Undifferentiated	2336.22	-239.738	Mo	-31.1	723.937
563.744	-271.035	Undifferentiated	472.607	668.969	Undifferentiated	-469.435	201.04	Undifferentiated	351.633	362.936	Undifferentiated	NA	NA	NA	NA	NA	NA	NA	NA	NA	NA	NA	NA	NA	NA	NA	2056.32	-466.506	Monocyte	-990.721	-2002.02	Baso	-827.42	-400.618	Undifferentiated	NA	NA	NA	NA	NA	NA	2511.72	-925.822	Undifferentiated	-1583.25	63.8008	Mk	-825	24.7688
319.937	316.413	Undifferentiated	1615.34	-376.276	Monocyte	-178.971	811.68	Undifferentiated	-942.895	375.092	Undifferentiated	NA	NA	NA	NA	NA	NA	NA	NA	NA	NA	NA	NA	NA	NA	NA	-1100.79	-1921.71	Baso	2652.88	-1873.56	Neutrophil	-1100.57	-1658.79	Baso	NA	NA	NA	NA	NA	NA	-1075.84	-1603.49	Baso	2449.77	-439.704	Mo	-1650	-365.533
603.403	-1295.1	Neutrophil	611.357	-696.806	Undifferentiated	-1131.51	454.245	Undifferentiated	-971.623	331.547	Undifferentiated	NA	NA	NA	NA	NA	NA	NA	NA	NA	NA	NA	NA	NA	NA	NA	791.353	-1508.08	Neutrophil	2069.18	-448.78	Monocyte	2654.49	263.853	Monocyte	NA	NA	NA	NA	NA	NA	-1178.68	418.185	Undifferentiated	2757.43	-210.608	Mo	-1500	-21.0616
761.46	-1724.77	Neutrophil	1621.98	-277.885	Monocyte	507.08	890.134	Undifferentiated	384.731	389.606	Undifferentiated	NA	NA	NA	NA	NA	NA	NA	NA	NA	NA	NA	NA	NA	NA	NA	1667.11	-706.028	Undifferentiated	1182.68	-1998.71	Neutrophil	-1252.33	408.243	Undifferentiated	NA	NA	NA	NA	NA	NA	-1034.65	-1300.24	Baso	2843.92	-245.437	Mo	9.657915e+01	1037.13
399.627	-138.644	Undifferentiated	496.146	-598.03	Undifferentiated	1407.61	-421.582	Monocyte	608.861	159.678	Undifferentiated	NA	NA	NA	NA	NA	NA	NA	NA	NA	NA	NA	NA	NA	NA	NA	-1032.83	-1674.56	Baso	664.879	-827.129	Undifferentiated	1470.64	-2197.37	Neutrophil	NA	NA	NA	NA	NA	NA	2342.57	-2049.01	Neutrophil	-23.5024	-159.587	Undifferentiated	1.278221e+03	-45.5542
-1094.23	481.621	Undifferentiated	765.906	-1701.13	Neutrophil	2091.8	-198.124	Monocyte	426.85	-7.39	Undifferentiated	NA	NA	NA	NA	NA	NA	NA	NA	NA	NA	NA	NA	NA	NA	NA	1607.66	1275.88	Ccr7_DC	474.194	-1008.25	Neutrophil	-1087.02	-1679.42	Baso	NA	NA	NA	NA	NA	NA	-1105.22	236.813	Undifferentiated	-166.041	439.946	Undifferentiated	-1690	141.117
1427	-202.687	Monocyte	-613.482	84.586	Undifferentiated	582.633	-1058.85	Neutrophil	-937.464	202.464	Undifferentiated	NA	NA	NA	NA	NA	NA	NA	NA	NA	NA	NA	NA	NA	NA	NA	1049.22	-2009.89	Neutrophil	985.803	-468.746	Undifferentiated	1906.16	-2148.96	Neutrophil	NA	NA	NA	NA	NA	NA	528.136	-781.599	Undifferentiated	-1518.95	-25.1508	Mk	8.420728e+02	24.4958
2137.04	-217.867	Monocyte	-900.237	-775.497	Baso	645.803	-1302.72	Neutrophil	-805.171	450.46	Undifferentiated	NA	NA	NA	NA	NA	NA	NA	NA	NA	NA	NA	NA	NA	NA	NA	1668.74	-131.956	Monocyte	-984.9	263.807	Undifferentiated	1947.72	-2148.93	Neutrophil	NA	NA	NA	NA	NA	NA	-1873.32	-952.283	Mast	-2210.93	-611.314	Er	-2890	-2201.05
2165.28	-208.494	Monocyte	-532.984	189.817	Undifferentiated	1443.38	-329.726	Monocyte	-11.629	180.714	Undifferentiated	NA	NA	NA	NA	NA	NA	NA	NA	NA	NA	NA	NA	NA	NA	NA	762.599	-248.54	Undifferentiated	998.439	-1598.89	Undifferentiated	1723.31	-2213.83	Neutrophil	NA	NA	NA	NA	NA	NA	533.192	-935.275	Neutrophil	-516.461	381.74	Undifferentiated	-258	267.363
555.562	-832.901	Undifferentiated	-1512.67	578.535	Meg	-439.558	-161.522	Undifferentiated	470.584	-483.688	Undifferentiated	NA	NA	NA	NA	NA	NA	NA	NA	NA	NA	NA	NA	NA	NA	NA	2542.87	-404.976	Monocyte	2072.22	-418.522	Monocyte	566.153	-1054.46	Neutrophil	NA	NA	NA	NA	NA	NA	2030.64	-235.368	Monocyte	1025.39	-1438.91	Neu	-281	166.012
506.144	-275.845	Undifferentiated	-812.185	-181.522	Undifferentiated	-1142.56	496.411	Undifferentiated	-514.271	-190.122	Undifferentiated	NA	NA	NA	NA	NA	NA	NA	NA	NA	NA	NA	NA	NA	NA	NA	2376.86	-440.795	Monocyte	190.823	-320.175	Undifferentiated	961.877	-1954.24	Neutrophil	NA	NA	NA	NA	NA	NA	-880.312	-795.933	Baso	-34.6033	459.491	Undifferentiated	-335	486.651
852.87	-103.45	Undifferentiated	597.143	-987.485	Neutrophil	386.871	441.658	Undifferentiated	1999.16	-259.875	Monocyte	NA	NA	NA	NA	NA	NA	NA	NA	NA	NA	NA	NA	NA	NA	NA	1155.35	-1970.4	Neutrophil	715.731	-1453.28	Neutrophil	509.426	-990.731	Neutrophil	NA	NA	NA	NA	NA	NA	1091.41	-2100.11	Neutrophil	-475.823	761.255	Undifferentiated	1.769467e+03	-2952.96
528.56	-1195.42	Neutrophil	412.339	-128.787	Undifferentiated	446.062	6.547	Undifferentiated	2723.18	397.277	Monocyte	NA	NA	NA	NA	NA	NA	NA	NA	NA	NA	NA	NA	NA	NA	NA	1462.15	-603.22	Undifferentiated	1674.44	-136.547	Monocyte	686.29	-1381.11	Neutrophil	NA	NA	NA	NA	NA	NA	2179.33	-346.042	Monocyte	292.701	844.625	Undifferentiated	-2150	-573.459
395.566	-931.31	Neutrophil	361.83	45.095	Undifferentiated	508.676	-683.45	Undifferentiated	1494.28	-161.934	Monocyte	NA	NA	NA	NA	NA	NA	NA	NA	NA	NA	NA	NA	NA	NA	NA	-1698.29	-848.263	Mast	597.481	-1163.7	Neutrophil	543.188	-314.803	Undifferentiated	NA	NA	NA	NA	NA	NA	2436.9	-362.104	Monocyte	509.69	-729.538	Neu	2.294206e+03	-291.93
2028.73	-251.607	Monocyte	-1127.8	375.612	Undifferentiated	1263.86	176.243	Undifferentiated	436.277	-31.837	Undifferentiated	NA	NA	NA	NA	NA	NA	NA	NA	NA	NA	NA	NA	NA	NA	NA	2644.32	-189.023	Monocyte	583.694	-516.479	Undifferentiated	-983.557	-1327.59	Baso	NA	NA	NA	NA	NA	NA	790.048	-1746.21	Neutrophil	226.416	1225.06	Undifferentiated	6.648186e+02	-917.217
649.786	-1237.67	Neutrophil	362.531	330.072	Undifferentiated	-829.283	-356.087	Undifferentiated	361.54	90.492	Undifferentiated	NA	NA	NA	NA	NA	NA	NA	NA	NA	NA	NA	NA	NA	NA	NA	2433.14	-96.587	Monocyte	-860.671	-691.2	Undifferentiated	1562.66	-2232.22	Neutrophil	NA	NA	NA	NA	NA	NA	2833.74	344.686	Monocyte	-645.754	-2391.21	Ba	-496	660.926
538.671	-503.936	Undifferentiated	498.52	-605.301	Undifferentiated	-1094.98	433.922	Undifferentiated	-882.114	456.127	Undifferentiated	NA	NA	NA	NA	NA	NA	NA	NA	NA	NA	NA	NA	NA	NA	NA	-560.163	-1447.04	Eos	1220.08	-2087.1	Neutrophil	2720.72	245.108	Monocyte	NA	NA	NA	NA	NA	NA	-1073.22	-1400.45	Baso	-1478.26	-310.773	Undifferentiated	-962	-46.3931
165.717	652.673	Undifferentiated	503.084	55.219	Undifferentiated	568.405	-612.756	Undifferentiated	266.092	643.907	Undifferentiated	NA	NA	NA	NA	NA	NA	NA	NA	NA	NA	NA	NA	NA	NA	NA	2766.56	-1623.85	Neutrophil	1155.34	-1978.49	Neutrophil	2697.68	-125.875	Monocyte	NA	NA	NA	NA	NA	NA	-385.904	-419.805	Baso	126.084	592.654	Undifferentiated	2.675319e+03	-529.118
631.888	-706.58	Undifferentiated	-1021.1	300.405	Undifferentiated	826.32	1631.56	Undifferentiated	378.933	63.367	Undifferentiated	NA	NA	NA	NA	NA	NA	NA	NA	NA	NA	NA	NA	NA	NA	NA	199.975	252.518	Undifferentiated	421.981	-957.369	Neutrophil	2794.96	212.229	Monocyte	NA	NA	NA	NA	NA	NA	-1078.59	-1452.43	Baso	-1.80001	466.72	Undifferentiated	-2710	-1358.15
539.434	-699.241	Undifferentiated	-890.895	331.111	Undifferentiated	581.332	-1338.19	Neutrophil	1275.27	-246.554	Undifferentiated	NA	NA	NA	NA	NA	NA	NA	NA	NA	NA	NA	NA	NA	NA	NA	1640.27	-441.325	Monocyte	1732.55	-2223.56	Neutrophil	2724.07	-1730.32	Neutrophil	NA	NA	NA	NA	NA	NA	2909.59	283.728	Monocyte	-1322.03	-66.7207	Undifferentiated	2.720804e+03	-288.736
462.119	-595.624	Undifferentiated	-1208.91	496.898	Undifferentiated	422.325	-115.398	Undifferentiated	-586.403	-318.225	Undifferentiated	NA	NA	NA	NA	NA	NA	NA	NA	NA	NA	NA	NA	NA	NA	NA	1304.39	-429.973	Undifferentiated	2344.3	-2069.59	Neutrophil	-1002.95	-2029.02	Baso	NA	NA	NA	NA	NA	NA	1940.96	-2128.19	Neutrophil	-3.57201	-478.665	Undifferentiated	8.114840e+01	909.415
374.255	114.262	Undifferentiated	664.217	-1293.17	Neutrophil	709.539	-462.842	Undifferentiated	282.197	391.321	Undifferentiated	NA	NA	NA	NA	NA	NA	NA	NA	NA	NA	NA	NA	NA	NA	NA	-894.22	-1362.54	Baso	829.904	-1703.41	Neutrophil	-1045.91	-1636.33	Baso	NA	NA	NA	NA	NA	NA	-1514.44	555.245	Meg	-219.855	19.41	Undifferentiated	-405	301.586
-202.72	238.184	Undifferentiated	491.51	-305.823	Undifferentiated	564.006	-1289.25	Neutrophil	-852.211	400.685	Undifferentiated	NA	NA	NA	NA	NA	NA	NA	NA	NA	NA	NA	NA	NA	NA	NA	1265.52	-183.601	Undifferentiated	-1087.02	-1896.02	Baso	2148.91	-2114.3	Neutrophil	NA	NA	NA	NA	NA	NA	2701.93	203.796	Monocyte	-1420.46	-220.161	Undifferentiated	-236	273.831
-1098.35	295.295	Undifferentiated	1660.76	-291.731	Monocyte	575.609	-714.5	Undifferentiated	467.647	353.751	Undifferentiated	NA	NA	NA	NA	NA	NA	NA	NA	NA	NA	NA	NA	NA	NA	NA	-1371.28	541.075	Meg	687.924	-254.173	Undifferentiated	808.484	-1623.48	Neutrophil	NA	NA	NA	NA	NA	NA	1251.29	1424.63	pDC	520.55	483.009	Undifferentiated	-521	434.209
605.733	1327.28	Undifferentiated	477.517	-390.129	Undifferentiated	1777.7	-362.749	Monocyte	-827.064	415.399	Undifferentiated	NA	NA	NA	NA	NA	NA	NA	NA	NA	NA	NA	NA	NA	NA	NA	83.922	652.175	Undifferentiated	1576.53	-376.337	Monocyte	511.903	-86.929	Undifferentiated	NA	NA	NA	NA	NA	NA	-893.049	-936.918	Baso	154.964	689.245	Undifferentiated	3.972406e+02	289.07
832.508	110.1	Undifferentiated	798.206	-106.39	Undifferentiated	-1045.72	482.623	Undifferentiated	193.634	592.001	Undifferentiated	NA	NA	NA	NA	NA	NA	NA	NA	NA	NA	NA	NA	NA	NA	NA	1236.9	-2160.41	Neutrophil	756.61	-1564.3	Neutrophil	493.456	-350.535	Undifferentiated	NA	NA	NA	NA	NA	NA	2852.64	92.644	Monocyte	-569.51	340.948	Undifferentiated	1.091626e+02	524.184
66.18	680.857	Undifferentiated	-898.06	336.987	Undifferentiated	921.348	-1915.08	Neutrophil	-572.465	-264.852	Undifferentiated	NA	NA	NA	NA	NA	NA	NA	NA	NA	NA	NA	NA	NA	NA	NA	-1747.04	-876.357	Mast	902.529	-1287.72	Neutrophil	-1045.24	-1257.72	Baso	NA	NA	NA	NA	NA	NA	-1835.41	701.282	Meg	2534.23	-443.784	Mo	-1500	-0.374377
2494.64	-329.7	Monocyte	697.259	-1586.49	Neutrophil	-150.554	186.833	Undifferentiated	389.463	124.514	Undifferentiated	NA	NA	NA	NA	NA	NA	NA	NA	NA	NA	NA	NA	NA	NA	NA	3005.01	321.429	Monocyte	905.227	-1770.3	Neutrophil	-902.374	-789.894	Baso	NA	NA	NA	NA	NA	NA	637.94	-376.992	Undifferentiated	-398.638	489.865	Undifferentiated	-1600	39.7081
766.051	1648.44	Undifferentiated	-611.655	344.301	Undifferentiated	645.506	-1323.85	Neutrophil	-678.079	-423.791	Undifferentiated	NA	NA	NA	NA	NA	NA	NA	NA	NA	NA	NA	NA	NA	NA	NA	2555.21	-121.327	Monocyte	1157.02	-2044.17	Neutrophil	-869.248	-813.417	Baso	NA	NA	NA	NA	NA	NA	-1159.76	466.01	Undifferentiated	-111.125	611.116	Undifferentiated	-69.7	744.526
539.798	-685.528	Undifferentiated	31.715	604.249	Undifferentiated	-124.821	760.583	Undifferentiated	-760.464	353.063	Undifferentiated	NA	NA	NA	NA	NA	NA	NA	NA	NA	NA	NA	NA	NA	NA	NA	613.333	-609.779	Undifferentiated	1828.19	-373.007	Monocyte	-939.994	-1978.27	Baso	NA	NA	NA	NA	NA	NA	-1237.3	493.716	Undifferentiated	-2641.8	-1288.21	Er	8.854246e+01	756.342
-605.263	313.903	Undifferentiated	202.053	-285.995	Undifferentiated	-1045.89	438.518	Undifferentiated	428.781	590.043	Undifferentiated	NA	NA	NA	NA	NA	NA	NA	NA	NA	NA	NA	NA	NA	NA	NA	-1576.35	609.991	Meg	2772.67	-9.014	Monocyte	1216.1	-255.286	Undifferentiated	NA	NA	NA	NA	NA	NA	-1065.33	-1890.49	Baso	-1411.98	-61.5835	Undifferentiated	-395	371.342
337.335	223.874	Undifferentiated	1426.71	-298.725	Monocyte	-800.662	-599.825	Undifferentiated	-1394.95	224.738	Erythroid	NA	NA	NA	NA	NA	NA	NA	NA	NA	NA	NA	NA	NA	NA	NA	994.193	-1797.64	Neutrophil	2228.47	-2091.12	Neutrophil	1115.49	-2086.61	Neutrophil	NA	NA	NA	NA	NA	NA	679.972	-1478.14	Neutrophil	2083.89	-3211.78	Neu	-294	356.749
704.26	201.529	Undifferentiated	813.087	1645.85	Undifferentiated	329.618	-110.502	Undifferentiated	614.605	-37.185	Undifferentiated	NA	NA	NA	NA	NA	NA	NA	NA	NA	NA	NA	NA	NA	NA	NA	-1179.34	-218.143	Undifferentiated	341.419	-503.243	Undifferentiated	1262.46	-2150.16	Neutrophil	NA	NA	NA	NA	NA	NA	816.082	-1710.18	Neutrophil	108.806	-306.969	Undifferentiated	2.909617e+03	-667.275
605.061	-1326.37	Neutrophil	-874.442	244.749	Undifferentiated	937.283	1504.23	Lymphoid	361.268	216.254	Undifferentiated	NA	NA	NA	NA	NA	NA	NA	NA	NA	NA	NA	NA	NA	NA	NA	1353.48	-2049.14	Neutrophil	1745.86	1390.09	Ccr7_DC	895.798	-1927.38	Neutrophil	NA	NA	NA	NA	NA	NA	460.645	-623.8	Undifferentiated	-338.201	322.149	Undifferentiated	1.844713e+03	-85.8332
-1215.86	519.864	Undifferentiated	-814.43	-157.467	Undifferentiated	285.46	112.156	Undifferentiated	-635.245	337.975	Undifferentiated	NA	NA	NA	NA	NA	NA	NA	NA	NA	NA	NA	NA	NA	NA	NA	-1079.31	-1886.16	Baso	-1834.67	-946.931	Mast	2457.88	-397.834	Monocyte	NA	NA	NA	NA	NA	NA	-1017	289.784	Undifferentiated	945.773	72.983	Undifferentiated	6.952533e+02	1401.17
2256.89	105.428	Monocyte	-1175.77	516.417	Undifferentiated	637.088	86.468	Undifferentiated	1242.37	-151.502	Undifferentiated	NA	NA	NA	NA	NA	NA	NA	NA	NA	NA	NA	NA	NA	NA	NA	1237.79	-2038.91	Neutrophil	700.732	-1469.32	Neutrophil	2924.24	348.463	Monocyte	NA	NA	NA	NA	NA	NA	601.232	-1314.13	Neutrophil	-103.918	-62.4818	Undifferentiated	1.570220e+03	-726.463
372.793	-702.89	Undifferentiated	637.348	-1186.12	Neutrophil	310.279	-4.438	Undifferentiated	-1224.27	522.144	Undifferentiated	NA	NA	NA	NA	NA	NA	NA	NA	NA	NA	NA	NA	NA	NA	NA	2337.44	-2040.4	Neutrophil	1945.85	-429.824	Monocyte	2725.69	-1799.84	Neutrophil	NA	NA	NA	NA	NA	NA	2384.55	-228.935	Monocyte	-461.141	194.946	Undifferentiated	2.057515e+02	-441.011
783.74	1712.61	Undifferentiated	407.367	78.903	Undifferentiated	-22.461	339.808	Undifferentiated	-890.378	452.629	Undifferentiated	NA	NA	NA	NA	NA	NA	NA	NA	NA	NA	NA	NA	NA	NA	NA	727.803	1432.5	Undifferentiated	974.029	-1971.21	Neutrophil	-872.775	-1848.87	Baso	NA	NA	NA	NA	NA	NA	-1025.23	-1191.65	Baso	-50.8081	509.459	Undifferentiated	-1300	-83.4887
567.131	-877.589	Undifferentiated	716.13	-256.169	Undifferentiated	220.856	95.136	Undifferentiated	421.231	354.011	Undifferentiated	NA	NA	NA	NA	NA	NA	NA	NA	NA	NA	NA	NA	NA	NA	NA	2563.23	-1955.32	Neutrophil	2202.5	-313.148	Monocyte	2620.02	-1960.71	Neutrophil	NA	NA	NA	NA	NA	NA	-1098.9	-1782.58	Baso	1166.52	-1672.72	Neu	-1410	-76.5672
402.541	-14.49	Undifferentiated	-969.914	471.56	Undifferentiated	296.306	-17.721	Undifferentiated	-142.113	382.296	Undifferentiated	NA	NA	NA	NA	NA	NA	NA	NA	NA	NA	NA	NA	NA	NA	NA	-1277.61	229.201	Erythroid	710.108	-1610.22	Neutrophil	-1034.15	-1276.19	Baso	NA	NA	NA	NA	NA	NA	-1462.16	519.742	Meg	814.859	-1114.6	Neu	-613	-130.589
1816.97	-371.329	Monocyte	1597.17	-208.795	Monocyte	-66.759	318.772	Undifferentiated	654.497	123.344	Undifferentiated	NA	NA	NA	NA	NA	NA	NA	NA	NA	NA	NA	NA	NA	NA	NA	-453.837	-138.981	Undifferentiated	-976.374	-2050.34	Baso	716.463	-312.176	Undifferentiated	NA	NA	NA	NA	NA	NA	1573.72	-307.256	Monocyte	344.238	382.897	Undifferentiated	-466	771.125
588.408	-1244.25	Neutrophil	2543.97	-90.481	Monocyte	1116.22	-218.214	Undifferentiated	496.138	-565.134	Undifferentiated	NA	NA	NA	NA	NA	NA	NA	NA	NA	NA	NA	NA	NA	NA	NA	1338.11	-1909.37	Neutrophil	-668.787	-1446.36	Eos	-1055.79	-1343.21	Baso	NA	NA	NA	NA	NA	NA	1373.84	-2186.93	Neutrophil	2725.63	-97.5549	Mo	-2510	-1049.62
-4.835	627.66	Undifferentiated	-1307.09	533.267	Meg	591.398	-333.215	Undifferentiated	817.463	-38.877	Undifferentiated	NA	NA	NA	NA	NA	NA	NA	NA	NA	NA	NA	NA	NA	NA	NA	1196.86	-101.115	Undifferentiated	2554.4	-342.88	Monocyte	-1502.84	-796.887	Mast	NA	NA	NA	NA	NA	NA	2987.17	225.116	Monocyte	-970.259	-272.874	Undifferentiated	9.670925e+01	503.21
719.099	492.216	Undifferentiated	31.027	182.601	Undifferentiated	2446.84	-397.565	Monocyte	494.582	-528.382	Undifferentiated	NA	NA	NA	NA	NA	NA	NA	NA	NA	NA	NA	NA	NA	NA	NA	1531.2	-211.344	Monocyte	2391.24	-372.851	Monocyte	-918.927	-890.039	Baso	NA	NA	NA	NA	NA	NA	-771.689	-569.328	Undifferentiated	158.873	1086.93	Undifferentiated	2.132403e+03	-227.433
515.151	-583.118	Undifferentiated	597.092	-1105	Neutrophil	226.688	162.78	Undifferentiated	330.587	349.359	Undifferentiated	NA	NA	NA	NA	NA	NA	NA	NA	NA	NA	NA	NA	NA	NA	NA	1394.82	-2078.98	Neutrophil	-1010.17	-1892.31	Baso	-1178.08	252.04	Undifferentiated	NA	NA	NA	NA	NA	NA	-435.063	427.742	Undifferentiated	-484.962	216.088	Undifferentiated	2.210778e+02	-456.819
2051.68	-160.385	Monocyte	541.629	-392.066	Undifferentiated	368.222	710.454	Undifferentiated	2180.45	10.396	Monocyte	NA	NA	NA	NA	NA	NA	NA	NA	NA	NA	NA	NA	NA	NA	NA	2568.29	-242.676	Monocyte	2433.83	-1436.2	Undifferentiated	1457.46	-2193.38	Neutrophil	NA	NA	NA	NA	NA	NA	2290.95	-2011.21	Neutrophil	-1586.4	-345.959	Er	-990	-105.832
70.228	702.332	Undifferentiated	545.74	-697.119	Undifferentiated	252.724	184.911	Undifferentiated	465.515	-367.624	Undifferentiated	NA	NA	NA	NA	NA	NA	NA	NA	NA	NA	NA	NA	NA	NA	NA	704.084	-1557.25	Neutrophil	-1800.12	687.227	Meg	-828.468	-697.08	Baso	NA	NA	NA	NA	NA	NA	2718.22	-1304.23	Neutrophil	-324.733	542.417	Undifferentiated	1.995186e+03	-326.843
1830.28	215.31	Undifferentiated	406.196	-133.991	Undifferentiated	450.956	-290.806	Undifferentiated	-248.931	42.057	Undifferentiated	NA	NA	NA	NA	NA	NA	NA	NA	NA	NA	NA	NA	NA	NA	NA	-1081.98	-1329.71	Undifferentiated	754.419	-334.093	Undifferentiated	2711.66	231.211	Monocyte	NA	NA	NA	NA	NA	NA	2614.8	-207.541	Monocyte	-479.819	641.561	Undifferentiated	-12.6	-166.419
513.036	-625.365	Undifferentiated	366.447	-222	Undifferentiated	518.943	-167.935	Undifferentiated	597.072	-1216.21	Neutrophil	NA	NA	NA	NA	NA	NA	NA	NA	NA	NA	NA	NA	NA	NA	NA	687.405	-1225.17	Neutrophil	362.616	-482.109	Undifferentiated	1429.36	-2211.13	Neutrophil	NA	NA	NA	NA	NA	NA	786.42	-169.218	Undifferentiated	-32.5428	814.077	Undifferentiated	3.706369e+02	728.642
449.525	170.963	Undifferentiated	492.757	-161.752	Undifferentiated	481.984	-110.974	Undifferentiated	609.895	-1413.84	Neutrophil	NA	NA	NA	NA	NA	NA	NA	NA	NA	NA	NA	NA	NA	NA	NA	533.627	-319.115	Undifferentiated	487.584	-191.365	Undifferentiated	-1130.8	275.858	Undifferentiated	NA	NA	NA	NA	NA	NA	712.547	-913.306	Neutrophil	-114.638	726.875	Undifferentiated	-791	-1090.32
157.838	606.807	Undifferentiated	-1087.15	322.474	Undifferentiated	743.412	-1662	Neutrophil	2474.85	174.576	Monocyte	NA	NA	NA	NA	NA	NA	NA	NA	NA	NA	NA	NA	NA	NA	NA	329.194	-449.646	Undifferentiated	842.905	-1626.21	Neutrophil	2425.58	-1997.79	Neutrophil	NA	NA	NA	NA	NA	NA	-1281.57	491.141	Undifferentiated	401.564	-602.231	Neu	3.983265e+00	759.119
915.997	-128.9	Undifferentiated	990.95	-1933.15	Neutrophil	2528.69	-184.482	Monocyte	2399.8	-60.543	Monocyte	NA	NA	NA	NA	NA	NA	NA	NA	NA	NA	NA	NA	NA	NA	NA	-1080.95	-1293.55	Undifferentiated	1721.81	-179.462	Monocyte	1883.5	-2171.48	Neutrophil	NA	NA	NA	NA	NA	NA	-1183.61	243.175	Undifferentiated	-577.926	547.433	Undifferentiated	1.266835e+03	-71.046
-1197.99	512.338	Undifferentiated	666.1	1125.51	Undifferentiated	568.575	-1061.43	Neutrophil	626.637	145.748	Undifferentiated	NA	NA	NA	NA	NA	NA	NA	NA	NA	NA	NA	NA	NA	NA	NA	-1092.79	100.973	Undifferentiated	-144.149	755.162	Undifferentiated	-1019.15	-1822.47	Baso	NA	NA	NA	NA	NA	NA	573.673	-1164.35	Neutrophil	110.908	1012.2	Undifferentiated	1.268545e+02	159.659
1887.45	-751.729	Undifferentiated	892.744	-1861.63	Neutrophil	-931.917	412.675	Undifferentiated	-740.857	310.174	Undifferentiated	NA	NA	NA	NA	NA	NA	NA	NA	NA	NA	NA	NA	NA	NA	NA	-1039.41	-1685.92	Baso	2325.17	-582.407	Undifferentiated	-1065.15	-1734.48	Baso	NA	NA	NA	NA	NA	NA	807.389	-1553.63	Neutrophil	-464.719	379.261	Undifferentiated	1.381630e+03	97.1073
-817.254	-608.974	Undifferentiated	-678.178	472.455	Undifferentiated	1757.08	-332.261	Monocyte	-909.99	314.453	Undifferentiated	NA	NA	NA	NA	NA	NA	NA	NA	NA	NA	NA	NA	NA	NA	NA	2849.43	352.008	Monocyte	2620.34	-895.972	Undifferentiated	2417.46	-1964.69	Neutrophil	NA	NA	NA	NA	NA	NA	517.229	-530.913	Undifferentiated	2131.22	-220.298	Mo	-593	-2925.28
1086.54	39.411	Undifferentiated	-1180.89	279.28	Undifferentiated	-117.482	1002.85	Undifferentiated	263.604	325.97	Undifferentiated	NA	NA	NA	NA	NA	NA	NA	NA	NA	NA	NA	NA	NA	NA	NA	2659.68	-133.497	Monocyte	-1098.83	-1779.23	Baso	-1039.51	-1658.64	Baso	NA	NA	NA	NA	NA	NA	1406.36	-576.45	Undifferentiated	-142.604	462.669	Undifferentiated	-2120	-610.702
2341.44	-415.757	Monocyte	564.925	-615.979	Undifferentiated	699.494	-1256.81	Neutrophil	275.708	430.369	Undifferentiated	NA	NA	NA	NA	NA	NA	NA	NA	NA	NA	NA	NA	NA	NA	NA	2692.82	-1923.29	Neutrophil	1320.25	1503.35	pDC	-1149.32	284.089	Undifferentiated	NA	NA	NA	NA	NA	NA	761.996	-1690.64	Neutrophil	-87.6416	477.601	Undifferentiated	-411	295.184
-1180.77	486.482	Undifferentiated	651.909	-223.041	Undifferentiated	-1.198	205.264	Undifferentiated	436.861	-14.097	Undifferentiated	NA	NA	NA	NA	NA	NA	NA	NA	NA	NA	NA	NA	NA	NA	NA	-1714.86	-917.732	Mast	420.232	-503.857	Undifferentiated	1509.5	-447.582	Monocyte	NA	NA	NA	NA	NA	NA	459.863	-846.019	Undifferentiated	2890.92	-660.163	Mo	-360	383.369
392.284	-27.551	Undifferentiated	-1261.83	-637.562	Mast	474.39	-253.357	Undifferentiated	556.223	181.204	Undifferentiated	NA	NA	NA	NA	NA	NA	NA	NA	NA	NA	NA	NA	NA	NA	NA	1647.16	-365.258	Monocyte	658.132	-932.264	Neutrophil	-1000.81	-1068.75	Baso	NA	NA	NA	NA	NA	NA	-1223.11	490.694	Undifferentiated	-278.012	484.217	Undifferentiated	-729	-217.919
551.921	-767.638	Undifferentiated	654.78	-320.451	Undifferentiated	-996.98	217.535	Undifferentiated	433.585	-134.46	Undifferentiated	NA	NA	NA	NA	NA	NA	NA	NA	NA	NA	NA	NA	NA	NA	NA	-1126.39	484.053	Undifferentiated	606.554	-164.777	Undifferentiated	1273.82	-281.251	Undifferentiated	NA	NA	NA	NA	NA	NA	984.05	-2013.5	Neutrophil	310.139	756.361	Undifferentiated	2.213054e+03	-228.096
572.979	-756.091	Undifferentiated	531.121	-439.974	Undifferentiated	-1689.66	642.456	Meg	2317.75	482.91	Undifferentiated	NA	NA	NA	NA	NA	NA	NA	NA	NA	NA	NA	NA	NA	NA	NA	691.152	-1431.77	Neutrophil	25.075	425.403	Undifferentiated	-1089.45	-1480.63	Baso	NA	NA	NA	NA	NA	NA	2469.53	-408.391	Monocyte	1386.89	-1080.62	Undifferentiated	-369	313.322
460.187	-532.323	Undifferentiated	446.89	-683.236	Undifferentiated	613.084	-130.309	Undifferentiated	-947.987	-455.101	Undifferentiated	NA	NA	NA	NA	NA	NA	NA	NA	NA	NA	NA	NA	NA	NA	NA	595.49	-408.141	Undifferentiated	324.369	-102.853	Undifferentiated	592.887	-1305.51	Neutrophil	NA	NA	NA	NA	NA	NA	717.349	-1549.14	Neutrophil	-1465.48	-63.0339	Undifferentiated	-200	358.99
1801.18	79.438	Monocyte	201.229	222.194	Undifferentiated	639.733	-1420.1	Neutrophil	462.944	-340.647	Undifferentiated	NA	NA	NA	NA	NA	NA	NA	NA	NA	NA	NA	NA	NA	NA	NA	487.342	363.989	Undifferentiated	1021.5	-504.966	Undifferentiated	1496.62	-418.121	Monocyte	NA	NA	NA	NA	NA	NA	2776.28	324.644	Monocyte	-288.493	844.955	Undifferentiated	-285	403.105
533.505	-701.559	Undifferentiated	1729.85	-175.112	Monocyte	570.595	-424.016	Undifferentiated	-791.275	329.058	Undifferentiated	NA	NA	NA	NA	NA	NA	NA	NA	NA	NA	NA	NA	NA	NA	NA	-1074.73	-1525.28	Baso	-1682.09	-839.528	Mast	-1675.94	632.758	Meg	NA	NA	NA	NA	NA	NA	-1037.49	-1766.01	Baso	126.169	-211.956	Undifferentiated	6.028774e+02	-929.524
640.551	254.506	Undifferentiated	-552.328	468.053	Undifferentiated	831.572	-206.377	Undifferentiated	-1194.47	264.849	Undifferentiated	NA	NA	NA	NA	NA	NA	NA	NA	NA	NA	NA	NA	NA	NA	NA	2296.6	-2073.52	Neutrophil	2435.26	-1378.79	Undifferentiated	2957.63	146.694	Monocyte	NA	NA	NA	NA	NA	NA	1421.44	-2219.68	Neutrophil	-634.307	-1936.86	Ba	-1390	-108.028
-938.534	319.262	Undifferentiated	2426.35	-58.474	Monocyte	224.85	430.689	Undifferentiated	556.841	-688.104	Undifferentiated	NA	NA	NA	NA	NA	NA	NA	NA	NA	NA	NA	NA	NA	NA	NA	2093.63	-181.81	Monocyte	-1119.98	355.418	Undifferentiated	-1312	530.977	Meg	NA	NA	NA	NA	NA	NA	2706.58	-207.288	Monocyte	165.204	893.903	Undifferentiated	-1450	-113.252
-737.382	-418.878	Undifferentiated	2628.31	-171.134	Monocyte	602.726	-1404.35	Neutrophil	-1246.66	-687.774	Mast	NA	NA	NA	NA	NA	NA	NA	NA	NA	NA	NA	NA	NA	NA	NA	-1170.09	258.297	Undifferentiated	2803.44	-1571.88	Neutrophil	-1004.91	-1139.74	Baso	NA	NA	NA	NA	NA	NA	2761.93	-104.7	Monocyte	1108.07	-1545.49	Neu	-1970	-439.008
-1012.91	358.458	Undifferentiated	575.406	-607.089	Undifferentiated	389.893	-182.045	Undifferentiated	-1150.61	505.052	Undifferentiated	NA	NA	NA	NA	NA	NA	NA	NA	NA	NA	NA	NA	NA	NA	NA	770.408	1.715	Undifferentiated	1589.67	-243.605	Monocyte	1293.04	-2161.98	Neutrophil	NA	NA	NA	NA	NA	NA	2575.66	-585.879	Undifferentiated	-1687.67	-342.774	Er	-1460	-21.7936
645.559	-1328.01	Neutrophil	149.947	405.32	Undifferentiated	459.24	-1197.66	Neutrophil	475.971	9.646	Undifferentiated	NA	NA	NA	NA	NA	NA	NA	NA	NA	NA	NA	NA	NA	NA	NA	971.535	-293.846	Undifferentiated	488.297	-155.541	Undifferentiated	590.838	-1228.4	Neutrophil	NA	NA	NA	NA	NA	NA	2315.91	-2040.91	Neutrophil	244.164	368.796	Undifferentiated	-663	-2352.4
802.484	-350.103	Undifferentiated	2071.83	-164.138	Monocyte	546.467	-411.045	Undifferentiated	-458.763	298.455	Undifferentiated	NA	NA	NA	NA	NA	NA	NA	NA	NA	NA	NA	NA	NA	NA	NA	-964.925	-765.952	Baso	811.444	-416.536	Undifferentiated	2283.64	-327.08	Monocyte	NA	NA	NA	NA	NA	NA	545.198	-975.001	Neutrophil	-934.759	-63.3325	Undifferentiated	-67.9	421.768
555.484	-74.615	Undifferentiated	-938.301	458.432	Undifferentiated	641.385	-1028.57	Neutrophil	334.473	280.163	Undifferentiated	NA	NA	NA	NA	NA	NA	NA	NA	NA	NA	NA	NA	NA	NA	NA	689.269	-1319.08	Neutrophil	714.093	-1498.42	Neutrophil	2411.23	-178.492	Monocyte	NA	NA	NA	NA	NA	NA	-949.08	-975.781	Baso	-539.595	567.884	Undifferentiated	6.412288e+01	707.599
-819.359	468.903	Undifferentiated	-904.35	-856.054	Baso	564.251	-993.963	Neutrophil	-816.738	375.111	Undifferentiated	NA	NA	NA	NA	NA	NA	NA	NA	NA	NA	NA	NA	NA	NA	NA	1145.39	-2045.55	Neutrophil	-1040.57	-1224.38	Baso	2821.28	-1468.71	Neutrophil	NA	NA	NA	NA	NA	NA	2970.32	543.27	Monocyte	-478.254	383.246	Undifferentiated	2.797624e+03	-658.346
552.267	-618.009	Undifferentiated	774.15	-479.861	Undifferentiated	607.748	-1336.94	Neutrophil	-790.045	-605.47	Undifferentiated	NA	NA	NA	NA	NA	NA	NA	NA	NA	NA	NA	NA	NA	NA	NA	875.376	-1672.08	Neutrophil	-1152.89	281.809	Undifferentiated	895.699	-310.635	Undifferentiated	NA	NA	NA	NA	NA	NA	-931.016	268.567	Undifferentiated	-1775.35	-396.497	Er	2.255532e+03	-304.742
999.615	175.601	Undifferentiated	1603.4	-224.789	Monocyte	533.685	3.21	Undifferentiated	-1094.6	511.778	Undifferentiated	NA	NA	NA	NA	NA	NA	NA	NA	NA	NA	NA	NA	NA	NA	NA	-1038.9	100.19	Undifferentiated	-1248.35	322.254	Undifferentiated	2597.98	-197.054	Monocyte	NA	NA	NA	NA	NA	NA	2839.75	-45.511	Monocyte	219.345	-468.743	Undifferentiated	-410	202.593
71.503	773.825	Undifferentiated	464.634	-178.936	Undifferentiated	543.189	-949.656	Neutrophil	283.115	513.272	Undifferentiated	NA	NA	NA	NA	NA	NA	NA	NA	NA	NA	NA	NA	NA	NA	NA	-922.025	-807.15	Baso	1984.84	-487.719	Monocyte	-1350.97	527.878	Meg	NA	NA	NA	NA	NA	NA	-1105.96	296.819	Undifferentiated	-194.816	325.503	Undifferentiated	-1170	-339.764
2487.28	-140.81	Monocyte	-580.829	-255.867	Undifferentiated	506.18	-767.534	Undifferentiated	1758.26	-319.114	Monocyte	NA	NA	NA	NA	NA	NA	NA	NA	NA	NA	NA	NA	NA	NA	NA	589.451	-280.422	Undifferentiated	995.37	-1931.97	Neutrophil	-1111.56	294.158	Undifferentiated	NA	NA	NA	NA	NA	NA	-1360.94	546.381	Meg	-426.755	529.866	Undifferentiated	-97.4	659.362
792.91	-1774.54	Neutrophil	-565.708	-253.095	Undifferentiated	1682.38	-205.489	Monocyte	1505.39	-64.139	Monocyte	NA	NA	NA	NA	NA	NA	NA	NA	NA	NA	NA	NA	NA	NA	NA	428.336	84.468	Undifferentiated	35.306	507.611	Undifferentiated	-1108.93	267.26	Undifferentiated	NA	NA	NA	NA	NA	NA	2606.74	-89.19	Monocyte	-261.954	146.568	Undifferentiated	2.571747e+02	-501.273
348.592	22.322	Undifferentiated	921.655	-347.821	Undifferentiated	2050.82	-294.512	Monocyte	741.001	-11.078	Undifferentiated	NA	NA	NA	NA	NA	NA	NA	NA	NA	NA	NA	NA	NA	NA	NA	557.586	-1044.41	Neutrophil	2991.42	252.237	Monocyte	-1257.79	500.921	Undifferentiated	NA	NA	NA	NA	NA	NA	-1286.33	534.634	Undifferentiated	-617.105	261.246	Undifferentiated	1.445696e+03	-72.941
228.295	486.592	Undifferentiated	591.435	-1228.11	Neutrophil	-173.64	923.982	Undifferentiated	259.913	265.597	Undifferentiated	NA	NA	NA	NA	NA	NA	NA	NA	NA	NA	NA	NA	NA	NA	NA	588.77	-740.068	Undifferentiated	3004.34	284.358	Monocyte	-1551.08	594.198	Meg	NA	NA	NA	NA	NA	NA	1243.01	-249.726	Undifferentiated	872.101	-1256.24	Neu	3.954184e+02	80.6081
1210.33	-473.407	Undifferentiated	239.869	290.808	Undifferentiated	2485.69	64.848	Monocyte	1708.84	-151.021	Monocyte	NA	NA	NA	NA	NA	NA	NA	NA	NA	NA	NA	NA	NA	NA	NA	999.587	-1918.12	Neutrophil	-1012.9	-1905.08	Baso	3015.59	462.608	Monocyte	NA	NA	NA	NA	NA	NA	2746.43	-240.937	Monocyte	-67.7381	678.201	Undifferentiated	-587	72.7292
1820.6	-263.775	Monocyte	225.075	314.804	Undifferentiated	536.029	-179.647	Undifferentiated	-1299.49	233.464	Erythroid	NA	NA	NA	NA	NA	NA	NA	NA	NA	NA	NA	NA	NA	NA	NA	2353.38	-421.354	Monocyte	762.443	198.859	Undifferentiated	-1091.75	-1835.31	Baso	NA	NA	NA	NA	NA	NA	2041.6	-2107.08	Neutrophil	2231.27	-327.606	Mo	-388	361.334
474.049	-191.686	Undifferentiated	-1150.36	316.47	Undifferentiated	825.685	1523.61	Lymphoid	293.299	397.25	Undifferentiated	NA	NA	NA	NA	NA	NA	NA	NA	NA	NA	NA	NA	NA	NA	NA	1581.63	-2204.88	Neutrophil	881.797	-1834.13	Neutrophil	1278.53	-2167.6	Neutrophil	NA	NA	NA	NA	NA	NA	2400.3	-2027.84	Neutrophil	2748.38	-346.571	Mo	-48.8	297.386
591.32	-1196.4	Neutrophil	2509.45	419.831	Monocyte	561.306	-631.089	Undifferentiated	378.06	112.899	Undifferentiated	NA	NA	NA	NA	NA	NA	NA	NA	NA	NA	NA	NA	NA	NA	NA	2504.42	-2011.13	Neutrophil	575.351	-256.214	Undifferentiated	723.774	-1627.04	Neutrophil	NA	NA	NA	NA	NA	NA	-661.326	-1272.23	Eos	-2226.2	-643.514	Er	5.542840e+01	838.589
472.213	-364.732	Undifferentiated	447.206	-190.24	Undifferentiated	581.486	-704.169	Undifferentiated	986.061	163.11	Undifferentiated	NA	NA	NA	NA	NA	NA	NA	NA	NA	NA	NA	NA	NA	NA	NA	2738.51	-1498.7	Neutrophil	1985.93	-268.287	Monocyte	-1067.59	-1368.19	Baso	NA	NA	NA	NA	NA	NA	-1005.32	-2005.88	Baso	179.962	522.618	Undifferentiated	2.243026e+03	-1789.27
-95.673	699.417	Undifferentiated	587.822	-871.659	Undifferentiated	-1096.94	414.617	Undifferentiated	-610.656	350.136	Undifferentiated	NA	NA	NA	NA	NA	NA	NA	NA	NA	NA	NA	NA	NA	NA	NA	-1676	-898.094	Mast	532.702	-1118.21	Neutrophil	-860.938	418.878	Undifferentiated	NA	NA	NA	NA	NA	NA	571.376	-1062.87	Neutrophil	366.302	1356.91	Undifferentiated	-1200	-471.966
-1078.5	402.214	Undifferentiated	906.807	-334.35	Undifferentiated	414.969	-16.743	Undifferentiated	293.44	356.628	Undifferentiated	NA	NA	NA	NA	NA	NA	NA	NA	NA	NA	NA	NA	NA	NA	NA	556.593	-137.692	Undifferentiated	-723.239	386.491	Undifferentiated	-1013.32	-1998.39	Baso	NA	NA	NA	NA	NA	NA	629.311	-1358.02	Neutrophil	-491.852	831.463	Undifferentiated	-127	561.724
445.07	-961.783	Neutrophil	480.854	-174.21	Undifferentiated	513.881	642.748	Undifferentiated	325.905	161.532	Undifferentiated	NA	NA	NA	NA	NA	NA	NA	NA	NA	NA	NA	NA	NA	NA	NA	-1918.77	860.38	Meg	2450.29	-1975.11	Neutrophil	-1002.88	-1148.46	Baso	NA	NA	NA	NA	NA	NA	-1111.59	476.621	Undifferentiated	-59.0842	627.768	Undifferentiated	-106	178.933
518.587	-419.81	Undifferentiated	592.641	-1357.76	Neutrophil	585.274	-678.176	Undifferentiated	1421.05	-144.308	Monocyte	NA	NA	NA	NA	NA	NA	NA	NA	NA	NA	NA	NA	NA	NA	NA	1653.82	-1682.77	Undifferentiated	1875.32	-2153.67	Neutrophil	2230.93	-2056.11	Neutrophil	NA	NA	NA	NA	NA	NA	905.734	-323.685	Undifferentiated	-31.8922	-161.333	Undifferentiated	-678	-2612.91
499.552	-486.321	Undifferentiated	1294.68	743.55	Undifferentiated	300.846	-404.189	Undifferentiated	2565.81	424.555	Monocyte	NA	NA	NA	NA	NA	NA	NA	NA	NA	NA	NA	NA	NA	NA	NA	1382.41	-344.875	Monocyte	634.458	-711.727	Undifferentiated	-938.059	314.612	Undifferentiated	NA	NA	NA	NA	NA	NA	2630.04	-286.072	Monocyte	60.5942	731.061	Undifferentiated	5.529684e+02	-869.374
-1068.17	307.402	Undifferentiated	-1085.36	497.486	Undifferentiated	-693.598	38.628	Undifferentiated	435.518	322.499	Undifferentiated	NA	NA	NA	NA	NA	NA	NA	NA	NA	NA	NA	NA	NA	NA	NA	-1283.63	511.196	Undifferentiated	621.775	-693.234	Undifferentiated	586.51	-589.745	Undifferentiated	NA	NA	NA	NA	NA	NA	2891.41	112.973	Monocyte	243.163	420.5	Undifferentiated	-1180	-2127.93
268.382	162.864	Undifferentiated	1105.23	-144.276	Undifferentiated	1149.14	-93.602	Undifferentiated	1298.73	-53.7	Undifferentiated	NA	NA	NA	NA	NA	NA	NA	NA	NA	NA	NA	NA	NA	NA	NA	578.841	-468.056	Undifferentiated	967.418	-1507.98	Neutrophil	1000.63	-1983.65	Neutrophil	NA	NA	NA	NA	NA	NA	980.686	-269.953	Undifferentiated	-631.724	-2192.14	Ba	-103	524.407
-1238.16	525.997	Undifferentiated	-838.697	-317.693	Undifferentiated	-1153.97	418.302	Undifferentiated	320.259	310.854	Undifferentiated	NA	NA	NA	NA	NA	NA	NA	NA	NA	NA	NA	NA	NA	NA	NA	-1072.85	-1386.35	Baso	2371.51	-38.049	Monocyte	573.052	-308.294	Undifferentiated	NA	NA	NA	NA	NA	NA	2580.5	-49.214	Monocyte	-227.785	322.361	Undifferentiated	-785	-1047.86
1895.84	-118.546	Monocyte	496.854	-307.735	Undifferentiated	565.23	-564.855	Undifferentiated	485.206	-569.32	Undifferentiated	NA	NA	NA	NA	NA	NA	NA	NA	NA	NA	NA	NA	NA	NA	NA	2269.13	-2045.43	Neutrophil	-1635.43	-824.64	Mast	2816.98	2.433	Monocyte	NA	NA	NA	NA	NA	NA	1703.41	1327.56	Ccr7_DC	-40.0979	446.073	Undifferentiated	-432	292.393
1879.18	-94.324	Monocyte	1012.72	-48.96	Undifferentiated	520.61	-429.602	Undifferentiated	637.18	-1454.96	Neutrophil	NA	NA	NA	NA	NA	NA	NA	NA	NA	NA	NA	NA	NA	NA	NA	1795.33	-156.939	Monocyte	-849.726	-2142.31	Baso	889.827	-1902.89	Neutrophil	NA	NA	NA	NA	NA	NA	817.156	-1808.36	Neutrophil	-49.4222	480.18	Undifferentiated	-1120	-279.713
1221.2	-240.681	Undifferentiated	2199.9	-354.001	Monocyte	179.46	319.622	Undifferentiated	208.283	363.167	Undifferentiated	NA	NA	NA	NA	NA	NA	NA	NA	NA	NA	NA	NA	NA	NA	NA	490.483	-56.809	Undifferentiated	637.97	-1201.61	Neutrophil	637.93	-1452.78	Neutrophil	NA	NA	NA	NA	NA	NA	-1066.82	-1541.51	Baso	1302.75	121.566	Mo	9.024404e+01	-79.9712
-553.576	-1394.36	Eos	2447.97	-291.265	Monocyte	462.111	-142.378	Undifferentiated	2464.3	85.416	Monocyte	NA	NA	NA	NA	NA	NA	NA	NA	NA	NA	NA	NA	NA	NA	NA	-1184.92	-809.443	Undifferentiated	2957.35	211.631	Monocyte	2923.57	191.324	Monocyte	NA	NA	NA	NA	NA	NA	-1289.66	514.332	Undifferentiated	-261.806	393.462	Undifferentiated	-86.4	618.571
445.695	-29.255	Undifferentiated	518.976	-897.305	Undifferentiated	393.72	-49.713	Undifferentiated	428.194	269.414	Undifferentiated	NA	NA	NA	NA	NA	NA	NA	NA	NA	NA	NA	NA	NA	NA	NA	2519.26	-256.732	Monocyte	1218.85	1401.72	pDC	-1088.57	286.213	Undifferentiated	NA	NA	NA	NA	NA	NA	2542.46	-1980.3	Neutrophil	-514.07	398.625	Undifferentiated	5.084904e+02	-129.247
580.771	-668.444	Undifferentiated	469.836	-246.516	Undifferentiated	752.975	-73.785	Undifferentiated	-971.12	494.196	Undifferentiated	NA	NA	NA	NA	NA	NA	NA	NA	NA	NA	NA	NA	NA	NA	NA	1853.26	-472.05	Monocyte	2106.03	-2125.93	Neutrophil	-1050.17	-1302.98	Baso	NA	NA	NA	NA	NA	NA	-1311.25	531.69	Meg	-380.026	545.907	Undifferentiated	-667	-1900.79
401.562	-39.755	Undifferentiated	1097.7	464.923	Undifferentiated	260.362	166.687	Undifferentiated	1514.78	-133.317	Monocyte	NA	NA	NA	NA	NA	NA	NA	NA	NA	NA	NA	NA	NA	NA	NA	2174.66	-337.472	Monocyte	329.596	-296.561	Undifferentiated	2278.1	175.32	Monocyte	NA	NA	NA	NA	NA	NA	1141.71	-2097.28	Neutrophil	-166.733	618.463	Undifferentiated	1.418644e+03	-38.0251
-600.734	-296.825	Undifferentiated	-711.006	-533.6	Undifferentiated	1939.29	-259.697	Monocyte	494.62	-558.992	Undifferentiated	NA	NA	NA	NA	NA	NA	NA	NA	NA	NA	NA	NA	NA	NA	NA	-582.905	-1118.49	Eos	1844.84	-2157.8	Neutrophil	2715.76	306.959	Monocyte	NA	NA	NA	NA	NA	NA	-1033.73	-1985.5	Baso	-1466.12	-95.6468	Undifferentiated	2.893258e+03	-602.954
1319.14	-134.69	Undifferentiated	581.595	-1008.45	Neutrophil	-986.993	341.968	Undifferentiated	-575.758	339.213	Undifferentiated	NA	NA	NA	NA	NA	NA	NA	NA	NA	NA	NA	NA	NA	NA	NA	1444.66	-2161.68	Neutrophil	671.664	-748.241	Undifferentiated	1658.9	-2190.42	Neutrophil	NA	NA	NA	NA	NA	NA	-1069.77	-1926.45	Baso	-53.0597	707.341	Undifferentiated	-2950	-2153.76
-570.336	-219.801	Undifferentiated	487.908	-437.701	Undifferentiated	968.548	-338.557	Undifferentiated	433.895	-379.377	Undifferentiated	NA	NA	NA	NA	NA	NA	NA	NA	NA	NA	NA	NA	NA	NA	NA	2887.57	37.599	Monocyte	687.815	-438.027	Undifferentiated	2527.32	14.013	Monocyte	NA	NA	NA	NA	NA	NA	654.029	-1325.24	Neutrophil	506.206	-812.503	Neu	-217	945.607
429.472	203.56	Undifferentiated	-1393.58	559.485	Meg	583.71	-865.942	Undifferentiated	481.15	-545.825	Undifferentiated	NA	NA	NA	NA	NA	NA	NA	NA	NA	NA	NA	NA	NA	NA	NA	3009.33	436.66	Monocyte	854.365	93.718	Undifferentiated	2053.89	-2127.74	Neutrophil	NA	NA	NA	NA	NA	NA	734.729	-1616.68	Neutrophil	-87.8788	689.281	Undifferentiated	4.439942e+00	690.578
925.927	-141.377	Undifferentiated	-574.139	-1092.04	Undifferentiated	-483.119	199.107	Undifferentiated	2345.98	515.698	Undifferentiated	NA	NA	NA	NA	NA	NA	NA	NA	NA	NA	NA	NA	NA	NA	NA	2690.54	-1138.85	Neutrophil	656.837	-1363.11	Neutrophil	2536.85	-1720.83	Neutrophil	NA	NA	NA	NA	NA	NA	2901	144.321	Monocyte	43.8533	989.8	Undifferentiated	-1310	-31.1266
464.037	1081.44	Undifferentiated	115.421	461.856	Undifferentiated	1105.92	-2041.82	Neutrophil	311.36	294.809	Undifferentiated	NA	NA	NA	NA	NA	NA	NA	NA	NA	NA	NA	NA	NA	NA	NA	-1483.76	590.389	Meg	506.507	-152.399	Undifferentiated	-531.13	-1634.85	Eos	NA	NA	NA	NA	NA	NA	1751.1	-374.009	Monocyte	-1381.53	-58.9274	Undifferentiated	-132	718.447
-1149.15	275.137	Undifferentiated	-784.4	-402.552	Undifferentiated	-1046.09	327.341	Undifferentiated	282.139	434.611	Undifferentiated	NA	NA	NA	NA	NA	NA	NA	NA	NA	NA	NA	NA	NA	NA	NA	1035.38	-75.507	Undifferentiated	2455.09	-259.119	Monocyte	522.581	-695.908	Undifferentiated	NA	NA	NA	NA	NA	NA	-1072.62	-1723.99	Baso	-575.59	343.257	Undifferentiated	1.170735e+02	697.589
-1079.26	284.851	Undifferentiated	-1223.64	-465.615	Undifferentiated	-980.888	339.581	Undifferentiated	428.284	277.372	Undifferentiated	NA	NA	NA	NA	NA	NA	NA	NA	NA	NA	NA	NA	NA	NA	NA	744.225	304.076	Undifferentiated	2438.59	-239.518	Monocyte	-555.981	-874.156	Undifferentiated	NA	NA	NA	NA	NA	NA	997.131	-2005.09	Neutrophil	-605.939	-2721.18	Ba	-54	516.989
438.316	-112.322	Undifferentiated	-46.524	645.953	Undifferentiated	587.786	95.689	Undifferentiated	-585.202	365.035	Undifferentiated	NA	NA	NA	NA	NA	NA	NA	NA	NA	NA	NA	NA	NA	NA	NA	-1396.67	199.97	Erythroid	438.176	-13.255	Undifferentiated	2954.8	599.564	Monocyte	NA	NA	NA	NA	NA	NA	2701.76	217.182	Monocyte	529.973	493.919	Undifferentiated	1.592861e+02	678.534
480.327	-220.141	Undifferentiated	-577.951	-1119.01	Eos	499.619	-459.234	Undifferentiated	617.669	1242.54	Undifferentiated	NA	NA	NA	NA	NA	NA	NA	NA	NA	NA	NA	NA	NA	NA	NA	778.862	194.245	Undifferentiated	2646.54	-1558.2	Neutrophil	-1076.07	-1873.54	Baso	NA	NA	NA	NA	NA	NA	1715.79	1317.88	Ccr7_DC	-2254.73	-677.406	Er	-1130	-128.26
558.501	-613.244	Undifferentiated	843.361	-641.065	Undifferentiated	508.412	-744.929	Undifferentiated	716.558	1137.34	Undifferentiated	NA	NA	NA	NA	NA	NA	NA	NA	NA	NA	NA	NA	NA	NA	NA	1292.03	1479.3	pDC	2356.82	-79.406	Monocyte	-984.611	-1035.7	Baso	NA	NA	NA	NA	NA	NA	1538.49	-2198.74	Neutrophil	2879.28	-650.706	Mo	-1290	-432.719
1580.15	-264.172	Monocyte	476.908	-286.413	Undifferentiated	637.102	-344.413	Undifferentiated	2413.46	331.577	Monocyte	NA	NA	NA	NA	NA	NA	NA	NA	NA	NA	NA	NA	NA	NA	NA	466.02	-1192.42	Neutrophil	655.849	-627.713	Undifferentiated	2925.95	538.51	Monocyte	NA	NA	NA	NA	NA	NA	-502.522	-1711.14	Eos	1828.07	-203.404	Mo	2.338511e+03	-387.886
388.715	-306.311	Undifferentiated	560.045	-261.155	Undifferentiated	613.419	-425.614	Undifferentiated	426.021	-164.671	Undifferentiated	NA	NA	NA	NA	NA	NA	NA	NA	NA	NA	NA	NA	NA	NA	NA	-1000.38	-1953.94	Baso	599.09	-853.6	Undifferentiated	-1675.2	626.401	Meg	NA	NA	NA	NA	NA	NA	-1054.63	-1827.71	Baso	1652.35	1146.24	cDC	9.422775e+01	1032.46
-788.425	-496.549	Undifferentiated	462.618	-63.192	Undifferentiated	801.367	-425.784	Undifferentiated	365.464	175.885	Undifferentiated	NA	NA	NA	NA	NA	NA	NA	NA	NA	NA	NA	NA	NA	NA	NA	1091.86	-78.118	Undifferentiated	645.107	-892.979	Neutrophil	-961.718	-1010.78	Baso	NA	NA	NA	NA	NA	NA	2684.17	-1907.66	Neutrophil	-486.474	315.521	Undifferentiated	2.156746e+03	-363.49
-1056.67	471.572	Undifferentiated	525.014	-745.913	Undifferentiated	546.637	-453.926	Undifferentiated	-872.145	444.343	Undifferentiated	NA	NA	NA	NA	NA	NA	NA	NA	NA	NA	NA	NA	NA	NA	NA	945.373	-416.58	Undifferentiated	790.208	-1692.28	Neutrophil	-1047.78	-1284.79	Baso	NA	NA	NA	NA	NA	NA	2014.97	-368.757	Monocyte	379.978	1331.7	Undifferentiated	1.992306e+03	-299.933
623.88	-1444.47	Neutrophil	400.047	-56.646	Undifferentiated	2570.03	-257.277	Monocyte	-928.961	432.483	Undifferentiated	NA	NA	NA	NA	NA	NA	NA	NA	NA	NA	NA	NA	NA	NA	NA	519.162	-287.688	Undifferentiated	1587.56	-177.433	Monocyte	788.042	-1772.95	Neutrophil	NA	NA	NA	NA	NA	NA	1047.52	-2035.4	Neutrophil	-108.149	10.5026	Undifferentiated	-1220	-2242.06
-1047.09	409.802	Undifferentiated	532.678	-806.33	Undifferentiated	421.631	-79.144	Undifferentiated	483.923	-488.396	Undifferentiated	NA	NA	NA	NA	NA	NA	NA	NA	NA	NA	NA	NA	NA	NA	NA	-1419.81	555.105	Meg	486.103	-28.709	Undifferentiated	-959.679	169.269	Undifferentiated	NA	NA	NA	NA	NA	NA	639.588	-299.133	Undifferentiated	-793.877	-1131.23	Ba	2.828285e+03	-453.875
969.274	-221.015	Undifferentiated	927.72	-1904.79	Neutrophil	-684.47	520.777	Undifferentiated	656.407	29.013	Undifferentiated	NA	NA	NA	NA	NA	NA	NA	NA	NA	NA	NA	NA	NA	NA	NA	715.553	-1309.3	Neutrophil	2543.89	-255.997	Monocyte	1318.06	-300.982	Undifferentiated	NA	NA	NA	NA	NA	NA	-1081.96	-1563.49	Baso	261.189	2.79022	Undifferentiated	4.406707e+02	-757.772
606.078	-419.712	Undifferentiated	-93.642	572.223	Undifferentiated	-1368.26	241.88	Erythroid	464.145	-389.069	Undifferentiated	NA	NA	NA	NA	NA	NA	NA	NA	NA	NA	NA	NA	NA	NA	NA	2976.17	327.925	Monocyte	805.827	-1452.68	Neutrophil	2870.25	309.559	Monocyte	NA	NA	NA	NA	NA	NA	580.371	-461.211	Undifferentiated	-455.606	373.145	Undifferentiated	-1240	21.0929
330.327	74.507	Undifferentiated	567.902	-1095.87	Neutrophil	2198.17	-185.701	Monocyte	270.817	312.875	Undifferentiated	NA	NA	NA	NA	NA	NA	NA	NA	NA	NA	NA	NA	NA	NA	NA	1482.54	-2041.9	Neutrophil	2644.92	-1905.59	Neutrophil	2587.4	-378.622	Monocyte	NA	NA	NA	NA	NA	NA	-896.973	-827.809	Baso	-1129.22	-1937.52	Ma	-1480	-21.6278
531.84	-612.861	Undifferentiated	-83.333	666.593	Undifferentiated	-454.471	206.669	Undifferentiated	-341.812	361.317	Undifferentiated	NA	NA	NA	NA	NA	NA	NA	NA	NA	NA	NA	NA	NA	NA	NA	2623.92	-1593.9	Neutrophil	354.254	-487.856	Undifferentiated	1896.03	-2150.55	Neutrophil	NA	NA	NA	NA	NA	NA	-1581.34	-832.93	Mast	399.054	321.602	Undifferentiated	-70.2	136.273
469.528	51.857	Undifferentiated	-768.124	384.208	Undifferentiated	-601.103	158.926	Undifferentiated	2160.7	-620.458	Undifferentiated	NA	NA	NA	NA	NA	NA	NA	NA	NA	NA	NA	NA	NA	NA	NA	-928.947	-1855.41	Baso	2348.66	-443.479	Monocyte	2685.75	-246.836	Monocyte	NA	NA	NA	NA	NA	NA	602.734	-990.17	Neutrophil	59.3398	970.292	Undifferentiated	-478	766.061
1666.85	-289.751	Monocyte	2519.25	281.343	Monocyte	1640.52	-109.004	Monocyte	1679.45	764.117	Undifferentiated	NA	NA	NA	NA	NA	NA	NA	NA	NA	NA	NA	NA	NA	NA	NA	1415.17	-429.899	Monocyte	1874.96	-298.618	Monocyte	2220.28	-2093.3	Neutrophil	NA	NA	NA	NA	NA	NA	2176.25	-376.266	Monocyte	-1368.42	-29.2188	Undifferentiated	-856	-2057.57
-223.537	536.243	Undifferentiated	397.008	76.707	Undifferentiated	2489	139.206	Monocyte	568.55	168.994	Undifferentiated	NA	NA	NA	NA	NA	NA	NA	NA	NA	NA	NA	NA	NA	NA	NA	1372.86	-2095.79	Neutrophil	367.608	-659.754	Undifferentiated	-1118.41	-1631.02	Baso	NA	NA	NA	NA	NA	NA	2378.35	-221.987	Monocyte	73.1726	940.963	Undifferentiated	-2040	-657.514
-1169.04	271.929	Undifferentiated	437.221	-273.505	Undifferentiated	494.064	-228.57	Undifferentiated	-958.418	504.124	Undifferentiated	NA	NA	NA	NA	NA	NA	NA	NA	NA	NA	NA	NA	NA	NA	NA	685.54	-1306.82	Neutrophil	1028.45	-1950.42	Neutrophil	545.319	-853.209	Undifferentiated	NA	NA	NA	NA	NA	NA	-1365.87	-681.706	Mast	-172.082	695.896	Undifferentiated	1.805517e+02	1171.43
-607.98	-374.221	Undifferentiated	655.527	-1329.78	Neutrophil	491.081	0.014	Undifferentiated	-969.996	476.257	Undifferentiated	NA	NA	NA	NA	NA	NA	NA	NA	NA	NA	NA	NA	NA	NA	NA	-1096.3	-1613.68	Baso	528.295	532.024	Undifferentiated	539.85	-835.658	Undifferentiated	NA	NA	NA	NA	NA	NA	-996.413	-1122.59	Baso	559.976	-859.997	Neu	2.077931e+03	-349.112
-1056.61	451.785	Undifferentiated	-451.378	-134.04	Undifferentiated	610.434	-1421.49	Neutrophil	457.076	-68.5	Undifferentiated	NA	NA	NA	NA	NA	NA	NA	NA	NA	NA	NA	NA	NA	NA	NA	2700.39	-1749.2	Neutrophil	2339.28	-96.898	Monocyte	809.087	-486.612	Undifferentiated	NA	NA	NA	NA	NA	NA	-1108.2	-1737.12	Baso	-2784.8	-1526.89	Er	-1560	-299.056
228.029	452.114	Undifferentiated	491.53	-10.15	Undifferentiated	-707.905	-371.583	Undifferentiated	482.327	-840.997	Undifferentiated	NA	NA	NA	NA	NA	NA	NA	NA	NA	NA	NA	NA	NA	NA	NA	542.665	-1193.18	Neutrophil	-1114.34	442.35	Undifferentiated	795.088	-251.834	Undifferentiated	NA	NA	NA	NA	NA	NA	2808.35	-1503.97	Neutrophil	2717.78	-257.504	Mo	3.307594e+02	231.053
443.818	-487.715	Undifferentiated	518.641	-600.67	Undifferentiated	2536.57	-210.832	Monocyte	-810.077	275.214	Undifferentiated	NA	NA	NA	NA	NA	NA	NA	NA	NA	NA	NA	NA	NA	NA	NA	506.336	-125.975	Undifferentiated	2788.29	48.013	Monocyte	629.028	-1050.23	Neutrophil	NA	NA	NA	NA	NA	NA	1930.91	-408.072	Monocyte	648.781	621.724	Undifferentiated	2.513185e+03	-346.598
322.33	114.194	Undifferentiated	643.774	712.087	Undifferentiated	697.263	-783.959	Undifferentiated	-594.21	348.294	Undifferentiated	NA	NA	NA	NA	NA	NA	NA	NA	NA	NA	NA	NA	NA	NA	NA	2162	-2100.82	Neutrophil	1871.49	-376.541	Monocyte	654.527	-1299.75	Neutrophil	NA	NA	NA	NA	NA	NA	1213.9	-2121.05	Neutrophil	-232.773	352.026	Undifferentiated	2.737954e+03	-612.768
-1219.9	484.022	Undifferentiated	41.858	654.834	Undifferentiated	302.303	499.496	Undifferentiated	480.039	-459.883	Undifferentiated	NA	NA	NA	NA	NA	NA	NA	NA	NA	NA	NA	NA	NA	NA	NA	2407.07	-1944.74	Neutrophil	1421.93	-75.373	Undifferentiated	-1119.39	-1718.04	Baso	NA	NA	NA	NA	NA	NA	2446.25	-1992.8	Neutrophil	-343.53	405.502	Undifferentiated	-279	559.978
715.148	229.753	Undifferentiated	-1113.97	507.981	Undifferentiated	521.573	-549.813	Undifferentiated	755.496	-185.392	Undifferentiated	NA	NA	NA	NA	NA	NA	NA	NA	NA	NA	NA	NA	NA	NA	NA	495.166	213.892	Undifferentiated	819.816	-1162.15	Neutrophil	-875.065	-2120.48	Baso	NA	NA	NA	NA	NA	NA	2816.11	28.105	Monocyte	-1293.79	-58.527	Undifferentiated	5.114706e+02	-67.4178
1795.88	-124.049	Monocyte	279.932	367.605	Undifferentiated	699.07	-234.533	Undifferentiated	603.41	165.923	Undifferentiated	NA	NA	NA	NA	NA	NA	NA	NA	NA	NA	NA	NA	NA	NA	NA	602.404	-1008.24	Neutrophil	343.929	-514.987	Undifferentiated	1402.99	-2207.99	Neutrophil	NA	NA	NA	NA	NA	NA	298.373	147.04	Undifferentiated	-1381.78	-86.8566	Undifferentiated	-136	12.0814
914.534	1539.78	Lymphoid	-1038.6	-404.004	Undifferentiated	-1043.24	305.964	Undifferentiated	-857.607	219.146	Undifferentiated	NA	NA	NA	NA	NA	NA	NA	NA	NA	NA	NA	NA	NA	NA	NA	2131.07	-410.383	Monocyte	-1085.78	198.973	Undifferentiated	1608.68	-2226.05	Neutrophil	NA	NA	NA	NA	NA	NA	655.281	-1459.38	Neutrophil	425.005	-720.501	Neu	-554	728.528
2540.35	-46.441	Monocyte	-652.01	428.534	Undifferentiated	602.837	-1303.67	Neutrophil	376.271	124.092	Undifferentiated	NA	NA	NA	NA	NA	NA	NA	NA	NA	NA	NA	NA	NA	NA	NA	-561.287	-1350.25	Eos	1856.19	-395.534	Monocyte	1875.38	-269.676	Monocyte	NA	NA	NA	NA	NA	NA	436.649	-18.566	Undifferentiated	533.03	-730.605	Neu	-279	584.491
1870.27	-362.986	Monocyte	598.687	-852.2	Undifferentiated	727.046	-1591.73	Neutrophil	337.523	163.983	Undifferentiated	NA	NA	NA	NA	NA	NA	NA	NA	NA	NA	NA	NA	NA	NA	NA	-1035	-1077.16	Baso	1888.92	-123.2	Monocyte	-1308.44	479.208	Undifferentiated	NA	NA	NA	NA	NA	NA	-1176.13	411.631	Undifferentiated	-1812.93	-398.383	Er	-526	357.423
-605.14	-318.257	Undifferentiated	1282.2	-318.103	Undifferentiated	646.913	-336.148	Undifferentiated	1431.18	-119.079	Undifferentiated	NA	NA	NA	NA	NA	NA	NA	NA	NA	NA	NA	NA	NA	NA	NA	1785.98	-348.452	Monocyte	1965.99	-435.125	Monocyte	1521.25	-2235.72	Neutrophil	NA	NA	NA	NA	NA	NA	1054.14	-2060.91	Neutrophil	-19.7916	810.11	Undifferentiated	-39.2	682.936
411.793	-617.313	Undifferentiated	1126.8	-285.386	Undifferentiated	-685.954	-413.571	Undifferentiated	776.664	319.602	Undifferentiated	NA	NA	NA	NA	NA	NA	NA	NA	NA	NA	NA	NA	NA	NA	NA	1685.83	-2034.12	Neutrophil	-1396.81	550.29	Meg	2426.1	-320.437	Monocyte	NA	NA	NA	NA	NA	NA	-834.973	366.358	Undifferentiated	-381.066	540.477	Undifferentiated	-189	369.98
475.949	-182.541	Undifferentiated	-898.477	-783.46	Baso	650.041	74.34	Undifferentiated	-254.205	262.784	Undifferentiated	NA	NA	NA	NA	NA	NA	NA	NA	NA	NA	NA	NA	NA	NA	NA	718.436	-1266.12	Neutrophil	-1080.06	-1572.18	Baso	523.312	-486.588	Undifferentiated	NA	NA	NA	NA	NA	NA	-934.583	-931.645	Baso	248.917	1159.91	Undifferentiated	-410	284.142
583.841	-1336.94	Neutrophil	-211.302	840.356	Undifferentiated	747.982	-17.788	Undifferentiated	366.448	-453.443	Undifferentiated	NA	NA	NA	NA	NA	NA	NA	NA	NA	NA	NA	NA	NA	NA	NA	723.775	-1508.22	Neutrophil	-1117.81	403.633	Undifferentiated	-626.936	-275.523	Undifferentiated	NA	NA	NA	NA	NA	NA	-1463.29	577.416	Meg	974.272	11.6266	Undifferentiated	-213	596.661
2361.66	-170.747	Monocyte	496.584	-323.705	Undifferentiated	43.359	612.764	Undifferentiated	-732.774	391.785	Undifferentiated	NA	NA	NA	NA	NA	NA	NA	NA	NA	NA	NA	NA	NA	NA	NA	596.064	-1103.13	Neutrophil	2196.95	-461.782	Monocyte	1122.99	-253.828	Undifferentiated	NA	NA	NA	NA	NA	NA	1289.9	-2169.82	Neutrophil	-2392.15	-861.338	Er	-481	441.86
-526.722	-204.758	Undifferentiated	-523.364	-24.379	Undifferentiated	-1224.58	483.351	Undifferentiated	-1268.12	515.165	Undifferentiated	NA	NA	NA	NA	NA	NA	NA	NA	NA	NA	NA	NA	NA	NA	NA	-1703.8	-906.066	Mast	2840.8	503.846	Monocyte	-856.837	-707.739	Baso	NA	NA	NA	NA	NA	NA	768.694	-1662.66	Neutrophil	-296.886	405.865	Undifferentiated	1.815706e+02	589.992
-692.094	-464.976	Undifferentiated	2014.52	-345.993	Monocyte	540.166	-791.838	Undifferentiated	494.581	330.854	Undifferentiated	NA	NA	NA	NA	NA	NA	NA	NA	NA	NA	NA	NA	NA	NA	NA	1904.05	-310.808	Monocyte	-1047.02	-1932.35	Baso	-1109.13	-1752.03	Baso	NA	NA	NA	NA	NA	NA	-1157.44	467.184	Undifferentiated	1929	-462.893	Undifferentiated	2.693973e+02	618.212
-1190.61	261.384	Undifferentiated	2105.78	-129.347	Monocyte	2277.89	-225.492	Monocyte	444.069	-382.098	Undifferentiated	NA	NA	NA	NA	NA	NA	NA	NA	NA	NA	NA	NA	NA	NA	NA	2324.61	-298.331	Monocyte	1876.47	-350.886	Monocyte	2156.72	-2103.27	Neutrophil	NA	NA	NA	NA	NA	NA	1155.46	-2108.79	Neutrophil	2851.8	-694.074	Mo	-1660	116.676
642.936	187.336	Undifferentiated	-776.999	-467.039	Undifferentiated	475.454	-313.989	Undifferentiated	453.45	-241.568	Undifferentiated	NA	NA	NA	NA	NA	NA	NA	NA	NA	NA	NA	NA	NA	NA	NA	2515.82	-446.764	Monocyte	750.813	-1546.92	Neutrophil	-810.846	-584.45	Undifferentiated	NA	NA	NA	NA	NA	NA	1553.58	-2088.24	Neutrophil	-1005.75	-651.063	Undifferentiated	2.625416e+03	-551.326
-589.613	-305.271	Undifferentiated	2637.74	199.345	Monocyte	-1111.58	295.213	Undifferentiated	2085.76	-215.13	Monocyte	NA	NA	NA	NA	NA	NA	NA	NA	NA	NA	NA	NA	NA	NA	NA	-973.531	-2067.95	Baso	1115.69	-1810.87	Neutrophil	2605.55	-157.496	Monocyte	NA	NA	NA	NA	NA	NA	2986.24	155.374	Monocyte	-340.688	385.55	Undifferentiated	2.708049e+03	-337.299
449.042	-54.115	Undifferentiated	-18.731	441.09	Undifferentiated	579.339	335.324	Undifferentiated	1445.3	-182.414	Monocyte	NA	NA	NA	NA	NA	NA	NA	NA	NA	NA	NA	NA	NA	NA	NA	2520.19	-249.878	Monocyte	681.058	362.413	Undifferentiated	-1128.38	495.931	Undifferentiated	NA	NA	NA	NA	NA	NA	2447.04	-2019.67	Neutrophil	-157.464	498.518	Undifferentiated	-384	546.949
2013.86	-168.412	Monocyte	844.765	1618.13	Lymphoid	-401.209	-57.18	Undifferentiated	-501.721	173.929	Undifferentiated	NA	NA	NA	NA	NA	NA	NA	NA	NA	NA	NA	NA	NA	NA	NA	2481.98	-2003.76	Neutrophil	-558.71	-1412.63	Eos	-454.413	-237.133	Undifferentiated	NA	NA	NA	NA	NA	NA	-1082.21	-1509.34	Baso	517.076	-832.461	Neu	-87.8	694.228
8.144	-177.76	Undifferentiated	555.227	-1234.65	Neutrophil	376.311	129.159	Undifferentiated	340.032	304.896	Undifferentiated	NA	NA	NA	NA	NA	NA	NA	NA	NA	NA	NA	NA	NA	NA	NA	390.647	109.009	Undifferentiated	-1174.81	345.417	Undifferentiated	-1050.62	-1788.31	Baso	NA	NA	NA	NA	NA	NA	-899.935	-2077.69	Baso	-1379.18	-198.307	Undifferentiated	-222	659.292
530.766	-635.439	Undifferentiated	598.892	-836.638	Undifferentiated	500.546	-321.658	Undifferentiated	983.38	36.747	Undifferentiated	NA	NA	NA	NA	NA	NA	NA	NA	NA	NA	NA	NA	NA	NA	NA	511.628	-449.119	Undifferentiated	2636.75	-976.501	Neutrophil	1566.06	-2227.47	Neutrophil	NA	NA	NA	NA	NA	NA	2158.72	-2094.27	Neutrophil	-455.867	554.823	Undifferentiated	-614	607.773
1341.94	-237.918	Undifferentiated	531.416	-826.247	Undifferentiated	382.106	-42.362	Undifferentiated	465.26	1024.13	Undifferentiated	NA	NA	NA	NA	NA	NA	NA	NA	NA	NA	NA	NA	NA	NA	NA	1521.82	-149.833	Monocyte	1483.42	-2193.47	Neutrophil	-1023.23	-1716.54	Baso	NA	NA	NA	NA	NA	NA	2765.64	-1375.63	Neutrophil	391.346	283.412	Undifferentiated	-1060	-1820.68
436.953	-1073.61	Neutrophil	-1205.33	508.023	Undifferentiated	560.024	-1081.63	Neutrophil	-340.626	368.397	Undifferentiated	NA	NA	NA	NA	NA	NA	NA	NA	NA	NA	NA	NA	NA	NA	NA	645.646	-401.63	Undifferentiated	-1047.83	-1824.13	Baso	1950.51	-298.849	Monocyte	NA	NA	NA	NA	NA	NA	2453.48	-1996.46	Neutrophil	1669.96	-279.696	Mo	-128	598.549
1804.5	-69.618	Monocyte	643.53	-1288.75	Neutrophil	-685.913	-421.187	Undifferentiated	245.534	589.529	Undifferentiated	NA	NA	NA	NA	NA	NA	NA	NA	NA	NA	NA	NA	NA	NA	NA	934.351	-1667.33	Neutrophil	1899.14	-2135.71	Neutrophil	2939.31	174.18	Monocyte	NA	NA	NA	NA	NA	NA	665.615	-1175.88	Neutrophil	258.608	1234.51	Undifferentiated	-329	258.925
-921.206	-741.141	Baso	-1093.56	399.164	Undifferentiated	319.53	-37.499	Undifferentiated	482.599	-498.139	Undifferentiated	NA	NA	NA	NA	NA	NA	NA	NA	NA	NA	NA	NA	NA	NA	NA	2320.16	-888.848	Undifferentiated	1017.92	-454.447	Undifferentiated	2211.7	-2058.15	Neutrophil	NA	NA	NA	NA	NA	NA	552.062	-709.223	Undifferentiated	-980.246	-1324.28	Undifferentiated	1.823638e+02	-421.282
-974.802	412.858	Undifferentiated	836.858	-263.421	Undifferentiated	668.971	-776.994	Undifferentiated	1604.96	-111.549	Monocyte	NA	NA	NA	NA	NA	NA	NA	NA	NA	NA	NA	NA	NA	NA	NA	2247.51	-132.844	Monocyte	1291.52	-2084.73	Neutrophil	-837.237	-2058.16	Baso	NA	NA	NA	NA	NA	NA	2640.71	-38.197	Monocyte	1933.12	-429.789	Mo	-1180	-331.464
1033.1	-469.215	Undifferentiated	868.765	-1828.34	Neutrophil	225.591	307.259	Undifferentiated	-472.554	341.82	Undifferentiated	NA	NA	NA	NA	NA	NA	NA	NA	NA	NA	NA	NA	NA	NA	NA	2711.97	-104.15	Monocyte	596.607	-438.562	Undifferentiated	504.529	-494.728	Undifferentiated	NA	NA	NA	NA	NA	NA	545.678	-612.054	Undifferentiated	172.894	784.735	Undifferentiated	-1470	-300.739
362.826	47.597	Undifferentiated	-1056.79	264.135	Undifferentiated	-1196.16	500.573	Undifferentiated	-714.196	329.393	Undifferentiated	NA	NA	NA	NA	NA	NA	NA	NA	NA	NA	NA	NA	NA	NA	NA	-902.243	-2102.01	Baso	687.629	-1181.54	Neutrophil	529.922	-824.594	Undifferentiated	NA	NA	NA	NA	NA	NA	-1084.78	293.217	Undifferentiated	-286.705	119.103	Undifferentiated	4.025274e+02	-659.925
-1290.14	544.205	Undifferentiated	-831.748	-635.312	Baso	28.97	335.76	Undifferentiated	2129.23	263.104	Undifferentiated	NA	NA	NA	NA	NA	NA	NA	NA	NA	NA	NA	NA	NA	NA	NA	304.484	38.637	Undifferentiated	1382.6	-585.17	Undifferentiated	849.921	-430.561	Undifferentiated	NA	NA	NA	NA	NA	NA	494.514	-627.802	Undifferentiated	-1297.63	-50.979	Undifferentiated	-155	35.3289
271.144	197.168	Undifferentiated	-57.501	602.868	Undifferentiated	-1125.4	504.973	Undifferentiated	542.175	222.624	Undifferentiated	NA	NA	NA	NA	NA	NA	NA	NA	NA	NA	NA	NA	NA	NA	NA	-1527.07	598.445	Meg	1373.85	918.087	Undifferentiated	-827.123	-677.383	Baso	NA	NA	NA	NA	NA	NA	1673.93	-2205.13	Neutrophil	-1540.95	29.6609	Mk	-516	280.748
202.768	98.539	Undifferentiated	523.065	-1043.44	Neutrophil	2446.78	-242.302	Monocyte	388.951	137.685	Undifferentiated	NA	NA	NA	NA	NA	NA	NA	NA	NA	NA	NA	NA	NA	NA	NA	883.885	-1598.9	Neutrophil	70.797	496.673	Undifferentiated	-911.635	-903.283	Baso	NA	NA	NA	NA	NA	NA	1122.75	-2129.47	Neutrophil	173.917	-355.204	Undifferentiated	-2840	-1944.17
724.052	-1052.65	Neutrophil	435.67	-16.142	Undifferentiated	611.172	-1409.28	Neutrophil	-688.455	398.779	Undifferentiated	NA	NA	NA	NA	NA	NA	NA	NA	NA	NA	NA	NA	NA	NA	NA	858.582	-1618.08	Neutrophil	815.623	119.928	Undifferentiated	634.284	-1358.32	Neutrophil	NA	NA	NA	NA	NA	NA	1370.92	-2195.32	Neutrophil	31.4544	836.983	Undifferentiated	8.906535e+02	1099.13
-706.659	141.522	Undifferentiated	43.804	201.577	Undifferentiated	-770.864	-387.355	Undifferentiated	-802.414	351.931	Undifferentiated	NA	NA	NA	NA	NA	NA	NA	NA	NA	NA	NA	NA	NA	NA	NA	719.109	-1450.26	Neutrophil	237.083	-113.519	Undifferentiated	-1000.07	319.016	Undifferentiated	NA	NA	NA	NA	NA	NA	2375.33	-236.875	Monocyte	-242.094	297.206	Undifferentiated	2.724408e+02	1182.46
2492.46	-131.315	Monocyte	913.092	-505.141	Undifferentiated	527.558	-594.267	Undifferentiated	-732.404	393.272	Undifferentiated	NA	NA	NA	NA	NA	NA	NA	NA	NA	NA	NA	NA	NA	NA	NA	778.535	300.805	Undifferentiated	520.286	-282.695	Undifferentiated	1498.19	-2246.95	Neutrophil	NA	NA	NA	NA	NA	NA	1706.19	-2186.54	Neutrophil	-124.756	570.146	Undifferentiated	1.285786e+03	-89.277
2538.22	285.55	Monocyte	404.094	-92.882	Undifferentiated	653.549	-1338.43	Neutrophil	-800.257	404.859	Undifferentiated	NA	NA	NA	NA	NA	NA	NA	NA	NA	NA	NA	NA	NA	NA	NA	2437.16	-339.616	Monocyte	827.338	-1692.44	Neutrophil	2892.14	93.111	Monocyte	NA	NA	NA	NA	NA	NA	957.016	-196.393	Undifferentiated	-251.263	989.218	Undifferentiated	-35.8	-157.02
471.613	-187.563	Undifferentiated	594.511	-1306.03	Neutrophil	-1938.84	813.881	Meg	-721.087	530.861	Undifferentiated	NA	NA	NA	NA	NA	NA	NA	NA	NA	NA	NA	NA	NA	NA	NA	-1076.05	-1609.58	Baso	-1102.79	-1741.14	Baso	1491.06	-2211.91	Neutrophil	NA	NA	NA	NA	NA	NA	2883.32	271.808	Monocyte	-385.141	297.908	Undifferentiated	-230	-452.177
811.621	-1778.85	Neutrophil	554.162	-697.39	Undifferentiated	-1099.41	333.045	Undifferentiated	722.554	377.392	Undifferentiated	NA	NA	NA	NA	NA	NA	NA	NA	NA	NA	NA	NA	NA	NA	NA	-1023.81	-1220.65	Baso	674.407	-545.596	Undifferentiated	2392.62	-317.786	Monocyte	NA	NA	NA	NA	NA	NA	2941.12	81.154	Monocyte	-111.294	591.796	Undifferentiated	1.542359e+02	423.599
720.596	-138.798	Undifferentiated	1488.11	-270.457	Monocyte	564.004	-1251.45	Neutrophil	458.191	31.308	Undifferentiated	NA	NA	NA	NA	NA	NA	NA	NA	NA	NA	NA	NA	NA	NA	NA	2642.09	-168.976	Monocyte	-1583	615.407	Meg	-1072.14	361.782	Undifferentiated	NA	NA	NA	NA	NA	NA	1389.21	-2188.54	Neutrophil	70.9145	931.637	Undifferentiated	-551	754.044
364.429	-774.517	Undifferentiated	640.449	-897.619	Neutrophil	534.959	601.737	Undifferentiated	767.967	-25.483	Undifferentiated	NA	NA	NA	NA	NA	NA	NA	NA	NA	NA	NA	NA	NA	NA	NA	-994.083	-1980.96	Baso	1590.82	-204.869	Monocyte	2934.7	226.491	Monocyte	NA	NA	NA	NA	NA	NA	2091.44	-2090.27	Neutrophil	-192.781	272.684	Undifferentiated	-192	254.929
412.858	-63.508	Undifferentiated	-130.784	715.82	Undifferentiated	-599.443	-304.368	Undifferentiated	468.199	-418.487	Undifferentiated	NA	NA	NA	NA	NA	NA	NA	NA	NA	NA	NA	NA	NA	NA	NA	2500.95	-236.156	Monocyte	1669.35	-257.694	Monocyte	-1601.95	-846.566	Mast	NA	NA	NA	NA	NA	NA	2577.2	-1932.46	Neutrophil	355.448	1309.67	Undifferentiated	2.354785e+02	-469.635
591.847	-1236.24	Neutrophil	360.825	28.399	Undifferentiated	-470.068	624.159	Undifferentiated	477.974	-406.154	Undifferentiated	NA	NA	NA	NA	NA	NA	NA	NA	NA	NA	NA	NA	NA	NA	NA	1799.7	-360.784	Monocyte	1201.02	-2001.5	Neutrophil	2412.19	-2006.64	Neutrophil	NA	NA	NA	NA	NA	NA	-1150.22	-457.824	Undifferentiated	-2887.09	-2202.34	Er	1.534348e+02	-240.897
2377.86	16.1	Monocyte	1095.6	-2036.58	Neutrophil	569.415	84.042	Undifferentiated	2298.39	104.638	Monocyte	NA	NA	NA	NA	NA	NA	NA	NA	NA	NA	NA	NA	NA	NA	NA	777.89	-1440.79	Neutrophil	1592.41	-2147.22	Neutrophil	-1076.39	-1382.86	Baso	NA	NA	NA	NA	NA	NA	512.519	-538.691	Undifferentiated	112.102	-310.705	Undifferentiated	4.982528e+02	409.279
489.019	1021.32	Undifferentiated	2465.66	-90.965	Monocyte	495.49	710.746	Undifferentiated	1446.53	-180.79	Monocyte	NA	NA	NA	NA	NA	NA	NA	NA	NA	NA	NA	NA	NA	NA	NA	564.986	-163.888	Undifferentiated	2464.42	302.027	Monocyte	2621.92	-1870.94	Neutrophil	NA	NA	NA	NA	NA	NA	-1058.05	-1337.7	Baso	104.146	-184.336	Undifferentiated	-334	501.092
697.912	596.563	Undifferentiated	2270.77	-151.124	Monocyte	619.778	-459.545	Undifferentiated	1606.15	-21.979	Monocyte	NA	NA	NA	NA	NA	NA	NA	NA	NA	NA	NA	NA	NA	NA	NA	-1572.59	608.275	Meg	1173.46	-2065.03	Neutrophil	2568	-108.265	Monocyte	NA	NA	NA	NA	NA	NA	-1098.57	299.195	Undifferentiated	-531.866	289.719	Undifferentiated	-1850	-399.116
398.937	105.146	Undifferentiated	-1151.93	509.214	Undifferentiated	611.299	1231.13	Undifferentiated	-977.017	466.311	Undifferentiated	NA	NA	NA	NA	NA	NA	NA	NA	NA	NA	NA	NA	NA	NA	NA	717.861	-1216.72	Neutrophil	1166.59	-1971.95	Neutrophil	644.079	-1153.15	Neutrophil	NA	NA	NA	NA	NA	NA	2883.01	47.44	Monocyte	660.231	479.804	Undifferentiated	7.092173e+02	432.003
273.952	26.722	Undifferentiated	716.238	-64.778	Undifferentiated	968.976	-1931.06	Neutrophil	566.86	123.177	Undifferentiated	NA	NA	NA	NA	NA	NA	NA	NA	NA	NA	NA	NA	NA	NA	NA	-1070.03	-1324.34	Baso	-1873.26	-1004.22	Mast	-861.307	-1963.76	Baso	NA	NA	NA	NA	NA	NA	1335.41	-342.971	Undifferentiated	891.217	51.4063	Undifferentiated	3.031690e+03	-25.038
598.183	-1188.23	Neutrophil	587.887	-361.655	Undifferentiated	-606.59	-179.55	Undifferentiated	816.711	176.176	Undifferentiated	NA	NA	NA	NA	NA	NA	NA	NA	NA	NA	NA	NA	NA	NA	NA	2172.77	-2109.48	Neutrophil	2229.64	-2094.92	Neutrophil	-685.551	-466.205	Undifferentiated	NA	NA	NA	NA	NA	NA	-1918.85	878.552	Meg	-471.473	708.876	Undifferentiated	-671	-1714.75
-755.341	-454.55	Undifferentiated	124.466	75.252	Undifferentiated	518.025	-928.956	Neutrophil	563.99	-1114.8	Neutrophil	NA	NA	NA	NA	NA	NA	NA	NA	NA	NA	NA	NA	NA	NA	NA	591.971	-502.281	Undifferentiated	2912.63	424.086	Monocyte	-1034.62	-1942.68	Baso	NA	NA	NA	NA	NA	NA	1316.57	-2123.32	Neutrophil	-3.43138	849.576	Undifferentiated	2.938479e+03	-47.6033
565.368	9.519	Undifferentiated	-1191.07	437.045	Undifferentiated	588.09	-914.656	Neutrophil	328.126	478.711	Undifferentiated	NA	NA	NA	NA	NA	NA	NA	NA	NA	NA	NA	NA	NA	NA	NA	2112.51	-2115.58	Neutrophil	797.654	-568.6	Undifferentiated	-1549.23	-822.312	Mast	NA	NA	NA	NA	NA	NA	524.541	31.609	Undifferentiated	-392.757	245.539	Undifferentiated	9.999587e+00	918.311
-186.488	801.598	Undifferentiated	528.896	-567.364	Undifferentiated	466.968	373.373	Undifferentiated	425.537	223.461	Undifferentiated	NA	NA	NA	NA	NA	NA	NA	NA	NA	NA	NA	NA	NA	NA	NA	2638.64	-625.215	Undifferentiated	1997.03	-379.422	Monocyte	816.828	-340.742	Undifferentiated	NA	NA	NA	NA	NA	NA	1978.11	-251.955	Monocyte	-146.751	625.454	Undifferentiated	-249	269.391
-1166.79	267.963	Undifferentiated	584.456	-1341.38	Neutrophil	729.866	-806.995	Undifferentiated	341.452	327.612	Undifferentiated	NA	NA	NA	NA	NA	NA	NA	NA	NA	NA	NA	NA	NA	NA	NA	689.342	-1421.03	Neutrophil	-1072.2	-1704.31	Baso	-1068.78	-1624.9	Baso	NA	NA	NA	NA	NA	NA	560.733	-719.746	Undifferentiated	-633.903	-2113.66	Ba	-1050	-203.478
-1163.76	517.908	Undifferentiated	1547.58	-2206.62	Neutrophil	-835.669	-13.121	Undifferentiated	2499.19	397.297	Monocyte	NA	NA	NA	NA	NA	NA	NA	NA	NA	NA	NA	NA	NA	NA	NA	592.347	478.727	Undifferentiated	1063.43	-419.72	Undifferentiated	1152.46	-2097.94	Neutrophil	NA	NA	NA	NA	NA	NA	615.82	-1204.82	Neutrophil	260.041	273.798	Undifferentiated	-456	-1290.15
374.524	-415.458	Undifferentiated	-1018.35	362.275	Undifferentiated	1485.63	-130.855	Monocyte	1648.02	610.459	Undifferentiated	NA	NA	NA	NA	NA	NA	NA	NA	NA	NA	NA	NA	NA	NA	NA	574.915	-228.501	Undifferentiated	1559.68	-2155.01	Neutrophil	603.48	-1256.64	Neutrophil	NA	NA	NA	NA	NA	NA	2221.39	-422.222	Monocyte	428.528	364.048	Undifferentiated	-468	813.258
2478.96	106.1	Monocyte	-42.4	459.111	Undifferentiated	-1033.64	479.336	Undifferentiated	251.822	1101.78	Undifferentiated	NA	NA	NA	NA	NA	NA	NA	NA	NA	NA	NA	NA	NA	NA	NA	2338.1	-188.858	Monocyte	953.109	-1730.09	Neutrophil	1297.38	-2195.14	Neutrophil	NA	NA	NA	NA	NA	NA	2338.38	-403.888	Monocyte	2025.08	-275.794	Mo	-2050	-498.209
109.074	409.091	Undifferentiated	905.801	-42.109	Undifferentiated	-147.588	784.528	Undifferentiated	727.684	116.377	Undifferentiated	NA	NA	NA	NA	NA	NA	NA	NA	NA	NA	NA	NA	NA	NA	NA	1636.91	-1969.68	Undifferentiated	-1963.54	850.237	Meg	2915.91	210.41	Monocyte	NA	NA	NA	NA	NA	NA	324.294	266.997	Undifferentiated	610.575	1412.52	Undifferentiated	-385	344.725
497.002	-118.531	Undifferentiated	-1039.09	386.482	Undifferentiated	662.517	-1485.45	Neutrophil	387.208	575.829	Undifferentiated	NA	NA	NA	NA	NA	NA	NA	NA	NA	NA	NA	NA	NA	NA	NA	1805.44	-2127.57	Neutrophil	-1013.35	-1531.06	Baso	1593.15	-2222.2	Neutrophil	NA	NA	NA	NA	NA	NA	-895.909	309.043	Undifferentiated	58.1907	-267.037	Undifferentiated	-389	489.004
415.026	44.906	Undifferentiated	2008.86	-130.24	Monocyte	703.703	-942.83	Neutrophil	554.768	144.309	Undifferentiated	NA	NA	NA	NA	NA	NA	NA	NA	NA	NA	NA	NA	NA	NA	NA	475.064	-129.315	Undifferentiated	338.208	-533.121	Undifferentiated	-544.163	-1496.76	Eos	NA	NA	NA	NA	NA	NA	476.263	-1061.47	Neutrophil	14.4889	-18.0722	Undifferentiated	-667	-1634.65
2.742	402.758	Undifferentiated	-732.892	-551.623	Undifferentiated	-992.443	407.573	Undifferentiated	-725.448	-461.969	Undifferentiated	NA	NA	NA	NA	NA	NA	NA	NA	NA	NA	NA	NA	NA	NA	NA	2316.3	-2032.64	Neutrophil	1406.15	-517.656	Undifferentiated	2440.96	-1929.41	Neutrophil	NA	NA	NA	NA	NA	NA	2302.99	-2048.57	Neutrophil	730.814	-18.8263	Undifferentiated	-1250	-160.24
1841.31	-225.861	Monocyte	-1044.61	288.583	Undifferentiated	1754.81	-257.267	Monocyte	-1230.78	520.232	Undifferentiated	NA	NA	NA	NA	NA	NA	NA	NA	NA	NA	NA	NA	NA	NA	NA	-1055.82	-1921.26	Baso	1827.27	-508.781	Monocyte	2503.49	-200.36	Monocyte	NA	NA	NA	NA	NA	NA	2580.17	-1932.25	Neutrophil	2042.08	-1644.31	Neu	1.584885e+02	-364
240.612	-506.754	Undifferentiated	402.379	30.237	Undifferentiated	438.507	-638.625	Undifferentiated	365.569	487.835	Undifferentiated	NA	NA	NA	NA	NA	NA	NA	NA	NA	NA	NA	NA	NA	NA	NA	-921.187	-1948.62	Baso	-1170.52	320.85	Undifferentiated	-1018.47	-1907.55	Baso	NA	NA	NA	NA	NA	NA	2702.24	228.452	Monocyte	-158.464	177.755	Undifferentiated	6.640408e+01	981.712
740.248	1467.41	Undifferentiated	534.285	-540.22	Undifferentiated	568.407	-664.99	Undifferentiated	904.505	-7.724	Undifferentiated	NA	NA	NA	NA	NA	NA	NA	NA	NA	NA	NA	NA	NA	NA	NA	758.236	-1512.74	Neutrophil	690.741	-1113.89	Neutrophil	2635.18	-1768.8	Neutrophil	NA	NA	NA	NA	NA	NA	587.037	-873.582	Undifferentiated	-105.643	-96.5189	Undifferentiated	-694	-1454.7
89.341	604.184	Undifferentiated	505.672	-480.718	Undifferentiated	833.391	-1773.29	Neutrophil	470.18	-362.602	Undifferentiated	NA	NA	NA	NA	NA	NA	NA	NA	NA	NA	NA	NA	NA	NA	NA	915.547	67.586	Undifferentiated	758.044	-1617.57	Neutrophil	720.024	-601.714	Undifferentiated	NA	NA	NA	NA	NA	NA	2485.63	-316.529	Monocyte	-369.526	376.459	Undifferentiated	-2400	-928.851
684.959	1291.87	Undifferentiated	1504.55	-381.189	Monocyte	732.719	-213.522	Undifferentiated	-503.596	193.634	Undifferentiated	NA	NA	NA	NA	NA	NA	NA	NA	NA	NA	NA	NA	NA	NA	NA	1068.85	-1836.33	Neutrophil	160.631	453.352	Undifferentiated	-1040.87	-1286.48	Baso	NA	NA	NA	NA	NA	NA	2789.12	508.232	Monocyte	-512.233	175.022	Undifferentiated	4.379806e+02	-725.779
594.286	-1143.36	Neutrophil	1732.14	-240.916	Monocyte	513.969	-406.039	Undifferentiated	2333.1	-300.2	Monocyte	NA	NA	NA	NA	NA	NA	NA	NA	NA	NA	NA	NA	NA	NA	NA	-1050.48	-1124.1	Baso	-1227.98	361.89	Undifferentiated	665.339	-621.432	Undifferentiated	NA	NA	NA	NA	NA	NA	1457.14	-305.34	Monocyte	-917.85	-96.9637	Undifferentiated	9.262673e+01	901.809
565.205	-889.522	Neutrophil	459.438	-568.02	Undifferentiated	257.586	-155.918	Undifferentiated	-595.301	349.825	Undifferentiated	NA	NA	NA	NA	NA	NA	NA	NA	NA	NA	NA	NA	NA	NA	NA	2195.97	-454.756	Monocyte	1576.86	-2195.65	Neutrophil	-1704.39	644.997	Meg	NA	NA	NA	NA	NA	NA	-984.89	256.862	Undifferentiated	-95.0347	773.813	Undifferentiated	-482	457.988
720.127	117.344	Undifferentiated	422.984	358.08	Undifferentiated	999.419	-1966.86	Neutrophil	780.244	1639.29	Undifferentiated	NA	NA	NA	NA	NA	NA	NA	NA	NA	NA	NA	NA	NA	NA	NA	-1036.17	-1984.87	Baso	-1020.23	-1951.8	Baso	2078.63	-385.343	Monocyte	NA	NA	NA	NA	NA	NA	2216.5	-2075.32	Neutrophil	-476.318	636.606	Undifferentiated	-585	687.17
602.254	-1365.69	Neutrophil	20.822	671.579	Undifferentiated	671.971	-327.474	Undifferentiated	977.173	-247.032	Undifferentiated	NA	NA	NA	NA	NA	NA	NA	NA	NA	NA	NA	NA	NA	NA	NA	1061.77	-1750.64	Neutrophil	358.767	33.773	Undifferentiated	1216.2	-2131.73	Neutrophil	NA	NA	NA	NA	NA	NA	-1040.15	443.765	Undifferentiated	-744.566	-1228.5	Ba	-32.2	746.822
726.769	219.109	Undifferentiated	499.517	-547.683	Undifferentiated	1693.64	-2188.01	Neutrophil	-685.324	350.272	Undifferentiated	NA	NA	NA	NA	NA	NA	NA	NA	NA	NA	NA	NA	NA	NA	NA	-628.568	-1495.61	Eos	2262.48	-284.709	Monocyte	576.581	-1253.54	Neutrophil	NA	NA	NA	NA	NA	NA	1247.37	-2157.23	Neutrophil	1297.54	127.912	Mo	-544	137.137
561.104	-550.667	Undifferentiated	-1111.82	507.215	Undifferentiated	-764.278	307.352	Undifferentiated	2146.75	-167.793	Monocyte	NA	NA	NA	NA	NA	NA	NA	NA	NA	NA	NA	NA	NA	NA	NA	604.959	-320.303	Undifferentiated	785.425	-1489.08	Neutrophil	2045.87	-2114.2	Neutrophil	NA	NA	NA	NA	NA	NA	954.92	-1936.26	Neutrophil	435.917	381.942	Undifferentiated	2.523658e+02	1268.51
487.015	-473.062	Undifferentiated	344.981	50.905	Undifferentiated	1330.76	23.857	Undifferentiated	-357.985	338.27	Undifferentiated	NA	NA	NA	NA	NA	NA	NA	NA	NA	NA	NA	NA	NA	NA	NA	1819.43	-1498.82	Undifferentiated	1416.37	-384.06	Monocyte	-1405.08	-682.252	Mast	NA	NA	NA	NA	NA	NA	2745.1	-64.145	Monocyte	-13.9941	474.798	Undifferentiated	1.512522e+03	-2457.55
-914.321	336.878	Undifferentiated	582.539	-887.007	Neutrophil	1704.65	-139.573	Monocyte	-621.029	-331.754	Undifferentiated	NA	NA	NA	NA	NA	NA	NA	NA	NA	NA	NA	NA	NA	NA	NA	-1963.93	848.054	Meg	2452.91	-365.499	Monocyte	-928.338	-922.12	Baso	NA	NA	NA	NA	NA	NA	1494.06	-2188.2	Neutrophil	-1348.63	6.73098	Undifferentiated	1.323237e+03	95.4183
46.385	671.381	Undifferentiated	556	-986.738	Neutrophil	687.434	-475.13	Undifferentiated	628.949	1328.94	Undifferentiated	NA	NA	NA	NA	NA	NA	NA	NA	NA	NA	NA	NA	NA	NA	NA	716.706	-1281.23	Neutrophil	-1521.78	589.001	Meg	2380.86	-361.433	Monocyte	NA	NA	NA	NA	NA	NA	1438.95	-2227.15	Neutrophil	-527.137	414.456	Undifferentiated	2.053043e+03	-383.766
518.233	-589.007	Undifferentiated	542.226	-841.481	Undifferentiated	702.436	-755.66	Undifferentiated	371.837	274.434	Undifferentiated	NA	NA	NA	NA	NA	NA	NA	NA	NA	NA	NA	NA	NA	NA	NA	611.916	-1402.43	Neutrophil	468.514	921.715	Undifferentiated	2308.26	-2068.13	Neutrophil	NA	NA	NA	NA	NA	NA	1610.12	-2179.47	Neutrophil	-30.1741	146.123	Undifferentiated	-648	-2714.91
471.663	-226.275	Undifferentiated	-113.929	699.574	Undifferentiated	346.762	263.866	Undifferentiated	2395.43	390.431	Undifferentiated	NA	NA	NA	NA	NA	NA	NA	NA	NA	NA	NA	NA	NA	NA	NA	2974.24	613.114	Monocyte	677.885	-979.882	Neutrophil	-509.387	-1686.54	Eos	NA	NA	NA	NA	NA	NA	1797.66	-2120.84	Neutrophil	2349.5	-3270.65	Neu	-78.3	728.38
622.53	-231.624	Undifferentiated	540.882	399.195	Undifferentiated	1208.37	-281.045	Undifferentiated	602.751	-1043.69	Neutrophil	NA	NA	NA	NA	NA	NA	NA	NA	NA	NA	NA	NA	NA	NA	NA	1605.47	-2105.17	Neutrophil	661.076	-1422.8	Neutrophil	707.983	-157.668	Undifferentiated	NA	NA	NA	NA	NA	NA	2592.29	195.59	Monocyte	1391.77	-2089.46	Neu	1.916787e+03	-7.32357
470.622	443.99	Undifferentiated	379.712	261.301	Undifferentiated	610.267	-1318.11	Neutrophil	-999.985	325.934	Undifferentiated	NA	NA	NA	NA	NA	NA	NA	NA	NA	NA	NA	NA	NA	NA	NA	1711.98	-519.083	Undifferentiated	2218.03	-1960.94	Neutrophil	-861.933	-759.196	Baso	NA	NA	NA	NA	NA	NA	505.41	-872.316	Undifferentiated	-168.778	278.478	Undifferentiated	2.505227e+03	-386.526
-1149.82	492.602	Undifferentiated	566.903	-822.83	Undifferentiated	679.971	-1547.36	Neutrophil	2037.14	-159.318	Monocyte	NA	NA	NA	NA	NA	NA	NA	NA	NA	NA	NA	NA	NA	NA	NA	-1191.58	327.872	Undifferentiated	2492.62	-462.828	Monocyte	598.191	-681.461	Undifferentiated	NA	NA	NA	NA	NA	NA	-1070.74	-1499.24	Baso	-204.865	398.82	Undifferentiated	2.823118e+03	-179.362
539.616	-294.705	Undifferentiated	594.982	-1121.75	Neutrophil	666.909	352.037	Undifferentiated	173.152	238.517	Undifferentiated	NA	NA	NA	NA	NA	NA	NA	NA	NA	NA	NA	NA	NA	NA	NA	1927.23	-2164.2	Neutrophil	571.769	-739.514	Undifferentiated	-968.5	-2000.66	Baso	NA	NA	NA	NA	NA	NA	781.563	-363.393	Undifferentiated	-159.742	753.177	Undifferentiated	-461	436.002
-1043.79	458.62	Undifferentiated	798.427	1477.72	Lymphoid	2451.32	183.425	Monocyte	331.856	684.687	Undifferentiated	NA	NA	NA	NA	NA	NA	NA	NA	NA	NA	NA	NA	NA	NA	NA	2248.93	-387.871	Monocyte	2361.87	-390.923	Monocyte	580.442	-968.081	Neutrophil	NA	NA	NA	NA	NA	NA	1437.58	-324.608	Monocyte	-346.542	357.006	Undifferentiated	-125	415.706
472.445	409.246	Undifferentiated	452.886	-1093.88	Neutrophil	87.181	16.104	Undifferentiated	-647.398	474.085	Undifferentiated	NA	NA	NA	NA	NA	NA	NA	NA	NA	NA	NA	NA	NA	NA	NA	647.111	-298.572	Undifferentiated	355.492	177.335	Undifferentiated	-1066.61	-1364.26	Baso	NA	NA	NA	NA	NA	NA	1861.71	-294.155	Monocyte	-86.8021	699.141	Undifferentiated	3.734751e+02	983.868
258.507	659.515	Undifferentiated	-1055.39	283.844	Undifferentiated	2111.79	-208.608	Monocyte	2335.48	170.556	Monocyte	NA	NA	NA	NA	NA	NA	NA	NA	NA	NA	NA	NA	NA	NA	NA	732.03	-1499.37	Neutrophil	-1070.13	-1252.36	Baso	3009.43	290.328	Monocyte	NA	NA	NA	NA	NA	NA	2516.02	-450.434	Monocyte	2306.02	-82.7243	Mo	-151	106.08
582.448	-354.293	Undifferentiated	315.311	67.944	Undifferentiated	-853.025	238.918	Undifferentiated	469.216	-60.512	Undifferentiated	NA	NA	NA	NA	NA	NA	NA	NA	NA	NA	NA	NA	NA	NA	NA	595.129	-552.898	Undifferentiated	1114.96	-1770.06	Neutrophil	-1038.42	-1916.54	Baso	NA	NA	NA	NA	NA	NA	566.883	-700.598	Undifferentiated	-2248.38	-660.692	Er	-277	318.257
2426.31	256.592	Monocyte	560.166	-12.745	Undifferentiated	31.883	680.727	Undifferentiated	373.58	44.567	Undifferentiated	NA	NA	NA	NA	NA	NA	NA	NA	NA	NA	NA	NA	NA	NA	NA	693.54	-602.248	Undifferentiated	2492.81	79.302	Monocyte	3006.55	537.492	Monocyte	NA	NA	NA	NA	NA	NA	1733.35	-2188.81	Neutrophil	-678.358	284.211	Undifferentiated	-298	305.649
458.742	-751.277	Undifferentiated	583.516	-375.752	Undifferentiated	2615.27	-144.464	Monocyte	612.065	152.407	Undifferentiated	NA	NA	NA	NA	NA	NA	NA	NA	NA	NA	NA	NA	NA	NA	NA	2204.72	-403.746	Monocyte	788.063	-503.508	Undifferentiated	1560.6	-440.92	Monocyte	NA	NA	NA	NA	NA	NA	-546.131	-306.579	Undifferentiated	-590.283	-3249.31	Ba	-178	440.777
-1356.85	546.607	Meg	-37.504	664.665	Undifferentiated	545.378	-274.924	Undifferentiated	-962.316	331.359	Undifferentiated	NA	NA	NA	NA	NA	NA	NA	NA	NA	NA	NA	NA	NA	NA	NA	604.39	-1041.46	Neutrophil	-817.614	-2092.98	Baso	1535.38	-2096.45	Neutrophil	NA	NA	NA	NA	NA	NA	972.014	-1979.9	Neutrophil	1456.03	1978.42	cDC	1.907282e+03	-220.474
248.056	260.402	Undifferentiated	815.476	-195.915	Undifferentiated	326.117	257.246	Undifferentiated	355.127	167.625	Undifferentiated	NA	NA	NA	NA	NA	NA	NA	NA	NA	NA	NA	NA	NA	NA	NA	618.574	-658.838	Undifferentiated	2061.16	-2103.84	Neutrophil	2748.41	292.223	Monocyte	NA	NA	NA	NA	NA	NA	1477.24	-164.799	Monocyte	-679.267	-2536.78	Ba	-1920	-446.258
1975.96	-143.698	Monocyte	-1085.29	304.713	Undifferentiated	511.507	-441.349	Undifferentiated	429.203	-126.544	Undifferentiated	NA	NA	NA	NA	NA	NA	NA	NA	NA	NA	NA	NA	NA	NA	NA	-981.595	30.447	Undifferentiated	-1593.43	614.922	Meg	2624.88	-1911.79	Neutrophil	NA	NA	NA	NA	NA	NA	-1097.23	-1837.89	Baso	-433.009	583.516	Undifferentiated	4.224333e+02	284.072
1424.69	-228.356	Monocyte	1567.91	-304.114	Monocyte	-1211.39	496.747	Undifferentiated	2309.82	193.699	Undifferentiated	NA	NA	NA	NA	NA	NA	NA	NA	NA	NA	NA	NA	NA	NA	NA	1082.55	-1719.07	Neutrophil	968.418	-189.549	Undifferentiated	3021.73	574.686	Monocyte	NA	NA	NA	NA	NA	NA	-1578.68	-847.096	Mast	-312.193	494.563	Undifferentiated	-157	543.286
612.473	185.954	Undifferentiated	573.531	-733.429	Undifferentiated	553.864	-577.69	Undifferentiated	610.911	1303.1	Undifferentiated	NA	NA	NA	NA	NA	NA	NA	NA	NA	NA	NA	NA	NA	NA	NA	1222.29	-408.944	Undifferentiated	-902.581	-1972.9	Baso	2934.44	270.882	Monocyte	NA	NA	NA	NA	NA	NA	1217.07	-2174.46	Neutrophil	-48.3896	554.952	Undifferentiated	1.519561e+02	1131.58
-916.531	342.837	Undifferentiated	1064.06	142.484	Undifferentiated	469.831	-163.292	Undifferentiated	466.727	-354.614	Undifferentiated	NA	NA	NA	NA	NA	NA	NA	NA	NA	NA	NA	NA	NA	NA	NA	924.748	-1832.8	Neutrophil	632.685	-1278.19	Neutrophil	2293.4	-2021.11	Neutrophil	NA	NA	NA	NA	NA	NA	1882.49	-2148.53	Neutrophil	-1.9564	837.352	Undifferentiated	-621	-2622.14
2447.89	-51.496	Monocyte	2511.79	286.75	Monocyte	544.421	-24.391	Undifferentiated	1771.75	398.137	Undifferentiated	NA	NA	NA	NA	NA	NA	NA	NA	NA	NA	NA	NA	NA	NA	NA	-1136.14	269.312	Undifferentiated	858.06	-697.571	Undifferentiated	785.044	-915.679	Neutrophil	NA	NA	NA	NA	NA	NA	-560.142	-1458.2	Eos	415.918	238.845	Undifferentiated	-1460	-335.866
1738.33	-160.343	Monocyte	-130.358	193.31	Undifferentiated	1621.93	-179.76	Monocyte	468.527	-326.817	Undifferentiated	NA	NA	NA	NA	NA	NA	NA	NA	NA	NA	NA	NA	NA	NA	NA	2855.29	55.71	Monocyte	678.476	-1530.9	Neutrophil	2086.59	-384.509	Monocyte	NA	NA	NA	NA	NA	NA	602.001	-927.07	Neutrophil	-134.652	699.175	Undifferentiated	2.177248e+03	-381.235
1537.66	-216.614	Monocyte	-1137.36	-445.026	Undifferentiated	783.286	-1721.73	Neutrophil	1527.44	-134.584	Monocyte	NA	NA	NA	NA	NA	NA	NA	NA	NA	NA	NA	NA	NA	NA	NA	1748.46	-139.083	Monocyte	750.852	184.758	Undifferentiated	-1159.8	-561.645	Undifferentiated	NA	NA	NA	NA	NA	NA	924.406	-1896.86	Neutrophil	-76.1079	39.5098	Undifferentiated	-1400	-446.927
559.877	-1013.59	Neutrophil	506.188	-350.864	Undifferentiated	448.226	824.115	Undifferentiated	305.034	394.798	Undifferentiated	NA	NA	NA	NA	NA	NA	NA	NA	NA	NA	NA	NA	NA	NA	NA	1470.76	-2194.73	Neutrophil	-1091.41	278.806	Undifferentiated	1522.84	-2195.62	Neutrophil	NA	NA	NA	NA	NA	NA	2957.86	745.372	Monocyte	329.608	523.726	Undifferentiated	-211	840.396
-1425.77	574.715	Meg	458.646	-811.112	Undifferentiated	1650.74	-351.912	Monocyte	-917.763	337.3	Undifferentiated	NA	NA	NA	NA	NA	NA	NA	NA	NA	NA	NA	NA	NA	NA	NA	902.867	-1590.26	Neutrophil	1409.14	-2101	Neutrophil	550.958	-1217.44	Neutrophil	NA	NA	NA	NA	NA	NA	-1219.57	483.605	Undifferentiated	675.425	-703.853	Neu	1.203279e+02	591.668
577.497	-519.127	Undifferentiated	-180.163	849.122	Undifferentiated	536.896	30.01	Undifferentiated	-772.959	365.328	Undifferentiated	NA	NA	NA	NA	NA	NA	NA	NA	NA	NA	NA	NA	NA	NA	NA	2409.93	-370.301	Monocyte	331.064	-616.482	Undifferentiated	-1071.31	-1664.13	Baso	NA	NA	NA	NA	NA	NA	707.96	-5.087	Undifferentiated	979.314	71.0581	Undifferentiated	-540	153.584
-982.001	303.803	Undifferentiated	493.596	-131.142	Undifferentiated	437.754	-229.063	Undifferentiated	-955.399	499.729	Undifferentiated	NA	NA	NA	NA	NA	NA	NA	NA	NA	NA	NA	NA	NA	NA	NA	780.042	-543.782	Undifferentiated	2436.06	-1980.8	Neutrophil	2159.29	-333.361	Monocyte	NA	NA	NA	NA	NA	NA	-1612.11	-860.822	Mast	-2087.23	-558.895	Er	2.208963e+02	132.649
548.658	64.749	Undifferentiated	475.915	486.693	Undifferentiated	2190.05	-218.813	Monocyte	413.573	255.595	Undifferentiated	NA	NA	NA	NA	NA	NA	NA	NA	NA	NA	NA	NA	NA	NA	NA	717.05	-351.601	Undifferentiated	959.161	-1914.65	Neutrophil	1498.17	-2207.62	Neutrophil	NA	NA	NA	NA	NA	NA	579.796	-766.384	Undifferentiated	-833.572	-2012.92	Ba	9.227594e+00	722.494
115.495	449.553	Undifferentiated	671.55	-1504.7	Neutrophil	587.448	-1214.5	Neutrophil	-702.602	338.383	Undifferentiated	NA	NA	NA	NA	NA	NA	NA	NA	NA	NA	NA	NA	NA	NA	NA	655.886	-751.404	Undifferentiated	2654.81	-1860.17	Neutrophil	-1390.3	532.718	Meg	NA	NA	NA	NA	NA	NA	588.214	-713.832	Undifferentiated	3069.41	98.0153	Mo	-638	276.01
2440.2	-207.771	Monocyte	636.924	-1011.93	Neutrophil	-997.523	282.411	Undifferentiated	-420.344	380.705	Undifferentiated	NA	NA	NA	NA	NA	NA	NA	NA	NA	NA	NA	NA	NA	NA	NA	850.059	-1714.28	Neutrophil	-575.749	-1309.39	Eos	1532.6	-2221.57	Neutrophil	NA	NA	NA	NA	NA	NA	-713.31	-469.95	Undifferentiated	2317.4	-220.921	Mo	-429	375.151
168.056	-39.056	Undifferentiated	-827.994	-615.58	Baso	390.071	701.35	Undifferentiated	571.111	-748.846	Undifferentiated	NA	NA	NA	NA	NA	NA	NA	NA	NA	NA	NA	NA	NA	NA	NA	1169.37	-311.021	Undifferentiated	1128.96	-306.89	Undifferentiated	2961.5	314.046	Monocyte	NA	NA	NA	NA	NA	NA	1097.46	-253.039	Undifferentiated	249.723	532.261	Undifferentiated	-299	292.466
2334.29	-266.328	Monocyte	-1129.09	510.328	Undifferentiated	-1085.28	284.808	Undifferentiated	1777.31	1440.69	Ccr7_DC	NA	NA	NA	NA	NA	NA	NA	NA	NA	NA	NA	NA	NA	NA	NA	-1180.6	299.814	Undifferentiated	547.912	-303.572	Undifferentiated	-858.641	-2002.88	Baso	NA	NA	NA	NA	NA	NA	579.038	-1152.56	Neutrophil	-1917.03	-408.44	Er	-1530	4.67874
381.069	38.796	Undifferentiated	-1220.14	245.124	Erythroid	492.98	-224.31	Undifferentiated	-155.452	376.537	Undifferentiated	NA	NA	NA	NA	NA	NA	NA	NA	NA	NA	NA	NA	NA	NA	NA	-1222.21	256.527	Erythroid	-1827.27	-932.379	Mast	2791.09	320.587	Monocyte	NA	NA	NA	NA	NA	NA	1320.27	-2187.49	Neutrophil	-90.9874	11.7381	Undifferentiated	-23.2	815.441
-670.305	-398.689	Undifferentiated	-1093.22	292.945	Undifferentiated	608.516	-841.148	Undifferentiated	-919.61	463.026	Undifferentiated	NA	NA	NA	NA	NA	NA	NA	NA	NA	NA	NA	NA	NA	NA	NA	-1082.88	-1504.99	Baso	-1034.06	-2002.26	Baso	-1019.82	-1993.18	Baso	NA	NA	NA	NA	NA	NA	-1129.59	-283.636	Undifferentiated	186.542	-431.772	Undifferentiated	2.360712e+02	-408.057
594.452	-1156.48	Neutrophil	118.731	440.835	Undifferentiated	537.39	-631.269	Undifferentiated	-1287.78	228.112	Erythroid	NA	NA	NA	NA	NA	NA	NA	NA	NA	NA	NA	NA	NA	NA	NA	-1716.28	649.223	Meg	1219.83	-1872.84	Neutrophil	1997.19	-2125.94	Neutrophil	NA	NA	NA	NA	NA	NA	-1019.7	-1834.37	Baso	356.91	-659.52	Neu	2.489658e+03	-189.537
561.288	-276.22	Undifferentiated	-895.437	-637.464	Baso	-245.628	905.908	Undifferentiated	254.924	338.109	Undifferentiated	NA	NA	NA	NA	NA	NA	NA	NA	NA	NA	NA	NA	NA	NA	NA	698.037	-1205.36	Neutrophil	1588.12	-410.713	Monocyte	2261.27	-2039.42	Neutrophil	NA	NA	NA	NA	NA	NA	1051.97	-2035.77	Neutrophil	991.04	35.7638	Undifferentiated	2.729453e+03	-345.987
752.208	-161.568	Undifferentiated	-825.82	-113.873	Undifferentiated	1722.48	-269.656	Monocyte	341.56	350.941	Undifferentiated	NA	NA	NA	NA	NA	NA	NA	NA	NA	NA	NA	NA	NA	NA	NA	687.901	-789.429	Undifferentiated	754.93	-1636.91	Neutrophil	2506.12	-601.152	Undifferentiated	NA	NA	NA	NA	NA	NA	2693.4	-1669.13	Neutrophil	1799.42	-62.789	Mo	3.848311e+02	-700.463
-1123.16	408.147	Undifferentiated	567.915	-1263.53	Neutrophil	-560.666	-47.978	Undifferentiated	2047.07	-245.229	Monocyte	NA	NA	NA	NA	NA	NA	NA	NA	NA	NA	NA	NA	NA	NA	NA	-1061.57	-1973	Baso	2311.93	-2078.38	Neutrophil	-1224.65	449.007	Undifferentiated	NA	NA	NA	NA	NA	NA	2547.7	-183.176	Monocyte	-250.075	598.407	Undifferentiated	-381	330.525
-938.848	330.937	Undifferentiated	-1029.08	342.501	Undifferentiated	-1064.2	435.036	Undifferentiated	323.462	313.536	Undifferentiated	NA	NA	NA	NA	NA	NA	NA	NA	NA	NA	NA	NA	NA	NA	NA	-1186.1	271.915	Undifferentiated	-1080.22	-1655.91	Baso	593.377	-1097.16	Neutrophil	NA	NA	NA	NA	NA	NA	954.917	-1914.27	Neutrophil	-349.166	385.968	Undifferentiated	-528	252.468
502.072	695.079	Undifferentiated	623.61	-1174.52	Neutrophil	2475.61	309.117	Monocyte	411.157	361.575	Undifferentiated	NA	NA	NA	NA	NA	NA	NA	NA	NA	NA	NA	NA	NA	NA	NA	-1032.25	266.908	Undifferentiated	680.668	-840.622	Undifferentiated	-362.804	726.152	Undifferentiated	NA	NA	NA	NA	NA	NA	1313.36	-2181.35	Neutrophil	227.673	1239.2	Undifferentiated	4.946283e+01	956.347
-1112.1	357.697	Undifferentiated	522.264	-974.608	Neutrophil	-826.764	-366.572	Undifferentiated	451.543	414.377	Undifferentiated	NA	NA	NA	NA	NA	NA	NA	NA	NA	NA	NA	NA	NA	NA	NA	-1107.16	-1699.95	Baso	-775.228	358.204	Undifferentiated	1581.13	-2228.84	Neutrophil	NA	NA	NA	NA	NA	NA	2521.2	-381.459	Monocyte	183.449	-420.727	Undifferentiated	-146	412.476
-926.93	411.144	Undifferentiated	-578.303	182.157	Undifferentiated	1201.83	-300.827	Undifferentiated	-1102.57	508.8	Undifferentiated	NA	NA	NA	NA	NA	NA	NA	NA	NA	NA	NA	NA	NA	NA	NA	311.08	213.274	Undifferentiated	643.832	-667.868	Undifferentiated	2337.88	-180.291	Monocyte	NA	NA	NA	NA	NA	NA	2137.05	-2104.59	Neutrophil	-88.7778	742.733	Undifferentiated	-237	62.1582
-663.864	-303.556	Undifferentiated	588.891	-1361.34	Neutrophil	-141.444	774.587	Undifferentiated	453.207	-244.697	Undifferentiated	NA	NA	NA	NA	NA	NA	NA	NA	NA	NA	NA	NA	NA	NA	NA	-959.216	-2083.8	Baso	2380.18	-166.578	Monocyte	666.083	-1362.21	Neutrophil	NA	NA	NA	NA	NA	NA	-910.21	-844.49	Baso	447.994	525.596	Undifferentiated	2.760884e+01	719.601
454.77	-24.412	Undifferentiated	-412.141	-96.332	Undifferentiated	472.402	-97.839	Undifferentiated	-702.901	208.834	Undifferentiated	NA	NA	NA	NA	NA	NA	NA	NA	NA	NA	NA	NA	NA	NA	NA	2683.09	-1772.41	Neutrophil	-1540.15	593.301	Meg	2616.11	-518.729	Undifferentiated	NA	NA	NA	NA	NA	NA	544.296	-957.525	Neutrophil	-1656.95	-343.702	Er	3.432045e+02	-607.043
567	-1115.25	Neutrophil	389.62	262.857	Undifferentiated	595.707	-1194.43	Neutrophil	-983.294	457.641	Undifferentiated	NA	NA	NA	NA	NA	NA	NA	NA	NA	NA	NA	NA	NA	NA	NA	-1051.71	-1756.2	Baso	1839.61	-435.484	Monocyte	1979.01	-2152.05	Neutrophil	NA	NA	NA	NA	NA	NA	579.8	-1022.02	Neutrophil	-516.125	682.595	Undifferentiated	1.957171e+02	1189.64
437.485	-95.959	Undifferentiated	695.119	23.888	Undifferentiated	588.807	-1102.87	Neutrophil	107.304	409.155	Undifferentiated	NA	NA	NA	NA	NA	NA	NA	NA	NA	NA	NA	NA	NA	NA	NA	689.906	-396.424	Undifferentiated	1170.14	-1874.79	Neutrophil	2907.62	201.782	Monocyte	NA	NA	NA	NA	NA	NA	536.493	-421.036	Undifferentiated	-2031.56	-474.971	Er	-419	320.282
627.367	-1092.68	Neutrophil	-483.958	-205.536	Undifferentiated	438.826	-15.044	Undifferentiated	-1288.46	225.285	Erythroid	NA	NA	NA	NA	NA	NA	NA	NA	NA	NA	NA	NA	NA	NA	NA	1130.78	-144.409	Undifferentiated	2163.63	-2098.64	Neutrophil	-805.862	-692.742	Baso	NA	NA	NA	NA	NA	NA	-1646.43	-865.9	Mast	398.187	415.272	Undifferentiated	-385	275.586
-1129.98	503.127	Undifferentiated	562.141	-589.912	Undifferentiated	392.485	313.048	Undifferentiated	293.045	286.472	Undifferentiated	NA	NA	NA	NA	NA	NA	NA	NA	NA	NA	NA	NA	NA	NA	NA	1186.25	-1914.72	Neutrophil	1543.34	-2087.22	Neutrophil	-1055.2	-1885.12	Baso	NA	NA	NA	NA	NA	NA	-1359.04	528.972	Meg	-43.9108	759.838	Undifferentiated	-2010	-503.573
-944.836	-992.558	Baso	-954.903	434.357	Undifferentiated	755.88	-1612.33	Neutrophil	1987.24	255.817	Undifferentiated	NA	NA	NA	NA	NA	NA	NA	NA	NA	NA	NA	NA	NA	NA	NA	2945.01	94.491	Monocyte	2661.4	-1876.45	Neutrophil	2495.43	-555.534	Monocyte	NA	NA	NA	NA	NA	NA	2793.01	-62.583	Monocyte	-1152.72	-2024.18	Ma	1.394084e+02	1069.28
1906.39	-252.371	Monocyte	-772.716	341.621	Undifferentiated	-1278.48	537.548	Undifferentiated	-478.263	-198.178	Undifferentiated	NA	NA	NA	NA	NA	NA	NA	NA	NA	NA	NA	NA	NA	NA	NA	1029.75	-1880.37	Neutrophil	1748.59	-2153.33	Neutrophil	742.233	-284.874	Undifferentiated	NA	NA	NA	NA	NA	NA	-1206.59	-488.52	Undifferentiated	-237.002	98.9097	Undifferentiated	3.194422e+02	507.188
-55.875	549.863	Undifferentiated	2461.87	-72.842	Monocyte	503.971	-507.054	Undifferentiated	-857.094	-760.515	Baso	NA	NA	NA	NA	NA	NA	NA	NA	NA	NA	NA	NA	NA	NA	NA	1086.85	-1941.35	Neutrophil	652.331	-328.174	Undifferentiated	-1073.47	-1903.93	Baso	NA	NA	NA	NA	NA	NA	-918.089	-832.07	Baso	11.2016	805.736	Undifferentiated	-2900	-1985.59
-786.816	-344.583	Undifferentiated	514.389	-650.441	Undifferentiated	166.822	381.962	Undifferentiated	346.931	270.352	Undifferentiated	NA	NA	NA	NA	NA	NA	NA	NA	NA	NA	NA	NA	NA	NA	NA	2693.96	-1899.18	Neutrophil	150.724	316.646	Undifferentiated	-1029.06	146.834	Undifferentiated	NA	NA	NA	NA	NA	NA	1876.88	-2171.67	Neutrophil	24.3963	-15.0881	Undifferentiated	-27.6	789.555
530.1	-521.708	Undifferentiated	-1243.51	531.152	Undifferentiated	636.949	-234.396	Undifferentiated	-1038.09	509.326	Undifferentiated	NA	NA	NA	NA	NA	NA	NA	NA	NA	NA	NA	NA	NA	NA	NA	1841.26	-2080.48	Neutrophil	337.109	-133.562	Undifferentiated	683.276	-285.421	Undifferentiated	NA	NA	NA	NA	NA	NA	816.385	-1771.24	Neutrophil	-1336.94	-21.729	Undifferentiated	-586	223.297
509.68	-373.147	Undifferentiated	565.298	-1348.14	Neutrophil	1035.09	-1967.67	Neutrophil	396.715	312.983	Undifferentiated	NA	NA	NA	NA	NA	NA	NA	NA	NA	NA	NA	NA	NA	NA	NA	272.035	280.429	Undifferentiated	1142.42	-339.492	Undifferentiated	-1011.12	-1169.97	Baso	NA	NA	NA	NA	NA	NA	2180.92	-2096.16	Neutrophil	-176.062	642.168	Undifferentiated	-392	319.689
431.112	-63.202	Undifferentiated	304.452	-15.15	Undifferentiated	585.978	-981.608	Neutrophil	366.424	828.008	Undifferentiated	NA	NA	NA	NA	NA	NA	NA	NA	NA	NA	NA	NA	NA	NA	NA	621.804	-712.142	Undifferentiated	913.26	-626.757	Undifferentiated	-725.158	-250.176	Undifferentiated	NA	NA	NA	NA	NA	NA	1394.48	-2134.97	Neutrophil	-594.636	655.458	Undifferentiated	-29.7	841.926
67.22	51.297	Undifferentiated	1202.24	-106.321	Undifferentiated	595.59	-1420.86	Neutrophil	-1247.34	237.22	Erythroid	NA	NA	NA	NA	NA	NA	NA	NA	NA	NA	NA	NA	NA	NA	NA	1696.34	-436.188	Monocyte	1947.16	-447.936	Monocyte	509.794	-567.141	Undifferentiated	NA	NA	NA	NA	NA	NA	-972.252	-1725.28	Baso	-1539.82	32.4795	Mk	1.533734e+02	719.918
542.184	-968.604	Neutrophil	1814.41	-321.57	Monocyte	2838.94	224.699	Monocyte	-1230.76	517.502	Undifferentiated	NA	NA	NA	NA	NA	NA	NA	NA	NA	NA	NA	NA	NA	NA	NA	-1109.32	-336.342	Undifferentiated	1761.7	-2175.23	Neutrophil	691.331	-344.211	Undifferentiated	NA	NA	NA	NA	NA	NA	2439.2	-204.092	Monocyte	2308.63	-456.291	Mo	-530	418.566
586.671	919.891	Undifferentiated	426.755	143.791	Undifferentiated	221.489	-13.691	Undifferentiated	-766.699	330.39	Undifferentiated	NA	NA	NA	NA	NA	NA	NA	NA	NA	NA	NA	NA	NA	NA	NA	-1080.26	-1297.84	Undifferentiated	866.007	-1761.1	Neutrophil	-1566.66	582.228	Meg	NA	NA	NA	NA	NA	NA	-1016.3	-1211.86	Baso	51.0144	904.715	Undifferentiated	6.756882e+00	717.18
-830.239	-18.693	Undifferentiated	579.485	-1121.72	Neutrophil	599.558	-382.981	Undifferentiated	936.75	1141.72	Undifferentiated	NA	NA	NA	NA	NA	NA	NA	NA	NA	NA	NA	NA	NA	NA	NA	-983.266	-2055.95	Baso	1731.14	-2165.47	Neutrophil	2907.22	75.141	Monocyte	NA	NA	NA	NA	NA	NA	1597.44	-469.739	Monocyte	375.687	1313	Undifferentiated	-1920	-472.645
2441.84	73.081	Monocyte	672.925	180.428	Undifferentiated	475.337	-75.175	Undifferentiated	-481.051	366.708	Undifferentiated	NA	NA	NA	NA	NA	NA	NA	NA	NA	NA	NA	NA	NA	NA	NA	2985.2	365.356	Monocyte	-1178.18	256.064	Undifferentiated	674.892	-991.523	Neutrophil	NA	NA	NA	NA	NA	NA	-568.325	-793.896	Undifferentiated	-479.997	376.629	Undifferentiated	-477	413.474
-718.976	184.339	Undifferentiated	-887.793	286.98	Undifferentiated	702.37	-261.601	Undifferentiated	398.841	743.402	Undifferentiated	NA	NA	NA	NA	NA	NA	NA	NA	NA	NA	NA	NA	NA	NA	NA	687.431	-1191.11	Neutrophil	2437.49	-311.905	Monocyte	-836.8	-659.901	Baso	NA	NA	NA	NA	NA	NA	683.578	-1544.44	Neutrophil	-153.895	124.464	Undifferentiated	-1720	-373.056
520.096	-499.864	Undifferentiated	-1149.35	401.372	Undifferentiated	594.297	-1221.57	Neutrophil	367.586	52.214	Undifferentiated	NA	NA	NA	NA	NA	NA	NA	NA	NA	NA	NA	NA	NA	NA	NA	2536.91	-1941.83	Neutrophil	1011.01	1475.66	Undifferentiated	-930.427	-898.809	Baso	NA	NA	NA	NA	NA	NA	2089.52	-530.732	Undifferentiated	-119.594	32.9589	Undifferentiated	-457	591.568
831.524	-1769.29	Neutrophil	2572	-86.802	Monocyte	-1046.38	360.273	Undifferentiated	-1078.71	501.387	Undifferentiated	NA	NA	NA	NA	NA	NA	NA	NA	NA	NA	NA	NA	NA	NA	NA	850.545	-1502.07	Neutrophil	798.376	-1754.4	Neutrophil	711.368	-1590.12	Neutrophil	NA	NA	NA	NA	NA	NA	756.597	-1694.35	Neutrophil	-53.0951	-16.8174	Undifferentiated	9.486133e+01	1043.94
-1001.79	475.963	Undifferentiated	475.55	-370.303	Undifferentiated	-1159.02	503.917	Undifferentiated	544.287	545.695	Undifferentiated	NA	NA	NA	NA	NA	NA	NA	NA	NA	NA	NA	NA	NA	NA	NA	587.181	-999.438	Neutrophil	675.45	-863.853	Neutrophil	1998.81	-372.946	Monocyte	NA	NA	NA	NA	NA	NA	800.223	-1776.42	Neutrophil	618.594	481.813	Undifferentiated	7.710996e+02	1627.78
498.71	576.963	Undifferentiated	606.53	-191.868	Undifferentiated	2134.67	-131.573	Monocyte	461.589	611.314	Undifferentiated	NA	NA	NA	NA	NA	NA	NA	NA	NA	NA	NA	NA	NA	NA	NA	643.264	-787.397	Undifferentiated	2411.97	-421.407	Monocyte	810.847	-1769.19	Neutrophil	NA	NA	NA	NA	NA	NA	-867.244	-778.127	Baso	-285.486	632.365	Undifferentiated	-2350	-818.495
948.515	6.603	Undifferentiated	1471.5	-348.397	Monocyte	-1174.95	518.345	Undifferentiated	619.276	153.264	Undifferentiated	NA	NA	NA	NA	NA	NA	NA	NA	NA	NA	NA	NA	NA	NA	NA	743.582	-693.188	Undifferentiated	319.138	-592.097	Undifferentiated	2892.72	-62.037	Monocyte	NA	NA	NA	NA	NA	NA	-968.386	365.968	Undifferentiated	1513.63	-32.6984	Mo	-139	414.48
-664.398	-398.277	Undifferentiated	531.829	-664.926	Undifferentiated	-1512.88	187.705	Erythroid	186.509	563.258	Undifferentiated	NA	NA	NA	NA	NA	NA	NA	NA	NA	NA	NA	NA	NA	NA	NA	2978.94	252.213	Monocyte	690.045	-1215.61	Neutrophil	2668.66	-175.309	Monocyte	NA	NA	NA	NA	NA	NA	670.518	-1222.12	Neutrophil	1011.31	24.4173	Undifferentiated	2.317161e+02	1174.5
1089.21	-15.739	Undifferentiated	616.403	-1329.05	Neutrophil	-1071.83	393.236	Undifferentiated	495.354	-508.215	Undifferentiated	NA	NA	NA	NA	NA	NA	NA	NA	NA	NA	NA	NA	NA	NA	NA	-1019.16	-1166.78	Baso	176.144	308.834	Undifferentiated	-1842.12	764.54	Meg	NA	NA	NA	NA	NA	NA	1583.38	-2198.09	Neutrophil	62.9789	815.466	Undifferentiated	-1530	-339.539
-6.955	209.941	Undifferentiated	-999.936	329.225	Undifferentiated	1329.35	644.364	Undifferentiated	901.084	200.903	Undifferentiated	NA	NA	NA	NA	NA	NA	NA	NA	NA	NA	NA	NA	NA	NA	NA	769.092	-1631.76	Neutrophil	-874.416	-1992.87	Baso	1997.01	-2161.36	Neutrophil	NA	NA	NA	NA	NA	NA	-1025.32	-1233.67	Baso	-375.767	576.656	Undifferentiated	-676	5.06536
2259.18	252.176	Undifferentiated	270.779	188.326	Undifferentiated	1764.45	-285.499	Monocyte	2121.89	77.821	Monocyte	NA	NA	NA	NA	NA	NA	NA	NA	NA	NA	NA	NA	NA	NA	NA	-981.926	-1982.36	Baso	1710.18	-2202.64	Neutrophil	546.327	-743.178	Undifferentiated	NA	NA	NA	NA	NA	NA	-917.8	-912.953	Baso	-174.33	303.716	Undifferentiated	-1230	-340.666
499.679	-25.83	Undifferentiated	177.407	285.619	Undifferentiated	50.643	380.181	Undifferentiated	647.392	1018.6	Undifferentiated	NA	NA	NA	NA	NA	NA	NA	NA	NA	NA	NA	NA	NA	NA	NA	2600.94	-165.322	Monocyte	1107.91	-239.434	Undifferentiated	1092.43	-2095.01	Neutrophil	NA	NA	NA	NA	NA	NA	597.236	-1101.18	Neutrophil	-25.3618	803.211	Undifferentiated	-117	602.733
453.006	-96.354	Undifferentiated	-1084.19	470.595	Undifferentiated	-969.674	-929.816	Baso	460.19	-411.24	Undifferentiated	NA	NA	NA	NA	NA	NA	NA	NA	NA	NA	NA	NA	NA	NA	NA	-1295.4	497.952	Undifferentiated	684.507	-1480.54	Neutrophil	555.416	-346.783	Undifferentiated	NA	NA	NA	NA	NA	NA	-1072.25	300.771	Undifferentiated	-708.229	379.409	Undifferentiated	-180	158.529
15.371	581.191	Undifferentiated	-453.667	-146.982	Undifferentiated	-994.569	205.559	Undifferentiated	459.88	-312.835	Undifferentiated	NA	NA	NA	NA	NA	NA	NA	NA	NA	NA	NA	NA	NA	NA	NA	560.215	-212.97	Undifferentiated	528.981	-167.253	Undifferentiated	-1037.17	-1253.86	Baso	NA	NA	NA	NA	NA	NA	-1423.38	182.058	Erythroid	1098.31	567.959	Undifferentiated	-190	321.996
541.145	-345.182	Undifferentiated	-675.197	84.265	Undifferentiated	671.14	-1217.37	Neutrophil	-260.28	106.279	Undifferentiated	NA	NA	NA	NA	NA	NA	NA	NA	NA	NA	NA	NA	NA	NA	NA	1705.61	-258.102	Monocyte	2484.89	-97.445	Monocyte	1313.06	-204.982	Undifferentiated	NA	NA	NA	NA	NA	NA	875.564	-1809.52	Neutrophil	-486.572	348.299	Undifferentiated	-2650	-1264.69
382.169	-308.851	Undifferentiated	590.878	-910.827	Neutrophil	508.867	-324.671	Undifferentiated	1635.67	759.931	Undifferentiated	NA	NA	NA	NA	NA	NA	NA	NA	NA	NA	NA	NA	NA	NA	NA	88.562	284.786	Undifferentiated	2640.45	-114.59	Monocyte	1793.44	-2210.3	Neutrophil	NA	NA	NA	NA	NA	NA	1867.88	-2151.69	Neutrophil	-1449.52	-208.979	Undifferentiated	5.482272e+02	371.337
-902.792	-522.198	Undifferentiated	-1065.18	431.196	Undifferentiated	-211.954	1020.16	Undifferentiated	301.341	239.381	Undifferentiated	NA	NA	NA	NA	NA	NA	NA	NA	NA	NA	NA	NA	NA	NA	NA	-1102.27	-1827.38	Baso	2350.98	-129.589	Monocyte	-876.436	-757.478	Baso	NA	NA	NA	NA	NA	NA	2736	316.96	Monocyte	282.306	372.127	Undifferentiated	1.268111e+03	302.928
-1024.46	479.864	Undifferentiated	1519.63	-372.872	Monocyte	68.047	104.235	Undifferentiated	397.154	304.297	Undifferentiated	NA	NA	NA	NA	NA	NA	NA	NA	NA	NA	NA	NA	NA	NA	NA	573.408	-13.704	Undifferentiated	-1042.12	-6.659	Undifferentiated	782.878	-1702.8	Neutrophil	NA	NA	NA	NA	NA	NA	1246.2	-2173.81	Neutrophil	307.102	333.216	Undifferentiated	8.441501e+02	405.051
445.936	643.078	Undifferentiated	686.88	-805.907	Undifferentiated	-1067.84	-1246.54	Baso	477.652	356.174	Undifferentiated	NA	NA	NA	NA	NA	NA	NA	NA	NA	NA	NA	NA	NA	NA	NA	747.209	-1463.53	Neutrophil	1108.47	-1973.15	Neutrophil	-900.774	-860.309	Baso	NA	NA	NA	NA	NA	NA	-1081.58	-1466.55	Baso	-317.944	293.875	Undifferentiated	3.718239e+02	1290.65
537.161	-511.777	Undifferentiated	452.434	-286.805	Undifferentiated	-1072.42	292.378	Undifferentiated	2144.53	-250.938	Monocyte	NA	NA	NA	NA	NA	NA	NA	NA	NA	NA	NA	NA	NA	NA	NA	2861.52	284.495	Monocyte	2535.37	-599.627	Undifferentiated	2601.98	-288.22	Monocyte	NA	NA	NA	NA	NA	NA	1208.66	-292.552	Undifferentiated	33.9779	969.03	Undifferentiated	1.162866e+03	260.819
-657.657	43.794	Undifferentiated	581.308	-994.596	Neutrophil	-36.347	590.99	Undifferentiated	288.141	136.957	Undifferentiated	NA	NA	NA	NA	NA	NA	NA	NA	NA	NA	NA	NA	NA	NA	NA	2412.07	304.56	Monocyte	-1084.76	-1505.67	Baso	1289.07	556.459	Undifferentiated	NA	NA	NA	NA	NA	NA	-1902.61	800.718	Meg	-634.018	363.625	Undifferentiated	6.089965e+02	1237.02
-724.885	381.297	Undifferentiated	217.48	-58.207	Undifferentiated	886.081	-334.745	Undifferentiated	-794.439	493.44	Undifferentiated	NA	NA	NA	NA	NA	NA	NA	NA	NA	NA	NA	NA	NA	NA	NA	2138.25	-2111.92	Neutrophil	2539.21	-296.061	Monocyte	1102.82	-511.017	Undifferentiated	NA	NA	NA	NA	NA	NA	159.155	264.044	Undifferentiated	2464.21	-478.84	Mo	2.028148e+02	102.68
418.527	-35.416	Undifferentiated	864.694	-1840.41	Neutrophil	664.306	305.028	Undifferentiated	506.882	-594.205	Undifferentiated	NA	NA	NA	NA	NA	NA	NA	NA	NA	NA	NA	NA	NA	NA	NA	2340.24	-2069.28	Neutrophil	385.781	9.763	Undifferentiated	423.262	-59.011	Undifferentiated	NA	NA	NA	NA	NA	NA	-1019.43	-1201.65	Baso	-403.634	583.318	Undifferentiated	3.109237e+02	-415.146
2007.49	-159.844	Monocyte	481.426	-152.292	Undifferentiated	-1414.15	168.894	Erythroid	-255.974	323.703	Undifferentiated	NA	NA	NA	NA	NA	NA	NA	NA	NA	NA	NA	NA	NA	NA	NA	639.133	-845.411	Undifferentiated	-543.438	-1579.76	Eos	2682.59	175.785	Monocyte	NA	NA	NA	NA	NA	NA	642.176	-1192.71	Neutrophil	-2679.14	-1298.12	Er	-58	585.68
744.148	-111.831	Undifferentiated	680.776	-1392.63	Neutrophil	1119.92	110.105	Undifferentiated	705.732	-333.739	Undifferentiated	NA	NA	NA	NA	NA	NA	NA	NA	NA	NA	NA	NA	NA	NA	NA	690.926	-1222.15	Neutrophil	713.778	-71.888	Undifferentiated	-963.083	-1008.9	Baso	NA	NA	NA	NA	NA	NA	1503.7	-295.115	Monocyte	-2928.66	-2213.69	Er	-415	339.618
1749.13	205.753	Undifferentiated	483.405	-192.427	Undifferentiated	1970.47	-115.508	Monocyte	558.791	123.828	Undifferentiated	NA	NA	NA	NA	NA	NA	NA	NA	NA	NA	NA	NA	NA	NA	NA	725.25	-193.783	Undifferentiated	357.298	-34.958	Undifferentiated	1129.08	882.81	Undifferentiated	NA	NA	NA	NA	NA	NA	-1089.74	-1660.41	Baso	448.179	-693.849	Neu	-1120	-1932.91
-1526.33	168.913	Erythroid	654.181	265.453	Undifferentiated	635.811	-1418.95	Neutrophil	378.156	-44.958	Undifferentiated	NA	NA	NA	NA	NA	NA	NA	NA	NA	NA	NA	NA	NA	NA	NA	-1106.17	287.788	Undifferentiated	1428.78	-416.33	Monocyte	666.18	-1079.33	Neutrophil	NA	NA	NA	NA	NA	NA	655.275	-1364.97	Neutrophil	-316.019	341.048	Undifferentiated	-619	609.42
816.559	-1687.42	Neutrophil	230.662	121.665	Undifferentiated	249.09	189.417	Undifferentiated	659.75	50.451	Undifferentiated	NA	NA	NA	NA	NA	NA	NA	NA	NA	NA	NA	NA	NA	NA	NA	-134.541	146.771	Undifferentiated	-1084.54	-1365.53	Undifferentiated	-1041.62	-1994.65	Baso	NA	NA	NA	NA	NA	NA	-1030.21	-1251.44	Baso	-157.507	144.752	Undifferentiated	1.605334e+03	-193.221
668.536	-1460.21	Neutrophil	1374.07	-2162.84	Neutrophil	1479.91	-281.371	Monocyte	-1619.8	616.742	Meg	NA	NA	NA	NA	NA	NA	NA	NA	NA	NA	NA	NA	NA	NA	NA	2339.33	-309.46	Monocyte	967.834	-1876.32	Neutrophil	1721.08	-2165.52	Neutrophil	NA	NA	NA	NA	NA	NA	1700.02	837.401	Undifferentiated	159.986	-301.838	Undifferentiated	-666	-2340.96
529.038	-560.833	Undifferentiated	708.284	172.009	Undifferentiated	587.103	-891.984	Neutrophil	-959.117	429.315	Undifferentiated	NA	NA	NA	NA	NA	NA	NA	NA	NA	NA	NA	NA	NA	NA	NA	809.268	1563.51	Lymphoid	1967.3	-105.167	Monocyte	-1107.74	284.423	Undifferentiated	NA	NA	NA	NA	NA	NA	2477.99	-1732.38	Neutrophil	985.181	-1319.79	Neu	2.491216e+03	-376.321
484.725	-227.83	Undifferentiated	534.263	-554.341	Undifferentiated	483.312	-28.259	Undifferentiated	1083.53	-221.292	Undifferentiated	NA	NA	NA	NA	NA	NA	NA	NA	NA	NA	NA	NA	NA	NA	NA	-1079.52	-1419.43	Baso	2619.11	274.063	Monocyte	1842.23	-2099.39	Neutrophil	NA	NA	NA	NA	NA	NA	-982.629	-1174.55	Baso	-481.265	700.592	Undifferentiated	1.822279e+02	1103.77
-1348.4	550.095	Meg	-95.314	780.268	Undifferentiated	-851.698	236.883	Undifferentiated	356.029	72.729	Undifferentiated	NA	NA	NA	NA	NA	NA	NA	NA	NA	NA	NA	NA	NA	NA	NA	-1947.98	809.925	Meg	2627.72	-743.725	Undifferentiated	-1015.65	-1715.11	Baso	NA	NA	NA	NA	NA	NA	1194.65	-2120.63	Neutrophil	-1533.91	-34.344	Mk	-2940	-2176.85
597.449	-639.7	Undifferentiated	540.211	-541.18	Undifferentiated	176.211	202.931	Undifferentiated	77.843	302.044	Undifferentiated	NA	NA	NA	NA	NA	NA	NA	NA	NA	NA	NA	NA	NA	NA	NA	2850.39	93.115	Monocyte	601.151	-797.47	Undifferentiated	573.414	-1240.63	Neutrophil	NA	NA	NA	NA	NA	NA	1229.67	-2154	Neutrophil	-35.8879	-130.815	Undifferentiated	7.855319e+02	1441.38
534.911	-499.024	Undifferentiated	67.183	692.737	Undifferentiated	1481.27	-96.536	Monocyte	584.781	-1060.82	Neutrophil	NA	NA	NA	NA	NA	NA	NA	NA	NA	NA	NA	NA	NA	NA	NA	-1792.26	683.696	Meg	1271.35	-622.636	Undifferentiated	884.125	-293.297	Undifferentiated	NA	NA	NA	NA	NA	NA	900.024	-1779.07	Neutrophil	1895.94	-254.146	Mo	8.202702e+01	914.487
2683.44	289.68	Monocyte	721.689	-934.059	Neutrophil	-1532.94	157.62	Erythroid	549.977	144.213	Undifferentiated	NA	NA	NA	NA	NA	NA	NA	NA	NA	NA	NA	NA	NA	NA	NA	257.951	83.772	Undifferentiated	687.384	-1044.56	Neutrophil	983.992	-400.385	Undifferentiated	NA	NA	NA	NA	NA	NA	1309.49	-2180.53	Neutrophil	220.658	-459.163	Undifferentiated	4.861469e+02	-818.267
911.172	-185.257	Undifferentiated	2099.65	-279.002	Monocyte	467.341	-77.659	Undifferentiated	637.958	173.406	Undifferentiated	NA	NA	NA	NA	NA	NA	NA	NA	NA	NA	NA	NA	NA	NA	NA	878.204	-1671.77	Neutrophil	1650.28	-453.903	Monocyte	720.132	-218.817	Undifferentiated	NA	NA	NA	NA	NA	NA	692.346	1512.82	Undifferentiated	2609.66	-246.469	Mo	-40.6	-140.866
-1045.57	272.783	Undifferentiated	290.768	250.765	Undifferentiated	668.712	1349.75	Undifferentiated	NA	NA	NA	NA	NA	NA	NA	NA	NA	NA	NA	NA	NA	NA	NA	NA	NA	NA	931.608	-1898.94	Neutrophil	1733.26	-2102.75	Neutrophil	-1231.69	473.192	Undifferentiated	NA	NA	NA	NA	NA	NA	2024.29	-2132.75	Neutrophil	-1736.3	-348.549	Er	-308	630.121
648.896	1380.53	Undifferentiated	554.383	-356.184	Undifferentiated	904.115	-280.5	Undifferentiated	NA	NA	NA	NA	NA	NA	NA	NA	NA	NA	NA	NA	NA	NA	NA	NA	NA	NA	-1076.06	-1726.92	Baso	551.36	-1046.48	Neutrophil	728.315	-585.737	Undifferentiated	NA	NA	NA	NA	NA	NA	536.522	-1139.36	Neutrophil	2209.77	-231.001	Mo	5.298090e+02	129.503
-1213.43	467.6	Undifferentiated	-96.062	772.492	Undifferentiated	-439.622	-115.973	Undifferentiated	NA	NA	NA	NA	NA	NA	NA	NA	NA	NA	NA	NA	NA	NA	NA	NA	NA	NA	869.719	1537.46	Lymphoid	526.3	777.73	Undifferentiated	1097.44	-2049.55	Neutrophil	NA	NA	NA	NA	NA	NA	1771.96	-2212.64	Neutrophil	2604.7	-458.976	Mo	-450	286.224
594.778	-546.301	Undifferentiated	2061.5	-100.923	Monocyte	430.579	-494.913	Undifferentiated	NA	NA	NA	NA	NA	NA	NA	NA	NA	NA	NA	NA	NA	NA	NA	NA	NA	NA	2290.31	-94.327	Monocyte	-1064.19	-1738.21	Baso	-1000.06	351.523	Undifferentiated	NA	NA	NA	NA	NA	NA	2568.69	-1818.99	Neutrophil	205.196	1172.78	Undifferentiated	1.327842e+01	282.076
1385.48	-520.992	Undifferentiated	291.445	580.746	Undifferentiated	563.145	-1088.54	Neutrophil	NA	NA	NA	NA	NA	NA	NA	NA	NA	NA	NA	NA	NA	NA	NA	NA	NA	NA	852.614	126.506	Undifferentiated	2429.63	-129.417	Monocyte	1241.57	-2146.8	Neutrophil	NA	NA	NA	NA	NA	NA	573.537	-408.164	Undifferentiated	-466.448	290.413	Undifferentiated	1.820168e+03	-71.6833
814.508	-167.833	Undifferentiated	2147.68	-275.769	Monocyte	-744.903	-553.085	Undifferentiated	NA	NA	NA	NA	NA	NA	NA	NA	NA	NA	NA	NA	NA	NA	NA	NA	NA	NA	642.247	-1404.25	Neutrophil	-1008.3	-1965.51	Baso	-1814.08	-951.527	Mast	NA	NA	NA	NA	NA	NA	-874.365	-659.769	Baso	7.34569	-137.826	Undifferentiated	6.931985e+01	811.165
501.015	-257.704	Undifferentiated	91.844	554.897	Undifferentiated	636.735	171.106	Undifferentiated	NA	NA	NA	NA	NA	NA	NA	NA	NA	NA	NA	NA	NA	NA	NA	NA	NA	NA	-1917.08	-994.092	Mast	-1089.88	-1945.16	Baso	2527.23	-1915.46	Neutrophil	NA	NA	NA	NA	NA	NA	-974.982	-1039.85	Baso	-203.199	145.962	Undifferentiated	-577	-3333.23
-246.814	982.726	Undifferentiated	532.235	-657.978	Undifferentiated	633.805	-1492.29	Neutrophil	NA	NA	NA	NA	NA	NA	NA	NA	NA	NA	NA	NA	NA	NA	NA	NA	NA	NA	1066.52	-351.238	Undifferentiated	-1065.23	-1798.56	Baso	2645.03	-123.184	Monocyte	NA	NA	NA	NA	NA	NA	556.046	-908.789	Neutrophil	-189.763	162.956	Undifferentiated	6.780965e+02	446.691
-1004.71	-382.229	Undifferentiated	288.414	381.282	Undifferentiated	834.264	-228.925	Undifferentiated	NA	NA	NA	NA	NA	NA	NA	NA	NA	NA	NA	NA	NA	NA	NA	NA	NA	NA	1781.17	-1873.1	Undifferentiated	-1917.66	1007.93	Meg	2587.95	-415.757	Monocyte	NA	NA	NA	NA	NA	NA	-898.595	330.1	Undifferentiated	179.988	1020.15	Undifferentiated	1.396138e+03	-2056.19
234.611	439.244	Undifferentiated	472.157	-102.43	Undifferentiated	485.144	-112.128	Undifferentiated	NA	NA	NA	NA	NA	NA	NA	NA	NA	NA	NA	NA	NA	NA	NA	NA	NA	NA	2608.12	-361.98	Monocyte	1100.08	-1967.52	Neutrophil	2069.37	-2122.45	Neutrophil	NA	NA	NA	NA	NA	NA	3007.39	499.138	Monocyte	-126.908	273.735	Undifferentiated	-80.1	762.385
-632.455	407.572	Undifferentiated	690.398	-1534.65	Neutrophil	-766.693	-231.667	Undifferentiated	NA	NA	NA	NA	NA	NA	NA	NA	NA	NA	NA	NA	NA	NA	NA	NA	NA	NA	1727.72	1375.13	Ccr7_DC	-513.228	-196.439	Undifferentiated	2502.54	-790.762	Undifferentiated	NA	NA	NA	NA	NA	NA	2857.39	65.498	Monocyte	425.695	-737.075	Neu	-1120	-1891.18
2680.22	232.928	Monocyte	1928.74	-260.673	Monocyte	874.387	-1852.01	Neutrophil	NA	NA	NA	NA	NA	NA	NA	NA	NA	NA	NA	NA	NA	NA	NA	NA	NA	NA	2183.16	-318.237	Monocyte	925.406	-1842.4	Neutrophil	-773.815	-957.438	Undifferentiated	NA	NA	NA	NA	NA	NA	-837.215	-613.776	Baso	-532.643	568.702	Undifferentiated	1.853246e+03	-256.59
563.845	-151.293	Undifferentiated	29.503	-106.913	Undifferentiated	895.171	-180.99	Undifferentiated	NA	NA	NA	NA	NA	NA	NA	NA	NA	NA	NA	NA	NA	NA	NA	NA	NA	NA	552.983	-22.961	Undifferentiated	-987.161	-2002.99	Baso	692.601	-1478.51	Neutrophil	NA	NA	NA	NA	NA	NA	-1045.1	-1275.84	Baso	271.921	-545.063	Undifferentiated	1.041863e+02	222.351
590.039	-1032.2	Neutrophil	-708.615	-414.238	Undifferentiated	2005.74	-198.234	Monocyte	NA	NA	NA	NA	NA	NA	NA	NA	NA	NA	NA	NA	NA	NA	NA	NA	NA	NA	852.798	-1365.58	Neutrophil	1353.23	-111.311	Undifferentiated	717.569	-1567.3	Neutrophil	NA	NA	NA	NA	NA	NA	-1080.86	296.283	Undifferentiated	1668.46	-854.068	Undifferentiated	6.542840e+02	-869.729
-679.788	-402.826	Undifferentiated	-500.959	476.444	Undifferentiated	-1128.1	441.834	Undifferentiated	NA	NA	NA	NA	NA	NA	NA	NA	NA	NA	NA	NA	NA	NA	NA	NA	NA	NA	871.227	-177.424	Undifferentiated	2460.24	-429.227	Monocyte	1982.69	-371.462	Monocyte	NA	NA	NA	NA	NA	NA	2813.95	-19.105	Monocyte	230.355	1180.16	Undifferentiated	4.249665e+01	-212.871
554.604	-714.299	Undifferentiated	234.906	494.355	Undifferentiated	767.326	-1636.63	Neutrophil	NA	NA	NA	NA	NA	NA	NA	NA	NA	NA	NA	NA	NA	NA	NA	NA	NA	NA	249.544	-9.792	Undifferentiated	1834.3	-426.853	Monocyte	1646.73	-380.46	Monocyte	NA	NA	NA	NA	NA	NA	-1079.09	-1453.71	Baso	2511.51	-279.078	Mo	-312	347.023
327.959	-200.081	Undifferentiated	-1049.93	501.045	Undifferentiated	327.389	197.075	Undifferentiated	NA	NA	NA	NA	NA	NA	NA	NA	NA	NA	NA	NA	NA	NA	NA	NA	NA	NA	1341.07	-2126.26	Neutrophil	1932.05	-301.448	Monocyte	-1316.41	219.964	Erythroid	NA	NA	NA	NA	NA	NA	1852.95	-1859.37	Undifferentiated	150.811	735.563	Undifferentiated	-229	297.266
492.611	-645.074	Undifferentiated	-1053.03	371.65	Undifferentiated	-946.293	504.001	Undifferentiated	NA	NA	NA	NA	NA	NA	NA	NA	NA	NA	NA	NA	NA	NA	NA	NA	NA	NA	903.809	-1873.36	Neutrophil	2116.02	-2100.77	Neutrophil	-1887.32	-958.853	Mast	NA	NA	NA	NA	NA	NA	2093.66	-14.74	Monocyte	-27.3885	-142.877	Undifferentiated	-179	331.167
380.196	462.89	Undifferentiated	-940.302	157.543	Undifferentiated	414.347	226.425	Undifferentiated	NA	NA	NA	NA	NA	NA	NA	NA	NA	NA	NA	NA	NA	NA	NA	NA	NA	NA	-1139.48	410.784	Undifferentiated	389.968	0.312	Undifferentiated	2077.65	-331.277	Monocyte	NA	NA	NA	NA	NA	NA	2322.41	-2019.53	Neutrophil	-245.412	625.747	Undifferentiated	1.594711e+03	-45.0383
2028.61	-265.944	Monocyte	516.15	-591.154	Undifferentiated	1306.28	-394.539	Undifferentiated	NA	NA	NA	NA	NA	NA	NA	NA	NA	NA	NA	NA	NA	NA	NA	NA	NA	NA	-945.308	-1580.89	Baso	993.866	-556.207	Undifferentiated	2554.94	-218.359	Monocyte	NA	NA	NA	NA	NA	NA	-902.317	-835.495	Baso	455.119	-694.72	Neu	-415	239.505
598.091	-298.439	Undifferentiated	-1070.38	398.854	Undifferentiated	736.683	-1621.33	Neutrophil	NA	NA	NA	NA	NA	NA	NA	NA	NA	NA	NA	NA	NA	NA	NA	NA	NA	NA	1656.72	-2166.43	Neutrophil	589.162	-863.471	Neutrophil	593.587	-723.223	Undifferentiated	NA	NA	NA	NA	NA	NA	-1020.18	-2006.05	Baso	331.022	-630.916	Neu	2.919177e+03	-524.162
-630.614	-128.606	Undifferentiated	555.668	-402.525	Undifferentiated	593.985	-1059.69	Neutrophil	NA	NA	NA	NA	NA	NA	NA	NA	NA	NA	NA	NA	NA	NA	NA	NA	NA	NA	702.188	-1500.75	Neutrophil	-1119.92	427.608	Undifferentiated	-1038.74	-1947.19	Baso	NA	NA	NA	NA	NA	NA	-1207.9	-693.091	Mast	327.935	-294.045	Undifferentiated	-829	236.803
-1303.18	541.928	Meg	577.895	-1324.26	Neutrophil	407.946	-562.198	Undifferentiated	NA	NA	NA	NA	NA	NA	NA	NA	NA	NA	NA	NA	NA	NA	NA	NA	NA	NA	-54.588	641.315	Undifferentiated	1919.86	-247.356	Monocyte	2515.96	200.881	Monocyte	NA	NA	NA	NA	NA	NA	537.768	-859.892	Undifferentiated	649.634	-958.289	Neu	1.179924e+03	78.3356
568.099	-225.89	Undifferentiated	717.27	-343.693	Undifferentiated	1506.31	-177.304	Monocyte	NA	NA	NA	NA	NA	NA	NA	NA	NA	NA	NA	NA	NA	NA	NA	NA	NA	NA	691.179	-1199.28	Neutrophil	789.783	-1591.07	Neutrophil	-1830.12	-982.85	Mast	NA	NA	NA	NA	NA	NA	1409.96	-509.999	Undifferentiated	350.454	-61.4494	Undifferentiated	-102	727.742
-1058.99	379.615	Undifferentiated	421.726	-20.109	Undifferentiated	630.338	-1097.7	Neutrophil	NA	NA	NA	NA	NA	NA	NA	NA	NA	NA	NA	NA	NA	NA	NA	NA	NA	NA	1738.92	-2046.92	Neutrophil	2341.34	-284.72	Monocyte	-1043.78	-1966.25	Baso	NA	NA	NA	NA	NA	NA	867.669	-1755.47	Neutrophil	51.4068	427.31	Undifferentiated	3.430514e+02	1296.55
664.386	-1367.44	Neutrophil	1177.44	-137.166	Undifferentiated	597.879	-1315.15	Neutrophil	NA	NA	NA	NA	NA	NA	NA	NA	NA	NA	NA	NA	NA	NA	NA	NA	NA	NA	-1210.81	504.868	Undifferentiated	976.541	-126.718	Undifferentiated	-241.076	809.737	Undifferentiated	NA	NA	NA	NA	NA	NA	2355.58	-72.575	Monocyte	-402.819	386.435	Undifferentiated	8.161455e+02	-1189.3
1110.4	-2040.21	Neutrophil	-1447.84	588.934	Meg	2048.9	-141.207	Monocyte	NA	NA	NA	NA	NA	NA	NA	NA	NA	NA	NA	NA	NA	NA	NA	NA	NA	NA	1458.32	-115.272	Monocyte	-1011.53	-2030.55	Baso	2486.21	368.805	Monocyte	NA	NA	NA	NA	NA	NA	-1596.97	601.695	Meg	974.579	-1389.98	Neu	6.097703e+01	190.265
1859.89	-270.314	Monocyte	-1502.68	591.106	Meg	1983.04	-231.176	Monocyte	NA	NA	NA	NA	NA	NA	NA	NA	NA	NA	NA	NA	NA	NA	NA	NA	NA	NA	2663.33	-124.656	Monocyte	2041.14	-2133.98	Neutrophil	-1082.15	-1802.68	Baso	NA	NA	NA	NA	NA	NA	-1003.5	316.68	Undifferentiated	413.802	882.108	Undifferentiated	-23.8	-126.787
-971.666	329.609	Undifferentiated	-1341.18	-612.744	Mast	446.741	163.159	Undifferentiated	NA	NA	NA	NA	NA	NA	NA	NA	NA	NA	NA	NA	NA	NA	NA	NA	NA	NA	1205.54	-725.375	Undifferentiated	2415.91	-2012.98	Neutrophil	1328.34	965.814	Undifferentiated	NA	NA	NA	NA	NA	NA	-1318.1	525.325	Meg	-516.822	596.645	Undifferentiated	-39.2	488.481
740.532	-240.931	Undifferentiated	386.674	-498.496	Undifferentiated	857.906	1390.08	Undifferentiated	NA	NA	NA	NA	NA	NA	NA	NA	NA	NA	NA	NA	NA	NA	NA	NA	NA	NA	2051.69	-2112.35	Neutrophil	-1901.42	1036.15	Meg	773.874	-1605.08	Neutrophil	NA	NA	NA	NA	NA	NA	2948.99	470.202	Monocyte	2622.69	-537.115	Mo	-569	616.358
606.09	-335.852	Undifferentiated	-352.026	351.481	Undifferentiated	2384.86	-117.185	Monocyte	NA	NA	NA	NA	NA	NA	NA	NA	NA	NA	NA	NA	NA	NA	NA	NA	NA	NA	607.559	61.73	Undifferentiated	-192.004	284.441	Undifferentiated	640.143	-1334.76	Neutrophil	NA	NA	NA	NA	NA	NA	1858.17	-2002.62	Undifferentiated	2464.6	-366.623	Mo	3.331666e+02	-470.48
-580.474	-241.958	Undifferentiated	2544.55	-133.168	Monocyte	627.155	-380.455	Undifferentiated	NA	NA	NA	NA	NA	NA	NA	NA	NA	NA	NA	NA	NA	NA	NA	NA	NA	NA	1044.04	-1904.05	Neutrophil	649.172	-1259.14	Neutrophil	679.262	-1519.79	Neutrophil	NA	NA	NA	NA	NA	NA	1929.55	-428.597	Monocyte	-383.868	652.826	Undifferentiated	-230	916.718
-520.027	-200.429	Undifferentiated	-501.431	1.346	Undifferentiated	587.139	-707.058	Undifferentiated	NA	NA	NA	NA	NA	NA	NA	NA	NA	NA	NA	NA	NA	NA	NA	NA	NA	NA	1007.72	-1665.81	Undifferentiated	-1188.13	269.203	Undifferentiated	760.892	-364.439	Undifferentiated	NA	NA	NA	NA	NA	NA	1463.55	-2210.18	Neutrophil	113.936	970.716	Undifferentiated	9.220391e+01	-313.499
433.677	-73.053	Undifferentiated	2500.4	120.793	Monocyte	1687.15	-190.702	Monocyte	NA	NA	NA	NA	NA	NA	NA	NA	NA	NA	NA	NA	NA	NA	NA	NA	NA	NA	763.553	-1220.47	Neutrophil	2371.27	-225.738	Monocyte	-1069.1	-411.776	Undifferentiated	NA	NA	NA	NA	NA	NA	2975.14	576.349	Monocyte	-359.569	350.549	Undifferentiated	-1940	-434.739
524.276	-464.811	Undifferentiated	-1197.28	512.91	Undifferentiated	-873.707	-669.716	Undifferentiated	NA	NA	NA	NA	NA	NA	NA	NA	NA	NA	NA	NA	NA	NA	NA	NA	NA	NA	800.584	216.98	Undifferentiated	1798.32	-2120.84	Neutrophil	3027.34	492.586	Monocyte	NA	NA	NA	NA	NA	NA	2452.72	-1980.6	Neutrophil	-713.119	-657.541	Undifferentiated	3.492880e+02	134.467
246.464	88.43	Undifferentiated	625.453	-1168	Neutrophil	-1061.33	443.315	Undifferentiated	NA	NA	NA	NA	NA	NA	NA	NA	NA	NA	NA	NA	NA	NA	NA	NA	NA	NA	-1045.97	-1212.44	Baso	22.09	575.802	Undifferentiated	2464.58	-456.702	Monocyte	NA	NA	NA	NA	NA	NA	2585.46	-382.857	Monocyte	139.087	459.444	Undifferentiated	-587	287.131
-976.531	231.036	Undifferentiated	789.946	-202.291	Undifferentiated	420.792	-12.241	Undifferentiated	NA	NA	NA	NA	NA	NA	NA	NA	NA	NA	NA	NA	NA	NA	NA	NA	NA	NA	3021.82	631.157	Monocyte	1882.89	-251.065	Monocyte	829.052	-1796.52	Neutrophil	NA	NA	NA	NA	NA	NA	-1182.26	425.926	Undifferentiated	-1137.52	71.2086	Undifferentiated	2.551759e+03	-457.563
1849.34	-134.33	Monocyte	499.132	-828.701	Undifferentiated	-1091.47	418.029	Undifferentiated	NA	NA	NA	NA	NA	NA	NA	NA	NA	NA	NA	NA	NA	NA	NA	NA	NA	NA	-1897.48	-991.174	Mast	746.515	66.671	Undifferentiated	823.259	-1561.17	Neutrophil	NA	NA	NA	NA	NA	NA	-1092.89	-1804.02	Baso	-42.8163	788.785	Undifferentiated	-86.6	516.827
63.259	427.614	Undifferentiated	525.944	-323.803	Undifferentiated	417.583	-21.117	Undifferentiated	NA	NA	NA	NA	NA	NA	NA	NA	NA	NA	NA	NA	NA	NA	NA	NA	NA	NA	-1058.83	-1668.85	Baso	-1506.77	-765.843	Mast	608.487	-1238.53	Neutrophil	NA	NA	NA	NA	NA	NA	2608.65	-1866.02	Neutrophil	171.265	444.567	Undifferentiated	-556	603.482
1294.05	1476.23	pDC	322.124	61.214	Undifferentiated	-709.859	-468.368	Undifferentiated	NA	NA	NA	NA	NA	NA	NA	NA	NA	NA	NA	NA	NA	NA	NA	NA	NA	NA	-1198.3	500.992	Undifferentiated	704.338	-248.735	Undifferentiated	-1107.88	-1704.46	Baso	NA	NA	NA	NA	NA	NA	617.521	-1267.8	Neutrophil	-208.665	549.942	Undifferentiated	1.694563e+02	890.996
1266.97	-238.454	Undifferentiated	-941.137	409.55	Undifferentiated	580.161	53.374	Undifferentiated	NA	NA	NA	NA	NA	NA	NA	NA	NA	NA	NA	NA	NA	NA	NA	NA	NA	NA	-1010.22	-1924.63	Baso	280.702	204.722	Undifferentiated	2529.08	-1929.29	Neutrophil	NA	NA	NA	NA	NA	NA	-742.665	-214.978	Undifferentiated	-556.549	381.076	Undifferentiated	2.086445e+02	1080.13
539.8	-522.379	Undifferentiated	93.253	54.834	Undifferentiated	643.224	-718.182	Undifferentiated	NA	NA	NA	NA	NA	NA	NA	NA	NA	NA	NA	NA	NA	NA	NA	NA	NA	NA	-1091.11	-1818.22	Baso	628.084	-232.13	Undifferentiated	-1011.07	-1969.37	Baso	NA	NA	NA	NA	NA	NA	-1044.77	-1286.56	Baso	-549.01	143.866	Undifferentiated	-415	276.337
-1060.23	287.889	Undifferentiated	-872.556	284.955	Undifferentiated	-942.34	-784.702	Baso	NA	NA	NA	NA	NA	NA	NA	NA	NA	NA	NA	NA	NA	NA	NA	NA	NA	NA	2818.68	430.302	Monocyte	803.112	-1560.54	Neutrophil	2246.2	-406.777	Monocyte	NA	NA	NA	NA	NA	NA	1509.99	-2225.12	Neutrophil	-366.378	512.25	Undifferentiated	-673	443.712
527.386	-501.387	Undifferentiated	1740.29	1382.71	Ccr7_DC	554.048	-503.551	Undifferentiated	NA	NA	NA	NA	NA	NA	NA	NA	NA	NA	NA	NA	NA	NA	NA	NA	NA	NA	743.962	-1293.6	Neutrophil	1756.08	-2168.63	Neutrophil	652.545	-188.462	Undifferentiated	NA	NA	NA	NA	NA	NA	864.876	-1868.81	Neutrophil	-382.523	295.006	Undifferentiated	-185	621.682
669.275	-1346.46	Neutrophil	2421.48	-270.058	Monocyte	497.96	-428.968	Undifferentiated	NA	NA	NA	NA	NA	NA	NA	NA	NA	NA	NA	NA	NA	NA	NA	NA	NA	NA	499.776	-503.945	Undifferentiated	1581.64	-394.818	Monocyte	2414.76	-263.605	Monocyte	NA	NA	NA	NA	NA	NA	1386.15	-2233.96	Neutrophil	308.296	1231.64	Undifferentiated	1.796282e+03	-249.655
-1239.33	241.369	Erythroid	438.769	-92.786	Undifferentiated	-1266.24	-563.454	Mast	NA	NA	NA	NA	NA	NA	NA	NA	NA	NA	NA	NA	NA	NA	NA	NA	NA	NA	2623.45	401.652	Monocyte	2813.65	-68.382	Monocyte	1097.97	-216.288	Undifferentiated	NA	NA	NA	NA	NA	NA	603.668	-1102.39	Neutrophil	157.011	756.971	Undifferentiated	-573	-1348.03
501.45	197.176	Undifferentiated	464.953	-786.939	Undifferentiated	2449.37	109.373	Monocyte	NA	NA	NA	NA	NA	NA	NA	NA	NA	NA	NA	NA	NA	NA	NA	NA	NA	NA	1935.27	-1993.49	Undifferentiated	1293.06	-927.361	Undifferentiated	1283.19	-2155.77	Neutrophil	NA	NA	NA	NA	NA	NA	616.046	-860.955	Neutrophil	13.3843	128.848	Undifferentiated	-1630	-330.985
-1041.76	409.088	Undifferentiated	499.559	-331.241	Undifferentiated	748.782	132.023	Undifferentiated	NA	NA	NA	NA	NA	NA	NA	NA	NA	NA	NA	NA	NA	NA	NA	NA	NA	NA	2393.97	218.666	Monocyte	2762.36	198.767	Monocyte	-1485.19	546.421	Meg	NA	NA	NA	NA	NA	NA	-1107.4	-1784.96	Baso	-309.494	360.304	Undifferentiated	-357	697.049
-985.555	421.147	Undifferentiated	572.81	-1156.96	Neutrophil	466.859	-209.515	Undifferentiated	NA	NA	NA	NA	NA	NA	NA	NA	NA	NA	NA	NA	NA	NA	NA	NA	NA	NA	-711.999	-318.129	Undifferentiated	1519.77	-2029.47	Neutrophil	499.684	-99.323	Undifferentiated	NA	NA	NA	NA	NA	NA	-890.997	-1019.97	Baso	-75.0182	255.86	Undifferentiated	-472	201.355
-938.737	440.661	Undifferentiated	-976.625	-908.645	Baso	636.001	-962.634	Neutrophil	NA	NA	NA	NA	NA	NA	NA	NA	NA	NA	NA	NA	NA	NA	NA	NA	NA	NA	-1056.45	-1279.34	Baso	1663.7	-158.794	Monocyte	-1072.67	-1595.47	Baso	NA	NA	NA	NA	NA	NA	-1006.93	-1161.27	Baso	9.28008	842.738	Undifferentiated	-229	546.12
446.962	-120.184	Undifferentiated	-616.177	-344.269	Undifferentiated	433.936	38.934	Undifferentiated	NA	NA	NA	NA	NA	NA	NA	NA	NA	NA	NA	NA	NA	NA	NA	NA	NA	NA	-1189.2	310.441	Undifferentiated	2899.96	529.795	Monocyte	-918.787	-2091.84	Baso	NA	NA	NA	NA	NA	NA	-1069.9	-1783.76	Baso	-598.795	470.879	Undifferentiated	1.181113e+02	-314.96
687.34	-1328.05	Neutrophil	513.318	40.372	Undifferentiated	452.714	-173.172	Undifferentiated	NA	NA	NA	NA	NA	NA	NA	NA	NA	NA	NA	NA	NA	NA	NA	NA	NA	NA	-1081.27	-1941.2	Baso	574.61	-270.943	Undifferentiated	-1057.42	-1843.25	Baso	NA	NA	NA	NA	NA	NA	-1113.86	361.376	Undifferentiated	361.323	-625.803	Neu	-527	593.389
598.252	-965.671	Neutrophil	461.743	637.898	Undifferentiated	-163.328	163.762	Undifferentiated	NA	NA	NA	NA	NA	NA	NA	NA	NA	NA	NA	NA	NA	NA	NA	NA	NA	NA	723.396	-298.926	Undifferentiated	761.791	-332.134	Undifferentiated	-1064.35	-1397.5	Baso	NA	NA	NA	NA	NA	NA	1990.73	-289.001	Monocyte	-474.691	356.097	Undifferentiated	2.012532e+03	-482.076
-1098.37	487.594	Undifferentiated	269.364	-128.667	Undifferentiated	-943.319	329.24	Undifferentiated	NA	NA	NA	NA	NA	NA	NA	NA	NA	NA	NA	NA	NA	NA	NA	NA	NA	NA	1408.77	-2134.12	Neutrophil	1660.52	-2178.85	Neutrophil	1437.37	-267.255	Monocyte	NA	NA	NA	NA	NA	NA	-1094.01	-1887.85	Baso	128.249	-335.484	Undifferentiated	-23.9	752.959
-106.288	819.479	Undifferentiated	633.115	326.643	Undifferentiated	2625.36	151.424	Monocyte	NA	NA	NA	NA	NA	NA	NA	NA	NA	NA	NA	NA	NA	NA	NA	NA	NA	NA	681.832	-852.463	Undifferentiated	765.178	-667.297	Undifferentiated	3027.72	491.782	Monocyte	NA	NA	NA	NA	NA	NA	-1038.21	-1935.54	Baso	193.197	1137.12	Undifferentiated	3.180550e+03	181.35
962.28	-525.209	Undifferentiated	405.998	183.154	Undifferentiated	-895.846	307.121	Undifferentiated	NA	NA	NA	NA	NA	NA	NA	NA	NA	NA	NA	NA	NA	NA	NA	NA	NA	NA	-1096.32	-1730.55	Baso	2456.54	-338.774	Monocyte	-1352.12	-1308.51	Undifferentiated	NA	NA	NA	NA	NA	NA	-1085.3	-1414.49	Baso	-719.085	154.193	Undifferentiated	1.013585e+02	885.262
535.432	95.547	Undifferentiated	-1015.25	324.802	Undifferentiated	-13.071	667.053	Undifferentiated	NA	NA	NA	NA	NA	NA	NA	NA	NA	NA	NA	NA	NA	NA	NA	NA	NA	NA	888.994	-1677.12	Neutrophil	2340.54	-340.48	Monocyte	1418.44	-1906.67	Undifferentiated	NA	NA	NA	NA	NA	NA	-1174.88	450.651	Undifferentiated	-317.276	110.654	Undifferentiated	4.046784e+02	-706.875
17.172	825.091	Undifferentiated	2705.99	447.792	Monocyte	-1437.48	166.374	Erythroid	NA	NA	NA	NA	NA	NA	NA	NA	NA	NA	NA	NA	NA	NA	NA	NA	NA	NA	406.795	-786.176	Undifferentiated	638.455	-501.41	Undifferentiated	1728.6	-2188.47	Neutrophil	NA	NA	NA	NA	NA	NA	612.922	-1120.68	Neutrophil	1406.04	74.1208	Mo	-1880	-403.389
2518.73	41.834	Monocyte	503.715	-157.963	Undifferentiated	344.99	74.776	Undifferentiated	NA	NA	NA	NA	NA	NA	NA	NA	NA	NA	NA	NA	NA	NA	NA	NA	NA	NA	-987.947	-1095.81	Baso	1638.43	-2159.46	Neutrophil	567.13	-751.312	Undifferentiated	NA	NA	NA	NA	NA	NA	563.62	-441.509	Undifferentiated	2306.96	-407.311	Mo	9.203654e+01	-307.282
480.892	-329.834	Undifferentiated	623.852	-569.304	Undifferentiated	909.623	189.275	Undifferentiated	NA	NA	NA	NA	NA	NA	NA	NA	NA	NA	NA	NA	NA	NA	NA	NA	NA	NA	-1908.71	-985.054	Mast	-1018.52	-2015.34	Baso	789.18	-1762.52	Neutrophil	NA	NA	NA	NA	NA	NA	581.386	-580.2	Undifferentiated	-49.0976	586.253	Undifferentiated	1.422616e+02	-383.193
770.847	-543.804	Undifferentiated	-610.873	-251.577	Undifferentiated	1317.91	-101.59	Undifferentiated	NA	NA	NA	NA	NA	NA	NA	NA	NA	NA	NA	NA	NA	NA	NA	NA	NA	NA	-1074.82	-1902.83	Baso	-1851.95	-938.062	Mast	619.541	-1120.68	Neutrophil	NA	NA	NA	NA	NA	NA	-1093.72	449.043	Undifferentiated	-84.7471	362.488	Undifferentiated	1.058967e+03	-477.315
411.876	80.95	Undifferentiated	-67.687	723.881	Undifferentiated	548.319	-518.881	Undifferentiated	NA	NA	NA	NA	NA	NA	NA	NA	NA	NA	NA	NA	NA	NA	NA	NA	NA	NA	2420.17	-390.655	Monocyte	605.841	-543.497	Undifferentiated	687.531	-551.504	Undifferentiated	NA	NA	NA	NA	NA	NA	952.065	-1927.95	Neutrophil	-1559.17	39.772	Mk	-1150	-2051.9
1810.1	-227.591	Monocyte	-790.69	194.512	Undifferentiated	-1031.91	358.66	Undifferentiated	NA	NA	NA	NA	NA	NA	NA	NA	NA	NA	NA	NA	NA	NA	NA	NA	NA	NA	-1081.26	-1262.26	Undifferentiated	589.405	-1084.78	Neutrophil	-1068.11	-1900.31	Baso	NA	NA	NA	NA	NA	NA	539.864	-514.371	Undifferentiated	-115.633	135.056	Undifferentiated	-306	494.631
312.595	-44.803	Undifferentiated	536.098	-889.767	Neutrophil	408.031	-461.087	Undifferentiated	NA	NA	NA	NA	NA	NA	NA	NA	NA	NA	NA	NA	NA	NA	NA	NA	NA	NA	2152.95	-297.609	Monocyte	693.721	417.872	Undifferentiated	1847.93	-2187.12	Neutrophil	NA	NA	NA	NA	NA	NA	-819.864	400.895	Undifferentiated	186.388	120.701	Undifferentiated	-1610	40.6845
-1192.58	508.727	Undifferentiated	130.461	318.3	Undifferentiated	-677.035	-342.306	Undifferentiated	NA	NA	NA	NA	NA	NA	NA	NA	NA	NA	NA	NA	NA	NA	NA	NA	NA	NA	-990.909	348.038	Undifferentiated	476.878	-37.696	Undifferentiated	1448.95	-167.494	Monocyte	NA	NA	NA	NA	NA	NA	2721.97	508.394	Monocyte	348.347	209.759	Undifferentiated	-1500	-314.004
764.023	-1737.12	Neutrophil	-20.155	646.69	Undifferentiated	33.221	634.087	Undifferentiated	NA	NA	NA	NA	NA	NA	NA	NA	NA	NA	NA	NA	NA	NA	NA	NA	NA	NA	301.506	245.978	Undifferentiated	-1108.45	433.239	Undifferentiated	1469.17	-2238.32	Neutrophil	NA	NA	NA	NA	NA	NA	-1082.28	471.136	Undifferentiated	130.421	385.587	Undifferentiated	8.113836e+01	401.569
-526.045	359.559	Undifferentiated	2167.56	-205.613	Monocyte	639.568	-1482.35	Neutrophil	NA	NA	NA	NA	NA	NA	NA	NA	NA	NA	NA	NA	NA	NA	NA	NA	NA	NA	2430.17	-426.264	Monocyte	2821.71	166.352	Monocyte	2416.89	235.266	Monocyte	NA	NA	NA	NA	NA	NA	-1091.41	-1555.03	Baso	324.235	651.285	Undifferentiated	2.131731e+02	424.17
-587.055	110.522	Undifferentiated	-1125.8	453.038	Undifferentiated	-1022.49	312.266	Undifferentiated	NA	NA	NA	NA	NA	NA	NA	NA	NA	NA	NA	NA	NA	NA	NA	NA	NA	NA	2634.51	136.435	Monocyte	-1056.8	5.301	Undifferentiated	1359.76	-2224.63	Neutrophil	NA	NA	NA	NA	NA	NA	2882.12	214.92	Monocyte	798.413	342.047	Undifferentiated	-663	-1796.56
507.356	-322.22	Undifferentiated	-511.142	98.406	Undifferentiated	2287.71	-99.429	Monocyte	NA	NA	NA	NA	NA	NA	NA	NA	NA	NA	NA	NA	NA	NA	NA	NA	NA	NA	1462.38	-684.509	Undifferentiated	1612.93	-165.3	Monocyte	2569.26	-58.977	Monocyte	NA	NA	NA	NA	NA	NA	2574.55	-352.862	Monocyte	-326.536	628.577	Undifferentiated	1.095353e+03	204.16
869.149	110.561	Undifferentiated	2284.57	-155.798	Monocyte	541.688	-502.427	Undifferentiated	NA	NA	NA	NA	NA	NA	NA	NA	NA	NA	NA	NA	NA	NA	NA	NA	NA	NA	2394.64	-168.707	Undifferentiated	2151.79	-2109.69	Neutrophil	1245.21	-2143.5	Neutrophil	NA	NA	NA	NA	NA	NA	2067.04	-2114.11	Neutrophil	1959.11	-355.274	Undifferentiated	-61.1	737.083
345.646	191.53	Undifferentiated	46.784	241.061	Undifferentiated	2488.73	-156.082	Monocyte	NA	NA	NA	NA	NA	NA	NA	NA	NA	NA	NA	NA	NA	NA	NA	NA	NA	NA	-1806.72	-930.885	Mast	2603.4	-295.883	Monocyte	-1098.98	-1647.03	Baso	NA	NA	NA	NA	NA	NA	2707.29	-1877.14	Neutrophil	242.242	647.361	Undifferentiated	2.468380e+03	-408.601
992.088	-1914.81	Neutrophil	152.871	319.811	Undifferentiated	602.33	-716.639	Undifferentiated	NA	NA	NA	NA	NA	NA	NA	NA	NA	NA	NA	NA	NA	NA	NA	NA	NA	NA	578.324	-733.255	Undifferentiated	-1049.62	-2012.56	Baso	2574.4	-4.598	Monocyte	NA	NA	NA	NA	NA	NA	-1303.59	238.153	Erythroid	49.3277	857.451	Undifferentiated	3.416552e+02	-631.194
1388.4	-11.841	Undifferentiated	550.724	-627.53	Undifferentiated	673.411	-1480.65	Neutrophil	NA	NA	NA	NA	NA	NA	NA	NA	NA	NA	NA	NA	NA	NA	NA	NA	NA	NA	559.366	-713.68	Undifferentiated	879.202	-574.047	Undifferentiated	1691.12	-2215.96	Neutrophil	NA	NA	NA	NA	NA	NA	3005.09	435.081	Monocyte	1803.06	-101.574	Mo	3.888388e+02	-714.936
1563.64	-348.147	Monocyte	534.877	-142.582	Undifferentiated	581.62	-529.8	Undifferentiated	NA	NA	NA	NA	NA	NA	NA	NA	NA	NA	NA	NA	NA	NA	NA	NA	NA	NA	-1050.19	-1993.64	Baso	-910.065	-821.035	Baso	-1147.31	499.828	Undifferentiated	NA	NA	NA	NA	NA	NA	710.013	-697.004	Undifferentiated	1941.11	-337.33	Undifferentiated	-167	357.215
906.194	-1857.05	Neutrophil	608.075	-983.751	Neutrophil	604.889	-638.832	Undifferentiated	NA	NA	NA	NA	NA	NA	NA	NA	NA	NA	NA	NA	NA	NA	NA	NA	NA	NA	831.989	-1780.71	Neutrophil	628.068	-310.334	Undifferentiated	3014.6	299.265	Monocyte	NA	NA	NA	NA	NA	NA	-1154.87	357.536	Undifferentiated	2867.27	-391.165	Mo	-192	476.09
-1037.48	292.216	Undifferentiated	897.094	-32.451	Undifferentiated	541.689	75.881	Undifferentiated	NA	NA	NA	NA	NA	NA	NA	NA	NA	NA	NA	NA	NA	NA	NA	NA	NA	NA	1941.85	-305.819	Monocyte	770.688	-1547.08	Neutrophil	621.178	-1160.42	Neutrophil	NA	NA	NA	NA	NA	NA	-1009.88	-1581.44	Baso	223.936	303.699	Undifferentiated	6.312158e+02	-962.423
1990.51	-176.378	Monocyte	699.973	-1575.88	Neutrophil	477.628	-68.239	Undifferentiated	NA	NA	NA	NA	NA	NA	NA	NA	NA	NA	NA	NA	NA	NA	NA	NA	NA	NA	614.319	-429.678	Undifferentiated	505.487	-1124.56	Neutrophil	-1646.21	-878.121	Mast	NA	NA	NA	NA	NA	NA	-523.421	-1601.1	Eos	270.441	-543.134	Undifferentiated	-202	215.574
567.831	-437.804	Undifferentiated	974.325	-128.468	Undifferentiated	589.529	-1154.5	Neutrophil	NA	NA	NA	NA	NA	NA	NA	NA	NA	NA	NA	NA	NA	NA	NA	NA	NA	NA	2463.8	-151.123	Monocyte	539.696	-257.961	Undifferentiated	588.229	-858.256	Undifferentiated	NA	NA	NA	NA	NA	NA	596.663	-261.553	Undifferentiated	-306.106	195.818	Undifferentiated	-1440	-380.129
342.124	1.933	Undifferentiated	337.78	185.457	Undifferentiated	1560.71	-301.585	Monocyte	NA	NA	NA	NA	NA	NA	NA	NA	NA	NA	NA	NA	NA	NA	NA	NA	NA	NA	521.605	-93.201	Undifferentiated	-932.638	350.344	Undifferentiated	653.757	-1187.99	Neutrophil	NA	NA	NA	NA	NA	NA	-1875.78	746.675	Meg	-206.605	399.888	Undifferentiated	7.992301e-01	820.945
520.718	4.658	Undifferentiated	2518.41	-47.661	Monocyte	465.258	-900.435	Undifferentiated	NA	NA	NA	NA	NA	NA	NA	NA	NA	NA	NA	NA	NA	NA	NA	NA	NA	NA	2896.68	145.905	Monocyte	2331.11	-2026.45	Neutrophil	771.519	-1498.35	Neutrophil	NA	NA	NA	NA	NA	NA	-981.144	335.995	Undifferentiated	-170.889	593.494	Undifferentiated	-44.6	684.119
568.814	9.896	Undifferentiated	-1227.68	514.99	Undifferentiated	1153.01	-31.061	Undifferentiated	NA	NA	NA	NA	NA	NA	NA	NA	NA	NA	NA	NA	NA	NA	NA	NA	NA	NA	-1000.75	-2051.33	Baso	438.696	-571.064	Undifferentiated	2685.7	-137.465	Monocyte	NA	NA	NA	NA	NA	NA	659.232	-1463.55	Neutrophil	65.3707	487.972	Undifferentiated	2.358197e+01	896.675
527.589	-554.331	Undifferentiated	2509.36	43.503	Monocyte	-658.621	-384.94	Undifferentiated	NA	NA	NA	NA	NA	NA	NA	NA	NA	NA	NA	NA	NA	NA	NA	NA	NA	NA	-1646.65	-818.694	Mast	1845.25	-401.719	Monocyte	656.555	-1420.99	Neutrophil	NA	NA	NA	NA	NA	NA	-1020.95	-1223.43	Baso	134.781	209.228	Undifferentiated	-2240	-663.589
-700.537	453.214	Undifferentiated	-1308.18	-584.643	Mast	240.083	335.989	Undifferentiated	NA	NA	NA	NA	NA	NA	NA	NA	NA	NA	NA	NA	NA	NA	NA	NA	NA	NA	-1142.66	271.634	Undifferentiated	684.057	-723.903	Undifferentiated	964.229	-503.41	Undifferentiated	NA	NA	NA	NA	NA	NA	1078.22	-440.95	Undifferentiated	-72.9829	406.678	Undifferentiated	1.472202e+02	668.076
-874.946	457.259	Undifferentiated	-718.593	-539.776	Undifferentiated	935.406	-428.859	Undifferentiated	NA	NA	NA	NA	NA	NA	NA	NA	NA	NA	NA	NA	NA	NA	NA	NA	NA	NA	-1167.38	296.788	Undifferentiated	950.991	-1893.24	Neutrophil	-979.683	-1041.03	Baso	NA	NA	NA	NA	NA	NA	543.857	-995.451	Neutrophil	-62.6757	743.815	Undifferentiated	1.542676e+03	-177.521
2476.49	146.478	Monocyte	567.698	-731.934	Undifferentiated	-1097.12	499.677	Undifferentiated	NA	NA	NA	NA	NA	NA	NA	NA	NA	NA	NA	NA	NA	NA	NA	NA	NA	NA	728.739	-1392.08	Neutrophil	109.998	369.1	Undifferentiated	-1068.19	-1564.2	Baso	NA	NA	NA	NA	NA	NA	-1095.66	-1687.61	Baso	-285.103	468.756	Undifferentiated	2.049634e+03	-347.401
-1162.09	-551.191	Undifferentiated	341.006	220.657	Undifferentiated	2555.24	-45.794	Monocyte	NA	NA	NA	NA	NA	NA	NA	NA	NA	NA	NA	NA	NA	NA	NA	NA	NA	NA	-774.659	-1295.72	Eos	1138.9	-286.412	Undifferentiated	2595.59	-415.072	Monocyte	NA	NA	NA	NA	NA	NA	1045.19	-2041.94	Neutrophil	-389.999	602.037	Undifferentiated	1.906333e+03	-223.094
519.229	-625.184	Undifferentiated	-472.358	47.852	Undifferentiated	792.102	437.727	Undifferentiated	NA	NA	NA	NA	NA	NA	NA	NA	NA	NA	NA	NA	NA	NA	NA	NA	NA	NA	2174.49	-52.928	Monocyte	835.78	226.334	Undifferentiated	-1731.64	-921.841	Mast	NA	NA	NA	NA	NA	NA	2856.85	-42.769	Monocyte	87.417	448.521	Undifferentiated	1.406605e+02	111.336
586.806	-1234.76	Neutrophil	649.885	-1466.01	Neutrophil	380.433	623.132	Undifferentiated	NA	NA	NA	NA	NA	NA	NA	NA	NA	NA	NA	NA	NA	NA	NA	NA	NA	NA	1621.9	-388.989	Monocyte	1133.12	-2053.06	Neutrophil	2431.31	-376.36	Monocyte	NA	NA	NA	NA	NA	NA	-1203.74	252.732	Undifferentiated	-283.565	491.039	Undifferentiated	-130	658.574
391.561	-80.864	Undifferentiated	394.885	269.196	Undifferentiated	543.374	-399.475	Undifferentiated	NA	NA	NA	NA	NA	NA	NA	NA	NA	NA	NA	NA	NA	NA	NA	NA	NA	NA	597.746	-611.619	Undifferentiated	2701.23	-129.496	Monocyte	-997.948	-32.389	Undifferentiated	NA	NA	NA	NA	NA	NA	1966.42	-2140.41	Neutrophil	10.1079	763.558	Undifferentiated	-1630	-351.205
381.653	501.719	Undifferentiated	491.359	-729.115	Undifferentiated	573.679	-492.772	Undifferentiated	NA	NA	NA	NA	NA	NA	NA	NA	NA	NA	NA	NA	NA	NA	NA	NA	NA	NA	624.473	-302.709	Undifferentiated	2378.03	-1994.56	Neutrophil	593.013	-1209.81	Neutrophil	NA	NA	NA	NA	NA	NA	-1044.94	-1712.99	Baso	-571.851	187.018	Undifferentiated	-189	820.363
503.878	-470.566	Undifferentiated	1853.43	-258.779	Monocyte	450.842	-26.02	Undifferentiated	NA	NA	NA	NA	NA	NA	NA	NA	NA	NA	NA	NA	NA	NA	NA	NA	NA	NA	-1071.09	-1273.94	Baso	2486.83	-217.673	Monocyte	748.566	-1666.01	Neutrophil	NA	NA	NA	NA	NA	NA	1400.84	-2181.11	Neutrophil	1400.86	-2221.71	Neu	-490	314.928
450.437	-169.476	Undifferentiated	-1102.01	497.091	Undifferentiated	451.596	-271.436	Undifferentiated	NA	NA	NA	NA	NA	NA	NA	NA	NA	NA	NA	NA	NA	NA	NA	NA	NA	NA	2597.25	-406.669	Monocyte	-1095.57	-1721.23	Baso	495.624	-364.287	Undifferentiated	NA	NA	NA	NA	NA	NA	-1036.55	-1434.71	Baso	1911.8	-805.077	Undifferentiated	-2050	-525.602
266.756	-401.139	Undifferentiated	-1744.26	659.752	Meg	-1212.82	511.75	Undifferentiated	NA	NA	NA	NA	NA	NA	NA	NA	NA	NA	NA	NA	NA	NA	NA	NA	NA	NA	-910.431	162.922	Undifferentiated	1088.32	-339.902	Undifferentiated	1096.46	-2061.61	Neutrophil	NA	NA	NA	NA	NA	NA	1110.83	-2089.59	Neutrophil	987.052	-16.2554	Undifferentiated	1.901467e+03	-659.726
2085.2	372.191	Undifferentiated	243.055	573.955	Undifferentiated	1695.88	-303.478	Monocyte	NA	NA	NA	NA	NA	NA	NA	NA	NA	NA	NA	NA	NA	NA	NA	NA	NA	NA	-1246.29	247.631	Erythroid	610.578	-669.214	Undifferentiated	1511.45	-2207.97	Neutrophil	NA	NA	NA	NA	NA	NA	2601.56	-1926.63	Neutrophil	596.308	1408.29	Undifferentiated	2.244002e+03	-179.529
509.975	-547.717	Undifferentiated	-1044.84	387.386	Undifferentiated	-558.965	-235.535	Undifferentiated	NA	NA	NA	NA	NA	NA	NA	NA	NA	NA	NA	NA	NA	NA	NA	NA	NA	NA	1065.83	-456.523	Undifferentiated	705.794	-658.048	Undifferentiated	-1053.77	-1270.36	Baso	NA	NA	NA	NA	NA	NA	2407.49	-1820.18	Neutrophil	76.0431	960.438	Undifferentiated	3.638518e+02	1080.41
615.72	-1403.32	Neutrophil	-934.751	249.786	Undifferentiated	263.478	362.894	Undifferentiated	NA	NA	NA	NA	NA	NA	NA	NA	NA	NA	NA	NA	NA	NA	NA	NA	NA	NA	-1126.82	433.593	Undifferentiated	1558.12	-411.062	Monocyte	-1047.64	-1288.26	Baso	NA	NA	NA	NA	NA	NA	-1077.87	-1863.73	Baso	195.988	1117.74	Undifferentiated	-1420	-340.77
781.535	-323.976	Undifferentiated	244.479	410.47	Undifferentiated	-1003.43	321.449	Undifferentiated	NA	NA	NA	NA	NA	NA	NA	NA	NA	NA	NA	NA	NA	NA	NA	NA	NA	NA	1076.62	-1764.45	Neutrophil	1812.34	-466.014	Monocyte	-943.588	-962.687	Baso	NA	NA	NA	NA	NA	NA	-1249.97	523.925	Undifferentiated	-102.96	505.197	Undifferentiated	2.814258e+03	-385.24
493.539	-373.465	Undifferentiated	402.818	-60.593	Undifferentiated	853.183	1606.35	Lymphoid	NA	NA	NA	NA	NA	NA	NA	NA	NA	NA	NA	NA	NA	NA	NA	NA	NA	NA	1556.34	-432.117	Monocyte	-1046.6	-1947	Baso	-899.579	-874.684	Baso	NA	NA	NA	NA	NA	NA	1921.82	-278.985	Monocyte	24.3021	488.641	Undifferentiated	5.975359e+02	301.591
-879.299	273.907	Undifferentiated	467.528	-281.747	Undifferentiated	2158.54	-136.659	Monocyte	NA	NA	NA	NA	NA	NA	NA	NA	NA	NA	NA	NA	NA	NA	NA	NA	NA	NA	470.786	-862.511	Undifferentiated	-1098.89	-1930.99	Baso	2169.22	-2049.5	Neutrophil	NA	NA	NA	NA	NA	NA	-971.833	-1031.16	Baso	516.39	1230.23	Undifferentiated	-367	606.015
454.009	917.596	Undifferentiated	550.995	-296.414	Undifferentiated	607.122	-1342.01	Neutrophil	NA	NA	NA	NA	NA	NA	NA	NA	NA	NA	NA	NA	NA	NA	NA	NA	NA	NA	1793.88	-198.185	Monocyte	1669.81	-2144.72	Neutrophil	-1012.33	-1126.2	Baso	NA	NA	NA	NA	NA	NA	1365.69	-2200.41	Neutrophil	-293.756	516.149	Undifferentiated	-210	249.309
1406.3	-49.016	Undifferentiated	1131.71	-384.474	Undifferentiated	451.6	779.337	Undifferentiated	NA	NA	NA	NA	NA	NA	NA	NA	NA	NA	NA	NA	NA	NA	NA	NA	NA	NA	658.575	-1339.63	Neutrophil	-1070.17	-1960.27	Baso	2423.91	-1996.37	Neutrophil	NA	NA	NA	NA	NA	NA	1352.07	-2199.57	Neutrophil	373.592	379.263	Undifferentiated	1.513041e+02	-131.896
670.351	1513.88	Undifferentiated	356.298	-47.632	Undifferentiated	-1082.55	303.285	Undifferentiated	NA	NA	NA	NA	NA	NA	NA	NA	NA	NA	NA	NA	NA	NA	NA	NA	NA	NA	657.623	-1251.87	Neutrophil	867.007	1672.99	Undifferentiated	-761.382	-800.907	Baso	NA	NA	NA	NA	NA	NA	-1043.87	341.569	Undifferentiated	-572.279	-2570.82	Ba	-462	813.291
-777.526	-197.581	Undifferentiated	-26.596	533.769	Undifferentiated	514.968	-572.867	Undifferentiated	NA	NA	NA	NA	NA	NA	NA	NA	NA	NA	NA	NA	NA	NA	NA	NA	NA	NA	2522.05	-550.876	Undifferentiated	529.973	-335.411	Undifferentiated	578.222	-1266.54	Neutrophil	NA	NA	NA	NA	NA	NA	2839.72	-78.396	Monocyte	-72.7177	-114.458	Undifferentiated	6.365985e+02	-939.793
637.985	-217.315	Undifferentiated	1222.64	-1.304	Undifferentiated	734.953	-1578.99	Neutrophil	NA	NA	NA	NA	NA	NA	NA	NA	NA	NA	NA	NA	NA	NA	NA	NA	NA	NA	826.44	184.209	Undifferentiated	-1655.55	634.833	Meg	-1800.06	-965.825	Mast	NA	NA	NA	NA	NA	NA	-1069.96	-1291.41	Baso	-242.375	65.7363	Undifferentiated	-1010	-1386.3
552.534	-918.017	Neutrophil	524.401	-1023.51	Neutrophil	126.445	-51.209	Undifferentiated	NA	NA	NA	NA	NA	NA	NA	NA	NA	NA	NA	NA	NA	NA	NA	NA	NA	NA	2943.95	531.873	Monocyte	673.494	-1143.65	Neutrophil	-725.389	-565.244	Undifferentiated	NA	NA	NA	NA	NA	NA	2161.28	-382.444	Monocyte	1749.19	-207.143	Mo	-1510	39.6123
586.96	-717.842	Undifferentiated	-1115.78	343.117	Undifferentiated	475.954	-1.814	Undifferentiated	NA	NA	NA	NA	NA	NA	NA	NA	NA	NA	NA	NA	NA	NA	NA	NA	NA	NA	479.702	-1158.28	Neutrophil	-1401.37	563.166	Meg	414.202	-239.108	Undifferentiated	NA	NA	NA	NA	NA	NA	2803.45	240.834	Monocyte	152.965	974.575	Undifferentiated	2.509943e+03	-348.322
-14.196	649.266	Undifferentiated	-986.638	375.984	Undifferentiated	485.255	616.931	Undifferentiated	NA	NA	NA	NA	NA	NA	NA	NA	NA	NA	NA	NA	NA	NA	NA	NA	NA	NA	894.474	143.971	Undifferentiated	904.06	-1845.66	Neutrophil	1314.59	-2200.81	Neutrophil	NA	NA	NA	NA	NA	NA	2695.8	74.961	Monocyte	-1532.68	-140.554	Undifferentiated	1.419596e+03	-77.5146
297.837	-258.943	Undifferentiated	-1093.7	301.684	Undifferentiated	543.521	-972.645	Neutrophil	NA	NA	NA	NA	NA	NA	NA	NA	NA	NA	NA	NA	NA	NA	NA	NA	NA	NA	512.788	679.28	Undifferentiated	1144.06	-2072.77	Neutrophil	700.123	-1580.56	Neutrophil	NA	NA	NA	NA	NA	NA	-1129.07	445.588	Undifferentiated	-142.345	615.191	Undifferentiated	-1500	-316.41
-897.806	271.165	Undifferentiated	378.924	19.885	Undifferentiated	-1113.89	490.168	Undifferentiated	NA	NA	NA	NA	NA	NA	NA	NA	NA	NA	NA	NA	NA	NA	NA	NA	NA	NA	811.505	-1624.76	Neutrophil	2439.36	-128.547	Monocyte	1014.43	-2000.98	Neutrophil	NA	NA	NA	NA	NA	NA	2619.61	-214.38	Monocyte	1918.52	-405.383	Mo	2.107170e+03	-371.543
876.92	198.187	Undifferentiated	-1039.83	336.172	Undifferentiated	642.647	-1507.52	Neutrophil	NA	NA	NA	NA	NA	NA	NA	NA	NA	NA	NA	NA	NA	NA	NA	NA	NA	NA	863.562	170.488	Undifferentiated	2397.09	-267.539	Undifferentiated	2702.88	531.512	Monocyte	NA	NA	NA	NA	NA	NA	-1106.17	-1801.87	Baso	89.0187	325.291	Undifferentiated	-187	22.9792
851.943	-1816.66	Neutrophil	2165.44	303.66	Undifferentiated	2383.28	-89.484	Monocyte	NA	NA	NA	NA	NA	NA	NA	NA	NA	NA	NA	NA	NA	NA	NA	NA	NA	NA	1572.07	-2075.1	Neutrophil	1904.42	-2162.58	Neutrophil	747.182	-1592.19	Neutrophil	NA	NA	NA	NA	NA	NA	2975.58	696.33	Monocyte	-2886.3	-2151.77	Er	-1400	-221.412
503.427	-787.762	Undifferentiated	494.227	-175.686	Undifferentiated	658.709	-1524.85	Neutrophil	NA	NA	NA	NA	NA	NA	NA	NA	NA	NA	NA	NA	NA	NA	NA	NA	NA	NA	-392.747	127.352	Undifferentiated	-75.134	608.857	Undifferentiated	-1145	255.92	Undifferentiated	NA	NA	NA	NA	NA	NA	1066.29	-299.521	Undifferentiated	1383.42	-1614.36	Neu	8.249069e+01	804.969
-875.355	224.564	Undifferentiated	581.38	-596.061	Undifferentiated	563.794	-893.711	Neutrophil	NA	NA	NA	NA	NA	NA	NA	NA	NA	NA	NA	NA	NA	NA	NA	NA	NA	NA	201.989	491.913	Undifferentiated	903.951	-1604.06	Neutrophil	1673.7	633.449	Undifferentiated	NA	NA	NA	NA	NA	NA	604.803	-673.382	Undifferentiated	671.939	1424.84	Undifferentiated	-267	820.865
478.989	-310.729	Undifferentiated	590.976	-717.558	Undifferentiated	2207.95	513.097	Undifferentiated	NA	NA	NA	NA	NA	NA	NA	NA	NA	NA	NA	NA	NA	NA	NA	NA	NA	NA	-1890.4	-966.871	Mast	1323.48	11.127	Undifferentiated	2776.48	-95.974	Monocyte	NA	NA	NA	NA	NA	NA	-969.336	-1024.25	Baso	-268.806	186.324	Undifferentiated	9.193738e+02	-1247.84
-1260.1	-563.805	Mast	-1303.28	537.884	Meg	666.616	-1366.72	Neutrophil	NA	NA	NA	NA	NA	NA	NA	NA	NA	NA	NA	NA	NA	NA	NA	NA	NA	NA	2139.43	-2106.86	Neutrophil	1264.52	-340.886	Undifferentiated	-1517.74	181.786	Erythroid	NA	NA	NA	NA	NA	NA	2941.55	126.986	Monocyte	-210.317	-476.495	Undifferentiated	-1390	-25.3668
686.734	254.735	Undifferentiated	571.941	-992.867	Neutrophil	801.07	-1709.7	Neutrophil	NA	NA	NA	NA	NA	NA	NA	NA	NA	NA	NA	NA	NA	NA	NA	NA	NA	NA	625.956	-682.585	Undifferentiated	398.078	-31.898	Undifferentiated	2621.9	-204.011	Monocyte	NA	NA	NA	NA	NA	NA	-1224.41	494.499	Undifferentiated	378.055	-22.5215	Undifferentiated	-80.5	769.39
-1302.49	544.13	Meg	651.513	-414.726	Undifferentiated	532.918	-708.28	Undifferentiated	NA	NA	NA	NA	NA	NA	NA	NA	NA	NA	NA	NA	NA	NA	NA	NA	NA	NA	1193.08	-1910.5	Neutrophil	1959.79	-532.037	Undifferentiated	976.076	1068.79	Undifferentiated	NA	NA	NA	NA	NA	NA	538.275	-886.428	Neutrophil	-1331.02	-194.264	Undifferentiated	3.826634e+02	491.656
-133.658	697.395	Undifferentiated	678.539	-95.863	Undifferentiated	-1008.8	309.216	Undifferentiated	NA	NA	NA	NA	NA	NA	NA	NA	NA	NA	NA	NA	NA	NA	NA	NA	NA	NA	654.608	-767.167	Undifferentiated	-714.68	168.168	Undifferentiated	1438.56	-2211.08	Neutrophil	NA	NA	NA	NA	NA	NA	841.39	-1781.58	Neutrophil	-1583.59	-326.921	Er	-0.455	856.26
252.957	335.247	Undifferentiated	1276.67	-221.626	Undifferentiated	712.55	-1624.09	Neutrophil	NA	NA	NA	NA	NA	NA	NA	NA	NA	NA	NA	NA	NA	NA	NA	NA	NA	NA	862.178	-1584.83	Neutrophil	837.374	399.099	Undifferentiated	-1689.25	637.21	Meg	NA	NA	NA	NA	NA	NA	2976.87	280.121	Monocyte	187.365	488.881	Undifferentiated	-437	479.762
2073.51	-246.746	Monocyte	1553.88	-330.872	Monocyte	466.27	-4.851	Undifferentiated	NA	NA	NA	NA	NA	NA	NA	NA	NA	NA	NA	NA	NA	NA	NA	NA	NA	NA	2580.57	-131.921	Monocyte	934.099	-256.87	Undifferentiated	1949.23	-2140.62	Neutrophil	NA	NA	NA	NA	NA	NA	1165.04	-2112.14	Neutrophil	233.248	1244.06	Undifferentiated	9.558904e+02	-1388.48
900.188	659.495	Undifferentiated	543.165	-1099.29	Neutrophil	395.637	-68.653	Undifferentiated	NA	NA	NA	NA	NA	NA	NA	NA	NA	NA	NA	NA	NA	NA	NA	NA	NA	NA	-1760.77	-901.269	Mast	1934.92	-2155.32	Neutrophil	-1169.28	497.955	Undifferentiated	NA	NA	NA	NA	NA	NA	-869.004	319.336	Undifferentiated	-2102.69	-530.571	Er	-191	310.278
2085.13	-22.826	Monocyte	-891.455	424.915	Undifferentiated	615.371	-202.541	Undifferentiated	NA	NA	NA	NA	NA	NA	NA	NA	NA	NA	NA	NA	NA	NA	NA	NA	NA	NA	1641.79	1303.67	Ccr7_DC	-1065.89	4.456	Undifferentiated	1391.72	-452.711	Undifferentiated	NA	NA	NA	NA	NA	NA	-1293.01	476.922	Undifferentiated	-3.14146	860.61	Undifferentiated	-21.5	473.986
-803.784	-123.924	Undifferentiated	1185.21	-59.78	Undifferentiated	748.835	922.632	Undifferentiated	NA	NA	NA	NA	NA	NA	NA	NA	NA	NA	NA	NA	NA	NA	NA	NA	NA	NA	-1039.12	-1993.07	Baso	2141.25	-475.612	Monocyte	-1128.31	259.778	Undifferentiated	NA	NA	NA	NA	NA	NA	1780.38	-372.478	Monocyte	187.687	641.266	Undifferentiated	4.395015e+00	373.904
562.183	-239.142	Undifferentiated	2482.35	419.438	Monocyte	303.008	-7.39	Undifferentiated	NA	NA	NA	NA	NA	NA	NA	NA	NA	NA	NA	NA	NA	NA	NA	NA	NA	NA	-1415.28	544.202	Meg	1310.35	-76.516	Undifferentiated	533.678	-234.336	Undifferentiated	NA	NA	NA	NA	NA	NA	2435.14	-2012.48	Neutrophil	123.884	860.883	Undifferentiated	8.574248e+01	-264.411
503.182	-494.05	Undifferentiated	391.016	-85.251	Undifferentiated	512.92	-460.128	Undifferentiated	NA	NA	NA	NA	NA	NA	NA	NA	NA	NA	NA	NA	NA	NA	NA	NA	NA	NA	956.961	-1759.5	Neutrophil	2076.24	-403.858	Monocyte	2388.27	360.253	Undifferentiated	NA	NA	NA	NA	NA	NA	1853.36	-2025.82	Neutrophil	1946.36	-289.07	Mo	4.044912e+02	-723.162
-1018.57	352.633	Undifferentiated	438.27	-233.499	Undifferentiated	690.167	-1421.45	Neutrophil	NA	NA	NA	NA	NA	NA	NA	NA	NA	NA	NA	NA	NA	NA	NA	NA	NA	NA	200.154	29.315	Undifferentiated	844.05	-169.857	Undifferentiated	2910.8	92.24	Monocyte	NA	NA	NA	NA	NA	NA	-1891.52	-995.134	Mast	145.418	1027.92	Undifferentiated	-27.8	828.517
-656.065	128.87	Undifferentiated	580.993	-1169.16	Neutrophil	1321.72	-290.694	Undifferentiated	NA	NA	NA	NA	NA	NA	NA	NA	NA	NA	NA	NA	NA	NA	NA	NA	NA	NA	977.267	-1736.59	Neutrophil	821.4	-1448.39	Neutrophil	-1390.48	-687.321	Mast	NA	NA	NA	NA	NA	NA	-948.089	-1722.36	Baso	1114.21	272.919	Undifferentiated	-449	448.807
-1087.53	424.294	Undifferentiated	1032.06	-174.152	Undifferentiated	455.158	-313.945	Undifferentiated	NA	NA	NA	NA	NA	NA	NA	NA	NA	NA	NA	NA	NA	NA	NA	NA	NA	NA	1021.65	272.569	Undifferentiated	-1663.41	-831.522	Mast	1481.6	-417.564	Monocyte	NA	NA	NA	NA	NA	NA	2542.39	-1961.34	Neutrophil	2717.18	-340.692	Mo	-1710	164.489
-939.176	-776.362	Baso	600.193	-1036.23	Neutrophil	620.387	-793.859	Undifferentiated	NA	NA	NA	NA	NA	NA	NA	NA	NA	NA	NA	NA	NA	NA	NA	NA	NA	NA	614.341	-854.79	Undifferentiated	-1004.56	318.746	Undifferentiated	2709.56	267.251	Monocyte	NA	NA	NA	NA	NA	NA	669.083	-401.12	Undifferentiated	203.475	638.52	Undifferentiated	4.530787e+02	381.621
582.996	1204.1	Undifferentiated	1397.67	-2166.23	Neutrophil	543.525	481.177	Undifferentiated	NA	NA	NA	NA	NA	NA	NA	NA	NA	NA	NA	NA	NA	NA	NA	NA	NA	NA	-201.823	830.727	Undifferentiated	2170.24	-372.275	Monocyte	1676.4	-442.208	Monocyte	NA	NA	NA	NA	NA	NA	-987.081	-1921.76	Baso	-134.29	63.2067	Undifferentiated	-164	440.451
29.327	566.776	Undifferentiated	1174.47	-244.721	Undifferentiated	-1022.89	317.78	Undifferentiated	NA	NA	NA	NA	NA	NA	NA	NA	NA	NA	NA	NA	NA	NA	NA	NA	NA	NA	1086.61	84.349	Undifferentiated	2220.18	-177.758	Monocyte	-803.558	-663.865	Undifferentiated	NA	NA	NA	NA	NA	NA	1937.67	-366.851	Monocyte	-24.807	366.646	Undifferentiated	1.456326e+03	-107.892
31.389	642.979	Undifferentiated	-868.443	-667.364	Baso	-1320.49	547.125	Meg	NA	NA	NA	NA	NA	NA	NA	NA	NA	NA	NA	NA	NA	NA	NA	NA	NA	NA	2549.23	-400.347	Monocyte	-944.189	-895.404	Baso	-1884.38	796.566	Meg	NA	NA	NA	NA	NA	NA	-1072.84	-1079.81	Baso	-322.302	480.035	Undifferentiated	4.567437e+02	595.045
537.98	-573.246	Undifferentiated	1617.04	-279.628	Monocyte	-102.919	228.894	Undifferentiated	NA	NA	NA	NA	NA	NA	NA	NA	NA	NA	NA	NA	NA	NA	NA	NA	NA	NA	-973.146	-2023.98	Baso	-1083.16	-1865.62	Baso	948.511	1498.18	Lymphoid	NA	NA	NA	NA	NA	NA	2599.16	-434.504	Undifferentiated	824.789	-1092.83	Neu	-183	642.389
607.288	-794.603	Undifferentiated	-1081.95	288.3	Undifferentiated	502.208	-761.385	Undifferentiated	NA	NA	NA	NA	NA	NA	NA	NA	NA	NA	NA	NA	NA	NA	NA	NA	NA	NA	753.917	-1265.49	Neutrophil	2185.68	-2069.76	Neutrophil	2291.66	91.641	Monocyte	NA	NA	NA	NA	NA	NA	2717.68	282.77	Monocyte	329.772	-629.317	Neu	-2300	-733.186
873.941	159.56	Undifferentiated	2454.61	65.597	Monocyte	569.041	657.722	Undifferentiated	NA	NA	NA	NA	NA	NA	NA	NA	NA	NA	NA	NA	NA	NA	NA	NA	NA	NA	599.742	-566.356	Undifferentiated	615.201	-1042.68	Neutrophil	2027.47	-2139.1	Neutrophil	NA	NA	NA	NA	NA	NA	1153.64	1312.67	pDC	-18.5206	520.993	Undifferentiated	2.815006e+03	-578.911
592.668	-1005.86	Neutrophil	587.595	-580.297	Undifferentiated	136.776	136.26	Undifferentiated	NA	NA	NA	NA	NA	NA	NA	NA	NA	NA	NA	NA	NA	NA	NA	NA	NA	NA	2508.84	-135.256	Monocyte	2125.37	-314.039	Monocyte	2541.92	-1605.5	Undifferentiated	NA	NA	NA	NA	NA	NA	1909.68	-324.251	Monocyte	-447.869	419.113	Undifferentiated	-144	163.998
-555.6	-1402.5	Eos	549.867	-899.349	Neutrophil	-691.503	30.155	Undifferentiated	NA	NA	NA	NA	NA	NA	NA	NA	NA	NA	NA	NA	NA	NA	NA	NA	NA	NA	-8.077	636.708	Undifferentiated	596.616	389.468	Undifferentiated	-1385.72	185.346	Erythroid	NA	NA	NA	NA	NA	NA	1874.26	-424.539	Monocyte	156.39	68.9178	Undifferentiated	5.229830e+01	900.335
-1104.96	385.828	Undifferentiated	475.607	-143.335	Undifferentiated	491.697	-759.84	Undifferentiated	NA	NA	NA	NA	NA	NA	NA	NA	NA	NA	NA	NA	NA	NA	NA	NA	NA	NA	1681.35	-2141.73	Neutrophil	623.44	-846.967	Undifferentiated	613.504	-1329.01	Neutrophil	NA	NA	NA	NA	NA	NA	-1050.49	-1560.04	Baso	-601.972	-2053.9	Ba	-147	-182.854
1948.36	-2164.51	Neutrophil	468.18	-405.57	Undifferentiated	303.768	106.128	Undifferentiated	NA	NA	NA	NA	NA	NA	NA	NA	NA	NA	NA	NA	NA	NA	NA	NA	NA	NA	1477.75	-2122.46	Neutrophil	-1095.67	318.876	Undifferentiated	480.511	-250.636	Undifferentiated	NA	NA	NA	NA	NA	NA	-1886.25	785.299	Meg	1027.43	323.267	Undifferentiated	-87.3	811.8
613.023	778.02	Undifferentiated	493.729	-266.998	Undifferentiated	494.336	-241.268	Undifferentiated	NA	NA	NA	NA	NA	NA	NA	NA	NA	NA	NA	NA	NA	NA	NA	NA	NA	NA	2519.46	-157.822	Monocyte	1495.14	-2166.66	Neutrophil	-1051.39	-1295.18	Baso	NA	NA	NA	NA	NA	NA	-1326.04	223.702	Erythroid	-1062.54	57.9059	Undifferentiated	2.731802e+02	-547.518
16.477	304.282	Undifferentiated	1217.47	-392.846	Undifferentiated	696.155	-851.466	Undifferentiated	NA	NA	NA	NA	NA	NA	NA	NA	NA	NA	NA	NA	NA	NA	NA	NA	NA	NA	1950.58	-2154.77	Neutrophil	1600.91	-2021.84	Neutrophil	1550.06	-2225.89	Neutrophil	NA	NA	NA	NA	NA	NA	-1054.78	-1517.87	Baso	-285.407	305.877	Undifferentiated	-369	446.107
541.563	-830.043	Undifferentiated	1256.83	-286.822	Undifferentiated	531.376	-503.009	Undifferentiated	NA	NA	NA	NA	NA	NA	NA	NA	NA	NA	NA	NA	NA	NA	NA	NA	NA	NA	1589.2	1203.24	Ccr7_DC	1595.76	-2212.45	Neutrophil	-1032.51	-1866.69	Baso	NA	NA	NA	NA	NA	NA	-944.563	346.51	Undifferentiated	-2881.39	-2202.62	Er	1.221433e+03	-892.136
542.978	-630.39	Undifferentiated	-623.837	-290.229	Undifferentiated	-561.826	-186.109	Undifferentiated	NA	NA	NA	NA	NA	NA	NA	NA	NA	NA	NA	NA	NA	NA	NA	NA	NA	NA	-1075.81	-1861.26	Baso	1675.12	-2142	Neutrophil	908.423	-1908.55	Neutrophil	NA	NA	NA	NA	NA	NA	-489.804	-1743.55	Eos	-1607.52	76.0928	Mk	1.119563e+01	354.597
381.488	-60.284	Undifferentiated	1246.81	-10.945	Undifferentiated	-1322.42	539.601	Meg	NA	NA	NA	NA	NA	NA	NA	NA	NA	NA	NA	NA	NA	NA	NA	NA	NA	NA	1638.61	-498.163	Monocyte	2658.25	-1868.96	Neutrophil	700.773	-252.76	Undifferentiated	NA	NA	NA	NA	NA	NA	2318.29	-2030.69	Neutrophil	-201.504	463.134	Undifferentiated	-629	443.537
552.92	-1273.81	Neutrophil	-1045.97	327.553	Undifferentiated	-1141.43	507.198	Undifferentiated	NA	NA	NA	NA	NA	NA	NA	NA	NA	NA	NA	NA	NA	NA	NA	NA	NA	NA	-960.08	-773.507	Baso	1252	-257.343	Undifferentiated	-1374.03	461.575	Undifferentiated	NA	NA	NA	NA	NA	NA	2729.13	-60.031	Monocyte	-102.192	134.369	Undifferentiated	1.067061e+03	-555.412
85.023	511.213	Undifferentiated	-489.286	-218.113	Undifferentiated	899.858	-1895.98	Neutrophil	NA	NA	NA	NA	NA	NA	NA	NA	NA	NA	NA	NA	NA	NA	NA	NA	NA	NA	-1017.17	-1081.52	Baso	984.034	-45.097	Undifferentiated	-1060.27	-1628.45	Baso	NA	NA	NA	NA	NA	NA	2013.96	-2155.04	Neutrophil	313.095	-332.148	Undifferentiated	2.421685e+03	-393.343
-1049.73	375.535	Undifferentiated	2499.59	-163.473	Monocyte	1995.52	-67.129	Monocyte	NA	NA	NA	NA	NA	NA	NA	NA	NA	NA	NA	NA	NA	NA	NA	NA	NA	NA	1113.06	-1692.02	Neutrophil	-418.571	-120.788	Undifferentiated	-930.255	-977.975	Baso	NA	NA	NA	NA	NA	NA	2651.61	-1797.88	Neutrophil	-466.676	518.034	Undifferentiated	-642	-2363.81
-1330.96	548.162	Meg	1330.94	-286.67	Undifferentiated	593.28	-1397.51	Neutrophil	NA	NA	NA	NA	NA	NA	NA	NA	NA	NA	NA	NA	NA	NA	NA	NA	NA	NA	272.902	-65.772	Undifferentiated	1437.67	-2164.88	Neutrophil	2975.48	133.95	Monocyte	NA	NA	NA	NA	NA	NA	-746.273	342.515	Undifferentiated	206.485	1062.1	Undifferentiated	2.953197e+02	1089.81
68.43	-17.505	Undifferentiated	586.511	-800.037	Undifferentiated	1204.19	-277.95	Undifferentiated	NA	NA	NA	NA	NA	NA	NA	NA	NA	NA	NA	NA	NA	NA	NA	NA	NA	NA	2391.45	-458.99	Monocyte	2609.85	-1948.44	Neutrophil	583.591	806.125	Undifferentiated	NA	NA	NA	NA	NA	NA	503.766	-504.464	Undifferentiated	-490.904	578.435	Undifferentiated	-146	-2147.15
735.116	-1655.19	Neutrophil	476.136	-618.035	Undifferentiated	488.788	-194.398	Undifferentiated	NA	NA	NA	NA	NA	NA	NA	NA	NA	NA	NA	NA	NA	NA	NA	NA	NA	NA	1009.39	-1828.23	Neutrophil	785.528	-1639.2	Neutrophil	-950.638	102.844	Undifferentiated	NA	NA	NA	NA	NA	NA	930.767	-199.233	Undifferentiated	-288.618	481.431	Undifferentiated	-16	-173.628
-1024.27	368.282	Undifferentiated	545.734	-167.231	Undifferentiated	609.806	-990.916	Neutrophil	NA	NA	NA	NA	NA	NA	NA	NA	NA	NA	NA	NA	NA	NA	NA	NA	NA	NA	2529.65	-300.031	Monocyte	-1072.95	-1880.47	Baso	-1065.11	-1378.71	Baso	NA	NA	NA	NA	NA	NA	510.423	-510.419	Undifferentiated	222.305	-13.5476	Undifferentiated	-341	311.207
504.12	-190.859	Undifferentiated	-1046.63	326.254	Undifferentiated	945.626	-282.205	Undifferentiated	NA	NA	NA	NA	NA	NA	NA	NA	NA	NA	NA	NA	NA	NA	NA	NA	NA	NA	843.837	1451.72	Lymphoid	-1016.09	-1986.3	Baso	557.831	-624.941	Undifferentiated	NA	NA	NA	NA	NA	NA	1091.54	-2001.73	Neutrophil	2449.39	-207.515	Mo	-357	-1472.69
597.762	-855.758	Undifferentiated	478.217	-20.082	Undifferentiated	789.989	-200.262	Undifferentiated	NA	NA	NA	NA	NA	NA	NA	NA	NA	NA	NA	NA	NA	NA	NA	NA	NA	NA	239.041	77.979	Undifferentiated	-881.649	-814.385	Baso	-901.528	-925.486	Baso	NA	NA	NA	NA	NA	NA	2931.49	127.32	Monocyte	-126.249	247.779	Undifferentiated	-617	528.512
461.548	-111.54	Undifferentiated	607.207	-128.4	Undifferentiated	-928.178	304.872	Undifferentiated	NA	NA	NA	NA	NA	NA	NA	NA	NA	NA	NA	NA	NA	NA	NA	NA	NA	NA	1306.91	-287.008	Undifferentiated	-1094.07	-1702.36	Baso	2948.42	231.498	Monocyte	NA	NA	NA	NA	NA	NA	2910.66	376.169	Monocyte	2679.13	-292.748	Mo	-1300	-279.55
22.328	195.562	Undifferentiated	-718.799	329.626	Undifferentiated	601.127	-112.957	Undifferentiated	NA	NA	NA	NA	NA	NA	NA	NA	NA	NA	NA	NA	NA	NA	NA	NA	NA	NA	732.719	-703.273	Undifferentiated	2778.17	-1771.56	Neutrophil	705.577	-1560.68	Neutrophil	NA	NA	NA	NA	NA	NA	1420.66	-534.83	Undifferentiated	850.86	-1129.2	Neu	-346	511.588
587.466	-301.986	Undifferentiated	-650.246	-377.433	Undifferentiated	1732.79	-135.196	Monocyte	NA	NA	NA	NA	NA	NA	NA	NA	NA	NA	NA	NA	NA	NA	NA	NA	NA	NA	1141.18	-251.04	Undifferentiated	1010.18	-582.045	Undifferentiated	-1215.34	263.772	Undifferentiated	NA	NA	NA	NA	NA	NA	2158.8	-333.157	Monocyte	-2783.74	-2091.66	Er	-396	463.043
616.534	-584.758	Undifferentiated	521.938	514.409	Undifferentiated	479.019	-135.32	Undifferentiated	NA	NA	NA	NA	NA	NA	NA	NA	NA	NA	NA	NA	NA	NA	NA	NA	NA	NA	1554.35	-391.635	Monocyte	723.216	-251.501	Undifferentiated	1112.76	-2088.72	Neutrophil	NA	NA	NA	NA	NA	NA	-910.589	-2063.2	Baso	719.845	139.798	Undifferentiated	2.095261e+03	-374.936
-857.482	250.975	Undifferentiated	-1119.92	449.118	Undifferentiated	1115.41	-346.931	Undifferentiated	NA	NA	NA	NA	NA	NA	NA	NA	NA	NA	NA	NA	NA	NA	NA	NA	NA	NA	-1076.02	349.854	Undifferentiated	1386.95	-297.394	Monocyte	1989.01	-2149.67	Neutrophil	NA	NA	NA	NA	NA	NA	-1225.07	461.678	Undifferentiated	10.6049	833.62	Undifferentiated	-197	734.456
1101.17	-157.012	Undifferentiated	440.153	-878.04	Undifferentiated	2129.81	-288.403	Monocyte	NA	NA	NA	NA	NA	NA	NA	NA	NA	NA	NA	NA	NA	NA	NA	NA	NA	NA	-916.159	-1184.85	Baso	-1770.57	-889.263	Mast	-981.372	-1558.67	Baso	NA	NA	NA	NA	NA	NA	592.446	-716.159	Undifferentiated	533.256	118.718	Undifferentiated	-312	684.927
2497.7	-203.744	Monocyte	2367.76	-302.67	Monocyte	433.998	-57.382	Undifferentiated	NA	NA	NA	NA	NA	NA	NA	NA	NA	NA	NA	NA	NA	NA	NA	NA	NA	NA	1854.34	-337.582	Monocyte	-1049.19	-1131.93	Baso	765.248	-1683.13	Neutrophil	NA	NA	NA	NA	NA	NA	1148.4	1274.91	pDC	-801.537	-124.057	Undifferentiated	-154	532.466
440.272	-97.806	Undifferentiated	1000.47	-207.944	Undifferentiated	470.626	-222.302	Undifferentiated	NA	NA	NA	NA	NA	NA	NA	NA	NA	NA	NA	NA	NA	NA	NA	NA	NA	NA	2611.92	-1783.78	Neutrophil	1646.61	-2197.25	Neutrophil	980.294	-318.127	Undifferentiated	NA	NA	NA	NA	NA	NA	1783.95	-2029.14	Neutrophil	-543.452	524.992	Undifferentiated	-673	-1725.42
506.979	-362.526	Undifferentiated	961.047	-469.019	Undifferentiated	751.768	-439.813	Undifferentiated	NA	NA	NA	NA	NA	NA	NA	NA	NA	NA	NA	NA	NA	NA	NA	NA	NA	NA	1203.39	-690.943	Undifferentiated	-1354.6	227.091	Erythroid	-1074.95	-1629.26	Baso	NA	NA	NA	NA	NA	NA	1800.53	-2212.57	Neutrophil	-370.755	245.132	Undifferentiated	-52.8	-56.6613
723.915	-245.868	Undifferentiated	-1014.85	306.202	Undifferentiated	232.916	-43.407	Undifferentiated	NA	NA	NA	NA	NA	NA	NA	NA	NA	NA	NA	NA	NA	NA	NA	NA	NA	NA	-1065.63	355.829	Undifferentiated	1063.53	-1844.46	Neutrophil	1713	-2195.7	Neutrophil	NA	NA	NA	NA	NA	NA	2706.66	357.65	Monocyte	-544.205	616.579	Undifferentiated	-1470	-307.024
442.932	-87.234	Undifferentiated	735.034	-775.455	Undifferentiated	632.883	-1326.8	Neutrophil	NA	NA	NA	NA	NA	NA	NA	NA	NA	NA	NA	NA	NA	NA	NA	NA	NA	NA	405.456	186.393	Undifferentiated	426.498	-90.653	Undifferentiated	-915.006	-2032.84	Baso	NA	NA	NA	NA	NA	NA	2617.64	-348.516	Monocyte	-85.5976	700.462	Undifferentiated	4.302009e+02	-733.813
838.797	-163.075	Undifferentiated	788.831	-304.251	Undifferentiated	519.602	-574.388	Undifferentiated	NA	NA	NA	NA	NA	NA	NA	NA	NA	NA	NA	NA	NA	NA	NA	NA	NA	NA	1015.46	-1960.29	Neutrophil	2264.82	-2044.16	Neutrophil	611.587	-1120.24	Neutrophil	NA	NA	NA	NA	NA	NA	966.218	-1924.52	Neutrophil	-187.282	587.309	Undifferentiated	1.830976e+02	-403.713
-1379.22	182.823	Erythroid	713.362	-1404.22	Neutrophil	304.492	-752.59	Undifferentiated	NA	NA	NA	NA	NA	NA	NA	NA	NA	NA	NA	NA	NA	NA	NA	NA	NA	NA	884.791	-631.17	Undifferentiated	509.484	-501.951	Undifferentiated	-633.747	-399.683	Undifferentiated	NA	NA	NA	NA	NA	NA	2883.62	189.987	Monocyte	-266.685	326.2	Undifferentiated	-471	582.948
-172.604	-56.376	Undifferentiated	9.242	646.94	Undifferentiated	2514.61	-153.116	Monocyte	NA	NA	NA	NA	NA	NA	NA	NA	NA	NA	NA	NA	NA	NA	NA	NA	NA	NA	2766.85	194.242	Monocyte	660.071	-770.053	Undifferentiated	459.332	-271.492	Undifferentiated	NA	NA	NA	NA	NA	NA	-1721.52	-916.435	Mast	2386.11	-405.28	Mo	-65.2	510.995
321.129	441.878	Undifferentiated	585.453	-1024.66	Neutrophil	-959.861	-845.584	Baso	NA	NA	NA	NA	NA	NA	NA	NA	NA	NA	NA	NA	NA	NA	NA	NA	NA	NA	1386.56	-2173.83	Neutrophil	611.409	-1118.86	Neutrophil	869.874	-1778	Neutrophil	NA	NA	NA	NA	NA	NA	2417.02	-2021.43	Neutrophil	-2564.94	-1123.88	Er	1.310542e+02	824.545
-1396.02	562.908	Meg	-586.877	176.034	Undifferentiated	1627.3	-2215.81	Neutrophil	NA	NA	NA	NA	NA	NA	NA	NA	NA	NA	NA	NA	NA	NA	NA	NA	NA	NA	2490.25	-130.737	Monocyte	838.765	-1179.65	Neutrophil	2164.68	-360.257	Monocyte	NA	NA	NA	NA	NA	NA	-754.843	-572.814	Baso	2310.23	-425.366	Mo	1.333946e+02	-256.284
516.209	-428.995	Undifferentiated	716.124	-1625.51	Neutrophil	2359.29	-278.531	Monocyte	NA	NA	NA	NA	NA	NA	NA	NA	NA	NA	NA	NA	NA	NA	NA	NA	NA	NA	1158.21	-153.198	Undifferentiated	2350.76	-307.526	Monocyte	-975.696	-950.066	Baso	NA	NA	NA	NA	NA	NA	1433.94	-478.116	Undifferentiated	350.686	1317.67	Undifferentiated	-1510	-242.611
-1318.52	544.329	Meg	2301.8	-235.627	Monocyte	-808.319	-345.706	Undifferentiated	NA	NA	NA	NA	NA	NA	NA	NA	NA	NA	NA	NA	NA	NA	NA	NA	NA	NA	794.569	-1585.9	Neutrophil	986.536	-1969.67	Neutrophil	1533.02	-511.592	Monocyte	NA	NA	NA	NA	NA	NA	433.603	-479.653	Undifferentiated	-392.723	283.241	Undifferentiated	1.284952e+03	4.24622
727.293	-391.832	Undifferentiated	-1185.74	364.738	Undifferentiated	719.904	113.66	Undifferentiated	NA	NA	NA	NA	NA	NA	NA	NA	NA	NA	NA	NA	NA	NA	NA	NA	NA	NA	678.664	-1462.34	Neutrophil	1656.47	-711.492	Undifferentiated	2891.72	254.011	Monocyte	NA	NA	NA	NA	NA	NA	1031.83	-2030.83	Neutrophil	319.872	-604.83	Neu	-1130	-1918.86
1518.48	-287.334	Monocyte	410.819	-820.871	Undifferentiated	251.535	118.679	Undifferentiated	NA	NA	NA	NA	NA	NA	NA	NA	NA	NA	NA	NA	NA	NA	NA	NA	NA	NA	2508.86	-155.898	Monocyte	2492.48	-108.878	Monocyte	1369.32	-2209.99	Neutrophil	NA	NA	NA	NA	NA	NA	1160.19	-2114.54	Neutrophil	-315.223	180.72	Undifferentiated	2.374109e+03	-239.545
644.106	254.775	Undifferentiated	-1033.61	474.457	Undifferentiated	448.686	-192.968	Undifferentiated	NA	NA	NA	NA	NA	NA	NA	NA	NA	NA	NA	NA	NA	NA	NA	NA	NA	NA	-1081.77	-1917.64	Baso	2527.33	-397.395	Monocyte	-1075.48	-1390.7	Baso	NA	NA	NA	NA	NA	NA	-1023.5	-1207.05	Baso	-440.736	168.186	Undifferentiated	3.024011e+02	594.88
229.053	415.486	Undifferentiated	464.614	-274.283	Undifferentiated	574.535	-243.466	Undifferentiated	NA	NA	NA	NA	NA	NA	NA	NA	NA	NA	NA	NA	NA	NA	NA	NA	NA	NA	1818.19	-2137.46	Neutrophil	-1105.64	-1832.07	Baso	1951.47	-2122.2	Neutrophil	NA	NA	NA	NA	NA	NA	1131.71	-2106.75	Neutrophil	1146.15	-423.811	Undifferentiated	-67.2	776.023
2269.82	-246.107	Monocyte	545.825	-808.194	Undifferentiated	609.984	-275.617	Undifferentiated	NA	NA	NA	NA	NA	NA	NA	NA	NA	NA	NA	NA	NA	NA	NA	NA	NA	NA	2614.11	-1875.13	Neutrophil	2843.3	-66.691	Monocyte	-1075.54	-1528.25	Baso	NA	NA	NA	NA	NA	NA	2661.1	-220.795	Monocyte	722.592	-1028.37	Neu	2.668720e+03	-331.405
257.207	23.262	Undifferentiated	479.037	-150.39	Undifferentiated	420.186	-53.002	Undifferentiated	NA	NA	NA	NA	NA	NA	NA	NA	NA	NA	NA	NA	NA	NA	NA	NA	NA	NA	813.043	-1192.66	Neutrophil	829.321	-1775.03	Neutrophil	-1091.09	-1628.52	Baso	NA	NA	NA	NA	NA	NA	2474.55	587.003	Monocyte	353.049	-647.049	Neu	1.038201e+03	-761.413
-1137.04	380.839	Undifferentiated	517.664	-512.477	Undifferentiated	2243.02	-295.461	Monocyte	NA	NA	NA	NA	NA	NA	NA	NA	NA	NA	NA	NA	NA	NA	NA	NA	NA	NA	1172.53	-252.09	Undifferentiated	587.892	-216.139	Undifferentiated	1731.17	-2223.52	Neutrophil	NA	NA	NA	NA	NA	NA	696.412	31.804	Undifferentiated	2427.19	-348.618	Mo	-64.8	468.185
296.861	-479.261	Undifferentiated	835.972	-114.972	Undifferentiated	759.791	122.09	Undifferentiated	NA	NA	NA	NA	NA	NA	NA	NA	NA	NA	NA	NA	NA	NA	NA	NA	NA	NA	798.015	-10.625	Undifferentiated	1014.36	-122.54	Undifferentiated	-1046.8	-1611.87	Baso	NA	NA	NA	NA	NA	NA	2239.47	-166.671	Monocyte	-193.571	518.717	Undifferentiated	-96.6	145.826
469.566	-28.591	Undifferentiated	1673.89	-318.044	Monocyte	119.722	397.822	Undifferentiated	NA	NA	NA	NA	NA	NA	NA	NA	NA	NA	NA	NA	NA	NA	NA	NA	NA	NA	1030.27	-1983.71	Neutrophil	-1619.17	613.591	Meg	1794.81	-2169.04	Neutrophil	NA	NA	NA	NA	NA	NA	2135.75	-254.507	Monocyte	-517.539	551.816	Undifferentiated	7.901748e+02	-948.739
578.142	-946.505	Neutrophil	-1104.06	492.94	Undifferentiated	280.934	36.208	Undifferentiated	NA	NA	NA	NA	NA	NA	NA	NA	NA	NA	NA	NA	NA	NA	NA	NA	NA	NA	326.4	416.239	Undifferentiated	1180.62	-193.619	Undifferentiated	661.693	-1422.45	Neutrophil	NA	NA	NA	NA	NA	NA	958.504	-1980.59	Neutrophil	-1924.66	-470.221	Er	6.209202e+02	-960.45
999.36	-1872.7	Neutrophil	446.119	-16.376	Undifferentiated	-1038.88	350.319	Undifferentiated	NA	NA	NA	NA	NA	NA	NA	NA	NA	NA	NA	NA	NA	NA	NA	NA	NA	NA	1815.52	-2133.24	Neutrophil	-1267.03	237.333	Erythroid	-1023.01	-1144.51	Baso	NA	NA	NA	NA	NA	NA	600.505	-733.05	Undifferentiated	-352.729	408.593	Undifferentiated	-42	787.974
830.942	-1772.79	Neutrophil	-1008.08	346.587	Undifferentiated	1260.98	960.164	Undifferentiated	NA	NA	NA	NA	NA	NA	NA	NA	NA	NA	NA	NA	NA	NA	NA	NA	NA	NA	-994.604	-2037.2	Baso	-1081.18	-1608.09	Baso	542.875	-850.385	Undifferentiated	NA	NA	NA	NA	NA	NA	2537.02	-1964.4	Neutrophil	-2786.73	-1630.09	Er	-317	388.373
806.492	56.544	Undifferentiated	345.085	-74.025	Undifferentiated	77.97	533.97	Undifferentiated	NA	NA	NA	NA	NA	NA	NA	NA	NA	NA	NA	NA	NA	NA	NA	NA	NA	NA	-1051.63	-1577.92	Baso	848.448	-1667.1	Neutrophil	-738.477	-586.61	Baso	NA	NA	NA	NA	NA	NA	-910.498	-866.557	Baso	1161.11	1033.04	Undifferentiated	7.859550e+02	396.626
154.003	544.616	Undifferentiated	1647.86	-200.691	Monocyte	646.848	-1360.75	Neutrophil	NA	NA	NA	NA	NA	NA	NA	NA	NA	NA	NA	NA	NA	NA	NA	NA	NA	NA	675.853	-886.846	Neutrophil	1822.49	-2144.26	Neutrophil	657.238	-1402.1	Neutrophil	NA	NA	NA	NA	NA	NA	2828.45	-90.375	Monocyte	-52.7524	-51.058	Undifferentiated	-168	497.617
-1213.23	355.663	Undifferentiated	2334.79	144.652	Monocyte	-189.855	370.746	Undifferentiated	NA	NA	NA	NA	NA	NA	NA	NA	NA	NA	NA	NA	NA	NA	NA	NA	NA	NA	1084.37	-2040.27	Neutrophil	2634.46	-1742.07	Neutrophil	-842.366	-634.916	Undifferentiated	NA	NA	NA	NA	NA	NA	1798.3	-2188.95	Neutrophil	-515.571	548.859	Undifferentiated	8.628252e+02	169.992
2432.29	93.911	Monocyte	17.153	628.606	Undifferentiated	1158.45	-2046.79	Neutrophil	NA	NA	NA	NA	NA	NA	NA	NA	NA	NA	NA	NA	NA	NA	NA	NA	NA	NA	1825.88	-461.187	Monocyte	-1053.72	-1869.79	Baso	-1226.21	479.309	Undifferentiated	NA	NA	NA	NA	NA	NA	2939.44	149.504	Monocyte	-84.3535	479.792	Undifferentiated	-262	402.576
1056.75	-1989	Neutrophil	652.589	-1472.4	Neutrophil	593.063	-1073.78	Neutrophil	NA	NA	NA	NA	NA	NA	NA	NA	NA	NA	NA	NA	NA	NA	NA	NA	NA	NA	1108.93	-168.538	Undifferentiated	349.003	24.587	Undifferentiated	-1247.76	366.109	Undifferentiated	NA	NA	NA	NA	NA	NA	2084	-2110.88	Neutrophil	756.983	-926.024	Neu	-286	318.442
509.101	-628.557	Undifferentiated	880.861	-225.399	Undifferentiated	591.188	-968.911	Neutrophil	NA	NA	NA	NA	NA	NA	NA	NA	NA	NA	NA	NA	NA	NA	NA	NA	NA	NA	-531.533	-84.924	Undifferentiated	-1008.45	-1146.18	Baso	1322.79	-2206.87	Neutrophil	NA	NA	NA	NA	NA	NA	534.539	-279.956	Undifferentiated	-656.775	-2202.17	Ba	8.567273e+02	-1246.82
395.546	-40.206	Undifferentiated	384.624	61.781	Undifferentiated	-835.216	-654.306	Undifferentiated	NA	NA	NA	NA	NA	NA	NA	NA	NA	NA	NA	NA	NA	NA	NA	NA	NA	NA	-1081.96	-1527.12	Baso	1504.66	-455.626	Monocyte	1276.33	-2153.59	Neutrophil	NA	NA	NA	NA	NA	NA	-1907.98	791.882	Meg	43.3341	980.44	Undifferentiated	1.724927e+02	565.713
586.925	-158.812	Undifferentiated	357.502	645.302	Undifferentiated	739.531	156.848	Undifferentiated	NA	NA	NA	NA	NA	NA	NA	NA	NA	NA	NA	NA	NA	NA	NA	NA	NA	NA	2059.09	-153.75	Monocyte	-1071.64	-1628.61	Baso	2708.57	367.583	Monocyte	NA	NA	NA	NA	NA	NA	261.871	144.629	Undifferentiated	273.813	-538.962	Undifferentiated	8.521480e+01	828.771
341.708	228.972	Undifferentiated	299.623	-338.327	Undifferentiated	-761.914	-421.867	Undifferentiated	NA	NA	NA	NA	NA	NA	NA	NA	NA	NA	NA	NA	NA	NA	NA	NA	NA	NA	-1469.34	574.575	Meg	-1123.72	-217.141	Undifferentiated	1840.73	-2185.92	Neutrophil	NA	NA	NA	NA	NA	NA	612.062	-1381.55	Neutrophil	817.675	-1136.74	Neu	-2870	-1824.75
575.78	328.154	Undifferentiated	547.937	-1209.08	Neutrophil	548.782	-524.38	Undifferentiated	NA	NA	NA	NA	NA	NA	NA	NA	NA	NA	NA	NA	NA	NA	NA	NA	NA	NA	2823.47	-57.223	Monocyte	2299.97	-293.179	Monocyte	2064.93	-2118.5	Neutrophil	NA	NA	NA	NA	NA	NA	1232.81	-2146.89	Neutrophil	1922.77	-725.611	Undifferentiated	-248	518.538
86.266	293.783	Undifferentiated	-817.104	462.651	Undifferentiated	286.177	144.75	Undifferentiated	NA	NA	NA	NA	NA	NA	NA	NA	NA	NA	NA	NA	NA	NA	NA	NA	NA	NA	747.448	-1514.8	Neutrophil	2301.91	-124.585	Monocyte	1703.96	-2216.34	Neutrophil	NA	NA	NA	NA	NA	NA	-1094.81	-1760.38	Baso	-405.912	848.279	Undifferentiated	-12.6	-149.857
-1210.4	512.544	Undifferentiated	580.264	177.367	Undifferentiated	469.288	564.413	Undifferentiated	NA	NA	NA	NA	NA	NA	NA	NA	NA	NA	NA	NA	NA	NA	NA	NA	NA	NA	668.71	-741.63	Undifferentiated	2648.24	-1642.04	Neutrophil	723.58	-1599.02	Neutrophil	NA	NA	NA	NA	NA	NA	688.756	-1521.34	Neutrophil	-535.871	641.104	Undifferentiated	5.392494e+01	301.512
861.599	-221.252	Undifferentiated	345.664	-313.061	Undifferentiated	1431.14	-246.046	Monocyte	NA	NA	NA	NA	NA	NA	NA	NA	NA	NA	NA	NA	NA	NA	NA	NA	NA	NA	2303.65	-83.844	Monocyte	1945.26	-2115.82	Neutrophil	2237.27	-2088.74	Neutrophil	NA	NA	NA	NA	NA	NA	2072.46	-296.273	Monocyte	-1998.53	-525.949	Er	4.598345e+01	-147.193
830.56	1381.67	Undifferentiated	167.924	91.881	Undifferentiated	-441.348	-142.49	Undifferentiated	NA	NA	NA	NA	NA	NA	NA	NA	NA	NA	NA	NA	NA	NA	NA	NA	NA	NA	986.123	-1953.88	Neutrophil	-1078.23	-1396.25	Baso	609.975	-680.332	Undifferentiated	NA	NA	NA	NA	NA	NA	1561.63	-2213.36	Neutrophil	-1635.58	-307.145	Er	-462	632.302
696.784	-1572.46	Neutrophil	-596.041	229.422	Undifferentiated	627.538	-1219.56	Neutrophil	NA	NA	NA	NA	NA	NA	NA	NA	NA	NA	NA	NA	NA	NA	NA	NA	NA	NA	430.399	-779.841	Undifferentiated	640.372	-865.184	Neutrophil	523.763	-817.096	Undifferentiated	NA	NA	NA	NA	NA	NA	1707.6	-585.808	Undifferentiated	-204.824	451.292	Undifferentiated	-1470	-308.189
676.979	1400.23	Undifferentiated	481.791	-368.763	Undifferentiated	2533.23	391.739	Monocyte	NA	NA	NA	NA	NA	NA	NA	NA	NA	NA	NA	NA	NA	NA	NA	NA	NA	NA	-1059.06	-1318.02	Baso	-879.833	-469.178	Undifferentiated	608.256	-1101.06	Neutrophil	NA	NA	NA	NA	NA	NA	2727.81	537.934	Monocyte	-1443.83	-233.947	Undifferentiated	-1570	14.1647
509.01	-318.121	Undifferentiated	640.285	-1328.62	Neutrophil	129.019	601.903	Undifferentiated	NA	NA	NA	NA	NA	NA	NA	NA	NA	NA	NA	NA	NA	NA	NA	NA	NA	NA	2469.32	-60.539	Monocyte	-1072.32	-1238.3	Baso	2585.72	-400.72	Monocyte	NA	NA	NA	NA	NA	NA	1121.43	-251.05	Undifferentiated	307.446	-333.172	Undifferentiated	1.687615e+02	966.673
560.217	-869.188	Undifferentiated	631.603	-1267.16	Neutrophil	-841.285	-723.368	Baso	NA	NA	NA	NA	NA	NA	NA	NA	NA	NA	NA	NA	NA	NA	NA	NA	NA	NA	2713.7	518.328	Monocyte	2503.51	-200.6	Monocyte	607.963	-1113.65	Neutrophil	NA	NA	NA	NA	NA	NA	652.498	-1478.55	Neutrophil	-253.26	410.705	Undifferentiated	-394	574.265
636.579	-1126.36	Neutrophil	721.084	-1583.88	Neutrophil	496.24	-977.729	Neutrophil	NA	NA	NA	NA	NA	NA	NA	NA	NA	NA	NA	NA	NA	NA	NA	NA	NA	NA	2584.93	-1204.57	Undifferentiated	-1199.15	324.994	Undifferentiated	-917.409	-872.694	Baso	NA	NA	NA	NA	NA	NA	2963.48	476.07	Monocyte	69.3722	467.06	Undifferentiated	9.343009e+01	499.016
467.162	-138.206	Undifferentiated	1826.73	-306.582	Monocyte	-502.136	244.106	Undifferentiated	NA	NA	NA	NA	NA	NA	NA	NA	NA	NA	NA	NA	NA	NA	NA	NA	NA	NA	659.146	-781.078	Undifferentiated	2946.37	332.774	Monocyte	1148.19	-2116.43	Neutrophil	NA	NA	NA	NA	NA	NA	2061.99	-2100.95	Neutrophil	66.2664	1007.45	Undifferentiated	-305	509.562
-19.812	740.742	Undifferentiated	550.758	-1253.47	Neutrophil	659.362	-1338.96	Neutrophil	NA	NA	NA	NA	NA	NA	NA	NA	NA	NA	NA	NA	NA	NA	NA	NA	NA	NA	702.456	-1460.21	Neutrophil	1201.43	-745.333	Undifferentiated	980.159	-1971.33	Neutrophil	NA	NA	NA	NA	NA	NA	3014.61	409.72	Monocyte	-1908.46	-413.379	Er	-283	271.789
669.361	196.529	Undifferentiated	304.508	-8.59	Undifferentiated	337.053	-301.711	Undifferentiated	NA	NA	NA	NA	NA	NA	NA	NA	NA	NA	NA	NA	NA	NA	NA	NA	NA	NA	-1823.75	-999.181	Mast	-1644.7	-825.36	Mast	-1072.29	-1435.35	Baso	NA	NA	NA	NA	NA	NA	970.615	1599.41	Lymphoid	988.855	-91.7756	Undifferentiated	2.275382e+03	-412.122
-1232.93	241.829	Erythroid	152.462	-465.682	Undifferentiated	796.565	144.977	Undifferentiated	NA	NA	NA	NA	NA	NA	NA	NA	NA	NA	NA	NA	NA	NA	NA	NA	NA	NA	678.213	-835.536	Undifferentiated	2489.01	-1923.08	Neutrophil	1939.66	-2183.65	Neutrophil	NA	NA	NA	NA	NA	NA	2331.1	-2047.49	Neutrophil	-9.8716	855.321	Undifferentiated	2.444822e+03	-280.115
-191.04	351.97	Undifferentiated	-117.078	509.251	Undifferentiated	-970.843	295.814	Undifferentiated	NA	NA	NA	NA	NA	NA	NA	NA	NA	NA	NA	NA	NA	NA	NA	NA	NA	NA	212.992	105.551	Undifferentiated	672.636	-525.097	Undifferentiated	1209.47	-2126.05	Neutrophil	NA	NA	NA	NA	NA	NA	2728.12	-1733.83	Neutrophil	452.651	-727.109	Neu	-368	473.096
763.964	1406.62	Undifferentiated	-937.069	474.264	Undifferentiated	-1185.17	271.953	Undifferentiated	NA	NA	NA	NA	NA	NA	NA	NA	NA	NA	NA	NA	NA	NA	NA	NA	NA	NA	2084.77	-454.746	Monocyte	-912.438	-2019.58	Baso	2127.97	-376.966	Monocyte	NA	NA	NA	NA	NA	NA	-1575.69	590.584	Meg	-205.031	348.166	Undifferentiated	-268	289.452
957.659	-326.141	Undifferentiated	496.362	-1266.63	Neutrophil	-1119.16	496.858	Undifferentiated	NA	NA	NA	NA	NA	NA	NA	NA	NA	NA	NA	NA	NA	NA	NA	NA	NA	NA	1078.96	-2025.27	Neutrophil	917.164	-85.126	Undifferentiated	-504.213	-1703.77	Eos	NA	NA	NA	NA	NA	NA	840.547	-1822.93	Neutrophil	-758.095	311.043	Undifferentiated	2.768339e+02	-540.043
582.672	-1075.16	Neutrophil	-1389.24	189.01	Erythroid	532.567	313.333	Undifferentiated	NA	NA	NA	NA	NA	NA	NA	NA	NA	NA	NA	NA	NA	NA	NA	NA	NA	NA	218.204	453.296	Undifferentiated	1062.45	-1994.12	Neutrophil	477.261	-307.13	Undifferentiated	NA	NA	NA	NA	NA	NA	-1830.01	-945.52	Mast	1637.71	464.397	Undifferentiated	-642	-2284.91
618.638	-385.78	Undifferentiated	91.712	519.952	Undifferentiated	482.722	-285.914	Undifferentiated	NA	NA	NA	NA	NA	NA	NA	NA	NA	NA	NA	NA	NA	NA	NA	NA	NA	NA	2290.01	-2067.52	Neutrophil	2480.99	28.811	Monocyte	-958.433	-968.781	Baso	NA	NA	NA	NA	NA	NA	458.425	-63.985	Undifferentiated	2691.76	-522.274	Mo	-340	270.615
917.156	59.028	Undifferentiated	659.833	139.48	Undifferentiated	-843.881	419.081	Undifferentiated	NA	NA	NA	NA	NA	NA	NA	NA	NA	NA	NA	NA	NA	NA	NA	NA	NA	NA	-1834.61	-915.047	Mast	1200.84	-146.205	Undifferentiated	-883.598	-726.971	Baso	NA	NA	NA	NA	NA	NA	-1023.78	130.71	Undifferentiated	291.596	-690.947	Undifferentiated	1.468301e+03	-2398.59
1632.46	-372.342	Monocyte	684.388	-1565.27	Neutrophil	596.299	-1275.67	Neutrophil	NA	NA	NA	NA	NA	NA	NA	NA	NA	NA	NA	NA	NA	NA	NA	NA	NA	NA	979.267	-1831.33	Neutrophil	499.771	-11.658	Undifferentiated	-972.448	-1029.46	Baso	NA	NA	NA	NA	NA	NA	1461.7	-514.732	Undifferentiated	651.878	159.933	Undifferentiated	-473	563.624
754.525	-400.08	Undifferentiated	469.604	-149.765	Undifferentiated	669.477	1431.17	Undifferentiated	NA	NA	NA	NA	NA	NA	NA	NA	NA	NA	NA	NA	NA	NA	NA	NA	NA	NA	-1136.05	346.217	Undifferentiated	2393.05	-142.595	Monocyte	1587.07	-370.648	Monocyte	NA	NA	NA	NA	NA	NA	2482.26	-139.357	Monocyte	24.387	242.314	Undifferentiated	-603	572.983
730.635	253.37	Undifferentiated	607.245	-632.551	Undifferentiated	-604.584	-255.912	Undifferentiated	NA	NA	NA	NA	NA	NA	NA	NA	NA	NA	NA	NA	NA	NA	NA	NA	NA	NA	784.177	-1099.62	Neutrophil	1514.86	-339.982	Monocyte	2064.31	-314.331	Monocyte	NA	NA	NA	NA	NA	NA	2647.9	-233.117	Monocyte	-228.948	525.496	Undifferentiated	-582	666.302
456.383	725.99	Undifferentiated	907.811	-498.814	Undifferentiated	500.211	-235.728	Undifferentiated	NA	NA	NA	NA	NA	NA	NA	NA	NA	NA	NA	NA	NA	NA	NA	NA	NA	NA	961.521	-1910.25	Neutrophil	833.606	-371.13	Undifferentiated	-950.632	-962.394	Baso	NA	NA	NA	NA	NA	NA	2837.31	-51.104	Monocyte	-83.1936	-43.0475	Undifferentiated	-539	157.04
-659.39	-291.338	Undifferentiated	-1004.44	323.125	Undifferentiated	721.22	-155.146	Undifferentiated	NA	NA	NA	NA	NA	NA	NA	NA	NA	NA	NA	NA	NA	NA	NA	NA	NA	NA	2992.95	326.771	Monocyte	1069.63	-141.865	Undifferentiated	2503.93	-448.574	Monocyte	NA	NA	NA	NA	NA	NA	-1105.83	-1789.02	Baso	-673.081	-1443.99	Ba	1.100015e+03	81.0379
-1496.92	580.882	Meg	-864.54	317.188	Undifferentiated	420.298	-36.307	Undifferentiated	NA	NA	NA	NA	NA	NA	NA	NA	NA	NA	NA	NA	NA	NA	NA	NA	NA	NA	1478.27	-2182.22	Neutrophil	814.792	1608.88	Undifferentiated	-1012.34	-2022.46	Baso	NA	NA	NA	NA	NA	NA	-1008.56	-1191.45	Baso	50.1931	997.571	Undifferentiated	-446	556.484
508.299	-351.861	Undifferentiated	-511.266	251.56	Undifferentiated	529.445	-487.529	Undifferentiated	NA	NA	NA	NA	NA	NA	NA	NA	NA	NA	NA	NA	NA	NA	NA	NA	NA	NA	-1025.91	-2041.35	Baso	1405.85	-465.757	Undifferentiated	2595.45	-166.111	Monocyte	NA	NA	NA	NA	NA	NA	-1149.68	310.187	Undifferentiated	2388.12	-447.211	Mo	5.712967e+01	361.124
496.808	-135.635	Undifferentiated	701.465	399.649	Undifferentiated	1232.3	-294.009	Undifferentiated	NA	NA	NA	NA	NA	NA	NA	NA	NA	NA	NA	NA	NA	NA	NA	NA	NA	NA	1136.34	-2040.18	Neutrophil	2349.99	-397.791	Monocyte	1114.96	1320.37	Undifferentiated	NA	NA	NA	NA	NA	NA	532.824	-1071.39	Neutrophil	-1947.88	-424.11	Er	-503	610.849
-1302.57	539.693	Meg	-573.002	385.472	Undifferentiated	-679.954	292.011	Undifferentiated	NA	NA	NA	NA	NA	NA	NA	NA	NA	NA	NA	NA	NA	NA	NA	NA	NA	NA	744.84	-389.534	Undifferentiated	1509.03	-199.342	Monocyte	1733.22	-2177.76	Neutrophil	NA	NA	NA	NA	NA	NA	2260	-2035.43	Neutrophil	-599.179	-1781.69	Ba	2.037136e+03	-271.903
2745.21	483.802	Monocyte	2511.05	205.911	Monocyte	680.923	1379.55	Undifferentiated	NA	NA	NA	NA	NA	NA	NA	NA	NA	NA	NA	NA	NA	NA	NA	NA	NA	NA	717.821	222.552	Undifferentiated	2853.77	150.068	Monocyte	1189.59	-289.317	Undifferentiated	NA	NA	NA	NA	NA	NA	-1080.53	-1881.81	Baso	-1421.13	-267.933	Undifferentiated	1.947267e+02	1151.41
307.891	839.037	Undifferentiated	516.387	-246.589	Undifferentiated	1002.28	-243.994	Undifferentiated	NA	NA	NA	NA	NA	NA	NA	NA	NA	NA	NA	NA	NA	NA	NA	NA	NA	NA	881.306	199.425	Undifferentiated	2025.41	-185.764	Monocyte	485.855	-125.066	Undifferentiated	NA	NA	NA	NA	NA	NA	-1868.81	839.228	Meg	1968.27	-305.634	Mo	-554	345.016
502.17	182.536	Undifferentiated	687.664	-399.172	Undifferentiated	676.387	-290.584	Undifferentiated	NA	NA	NA	NA	NA	NA	NA	NA	NA	NA	NA	NA	NA	NA	NA	NA	NA	NA	171.078	566.656	Undifferentiated	1833.86	-339.251	Monocyte	876.005	-1860.62	Neutrophil	NA	NA	NA	NA	NA	NA	913.075	-327.468	Undifferentiated	-860.394	283.006	Undifferentiated	-774	247.124
622.986	-1118.04	Neutrophil	1036.86	-1985.34	Neutrophil	-445.464	-110.473	Undifferentiated	NA	NA	NA	NA	NA	NA	NA	NA	NA	NA	NA	NA	NA	NA	NA	NA	NA	NA	-1054.65	-1196.13	Baso	1023.94	-1941.78	Neutrophil	-1420.42	-785.874	Mast	NA	NA	NA	NA	NA	NA	557.698	-1020.92	Neutrophil	2380.82	-242.398	Mo	-103	435.755
-793.502	-135.732	Undifferentiated	-942.48	341.11	Undifferentiated	-1162.3	449.511	Undifferentiated	NA	NA	NA	NA	NA	NA	NA	NA	NA	NA	NA	NA	NA	NA	NA	NA	NA	NA	-1756.56	-927.456	Mast	294.578	260.063	Undifferentiated	739.581	-1500.53	Neutrophil	NA	NA	NA	NA	NA	NA	578.113	-1184.91	Neutrophil	-988.023	-1160.28	Undifferentiated	1.361037e+03	-316.428
579.313	-1334.05	Neutrophil	450.443	-444.093	Undifferentiated	638.34	-875.69	Neutrophil	NA	NA	NA	NA	NA	NA	NA	NA	NA	NA	NA	NA	NA	NA	NA	NA	NA	NA	1476.66	-2170.51	Neutrophil	-1114.31	284.705	Undifferentiated	1959.22	-295.332	Monocyte	NA	NA	NA	NA	NA	NA	2933.43	59.658	Monocyte	-105.756	113.535	Undifferentiated	6.434198e+02	-972.578
2058.83	-227.704	Monocyte	635.172	-1390.82	Neutrophil	679.121	-1364.7	Neutrophil	NA	NA	NA	NA	NA	NA	NA	NA	NA	NA	NA	NA	NA	NA	NA	NA	NA	NA	-1567.27	-784.746	Mast	1134.88	-267.72	Undifferentiated	2909.99	328.432	Monocyte	NA	NA	NA	NA	NA	NA	2417.19	-209.354	Monocyte	296.176	-573.041	Neu	-2260	-718.577
-849.78	-670.824	Baso	584.639	-1329.51	Neutrophil	569.439	-338.897	Undifferentiated	NA	NA	NA	NA	NA	NA	NA	NA	NA	NA	NA	NA	NA	NA	NA	NA	NA	NA	178.965	-31.547	Undifferentiated	1669.98	-433.773	Monocyte	582.788	-1173.43	Neutrophil	NA	NA	NA	NA	NA	NA	-1089.37	-1856.53	Baso	-52.4273	463.291	Undifferentiated	2.175327e+02	1114.19
613.625	-1441.78	Neutrophil	2411.03	-202.346	Monocyte	1789.13	-351.245	Monocyte	NA	NA	NA	NA	NA	NA	NA	NA	NA	NA	NA	NA	NA	NA	NA	NA	NA	NA	1214.84	1420.66	pDC	-1264.33	497.55	Undifferentiated	-1211.45	277.27	Undifferentiated	NA	NA	NA	NA	NA	NA	1137.45	-2054.9	Neutrophil	-1344.73	-81.8696	Undifferentiated	-2000	-579.096
442.123	-259.915	Undifferentiated	-1409.45	168.298	Erythroid	443.611	-445.075	Undifferentiated	NA	NA	NA	NA	NA	NA	NA	NA	NA	NA	NA	NA	NA	NA	NA	NA	NA	NA	619.756	-756.396	Undifferentiated	2757.25	-130.133	Monocyte	681.799	-1465.32	Neutrophil	NA	NA	NA	NA	NA	NA	-1145.43	301.63	Undifferentiated	931.941	324.277	Undifferentiated	2.223898e+03	-316.301
-229.622	885.088	Undifferentiated	-796.592	-365.543	Undifferentiated	893.754	-235.426	Undifferentiated	NA	NA	NA	NA	NA	NA	NA	NA	NA	NA	NA	NA	NA	NA	NA	NA	NA	NA	867.479	-1616.08	Neutrophil	2962.73	225.351	Monocyte	2524.9	46.621	Monocyte	NA	NA	NA	NA	NA	NA	-870.439	-845.712	Baso	-1433.7	-288.491	Undifferentiated	2.361974e+03	-323.352
875.825	1586.74	Lymphoid	-1021.01	203.587	Undifferentiated	11.011	328.847	Undifferentiated	NA	NA	NA	NA	NA	NA	NA	NA	NA	NA	NA	NA	NA	NA	NA	NA	NA	NA	-1014.72	-1922.1	Baso	-587.534	-1200.98	Eos	2198.4	-2087.9	Neutrophil	NA	NA	NA	NA	NA	NA	-994.178	188.717	Undifferentiated	-21.0478	716.521	Undifferentiated	-7.33	809.17
-1204.33	373.403	Undifferentiated	1620.96	-213.992	Monocyte	-1147.72	424.379	Undifferentiated	NA	NA	NA	NA	NA	NA	NA	NA	NA	NA	NA	NA	NA	NA	NA	NA	NA	NA	976.516	-1894.26	Neutrophil	-1044.19	-1936.25	Baso	-1893.88	854.727	Meg	NA	NA	NA	NA	NA	NA	388.265	-153.995	Undifferentiated	-207.393	369.341	Undifferentiated	-236	282.823
-1082.57	340.642	Undifferentiated	399.528	-97.615	Undifferentiated	-1139.78	429.892	Undifferentiated	NA	NA	NA	NA	NA	NA	NA	NA	NA	NA	NA	NA	NA	NA	NA	NA	NA	NA	1560.24	-2190.84	Neutrophil	934.133	-1838.88	Neutrophil	572.131	-993.107	Neutrophil	NA	NA	NA	NA	NA	NA	-928	-895.005	Baso	1158.86	-1668.86	Neu	-547	-129.881
522.595	-542.679	Undifferentiated	472.613	-235.048	Undifferentiated	458.196	-988.308	Neutrophil	NA	NA	NA	NA	NA	NA	NA	NA	NA	NA	NA	NA	NA	NA	NA	NA	NA	NA	-1066.39	-1296.24	Baso	712.664	-1443.44	Neutrophil	-958.282	-969.811	Baso	NA	NA	NA	NA	NA	NA	2085.78	-320.349	Monocyte	867.857	-1237.96	Neu	4.185568e+02	-726.344
539.848	-601.154	Undifferentiated	-480.647	-135.956	Undifferentiated	739.336	271.911	Undifferentiated	NA	NA	NA	NA	NA	NA	NA	NA	NA	NA	NA	NA	NA	NA	NA	NA	NA	NA	-1032.01	-1934.91	Baso	-1714.88	-896.009	Mast	-529.15	-679.653	Undifferentiated	NA	NA	NA	NA	NA	NA	2885.31	82.281	Monocyte	-2914.42	-2102.86	Er	4.631467e+01	781.967
613.352	-1110.25	Neutrophil	455.471	-282.105	Undifferentiated	2424.14	-235.909	Monocyte	NA	NA	NA	NA	NA	NA	NA	NA	NA	NA	NA	NA	NA	NA	NA	NA	NA	NA	2701.86	-1772.99	Neutrophil	2979.5	337.2	Monocyte	-1356.01	-745.988	Mast	NA	NA	NA	NA	NA	NA	927.723	-1785.59	Neutrophil	2061.5	-353.202	Mo	2.092819e+02	628.995
1205.18	-213.91	Undifferentiated	-1170.87	504.147	Undifferentiated	647.521	-1359.47	Neutrophil	NA	NA	NA	NA	NA	NA	NA	NA	NA	NA	NA	NA	NA	NA	NA	NA	NA	NA	732.728	-1429.85	Neutrophil	1163.61	-2018.92	Neutrophil	726.635	-230.521	Undifferentiated	NA	NA	NA	NA	NA	NA	653.055	-1336.68	Neutrophil	140.557	-376.166	Undifferentiated	9.675878e+02	-1299.1
1729.86	-100.551	Monocyte	-855.199	-591.964	Baso	706.313	-132.404	Undifferentiated	NA	NA	NA	NA	NA	NA	NA	NA	NA	NA	NA	NA	NA	NA	NA	NA	NA	NA	752.391	-1586.6	Neutrophil	1083.93	-1836.79	Neutrophil	-1071.09	-1380.27	Baso	NA	NA	NA	NA	NA	NA	540.535	-546.173	Undifferentiated	200.15	830.798	Undifferentiated	-1500	-346.221
669.621	-1433.35	Neutrophil	383.432	362.442	Undifferentiated	469.221	-222.194	Undifferentiated	NA	NA	NA	NA	NA	NA	NA	NA	NA	NA	NA	NA	NA	NA	NA	NA	NA	NA	-1137.36	338.505	Undifferentiated	2546.9	-224.641	Monocyte	603.335	-1180.37	Neutrophil	NA	NA	NA	NA	NA	NA	1392.08	-273.791	Monocyte	-180.235	703.494	Undifferentiated	-437	586.729
-1491.76	-729.255	Mast	2096.28	-175.885	Monocyte	858.291	-667.421	Undifferentiated	NA	NA	NA	NA	NA	NA	NA	NA	NA	NA	NA	NA	NA	NA	NA	NA	NA	NA	725.418	-1506.06	Neutrophil	-1139.41	419.006	Undifferentiated	950.94	-1950.07	Neutrophil	NA	NA	NA	NA	NA	NA	-963.901	386.488	Undifferentiated	1092.66	-600.397	Undifferentiated	-380	491.69
-912.815	190.983	Undifferentiated	-1453.1	-707.68	Mast	1763.16	-244.722	Monocyte	NA	NA	NA	NA	NA	NA	NA	NA	NA	NA	NA	NA	NA	NA	NA	NA	NA	NA	-1165.44	491.714	Undifferentiated	2373.87	-20.411	Monocyte	-889.397	-1939.86	Baso	NA	NA	NA	NA	NA	NA	873.575	-1893.67	Neutrophil	-1299.47	-363.965	Undifferentiated	-128	708.996
-1269.78	536.261	Undifferentiated	-987.622	322.177	Undifferentiated	-3.499	769.233	Undifferentiated	NA	NA	NA	NA	NA	NA	NA	NA	NA	NA	NA	NA	NA	NA	NA	NA	NA	NA	1049.35	-1861.7	Neutrophil	515.709	-617.797	Undifferentiated	-1044.94	-1247.96	Baso	NA	NA	NA	NA	NA	NA	1337.14	-303.623	Undifferentiated	-455.598	568.814	Undifferentiated	2.475655e+03	-332.1
476.335	-149.957	Undifferentiated	365.65	908.309	Undifferentiated	-23.653	695.581	Undifferentiated	NA	NA	NA	NA	NA	NA	NA	NA	NA	NA	NA	NA	NA	NA	NA	NA	NA	NA	-1062.96	-1680.27	Baso	-1839.27	-934.054	Mast	2346.89	-284.856	Monocyte	NA	NA	NA	NA	NA	NA	-667.36	108.94	Undifferentiated	-1861.97	358.659	Mk	-1060	-1764.2
534.811	-108.992	Undifferentiated	971.847	-1928.55	Neutrophil	538.897	-412.515	Undifferentiated	NA	NA	NA	NA	NA	NA	NA	NA	NA	NA	NA	NA	NA	NA	NA	NA	NA	NA	1752.75	-327.421	Monocyte	-978.528	-2115.67	Baso	-1010.39	-1210.79	Baso	NA	NA	NA	NA	NA	NA	-1255.24	241.595	Erythroid	-1617.03	-333.957	Er	1.878898e+03	-287.574
517.672	-490.064	Undifferentiated	552.278	320.812	Undifferentiated	651.898	-1271.65	Neutrophil	NA	NA	NA	NA	NA	NA	NA	NA	NA	NA	NA	NA	NA	NA	NA	NA	NA	NA	-1083.72	-1850.82	Baso	665.425	-1341.05	Neutrophil	589.588	-922.876	Neutrophil	NA	NA	NA	NA	NA	NA	-1101.64	309.045	Undifferentiated	-296.195	400.948	Undifferentiated	2.682013e+03	-472.843
578.801	-1089.13	Neutrophil	-1099.94	501.433	Undifferentiated	364.161	-603.608	Undifferentiated	NA	NA	NA	NA	NA	NA	NA	NA	NA	NA	NA	NA	NA	NA	NA	NA	NA	NA	259.847	70.222	Undifferentiated	686.211	-887.784	Neutrophil	2143.24	-486.58	Monocyte	NA	NA	NA	NA	NA	NA	2775.63	-1469.86	Neutrophil	-425.338	551.037	Undifferentiated	3.421305e+02	-271.626
479.884	-458.263	Undifferentiated	835.39	-265.459	Undifferentiated	949.04	-1638.31	Neutrophil	NA	NA	NA	NA	NA	NA	NA	NA	NA	NA	NA	NA	NA	NA	NA	NA	NA	NA	1155.23	-160.468	Undifferentiated	659.368	-702.26	Undifferentiated	-1202.34	511.943	Undifferentiated	NA	NA	NA	NA	NA	NA	2338.28	-2000.81	Neutrophil	2573.05	-336.259	Mo	-434	385.917
550.042	-805.353	Undifferentiated	574.75	-133.065	Undifferentiated	617.279	-644.3	Undifferentiated	NA	NA	NA	NA	NA	NA	NA	NA	NA	NA	NA	NA	NA	NA	NA	NA	NA	NA	1442.19	-2092.39	Neutrophil	2899.89	205.567	Monocyte	1195.39	-2122.13	Neutrophil	NA	NA	NA	NA	NA	NA	-1101.21	-1676.65	Baso	157.464	799.542	Undifferentiated	1.308012e+03	-1412.05
-1395.27	180.28	Erythroid	623.299	-367.903	Undifferentiated	278.369	-420.41	Undifferentiated	NA	NA	NA	NA	NA	NA	NA	NA	NA	NA	NA	NA	NA	NA	NA	NA	NA	NA	2831.76	36.146	Monocyte	2150.46	-323.008	Monocyte	2685.12	-106.747	Monocyte	NA	NA	NA	NA	NA	NA	-1435.02	564.197	Meg	-355.775	468.92	Undifferentiated	-194	578.161
-1285.77	237.307	Erythroid	657.878	1396.78	Undifferentiated	479.779	-59.281	Undifferentiated	NA	NA	NA	NA	NA	NA	NA	NA	NA	NA	NA	NA	NA	NA	NA	NA	NA	NA	817.275	-1397.39	Neutrophil	-989.061	-1096.29	Baso	2992.03	564.613	Monocyte	NA	NA	NA	NA	NA	NA	574.35	-1170.81	Neutrophil	1466.71	-29.5864	Mo	-349	360.359
959.88	1184.95	Undifferentiated	281.832	655.509	Undifferentiated	668.803	-1347.41	Neutrophil	NA	NA	NA	NA	NA	NA	NA	NA	NA	NA	NA	NA	NA	NA	NA	NA	NA	NA	-1057.74	-1474.98	Baso	1892.93	-362.791	Monocyte	785.862	-1700.93	Neutrophil	NA	NA	NA	NA	NA	NA	710.754	-1550.07	Neutrophil	-45.3816	658.655	Undifferentiated	3.255591e+02	-586.57
866.284	1668.92	Undifferentiated	25.69	-352.03	Undifferentiated	361.113	32.012	Undifferentiated	NA	NA	NA	NA	NA	NA	NA	NA	NA	NA	NA	NA	NA	NA	NA	NA	NA	NA	560.602	-721.628	Undifferentiated	-1186.21	506.652	Undifferentiated	2491.68	-381.068	Monocyte	NA	NA	NA	NA	NA	NA	-836.682	-758.459	Baso	-1851.36	-387.467	Er	4.418016e+02	1354.8
394.008	-64.679	Undifferentiated	642.18	-523.411	Undifferentiated	-1088.28	302.081	Undifferentiated	NA	NA	NA	NA	NA	NA	NA	NA	NA	NA	NA	NA	NA	NA	NA	NA	NA	NA	916.924	-1311.76	Neutrophil	-1050.65	-1141.13	Baso	385.951	126.256	Undifferentiated	NA	NA	NA	NA	NA	NA	1857.78	-2201.1	Neutrophil	-19.3229	-156.988	Undifferentiated	5.698468e+02	-808.61
1173.53	-280.68	Undifferentiated	529.717	-631.082	Undifferentiated	2223.05	-222.671	Monocyte	NA	NA	NA	NA	NA	NA	NA	NA	NA	NA	NA	NA	NA	NA	NA	NA	NA	NA	782.133	-535.337	Undifferentiated	-1078.62	-1311.86	Undifferentiated	1308.44	-235.402	Undifferentiated	NA	NA	NA	NA	NA	NA	-928.967	-2022.99	Baso	299.907	276.962	Undifferentiated	-1560	-317.856
587.243	-1081.8	Neutrophil	316.127	-318.009	Undifferentiated	1124.03	-2064.47	Neutrophil	NA	NA	NA	NA	NA	NA	NA	NA	NA	NA	NA	NA	NA	NA	NA	NA	NA	NA	798.46	164.278	Undifferentiated	-1079.79	-1887.23	Baso	-1607.68	-906.101	Mast	NA	NA	NA	NA	NA	NA	2167.05	-192.204	Monocyte	-1899.35	-639.511	Er	9.515499e+02	27.0127
765.127	-310.635	Undifferentiated	-1051.97	-815.407	Undifferentiated	-1397.29	-841.477	Mast	NA	NA	NA	NA	NA	NA	NA	NA	NA	NA	NA	NA	NA	NA	NA	NA	NA	NA	-1057.18	-1167.65	Baso	1254.22	-212.786	Undifferentiated	-1300.44	216.854	Erythroid	NA	NA	NA	NA	NA	NA	-986.324	-178.792	Undifferentiated	-708.694	53.7762	Undifferentiated	-1020	-1576.81
-940.515	-896.735	Baso	678.367	1514.41	Undifferentiated	721.034	210.523	Undifferentiated	NA	NA	NA	NA	NA	NA	NA	NA	NA	NA	NA	NA	NA	NA	NA	NA	NA	NA	-1352.34	209.193	Erythroid	2129.95	-313.717	Monocyte	632.514	-1109.29	Neutrophil	NA	NA	NA	NA	NA	NA	601.607	-1217.46	Neutrophil	-460.034	596.503	Undifferentiated	-328	418.246
1113	-2052.72	Neutrophil	-454.817	112.384	Undifferentiated	2424.11	-162.891	Monocyte	NA	NA	NA	NA	NA	NA	NA	NA	NA	NA	NA	NA	NA	NA	NA	NA	NA	NA	2036.03	-418.869	Monocyte	1756.94	-1611.74	Undifferentiated	-1707.71	647.034	Meg	NA	NA	NA	NA	NA	NA	586.473	-1054.33	Neutrophil	1375.96	-28.8012	Undifferentiated	-1350	-82.6501
535.336	316.984	Undifferentiated	404.79	81.327	Undifferentiated	-1284.33	532.959	Undifferentiated	NA	NA	NA	NA	NA	NA	NA	NA	NA	NA	NA	NA	NA	NA	NA	NA	NA	NA	2593.23	-1885.1	Neutrophil	762.936	-1502.32	Neutrophil	-705.735	-919.37	Undifferentiated	NA	NA	NA	NA	NA	NA	547.408	-789.079	Undifferentiated	1109.51	99.3478	Undifferentiated	-1180	-2163.72
698.2	1294.89	Undifferentiated	-1900.04	767.361	Meg	-633.291	-40.572	Undifferentiated	NA	NA	NA	NA	NA	NA	NA	NA	NA	NA	NA	NA	NA	NA	NA	NA	NA	NA	624.169	-1083.07	Neutrophil	2543.56	162.575	Monocyte	975.197	-1938.46	Neutrophil	NA	NA	NA	NA	NA	NA	-1027.46	249.431	Undifferentiated	-652.065	506.982	Undifferentiated	-2800	-2345.47
-1335.43	544.464	Meg	396.858	-430.282	Undifferentiated	593.076	-804.168	Undifferentiated	NA	NA	NA	NA	NA	NA	NA	NA	NA	NA	NA	NA	NA	NA	NA	NA	NA	NA	698.211	-1228.35	Neutrophil	2889.45	144.493	Monocyte	684.298	-1556.81	Neutrophil	NA	NA	NA	NA	NA	NA	-1063	-1349.19	Baso	-628.612	281.956	Undifferentiated	1.251563e+03	-1912.13
472.426	-446.675	Undifferentiated	753.848	-246.174	Undifferentiated	522.062	-633.489	Undifferentiated	NA	NA	NA	NA	NA	NA	NA	NA	NA	NA	NA	NA	NA	NA	NA	NA	NA	NA	2049.32	-311.813	Monocyte	-1074.02	-1388.24	Baso	-809.529	-703.683	Baso	NA	NA	NA	NA	NA	NA	1524.41	-2209.37	Neutrophil	-274.792	645.005	Undifferentiated	-407	609.661
592.752	-1044.3	Neutrophil	1193.07	-48.109	Undifferentiated	761.342	-178.045	Undifferentiated	NA	NA	NA	NA	NA	NA	NA	NA	NA	NA	NA	NA	NA	NA	NA	NA	NA	NA	702.833	-1231.83	Neutrophil	1023.29	-1857.29	Neutrophil	543.006	-843.699	Undifferentiated	NA	NA	NA	NA	NA	NA	1405.15	-2206.33	Neutrophil	-2933.86	-2202.09	Er	-74.5	530.733
716.436	-170.447	Undifferentiated	-949.208	462.777	Undifferentiated	371.038	-237.847	Undifferentiated	NA	NA	NA	NA	NA	NA	NA	NA	NA	NA	NA	NA	NA	NA	NA	NA	NA	NA	698.156	-1506.83	Neutrophil	120.004	750.676	Undifferentiated	2485.65	-1959.18	Neutrophil	NA	NA	NA	NA	NA	NA	2426.26	-164.063	Monocyte	-231.294	357.308	Undifferentiated	2.923553e+02	-86.4923
664.399	-207.396	Undifferentiated	-976.508	290.4	Undifferentiated	492.107	464.457	Undifferentiated	NA	NA	NA	NA	NA	NA	NA	NA	NA	NA	NA	NA	NA	NA	NA	NA	NA	NA	644.616	-368.889	Undifferentiated	-918.267	-902.362	Baso	2678.95	58.99	Monocyte	NA	NA	NA	NA	NA	NA	1399.02	-2207.62	Neutrophil	1389.38	-57.1351	Undifferentiated	-613	469.778
541.469	-603.415	Undifferentiated	-956.933	372.649	Undifferentiated	-390.124	362.955	Undifferentiated	NA	NA	NA	NA	NA	NA	NA	NA	NA	NA	NA	NA	NA	NA	NA	NA	NA	NA	-966.749	-1969.08	Baso	2606.66	-1931.34	Neutrophil	2702.42	-1918.97	Neutrophil	NA	NA	NA	NA	NA	NA	-1149.87	370.813	Undifferentiated	845.672	-282.87	Undifferentiated	-88.9	733.27
473.98	-224.2	Undifferentiated	59.957	667.532	Undifferentiated	1709.56	-319.594	Monocyte	NA	NA	NA	NA	NA	NA	NA	NA	NA	NA	NA	NA	NA	NA	NA	NA	NA	NA	2204.72	-370.47	Monocyte	635.016	-1067.26	Neutrophil	-904.94	330.535	Undifferentiated	NA	NA	NA	NA	NA	NA	-1574.96	-849.356	Mast	1617.87	-203.463	Mo	1.093416e+03	155.53
2080.59	-232.036	Monocyte	-1099.41	480.189	Undifferentiated	488.617	-290.734	Undifferentiated	NA	NA	NA	NA	NA	NA	NA	NA	NA	NA	NA	NA	NA	NA	NA	NA	NA	NA	2453.47	-1976.5	Neutrophil	1242.41	-698.907	Undifferentiated	681.183	-1454.83	Neutrophil	NA	NA	NA	NA	NA	NA	-891.46	-625.015	Baso	-198.001	567.284	Undifferentiated	-1400	-76.372
189.423	171.854	Undifferentiated	-780.412	279.011	Undifferentiated	-881.398	274.659	Undifferentiated	NA	NA	NA	NA	NA	NA	NA	NA	NA	NA	NA	NA	NA	NA	NA	NA	NA	NA	2550.15	-1944.29	Neutrophil	668.41	-1537.66	Neutrophil	825.407	-1705.48	Neutrophil	NA	NA	NA	NA	NA	NA	-1050.88	-1293.63	Baso	-559.091	653.289	Undifferentiated	4.642579e+00	758.851
482.455	867.345	Undifferentiated	-523.417	-1590.21	Eos	567.743	-1116.51	Neutrophil	NA	NA	NA	NA	NA	NA	NA	NA	NA	NA	NA	NA	NA	NA	NA	NA	NA	NA	116.723	360.137	Undifferentiated	722.1	-1214.06	Neutrophil	-855.452	-1877.6	Baso	NA	NA	NA	NA	NA	NA	-1315.67	493.191	Meg	2718.12	-600.079	Mo	6.533495e+02	1430
449.448	-203.593	Undifferentiated	476.066	-197.003	Undifferentiated	282.743	215.423	Undifferentiated	NA	NA	NA	NA	NA	NA	NA	NA	NA	NA	NA	NA	NA	NA	NA	NA	NA	NA	793.157	-1579.29	Neutrophil	-1139.65	-339.541	Undifferentiated	-883.608	-706.191	Baso	NA	NA	NA	NA	NA	NA	2848.66	59.345	Monocyte	-22.8848	742.445	Undifferentiated	-2170	-600.562
-950.799	403.282	Undifferentiated	481.505	-361.328	Undifferentiated	529.584	-589.034	Undifferentiated	NA	NA	NA	NA	NA	NA	NA	NA	NA	NA	NA	NA	NA	NA	NA	NA	NA	NA	449.529	-123.582	Undifferentiated	799.214	135.49	Undifferentiated	-1216.11	506.41	Undifferentiated	NA	NA	NA	NA	NA	NA	1867.49	-2158.94	Neutrophil	-406.751	552.833	Undifferentiated	5.104319e+02	-818.238
435.349	-99.287	Undifferentiated	503.058	-1032.52	Neutrophil	502.741	-203.126	Undifferentiated	NA	NA	NA	NA	NA	NA	NA	NA	NA	NA	NA	NA	NA	NA	NA	NA	NA	NA	1566.84	-259.694	Monocyte	-1091.7	-1739.11	Baso	-1024.65	-1681.47	Baso	NA	NA	NA	NA	NA	NA	-796.347	495.864	Undifferentiated	1967.45	-364.332	Undifferentiated	2.526904e+03	-415.968
387.012	117.082	Undifferentiated	1442.49	-258.161	Monocyte	461.619	-366.748	Undifferentiated	NA	NA	NA	NA	NA	NA	NA	NA	NA	NA	NA	NA	NA	NA	NA	NA	NA	NA	2645.6	-624.34	Undifferentiated	1432.16	-2196.24	Neutrophil	1145.5	-2132.93	Neutrophil	NA	NA	NA	NA	NA	NA	-1227.38	485.63	Undifferentiated	171.067	1102.66	Undifferentiated	-515	798.238
481.771	18.669	Undifferentiated	185.592	350.255	Undifferentiated	1055.24	-234.735	Undifferentiated	NA	NA	NA	NA	NA	NA	NA	NA	NA	NA	NA	NA	NA	NA	NA	NA	NA	NA	891.128	-1775.9	Neutrophil	1222.45	-2090.2	Neutrophil	1160.07	-236.739	Undifferentiated	NA	NA	NA	NA	NA	NA	-1064.89	-1748.22	Baso	-145.505	132.349	Undifferentiated	2.667108e+02	-473.522
676.784	287.877	Undifferentiated	1911.29	-267.607	Monocyte	344.387	-66.09	Undifferentiated	NA	NA	NA	NA	NA	NA	NA	NA	NA	NA	NA	NA	NA	NA	NA	NA	NA	NA	2344.37	-2041.89	Neutrophil	-1090.66	-1648.07	Baso	2670.41	-119.348	Monocyte	NA	NA	NA	NA	NA	NA	1477.51	-2143.97	Neutrophil	3096.76	168.717	Mo	-1530	13.3979
533.246	32.009	Undifferentiated	293.256	-174.937	Undifferentiated	1771.44	-2158.21	Neutrophil	NA	NA	NA	NA	NA	NA	NA	NA	NA	NA	NA	NA	NA	NA	NA	NA	NA	NA	1783.25	-2174.64	Neutrophil	2094.44	-289.377	Monocyte	2848.94	184.55	Monocyte	NA	NA	NA	NA	NA	NA	-994.934	-2008.59	Baso	-1931.3	-414.68	Er	-506	-151.023
520.36	-798.438	Undifferentiated	-1396.64	177.966	Erythroid	736.28	307.559	Undifferentiated	NA	NA	NA	NA	NA	NA	NA	NA	NA	NA	NA	NA	NA	NA	NA	NA	NA	NA	1072.25	-1833.36	Neutrophil	1829.99	-311.207	Monocyte	-924.529	-935.054	Baso	NA	NA	NA	NA	NA	NA	523.349	-37.927	Undifferentiated	-365.914	301.467	Undifferentiated	-254	682.875
2167.65	-270.87	Monocyte	-1267.62	230.678	Erythroid	2452.01	-148.84	Monocyte	NA	NA	NA	NA	NA	NA	NA	NA	NA	NA	NA	NA	NA	NA	NA	NA	NA	NA	574.297	-14.471	Undifferentiated	770.497	-1659.6	Neutrophil	-1239.72	474.578	Undifferentiated	NA	NA	NA	NA	NA	NA	748.222	-208.515	Undifferentiated	672.203	-17.5049	Undifferentiated	-46.7	649.382
30.201	686.26	Undifferentiated	2125.88	-318.572	Monocyte	2662.1	-180.54	Monocyte	NA	NA	NA	NA	NA	NA	NA	NA	NA	NA	NA	NA	NA	NA	NA	NA	NA	NA	1974.88	-117.073	Monocyte	-1538.13	590.173	Meg	2427.06	-1997.77	Neutrophil	NA	NA	NA	NA	NA	NA	764.2	-120.625	Undifferentiated	834.029	-1169.91	Neu	4.094903e+01	783.269
1240.55	588.636	Undifferentiated	-78.859	-98.191	Undifferentiated	534.618	-401.215	Undifferentiated	NA	NA	NA	NA	NA	NA	NA	NA	NA	NA	NA	NA	NA	NA	NA	NA	NA	NA	1974.68	-128.367	Monocyte	-1085.72	-108.456	Undifferentiated	2354.18	-1991.32	Neutrophil	NA	NA	NA	NA	NA	NA	731.065	-1645.96	Neutrophil	-554.838	467.119	Undifferentiated	-2910	-2042.91
377.781	-161.439	Undifferentiated	-540.429	-233.094	Undifferentiated	-804.414	-613.339	Undifferentiated	NA	NA	NA	NA	NA	NA	NA	NA	NA	NA	NA	NA	NA	NA	NA	NA	NA	NA	717.266	-875.168	Neutrophil	-1129.62	-291.59	Undifferentiated	2430.63	-1963.11	Neutrophil	NA	NA	NA	NA	NA	NA	2880.77	74.346	Monocyte	4.08301	151.719	Undifferentiated	-2240	-724.11
460.827	-142.91	Undifferentiated	546.53	-789.724	Undifferentiated	-743.491	-522.999	Undifferentiated	NA	NA	NA	NA	NA	NA	NA	NA	NA	NA	NA	NA	NA	NA	NA	NA	NA	NA	691.332	-265.368	Undifferentiated	350.692	-347.448	Undifferentiated	1788.95	-2079.39	Neutrophil	NA	NA	NA	NA	NA	NA	1970.98	-298.542	Monocyte	313.675	586.77	Undifferentiated	1.805470e+03	-123.042
466.211	-262.6	Undifferentiated	472.625	-159.158	Undifferentiated	558.621	-1000.38	Neutrophil	NA	NA	NA	NA	NA	NA	NA	NA	NA	NA	NA	NA	NA	NA	NA	NA	NA	NA	-995.333	437.928	Undifferentiated	1541.95	-2181.37	Neutrophil	456.45	-321.183	Undifferentiated	NA	NA	NA	NA	NA	NA	2404.83	-353.861	Monocyte	127.848	234.308	Undifferentiated	-1370	-66.8397
506.221	650.455	Undifferentiated	-1030.45	-1162.09	Baso	-27.747	653.133	Undifferentiated	NA	NA	NA	NA	NA	NA	NA	NA	NA	NA	NA	NA	NA	NA	NA	NA	NA	NA	2144.7	-281.594	Monocyte	-1922.41	-995.301	Mast	570.251	-583.87	Undifferentiated	NA	NA	NA	NA	NA	NA	697.651	-226.831	Undifferentiated	449.987	-674.089	Neu	3.100606e+03	-153.436
-666.058	-403.505	Undifferentiated	-794.594	-584.92	Baso	551.906	-625.534	Undifferentiated	NA	NA	NA	NA	NA	NA	NA	NA	NA	NA	NA	NA	NA	NA	NA	NA	NA	NA	2903.06	369.689	Monocyte	2592.77	-1843.62	Neutrophil	538.368	-873.916	Undifferentiated	NA	NA	NA	NA	NA	NA	1893.76	-256.722	Monocyte	101.105	1038.95	Undifferentiated	-1030	114.043
2501.46	-130.549	Monocyte	2035.15	-216.727	Monocyte	842.256	-190.452	Undifferentiated	NA	NA	NA	NA	NA	NA	NA	NA	NA	NA	NA	NA	NA	NA	NA	NA	NA	NA	2371.52	-2031.25	Neutrophil	-1128.29	480.559	Undifferentiated	899.104	-1887.33	Neutrophil	NA	NA	NA	NA	NA	NA	1645.46	-2181.92	Neutrophil	-384.315	619.661	Undifferentiated	-104	275.549
637.364	1380.2	Undifferentiated	1624.11	-174.863	Monocyte	754.74	-361.012	Undifferentiated	NA	NA	NA	NA	NA	NA	NA	NA	NA	NA	NA	NA	NA	NA	NA	NA	NA	NA	2622.76	-1903.8	Neutrophil	578.274	-660.446	Undifferentiated	1428.33	-2200.69	Neutrophil	NA	NA	NA	NA	NA	NA	1551.43	-201.302	Monocyte	198.118	1200.77	Undifferentiated	-1380	-368.811
179.286	735.738	Undifferentiated	465.177	51.23	Undifferentiated	591.91	1237.63	Undifferentiated	NA	NA	NA	NA	NA	NA	NA	NA	NA	NA	NA	NA	NA	NA	NA	NA	NA	NA	-1016.1	-1942.85	Baso	601.599	-714.517	Undifferentiated	-788.761	-683.06	Undifferentiated	NA	NA	NA	NA	NA	NA	2766.38	-1303.79	Neutrophil	-485.836	675.569	Undifferentiated	-1410	-111.169
554.858	-397.446	Undifferentiated	32.221	-247.38	Undifferentiated	-1104	-425.484	Undifferentiated	NA	NA	NA	NA	NA	NA	NA	NA	NA	NA	NA	NA	NA	NA	NA	NA	NA	NA	669.48	-809.401	Undifferentiated	1338.57	-2016.81	Neutrophil	-1093.85	313.742	Undifferentiated	NA	NA	NA	NA	NA	NA	2415.19	-407.032	Monocyte	2833.92	-234.278	Mo	1.063903e+03	185.091
307.392	-24.52	Undifferentiated	-1121.39	442.485	Undifferentiated	573.771	-1332.35	Neutrophil	NA	NA	NA	NA	NA	NA	NA	NA	NA	NA	NA	NA	NA	NA	NA	NA	NA	NA	1491.64	-392.885	Monocyte	808.341	189.276	Undifferentiated	1909.05	-348.621	Monocyte	NA	NA	NA	NA	NA	NA	-638.076	-350.02	Undifferentiated	-1638.22	89.5844	Mk	-1360	-224.485
[truncated: 6,476 more rows]
[truncated: 106 more columns]

## Sheet: Source Data file 3b_middle
ASYM
[truncated: 731 more rows]
[truncated: 206 more columns]

## Sheet: Source Data file 3b_bottom
Cellbarcode	clone.id	Library	Timepoint	Startingpopulation	Celltypeannotation	Well	SPRING.x	SPRING.y	Cellbarcode	clone.id	Library	Timepoint	Startingpopulation	Celltypeannotation	Well	SPRING.x	SPRING.y	Cellbarcode	clone.id	Library	Timepoint	Startingpopulation	Celltypeannotation	Well	SPRING.x	SPRING.y	Cellbarcode	clone.id	Library	Timepoint	Startingpopulation	Celltypeannotation	Well	SPRING.x	SPRING.y	Cellbarcode	clone.id	Library	Timepoint	Startingpopulation	Celltypeannotation	Well	SPRING.x	SPRING.y	Cellbarcode	clone.id	Library	Timepoint	Startingpopulation
[truncated: 14 more rows]
[truncated: 206 more columns]
