# Supplementary material for: Gene-expression memory-based prediction of cell lineages from scRNA-seq datasets
Source: Nat Commun. 2024 Mar 29;15:2744. doi: 10.1038/s41467-024-47158-y (PMC10980719; doi:10.1038/s41467-024-47158-y)
Supplement: Supplementary file 11 — Source Data [file 41467_2024_47158_MOESM11_ESM.zip › Source Data files/Source Data file 1j.xls]

## Sheet: sourcedata_1j
day	timecourse	value
3	1	0.382173
6	1	0.407044
9	1	0.392405
12	1	0.360112
15	1	0.355043
21	1	0.359498
28	1	0.32999
3	2	0.5
6	2	0.430258
9	2	0.357401
12	2	0.339688
15	2	0.378169
21	2	0.333333
28	2	0.288812
