# Supplementary material for: Gene-expression memory-based prediction of cell lineages from scRNA-seq datasets
Source: Nat Commun. 2024 Mar 29;15:2744. doi: 10.1038/s41467-024-47158-y (PMC10980719; doi:10.1038/s41467-024-47158-y)
Supplement: Supplementary file 11 — Source Data [file 41467_2024_47158_MOESM11_ESM.zip › Source Data files/Source Data file S22b.csv]

	n			n
DCISwithapoptotic_dead	2		DCIS	18
DCISwithapoptotic_deadwithb_cellwithendothelial_perivascularwithinv_tumorwithmacrophagewithotherwithstromal_cellwitht_cell_dendritic	1		apoptotic_dead	20
DCISwithapoptotic_deadwithb_cellwithinv_tumor	1		b_cell	11
DCISwithapoptotic_deadwithinv_tumor	8		endothelial_perivascular	6
DCISwithapoptotic_deadwithmyoepithelial	1		inv_tumor	198
DCISwithendothelial_perivascularwithinv_tumorwitht_cell_dendritic	1		stromal_cell	4
DCISwithinv_tumor	22		t_cell_dendritic	69
DCISwithinv_tumorwitht_cell_dendritic	1
DCISwithmyoepithelial	2
apoptotic_deadwithb_cell	1
apoptotic_deadwithb_cellwithinv_tumorwithmacrophagewithotherwitht_cell_dendritic	1
apoptotic_deadwithb_cellwithmacrophagewitht_cell_dendritic	1
apoptotic_deadwithendothelial_perivascular	5
apoptotic_deadwithendothelial_perivascularwithstromal_cell	2
apoptotic_deadwithendothelial_perivascularwitht_cell_dendritic	1
apoptotic_deadwithinv_tumor	25
apoptotic_deadwithinv_tumorwithmacrophagewithother	1
apoptotic_deadwithmacrophage	1
apoptotic_deadwithmacrophagewitht_cell_dendritic	2
apoptotic_deadwithmyoepithelial	1
apoptotic_deadwithotherwitht_cell_dendritic	1
apoptotic_deadwithstromal_cell	1
apoptotic_deadwithstromal_cellwitht_cell_dendritic	1
apoptotic_deadwitht_cell_dendritic	7
b_cellwithmacrophage	2
b_cellwithother	2
endothelial_perivascularwitht_cell_dendritic	2
inv_tumorwitht_cell_dendritic	1
macrophagewitht_cell_dendritic	1
otherwitht_cell_dendritic	3
