# Supplementary material for: Gene-expression memory-based prediction of cell lineages from scRNA-seq datasets
Source: Nat Commun. 2024 Mar 29;15:2744. doi: 10.1038/s41467-024-47158-y (PMC10980719; doi:10.1038/s41467-024-47158-y)
Supplement: Supplementary file 11 — Source Data [file 41467_2024_47158_MOESM11_ESM.zip › Source Data files/Source Data file S18c.csv]

	from	to	weight	vertex color	edge width	edge color
1	1	14	1	#a50026	1	grey
2	2	429	0.77	#a50026	0.31	red
3	2	806	0.77	#a50026	0.31	red
4	2	811	0.71	#a50026	0.13	red
5	2	821	0.77	#a50026	0.31	red
6	3	12	1	#a50026	1	grey
7	3	15	0.94	#a50026	0.82	grey
8	3	19	0.94	#a50026	0.82	grey
9	4	6	1	#a50026	1	grey
10	4	7	1	#a50026	1	grey
11	5	11	1	#a50026	1	grey
12	6	7	1	#a50026	1	grey
13	8	9	1	#a50026	1	grey
14	10	16	0.72	#a50026	0.16	grey
15	10	17	1	#a50026	1	grey
16	10	20	0.72	#a50026	0.16	grey
17	12	15	0.94	#a50026	0.82	grey
18	12	19	0.94	#a50026	0.82	grey
19	13	62	0.87	#a50026	0.61	red
20	13	63	0.87	#a50026	0.61	red
21	13	71	0.87	#543005	0.61	red
22	13	72	0.87	#543005	0.61	red
23	13	75	0.87	#543005	0.61	red
24	13	754	0.93	#543005	0.79	red
25	13	775	0.84	#543005	0.52	red
26	15	19	1	#543005	1	grey
27	16	17	0.72	#543005	0.16	grey
28	16	20	1	#543005	1	grey
29	17	20	0.72	#543005	0.16	grey
30	18	37	0.79	#543005	0.37	red
31	18	49	0.75	#543005	0.25	red
32	21	35	1	#543005	1	grey
33	21	44	1	#543005	1	grey
34	22	43	0.99	#543005	0.97	grey
35	23	32	1	#543005	1	grey
36	23	41	1	#543005	1	grey
37	24	36	1	#543005	1	grey
38	24	45	1	#543005	1	grey
39	25	39	1	#543005	1	grey
40	25	750	0.9	#543005	0.7	red
41	25	751	0.9	#543005	0.7	red
42	25	752	0.9	#543005	0.7	red
43	26	28	0.84	#543005	0.52	grey
44	26	38	0.99	#543005	0.97	grey
45	26	40	0.74	#543005	0.22	grey
46	26	47	0.79	#543005	0.37	grey
47	26	774	0.7	#543005	0.1	red
48	26	796	0.73	#543005	0.19	red
49	26	817	0.71	#543005	0.13	red
50	26	828	0.71	#543005	0.13	red
51	26	829	0.7	#543005	0.1	red
52	27	809	0.85	#8c510a	0.55	red
53	27	825	0.74	#8c510a	0.22	red
54	28	38	0.84	#8c510a	0.52	grey
55	28	40	0.85	#8c510a	0.55	grey
56	29	33	1	#8c510a	1	grey
57	30	42	1	#8c510a	1	grey
58	30	801	0.73	#8c510a	0.19	red
59	30	818	0.73	#8c510a	0.19	red
60	31	50	0.71	#8c510a	0.13	grey
61	32	41	1	#8c510a	1	grey
62	34	46	1	#8c510a	1	grey
63	35	44	1	#8c510a	1	grey
64	36	45	1	#8c510a	1	grey
65	37	49	0.83	#8c510a	0.49	grey
66	38	40	0.74	#8c510a	0.22	grey
67	38	47	0.79	#8c510a	0.37	grey
68	38	774	0.7	#8c510a	0.1	red
69	38	796	0.73	#8c510a	0.19	red
70	38	817	0.71	#8c510a	0.13	red
71	38	828	0.71	#8c510a	0.13	red
72	38	829	0.7	#8c510a	0.1	red
73	39	750	0.9	#8c510a	0.7	red
74	39	751	0.9	#8c510a	0.7	red
75	39	752	0.9	#8c510a	0.7	red
76	42	801	0.73	#8c510a	0.19	red
77	42	818	0.73	#8c510a	0.19	red
78	47	771	0.72	#8c510a	0.16	red
79	47	774	0.72	#8c510a	0.16	red
80	47	796	0.7	#8c510a	0.1	red
81	47	798	0.79	#8c510a	0.37	red
82	47	807	0.72	#8c510a	0.16	red
83	47	817	0.75	#8c510a	0.25	red
84	47	828	0.72	#8c510a	0.16	red
85	48	202	0.94	#8c510a	0.82	red
86	49	51	0.73	#8c510a	0.19	grey
87	52	53	0.99	#8c510a	0.97	grey
88	52	55	0.95	#8c510a	0.85	grey
89	52	56	1	#8c510a	1	grey
90	52	57	0.95	#8c510a	0.85	grey
91	52	58	0.96	#8c510a	0.88	grey
92	52	59	0.98	#8c510a	0.94	grey
93	52	60	1	#8c510a	1	grey
94	52	61	0.98	#8c510a	0.94	grey
95	52	64	0.96	#8c510a	0.88	grey
96	52	65	0.88	#762a83	0.64	grey
97	52	66	0.96	#762a83	0.88	grey
98	52	67	1	#762a83	1	grey
99	52	68	0.96	#762a83	0.88	grey
100	52	69	1	#762a83	1	grey
101	52	70	0.96	#762a83	0.88	grey
102	52	73	0.88	#762a83	0.64	grey
103	52	74	0.96	#762a83	0.88	grey
104	52	76	0.94	#762a83	0.82	grey
105	52	77	0.96	#762a83	0.88	grey
106	52	78	0.96	#762a83	0.88	grey
107	52	79	1	#762a83	1	grey
108	52	80	0.95	#762a83	0.85	grey
109	52	83	1	#762a83	1	grey
110	52	85	1	#762a83	1	grey
111	52	86	0.93	#762a83	0.79	grey
112	52	87	0.97	#762a83	0.91	grey
113	52	88	0.96	#762a83	0.88	grey
114	52	89	0.9	#762a83	0.7	grey
115	52	90	1	#762a83	1	grey
116	52	91	0.99	#762a83	0.97	grey
117	52	92	0.96	#762a83	0.88	grey
118	52	93	1	#762a83	1	grey
119	52	94	1	#762a83	1	grey
120	52	95	0.98	#762a83	0.94	grey
121	53	55	0.94	#762a83	0.82	grey
122	53	56	0.99	#762a83	0.97	grey
123	53	57	0.94	#762a83	0.82	grey
124	53	58	0.95	#762a83	0.85	grey
125	53	59	0.97	#762a83	0.91	grey
126	53	60	0.99	#762a83	0.97	grey
127	53	61	0.97	#762a83	0.91	grey
128	53	64	0.95	#762a83	0.85	grey
129	53	65	0.87	#762a83	0.61	grey
130	53	66	0.95	#762a83	0.85	grey
131	53	67	0.99	#762a83	0.97	grey
132	53	68	0.95	#762a83	0.85	grey
133	53	69	0.99	#762a83	0.97	grey
134	53	70	0.95	#762a83	0.85	grey
135	53	73	0.87	#762a83	0.61	grey
136	53	74	0.95	#762a83	0.85	grey
137	53	76	0.94	#762a83	0.82	grey
138	53	77	0.95	#dfc27d	0.85	grey
139	53	78	0.95	#dfc27d	0.85	grey
140	53	79	0.99	#dfc27d	0.97	grey
141	53	80	0.94	#dfc27d	0.82	grey
142	53	83	0.99	#dfc27d	0.97	grey
143	53	85	0.99	#dfc27d	0.97	grey
144	53	86	0.92	#dfc27d	0.76	grey
145	53	87	0.96	#dfc27d	0.88	grey
146	53	88	0.95	#dfc27d	0.85	grey
147	53	89	0.89	#dfc27d	0.67	grey
148	53	90	0.99	#dfc27d	0.97	grey
149	53	91	0.98	#dfc27d	0.94	grey
150	53	92	0.95	#dfc27d	0.85	grey
151	53	93	0.99	#dfc27d	0.97	grey
152	53	94	0.99	#dfc27d	0.97	grey
153	53	95	0.97	#dfc27d	0.91	grey
154	54	81	1	#dfc27d	1	grey
155	54	82	1	#dfc27d	1	grey
156	54	84	1	#dfc27d	1	grey
157	55	56	0.95	#dfc27d	0.85	grey
158	55	57	0.98	#dfc27d	0.94	grey
159	55	58	0.99	#dfc27d	0.97	grey
160	55	59	0.93	#dfc27d	0.79	grey
161	55	60	0.95	#dfc27d	0.85	grey
162	55	61	0.93	#dfc27d	0.79	grey
163	55	64	0.99	#dfc27d	0.97	grey
164	55	65	0.91	#dfc27d	0.73	grey
165	55	66	0.99	#dfc27d	0.97	grey
166	55	67	0.95	#dfc27d	0.85	grey
167	55	68	0.99	#dfc27d	0.97	grey
168	55	69	0.95	#dfc27d	0.85	grey
169	55	70	0.99	#dfc27d	0.97	grey
170	55	73	0.91	#dfc27d	0.73	grey
171	55	74	0.99	#dfc27d	0.97	grey
172	55	76	0.97	#dfc27d	0.91	grey
173	55	77	0.99	#dfc27d	0.97	grey
174	55	78	0.99	#dfc27d	0.97	grey
175	55	79	0.95	#dfc27d	0.85	grey
176	55	80	0.98	#dfc27d	0.94	grey
177	55	83	0.95	#dfc27d	0.85	grey
178	55	85	0.95	#dfc27d	0.85	grey
179	55	86	0.96	#dfc27d	0.88	grey
180	55	87	0.98	#dfc27d	0.94	grey
181	55	88	0.99	#dfc27d	0.97	grey
182	55	89	0.87	#dfc27d	0.61	grey
183	55	90	0.95	#dfc27d	0.85	grey
184	55	91	0.96	#dfc27d	0.88	grey
185	55	92	0.99	#40004b	0.97	grey
186	55	93	0.95	#40004b	0.85	grey
187	55	94	0.95	#40004b	0.85	grey
188	55	95	0.97	#40004b	0.91	grey
189	56	57	0.95	#40004b	0.85	grey
190	56	58	0.96	#40004b	0.88	grey
191	56	59	0.98	#40004b	0.94	grey
192	56	60	1	#40004b	1	grey
193	56	61	0.98	#40004b	0.94	grey
194	56	64	0.96	#40004b	0.88	grey
195	56	65	0.88	#40004b	0.64	grey
196	56	66	0.96	#40004b	0.88	grey
197	56	67	1	#40004b	1	grey
198	56	68	0.96	#40004b	0.88	grey
199	56	69	1	#40004b	1	grey
200	56	70	0.96	#40004b	0.88	grey
201	56	73	0.88	#40004b	0.64	grey
202	56	74	0.96	#40004b	0.88	grey
203	56	76	0.94	#40004b	0.82	grey
204	56	77	0.96	#40004b	0.88	grey
205	56	78	0.96	#40004b	0.88	grey
206	56	79	1	#40004b	1	grey
207	56	80	0.95	#40004b	0.85	grey
208	56	83	1	#40004b	1	grey
209	56	85	1	#40004b	1	grey
210	56	86	0.93	#40004b	0.79	grey
211	56	87	0.97	#40004b	0.91	grey
212	56	88	0.96	#40004b	0.88	grey
213	56	89	0.9	#40004b	0.7	grey
214	56	90	1	#40004b	1	grey
215	56	91	0.99	#40004b	0.97	grey
216	56	92	0.96	#40004b	0.88	grey
217	56	93	1	#40004b	1	grey
218	56	94	1	#40004b	1	grey
219	56	95	0.98	#40004b	0.94	grey
220	57	58	0.99	#40004b	0.97	grey
221	57	59	0.93	#40004b	0.79	grey
222	57	60	0.95	#40004b	0.85	grey
223	57	61	0.93	#40004b	0.79	grey
224	57	64	0.99	#40004b	0.97	grey
225	57	65	0.93	#40004b	0.79	grey
226	57	66	0.99	#40004b	0.97	grey
227	57	67	0.95	#40004b	0.85	grey
228	57	68	0.99	#40004b	0.97	grey
229	57	69	0.95	#40004b	0.85	grey
230	57	70	0.99	#e0e0e0	0.97	grey
231	57	73	0.93	#e0e0e0	0.79	grey
232	57	74	0.99	#e0e0e0	0.97	grey
233	57	76	0.97	#e0e0e0	0.91	grey
234	57	77	0.99	#e0e0e0	0.97	grey
235	57	78	0.99	#e0e0e0	0.97	grey
236	57	79	0.95	#e0e0e0	0.85	grey
237	57	80	1	#e0e0e0	1	grey
238	57	83	0.95	#e0e0e0	0.85	grey
239	57	85	0.95	#e0e0e0	0.85	grey
240	57	86	0.96	#e0e0e0	0.88	grey
241	57	87	0.98	#e0e0e0	0.94	grey
242	57	88	0.99	#e0e0e0	0.97	grey
243	57	89	0.87	#e0e0e0	0.61	grey
244	57	90	0.95	#e0e0e0	0.85	grey
245	57	91	0.96	#40004b	0.88	grey
246	57	92	0.99	#40004b	0.97	grey
247	57	93	0.95	#40004b	0.85	grey
248	57	94	0.95	#40004b	0.85	grey
249	57	95	0.97	#40004b	0.91	grey
250	58	59	0.94	#40004b	0.82	grey
251	58	60	0.96	#40004b	0.88	grey
252	58	61	0.94	#40004b	0.82	grey
253	58	64	1	#40004b	1	grey
254	58	65	0.92	#40004b	0.76	grey
255	58	66	1	#40004b	1	grey
256	58	67	0.96	#40004b	0.88	grey
257	58	68	1	#40004b	1	grey
258	58	69	0.96	#40004b	0.88	grey
259	58	70	1	#40004b	1	grey
260	58	73	0.92	#40004b	0.76	grey
261	58	74	1	#40004b	1	grey
262	58	76	0.98	#40004b	0.94	grey
263	58	77	1	#40004b	1	grey
264	58	78	1	#40004b	1	grey
265	58	79	0.96	#40004b	0.88	grey
266	58	80	0.99	#40004b	0.97	grey
267	58	83	0.96	#40004b	0.88	grey
268	58	85	0.96	#40004b	0.88	grey
269	58	86	0.97	#40004b	0.91	grey
270	58	87	0.99	#40004b	0.97	grey
271	58	88	1	#40004b	1	grey
272	58	89	0.88	#40004b	0.64	grey
273	58	90	0.96	#40004b	0.88	grey
274	58	91	0.97	#40004b	0.91	grey
275	58	92	1	#40004b	1	grey
276	58	93	0.96	#40004b	0.88	grey
277	58	94	0.96	#40004b	0.88	grey
278	58	95	0.98	#40004b	0.94	grey
279	59	60	0.98	#40004b	0.94	grey
280	59	61	0.96	#40004b	0.88	grey
281	59	64	0.94	#40004b	0.82	grey
282	59	65	0.88	#40004b	0.64	grey
283	59	66	0.94	#40004b	0.82	grey
284	59	67	0.98	#40004b	0.94	grey
285	59	68	0.94	#40004b	0.82	grey
286	59	69	0.98	#40004b	0.94	grey
287	59	70	0.94	#40004b	0.82	grey
288	59	73	0.88	#40004b	0.64	grey
289	59	74	0.94	#40004b	0.82	grey
290	59	76	0.92	#f6e8c3	0.76	grey
291	59	77	0.94	#f6e8c3	0.82	grey
292	59	78	0.94	#f6e8c3	0.82	grey
293	59	79	0.98	#f6e8c3	0.94	grey
294	59	80	0.93	#f6e8c3	0.79	grey
295	59	83	0.98	#f6e8c3	0.94	grey
296	59	85	0.98	#f6e8c3	0.94	grey
297	59	86	0.91	#f6e8c3	0.73	grey
298	59	87	0.95	#f6e8c3	0.85	grey
299	59	88	0.94	#f6e8c3	0.82	grey
300	59	89	0.9	#f6e8c3	0.7	grey
301	59	90	0.98	#f6e8c3	0.94	grey
302	59	91	0.97	#f6e8c3	0.91	grey
303	59	92	0.94	#f6e8c3	0.82	grey
304	59	93	0.98	#f6e8c3	0.94	grey
305	59	94	0.98	#f6e8c3	0.94	grey
306	59	95	0.96	#f6e8c3	0.88	grey
307	60	61	0.98	#f6e8c3	0.94	grey
308	60	64	0.96	#f6e8c3	0.88	grey
309	60	65	0.88	#f6e8c3	0.64	grey
310	60	66	0.96	#f6e8c3	0.88	grey
311	60	67	1	#f6e8c3	1	grey
312	60	68	0.96	#f6e8c3	0.88	grey
313	60	69	1	#f6e8c3	1	grey
314	60	70	0.96	#f6e8c3	0.88	grey
315	60	73	0.88	#f6e8c3	0.64	grey
316	60	74	0.96	#f6e8c3	0.88	grey
317	60	76	0.94	#f6e8c3	0.82	grey
318	60	77	0.96	#f6e8c3	0.88	grey
319	60	78	0.96	#f6e8c3	0.88	grey
320	60	79	1	#f6e8c3	1	grey
321	60	80	0.95	#f6e8c3	0.85	grey
322	60	83	1	#f6e8c3	1	grey
323	60	85	1	#f6e8c3	1	grey
324	60	86	0.93	#f6e8c3	0.79	grey
325	60	87	0.97	#f6e8c3	0.91	grey
326	60	88	0.96	#f6e8c3	0.88	grey
327	60	89	0.9	#f6e8c3	0.7	grey
328	60	90	1	#f6e8c3	1	grey
329	60	91	0.99	#f6e8c3	0.97	grey
330	60	92	0.96	#f6e8c3	0.88	grey
331	60	93	1	#f6e8c3	1	grey
332	60	94	1	#f6e8c3	1	grey
333	60	95	0.98	#f6e8c3	0.94	grey
334	61	64	0.94	#f6e8c3	0.82	grey
335	61	65	0.86	#f6e8c3	0.58	grey
336	61	66	0.94	#f6e8c3	0.82	grey
337	61	67	0.98	#f6e8c3	0.94	grey
338	61	68	0.94	#f6e8c3	0.82	grey
339	61	69	0.98	#f6e8c3	0.94	grey
340	61	70	0.94	#f6e8c3	0.82	grey
341	61	73	0.86	#f6e8c3	0.58	grey
342	61	74	0.94	#f6e8c3	0.82	grey
343	61	76	0.92	#f6e8c3	0.76	grey
344	61	77	0.94	#f6e8c3	0.82	grey
345	61	78	0.94	#f6e8c3	0.82	grey
346	61	79	0.98	#f6e8c3	0.94	grey
347	61	80	0.93	#f6e8c3	0.79	grey
348	61	83	0.98	#f6e8c3	0.94	grey
349	61	85	0.98	#f6e8c3	0.94	grey
350	61	86	0.91	#f6e8c3	0.73	grey
351	61	87	0.95	#f6e8c3	0.85	grey
352	61	88	0.94	#f6e8c3	0.82	grey
353	61	89	0.88	#f6e8c3	0.64	grey
354	61	90	0.98	#f6e8c3	0.94	grey
355	61	91	0.97	#f6e8c3	0.91	grey
356	61	92	0.94	#f6e8c3	0.82	grey
357	61	93	0.98	#f6e8c3	0.94	grey
358	61	94	0.98	#f6e8c3	0.94	grey
359	61	95	0.96	#f6e8c3	0.88	grey
360	62	63	1	#f6e8c3	1	grey
361	62	71	1	#f6e8c3	1	grey
362	62	72	1	#f6e8c3	1	grey
363	62	75	1	#f6e8c3	1	grey
364	62	754	0.91	#f6e8c3	0.73	red
365	62	775	0.79	#f6e8c3	0.37	red
366	63	71	1	#abd9e9	1	grey
367	63	72	1	#abd9e9	1	grey
368	63	75	1	#abd9e9	1	grey
369	63	754	0.91	#abd9e9	0.73	red
370	63	775	0.79	#abd9e9	0.37	red
371	64	65	0.92	#abd9e9	0.76	grey
372	64	66	1	#abd9e9	1	grey
373	64	67	0.96	#abd9e9	0.88	grey
374	64	68	1	#abd9e9	1	grey
375	64	69	0.96	#abd9e9	0.88	grey
376	64	70	1	#abd9e9	1	grey
377	64	73	0.92	#abd9e9	0.76	grey
378	64	74	1	#abd9e9	1	grey
379	64	76	0.98	#abd9e9	0.94	grey
380	64	77	1	#abd9e9	1	grey
381	64	78	1	#abd9e9	1	grey
382	64	79	0.96	#abd9e9	0.88	grey
383	64	80	0.99	#abd9e9	0.97	grey
384	64	83	0.96	#abd9e9	0.88	grey
385	64	85	0.96	#abd9e9	0.88	grey
386	64	86	0.97	#abd9e9	0.91	grey
387	64	87	0.99	#abd9e9	0.97	grey
388	64	88	1	#abd9e9	1	grey
389	64	89	0.88	#abd9e9	0.64	grey
390	64	90	0.96	#abd9e9	0.88	grey
391	64	91	0.97	#abd9e9	0.91	grey
392	64	92	1	#abd9e9	1	grey
393	64	93	0.96	#abd9e9	0.88	grey
394	64	94	0.96	#abd9e9	0.88	grey
395	64	95	0.98	#abd9e9	0.94	grey
396	65	66	0.92	#abd9e9	0.76	grey
397	65	67	0.88	#abd9e9	0.64	grey
398	65	68	0.92	#abd9e9	0.76	grey
399	65	69	0.88	#abd9e9	0.64	grey
400	65	70	0.92	#abd9e9	0.76	grey
401	65	73	1	#abd9e9	1	grey
402	65	74	0.92	#9970ab	0.76	grey
403	65	76	0.9	#9970ab	0.7	grey
404	65	77	0.92	#9970ab	0.76	grey
405	65	78	0.92	#9970ab	0.76	grey
406	65	79	0.88	#9970ab	0.64	grey
407	65	80	0.93	#9970ab	0.79	grey
408	65	83	0.88	#9970ab	0.64	grey
409	65	85	0.88	#9970ab	0.64	grey
410	65	86	0.89	#9970ab	0.67	grey
411	65	87	0.91	#9970ab	0.73	grey
412	65	88	0.92	#9970ab	0.76	grey
413	65	89	0.84	#9970ab	0.52	grey
414	65	90	0.88	#9970ab	0.64	grey
415	65	91	0.89	#9970ab	0.67	grey
416	65	92	0.92	#9970ab	0.76	grey
417	65	93	0.88	#9970ab	0.64	grey
418	65	94	0.88	#9970ab	0.64	grey
419	65	95	0.9	#9970ab	0.7	grey
420	66	67	0.96	#9970ab	0.88	grey
421	66	68	1	#9970ab	1	grey
422	66	69	0.96	#9970ab	0.88	grey
423	66	70	1	#9970ab	1	grey
424	66	73	0.92	#9970ab	0.76	grey
425	66	74	1	#9970ab	1	grey
426	66	76	0.98	#e0f3f8	0.94	grey
427	66	77	1	#e0f3f8	1	grey
428	66	78	1	#e0f3f8	1	grey
429	66	79	0.96	#e0f3f8	0.88	grey
430	66	80	0.99	#e0f3f8	0.97	grey
431	66	83	0.96	#e0f3f8	0.88	grey
432	66	85	0.96	#e0f3f8	0.88	grey
433	66	86	0.97	#e0f3f8	0.91	grey
434	66	87	0.99	#e0f3f8	0.97	grey
435	66	88	1	#e0f3f8	1	grey
436	66	89	0.88	#e0f3f8	0.64	grey
437	66	90	0.96	#e0f3f8	0.88	grey
438	66	91	0.97	#e0e0e0	0.91	grey
439	66	92	1	#e0e0e0	1	grey
440	66	93	0.96	#e0e0e0	0.88	grey
441	66	94	0.96	#e0e0e0	0.88	grey
442	66	95	0.98	#e0e0e0	0.94	grey
443	67	68	0.96	#e0e0e0	0.88	grey
444	67	69	1	#e0e0e0	1	grey
445	67	70	0.96	#e0e0e0	0.88	grey
446	67	73	0.88	#e0e0e0	0.64	grey
447	67	74	0.96	#e0e0e0	0.88	grey
448	67	76	0.94	#e0e0e0	0.82	grey
449	67	77	0.96	#e0e0e0	0.88	grey
450	67	78	0.96	#e0e0e0	0.88	grey
451	67	79	1	#e0e0e0	1	grey
452	67	80	0.95	#e0e0e0	0.85	grey
453	67	83	1	#e0e0e0	1	grey
454	67	85	1	#e0e0e0	1	grey
455	67	86	0.93	#e0e0e0	0.79	grey
456	67	87	0.97	#e0e0e0	0.91	grey
457	67	88	0.96	#e0e0e0	0.88	grey
458	67	89	0.9	#e0e0e0	0.7	grey
459	67	90	1	#e0e0e0	1	grey
460	67	91	0.99	#e0e0e0	0.97	grey
461	67	92	0.96	#e0e0e0	0.88	grey
462	67	93	1	#e0e0e0	1	grey
463	67	94	1	#e0e0e0	1	grey
464	67	95	0.98	#e0e0e0	0.94	grey
465	68	69	0.96	#e0e0e0	0.88	grey
466	68	70	1	#e0e0e0	1	grey
467	68	73	0.92	#e0e0e0	0.76	grey
468	68	74	1	#e0e0e0	1	grey
469	68	76	0.98	#e0e0e0	0.94	grey
470	68	77	1	#e0e0e0	1	grey
471	68	78	1	#e0e0e0	1	grey
472	68	79	0.96	#e0e0e0	0.88	grey
473	68	80	0.99	#e0e0e0	0.97	grey
474	68	83	0.96	#e0e0e0	0.88	grey
475	68	85	0.96	#e0e0e0	0.88	grey
476	68	86	0.97	#e0e0e0	0.91	grey
477	68	87	0.99	#e0e0e0	0.97	grey
478	68	88	1	#e0e0e0	1	grey
479	68	89	0.88	#e0e0e0	0.64	grey
480	68	90	0.96	#e0e0e0	0.88	grey
481	68	91	0.97	#e0e0e0	0.91	grey
482	68	92	1	#e0e0e0	1	grey
483	68	93	0.96	#e0e0e0	0.88	grey
484	68	94	0.96	#e0e0e0	0.88	grey
485	68	95	0.98	#e0e0e0	0.94	grey
486	69	70	0.96	#e0e0e0	0.88	grey
487	69	73	0.88	#e0e0e0	0.64	grey
488	69	74	0.96	#e0e0e0	0.88	grey
489	69	76	0.94	#e0e0e0	0.82	grey
490	69	77	0.96	#e0e0e0	0.88	grey
491	69	78	0.96	#e0e0e0	0.88	grey
492	69	79	1	#e0e0e0	1	grey
493	69	80	0.95	#e0e0e0	0.85	grey
494	69	83	1	#e0e0e0	1	grey
495	69	85	1	#e0e0e0	1	grey
496	69	86	0.93	#dfc27d	0.79	grey
497	69	87	0.97	#dfc27d	0.91	grey
498	69	88	0.96	#dfc27d	0.88	grey
499	69	89	0.9	#dfc27d	0.7	grey
500	69	90	1	#dfc27d	1	grey
501	69	91	0.99	#dfc27d	0.97	grey
502	69	92	0.96	#dfc27d	0.88	grey
503	69	93	1	#dfc27d	1	grey
504	69	94	1	#dfc27d	1	grey
505	69	95	0.98	#dfc27d	0.94	grey
506	70	73	0.92	#dfc27d	0.76	grey
507	70	74	1	#dfc27d	1	grey
508	70	76	0.98	#dfc27d	0.94	grey
509	70	77	1	#dfc27d	1	grey
510	70	78	1	#dfc27d	1	grey
511	70	79	0.96	#dfc27d	0.88	grey
512	70	80	0.99	#dfc27d	0.97	grey
513	70	83	0.96	#dfc27d	0.88	grey
514	70	85	0.96	#dfc27d	0.88	grey
515	70	86	0.97	#dfc27d	0.91	grey
516	70	87	0.99	#dfc27d	0.97	grey
517	70	88	1	#dfc27d	1	grey
518	70	89	0.88	#dfc27d	0.64	grey
519	70	90	0.96	#dfc27d	0.88	grey
520	70	91	0.97	#dfc27d	0.91	grey
521	70	92	1	#dfc27d	1	grey
522	70	93	0.96	#dfc27d	0.88	grey
523	70	94	0.96	#dfc27d	0.88	grey
524	70	95	0.98	#dfc27d	0.94	grey
525	71	72	1	#dfc27d	1	grey
526	71	75	1	#dfc27d	1	grey
527	71	754	0.91	#dfc27d	0.73	red
528	71	775	0.79	#dfc27d	0.37	red
529	72	75	1	#dfc27d	1	grey
530	72	754	0.91	#dfc27d	0.73	red
531	72	775	0.79	#4d4d4d	0.37	red
532	73	74	0.92	#4d4d4d	0.76	grey
533	73	76	0.9	#4d4d4d	0.7	grey
534	73	77	0.92	#4d4d4d	0.76	grey
535	73	78	0.92	#4d4d4d	0.76	grey
536	73	79	0.88	#4d4d4d	0.64	grey
537	73	80	0.93	#4d4d4d	0.79	grey
538	73	83	0.88	#4d4d4d	0.64	grey
539	73	85	0.88	#4d4d4d	0.64	grey
540	73	86	0.89	#4d4d4d	0.67	grey
541	73	87	0.91	#4d4d4d	0.73	grey
542	73	88	0.92	#4d4d4d	0.76	grey
543	73	89	0.84	#4d4d4d	0.52	grey
544	73	90	0.88	#4d4d4d	0.64	grey
545	73	91	0.89	#4d4d4d	0.67	grey
546	73	92	0.92	#4d4d4d	0.76	grey
547	73	93	0.88	#4d4d4d	0.64	grey
548	73	94	0.88	#4d4d4d	0.64	grey
549	73	95	0.9	#4d4d4d	0.7	grey
550	74	76	0.98	#4d4d4d	0.94	grey
551	74	77	1	#4d4d4d	1	grey
552	74	78	1	#4d4d4d	1	grey
553	74	79	0.96	#4d4d4d	0.88	grey
554	74	80	0.99	#4d4d4d	0.97	grey
555	74	83	0.96	#4d4d4d	0.88	grey
556	74	85	0.96	#4d4d4d	0.88	grey
557	74	86	0.97	#40004b	0.91	grey
558	74	87	0.99	#40004b	0.97	grey
559	74	88	1	#40004b	1	grey
560	74	89	0.88	#40004b	0.64	grey
561	74	90	0.96	#40004b	0.88	grey
562	74	91	0.97	#40004b	0.91	grey
563	74	92	1	#40004b	1	grey
564	74	93	0.96	#40004b	0.88	grey
565	74	94	0.96	#40004b	0.88	grey
566	74	95	0.98	#40004b	0.94	grey
567	75	754	0.91	#40004b	0.73	red
568	75	775	0.79	#40004b	0.37	red
569	76	77	0.98	#40004b	0.94	grey
570	76	78	0.98	#40004b	0.94	grey
571	76	79	0.94	#40004b	0.82	grey
572	76	80	0.97	#40004b	0.91	grey
573	76	83	0.94	#40004b	0.82	grey
574	76	85	0.94	#40004b	0.82	grey
575	76	86	0.95	#40004b	0.85	grey
576	76	87	0.97	#40004b	0.91	grey
577	76	88	0.98	#40004b	0.94	grey
578	76	89	0.87	#40004b	0.61	grey
579	76	90	0.94	#40004b	0.82	grey
580	76	91	0.95	#40004b	0.85	grey
581	76	92	0.98	#40004b	0.94	grey
582	76	93	0.94	#40004b	0.82	grey
583	76	94	0.94	#40004b	0.82	grey
584	76	95	0.96	#40004b	0.88	grey
585	77	78	1	#40004b	1	grey
586	77	79	0.96	#40004b	0.88	grey
587	77	80	0.99	#40004b	0.97	grey
588	77	83	0.96	#40004b	0.88	grey
589	77	85	0.96	#40004b	0.88	grey
590	77	86	0.97	#40004b	0.91	grey
591	77	87	0.99	#40004b	0.97	grey
592	77	88	1	#40004b	1	grey
593	77	89	0.88	#40004b	0.64	grey
594	77	90	0.96	#40004b	0.88	grey
595	77	91	0.97	#40004b	0.91	grey
596	77	92	1	#40004b	1	grey
597	77	93	0.96	#40004b	0.88	grey
598	77	94	0.96	#40004b	0.88	grey
599	77	95	0.98	#40004b	0.94	grey
600	78	79	0.96	#40004b	0.88	grey
601	78	80	0.99	#40004b	0.97	grey
602	78	83	0.96	#e0e0e0	0.88	grey
603	78	85	0.96	#e0e0e0	0.88	grey
604	78	86	0.97	#e0e0e0	0.91	grey
605	78	87	0.99	#e0e0e0	0.97	grey
606	78	88	1	#e0e0e0	1	grey
607	78	89	0.88	#e0e0e0	0.64	grey
608	78	90	0.96	#e0e0e0	0.88	grey
609	78	91	0.97	#e0e0e0	0.91	grey
610	78	92	1	#e0e0e0	1	grey
611	78	93	0.96	#e0e0e0	0.88	grey
612	78	94	0.96	#e0e0e0	0.88	grey
613	78	95	0.98	#e0e0e0	0.94	grey
614	79	80	0.95	#e0e0e0	0.85	grey
615	79	83	1	#e0e0e0	1	grey
616	79	85	1	#e0e0e0	1	grey
617	79	86	0.93	#e0e0e0	0.79	grey
618	79	87	0.97	#e0e0e0	0.91	grey
619	79	88	0.96	#e0e0e0	0.88	grey
620	79	89	0.9	#e0e0e0	0.7	grey
621	79	90	1	#e0e0e0	1	grey
622	79	91	0.99	#e0e0e0	0.97	grey
623	79	92	0.96	#a6dba0	0.88	grey
624	79	93	1	#a6dba0	1	grey
625	79	94	1	#a6dba0	1	grey
626	79	95	0.98	#a6dba0	0.94	grey
627	80	83	0.95	#a6dba0	0.85	grey
628	80	85	0.95	#a6dba0	0.85	grey
629	80	86	0.96	#a6dba0	0.88	grey
630	80	87	0.98	#a6dba0	0.94	grey
631	80	88	0.99	#a6dba0	0.97	grey
632	80	89	0.87	#a6dba0	0.61	grey
633	80	90	0.95	#a6dba0	0.85	grey
634	80	91	0.96	#a6dba0	0.88	grey
635	80	92	0.99	#4d4d4d	0.97	grey
636	80	93	0.95	#4d4d4d	0.85	grey
637	80	94	0.95	#4d4d4d	0.85	grey
638	80	95	0.97	#4d4d4d	0.91	grey
639	81	82	1	#4d4d4d	1	grey
640	81	84	1	#4d4d4d	1	grey
641	82	84	1	#4d4d4d	1	grey
642	83	85	1	#4d4d4d	1	grey
643	83	86	0.93	#4d4d4d	0.79	grey
644	83	87	0.97	#4d4d4d	0.91	grey
645	83	88	0.96	#4d4d4d	0.88	grey
646	83	89	0.9	#4d4d4d	0.7	grey
647	83	90	1	#4d4d4d	1	grey
648	83	91	0.99	#4d4d4d	0.97	grey
649	83	92	0.96	#4d4d4d	0.88	grey
650	83	93	1	#4d4d4d	1	grey
651	83	94	1	#4d4d4d	1	grey
652	83	95	0.98	#abd9e9	0.94	grey
653	85	86	0.93	#abd9e9	0.79	grey
654	85	87	0.97	#abd9e9	0.91	grey
655	85	88	0.96	#abd9e9	0.88	grey
656	85	89	0.9	#abd9e9	0.7	grey
657	85	90	1	#abd9e9	1	grey
658	85	91	0.99	#abd9e9	0.97	grey
659	85	92	0.96	#abd9e9	0.88	grey
660	85	93	1	#abd9e9	1	grey
661	85	94	1	#abd9e9	1	grey
662	85	95	0.98	#abd9e9	0.94	grey
663	86	87	0.96	#abd9e9	0.88	grey
664	86	88	0.97	#abd9e9	0.91	grey
665	86	89	0.85	#abd9e9	0.55	grey
666	86	90	0.93	#abd9e9	0.79	grey
667	86	91	0.94	#abd9e9	0.82	grey
668	86	92	0.97	#abd9e9	0.91	grey
669	86	93	0.93	#abd9e9	0.79	grey
670	86	94	0.93	#abd9e9	0.79	grey
671	86	95	0.95	#abd9e9	0.85	grey
672	87	88	0.99	#abd9e9	0.97	grey
673	87	89	0.89	#abd9e9	0.67	grey
674	87	90	0.97	#abd9e9	0.91	grey
675	87	91	0.98	#abd9e9	0.94	grey
676	87	92	0.99	#abd9e9	0.97	grey
677	87	93	0.97	#abd9e9	0.91	grey
678	87	94	0.97	#abd9e9	0.91	grey
679	87	95	0.99	#abd9e9	0.97	grey
680	88	89	0.88	#abd9e9	0.64	grey
681	88	90	0.96	#abd9e9	0.88	grey
682	88	91	0.97	#abd9e9	0.91	grey
683	88	92	1	#abd9e9	1	grey
684	88	93	0.96	#abd9e9	0.88	grey
685	88	94	0.96	#abd9e9	0.88	grey
686	88	95	0.98	#abd9e9	0.94	grey
687	89	90	0.9	#abd9e9	0.7	grey
688	89	91	0.91	#abd9e9	0.73	grey
689	89	92	0.88	#abd9e9	0.64	grey
690	89	93	0.9	#abd9e9	0.7	grey
691	89	94	0.9	#abd9e9	0.7	grey
692	89	95	0.88	#abd9e9	0.64	grey
693	90	91	0.99	#abd9e9	0.97	grey
694	90	92	0.96	#abd9e9	0.88	grey
695	90	93	1	#abd9e9	1	grey
696	90	94	1	#abd9e9	1	grey
697	90	95	0.98	#abd9e9	0.94	grey
698	91	92	0.97	#abd9e9	0.91	grey
699	91	93	0.99	#abd9e9	0.97	grey
700	91	94	0.99	#abd9e9	0.97	grey
701	91	95	0.97	#abd9e9	0.91	grey
702	92	93	0.96	#abd9e9	0.88	grey
703	92	94	0.96	#abd9e9	0.88	grey
704	92	95	0.98	#abd9e9	0.94	grey
705	93	94	1	#abd9e9	1	grey
706	93	95	0.98	#abd9e9	0.94	grey
707	94	95	0.98	#d73027	0.94	grey
708	96	97	1	#d73027	1	grey
709	96	98	1	#d73027	1	grey
710	96	100	1	#d73027	1	grey
711	96	101	1	#d73027	1	grey
712	96	104	0.99	#d73027	0.97	grey
713	96	105	0.95	#d73027	0.85	grey
714	96	106	1	#d73027	1	grey
715	96	107	0.97	#d73027	0.91	grey
716	96	110	1	#d73027	1	grey
717	96	111	1	#d73027	1	grey
718	96	112	1	#d73027	1	grey
719	96	114	1	#d73027	1	grey
720	96	115	1	#d73027	1	grey
721	96	116	1	#d73027	1	grey
722	96	118	1	#d73027	1	grey
723	96	119	0.99	#d73027	0.97	grey
724	96	120	1	#d73027	1	grey
725	96	122	1	#d73027	1	grey
726	96	123	0.97	#d73027	0.91	grey
727	96	125	1	#d73027	1	grey
728	96	126	1	#d73027	1	grey
729	96	127	1	#d73027	1	grey
730	96	128	1	#d73027	1	grey
731	96	129	0.93	#d73027	0.79	grey
732	96	130	0.92	#d73027	0.76	grey
733	96	131	1	#d73027	1	grey
734	96	133	0.99	#d73027	0.97	grey
735	96	134	0.99	#d73027	0.97	grey
736	96	135	0.89	#d73027	0.67	grey
737	96	136	1	#d73027	1	grey
738	96	137	1	#d73027	1	grey
739	97	98	1	#d73027	1	grey
740	97	100	1	#d73027	1	grey
741	97	101	1	#d73027	1	grey
742	97	104	0.99	#d73027	0.97	grey
743	97	105	0.95	#d73027	0.85	grey
744	97	106	1	#d73027	1	grey
745	97	107	0.97	#d73027	0.91	grey
746	97	110	1	#d73027	1	grey
747	97	111	1	#5aae61	1	grey
748	97	112	1	#5aae61	1	grey
749	97	114	1	#5aae61	1	grey
750	97	115	1	#5aae61	1	grey
751	97	116	1	#5aae61	1	grey
752	97	118	1	#5aae61	1	grey
753	97	119	0.99	#5aae61	0.97	grey
754	97	120	1	#5aae61	1	grey
755	97	122	1	#5aae61	1	grey
756	97	123	0.97	#5aae61	0.91	grey
757	97	125	1	#5aae61	1	grey
758	97	126	1	#5aae61	1	grey
759	97	127	1	#1a1a1a	1	grey
760	97	128	1	#1a1a1a	1	grey
761	97	129	0.93	#1a1a1a	0.79	grey
762	97	130	0.92	#1a1a1a	0.76	grey
763	97	131	1	#1a1a1a	1	grey
764	97	133	0.99	#1a1a1a	0.97	grey
765	97	134	0.99	#1a1a1a	0.97	grey
766	97	135	0.89	#1a1a1a	0.67	grey
767	97	136	1	#1a1a1a	1	grey
768	97	137	1	#1a1a1a	1	grey
769	98	100	1	#1a1a1a	1	grey
770	98	101	1	#1a1a1a	1	grey
771	98	104	0.99	#1a1a1a	0.97	grey
772	98	105	0.95	#1a1a1a	0.85	grey
773	98	106	1	#1a1a1a	1	grey
774	98	107	0.97	#1a1a1a	0.91	grey
775	98	110	1	#1a1a1a	1	grey
776	98	111	1	#1a1a1a	1	grey
777	98	112	1	#1a1a1a	1	grey
778	98	114	1	#1a1a1a	1	grey
779	98	115	1	#00441b	1	grey
780	98	116	1	#00441b	1	grey
781	98	118	1	#00441b	1	grey
782	98	119	0.99	#00441b	0.97	grey
783	98	120	1	#00441b	1	grey
784	98	122	1	#00441b	1	grey
785	98	123	0.97	#00441b	0.91	grey
786	98	125	1	#00441b	1	grey
787	98	126	1	#00441b	1	grey
788	98	127	1	#00441b	1	grey
789	98	128	1	#00441b	1	grey
790	98	129	0.93	#00441b	0.79	grey
791	98	130	0.92	#00441b	0.76	grey
792	98	131	1	#00441b	1	grey
793	98	133	0.99	#00441b	0.97	grey
794	98	134	0.99	#00441b	0.97	grey
795	98	135	0.89	#00441b	0.67	grey
796	98	136	1	#abd9e9	1	grey
797	98	137	1	#abd9e9	1	grey
798	99	124	1	#abd9e9	1	grey
799	100	101	1	#abd9e9	1	grey
800	100	104	0.99	#abd9e9	0.97	grey
801	100	105	0.95	#abd9e9	0.85	grey
802	100	106	1	#abd9e9	1	grey
803	100	107	0.97	#abd9e9	0.91	grey
804	100	110	1	#abd9e9	1	grey
805	100	111	1	#abd9e9	1	grey
806	100	112	1	#abd9e9	1	grey
807	100	114	1	#abd9e9	1	grey
808	100	115	1	#abd9e9	1	grey
809	100	116	1	#abd9e9	1	grey
810	100	118	1	#abd9e9	1	grey
811	100	119	0.99	#abd9e9	0.97	grey
812	100	120	1	#abd9e9	1	grey
813	100	122	1	#abd9e9	1	grey
814	100	123	0.97	#abd9e9	0.91	grey
815	100	125	1	#abd9e9	1	grey
816	100	126	1	#abd9e9	1	grey
817	100	127	1	#abd9e9	1	grey
818	100	128	1	#abd9e9	1	grey
819	100	129	0.93	#abd9e9	0.79	grey
820	100	130	0.92	#abd9e9	0.76	grey
821	100	131	1	#abd9e9	1	grey
822	100	133	0.99	#abd9e9	0.97	grey
823	100	134	0.99	#abd9e9	0.97	grey
824	100	135	0.89	#abd9e9	0.67	grey
825	100	136	1	#abd9e9	1	grey
826	100	137	1	#abd9e9	1	grey
827	101	104	0.99	#abd9e9	0.97	grey
828	101	105	0.95	#abd9e9	0.85	grey
829	101	106	1	#abd9e9	1	grey
830	101	107	0.97	#abd9e9	0.91	grey
831	101	110	1	#d9f0d3	1	grey
832	101	111	1	#d9f0d3	1	grey
833	101	112	1	#d9f0d3	1	grey
834	101	114	1	#d9f0d3	1	grey
835	101	115	1	#d9f0d3	1	grey
836	101	116	1	#d9f0d3	1	grey
837	101	118	1	#d9f0d3	1	grey
838	101	119	0.99	#d9f0d3	0.97	grey
839	101	120	1	#d9f0d3	1	grey
840	101	122	1	#d9f0d3	1	grey
841	101	123	0.97	#d9f0d3	0.91	grey
842	101	125	1	#d9f0d3	1	grey
843	101	126	1	#d9f0d3	1	grey
844	101	127	1	#d9f0d3	1	grey
845	101	128	1	#d9f0d3	1	grey
846	101	129	0.93	#d9f0d3	0.79	grey
847	101	130	0.92	#d9f0d3	0.76	grey
848	101	131	1	#d9f0d3	1	grey
849	101	133	0.99	#d9f0d3	0.97	grey
850	101	134	0.99	#d9f0d3	0.97	grey
851	101	135	0.89	#d9f0d3	0.67	grey
852	101	136	1	#762a83	1	grey
853	101	137	1	#762a83	1	grey
854	102	103	0.81	#762a83	0.43	grey
855	102	108	0.83	#762a83	0.49	grey
856	102	109	0.93	#762a83	0.79	grey
857	102	113	0.87	#762a83	0.61	grey
858	102	117	0.9	#762a83	0.7	grey
859	102	121	0.83	#762a83	0.49	grey
860	102	132	0.88	#762a83	0.64	grey
861	103	108	0.8	#762a83	0.4	grey
862	103	109	0.79	#762a83	0.37	grey
863	103	113	0.85	#762a83	0.55	grey
864	103	117	0.87	#762a83	0.61	grey
865	103	121	0.8	#762a83	0.4	grey
866	103	132	0.8	#762a83	0.4	grey
867	104	105	0.94	#762a83	0.82	grey
868	104	106	0.99	#762a83	0.97	grey
869	104	107	0.96	#762a83	0.88	grey
870	104	110	0.99	#762a83	0.97	grey
871	104	111	0.99	#762a83	0.97	grey
872	104	112	0.99	#762a83	0.97	grey
873	104	114	0.99	#762a83	0.97	grey
874	104	115	0.99	#762a83	0.97	grey
875	104	116	0.99	#762a83	0.97	grey
876	104	118	0.99	#762a83	0.97	grey
877	104	119	1	#762a83	1	grey
878	104	120	0.99	#762a83	0.97	grey
879	104	122	0.99	#762a83	0.97	grey
880	104	123	0.96	#762a83	0.88	grey
881	104	125	0.99	#40004b	0.97	grey
882	104	126	0.99	#40004b	0.97	grey
883	104	127	0.99	#40004b	0.97	grey
884	104	128	0.99	#40004b	0.97	grey
885	104	129	0.92	#40004b	0.76	grey
886	104	130	0.91	#40004b	0.73	grey
887	104	131	0.99	#40004b	0.97	grey
888	104	133	0.98	#40004b	0.94	grey
889	104	134	0.98	#40004b	0.94	grey
890	104	135	0.88	#40004b	0.64	grey
891	104	136	0.99	#40004b	0.97	grey
892	104	137	0.99	#40004b	0.97	grey
893	105	106	0.95	#40004b	0.85	grey
894	105	107	0.92	#40004b	0.76	grey
895	105	110	0.95	#40004b	0.85	grey
896	105	111	0.95	#40004b	0.85	grey
897	105	112	0.95	#40004b	0.85	grey
898	105	114	0.95	#40004b	0.85	grey
899	105	115	0.95	#40004b	0.85	grey
900	105	116	0.95	#40004b	0.85	grey
901	105	118	0.95	#40004b	0.85	grey
902	105	119	0.94	#40004b	0.82	grey
903	105	120	0.95	#40004b	0.85	grey
904	105	122	0.95	#40004b	0.85	grey
905	105	123	0.92	#40004b	0.76	grey
906	105	125	0.95	#40004b	0.85	grey
907	105	126	0.95	#40004b	0.85	grey
908	105	127	0.95	#40004b	0.85	grey
909	105	128	0.95	#40004b	0.85	grey
910	105	129	0.88	#40004b	0.64	grey
911	105	130	0.92	#40004b	0.76	grey
912	105	131	0.95	#40004b	0.85	grey
913	105	133	0.95	#40004b	0.85	grey
914	105	134	0.94	#40004b	0.82	grey
915	105	135	0.85	#40004b	0.55	grey
916	105	136	0.95	#40004b	0.85	grey
917	105	137	0.95	#40004b	0.85	grey
918	106	107	0.97	#40004b	0.91	grey
919	106	110	1	#40004b	1	grey
920	106	111	1	#40004b	1	grey
921	106	112	1	#40004b	1	grey
922	106	114	1	#40004b	1	grey
923	106	115	1	#40004b	1	grey
924	106	116	1	#40004b	1	grey
925	106	118	1	#40004b	1	grey
926	106	119	0.99	#40004b	0.97	grey
927	106	120	1	#40004b	1	grey
928	106	122	1	#40004b	1	grey
929	106	123	0.97	#40004b	0.91	grey
930	106	125	1	#40004b	1	grey
931	106	126	1	#40004b	1	grey
932	106	127	1	#40004b	1	grey
933	106	128	1	#40004b	1	grey
934	106	129	0.93	#40004b	0.79	grey
935	106	130	0.92	#40004b	0.76	grey
936	106	131	1	#40004b	1	grey
937	106	133	0.99	#40004b	0.97	grey
938	106	134	0.99	#40004b	0.97	grey
939	106	135	0.89	#40004b	0.67	grey
940	106	136	1	#40004b	1	grey
941	106	137	1	#40004b	1	grey
942	107	110	0.97	#40004b	0.91	grey
943	107	111	0.97	#40004b	0.91	grey
944	107	112	0.97	#40004b	0.91	grey
945	107	114	0.97	#40004b	0.91	grey
946	107	115	0.97	#40004b	0.91	grey
947	107	116	0.97	#40004b	0.91	grey
948	107	118	0.97	#40004b	0.91	grey
949	107	119	0.96	#40004b	0.88	grey
950	107	120	0.97	#40004b	0.91	grey
951	107	122	0.97	#40004b	0.91	grey
952	107	123	1	#40004b	1	grey
953	107	125	0.97	#40004b	0.91	grey
954	107	126	0.97	#40004b	0.91	grey
955	107	127	0.97	#40004b	0.91	grey
956	107	128	0.97	#40004b	0.91	grey
957	107	129	0.9	#40004b	0.7	grey
958	107	130	0.91	#40004b	0.73	grey
959	107	131	0.97	#40004b	0.91	grey
960	107	133	0.96	#40004b	0.88	grey
961	107	134	0.96	#40004b	0.88	grey
962	107	135	0.86	#40004b	0.58	grey
963	107	136	0.97	#40004b	0.91	grey
964	107	137	0.97	#40004b	0.91	grey
965	108	109	0.84	#40004b	0.52	grey
966	108	113	0.88	#40004b	0.64	grey
967	108	117	0.91	#40004b	0.73	grey
968	108	121	1	#40004b	1	grey
969	108	132	0.82	#40004b	0.46	grey
970	109	113	0.87	#40004b	0.61	grey
971	109	117	0.9	#40004b	0.7	grey
972	109	121	0.84	#40004b	0.52	grey
973	109	132	0.85	#40004b	0.55	grey
974	110	111	1	#40004b	1	grey
975	110	112	1	#40004b	1	grey
976	110	114	1	#40004b	1	grey
977	110	115	1	#40004b	1	grey
978	110	116	1	#40004b	1	grey
979	110	118	1	#40004b	1	grey
980	110	119	0.99	#40004b	0.97	grey
981	110	120	1	#40004b	1	grey
982	110	122	1	#40004b	1	grey
983	110	123	0.97	#40004b	0.91	grey
984	110	125	1	#40004b	1	grey
985	110	126	1	#40004b	1	grey
986	110	127	1	#40004b	1	grey
987	110	128	1	#40004b	1	grey
988	110	129	0.93	#40004b	0.79	grey
989	110	130	0.92	#40004b	0.76	grey
990	110	131	1	#40004b	1	grey
991	110	133	0.99	#a50026	0.97	grey
992	110	134	0.99	#a50026	0.97	grey
993	110	135	0.89	#a50026	0.67	grey
994	110	136	1	#a50026	1	grey
995	110	137	1	#a50026	1	grey
996	111	112	1	#a50026	1	grey
997	111	114	1	#a50026	1	grey
998	111	115	1	#a50026	1	grey
999	111	116	1	#a50026	1	grey
1000	111	118	1	#a50026	1	grey
1001	111	119	0.99	#a50026	0.97	grey
1002	111	120	1	#a50026	1	grey
1003	111	122	1	#a50026	1	grey
1004	111	123	0.97	#a50026	0.91	grey
1005	111	125	1	#a50026	1	grey
1006	111	126	1	#a50026	1	grey
1007	111	127	1	#a50026	1	grey
1008	111	128	1	#a50026	1	grey
1009	111	129	0.93	#a50026	0.79	grey
1010	111	130	0.92	#a50026	0.76	grey
1011	111	131	1	#a50026	1	grey
1012	111	133	0.99	#a50026	0.97	grey
1013	111	134	0.99	#a50026	0.97	grey
1014	111	135	0.89	#a50026	0.67	grey
1015	111	136	1	#a50026	1	grey
1016	111	137	1	#a50026	1	grey
1017	112	114	1	#a50026	1	grey
1018	112	115	1	#a50026	1	grey
1019	112	116	1	#a50026	1	grey
1020	112	118	1	#a50026	1	grey
1021	112	119	0.99	#a50026	0.97	grey
1022	112	120	1	#a50026	1	grey
1023	112	122	1	#a50026	1	grey
1024	112	123	0.97	#a50026	0.91	grey
1025	112	125	1	#a50026	1	grey
1026	112	126	1	#a50026	1	grey
1027	112	127	1	#a50026	1	grey
1028	112	128	1	#a50026	1	grey
1029	112	129	0.93	#a50026	0.79	grey
1030	112	130	0.92	#a50026	0.76	grey
1031	112	131	1	#a50026	1	grey
1032	112	133	0.99	#a50026	0.97	grey
1033	112	134	0.99	#a50026	0.97	grey
1034	112	135	0.89	#a50026	0.67	grey
1035	112	136	1	#a50026	1	grey
1036	112	137	1		1	grey
1037	113	117	0.97		0.91	grey
1038	113	121	0.88		0.64	grey
1039	113	132	0.87		0.61	grey
1040	114	115	1		1	grey
1041	114	116	1		1	grey
1042	114	118	1		1	grey
1043	114	119	0.99		0.97	grey
1044	114	120	1		1	grey
1045	114	122	1		1	grey
1046	114	123	0.97		0.91	grey
1047	114	125	1		1	grey
1048	114	126	1		1	grey
1049	114	127	1		1	grey
1050	114	128	1		1	grey
1051	114	129	0.93		0.79	grey
1052	114	130	0.92		0.76	grey
1053	114	131	1		1	grey
1054	114	133	0.99		0.97	grey
1055	114	134	0.99		0.97	grey
1056	114	135	0.89		0.67	grey
1057	114	136	1		1	grey
1058	114	137	1		1	grey
1059	115	116	1		1	grey
1060	115	118	1		1	grey
1061	115	119	0.99		0.97	grey
1062	115	120	1		1	grey
1063	115	122	1		1	grey
1064	115	123	0.97		0.91	grey
1065	115	125	1		1	grey
1066	115	126	1		1	grey
1067	115	127	1		1	grey
1068	115	128	1		1	grey
1069	115	129	0.93		0.79	grey
1070	115	130	0.92		0.76	grey
1071	115	131	1		1	grey
1072	115	133	0.99		0.97	grey
1073	115	134	0.99		0.97	grey
1074	115	135	0.89		0.67	grey
1075	115	136	1		1	grey
1076	115	137	1		1	grey
1077	116	118	1		1	grey
1078	116	119	0.99		0.97	grey
1079	116	120	1		1	grey
1080	116	122	1		1	grey
1081	116	123	0.97		0.91	grey
1082	116	125	1		1	grey
1083	116	126	1		1	grey
1084	116	127	1		1	grey
1085	116	128	1		1	grey
1086	116	129	0.93		0.79	grey
1087	116	130	0.92		0.76	grey
1088	116	131	1		1	grey
1089	116	133	0.99		0.97	grey
1090	116	134	0.99		0.97	grey
1091	116	135	0.89		0.67	grey
1092	116	136	1		1	grey
1093	116	137	1		1	grey
1094	117	121	0.91		0.73	grey
1095	117	132	0.9		0.7	grey
1096	118	119	0.99		0.97	grey
1097	118	120	1		1	grey
1098	118	122	1		1	grey
1099	118	123	0.97		0.91	grey
1100	118	125	1		1	grey
1101	118	126	1		1	grey
1102	118	127	1		1	grey
1103	118	128	1		1	grey
1104	118	129	0.93		0.79	grey
1105	118	130	0.92		0.76	grey
1106	118	131	1		1	grey
1107	118	133	0.99		0.97	grey
1108	118	134	0.99		0.97	grey
1109	118	135	0.89		0.67	grey
1110	118	136	1		1	grey
1111	118	137	1		1	grey
1112	119	120	0.99		0.97	grey
1113	119	122	0.99		0.97	grey
1114	119	123	0.96		0.88	grey
1115	119	125	0.99		0.97	grey
1116	119	126	0.99		0.97	grey
1117	119	127	0.99		0.97	grey
1118	119	128	0.99		0.97	grey
1119	119	129	0.92		0.76	grey
1120	119	130	0.91		0.73	grey
1121	119	131	0.99		0.97	grey
1122	119	133	0.98		0.94	grey
1123	119	134	0.98		0.94	grey
1124	119	135	0.88		0.64	grey
1125	119	136	0.99		0.97	grey
1126	119	137	0.99		0.97	grey
1127	120	122	1		1	grey
1128	120	123	0.97		0.91	grey
1129	120	125	1		1	grey
1130	120	126	1		1	grey
1131	120	127	1		1	grey
1132	120	128	1		1	grey
1133	120	129	0.93		0.79	grey
1134	120	130	0.92		0.76	grey
1135	120	131	1		1	grey
1136	120	133	0.99		0.97	grey
1137	120	134	0.99		0.97	grey
1138	120	135	0.89		0.67	grey
1139	120	136	1		1	grey
1140	120	137	1		1	grey
1141	121	132	0.82		0.46	grey
1142	122	123	0.97		0.91	grey
1143	122	125	1		1	grey
1144	122	126	1		1	grey
1145	122	127	1		1	grey
1146	122	128	1		1	grey
1147	122	129	0.93		0.79	grey
1148	122	130	0.92		0.76	grey
1149	122	131	1		1	grey
1150	122	133	0.99		0.97	grey
1151	122	134	0.99		0.97	grey
1152	122	135	0.89		0.67	grey
1153	122	136	1		1	grey
1154	122	137	1		1	grey
1155	123	125	0.97		0.91	grey
1156	123	126	0.97		0.91	grey
1157	123	127	0.97		0.91	grey
1158	123	128	0.97		0.91	grey
1159	123	129	0.9		0.7	grey
1160	123	130	0.91		0.73	grey
1161	123	131	0.97		0.91	grey
1162	123	133	0.96		0.88	grey
1163	123	134	0.96		0.88	grey
1164	123	135	0.86		0.58	grey
1165	123	136	0.97		0.91	grey
1166	123	137	0.97		0.91	grey
1167	125	126	1		1	grey
1168	125	127	1		1	grey
1169	125	128	1		1	grey
1170	125	129	0.93		0.79	grey
1171	125	130	0.92		0.76	grey
1172	125	131	1		1	grey
1173	125	133	0.99		0.97	grey
1174	125	134	0.99		0.97	grey
1175	125	135	0.89		0.67	grey
1176	125	136	1		1	grey
1177	125	137	1		1	grey
1178	126	127	1		1	grey
1179	126	128	1		1	grey
1180	126	129	0.93		0.79	grey
1181	126	130	0.92		0.76	grey
1182	126	131	1		1	grey
1183	126	133	0.99		0.97	grey
1184	126	134	0.99		0.97	grey
1185	126	135	0.89		0.67	grey
1186	126	136	1		1	grey
1187	126	137	1		1	grey
1188	127	128	1		1	grey
1189	127	129	0.93		0.79	grey
1190	127	130	0.92		0.76	grey
1191	127	131	1		1	grey
1192	127	133	0.99		0.97	grey
1193	127	134	0.99		0.97	grey
1194	127	135	0.89		0.67	grey
1195	127	136	1		1	grey
1196	127	137	1		1	grey
1197	128	129	0.93		0.79	grey
1198	128	130	0.92		0.76	grey
1199	128	131	1		1	grey
1200	128	133	0.99		0.97	grey
1201	128	134	0.99		0.97	grey
1202	128	135	0.89		0.67	grey
1203	128	136	1		1	grey
1204	128	137	1		1	grey
1205	129	130	0.85		0.55	grey
1206	129	131	0.93		0.79	grey
1207	129	133	0.92		0.76	grey
1208	129	134	0.92		0.76	grey
1209	129	135	0.82		0.46	grey
1210	129	136	0.93		0.79	grey
1211	129	137	0.93		0.79	grey
1212	130	131	0.92		0.76	grey
1213	130	133	0.91		0.73	grey
1214	130	134	0.91		0.73	grey
1215	130	135	0.82		0.46	grey
1216	130	136	0.92		0.76	grey
1217	130	137	0.92		0.76	grey
1218	131	133	0.99		0.97	grey
1219	131	134	0.99		0.97	grey
1220	131	135	0.89		0.67	grey
1221	131	136	1		1	grey
1222	131	137	1		1	grey
1223	133	134	0.98		0.94	grey
1224	133	135	0.88		0.64	grey
1225	133	136	0.99		0.97	grey
1226	133	137	0.99		0.97	grey
1227	134	135	0.88		0.64	grey
1228	134	136	0.99		0.97	grey
1229	134	137	0.99		0.97	grey
1230	135	136	0.89		0.67	grey
1231	135	137	0.89		0.67	grey
1232	136	137	1		1	grey
1233	138	169	1		1	grey
1234	139	171	1		1	grey
1235	139	204	0.8		0.4	red
1236	139	219	0.8		0.4	red
1237	140	163	1		1	grey
1238	141	151	0.8		0.4	grey
1239	141	160	0.82		0.46	grey
1240	141	164	1		1	grey
1241	141	168	0.86		0.58	grey
1242	141	175	0.8		0.4	grey
1243	141	176	0.86		0.58	grey
1244	141	180	0.8		0.4	grey
1245	142	145	0.71		0.13	grey
1246	142	147	1		1	grey
1247	142	153	0.85		0.55	grey
1248	142	177	0.94		0.82	grey
1249	142	181	0.7		0.1	grey
1250	142	447	0.79		0.37	red
1251	142	452	0.73		0.19	red
1252	142	458	0.99		0.97	red
1253	142	469	0.71		0.13	red
1254	142	470	0.71		0.13	red
1255	142	478	0.73		0.19	red
1256	142	479	0.81		0.43	red
1257	142	489	0.85		0.55	red
1258	142	491	0.84		0.52	red
1259	143	167	1		1	grey
1260	143	174	0.89		0.67	grey
1261	143	186	0.7		0.1	red
1262	143	439	0.72		0.16	red
1263	143	468	0.71		0.13	red
1264	144	146	0.75		0.25	grey
1265	144	166	0.75		0.25	grey
1266	144	170	1		1	grey
1267	145	147	0.71		0.13	grey
1268	145	177	0.77		0.31	grey
1269	145	181	0.82		0.46	grey
1270	145	458	0.71		0.13	red
1271	145	489	0.78		0.34	red
1272	145	491	0.77		0.31	red
1273	146	166	1		1	grey
1274	146	170	0.75		0.25	grey
1275	147	153	0.85		0.55	grey
1276	147	177	0.94		0.82	grey
1277	147	181	0.7		0.1	grey
1278	147	447	0.79		0.37	red
1279	147	452	0.73		0.19	red
1280	147	458	0.99		0.97	red
1281	147	469	0.71		0.13	red
1282	147	470	0.71		0.13	red
1283	147	478	0.73		0.19	red
1284	147	479	0.81		0.43	red
1285	147	489	0.85		0.55	red
1286	147	491	0.84		0.52	red
1287	148	157	1		1	grey
1288	148	158	1		1	grey
1289	149	155	1		1	grey
1290	149	156	1		1	grey
1291	150	160	0.7		0.1	grey
1292	150	175	0.74		0.22	grey
1293	150	178	0.8		0.4	grey
1294	150	180	0.85		0.55	grey
1295	150	184	0.77		0.31	grey
1296	150	225	0.72		0.16	red
1297	151	160	0.7		0.1	grey
1298	151	164	0.8		0.4	grey
1299	151	168	0.75		0.25	grey
1300	151	175	0.7		0.1	grey
1301	151	176	0.75		0.25	grey
1302	151	180	0.7		0.1	grey
1303	152	154	1		1	grey
1304	152	161	1		1	grey
1305	152	162	1		1	grey
1306	152	192	0.75		0.25	red
1307	152	198	0.73		0.19	red
1308	152	215	0.75		0.25	red
1309	152	220	0.73		0.19	red
1310	152	247	0.72		0.16	red
1311	152	261	0.73		0.19	red
1312	152	264	0.73		0.19	red
1313	152	265	0.74		0.22	red
1314	152	280	0.72		0.16	red
1315	153	177	0.82		0.46	grey
1316	153	458	0.85		0.55	red
1317	153	479	0.72		0.16	red
1318	153	489	0.75		0.25	red
1319	153	491	0.74		0.22	red
1320	154	161	1		1	grey
1321	154	162	1		1	grey
1322	154	192	0.75		0.25	red
1323	154	198	0.73		0.19	red
1324	154	215	0.75		0.25	red
1325	154	220	0.73		0.19	red
1326	154	247	0.72		0.16	red
1327	154	261	0.73		0.19	red
1328	154	264	0.73		0.19	red
1329	154	265	0.74		0.22	red
1330	154	280	0.72		0.16	red
1331	155	156	1		1	grey
1332	157	158	1		1	grey
1333	159	165	0.74		0.22	grey
1334	159	442	0.79		0.37	red
1335	159	464	0.7		0.1	red
1336	159	486	0.75		0.25	red
1337	159	493	0.77		0.31	red
1338	159	494	0.75		0.25	red
1339	160	164	0.82		0.46	grey
1340	160	168	0.77		0.31	grey
1341	160	175	0.71		0.13	grey
1342	160	176	0.77		0.31	grey
1343	160	178	0.7		0.1	grey
1344	160	180	0.74		0.22	grey
1345	161	162	1		1	grey
1346	161	192	0.75		0.25	red
1347	161	198	0.73		0.19	red
1348	161	215	0.75		0.25	red
1349	161	220	0.73		0.19	red
1350	161	247	0.72		0.16	red
1351	161	261	0.73		0.19	red
1352	161	264	0.73		0.19	red
1353	161	265	0.74		0.22	red
1354	161	280	0.72		0.16	red
1355	162	192	0.75		0.25	red
1356	162	198	0.73		0.19	red
1357	162	215	0.75		0.25	red
1358	162	220	0.73		0.19	red
1359	162	247	0.72		0.16	red
1360	162	261	0.73		0.19	red
1361	162	264	0.73		0.19	red
1362	162	265	0.74		0.22	red
1363	162	280	0.72		0.16	red
1364	164	168	0.86		0.58	grey
1365	164	175	0.8		0.4	grey
1366	164	176	0.86		0.58	grey
1367	164	180	0.8		0.4	grey
1368	165	168	0.73		0.19	grey
1369	165	176	0.73		0.19	grey
1370	166	170	0.75		0.25	grey
1371	167	174	0.89		0.67	grey
1372	167	186	0.7		0.1	red
1373	167	439	0.72		0.16	red
1374	167	468	0.71		0.13	red
1375	168	175	0.77		0.31	grey
1376	168	176	1		1	grey
1377	168	179	0.7		0.1	grey
1378	168	180	0.78		0.34	grey
1379	171	204	0.8		0.4	red
1380	171	219	0.8		0.4	red
1381	172	192	0.75		0.25	red
1382	172	198	0.76		0.28	red
1383	172	215	0.75		0.25	red
1384	172	220	0.76		0.28	red
1385	172	234	0.71		0.13	red
1386	172	241	0.71		0.13	red
1387	172	247	0.73		0.19	red
1388	172	261	0.74		0.22	red
1389	172	264	0.74		0.22	red
1390	172	265	0.75		0.25	red
1391	172	270	0.7		0.1	red
1392	172	277	0.7		0.1	red
1393	172	280	0.73		0.19	red
1394	172	282	0.7		0.1	red
1395	173	183	1		1	grey
1396	175	176	0.77		0.31	grey
1397	175	180	0.85		0.55	grey
1398	175	225	0.73		0.19	red
1399	176	179	0.7		0.1	grey
1400	176	180	0.78		0.34	grey
1401	177	181	0.76		0.28	grey
1402	177	447	0.79		0.37	red
1403	177	452	0.78		0.34	red
1404	177	458	0.93		0.79	red
1405	177	470	0.76		0.28	red
1406	177	478	0.78		0.34	red
1407	177	479	0.76		0.28	red
1408	177	489	0.91		0.73	red
1409	177	491	0.9		0.7	red
1410	178	182	0.7		0.1	grey
1411	178	184	0.82		0.46	grey
1412	180	225	0.87		0.61	red
1413	181	452	0.75		0.25	red
1414	181	458	0.71		0.13	red
1415	181	470	0.77		0.31	red
1416	181	478	0.75		0.25	red
1417	181	489	0.84		0.52	red
1418	181	491	0.83		0.49	red
1419	182	184	0.72		0.16	grey
1420	185	199	0.79		0.37	grey
1421	185	210	0.79		0.37	grey
1422	185	213	1		1	grey
1423	186	468	0.82		0.46	red
1424	187	211	1		1	grey
1425	187	224	0.73		0.19	grey
1426	188	208	0.75		0.25	grey
1427	188	270	0.72		0.16	red
1428	188	277	0.72		0.16	red
1429	188	282	0.72		0.16	red
1430	189	194	0.82		0.46	grey
1431	190	214	1		1	grey
1432	191	212	1		1	grey
1433	191	449	0.86		0.58	red
1434	191	461	0.86		0.58	red
1435	192	198	0.97		0.91	grey
1436	192	208	0.83		0.49	grey
1437	192	215	1		1	grey
1438	192	220	0.97		0.91	grey
1439	192	230	0.83		0.49	red
1440	192	234	0.93		0.79	red
1441	192	241	0.93		0.79	red
1442	192	242	0.83		0.49	red
1443	192	247	0.96		0.88	red
1444	192	251	0.83		0.49	red
1445	192	261	0.97		0.91	red
1446	192	264	0.97		0.91	red
1447	192	265	0.96		0.88	red
1448	192	270	0.88		0.64	red
1449	192	271	0.83		0.49	red
1450	192	277	0.88		0.64	red
1451	192	280	0.96		0.88	red
1452	192	281	0.83		0.49	red
1453	192	282	0.88		0.64	red
1454	193	195	0.83		0.49	grey
1455	193	209	1		1	grey
1456	193	216	0.83		0.49	grey
1457	195	209	0.83		0.49	grey
1458	195	216	1		1	grey
1459	196	203	0.87		0.61	grey
1460	196	217	1		1	grey
1461	196	218	0.87		0.61	grey
1462	197	207	1		1	grey
1463	197	229	0.9		0.7	grey
1464	198	208	0.86		0.58	grey
1465	198	215	0.97		0.91	grey
1466	198	220	1		1	grey
1467	198	230	0.85		0.55	red
1468	198	234	0.91		0.73	red
1469	198	241	0.91		0.73	red
1470	198	242	0.85		0.55	red
1471	198	247	0.97		0.91	red
1472	198	251	0.83		0.49	red
1473	198	261	0.98		0.94	red
1474	198	264	0.98		0.94	red
1475	198	265	0.99		0.97	red
1476	198	270	0.91		0.73	red
1477	198	271	0.83		0.49	red
1478	198	277	0.91		0.73	red
1479	198	280	0.97		0.91	red
1480	198	281	0.83		0.49	red
1481	198	282	0.91		0.73	red
1482	199	210	1		1	grey
1483	199	213	0.79		0.37	grey
1484	200	201	0.95		0.85	grey
1485	203	217	0.87		0.61	grey
1486	203	218	1		1	grey
1487	204	219	1		1	grey
1488	205	245	0.79		0.37	red
1489	206	227	0.72		0.16	grey
1490	207	229	0.9		0.7	grey
1491	208	215	0.83		0.49	grey
1492	208	220	0.86		0.58	grey
1493	208	230	0.89		0.67	red
1494	208	234	0.79		0.37	red
1495	208	241	0.79		0.37	red
1496	208	242	0.89		0.67	red
1497	208	247	0.87		0.61	red
1498	208	251	0.75		0.25	red
1499	208	261	0.84		0.52	red
1500	208	264	0.84		0.52	red
1501	208	265	0.87		0.61	red
1502	208	270	0.95		0.85	red
1503	208	271	0.75		0.25	red
1504	208	277	0.95		0.85	red
1505	208	280	0.87		0.61	red
1506	208	281	0.75		0.25	red
1507	208	282	0.95		0.85	red
1508	209	216	0.83		0.49	grey
1509	210	213	0.79		0.37	grey
1510	211	224	0.73		0.19	grey
1511	212	449	0.86		0.58	red
1512	212	461	0.86		0.58	red
1513	215	220	0.97		0.91	grey
1514	215	230	0.83		0.49	red
1515	215	234	0.93		0.79	red
1516	215	241	0.93		0.79	red
1517	215	242	0.83		0.49	red
1518	215	247	0.96		0.88	red
1519	215	251	0.83		0.49	red
1520	215	261	0.97		0.91	red
1521	215	264	0.97		0.91	red
1522	215	265	0.96		0.88	red
1523	215	270	0.88		0.64	red
1524	215	271	0.83		0.49	red
1525	215	277	0.88		0.64	red
1526	215	280	0.96		0.88	red
1527	215	281	0.83		0.49	red
1528	215	282	0.88		0.64	red
1529	217	218	0.87		0.61	grey
1530	220	230	0.85		0.55	red
1531	220	234	0.91		0.73	red
1532	220	241	0.91		0.73	red
1533	220	242	0.85		0.55	red
1534	220	247	0.97		0.91	red
1535	220	251	0.83		0.49	red
1536	220	261	0.98		0.94	red
1537	220	264	0.98		0.94	red
1538	220	265	0.99		0.97	red
1539	220	270	0.91		0.73	red
1540	220	271	0.83		0.49	red
1541	220	277	0.91		0.73	red
1542	220	280	0.97		0.91	red
1543	220	281	0.83		0.49	red
1544	220	282	0.91		0.73	red
1545	221	224	0.82		0.46	grey
1546	221	228	0.72		0.16	grey
1547	221	286	0.74		0.22	red
1548	222	226	0.7		0.1	grey
1549	223	460	0.71		0.13	red
1550	224	286	0.91		0.73	red
1551	230	234	0.78		0.34	grey
1552	230	241	0.78		0.34	grey
1553	230	242	1		1	grey
1554	230	247	0.86		0.58	red
1555	230	251	0.78		0.34	red
1556	230	261	0.83		0.49	red
1557	230	264	0.83		0.49	red
1558	230	265	0.86		0.58	red
1559	230	270	0.94		0.82	red
1560	230	271	0.78		0.34	red
1561	230	277	0.94		0.82	red
1562	230	280	0.86		0.58	red
1563	230	281	0.78		0.34	red
1564	230	282	0.94		0.82	red
1565	231	235	1		1	grey
1566	231	236	1		1	grey
1567	231	238	1		1	grey
1568	232	233	1		1	grey
1569	232	240	1		1	grey
1570	233	240	1		1	grey
1571	234	241	1		1	grey
1572	234	242	0.78		0.34	grey
1573	234	247	0.9		0.7	red
1574	234	251	0.79		0.37	red
1575	234	261	0.91		0.73	red
1576	234	264	0.91		0.73	red
1577	234	265	0.9		0.7	red
1578	234	270	0.82		0.46	red
1579	234	271	0.79		0.37	red
1580	234	277	0.82		0.46	red
1581	234	280	0.9		0.7	red
1582	234	281	0.79		0.37	red
1583	234	282	0.82		0.46	red
1584	235	236	1		1	grey
1585	235	238	1		1	grey
1586	236	238	1		1	grey
1587	237	243	1		1	grey
1588	239	244	1		1	grey
1589	239	290	0.7		0.1	red
1590	239	345	0.71		0.13	red
1591	241	242	0.78		0.34	grey
1592	241	247	0.9		0.7	red
1593	241	251	0.79		0.37	red
1594	241	261	0.91		0.73	red
1595	241	264	0.91		0.73	red
1596	241	265	0.9		0.7	red
1597	241	270	0.82		0.46	red
1598	241	271	0.79		0.37	red
1599	241	277	0.82		0.46	red
1600	241	280	0.9		0.7	red
1601	241	281	0.79		0.37	red
1602	241	282	0.82		0.46	red
1603	242	247	0.86		0.58	red
1604	242	251	0.78		0.34	red
1605	242	261	0.83		0.49	red
1606	242	264	0.83		0.49	red
1607	242	265	0.86		0.58	red
1608	242	270	0.94		0.82	red
1609	242	271	0.78		0.34	red
1610	242	277	0.94		0.82	red
1611	242	280	0.86		0.58	red
1612	242	281	0.78		0.34	red
1613	242	282	0.94		0.82	red
1614	244	290	0.7		0.1	red
1615	244	345	0.71		0.13	red
1616	245	246	0.89		0.67	grey
1617	245	254	0.79		0.37	grey
1618	245	256	0.85		0.55	grey
1619	245	467	0.71		0.13	red
1620	246	249	0.74		0.22	grey
1621	246	254	0.85		0.55	grey
1622	246	256	0.77		0.31	grey
1623	247	251	0.82		0.46	grey
1624	247	261	0.97		0.91	grey
1625	247	264	0.97		0.91	grey
1626	247	265	0.96		0.88	grey
1627	247	270	0.92		0.76	grey
1628	247	271	0.82		0.46	grey
1629	247	277	0.92		0.76	grey
1630	247	280	1		1	grey
1631	247	281	0.82		0.46	grey
1632	247	282	0.92		0.76	grey
1633	248	252	1		1	grey
1634	248	253	1		1	grey
1635	248	255	0.71		0.13	grey
1636	248	257	0.75		0.25	grey
1637	248	258	1		1	grey
1638	248	259	1		1	grey
1639	248	263	1		1	grey
1640	248	266	1		1	grey
1641	248	267	1		1	grey
1642	248	279	0.71		0.13	grey
1643	248	283	1		1	grey
1644	248	284	1		1	grey
1645	248	285	1		1	grey
1646	248	287	1		1	grey
1647	248	288	0.98		0.94	grey
1648	248	289	1		1	grey
1649	249	254	0.82		0.46	grey
1650	249	268	0.7		0.1	grey
1651	250	272	1		1	grey
1652	250	273	1		1	grey
1653	250	274	1		1	grey
1654	250	278	1		1	grey
1655	251	261	0.83		0.49	grey
1656	251	264	0.83		0.49	grey
1657	251	265	0.82		0.46	grey
1658	251	270	0.8		0.4	grey
1659	251	271	1		1	grey
1660	251	277	0.8		0.4	grey
1661	251	280	0.82		0.46	grey
1662	251	281	1		1	grey
1663	251	282	0.8		0.4	grey
1664	252	253	1		1	grey
1665	252	255	0.71		0.13	grey
1666	252	257	0.75		0.25	grey
1667	252	258	1		1	grey
1668	252	259	1		1	grey
1669	252	263	1		1	grey
1670	252	266	1		1	grey
1671	252	267	1		1	grey
1672	252	279	0.71		0.13	grey
1673	252	283	1		1	grey
1674	252	284	1		1	grey
1675	252	285	1		1	grey
1676	252	287	1		1	grey
1677	252	288	0.98		0.94	grey
1678	252	289	1		1	grey
1679	253	255	0.71		0.13	grey
1680	253	257	0.75		0.25	grey
1681	253	258	1		1	grey
1682	253	259	1		1	grey
1683	253	263	1		1	grey
1684	253	266	1		1	grey
1685	253	267	1		1	grey
1686	253	279	0.71		0.13	grey
1687	253	283	1		1	grey
1688	253	284	1		1	grey
1689	253	285	1		1	grey
1690	253	287	1		1	grey
1691	253	288	0.98		0.94	grey
1692	253	289	1		1	grey
1693	255	258	0.71		0.13	grey
1694	255	259	0.71		0.13	grey
1695	255	263	0.71		0.13	grey
1696	255	266	0.71		0.13	grey
1697	255	267	0.71		0.13	grey
1698	255	279	1		1	grey
1699	255	283	0.71		0.13	grey
1700	255	284	0.71		0.13	grey
1701	255	285	0.71		0.13	grey
1702	255	287	0.71		0.13	grey
1703	255	289	0.71		0.13	grey
1704	257	258	0.75		0.25	grey
1705	257	259	0.75		0.25	grey
1706	257	263	0.75		0.25	grey
1707	257	266	0.75		0.25	grey
1708	257	267	0.75		0.25	grey
1709	257	283	0.75		0.25	grey
1710	257	284	0.75		0.25	grey
1711	257	285	0.75		0.25	grey
1712	257	287	0.75		0.25	grey
1713	257	288	0.75		0.25	grey
1714	257	289	0.75		0.25	grey
1715	258	259	1		1	grey
1716	258	263	1		1	grey
1717	258	266	1		1	grey
1718	258	267	1		1	grey
1719	258	279	0.71		0.13	grey
1720	258	283	1		1	grey
1721	258	284	1		1	grey
1722	258	285	1		1	grey
1723	258	287	1		1	grey
1724	258	288	0.98		0.94	grey
1725	258	289	1		1	grey
1726	259	263	1		1	grey
1727	259	266	1		1	grey
1728	259	267	1		1	grey
1729	259	279	0.71		0.13	grey
1730	259	283	1		1	grey
1731	259	284	1		1	grey
1732	259	285	1		1	grey
1733	259	287	1		1	grey
1734	259	288	0.98		0.94	grey
1735	259	289	1		1	grey
1736	260	275	1		1	grey
1737	261	264	1		1	grey
1738	261	265	0.97		0.91	grey
1739	261	270	0.89		0.67	grey
1740	261	271	0.83		0.49	grey
1741	261	277	0.89		0.67	grey
1742	261	280	0.97		0.91	grey
1743	261	281	0.83		0.49	grey
1744	261	282	0.89		0.67	grey
1745	262	276	1		1	grey
1746	263	266	1		1	grey
1747	263	267	1		1	grey
1748	263	279	0.71		0.13	grey
1749	263	283	1		1	grey
1750	263	284	1		1	grey
1751	263	285	1		1	grey
1752	263	287	1		1	grey
1753	263	288	0.98		0.94	grey
1754	263	289	1		1	grey
1755	264	265	0.97		0.91	grey
1756	264	270	0.89		0.67	grey
1757	264	271	0.83		0.49	grey
1758	264	277	0.89		0.67	grey
1759	264	280	0.97		0.91	grey
1760	264	281	0.83		0.49	grey
1761	264	282	0.89		0.67	grey
1762	265	270	0.92		0.76	grey
1763	265	271	0.82		0.46	grey
1764	265	277	0.92		0.76	grey
1765	265	280	0.96		0.88	grey
1766	265	281	0.82		0.46	grey
1767	265	282	0.92		0.76	grey
1768	266	267	1		1	grey
1769	266	279	0.71		0.13	grey
1770	266	283	1		1	grey
1771	266	284	1		1	grey
1772	266	285	1		1	grey
1773	266	287	1		1	grey
1774	266	288	0.98		0.94	grey
1775	266	289	1		1	grey
1776	267	279	0.71		0.13	grey
1777	267	283	1		1	grey
1778	267	284	1		1	grey
1779	267	285	1		1	grey
1780	267	287	1		1	grey
1781	267	288	0.98		0.94	grey
1782	267	289	1		1	grey
1783	269	470	0.73		0.19	red
1784	270	271	0.8		0.4	grey
1785	270	277	1		1	grey
1786	270	280	0.92		0.76	grey
1787	270	281	0.8		0.4	grey
1788	270	282	1		1	grey
1789	271	277	0.8		0.4	grey
1790	271	280	0.82		0.46	grey
1791	271	281	1		1	grey
1792	271	282	0.8		0.4	grey
1793	272	273	1		1	grey
1794	272	274	1		1	grey
1795	272	278	1		1	grey
1796	273	274	1		1	grey
1797	273	278	1		1	grey
1798	274	278	1		1	grey
1799	277	280	0.92		0.76	grey
1800	277	281	0.8		0.4	grey
1801	277	282	1		1	grey
1802	279	283	0.71		0.13	grey
1803	279	284	0.71		0.13	grey
1804	279	285	0.71		0.13	grey
1805	279	287	0.71		0.13	grey
1806	279	289	0.71		0.13	grey
1807	280	281	0.82		0.46	grey
1808	280	282	0.92		0.76	grey
1809	281	282	0.8		0.4	grey
1810	283	284	1		1	grey
1811	283	285	1		1	grey
1812	283	287	1		1	grey
1813	283	288	0.98		0.94	grey
1814	283	289	1		1	grey
1815	284	285	1		1	grey
1816	284	287	1		1	grey
1817	284	288	0.98		0.94	grey
1818	284	289	1		1	grey
1819	285	287	1		1	grey
1820	285	288	0.98		0.94	grey
1821	285	289	1		1	grey
1822	287	288	0.98		0.94	grey
1823	287	289	1		1	grey
1824	288	289	0.98		0.94	grey
1825	290	336	0.75		0.25	grey
1826	290	345	0.73		0.19	grey
1827	291	297	0.75		0.25	grey
1828	291	298	0.74		0.22	grey
1829	291	301	0.72		0.16	grey
1830	291	307	0.74		0.22	grey
1831	291	308	0.7		0.1	grey
1832	291	312	0.74		0.22	grey
1833	291	317	0.72		0.16	grey
1834	291	319	0.75		0.25	grey
1835	291	320	0.72		0.16	grey
1836	291	322	0.76		0.28	grey
1837	291	323	0.75		0.25	grey
1838	291	325	0.74		0.22	grey
1839	291	328	0.75		0.25	grey
1840	291	331	0.74		0.22	grey
1841	291	337	1		1	grey
1842	291	339	0.76		0.28	grey
1843	291	340	0.75		0.25	grey
1844	291	341	0.74		0.22	grey
1845	291	343	0.75		0.25	grey
1846	291	348	0.72		0.16	grey
1847	291	360	0.75		0.25	grey
1848	291	362	0.75		0.25	grey
1849	291	363	0.7		0.1	grey
1850	292	345	0.72		0.16	grey
1851	293	296	0.78		0.34	grey
1852	293	299	0.7		0.1	grey
1853	293	309	0.79		0.37	grey
1854	293	310	0.78		0.34	grey
1855	293	311	0.77		0.31	grey
1856	293	316	0.8		0.4	grey
1857	293	326	0.8		0.4	grey
1858	293	330	0.89		0.67	grey
1859	293	338	1		1	grey
1860	293	347	0.8		0.4	grey
1861	293	349	0.8		0.4	grey
1862	293	351	0.85		0.55	grey
1863	293	353	0.79		0.37	grey
1864	293	354	0.7		0.1	grey
1865	293	357	0.83		0.49	grey
1866	293	359	0.74		0.22	grey
1867	294	300	0.71		0.13	grey
1868	294	304	0.95		0.85	grey
1869	294	305	0.92		0.76	grey
1870	294	310	0.71		0.13	grey
1871	294	311	0.72		0.16	grey
1872	294	313	0.95		0.85	grey
1873	294	314	0.95		0.85	grey
1874	294	315	0.92		0.76	grey
1875	294	324	0.96		0.88	grey
1876	294	329	0.96		0.88	grey
1877	294	332	0.96		0.88	grey
1878	294	333	0.97		0.91	grey
1879	294	352	0.88		0.64	grey
1880	294	361	0.96		0.88	grey
1881	294	364	0.72		0.16	grey
1882	294	365	0.93		0.79	grey
1883	295	297	0.82		0.46	grey
1884	295	298	0.81		0.43	grey
1885	295	302	0.75		0.25	grey
1886	295	307	0.81		0.43	grey
1887	295	308	0.78		0.34	grey
1888	295	312	0.82		0.46	grey
1889	295	319	0.82		0.46	grey
1890	295	320	0.78		0.34	grey
1891	295	323	0.82		0.46	grey
1892	295	325	0.83		0.49	grey
1893	295	328	0.82		0.46	grey
1894	295	331	0.81		0.43	grey
1895	295	340	0.82		0.46	grey
1896	295	341	0.81		0.43	grey
1897	295	343	0.82		0.46	grey
1898	295	344	0.74		0.22	grey
1899	295	346	0.75		0.25	grey
1900	295	348	0.78		0.34	grey
1901	295	360	0.82		0.46	grey
1902	295	362	0.82		0.46	grey
1903	295	363	0.76		0.28	grey
1904	296	309	0.89		0.67	grey
1905	296	310	0.94		0.82	grey
1906	296	311	0.93		0.79	grey
1907	296	316	0.96		0.88	grey
1908	296	330	0.73		0.19	grey
1909	296	338	0.78		0.34	grey
1910	296	347	0.96		0.88	grey
1911	296	349	0.96		0.88	grey
1912	296	351	0.87		0.61	grey
1913	296	352	0.78		0.34	grey
1914	296	353	0.75		0.25	grey
1915	296	357	0.71		0.13	grey
1916	296	364	0.87		0.61	grey
1917	296	365	0.76		0.28	grey
1918	297	298	0.99		0.97	grey
1919	297	301	0.84		0.52	grey
1920	297	302	0.9		0.7	grey
1921	297	307	0.99		0.97	grey
1922	297	308	0.93		0.79	grey
1923	297	312	0.99		0.97	grey
1924	297	317	0.84		0.52	grey
1925	297	319	1		1	grey
1926	297	320	0.96		0.88	grey
1927	297	322	0.79		0.37	grey
1928	297	323	1		1	grey
1929	297	325	0.99		0.97	grey
1930	297	328	1		1	grey
1931	297	331	0.99		0.97	grey
1932	297	337	0.75		0.25	grey
1933	297	339	0.79		0.37	grey
1934	297	340	1		1	grey
1935	297	341	0.99		0.97	grey
1936	297	342	0.87		0.61	grey
1937	297	343	1		1	grey
1938	297	344	0.91		0.73	grey
1939	297	346	0.91		0.73	grey
1940	297	348	0.96		0.88	grey
1941	297	360	1		1	grey
1942	297	362	1		1	grey
1943	297	363	0.94		0.82	grey
1944	298	301	0.85		0.55	grey
1945	298	302	0.89		0.67	grey
1946	298	307	0.98		0.94	grey
1947	298	308	0.92		0.76	grey
1948	298	312	0.98		0.94	grey
1949	298	317	0.85		0.55	grey
1950	298	319	0.99		0.97	grey
1951	298	320	0.95		0.85	grey
1952	298	322	0.78		0.34	grey
1953	298	323	0.99		0.97	grey
1954	298	325	0.98		0.94	grey
1955	298	328	0.99		0.97	grey
1956	298	331	0.98		0.94	grey
1957	298	337	0.74		0.22	grey
1958	298	339	0.78		0.34	grey
1959	298	340	0.99		0.97	grey
1960	298	341	0.98		0.94	grey
1961	298	342	0.88		0.64	grey
1962	298	343	0.99		0.97	grey
1963	298	344	0.9		0.7	grey
1964	298	346	0.9		0.7	grey
1965	298	348	0.95		0.85	grey
1966	298	360	0.99		0.97	grey
1967	298	362	0.99		0.97	grey
1968	298	363	0.94		0.82	grey
1969	299	303	0.88		0.64	grey
1970	299	318	0.88		0.64	grey
1971	299	326	0.9		0.7	grey
1972	299	327	0.75		0.25	grey
1973	299	335	0.9		0.7	grey
1974	299	338	0.7		0.1	grey
1975	299	350	0.86		0.58	grey
1976	299	353	0.78		0.34	grey
1977	299	354	0.88		0.64	grey
1978	299	357	0.83		0.49	grey
1979	299	358	0.8		0.4	grey
1980	299	359	0.96		0.88	grey
1981	300	304	0.72		0.16	grey
1982	300	313	0.72		0.16	grey
1983	300	314	0.72		0.16	grey
1984	300	324	0.73		0.19	grey
1985	300	329	0.73		0.19	grey
1986	300	332	0.73		0.19	grey
1987	300	333	0.74		0.22	grey
1988	300	361	0.75		0.25	grey
1989	300	364	0.71		0.13	grey
1990	300	365	0.74		0.22	grey
1991	301	302	0.75		0.25	grey
1992	301	307	0.83		0.49	grey
1993	301	308	0.77		0.31	grey
1994	301	312	0.83		0.49	grey
1995	301	317	1		1	grey
1996	301	319	0.84		0.52	grey
1997	301	320	0.8		0.4	grey
1998	301	321	0.7		0.1	grey
1999	301	322	0.7		0.1	grey
[truncated: 5,983 more rows]
