# Supplementary material for: Gene-expression memory-based prediction of cell lineages from scRNA-seq datasets
Source: Nat Commun. 2024 Mar 29;15:2744. doi: 10.1038/s41467-024-47158-y (PMC10980719; doi:10.1038/s41467-024-47158-y)
Supplement: Supplementary file 11 — Source Data [file 41467_2024_47158_MOESM11_ESM.zip › Source Data files/Source Data file S16h.csv]

Barcode	Baso	Ccr7_DC	cDC	Eos	Erythroid	Lymphoid	Mast	Meg	Monocyte	Neutrophil	pDC1	pDC2	pDC	Undifferentiated
Baso	9.873444113	0	1	2.584962501	0	0	0	2.807354922	2.321928095	1.584962501	0	0	0	5.357552005
Ccr7_DC	0	3.807354922	NA	0	0	0	0	0	0	0	NA	NA	0	0
cDC	1	NA	4.700439718	0	0	NA	0	0	1.584962501	0	0	0	NA	1
Eos	2.584962501	0	0	5.209453366	0	0	0	0	0	3	0	0	0	1
Erythroid	0	0	0	0	9.813781191	0	0	3.700439718	0	0	0	0	0	5.491853096
Lymphoid	0	0	NA	0	0	4.087462841	0	0	0	0	NA	NA	0	2.321928095
Mast	0	0	0	0	0	0	7.761551232	1	0	0	0	0	0	3
Meg	2.807354922	0	0	0	3.700439718	0	1	9.049848549	2.321928095	3	0	0	0	4.64385619
Monocyte	2.321928095	0	1.584962501	0	0	0	0	2.321928095	11.41732512	5.930737338	2	0	0	8.271463028
Neutrophil	1.584962501	0	0	3	0	0	0	3	5.930737338	11.10197567	0	0	0	7.257387843
pDC1	0	NA	0	0	0	NA	0	0	2	0	5.882643049	0	NA	3.459431619
pDC2	0	NA	0	0	0	NA	0	0	0	0	0	4.087462841	NA	0
pDC	0	0	NA	0	0	0	0	0	0	0	NA	NA	1	0
Undifferentiated	5.357552005	0	1	1	5.491853096	2.321928095	3	4.64385619	8.271463028	7.257387843	3.459431619	0	0	13.93829314
predicted	Baso	Ccr7_DC	cDC	Eos	Erythroid	Lymphoid	Mast	Meg	Monocyte	Neutrophil	pDC1	pDC2	pDC	Undifferentiated
Baso	4.754887502	0	1.584962501	1	4.523561956	0	1	4.247927513	4.64385619	5.087462841	1.584962501	1	0	6.044394119
Ccr7_DC	0	0	NA	0	0	0	0	0	0	0	NA	NA	0	0
cDC	0	NA	0	0	1	NA	0	1	1.584962501	1	0	0	NA	1
Eos	0	0	0	0	1	0	0	0	0	1	0	0	0	2.584962501
Erythroid	4.700439718	0	0	0	4.700439718	0	2	4.247927513	3.584962501	4.247927513	1.584962501	0	0	5.930737338
Lymphoid	0	0	NA	0	0	0	0	0	0	0	NA	NA	0	1
Mast	2	0	0	0	1	0	1	1	3.169925001	1.584962501	0	0	0	5.357552005
Meg	4.392317423	0	0	1	3.807354922	0	1.584962501	3.906890596	3.700439718	4.321928095	1	0	0	5.491853096
Monocyte	4.95419631	0	0	0	4.087462841	0	3	4.392317423	7.46760555	6.569855608	2	0	1	8.447083226
Neutrophil	5	0	1.584962501	2.321928095	4.64385619	0	1.584962501	4.459431619	6.906890596	7.247927513	2.584962501	1	0	7.714245518
pDC1	0	NA	0	0	1	NA	0	0	1	2.321928095	0	0	NA	2.807354922
pDC2	0	NA	0	0	0	NA	0	0	0	1	0	0	NA	1
pDC	0	0	NA	0	0	0	0	0	1	0	NA	NA	0	0
Undifferentiated	6.266786541	1	1	2.807354922	6.247927513	1	5.209453366	5.857980995	8.438791853	7.77478706	2.584962501	1	1	11.09341756
