# Supplementary material for: Gene-expression memory-based prediction of cell lineages from scRNA-seq datasets
Source: Nat Commun. 2024 Mar 29;15:2744. doi: 10.1038/s41467-024-47158-y (PMC10980719; doi:10.1038/s41467-024-47158-y)
Supplement: Supplementary file 11 — Source Data [file 41467_2024_47158_MOESM11_ESM.zip › Source Data files/Source Data file S14b.csv]

percentage	precision	recovery	dataset	FPR	culture day
0	0.002937758	1	BIDDY_D0_2_V1	1	2
10	0.904411765	0.675824176	BIDDY_D0_2_V1	0.000210458	2
20	0.957627119	0.620879121	BIDDY_D0_2_V1	8.0945442771572e-05	2
30	0.971153846	0.554945055	BIDDY_D0_2_V1	4.85672656629432e-05	2
40	0.989473684	0.516483516	BIDDY_D0_2_V1	1.61890885543144e-05	2
50	1	0.467032967	BIDDY_D0_2_V1	0	2
60	1	0.43956044	BIDDY_D0_2_V1	0	2
70	1	0.417582418	BIDDY_D0_2_V1	0	2
80	1	0.362637363	BIDDY_D0_2_V1	0	2
90	1	0.285714286	BIDDY_D0_2_V1	0	2
100	1	0.049450549	BIDDY_D0_2_V1	0	2
0	0.008468809	1	BIDDY_D0_V1	1	2
10	1	0.928571429	BIDDY_D0_V1	0	2
20	1	0.910714286	BIDDY_D0_V1	0	2
30	1	0.910714286	BIDDY_D0_V1	0	2
40	1	0.910714286	BIDDY_D0_V1	0	2
50	1	0.910714286	BIDDY_D0_V1	0	2
60	1	0.910714286	BIDDY_D0_V1	0	2
70	1	0.857142857	BIDDY_D0_V1	0	2
80	1	0.839285714	BIDDY_D0_V1	0	2
90	1	0.803571429	BIDDY_D0_V1	0	2
100	1	0.357142857	BIDDY_D0_V1	0	2
0	0.016495538	1	BIDDY_D12_2_V1	1	14
10	0.421487603	0.025735913	BIDDY_D12_2_V1	0.000592458	14
20	0.567741935	0.014802355	BIDDY_D12_2_V1	0.000189022	14
30	0.673913043	0.010428932	BIDDY_D12_2_V1	8.46368585055106e-05	14
40	0.739130435	0.008578638	BIDDY_D12_2_V1	5.07821151033063e-05	14
50	0.787234043	0.006223717	BIDDY_D12_2_V1	2.82122861685035e-05	14
60	0.823529412	0.00470984	BIDDY_D12_2_V1	1.69273717011021e-05	14
70	0.869565217	0.003364172	BIDDY_D12_2_V1	8.46368585055106e-06	14
80	0.842105263	0.002691337	BIDDY_D12_2_V1	8.46368585055106e-06	14
90	1	0.002018503	BIDDY_D12_2_V1	0	14
100	1	0.000841043	BIDDY_D12_2_V1	0	14
0	0.009252325	1	BIDDY_D12_2_V2	1	9
10	0.343807763	0.034216336	BIDDY_D12_2_V2	0.000609869	9
20	0.445887446	0.018947756	BIDDY_D12_2_V2	0.000219897	9
30	0.6	0.013245033	BIDDY_D12_2_V2	8.24611917016554e-05	9
40	0.708860759	0.010301692	BIDDY_D12_2_V2	3.95126543570432e-05	9
50	0.791666667	0.006990434	BIDDY_D12_2_V2	1.71794149378449e-05	9
60	0.810810811	0.005518764	BIDDY_D12_2_V2	1.20255904564914e-05	9
70	0.827586207	0.004415011	BIDDY_D12_2_V2	8.58970746892244e-06	9
80	0.833333333	0.002759382	BIDDY_D12_2_V2	5.15382448135346e-06	9
90	0.916666667	0.002023547	BIDDY_D12_2_V2	1.71794149378449e-06	9
100	1	0.000735835	BIDDY_D12_2_V2	0	9
0	0.016967704	1	BIDDY_D12_V1	1	14
10	0.556650246	0.029997345	BIDDY_D12_V1	0.000412384	14
20	0.668627451	0.018104593	BIDDY_D12_V1	0.000154873	14
30	0.755485893	0.012795328	BIDDY_D12_V1	7.14799558290529e-05	14
40	0.786026201	0.009556676	BIDDY_D12_V1	4.49040748156871e-05	14
50	0.84	0.007804619	BIDDY_D12_V1	2.56594713232498e-05	14
60	0.869565217	0.006371118	BIDDY_D12_V1	1.64953744220891e-05	14
70	0.877192982	0.005309265	BIDDY_D12_V1	1.28297356616249e-05	14
80	0.882978723	0.00440669	BIDDY_D12_V1	1.00805065912767e-05	14
90	0.929577465	0.003504115	BIDDY_D12_V1	4.58204845058032e-06	14
100	0.964285714	0.001433501	BIDDY_D12_V1	9.16409690116063e-07	14
0	0.00703352	1	BIDDY_D12_V2	1	9
10	0.409978308	0.052051776	BIDDY_D12_V2	0.000530617	9
20	0.536926148	0.037042137	BIDDY_D12_V2	0.000226292	9
30	0.62037037	0.027678326	BIDDY_D12_V2	0.000119974	9
40	0.687242798	0.02299642	BIDDY_D12_V2	7.41302497750488e-05	9
50	0.747368421	0.019553842	BIDDY_D12_V2	4.68191051210835e-05	9
60	0.815602837	0.015835858	BIDDY_D12_V2	2.53603486072535e-05	9
70	0.867768595	0.014458827	BIDDY_D12_V2	1.56063683736945e-05	9
80	0.888888889	0.012117874	BIDDY_D12_V2	1.0729378256915e-05	9
90	0.958333333	0.009501515	BIDDY_D12_V2	2.92619407006772e-06	9
100	0.869565217	0.002754062	BIDDY_D12_V2	2.92619407006772e-06	9
0	0.027805306	1	BIDDY_D15_2_V1	1	17
10	0.494047619	0.016446228	BIDDY_D15_2_V1	0.000481705	17
20	0.647416413	0.010551345	BIDDY_D15_2_V1	0.000164347	17
30	0.757990868	0.008223114	BIDDY_D15_2_V1	7.50893811572407e-05	17
40	0.843373494	0.006935156	BIDDY_D15_2_V1	3.68363001903445e-05	17
50	0.874074074	0.005845346	BIDDY_D15_2_V1	2.40852732013791e-05	17
60	0.903846154	0.004656462	BIDDY_D15_2_V1	1.41678077655171e-05	17
70	0.921348315	0.00406202	BIDDY_D15_2_V1	9.91746543586198e-06	17
80	0.906666667	0.003368504	BIDDY_D15_2_V1	9.91746543586198e-06	17
90	0.882352941	0.002229157	BIDDY_D15_2_V1	8.50068465931027e-06	17
100	0.85	0.000842126	BIDDY_D15_2_V1	4.25034232965513e-06	17
0	0.015950376	1	BIDDY_D15_2_V2	1	12
10	0.458254269	0.024695777	BIDDY_D15_2_V2	0.000473223	12
20	0.596806387	0.015287862	BIDDY_D15_2_V2	0.00016741	12
30	0.688821752	0.011657634	BIDDY_D15_2_V2	8.5362417331057e-05	12
40	0.752895753	0.009970345	BIDDY_D15_2_V2	5.30407253319189e-05	12
50	0.822660099	0.008538705	BIDDY_D15_2_V2	2.98354079992044e-05	12
60	0.878980892	0.007055936	BIDDY_D15_2_V2	1.57464653329134e-05	12
70	0.9296875	0.006084467	BIDDY_D15_2_V2	7.4588519998011e-06	12
80	0.935185185	0.005164127	BIDDY_D15_2_V2	5.80132933317863e-06	12
90	0.943661972	0.003425708	BIDDY_D15_2_V2	3.31504533324493e-06	12
100	0.923076923	0.001227119	BIDDY_D15_2_V2	1.65752266662247e-06	12
0	0.009972299	1	BIDDY_D15_2_V3	1	2
10	0.860465116	0.822222222	BIDDY_D15_2_V3	0.001343033	2
20	1	0.822222222	BIDDY_D15_2_V3	0	2
30	1	0.8	BIDDY_D15_2_V3	0	2
40	1	0.755555556	BIDDY_D15_2_V3	0	2
50	1	0.666666667	BIDDY_D15_2_V3	0	2
60	1	0.622222222	BIDDY_D15_2_V3	0	2
70	1	0.555555556	BIDDY_D15_2_V3	0	2
80	1	0.466666667	BIDDY_D15_2_V3	0	2
90	1	0.311111111	BIDDY_D15_2_V3	0	2
100	1	0.155555556	BIDDY_D15_2_V3	0	2
0	0.055264868	1	BIDDY_D15_V1	1	17
10	0.659252669	0.014329363	BIDDY_D15_V1	0.000433258	17
20	0.750803859	0.009030786	BIDDY_D15_V1	0.000175339	17
30	0.797530864	0.006246132	BIDDY_D15_V1	9.27601809954751e-05	17
40	0.839344262	0.004950495	BIDDY_D15_V1	5.54298642533937e-05	17
50	0.879464286	0.003809561	BIDDY_D15_V1	3.05429864253394e-05	17
60	0.901162791	0.00299737	BIDDY_D15_V1	1.92307692307692e-05	17
70	0.940740741	0.00245591	BIDDY_D15_V1	9.04977375565611e-06	17
80	0.934579439	0.001933787	BIDDY_D15_V1	7.91855203619909e-06	17
90	0.975308642	0.001527692	BIDDY_D15_V1	2.26244343891403e-06	17
100	0.96969697	0.000618812	BIDDY_D15_V1	1.13122171945701e-06	17
0	0.023020517	1	BIDDY_D15_V2	1	12
10	0.446051168	0.026480882	BIDDY_D15_V2	0.000774902	12
20	0.564417178	0.018226243	BIDDY_D15_V2	0.000331434	12
30	0.638297872	0.013867794	BIDDY_D15_V2	0.000185167	12
40	0.734375	0.012414977	BIDDY_D15_V2	0.00010581	12
50	0.786069652	0.010433864	BIDDY_D15_V2	6.69092516044605e-05	12
60	0.836477987	0.008782936	BIDDY_D15_V2	4.04567567840924e-05	12
70	0.872	0.007198045	BIDDY_D15_V2	2.48964657132876e-05	12
80	0.888888889	0.005811266	BIDDY_D15_V2	1.71163201778852e-05	12
90	0.924050633	0.004820709	BIDDY_D15_V2	9.33617464248286e-06	12
100	0.967741935	0.001981113	BIDDY_D15_V2	1.55602910708048e-06	12
0	0.009959258	1	BIDDY_D15_V3	1	2
10	0.976190476	0.931818182	BIDDY_D15_V3	0.000228624	2
20	0.976190476	0.931818182	BIDDY_D15_V3	0.000228624	2
30	0.976190476	0.931818182	BIDDY_D15_V3	0.000228624	2
40	0.975609756	0.909090909	BIDDY_D15_V3	0.000228624	2
50	1	0.886363636	BIDDY_D15_V3	0	2
60	1	0.727272727	BIDDY_D15_V3	0	2
70	1	0.704545455	BIDDY_D15_V3	0	2
80	1	0.659090909	BIDDY_D15_V3	0	2
90	1	0.590909091	BIDDY_D15_V3	0	2
100	1	0.204545455	BIDDY_D15_V3	0	2
0	0.096127364	1	BIDDY_D21_2_V1	1	23
10	0.59914408	0.003460863	BIDDY_D21_2_V1	0.000246253	23
20	0.638888889	0.001516188	BIDDY_D21_2_V1	9.1139848401131e-05	23
30	0.732824427	0.000791054	BIDDY_D21_2_V1	3.06720643657652e-05	23
40	0.746666667	0.000461448	BIDDY_D21_2_V1	1.66505492271297e-05	23
50	0.836734694	0.000337846	BIDDY_D21_2_V1	7.01075756931777e-06	23
60	0.878787879	0.000238964	BIDDY_D21_2_V1	3.50537878465888e-06	23
70	0.913043478	0.000173043	BIDDY_D21_2_V1	1.75268939232944e-06	23
80	1	9.88818115147869e-05	BIDDY_D21_2_V1	0	23
90	1	5.76810567169591e-05	BIDDY_D21_2_V1	0	23
100	1	1.64803019191312e-05	BIDDY_D21_2_V1	0	23
0	0.137522981	1	BIDDY_D21_2_V2	1	9
10	0.658631415	0.001996342	BIDDY_D21_2_V2	0.000164985	9
20	0.717647059	0.000718872	BIDDY_D21_2_V2	4.5098336923662e-05	9
30	0.804123711	0.000367685	BIDDY_D21_2_V2	1.42811400258263e-05	9
40	0.824561404	0.000221554	BIDDY_D21_2_V2	7.51638948727701e-06	9
50	0.885714286	0.000146131	BIDDY_D21_2_V2	3.0065557949108e-06	9
60	0.952380952	9.42782528354184e-05	BIDDY_D21_2_V2	7.51638948727701e-07	9
70	1	7.07086896265638e-05	BIDDY_D21_2_V2	0	9
80	1	4.47821700968238e-05	BIDDY_D21_2_V2	0	9
90	1	2.59265195297401e-05	BIDDY_D21_2_V2	0	9
100	1	4.71391264177092e-06	BIDDY_D21_2_V2	0	9
0	0.007399699	1	BIDDY_D21_2_V3	1	8
10	0.961538462	0.1953125	BIDDY_D21_2_V3	5.824111822947e-05	8
20	1	0.171875	BIDDY_D21_2_V3	0	8
30	1	0.1328125	BIDDY_D21_2_V3	0	8
40	1	0.109375	BIDDY_D21_2_V3	0	8
50	1	0.09375	BIDDY_D21_2_V3	0	8
60	1	0.078125	BIDDY_D21_2_V3	0	8
70	1	0.078125	BIDDY_D21_2_V3	0	8
80	1	0.0625	BIDDY_D21_2_V3	0	8
90	1	0.0390625	BIDDY_D21_2_V3	0	8
100	1	0.015625	BIDDY_D21_2_V3	0	8
0	0.180100229	1	BIDDY_D21_V1	1	23
10	0.797611565	0.008534363	BIDDY_D21_V1	0.000475684	23
20	0.816939891	0.004021709	BIDDY_D21_V1	0.000197956	23
30	0.835680751	0.002394195	BIDDY_D21_V1	0.00010341	23
40	0.841726619	0.001573712	BIDDY_D21_V1	6.5000343467724e-05	23
50	0.855614973	0.001076043	BIDDY_D21_V1	3.98865744006488e-05	23
60	0.857142857	0.000807032	BIDDY_D21_V1	2.95456106671473e-05	23
70	0.859649123	0.000659076	BIDDY_D21_V1	2.36364885337178e-05	23
80	0.865168539	0.000517845	BIDDY_D21_V1	1.77273664002884e-05	23
90	0.857142857	0.000403516	BIDDY_D21_V1	1.47728053335736e-05	23
100	0.9	0.000181582	BIDDY_D21_V1	4.43184160007209e-06	23
0	0.067314332	1	BIDDY_D21_V2	1	9
10	0.565822785	0.024651188	BIDDY_D21_V2	0.001365201	9
20	0.610687023	0.013235537	BIDDY_D21_V2	0.000608967	9
30	0.651982379	0.008161915	BIDDY_D21_V2	0.000314434	9
40	0.672727273	0.006121436	BIDDY_D21_V2	0.00021493	9
50	0.716666667	0.004742734	BIDDY_D21_V2	0.000135326	9
60	0.784090909	0.003805217	BIDDY_D21_V2	7.56233954904575e-05	9
70	0.818181818	0.002977996	BIDDY_D21_V2	4.7762144520289e-05	9
80	0.905660377	0.002647107	BIDDY_D21_V2	1.99008935501204e-05	9
90	0.894736842	0.001875034	BIDDY_D21_V2	1.59207148400963e-05	9
100	0.941176471	0.000882369	BIDDY_D21_V2	3.98017871002408e-06	9
0	0.010745593	1	BIDDY_D21_V3	1	8
10	1	0.578947368	BIDDY_D21_V3	0	8
20	1	0.526315789	BIDDY_D21_V3	0	8
30	1	0.50877193	BIDDY_D21_V3	0	8
40	1	0.473684211	BIDDY_D21_V3	0	8
50	1	0.456140351	BIDDY_D21_V3	0	8
60	1	0.421052632	BIDDY_D21_V3	0	8
70	1	0.421052632	BIDDY_D21_V3	0	8
80	1	0.385964912	BIDDY_D21_V3	0	8
90	1	0.350877193	BIDDY_D21_V3	0	8
100	1	0.175438596	BIDDY_D21_V3	0	8
0	0.1198572	1	BIDDY_D28_2_V1	1	30
10	0.641148325	0.006352969	BIDDY_D28_2_V1	0.000484222	30
20	0.764705882	0.002465331	BIDDY_D28_2_V1	0.000103301	30
30	0.754385965	0.00101932	BIDDY_D28_2_V1	4.51940195399572e-05	30
40	0.833333333	0.000592628	BIDDY_D28_2_V1	1.61407212642704e-05	30
50	0.75	0.000284461	BIDDY_D28_2_V1	1.29125770114163e-05	30
60	0.909090909	0.000237051	BIDDY_D28_2_V1	3.22814425285408e-06	30
70	1	0.000165936	BIDDY_D28_2_V1	0	30
80	1	4.74102169017423e-05	BIDDY_D28_2_V1	0	30
90	1	2.37051084508712e-05	BIDDY_D28_2_V1	0	30
100	NA	0	BIDDY_D28_2_V1	0	30
0	0.439510814	1	BIDDY_D28_2_V2	1	25
10	0.761306533	0.000636626	BIDDY_D28_2_V2	0.000156519	25
20	0.74916388	0.00015688	BIDDY_D28_2_V2	4.11892941884926e-05	25
30	0.759615385	5.53283668536859e-05	BIDDY_D28_2_V2	1.37297647294975e-05	25
40	0.75	2.94150811120862e-05	BIDDY_D28_2_V2	7.68866824851863e-06	25
50	0.84	1.47075405560431e-05	BIDDY_D28_2_V2	2.19676235671961e-06	25
60	0.789473684	1.05053861114593e-05	BIDDY_D28_2_V2	2.19676235671961e-06	25
70	0.818181818	6.30323166687561e-06	BIDDY_D28_2_V2	1.0983811783598e-06	25
80	1	2.80143629638916e-06	BIDDY_D28_2_V2	0	25
90	1	2.10107722229187e-06	BIDDY_D28_2_V2	0	25
100	NA	0	BIDDY_D28_2_V2	0	25
0	0.008190918	1	BIDDY_D28_2_V3	1	15
10	0.538461538	0.018617021	BIDDY_D28_2_V3	0.000131786	15
20	0.6	0.007978723	BIDDY_D28_2_V3	4.39285282844811e-05	15
30	0.666666667	0.005319149	BIDDY_D28_2_V3	2.19642641422406e-05	15
40	0.666666667	0.005319149	BIDDY_D28_2_V3	2.19642641422406e-05	15
50	1	0.005319149	BIDDY_D28_2_V3	0	15
60	1	0.005319149	BIDDY_D28_2_V3	0	15
70	1	0.005319149	BIDDY_D28_2_V3	0	15
80	1	0.002659574	BIDDY_D28_2_V3	0	15
90	1	0.002659574	BIDDY_D28_2_V3	0	15
100	NA	0	BIDDY_D28_2_V3	0	15
0	0.230446975	1	BIDDY_D28_V1	1	30
10	0.470857143	0.000831875	BIDDY_D28_V1	0.000279946	30
20	0.555353902	0.000308925	BIDDY_D28_V1	7.40678261758116e-05	30
30	0.645299145	0.000152443	BIDDY_D28_V1	2.50923656024178e-05	30
40	0.645390071	9.18697307409243e-05	BIDDY_D28_V1	1.51158828930228e-05	30
50	0.621621622	4.64396441107969e-05	BIDDY_D28_V1	8.46489442009276e-06	30
60	0.729166667	3.53345118234324e-05	BIDDY_D28_V1	3.93012955218592e-06	30
70	0.733333333	2.2210264574729e-05	BIDDY_D28_V1	2.41854126288364e-06	30
80	0.736842105	1.4133804729373e-05	BIDDY_D28_V1	1.51158828930228e-06	30
90	0.769230769	1.0095574806695e-05	BIDDY_D28_V1	9.06952973581367e-07	30
100	1	1.0095574806695e-06	BIDDY_D28_V1	0	30
0	0.048948259	1	BIDDY_D28_V2	1	25
10	0.422222222	0.018584936	BIDDY_D28_V2	0.001308922	25
20	0.545454545	0.009781545	BIDDY_D28_V2	0.000419526	25
30	0.555555556	0.00652103	BIDDY_D28_V2	0.000268497	25
40	0.647058824	0.003586567	BIDDY_D28_V2	0.000100686	25
50	0.7	0.002282361	BIDDY_D28_V2	5.03431726267389e-05	25
60	0.714285714	0.001630258	BIDDY_D28_V2	3.35621150844926e-05	25
70	0.8	0.001304206	BIDDY_D28_V2	1.67810575422463e-05	25
80	0.75	0.000978155	BIDDY_D28_V2	1.67810575422463e-05	25
90	0.666666667	0.000652103	BIDDY_D28_V2	1.67810575422463e-05	25
100	1	0.000326052	BIDDY_D28_V2	0	25
0	0.00861678	1	BIDDY_D28_V3	1	15
10	0.275	0.014473684	BIDDY_D28_V3	0.000331656	15
20	0.529411765	0.011842105	BIDDY_D28_V3	9.14913083257091e-05	15
30	0.7	0.009210526	BIDDY_D28_V3	3.43092406221409e-05	15
40	1	0.007894737	BIDDY_D28_V3	0	15
50	1	0.006578947	BIDDY_D28_V3	0	15
60	1	0.005263158	BIDDY_D28_V3	0	15
70	1	0.005263158	BIDDY_D28_V3	0	15
80	1	0.005263158	BIDDY_D28_V3	0	15
90	1	0.003947368	BIDDY_D28_V3	0	15
100	NA	0	BIDDY_D28_V3	0	15
0	0.017906336	1	BIDDY_D3_2_V1	1	5
10	0.857142857	0.153846154	BIDDY_D3_2_V1	0.000467508	5
20	1	0.102564103	BIDDY_D3_2_V1	0	5
30	1	0.076923077	BIDDY_D3_2_V1	0	5
40	1	0.076923077	BIDDY_D3_2_V1	0	5
50	1	0.076923077	BIDDY_D3_2_V1	0	5
60	1	0.076923077	BIDDY_D3_2_V1	0	5
70	1	0.076923077	BIDDY_D3_2_V1	0	5
80	1	0.051282051	BIDDY_D3_2_V1	0	5
90	1	0.025641026	BIDDY_D3_2_V1	0	5
100	NA	0	BIDDY_D3_2_V1	0	5
0	0.098765432	1	BIDDY_D3_V1	1	5
10	1	0.75	BIDDY_D3_V1	0	5
20	1	0.5	BIDDY_D3_V1	0	5
30	1	0.5	BIDDY_D3_V1	0	5
40	1	0.5	BIDDY_D3_V1	0	5
50	1	0.5	BIDDY_D3_V1	0	5
60	1	0.5	BIDDY_D3_V1	0	5
70	1	0.5	BIDDY_D3_V1	0	5
80	1	0.5	BIDDY_D3_V1	0	5
90	1	0.5	BIDDY_D3_V1	0	5
100	1	0.5	BIDDY_D3_V1	0	5
0	0.013	1	BIDDY_D6_2_V1	1	8
10	0.916666667	0.169230769	BIDDY_D6_2_V1	0.000202634	8
20	1	0.138461538	BIDDY_D6_2_V1	0	8
30	1	0.138461538	BIDDY_D6_2_V1	0	8
40	1	0.123076923	BIDDY_D6_2_V1	0	8
50	1	0.107692308	BIDDY_D6_2_V1	0	8
60	1	0.076923077	BIDDY_D6_2_V1	0	8
70	1	0.061538462	BIDDY_D6_2_V1	0	8
80	1	0.030769231	BIDDY_D6_2_V1	0	8
90	1	0.030769231	BIDDY_D6_2_V1	0	8
100	1	0.015384615	BIDDY_D6_2_V1	0	8
0	0.022727273	1	BIDDY_D6_2_V2	1	3
10	0.923076923	0.545454545	BIDDY_D6_2_V2	0.001057082	3
20	1	0.454545455	BIDDY_D6_2_V2	0	3
30	1	0.454545455	BIDDY_D6_2_V2	0	3
40	1	0.454545455	BIDDY_D6_2_V2	0	3
50	1	0.409090909	BIDDY_D6_2_V2	0	3
60	1	0.318181818	BIDDY_D6_2_V2	0	3
70	1	0.318181818	BIDDY_D6_2_V2	0	3
80	1	0.318181818	BIDDY_D6_2_V2	0	3
90	1	0.227272727	BIDDY_D6_2_V2	0	3
100	1	0.136363636	BIDDY_D6_2_V2	0	3
0	0.003808815	1	BIDDY_D6_V1	1	8
10	0.616161616	0.28372093	BIDDY_D6_V1	0.00067576	8
20	0.847457627	0.23255814	BIDDY_D6_V1	0.000160048	8
30	0.92	0.213953488	BIDDY_D6_V1	7.11326089662654e-05	8
40	0.956521739	0.204651163	BIDDY_D6_V1	3.55663044831327e-05	8
50	0.975	0.181395349	BIDDY_D6_V1	1.77831522415663e-05	8
60	1	0.158139535	BIDDY_D6_V1	0	8
70	1	0.144186047	BIDDY_D6_V1	0	8
80	1	0.134883721	BIDDY_D6_V1	0	8
90	1	0.11627907	BIDDY_D6_V1	0	8
100	1	0.03255814	BIDDY_D6_V1	0	8
0	0.008249082	1	BIDDY_D6_V2	1	3
10	0.867924528	0.56097561	BIDDY_D6_V2	0.000710047	3
20	0.862745098	0.536585366	BIDDY_D6_V2	0.000710047	3
30	0.928571429	0.475609756	BIDDY_D6_V2	0.000304306	3
40	0.973684211	0.451219512	BIDDY_D6_V2	0.000101435	3
50	1	0.426829268	BIDDY_D6_V2	0	3
60	1	0.341463415	BIDDY_D6_V2	0	3
70	1	0.329268293	BIDDY_D6_V2	0	3
80	1	0.292682927	BIDDY_D6_V2	0	3
90	1	0.231707317	BIDDY_D6_V2	0	3
100	1	0.097560976	BIDDY_D6_V2	0	3
0	0.006427941	1	BIDDY_D9_2_V1	1	11
10	0.428571429	0.102389078	BIDDY_D9_2_V1	0.000883212	11
20	0.530864198	0.07337884	BIDDY_D9_2_V1	0.000419526	11
30	0.654545455	0.061433447	BIDDY_D9_2_V1	0.000209763	11
40	0.688888889	0.052901024	BIDDY_D9_2_V1	0.000154562	11
50	0.763157895	0.049488055	BIDDY_D9_2_V1	9.9361327467335e-05	11
60	0.8125	0.044368601	BIDDY_D9_2_V1	6.62408849782233e-05	11
70	0.821428571	0.039249147	BIDDY_D9_2_V1	5.52007374818528e-05	11
80	0.791666667	0.032423208	BIDDY_D9_2_V1	5.52007374818528e-05	11
90	0.75	0.02559727	BIDDY_D9_2_V1	5.52007374818528e-05	11
100	1	0.017064846	BIDDY_D9_2_V1	0	11
0	0.005105194	1	BIDDY_D9_2_V2	1	6
10	0.547297297	0.18161435	BIDDY_D9_2_V2	0.000770859	6
20	0.727272727	0.143497758	BIDDY_D9_2_V2	0.000276129	6
30	0.808823529	0.123318386	BIDDY_D9_2_V2	0.00014957	6
40	0.877192982	0.112107623	BIDDY_D9_2_V2	8.0537530489208e-05	6
50	0.954545455	0.094170404	BIDDY_D9_2_V2	2.30107229969166e-05	6
60	0.972972973	0.080717489	BIDDY_D9_2_V2	1.15053614984583e-05	6
70	0.967741935	0.067264574	BIDDY_D9_2_V2	1.15053614984583e-05	6
80	1	0.058295964	BIDDY_D9_2_V2	0	6
90	1	0.047085202	BIDDY_D9_2_V2	0	6
100	1	0.031390135	BIDDY_D9_2_V2	0	6
0	0.006744095	1	BIDDY_D9_V1	1	11
10	0.387254902	0.133445946	BIDDY_D9_V1	0.001433675	11
20	0.526315789	0.101351351	BIDDY_D9_V1	0.000619348	11
30	0.64556962	0.086148649	BIDDY_D9_V1	0.000321143	11
40	0.716666667	0.072635135	BIDDY_D9_V1	0.00019498	11
50	0.829787234	0.065878378	BIDDY_D9_V1	9.17552200118135e-05	11
60	0.837837838	0.052364865	BIDDY_D9_V1	6.88164150088601e-05	11
70	0.935483871	0.048986486	BIDDY_D9_V1	2.29388050029534e-05	11
80	0.956521739	0.037162162	BIDDY_D9_V1	1.14694025014767e-05	11
90	0.944444444	0.028716216	BIDDY_D9_V1	1.14694025014767e-05	11
100	1	0.016891892	BIDDY_D9_V1	0	11
0	0.006041392	1	BIDDY_D9_V2	1	6
10	0.551724138	0.247678019	BIDDY_D9_V2	0.00122315	6
20	0.701030928	0.210526316	BIDDY_D9_V2	0.000545713	6
30	0.820512821	0.198142415	BIDDY_D9_V2	0.000263448	6
40	0.910447761	0.188854489	BIDDY_D9_V2	0.000112906	6
50	0.949152542	0.173374613	BIDDY_D9_V2	5.64530545806949e-05	6
60	0.943396226	0.154798762	BIDDY_D9_V2	5.64530545806949e-05	6
70	0.941176471	0.099071207	BIDDY_D9_V2	3.76353697204633e-05	6
80	0.965517241	0.086687307	BIDDY_D9_V2	1.88176848602316e-05	6
90	1	0.068111455	BIDDY_D9_V2	0	6
100	1	0.030959752	BIDDY_D9_V2	0	6
