# Supplementary material for: Gene-expression memory-based prediction of cell lineages from scRNA-seq datasets
Source: Nat Commun. 2024 Mar 29;15:2744. doi: 10.1038/s41467-024-47158-y (PMC10980719; doi:10.1038/s41467-024-47158-y)
Supplement: Supplementary file 11 — Source Data [file 41467_2024_47158_MOESM11_ESM.zip › Source Data files/Source Data file S16j.csv]

PREDICTED	Baso	Ccr7_DC	cDC	Eos	Erythroid	Lymphoid	Mast	Meg	Monocyte	Neutrophil	pDC1	pDC2	pDC	Undifferentiated
Baso	9.729620744	0	0	2.321928095	0	0	2	0	0	1	0	0	0	6.247927513
Ccr7_DC	0	4.523561956	NA	0	0	0	0	0	0	0	NA	NA	0	1
cDC	0	NA	4.087462841	0	1	NA	0	0	1	0	0	0	NA	1.584962501
Eos	2.321928095	0	0	4.392317423	0	0	0	0	0	1	0	0	0	4.087462841
Erythroid	0	0	1	0	8.640244936	0	0	1	0	0	0	0	0	6.022367813
Lymphoid	0	0	NA	0	0	4.64385619	0	0	0	0	NA	NA	1.584962501	4.523561956
Mast	2	0	0	0	0	0	8.353146825	0	0	0	0	0	0	3.459431619
Meg	0	0	0	0	1	0	0	9.068778278	0	0	0	0	0	6.285402219
Monocyte	0	0	1	0	0	0	0	0	11.08679969	2.321928095	0	0	0	7.988684687
Neutrophil	1	0	0	1	0	0	0	0	2.321928095	10.64475759	0	0	0	7.348728154
pDC1	0	NA	0	0	0	NA	0	0	0	0	4.64385619	1.584962501	NA	3.321928095
pDC2	0	NA	0	0	0	NA	0	0	0	0	1.584962501	2.807354922	NA	2.321928095
pDC	0	0	NA	0	0	1.584962501	0	0	0	0	NA	NA	4.392317423	2.321928095
Undifferentiated	6.247927513	1	1.584962501	4.087462841	6.022367813	4.523561956	3.459431619	6.285402219	7.988684687	7.348728154	3.321928095	2.321928095	2.321928095	15.84776697
REAL	Baso	Ccr7_DC	cDC	Eos	Erythroid	Lymphoid	Mast	Meg	Monocyte	Neutrophil	pDC1	pDC2	pDC	Undifferentiated
Baso	11.10787091	0	1	3	1	0	3.700439718	2.807354922	3.584962501	2	0	0	0	6.686500527
Ccr7_DC	0	5	NA	0	0	0	0	0	2.584962501	0	NA	NA	0	1
cDC	1	NA	5	0	0	NA	0	0	1.584962501	0	0	0	NA	1
Eos	3	0	0	6.022367813	0	0	0	0	0	3	0	0	0	2.807354922
Erythroid	1	0	0	0	10.01820018	0	0	4.247927513	0	0	0	0	0	6.50779464
Lymphoid	0	0	NA	0	0	7.044394119	0	0	1	0	NA	NA	0	4.754887502
Mast	3.700439718	0	0	0	0	0	8.985841937	1	1	1	0	0	0	4.392317423
Meg	2.807354922	0	0	0	4.247927513	0	1	9.741466986	2.321928095	3.700439718	0	0	0	6.569855608
Monocyte	3.584962501	2.584962501	1.584962501	0	0	1	1	2.321928095	12.16835873	6.584962501	2	0	0	8.97441459
Neutrophil	2	0	0	3	0	0	1	3.700439718	6.584962501	12.04746477	0	0	0	8.209453366
pDC1	0	NA	0	0	0	NA	0	0	2	0	5.882643049	0	NA	3.459431619
pDC2	0	NA	0	0	0	NA	0	0	0	0	0	4.087462841	NA	0
pDC	0	0	NA	0	0	0	0	0	0	0	NA	NA	5.64385619	2.584962501
Undifferentiated	6.686500527	1	1	2.807354922	6.50779464	4.754887502	4.392317423	6.569855608	8.97441459	8.209453366	3.459431619	0	2.584962501	15.51277132
