# Supplementary material for: Gene-expression memory-based prediction of cell lineages from scRNA-seq datasets
Source: Nat Commun. 2024 Mar 29;15:2744. doi: 10.1038/s41467-024-47158-y (PMC10980719; doi:10.1038/s41467-024-47158-y)
Supplement: Supplementary file 11 — Source Data [file 41467_2024_47158_MOESM11_ESM.zip › Source Data files/Source Data file 6a.csv]

	from	to	weight	from_name	to_name		edge width		edge color		vertex color
1	2	3999	0.68	2	3999		0.36		grey		#5386BD
2	3	255	0.99	3	255		0.98		grey		gold
3	3	974	1	3	974		1		grey		grey
4	3	1100	1	3	1100		1		grey		#5386BD
5	3	1105	0.86	3	1105		0.72		grey		#5386BD
6	3	1320	0.71	3	1320		0.42		grey		gold
7	3	2360	0.54	3	2360		0.08		grey		gold
8	3	2570	0.58	3	2570		0.16		red		skyblue1
9	3	3219	0.97	3	3219		0.94		grey		#5386BD
10	3	3294	0.99	3	3294		0.98		grey		#5386BD
11	3	3958	0.9	3	3958		0.8		grey		#5386BD
12	6	653	0.53	6	653		0.06		red		gold
13	6	1107	0.56	6	1107		0.12		grey		#5386BD
14	6	1397	0.6	6	1397		0.2		grey		grey
15	7	913	0.53	7	913		0.06		red		darkgreen
16	7	2003	0.56	7	2003		0.12		grey		gold
17	7	2285	0.65	7	2285		0.3		red		#7DC87D
18	7	2665	0.65	7	2665		0.3		red		#5386BD
19	8	2687	0.62	8	2687		0.24		grey		#7DC87D
20	8	3702	0.58	8	3702		0.16		red		gold
21	8	3807	0.62	8	3807		0.24		grey		gold
22	10	2301	0.52	10	2301		0.04		grey		grey
23	10	3507	0.5	10	3507		0		grey		#5386BD
24	11	1243	0.68	11	1243		0.36		grey		#5386BD
25	11	3732	0.5	11	3732		0		grey		#5386BD
26	14	3430	1	14	3430		1		grey		gold
27	15	1404	0.99	15	1404		0.98		grey		gold
28	15	2515	0.76	15	2515		0.52		grey		#5386BD
29	15	2822	1	15	2822		1		grey		red
30	15	3181	0.76	15	3181		0.52		grey		#5386BD
31	15	3516	0.71	15	3516		0.42		grey		gold
32	19	211	0.57	19	211		0.14		grey		#5386BD
33	19	517	0.51	19	517		0.02		grey		#5386BD
34	19	1272	0.54	19	1272		0.08		grey		gold
35	22	2052	1	22	2052		1		grey		#7DC87D
36	22	2164	0.62	22	2164		0.24		red		#5386BD
37	22	3455	0.97	22	3455		0.94		grey		#5386BD
38	22	3689	1	22	3689		1		red		gold
39	22	3857	1	22	3857		1		red		black
40	25	1601	0.78	25	1601		0.56		grey		#5386BD
41	29	807	0.57	29	807		0.14		grey		#5386BD
42	29	832	0.56	29	832		0.12		grey		#5386BD
43	29	2008	0.66	29	2008		0.32		grey		#5386BD
44	29	2439	0.61	29	2439		0.22		grey		#5386BD
45	29	2999	0.67	29	2999		0.34		grey		black
46	39	968	0.82	39	968		0.64		grey		gold
47	39	2341	0.53	39	2341		0.06		red		black
48	39	2678	0.57	39	2678		0.14		grey		gold
49	40	2428	0.5	40	2428		0		grey		gold
50	44	900	0.91	44	900		0.82		grey		#5386BD
51	45	558	0.61	45	558		0.22		grey		#5386BD
52	45	1495	0.64	45	1495		0.28		grey		#5386BD
53	45	1648	0.54	45	1648		0.08		red		gold
54	45	3018	0.53	45	3018		0.06		grey		#5386BD
55	55	847	0.96	55	847		0.92		grey		#7DC87D
56	55	1638	0.77	55	1638		0.54		grey		#5386BD
57	55	1717	0.56	55	1717		0.12		red		gold
58	55	3369	0.98	55	3369		0.96		red		#5386BD
59	57	1207	0.55	57	1207		0.1		grey		#5386BD
60	59	3948	0.52	59	3948		0.04		grey		#5386BD
61	68	637	0.51	68	637		0.02		grey		black
62	68	1462	0.53	68	1462		0.06		grey		#5386BD
63	68	1906	0.85	68	1906		0.7		grey		#5386BD
64	68	2109	0.72	68	2109		0.44		grey		#5386BD
65	68	2215	0.67	68	2215		0.34		grey		#5386BD
66	68	3117	0.5	68	3117		0		grey		#5386BD
67	68	3965	0.55	68	3965		0.1		grey		gold
68	71	545	1	71	545		1		grey		#5386BD
69	71	3124	0.61	71	3124		0.22		grey		gold
70	71	3567	0.61	71	3567		0.22		red		#5386BD
71	74	3473	0.6	74	3473		0.2		grey		#5386BD
72	75	136	0.64	75	136		0.28		red		gold
73	75	1496	0.77	75	1496		0.54		grey		grey
74	75	2213	0.66	75	2213		0.32		grey		#5386BD
75	75	3782	0.82	75	3782		0.64		grey		gold
76	75	3879	0.81	75	3879		0.62		grey		#5386BD
77	78	714	0.62	78	714		0.24		grey		#5386BD
78	79	1966	1	79	1966		1		red		#5386BD
79	79	2255	0.51	79	2255		0.02		red		gold
80	79	2279	0.98	79	2279		0.96		red		gold
81	79	2407	1	79	2407		1		red		#5386BD
82	79	3093	1	79	3093		1		grey		#5386BD
83	79	3880	0.87	79	3880		0.74		red		#5386BD
84	81	310	0.96	81	310		0.92		grey		#5386BD
85	81	1820	0.97	81	1820		0.94		grey		#5386BD
86	81	2925	0.87	81	2925		0.74		grey		#5386BD
87	81	3647	0.99	81	3647		0.98		grey		gold
88	90	285	0.65	90	285		0.3		grey		#5386BD
89	90	761	0.5	90	761		0		grey		#5386BD
90	90	1627	0.53	90	1627		0.06		grey		grey
91	90	1877	0.91	90	1877		0.82		grey		#5386BD
92	90	2312	0.53	90	2312		0.06		grey		gold
93	90	3677	0.81	90	3677		0.62		grey		gold
94	90	3687	0.51	90	3687		0.02		grey		#5386BD
95	96	295	0.83	96	295		0.66		grey		#5386BD
96	96	2286	0.79	96	2286		0.58		grey		grey
97	96	2669	0.81	96	2669		0.62		grey		gold
98	100	530	0.86	100	530		0.72		grey		gold
99	101	1795	0.59	101	1795		0.18		grey		#5386BD
100	104	514	0.53	104	514		0.06		red		grey
101	104	802	0.54	104	802		0.08		red		#5386BD
102	104	1096	0.61	104	1096		0.22		red		#5386BD
103	104	1572	0.52	104	1572		0.04		red		#5386BD
104	104	1654	0.66	104	1654		0.32		red		gold
105	104	2468	0.53	104	2468		0.06		grey		#5386BD
106	104	2530	0.57	104	2530		0.14		grey		gold
107	104	3120	0.5	104	3120		0		grey		#5386BD
108	104	3843	0.57	104	3843		0.14		grey		#5386BD
109	106	3293	0.5	106	3293		0		grey		gold
110	106	3611	0.51	106	3611		0.02		grey		gold
111	109	3642	0.52	109	3642		0.04		grey		#5386BD
112	114	702	0.87	114	702		0.74		grey		#5386BD
113	114	1869	0.69	114	1869		0.38		grey		#5386BD
114	115	343	0.56	115	343		0.12		grey		grey
115	115	1078	0.5	115	1078		0		grey		#5386BD
116	116	1884	0.54	116	1884		0.08		grey		grey
117	118	228	0.77	118	228		0.54		grey		#7DC87D
118	118	868	0.85	118	868		0.7		grey		grey
119	118	971	0.86	118	971		0.72		grey		#5386BD
120	118	1106	0.54	118	1106		0.08		grey		#5386BD
121	118	1274	0.76	118	1274		0.52		grey		#5386BD
122	118	1755	0.77	118	1755		0.54		grey		gold
123	118	1967	0.85	118	1967		0.7		grey		black
124	118	2403	0.85	118	2403		0.7		grey		#5386BD
125	118	2566	0.72	118	2566		0.44		grey		#5386BD
126	118	2627	0.85	118	2627		0.7		grey		#5386BD
127	118	2633	0.59	118	2633		0.18		grey		#5386BD
128	118	2832	0.57	118	2832		0.14		grey		#5386BD
129	118	2948	0.7	118	2948		0.4		grey		gold
130	120	1784	0.75	120	1784		0.5		grey		#5386BD
131	125	133	0.68	125	133		0.36		grey		#5386BD
132	125	1266	0.6	125	1266		0.2		grey		#7DC87D
133	125	1359	0.68	125	1359		0.36		grey		#5386BD
134	125	1874	0.73	125	1874		0.46		grey		#5386BD
135	125	2033	0.78	125	2033		0.56		red		#7DC87D
136	126	1685	0.74	126	1685		0.48		grey		gold
137	126	1695	0.6	126	1695		0.2		grey		#5386BD
138	126	1876	0.58	126	1876		0.16		grey		#5386BD
139	126	2111	0.68	126	2111		0.36		grey		#5386BD
140	126	2918	0.6	126	2918		0.2		grey		#5386BD
141	126	2957	0.5	126	2957		0		grey		#5386BD
142	129	1123	0.62	129	1123		0.24		grey		#7DC87D
143	129	1452	0.7	129	1452		0.4		grey		#5386BD
144	129	3924	0.74	129	3924		0.48		red		#5386BD
145	132	466	1	132	466		1		red		#5386BD
146	132	593	1	132	593		1		red		gold
147	132	848	1	132	848		1		red		#5386BD
148	132	1041	1	132	1041		1		red		#5386BD
149	132	1071	1	132	1071		1		red		#5386BD
150	132	1421	1	132	1421		1		red		#5386BD
151	132	1608	1	132	1608		1		red		#5386BD
152	132	1666	0.99	132	1666		0.98		red		#5386BD
153	132	1871	1	132	1871		1		red		gold
154	132	1872	1	132	1872		1		red		#5386BD
155	133	1006	0.65	133	1006		0.3		grey		#5386BD
156	133	1266	0.52	133	1266		0.04		grey		#5386BD
157	133	1874	0.55	133	1874		0.1		grey		#7DC87D
158	133	2033	0.51	133	2033		0.02		red		#5386BD
159	135	339	0.58	135	339		0.16		grey		red
160	135	885	0.58	135	885		0.16		grey		black
161	136	279	0.56	136	279		0.12		red		#5386BD
162	136	500	0.54	136	500		0.08		red		red
163	136	575	0.58	136	575		0.16		grey		#5386BD
164	136	1496	0.57	136	1496		0.14		red		#5386BD
165	136	3045	0.5	136	3045		0		red		grey
166	136	3782	0.6	136	3782		0.2		red		#5386BD
167	136	3879	0.6	136	3879		0.2		red		#7DC87D
168	157	184	1	157	184		1		grey		gold
169	157	521	1	157	521		1		grey		#5386BD
170	157	1286	1	157	1286		1		grey		#5386BD
171	157	1434	0.76	157	1434		0.52		grey		#5386BD
172	157	1548	0.59	157	1548		0.18		grey		#5386BD
173	157	2160	0.9	157	2160		0.8		grey		black
174	160	281	0.51	160	281		0.02		grey		black
175	160	1193	0.56	160	1193		0.12		grey		#7DC87D
176	162	2663	0.52	162	2663		0.04		grey		grey
177	165	1958	0.78	165	1958		0.56		grey		#5386BD
178	165	2262	0.79	165	2262		0.58		red		#5386BD
179	165	2748	0.79	165	2748		0.58		grey		#5386BD
180	165	3213	0.79	165	3213		0.58		grey		darkred
181	173	3149	0.92	173	3149		0.84		grey		grey
182	176	479	0.88	176	479		0.76		grey		gold
183	176	492	0.98	176	492		0.96		grey		#5386BD
184	176	520	0.73	176	520		0.46		grey		#7DC87D
185	176	925	0.57	176	925		0.14		grey		#5386BD
186	176	1133	0.98	176	1133		0.96		grey		#5386BD
187	176	2138	0.63	176	2138		0.26		grey		#5386BD
188	176	2161	0.98	176	2161		0.96		grey		#5386BD
189	176	2844	0.71	176	2844		0.42		grey		black
190	176	3002	0.71	176	3002		0.42		grey		gold
191	176	3109	0.97	176	3109		0.94		grey		#5386BD
192	176	3785	0.54	176	3785		0.08		grey		#5386BD
193	178	413	0.74	178	413		0.48		red		#5386BD
194	178	474	0.96	178	474		0.92		red		#5386BD
195	178	2147	0.97	178	2147		0.94		red		#5386BD
196	178	3210	0.58	178	3210		0.16		red		gold
197	178	3591	0.83	178	3591		0.66		red		#5386BD
198	180	279	0.51	180	279		0.02		red		#5386BD
199	180	423	0.79	180	423		0.58		grey		#5386BD
200	181	1073	0.59	181	1073		0.18		grey		gold
201	181	1617	0.83	181	1617		0.66		grey		black
202	181	1989	0.57	181	1989		0.14		grey		#7DC87D
203	181	3546	0.62	181	3546		0.24		red		#5386BD
204	184	521	1	184	521		1		grey		#5386BD
205	184	1286	1	184	1286		1		grey		#5386BD
206	184	1434	0.76	184	1434		0.52		grey		#5386BD
207	184	1548	0.59	184	1548		0.18		grey		grey
208	184	2160	0.9	184	2160		0.8		grey		#5386BD
209	188	451	0.62	188	451		0.24		grey		darkred
210	188	2622	0.65	188	2622		0.3		grey		#5386BD
211	188	3394	0.55	188	3394		0.1		grey		#7DC87D
212	193	3266	0.53	193	3266		0.06		grey		#5386BD
213	193	3732	0.63	193	3732		0.26		grey		gold
214	200	2273	0.58	200	2273		0.16		grey		gold
215	200	2772	0.51	200	2772		0.02		grey		#5386BD
216	200	3116	0.54	200	3116		0.08		grey		#5386BD
217	201	251	0.79	201	251		0.58		red		#5386BD
218	201	2031	0.83	201	2031		0.66		red		#5386BD
219	207	922	0.63	207	922		0.26		grey		#5386BD
220	207	1585	0.88	207	1585		0.76		grey		#5386BD
221	207	2270	0.65	207	2270		0.3		grey		gold
222	207	2798	0.63	207	2798		0.26		grey		#5386BD
223	207	3092	0.66	207	3092		0.32		grey		#7DC87D
224	209	716	0.87	209	716		0.74		grey		#5386BD
225	209	791	0.93	209	791		0.86		grey		gold
226	209	1305	0.76	209	1305		0.52		grey		#7DC87D
227	209	1618	0.89	209	1618		0.78		grey		gold
228	209	1658	0.88	209	1658		0.76		grey		grey
229	209	2825	0.85	209	2825		0.7		grey		#7DC87D
230	209	2831	0.96	209	2831		0.92		grey		grey
231	209	2951	0.97	209	2951		0.94		grey		#5386BD
232	209	2989	0.96	209	2989		0.92		grey		black
233	209	3456	0.54	209	3456		0.08		grey		red
234	209	3648	0.9	209	3648		0.8		grey		#5386BD
235	211	517	0.66	211	517		0.32		grey		#5386BD
236	211	780	0.71	211	780		0.42		grey		#5386BD
237	211	1272	0.51	211	1272		0.02		grey		#5386BD
238	212	610	0.52	212	610		0.04		grey		#5386BD
239	217	2253	0.63	217	2253		0.26		red		#5386BD
240	217	2394	0.66	217	2394		0.32		red		#5386BD
241	217	2399	0.57	217	2399		0.14		grey		skyblue1
242	221	2117	0.51	221	2117		0.02		grey		#5386BD
243	223	2142	0.71	223	2142		0.42		grey		gold
244	223	3850	0.66	223	3850		0.32		grey		#5386BD
245	224	1440	0.7	224	1440		0.4		red		gold
246	224	2207	0.66	224	2207		0.32		grey		#7DC87D
247	224	2368	0.72	224	2368		0.44		grey		#5386BD
248	224	2754	0.57	224	2754		0.14		red		#5386BD
249	224	3932	0.54	224	3932		0.08		grey		#5386BD
250	228	868	0.78	228	868		0.56		grey		#5386BD
251	228	971	0.74	228	971		0.48		grey		#5386BD
252	228	1274	0.99	228	1274		0.98		grey		#5386BD
253	228	1755	1	228	1755		1		grey		#5386BD
254	228	1967	0.82	228	1967		0.64		grey		#5386BD
255	228	2403	0.76	228	2403		0.52		grey		grey
256	228	2566	0.62	228	2566		0.24		grey		darkgreen
257	228	2627	0.75	228	2627		0.5		grey		gold
258	228	2948	0.62	228	2948		0.24		grey		#5386BD
259	230	1073	0.73	230	1073		0.46		grey		gold
260	230	1450	0.66	230	1450		0.32		grey		#5386BD
261	230	1989	0.69	230	1989		0.38		grey		#7DC87D
262	230	2257	0.99	230	2257		0.98		grey		#7DC87D
263	230	2464	0.72	230	2464		0.44		grey		black
264	230	2584	0.84	230	2584		0.68		grey		#5386BD
265	230	3378	0.86	230	3378		0.72		grey		grey
266	230	3467	0.98	230	3467		0.96		grey		#5386BD
267	230	4000	0.86	230	4000		0.72		grey		black
268	231	328	0.54	231	328		0.08		grey		skyblue1
269	231	836	0.61	231	836		0.22		grey		#5386BD
270	233	718	0.6	233	718		0.2		grey		#5386BD
271	233	2885	0.64	233	2885		0.28		grey		gold
272	241	357	0.77	241	357		0.54		red		#5386BD
273	241	482	0.68	241	482		0.36		red		#5386BD
274	241	1109	0.78	241	1109		0.56		grey		#7DC87D
275	241	1393	0.61	241	1393		0.22		grey		#5386BD
276	241	2030	0.72	241	2030		0.44		grey		#5386BD
277	241	2907	0.77	241	2907		0.54		red		gold
278	241	3265	0.76	241	3265		0.52		red		#5386BD
279	241	3561	0.77	241	3561		0.54		grey		gold
280	244	1253	0.53	244	1253		0.06		grey		#5386BD
281	244	1865	0.57	244	1865		0.14		grey		black
282	244	2353	0.7	244	2353		0.4		grey		#5386BD
283	251	2031	0.96	251	2031		0.92		grey		#5386BD
284	252	3113	0.52	252	3113		0.04		grey		gold
285	255	974	0.99	255	974		0.98		grey		grey
286	255	1100	0.99	255	1100		0.98		grey		#5386BD
287	255	1105	0.85	255	1105		0.7		grey		#5386BD
288	255	1320	0.72	255	1320		0.44		grey		#5386BD
289	255	2360	0.53	255	2360		0.06		grey		#5386BD
290	255	2570	0.58	255	2570		0.16		red		#5386BD
291	255	3219	0.96	255	3219		0.92		grey		red
292	255	3294	0.98	255	3294		0.96		grey		gold
293	255	3958	0.89	255	3958		0.78		grey		#5386BD
294	256	1308	0.83	256	1308		0.66		grey		#5386BD
295	256	2930	0.75	256	2930		0.5		red		grey
296	265	479	0.51	265	479		0.02		grey		#5386BD
297	265	493	0.68	265	493		0.36		grey		#5386BD
298	265	2758	0.85	265	2758		0.7		grey		gold
299	265	3968	0.52	265	3968		0.04		grey		gold
300	267	2441	0.57	267	2441		0.14		red		gold
301	267	2887	0.57	267	2887		0.14		red		gold
302	267	3019	0.57	267	3019		0.14		red		black
303	268	680	0.73	268	680		0.46		grey		#5386BD
304	268	1556	0.67	268	1556		0.34		grey		#5386BD
305	272	1374	0.67	272	1374		0.34		grey		gold
306	272	2824	0.51	272	2824		0.02		grey		black
307	272	3965	0.53	272	3965		0.06		grey		#5386BD
308	278	871	0.52	278	871		0.04		grey		grey
309	279	423	0.72	279	423		0.44		red		#5386BD
310	279	1496	0.52	279	1496		0.04		grey		#5386BD
311	281	1193	0.64	281	1193		0.28		grey		gold
312	281	3920	0.66	281	3920		0.32		grey		#5386BD
313	284	2112	0.58	284	2112		0.16		grey		grey
314	285	761	0.72	285	761		0.44		grey		#5386BD
315	285	1627	0.79	285	1627		0.58		grey		#5386BD
316	285	1877	0.71	285	1877		0.42		grey		#5386BD
317	285	2237	0.75	285	2237		0.5		grey		red
318	285	2429	0.58	285	2429		0.16		grey		#5386BD
319	285	3677	0.55	285	3677		0.1		grey		gold
320	285	3699	0.57	285	3699		0.14		grey		#5386BD
321	291	1907	0.65	291	1907		0.3		grey		gold
322	291	2594	0.73	291	2594		0.46		grey		gold
323	292	1411	0.5	292	1411		0		grey		gold
324	295	2286	0.7	295	2286		0.4		grey		#5386BD
325	295	2669	0.88	295	2669		0.76		grey		#5386BD
326	297	1903	0.61	297	1903		0.22		red		gold
327	299	3611	0.5	299	3611		0		grey		#5386BD
328	308	1682	1	308	1682		1		grey		#5386BD
329	308	1869	0.52	308	1869		0.04		grey		#5386BD
330	308	3341	0.95	308	3341		0.9		grey		#5386BD
331	310	1820	0.95	310	1820		0.9		grey		gold
332	310	2925	0.88	310	2925		0.76		grey		#5386BD
333	310	3647	0.95	310	3647		0.9		grey		#5386BD
334	313	1072	0.67	313	1072		0.34		grey		gold
335	313	3180	0.81	313	3180		0.62		grey		grey
336	317	382	0.5	317	382		0		grey		#5386BD
337	319	3642	0.59	319	3642		0.18		grey		#5386BD
338	321	1349	0.61	321	1349		0.22		grey		gold
339	323	398	0.65	323	398		0.3		grey		#7DC87D
340	323	1454	0.69	323	1454		0.38		red		#5386BD
341	323	3743	0.61	323	3743		0.22		grey		#5386BD
342	323	3949	0.63	323	3949		0.26		grey		gold
343	335	1808	0.64	335	1808		0.28		grey		#5386BD
344	339	885	0.84	339	885		0.68		grey		#5386BD
345	339	2378	0.61	339	2378		0.22		grey		gold
346	339	2965	0.63	339	2965		0.26		grey		gold
347	343	1078	0.79	343	1078		0.58		grey		#5386BD
348	343	1336	0.6	343	1336		0.2		grey		#5386BD
349	343	3229	0.55	343	3229		0.1		grey		#5386BD
350	348	1764	0.66	348	1764		0.32		grey		#5386BD
351	351	558	0.51	351	558		0.02		grey		black
352	351	972	0.58	351	972		0.16		red		gold
353	351	3212	0.52	351	3212		0.04		red		#5386BD
354	355	1167	0.62	355	1167		0.24		grey		#5386BD
355	355	2593	0.68	355	2593		0.36		grey		#7DC87D
356	355	3309	0.65	355	3309		0.3		grey		#5386BD
357	357	482	0.84	357	482		0.68		grey		black
358	357	1109	0.93	357	1109		0.86		red		gold
359	357	1393	0.51	357	1393		0.02		red		#7DC87D
360	357	2030	0.69	357	2030		0.38		red		#5386BD
361	357	2907	0.94	357	2907		0.88		grey		#5386BD
362	357	3265	0.95	357	3265		0.9		red		#5386BD
363	357	3561	0.94	357	3561		0.88		red		gold
364	359	452	0.94	359	452		0.88		grey		#5386BD
365	359	589	0.94	359	589		0.88		grey		#5386BD
366	359	1471	0.94	359	1471		0.88		grey		#5386BD
367	359	1968	0.94	359	1968		0.88		grey		#7DC87D
368	359	2158	0.94	359	2158		0.88		grey		#5386BD
369	359	2206	0.94	359	2206		0.88		grey		#5386BD
370	359	2379	0.94	359	2379		0.88		grey		#5386BD
371	359	2950	0.94	359	2950		0.88		grey		#5386BD
372	359	3794	0.68	359	3794		0.36		grey		#5386BD
373	366	1551	0.51	366	1551		0.02		grey		#5386BD
374	367	3352	0.67	367	3352		0.34		grey		#5386BD
375	367	3892	0.55	367	3892		0.1		grey		gold
376	373	972	0.52	373	972		0.04		grey		#5386BD
377	378	1303	0.68	378	1303		0.36		grey		#5386BD
378	378	1569	0.81	378	1569		0.62		grey		#5386BD
379	379	2866	0.54	379	2866		0.08		grey		#5386BD
380	380	1624	0.63	380	1624		0.26		grey		red
381	380	2269	0.5	380	2269		0		grey		gold
382	380	2710	0.61	380	2710		0.22		grey		red
383	380	3649	0.53	380	3649		0.06		grey		#5386BD
384	381	2967	0.5	381	2967		0		grey		#5386BD
385	382	2014	0.57	382	2014		0.14		grey		#5386BD
386	393	2430	0.55	393	2430		0.1		grey		#5386BD
387	393	2589	0.64	393	2589		0.28		grey		#7DC87D
388	396	411	0.6	396	411		0.2		grey		#5386BD
389	396	777	0.54	396	777		0.08		grey		#5386BD
390	396	901	0.58	396	901		0.16		grey		#5386BD
391	396	2636	0.63	396	2636		0.26		grey		#5386BD
392	396	2817	0.5	396	2817		0		grey		#5386BD
393	396	3828	0.54	396	3828		0.08		grey		#5386BD
394	398	1454	0.56	398	1454		0.12		red		#5386BD
395	398	3743	0.81	398	3743		0.62		grey		gold
396	398	3949	0.86	398	3949		0.72		grey		grey
397	399	444	0.64	399	444		0.28		grey		#5386BD
398	399	2835	0.5	399	2835		0		grey		gold
399	399	3003	0.86	399	3003		0.72		grey		#5386BD
400	409	1295	0.68	409	1295		0.36		grey		#5386BD
401	409	2848	0.73	409	2848		0.46		grey		#5386BD
402	411	777	0.82	411	777		0.64		grey		#5386BD
403	411	901	0.85	411	901		0.7		grey		#5386BD
404	411	2636	0.83	411	2636		0.66		grey		#5386BD
405	411	2817	0.5	411	2817		0		grey		gold
406	411	3828	0.82	411	3828		0.64		grey		gold
407	413	474	0.77	413	474		0.54		grey		#5386BD
408	413	2147	0.75	413	2147		0.5		grey		#5386BD
409	413	3210	0.52	413	3210		0.04		grey		grey
410	413	3591	0.69	413	3591		0.38		grey		#5386BD
411	419	604	0.59	419	604		0.18		grey		grey
412	419	2502	0.57	419	2502		0.14		grey		gold
413	419	2764	0.59	419	2764		0.18		grey		black
414	419	2765	0.7	419	2765		0.4		grey		#5386BD
415	419	2855	0.6	419	2855		0.2		grey		#5386BD
416	420	1266	0.52	420	1266		0.04		red		gold
417	420	1359	0.53	420	1359		0.06		red		#5386BD
418	420	1807	0.82	420	1807		0.64		red		#5386BD
419	420	2192	0.77	420	2192		0.54		red		#5386BD
420	421	719	0.56	421	719		0.12		grey		black
421	421	1382	0.53	421	1382		0.06		grey		#7DC87D
422	421	1815	0.59	421	1815		0.18		grey		gold
423	421	1998	0.55	421	1998		0.1		grey		darkred
424	421	3318	0.7	421	3318		0.4		grey		red
425	421	3569	0.65	421	3569		0.3		grey		gold
426	422	425	0.9	422	425		0.8		grey		black
427	422	906	0.62	422	906		0.24		red		#5386BD
428	422	1536	0.99	422	1536		0.98		grey		#5386BD
429	422	1969	0.88	422	1969		0.76		grey		#5386BD
430	422	3582	0.73	422	3582		0.46		grey		gold
431	422	3798	0.63	422	3798		0.26		red		black
432	424	1112	0.5	424	1112		0		red		#5386BD
433	424	2187	0.82	424	2187		0.64		red		gold
434	425	810	0.5	425	810		0		red		gold
435	425	906	0.54	425	906		0.08		red		#5386BD
436	425	1536	0.91	425	1536		0.82		grey		gold
437	425	1969	0.96	425	1969		0.92		grey		#5386BD
438	425	3582	0.81	425	3582		0.62		grey		#5386BD
439	425	3798	0.66	425	3798		0.32		red		#5386BD
440	428	1338	0.58	428	1338		0.16		red		black
441	428	3197	0.5	428	3197		0		red		gold
442	428	3797	0.73	428	3797		0.46		red		#5386BD
443	430	433	0.66	430	433		0.32		grey		#5386BD
444	430	566	0.63	430	566		0.26		grey		#5386BD
445	430	1896	0.54	430	1896		0.08		red		gold
446	433	566	0.54	433	566		0.08		grey		#5386BD
447	444	2835	0.52	444	2835		0.04		grey		gold
448	444	3003	0.73	444	3003		0.46		grey		#5386BD
449	447	1107	0.5	447	1107		0		red		#5386BD
450	449	1462	0.58	449	1462		0.16		grey		#5386BD
451	449	2109	0.57	449	2109		0.14		grey		#5386BD
452	449	3965	0.55	449	3965		0.1		grey		#7DC87D
453	451	2622	0.75	451	2622		0.5		grey		#5386BD
454	451	2867	0.67	451	2867		0.34		grey		red
455	451	3225	0.65	451	3225		0.3		red		#5386BD
456	451	3394	0.85	451	3394		0.7		grey		#5386BD
457	452	589	1	452	589		1		grey		#5386BD
458	452	1471	1	452	1471		1		grey		#5386BD
459	452	1968	1	452	1968		1		grey		#5386BD
460	452	2158	1	452	2158		1		grey		#5386BD
461	452	2206	1	452	2206		1		grey		#5386BD
462	452	2379	1	452	2379		1		grey		#5386BD
463	452	2950	1	452	2950		1		grey		#5386BD
464	452	3794	0.65	452	3794		0.3		grey		gold
465	453	583	0.5	453	583		0		grey		#5386BD
466	461	3669	0.56	461	3669		0.12		grey		#5386BD
467	466	593	1	466	593		1		grey		gold
468	466	848	1	466	848		1		grey		#7DC87D
469	466	1041	1	466	1041		1		grey		#5386BD
470	466	1071	1	466	1071		1		grey		#5386BD
471	466	1421	1	466	1421		1		grey		gold
472	466	1608	1	466	1608		1		grey		#5386BD
473	466	1666	0.99	466	1666		0.98		grey		#7DC87D
474	466	1871	1	466	1871		1		grey		black
475	466	1872	1	466	1872		1		grey		darkred
476	468	962	0.57	468	962		0.14		grey		gold
477	471	1139	0.69	471	1139		0.38		red		#5386BD
478	471	1937	0.63	471	1937		0.26		red		gold
479	471	3131	0.69	471	3131		0.38		grey		grey
480	471	3499	0.56	471	3499		0.12		grey		#5386BD
481	472	1239	0.94	472	1239		0.88		grey		#5386BD
482	472	2469	1	472	2469		1		red		black
483	472	3538	0.99	472	3538		0.98		grey		#5386BD
484	472	3745	0.77	472	3745		0.54		red		#5386BD
485	473	3246	0.93	473	3246		0.86		grey		gold
486	473	3436	0.82	473	3436		0.64		grey		#5386BD
487	474	2147	0.97	474	2147		0.94		grey		#5386BD
488	474	3210	0.61	474	3210		0.22		grey		gold
489	474	3591	0.84	474	3591		0.68		grey		#5386BD
490	475	1452	0.5	475	1452		0		red		gold
491	475	2753	0.85	475	2753		0.7		red		#5386BD
492	475	3924	0.52	475	3924		0.04		red		grey
493	479	492	0.88	479	492		0.76		grey		grey
494	479	520	0.64	479	520		0.28		grey		gold
495	479	925	0.51	479	925		0.02		grey		#5386BD
496	479	1133	0.88	479	1133		0.76		grey		red
497	479	2138	0.54	479	2138		0.08		grey		#5386BD
498	479	2161	0.88	479	2161		0.76		grey		#5386BD
499	479	2844	0.63	479	2844		0.26		grey		#5386BD
500	479	3002	0.64	479	3002		0.28		grey		gold
501	479	3109	0.87	479	3109		0.74		grey		#5386BD
502	482	1109	0.88	482	1109		0.76		red		black
503	482	2030	0.58	482	2030		0.16		red		gold
504	482	2907	0.9	482	2907		0.8		grey		#5386BD
505	482	3265	0.89	482	3265		0.78		red		gold
506	482	3561	0.9	482	3561		0.8		red		grey
507	489	1357	1	489	1357		1		grey		#5386BD
508	492	520	0.73	492	520		0.46		grey		#5386BD
509	492	925	0.55	492	925		0.1		grey		#5386BD
510	492	1133	1	492	1133		1		grey		#5386BD
511	492	2138	0.61	492	2138		0.22		grey		gold
512	492	2161	1	492	2161		1		grey		gold
513	492	2844	0.72	492	2844		0.44		grey		#5386BD
514	492	3002	0.73	492	3002		0.46		grey		gold
515	492	3109	0.99	492	3109		0.98		grey		#5386BD
516	492	3785	0.53	492	3785		0.06		grey		#5386BD
517	493	741	0.73	493	741		0.46		grey		#7DC87D
518	493	2652	0.53	493	2652		0.06		grey		#5386BD
519	493	2758	0.79	493	2758		0.58		grey		#5386BD
520	493	3789	0.73	493	3789		0.46		grey		grey
521	493	3968	0.6	493	3968		0.2		grey		#7DC87D
522	496	2435	0.81	496	2435		0.62		red		skyblue1
523	496	2450	0.97	496	2450		0.94		red		#5386BD
524	496	2826	0.95	496	2826		0.9		red		grey
525	500	532	0.68	500	532		0.36		grey		#5386BD
526	500	2998	0.53	500	2998		0.06		red		#5386BD
527	500	3045	0.66	500	3045		0.32		grey		#7DC87D
528	502	3240	0.58	502	3240		0.16		grey		gold
529	504	3362	0.79	504	3362		0.58		red		#5386BD
530	513	2091	0.57	513	2091		0.14		grey		grey
531	514	802	0.77	514	802		0.54		grey		#5386BD
532	514	1096	0.88	514	1096		0.76		grey		gold
533	514	1572	0.92	514	1572		0.84		grey		gold
534	514	1654	0.55	514	1654		0.1		red		gold
535	514	2271	0.53	514	2271		0.06		grey		#5386BD
536	514	2468	0.9	514	2468		0.8		red		grey
537	514	3106	0.59	514	3106		0.18		red		gold
538	514	3120	0.67	514	3120		0.34		red		#5386BD
539	514	3843	0.67	514	3843		0.34		red		#5386BD
540	517	780	0.5	517	780		0		grey		#5386BD
541	520	925	0.68	520	925		0.36		grey		#5386BD
542	520	1133	0.73	520	1133		0.46		grey		black
543	520	2138	0.62	520	2138		0.24		grey		#5386BD
544	520	2161	0.73	520	2161		0.46		grey		#5386BD
545	520	2844	0.95	520	2844		0.9		grey		#5386BD
546	520	3002	0.52	520	3002		0.04		grey		#5386BD
547	520	3109	0.72	520	3109		0.44		grey		#7DC87D
548	521	1286	1	521	1286		1		grey		#5386BD
549	521	1434	0.76	521	1434		0.52		grey		#5386BD
550	521	1548	0.59	521	1548		0.18		grey		black
551	521	2160	0.9	521	2160		0.8		grey		#5386BD
552	522	1464	0.52	522	1464		0.04		grey		gold
553	522	1775	0.79	522	1775		0.58		grey		#5386BD
554	522	2411	0.79	522	2411		0.58		grey		skyblue1
555	522	2424	0.52	522	2424		0.04		grey		grey
556	522	3590	0.73	522	3590		0.46		grey		#5386BD
557	523	2794	0.62	523	2794		0.24		grey		gold
558	524	596	0.87	524	596		0.74		grey		black
559	524	896	0.76	524	896		0.52		red		gold
560	524	967	0.73	524	967		0.46		grey		#5386BD
561	524	1060	0.67	524	1060		0.34		grey		#7DC87D
562	524	1478	0.98	524	1478		0.96		grey		gold
563	524	3087	0.93	524	3087		0.86		grey		gold
564	524	3243	0.87	524	3243		0.74		grey		#5386BD
565	527	3914	0.58	527	3914		0.16		grey		#5386BD
566	532	1561	0.65	532	1561		0.3		grey		gold
567	532	2772	0.57	532	2772		0.14		grey		gold
568	532	2998	0.52	532	2998		0.04		red		gold
569	534	2339	0.6	534	2339		0.2		grey		#5386BD
570	534	2839	0.58	534	2839		0.16		grey		#5386BD
571	536	3385	0.55	536	3385		0.1		grey		gold
572	537	805	0.51	537	805		0.02		grey		#5386BD
573	537	1442	0.6	537	1442		0.2		grey		#5386BD
574	540	3618	0.56	540	3618		0.12		grey		#5386BD
575	542	951	0.52	542	951		0.04		grey		gold
576	542	1080	0.52	542	1080		0.04		grey		gold
577	542	1103	0.51	542	1103		0.02		grey		#5386BD
578	542	1616	0.52	542	1616		0.04		grey		#5386BD
579	542	2455	0.51	542	2455		0.02		grey		#5386BD
580	545	3124	0.61	545	3124		0.22		grey		#5386BD
581	545	3567	0.61	545	3567		0.22		red		#5386BD
582	547	683	0.57	547	683		0.14		grey		#5386BD
583	547	3417	0.51	547	3417		0.02		grey		#5386BD
584	550	1941	0.75	550	1941		0.5		grey		gold
585	550	2457	0.98	550	2457		0.96		grey		#5386BD
586	550	2955	0.51	550	2955		0.02		grey		#5386BD
587	550	3237	0.69	550	3237		0.38		grey		grey
588	550	3744	0.59	550	3744		0.18		grey		#5386BD
589	550	3894	0.92	550	3894		0.84		grey		#7DC87D
590	550	3951	0.54	550	3951		0.08		grey		gold
591	552	2488	0.54	552	2488		0.08		grey		#5386BD
592	554	1140	0.65	554	1140		0.3		grey		gold
593	554	1588	0.52	554	1588		0.04		grey		#5386BD
594	554	2499	0.72	554	2499		0.44		grey		#5386BD
595	554	2604	0.86	554	2604		0.72		grey		#5386BD
596	554	3480	1	554	3480		1		grey		grey
597	554	3855	0.83	554	3855		0.66		grey		#5386BD
598	555	1694	0.56	555	1694		0.12		red		#5386BD
599	555	1828	0.66	555	1828		0.32		grey		#5386BD
600	555	2248	0.71	555	2248		0.42		grey		#5386BD
601	555	2514	0.68	555	2514		0.36		grey		#7DC87D
602	557	1560	0.72	557	1560		0.44		grey		#5386BD
603	558	972	0.57	558	972		0.14		red		#5386BD
604	558	996	0.55	558	996		0.1		red		#5386BD
605	558	1144	0.57	558	1144		0.14		grey		gold
606	558	1495	0.66	558	1495		0.32		grey		#5386BD
607	558	3018	0.68	558	3018		0.36		grey		#5386BD
608	566	1896	0.78	566	1896		0.56		red		#5386BD
609	569	1196	0.6	569	1196		0.2		grey		#5386BD
610	570	3074	0.5	570	3074		0		grey		#5386BD
611	575	2273	0.58	575	2273		0.16		red		#5386BD
612	576	775	0.69	576	775		0.38		red		#5386BD
613	576	2773	0.59	576	2773		0.18		red		#5386BD
614	576	2852	0.66	576	2852		0.32		red		#5386BD
615	576	3103	0.53	576	3103		0.06		red		gold
616	576	3156	0.66	576	3156		0.32		grey		gold
617	576	3234	0.68	576	3234		0.36		red		#5386BD
618	583	646	0.52	583	646		0.04		grey		#5386BD
619	587	2848	0.5	587	2848		0		grey		#5386BD
620	588	1183	0.57	588	1183		0.14		grey		#5386BD
621	589	1471	1	589	1471		1		grey		#5386BD
622	589	1968	1	589	1968		1		grey		#5386BD
623	589	2158	1	589	2158		1		grey		skyblue1
624	589	2206	1	589	2206		1		grey		grey
625	589	2379	1	589	2379		1		grey		#7DC87D
626	589	2950	1	589	2950		1		grey		black
627	589	3794	0.65	589	3794		0.3		grey		#5386BD
628	591	1120	0.97	591	1120		0.94		red		#5386BD
629	591	1291	1	591	1291		1		grey		#5386BD
630	591	2789	1	591	2789		1		red		#5386BD
631	591	3628	1	591	3628		1		red		#5386BD
632	592	2743	0.53	592	2743		0.06		grey		red
633	593	848	1	593	848		1		grey		red
634	593	1041	1	593	1041		1		grey		#5386BD
635	593	1071	1	593	1071		1		grey		black
636	593	1421	1	593	1421		1		grey		black
637	593	1608	1	593	1608		1		grey		#5386BD
638	593	1666	0.99	593	1666		0.98		grey		black
639	593	1871	1	593	1871		1		grey		#5386BD
640	593	1872	1	593	1872		1		grey		#5386BD
641	596	896	0.7	596	896		0.4		red		#5386BD
642	596	967	0.65	596	967		0.3		grey		#5386BD
643	596	1060	0.58	596	1060		0.16		grey		#5386BD
644	596	1478	0.86	596	1478		0.72		grey		#5386BD
645	596	3087	0.84	596	3087		0.68		grey		#5386BD
646	596	3243	0.78	596	3243		0.56		grey		#5386BD
647	604	2502	0.53	604	2502		0.06		grey		gold
648	604	2765	0.7	604	2765		0.4		grey		#5386BD
649	604	2855	0.56	604	2855		0.12		grey		gold
650	607	2694	0.57	607	2694		0.14		grey		#5386BD
651	607	3967	0.67	607	3967		0.34		grey		red
652	610	1374	0.59	610	1374		0.18		grey		#5386BD
653	622	2361	0.84	622	2361		0.68		grey		skyblue1
654	623	3156	0.5	623	3156		0		red		gold
655	624	741	0.62	624	741		0.24		grey		gold
656	624	2652	0.82	624	2652		0.64		grey		gold
657	624	3002	0.64	624	3002		0.28		grey		gold
658	624	3789	0.62	624	3789		0.24		grey		#5386BD
659	629	1646	0.56	629	1646		0.12		grey		#5386BD
660	631	2091	0.65	631	2091		0.3		grey		#5386BD
661	632	893	1	632	893		1		grey		#5386BD
662	632	1089	1	632	1089		1		grey		gold
663	632	1579	1	632	1579		1		grey		#5386BD
664	632	2641	1	632	2641		1		grey		#5386BD
665	635	1261	0.92	635	1261		0.84		grey		gold
666	635	1431	0.81	635	1431		0.62		red		#5386BD
667	635	1461	0.82	635	1461		0.64		red		#5386BD
668	635	2048	0.78	635	2048		0.56		grey		#5386BD
669	635	2125	0.86	635	2125		0.72		grey		#7DC87D
670	635	2619	0.85	635	2619		0.7		grey		black
671	635	2941	0.91	635	2941		0.82		grey		gold
672	635	3664	0.76	635	3664		0.52		grey		#7DC87D
673	636	1956	0.64	636	1956		0.28		grey		#7DC87D
674	637	1906	0.52	637	1906		0.04		grey		#5386BD
675	637	3386	0.5	637	3386		0		grey		gold
676	638	1878	0.6	638	1878		0.2		grey		#5386BD
677	638	2066	0.98	638	2066		0.96		grey		#5386BD
678	646	935	0.52	646	935		0.04		grey		#5386BD
679	650	2558	0.61	650	2558		0.22		grey		#5386BD
680	651	3364	0.59	651	3364		0.18		grey		skyblue1
681	653	2543	0.52	653	2543		0.04		red		gold
682	654	1237	0.64	654	1237		0.28		grey		#5386BD
683	654	1769	0.88	654	1769		0.76		grey		#7DC87D
684	654	1785	0.65	654	1785		0.3		grey		gold
685	654	2734	0.8	654	2734		0.6		grey		#5386BD
686	654	2736	0.55	654	2736		0.1		grey		#5386BD
687	654	3072	0.51	654	3072		0.02		grey		#5386BD
688	655	1560	0.52	655	1560		0.04		grey		black
689	655	2303	0.67	655	2303		0.34		grey		#5386BD
690	670	1144	0.5	670	1144		0		grey		gold
691	670	1338	0.74	670	1338		0.48		grey		gold
692	670	3197	0.64	670	3197		0.28		grey		#5386BD
693	670	3797	0.6	670	3797		0.2		grey		gold
694	672	2106	0.58	672	2106		0.16		grey		#5386BD
695	673	842	1	673	842		1		grey		#7DC87D
696	675	2112	0.5	675	2112		0		grey		#5386BD
697	680	1556	0.93	680	1556		0.86		grey		grey
698	680	2080	0.68	680	2080		0.36		grey		#5386BD
699	683	3417	0.7	683	3417		0.4		grey		#5386BD
700	687	2377	0.58	687	2377		0.16		grey		#5386BD
701	687	2634	0.59	687	2634		0.18		grey		#5386BD
702	699	830	0.57	699	830		0.14		grey		grey
703	699	1022	0.76	699	1022		0.52		grey		gold
704	699	1037	0.51	699	1037		0.02		grey		gold
705	699	1164	1	699	1164		1		grey		#5386BD
706	699	2920	0.82	699	2920		0.64		grey		#5386BD
707	699	3212	0.58	699	3212		0.16		grey		#5386BD
708	699	3474	0.84	699	3474		0.68		grey		#5386BD
709	702	1869	0.73	702	1869		0.46		grey		#5386BD
710	703	2200	0.77	703	2200		0.54		grey		#5386BD
711	716	791	0.94	716	791		0.88		grey		gold
712	716	1305	0.85	716	1305		0.7		grey		#5386BD
713	716	1618	0.98	716	1618		0.96		grey		#7DC87D
714	716	1658	0.91	716	1658		0.82		grey		#5386BD
715	716	2825	0.8	716	2825		0.6		grey		#5386BD
716	716	2831	0.83	716	2831		0.66		grey		darkred
717	716	2951	0.9	716	2951		0.8		grey		red
718	716	2989	0.89	716	2989		0.78		grey		red
719	716	3456	0.66	716	3456		0.32		grey		#7DC87D
720	716	3648	0.89	716	3648		0.78		grey		gold
721	718	2885	0.5	718	2885		0		grey		#5386BD
722	719	1382	0.51	719	1382		0.02		grey		grey
723	719	1815	0.55	719	1815		0.1		grey		#5386BD
724	719	1998	0.61	719	1998		0.22		grey		#5386BD
725	719	3318	0.61	719	3318		0.22		grey		#5386BD
726	719	3569	0.55	719	3569		0.1		grey		#5386BD
727	734	951	0.72	734	951		0.44		grey		#5386BD
728	734	1080	0.72	734	1080		0.44		grey		#5386BD
729	734	1097	0.73	734	1097		0.46		grey		#5386BD
730	734	1103	0.73	734	1103		0.46		grey		gold
731	734	1616	0.69	734	1616		0.38		grey		#5386BD
732	734	1818	0.59	734	1818		0.18		grey		#5386BD
733	734	2370	0.59	734	2370		0.18		grey		#5386BD
734	734	2436	0.65	734	2436		0.3		grey		black
735	734	2455	0.72	734	2455		0.44		grey		gold
736	734	3035	0.75	734	3035		0.5		grey		#5386BD
737	734	3596	0.73	734	3596		0.46		grey		#5386BD
738	741	2652	0.76	741	2652		0.52		grey		#5386BD
739	741	2758	0.57	741	2758		0.14		grey		#5386BD
740	741	3789	1	741	3789		1		grey		#5386BD
741	741	3968	0.58	741	3968		0.16		grey		grey
742	743	1021	0.59	743	1021		0.18		grey		#5386BD
743	743	1265	0.64	743	1265		0.28		grey		#7DC87D
744	743	1365	0.76	743	1365		0.52		grey		#5386BD
745	743	2620	0.58	743	2620		0.16		grey		gold
746	743	2759	0.51	743	2759		0.02		grey		gold
747	751	1275	0.61	751	1275		0.22		grey		#5386BD
748	751	2162	1	751	2162		1		red		#5386BD
749	751	2282	0.56	751	2282		0.12		red		gold
750	758	947	0.51	758	947		0.02		grey		#5386BD
751	759	887	0.75	759	887		0.5		grey		#5386BD
752	759	907	0.79	759	907		0.58		grey		#5386BD
753	759	1253	0.7	759	1253		0.4		grey		#5386BD
754	759	2032	0.63	759	2032		0.26		grey		#5386BD
755	759	2820	0.61	759	2820		0.22		grey		gold
756	759	2877	0.67	759	2877		0.34		grey		#5386BD
757	761	1627	0.83	761	1627		0.66		grey		#5386BD
758	761	1877	0.57	761	1877		0.14		grey		grey
759	761	2237	0.97	761	2237		0.94		grey		#5386BD
760	761	2429	0.73	761	2429		0.46		grey		#7DC87D
761	761	3699	0.75	761	3699		0.5		grey		grey
762	765	1617	0.5	765	1617		0		grey		#5386BD
763	768	2444	0.51	768	2444		0.02		grey		#5386BD
764	768	3411	0.68	768	3411		0.36		grey		#5386BD
765	775	2036	0.64	775	2036		0.28		red		grey
766	775	2773	0.83	775	2773		0.66		red		#5386BD
767	775	2852	0.97	775	2852		0.94		red		#5386BD
768	775	3103	0.79	775	3103		0.58		red		gold
769	775	3156	0.93	775	3156		0.86		red		#7DC87D
770	775	3234	0.99	775	3234		0.98		red		#5386BD
771	777	901	0.94	777	901		0.88		grey		#5386BD
772	777	2322	0.56	777	2322		0.12		grey		#5386BD
773	777	2636	0.91	777	2636		0.82		grey		red
774	777	3828	1	777	3828		1		grey		gold
775	791	1305	0.83	791	1305		0.66		grey		gold
776	791	1618	0.96	791	1618		0.92		grey		#5386BD
777	791	1658	0.93	791	1658		0.86		grey		grey
778	791	2825	0.82	791	2825		0.64		grey		gold
779	791	2831	0.89	791	2831		0.78		grey		#5386BD
780	791	2951	0.94	791	2951		0.88		grey		#7DC87D
781	791	2989	0.95	791	2989		0.9		grey		#5386BD
782	791	3456	0.61	791	3456		0.22		grey		#5386BD
783	791	3648	0.91	791	3648		0.82		grey		#7DC87D
784	798	914	0.9	798	914		0.8		grey		gold
785	798	1168	0.99	798	1168		0.98		grey		#5386BD
786	798	1768	0.99	798	1768		0.98		grey		gold
787	798	1935	0.51	798	1935		0.02		grey		#5386BD
788	802	1096	0.88	802	1096		0.76		grey		#5386BD
789	802	1572	0.73	802	1572		0.46		grey		gold
790	802	1654	0.61	802	1654		0.22		red		#5386BD
791	802	2468	0.8	802	2468		0.6		red		darkred
792	802	3106	0.58	802	3106		0.16		red		#5386BD
793	802	3120	0.61	802	3120		0.22		red		#5386BD
794	802	3843	0.7	802	3843		0.4		red		gold
795	805	1442	0.6	805	1442		0.2		grey		#5386BD
796	805	1945	0.58	805	1945		0.16		red		#5386BD
797	805	3724	0.54	805	3724		0.08		grey		#5386BD
798	806	1516	0.92	806	1516		0.84		grey		grey
799	806	2706	0.93	806	2706		0.86		grey		#5386BD
800	806	2799	0.64	806	2799		0.28		grey		gold
801	806	2996	0.68	806	2996		0.36		grey		gold
802	806	3639	1	806	3639		1		grey		gold
803	806	3781	0.96	806	3781		0.92		grey		gold
804	806	3885	0.58	806	3885		0.16		grey		#5386BD
805	807	832	0.57	807	832		0.14		grey		gold
806	807	2008	0.59	807	2008		0.18		grey		#5386BD
807	807	2439	0.72	807	2439		0.44		grey		red
808	809	2829	0.66	809	2829		0.32		grey		#5386BD
809	809	3687	0.88	809	3687		0.76		grey		grey
810	810	1969	0.51	810	1969		0.02		red		gold
811	810	3582	0.5	810	3582		0		red		#5386BD
812	810	3798	0.6	810	3798		0.2		red		gold
813	823	953	0.69	823	953		0.38		grey		#5386BD
814	825	1079	0.61	825	1079		0.22		grey		#5386BD
815	825	1361	1	825	1361		1		grey		#5386BD
816	829	1241	0.51	829	1241		0.02		grey		#5386BD
817	830	1022	0.51	830	1022		0.02		grey		#5386BD
818	830	1164	0.57	830	1164		0.14		grey		#5386BD
819	832	2008	0.79	832	2008		0.58		grey		#5386BD
820	832	2439	0.75	832	2439		0.5		grey		black
821	833	3008	0.54	833	3008		0.08		grey		gold
822	843	1977	0.77	843	1977		0.54		grey		gold
823	843	3963	0.69	843	3963		0.38		grey		#5386BD
824	844	1943	0.58	844	1943		0.16		grey		#7DC87D
825	847	1638	0.75	847	1638		0.5		grey		grey
826	847	1717	0.53	847	1717		0.06		red		#5386BD
827	847	3369	0.96	847	3369		0.92		red		#5386BD
828	848	1041	1	848	1041		1		grey		#5386BD
829	848	1071	1	848	1071		1		grey		gold
830	848	1421	1	848	1421		1		grey		#5386BD
831	848	1608	1	848	1608		1		grey		#5386BD
832	848	1666	0.99	848	1666		0.98		grey		red
833	848	1871	1	848	1871		1		grey		skyblue1
834	848	1872	1	848	1872		1		grey		#5386BD
835	850	884	0.52	850	884		0.04		grey		#5386BD
836	856	2596	0.7	856	2596		0.4		grey		#5386BD
837	861	2635	0.62	861	2635		0.24		grey		#5386BD
838	861	3133	0.95	861	3133		0.9		grey		#5386BD
839	861	3872	0.72	861	3872		0.44		grey		gold
840	864	920	0.57	864	920		0.14		grey		#5386BD
841	868	971	0.94	868	971		0.88		grey		gold
842	868	1106	0.55	868	1106		0.1		grey		#7DC87D
843	868	1274	0.77	868	1274		0.54		grey		skyblue1
844	868	1755	0.78	868	1755		0.56		grey		#5386BD
845	868	1967	0.96	868	1967		0.92		grey		gold
846	868	2403	0.98	868	2403		0.96		grey		gold
847	868	2566	0.82	868	2566		0.64		grey		#7DC87D
848	868	2627	0.95	868	2627		0.9		grey		#5386BD
849	868	2633	0.64	868	2633		0.28		grey		#5386BD
850	868	2832	0.56	868	2832		0.12		grey		gold
851	868	2948	0.77	868	2948		0.54		grey		#5386BD
852	873	3579	0.66	873	3579		0.32		grey		#5386BD
853	878	1500	0.55	878	1500		0.1		grey		#5386BD
854	878	1552	0.92	878	1552		0.84		grey		#5386BD
855	878	1744	0.59	878	1744		0.18		grey		#5386BD
856	878	2120	0.9	878	2120		0.8		grey		grey
857	878	2314	0.59	878	2314		0.18		grey		#5386BD
858	878	2973	0.53	878	2973		0.06		grey		#5386BD
859	878	3682	0.56	878	3682		0.12		grey		#5386BD
860	878	3815	0.53	878	3815		0.06		grey		#5386BD
861	880	3859	0.5	880	3859		0		grey		#7DC87D
862	885	2378	0.61	885	2378		0.22		grey		gold
863	885	2965	0.63	885	2965		0.26		grey		#5386BD
864	887	907	0.9	887	907		0.8		grey		#5386BD
865	887	1253	0.55	887	1253		0.1		grey		gold
866	887	2032	0.82	887	2032		0.64		grey		#5386BD
867	887	2877	0.82	887	2877		0.64		grey		#5386BD
868	887	3948	0.5	887	3948		0		grey		grey
869	892	895	0.5	892	895		0		grey		#5386BD
870	892	967	0.59	892	967		0.18		grey		#5386BD
871	892	1324	0.79	892	1324		0.58		grey		#5386BD
872	892	2169	0.52	892	2169		0.04		grey		gold
873	892	3281	0.51	892	3281		0.02		grey		#5386BD
874	893	1089	1	893	1089		1		grey		#5386BD
875	893	1579	1	893	1579		1		grey		#5386BD
876	893	2641	1	893	2641		1		grey		#5386BD
877	895	1060	0.56	895	1060		0.12		grey		#5386BD
878	896	967	0.56	896	967		0.12		red		#7DC87D
879	896	1060	0.58	896	1060		0.16		red		#5386BD
880	896	1478	0.78	896	1478		0.56		red		black
881	896	3087	0.78	896	3087		0.56		red		#5386BD
882	896	3243	0.76	896	3243		0.52		red		gold
883	901	2322	0.5	901	2322		0		grey		gold
884	901	2636	0.95	901	2636		0.9		grey		gold
885	901	3828	0.94	901	3828		0.88		grey		#7DC87D
886	906	1536	0.61	906	1536		0.22		red		#5386BD
887	906	1969	0.51	906	1969		0.02		red		#5386BD
888	907	1253	0.54	907	1253		0.08		grey		#5386BD
889	907	2032	0.83	907	2032		0.66		grey		gold
890	907	2877	0.87	907	2877		0.74		grey		#5386BD
891	907	3948	0.51	907	3948		0.02		grey		#5386BD
892	913	2003	0.51	913	2003		0.02		red		grey
893	913	2339	0.59	913	2339		0.18		red		red
894	913	2839	0.57	913	2839		0.14		red		#7DC87D
895	913	3424	0.5	913	3424		0		red		grey
896	914	1168	0.91	914	1168		0.82		grey		black
897	914	1768	0.91	914	1768		0.82		grey		gold
898	914	1935	0.52	914	1935		0.04		grey		gold
899	921	3824	0.55	921	3824		0.1		grey		#5386BD
900	922	1072	0.51	922	1072		0.02		grey		#5386BD
901	922	1585	0.75	922	1585		0.5		grey		grey
902	922	2270	0.63	922	2270		0.26		grey		#5386BD
903	922	2798	0.6	922	2798		0.2		grey		#5386BD
904	922	3092	0.63	922	3092		0.26		grey		gold
905	925	1076	0.56	925	1076		0.12		grey		gold
906	925	1133	0.55	925	1133		0.1		grey		gold
907	925	2138	0.69	925	2138		0.38		grey		#5386BD
908	925	2161	0.55	925	2161		0.1		grey		gold
909	925	2844	0.7	925	2844		0.4		grey		#5386BD
910	925	3109	0.55	925	3109		0.1		grey		#5386BD
911	926	3059	0.51	926	3059		0.02		grey		gold
912	927	2029	0.71	927	2029		0.42		grey		gold
913	927	3059	0.74	927	3059		0.48		grey		gold
914	927	3296	0.72	927	3296		0.44		grey		grey
915	927	3711	0.61	927	3711		0.22		grey		#5386BD
916	928	3792	0.54	928	3792		0.08		red		#5386BD
917	937	1835	0.64	937	1835		0.28		red		#5386BD
918	943	1831	0.55	943	1831		0.1		grey		gold
919	943	3471	0.52	943	3471		0.04		grey		gold
920	945	1019	0.61	945	1019		0.22		grey		#5386BD
921	945	1336	0.78	945	1336		0.56		grey		#5386BD
922	945	3537	0.74	945	3537		0.48		grey		grey
923	947	2945	0.7	947	2945		0.4		grey		gold
924	948	1338	0.57	948	1338		0.14		grey		#7DC87D
925	948	3509	0.78	948	3509		0.56		red		grey
926	949	1251	0.95	949	1251		0.9		grey		gold
927	949	2621	1	949	2621		1		grey		gold
928	949	2880	0.52	949	2880		0.04		grey		#5386BD
929	949	3908	0.95	949	3908		0.9		grey		gold
930	951	1080	1	951	1080		1		grey		#5386BD
931	951	1097	0.93	951	1097		0.86		grey		#5386BD
932	951	1103	0.99	951	1103		0.98		grey		#5386BD
933	951	1616	0.97	951	1616		0.94		grey		#5386BD
934	951	1736	0.59	951	1736		0.18		grey		gold
935	951	1818	0.87	951	1818		0.74		grey		#5386BD
936	951	2370	0.58	951	2370		0.16		grey		#5386BD
937	951	2436	0.71	951	2436		0.42		grey		gold
938	951	2455	0.86	951	2455		0.72		grey		#5386BD
939	951	3035	0.81	951	3035		0.62		grey		gold
940	951	3596	0.7	951	3596		0.4		grey		#5386BD
941	953	2342	0.5	953	2342		0		grey		#5386BD
942	959	3466	0.69	959	3466		0.38		grey		#5386BD
943	964	3326	0.9	964	3326		0.8		grey		#5386BD
944	964	3685	0.67	964	3685		0.34		grey		#5386BD
945	967	1060	0.62	967	1060		0.24		grey		#5386BD
946	967	1324	0.59	967	1324		0.18		grey		#5386BD
947	967	1478	0.73	967	1478		0.46		grey		grey
948	967	3087	0.73	967	3087		0.46		grey		black
949	967	3243	0.67	967	3243		0.34		grey		#5386BD
950	968	1118	0.57	968	1118		0.14		grey		#5386BD
951	968	2678	0.65	968	2678		0.3		grey		black
952	968	3017	0.59	968	3017		0.18		grey		#5386BD
953	969	1554	0.51	969	1554		0.02		grey		#5386BD
954	969	2042	0.65	969	2042		0.3		grey		#5386BD
955	969	2556	0.52	969	2556		0.04		grey		#5386BD
956	969	3245	0.73	969	3245		0.46		grey		#5386BD
957	970	2611	0.54	970	2611		0.08		grey		#5386BD
958	971	1106	0.51	971	1106		0.02		grey		gold
959	971	1274	0.73	971	1274		0.46		grey		#5386BD
960	971	1755	0.74	971	1755		0.48		grey		grey
961	971	1967	0.92	971	1967		0.84		grey		#5386BD
962	971	2403	0.94	971	2403		0.88		grey		#7DC87D
963	971	2566	0.86	971	2566		0.72		grey		#5386BD
964	971	2627	0.99	971	2627		0.98		grey		#7DC87D
965	971	2633	0.6	971	2633		0.2		grey		gold
966	971	2832	0.52	971	2832		0.04		grey		#5386BD
967	971	2948	0.71	971	2948		0.42		grey		grey
968	972	3212	0.64	972	3212		0.28		grey		black
969	974	1100	1	974	1100		1		grey		grey
970	974	1105	0.86	974	1105		0.72		grey		gold
971	974	1320	0.71	974	1320		0.42		grey		grey
972	974	2360	0.54	974	2360		0.08		grey		#5386BD
973	974	2570	0.58	974	2570		0.16		red		gold
974	974	3219	0.97	974	3219		0.94		grey		grey
975	974	3294	0.99	974	3294		0.98		grey		#5386BD
976	974	3958	0.9	974	3958		0.8		grey		gold
977	984	3104	0.64	984	3104		0.28		grey		gold
978	986	1049	0.51	986	1049		0.02		grey		#5386BD
979	986	1630	0.71	986	1630		0.42		grey		black
980	986	2098	0.81	986	2098		0.62		grey		#5386BD
981	986	3690	0.63	986	3690		0.26		grey		#5386BD
982	986	3912	0.73	986	3912		0.46		grey		#5386BD
983	996	1144	0.65	996	1144		0.3		red		#5386BD
984	996	1495	0.71	996	1495		0.42		red		#5386BD
985	996	3018	0.53	996	3018		0.06		red		#5386BD
986	1007	1329	0.66	1007	1329		0.32		grey		#5386BD
987	1007	1746	0.53	1007	1746		0.06		grey		#5386BD
988	1007	2230	0.98	1007	2230		0.96		grey		#5386BD
989	1014	1819	0.53	1014	1819		0.06		grey		#5386BD
990	1019	1336	0.6	1019	1336		0.2		grey		gold
991	1021	1265	0.88	1021	1265		0.76		grey		#5386BD
992	1021	1365	0.74	1021	1365		0.48		grey		#5386BD
993	1021	1375	0.51	1021	1375		0.02		grey		gold
994	1021	2620	0.9	1021	2620		0.8		grey		gold
995	1021	2759	0.71	1021	2759		0.42		grey		#5386BD
996	1021	3228	0.52	1021	3228		0.04		red		#5386BD
997	1022	1164	0.76	1022	1164		0.52		grey		#5386BD
998	1022	2920	0.58	1022	2920		0.16		grey		gold
999	1022	3474	0.61	1022	3474		0.22		grey		#5386BD
1000	1032	2692	0.85	1032	2692		0.7		grey		#5386BD
1001	1032	3154	0.87	1032	3154		0.74		grey		#5386BD
1002	1037	1164	0.51	1037	1164		0.02		grey		gold
1003	1037	1960	0.64	1037	1960		0.28		red		#7DC87D
1004	1037	2920	0.54	1037	2920		0.08		grey		gold
1005	1037	3212	0.6	1037	3212		0.2		grey		gold
1006	1039	2031	0.5	1039	2031		0		grey		#5386BD
1007	1041	1071	1	1041	1071		1		grey		#7DC87D
1008	1041	1421	1	1041	1421		1		grey		#5386BD
1009	1041	1608	1	1041	1608		1		grey		#5386BD
1010	1041	1666	0.99	1041	1666		0.98		grey		#5386BD
1011	1041	1871	1	1041	1871		1		grey		gold
1012	1041	1872	1	1041	1872		1		grey		gold
1013	1049	1630	0.63	1049	1630		0.26		grey		gold
1014	1049	3912	0.51	1049	3912		0.02		grey		#5386BD
1015	1057	1401	0.81	1057	1401		0.62		grey		gold
1016	1057	1940	0.5	1057	1940		0		grey		#5386BD
1017	1057	2163	0.52	1057	2163		0.04		grey		#5386BD
1018	1057	2320	0.77	1057	2320		0.54		grey		#5386BD
1019	1057	2687	0.6	1057	2687		0.2		grey		#5386BD
1020	1057	3702	0.55	1057	3702		0.1		red		#5386BD
1021	1057	3807	0.6	1057	3807		0.2		grey		#7DC87D
1022	1058	3513	0.5	1058	3513		0		grey		#5386BD
1023	1060	1478	0.68	1060	1478		0.36		grey		#5386BD
1024	1060	3087	0.69	1060	3087		0.38		grey		black
1025	1060	3243	0.63	1060	3243		0.26		grey		#5386BD
1026	1071	1421	1	1071	1421		1		grey		#5386BD
1027	1071	1608	1	1071	1608		1		grey		#5386BD
1028	1071	1666	0.99	1071	1666		0.98		grey		#5386BD
1029	1071	1871	1	1071	1871		1		grey		#7DC87D
1030	1071	1872	1	1071	1872		1		grey		#5386BD
1031	1072	1585	0.51	1072	1585		0.02		grey		#5386BD
1032	1072	3180	0.6	1072	3180		0.2		grey		#5386BD
1033	1073	1989	0.95	1073	1989		0.9		grey		gold
1034	1073	2257	0.72	1073	2257		0.44		grey		gold
1035	1073	2464	0.5	1073	2464		0		grey		#5386BD
1036	1073	2584	0.57	1073	2584		0.14		grey		gold
1037	1073	3378	0.59	1073	3378		0.18		grey		#5386BD
1038	1073	3467	0.71	1073	3467		0.42		grey		#5386BD
1039	1073	4000	0.59	1073	4000		0.18		grey		#5386BD
1040	1076	2138	0.65	1076	2138		0.3		grey		#5386BD
1041	1078	1336	0.53	1078	1336		0.06		grey		#5386BD
1042	1078	3229	0.59	1078	3229		0.18		grey		gold
1043	1079	1361	0.61	1079	1361		0.22		grey		#5386BD
1044	1079	2042	0.55	1079	2042		0.1		grey		gold
1045	1079	3245	0.53	1079	3245		0.06		grey		#5386BD
1046	1080	1097	0.93	1080	1097		0.86		grey		gold
1047	1080	1103	0.99	1080	1103		0.98		grey		#5386BD
1048	1080	1616	0.97	1080	1616		0.94		grey		#5386BD
1049	1080	1736	0.59	1080	1736		0.18		grey		#5386BD
1050	1080	1818	0.87	1080	1818		0.74		grey		#5386BD
1051	1080	2370	0.58	1080	2370		0.16		grey		gold
1052	1080	2436	0.71	1080	2436		0.42		grey		#5386BD
1053	1080	2455	0.86	1080	2455		0.72		grey		black
1054	1080	3035	0.81	1080	3035		0.62		grey		#5386BD
1055	1080	3596	0.7	1080	3596		0.4		grey		#5386BD
1056	1085	1110	0.75	1085	1110		0.5		grey		black
1057	1085	1213	0.61	1085	1213		0.22		grey		skyblue1
1058	1085	1353	0.72	1085	1353		0.44		grey		#5386BD
1059	1085	1456	0.56	1085	1456		0.12		grey		#5386BD
1060	1085	2101	0.56	1085	2101		0.12		grey		grey
1061	1085	2359	0.57	1085	2359		0.14		grey		#5386BD
1062	1085	2505	0.66	1085	2505		0.32		grey		#5386BD
1063	1085	3873	0.53	1085	3873		0.06		grey		#5386BD
1064	1086	1290	0.5	1086	1290		0		grey		gold
1065	1089	1579	1	1089	1579		1		grey		gold
1066	1089	2641	1	1089	2641		1		grey		#5386BD
1067	1096	1572	0.83	1096	1572		0.66		grey		#5386BD
1068	1096	1654	0.67	1096	1654		0.34		red		#7DC87D
1069	1096	2468	0.9	1096	2468		0.8		red		gold
1070	1096	2530	0.54	1096	2530		0.08		red		#5386BD
1071	1096	3106	0.65	1096	3106		0.3		red		#5386BD
1072	1096	3120	0.72	1096	3120		0.44		red		grey
1073	1096	3843	0.77	1096	3843		0.54		red		grey
1074	1097	1103	0.94	1097	1103		0.88		grey		#5386BD
1075	1097	1616	0.9	1097	1616		0.8		grey		#5386BD
1076	1097	1736	0.53	1097	1736		0.06		grey		grey
1077	1097	1818	0.8	1097	1818		0.6		grey		red
1078	1097	2370	0.57	1097	2370		0.14		grey		#5386BD
1079	1097	2436	0.65	1097	2436		0.3		grey		grey
1080	1097	2455	0.79	1097	2455		0.58		grey		black
1081	1097	3035	0.77	1097	3035		0.54		grey		#5386BD
1082	1097	3596	0.73	1097	3596		0.46		grey		#5386BD
1083	1100	1105	0.86	1100	1105		0.72		grey		black
1084	1100	1320	0.71	1100	1320		0.42		grey		#5386BD
1085	1100	2360	0.54	1100	2360		0.08		grey		gold
1086	1100	2570	0.58	1100	2570		0.16		red		#5386BD
1087	1100	3219	0.97	1100	3219		0.94		grey		#5386BD
1088	1100	3294	0.99	1100	3294		0.98		grey		#5386BD
1089	1100	3958	0.9	1100	3958		0.8		grey		red
1090	1103	1616	0.96	1103	1616		0.92		grey		#5386BD
1091	1103	1736	0.59	1103	1736		0.18		grey		#5386BD
1092	1103	1818	0.86	1103	1818		0.72		grey		#5386BD
1093	1103	2370	0.59	1103	2370		0.18		grey		black
1094	1103	2436	0.71	1103	2436		0.42		grey		black
1095	1103	2455	0.85	1103	2455		0.7		grey		red
1096	1103	3035	0.81	1103	3035		0.62		grey		gold
1097	1103	3596	0.71	1103	3596		0.42		grey		black
1098	1105	1320	0.63	1105	1320		0.26		grey		#7DC87D
1099	1105	2570	0.53	1105	2570		0.06		red		gold
1100	1105	3219	0.83	1105	3219		0.66		grey		grey
1101	1105	3294	0.85	1105	3294		0.7		grey		#5386BD
1102	1105	3958	0.78	1105	3958		0.56		grey		#5386BD
1103	1106	1967	0.53	1106	1967		0.06		grey		black
1104	1106	2403	0.53	1106	2403		0.06		grey		#5386BD
1105	1106	2627	0.5	1106	2627		0		grey		grey
1106	1106	2633	0.51	1106	2633		0.02		grey		grey
1107	1106	2948	0.53	1106	2948		0.06		grey		gold
1108	1108	1983	0.65	1108	1983		0.3		red		gold
1109	1108	3449	0.52	1108	3449		0.04		red		skyblue1
1110	1109	2030	0.7	1109	2030		0.4		grey		gold
1111	1109	2907	0.97	1109	2907		0.94		red		#5386BD
1112	1109	3265	0.98	1109	3265		0.96		red		darkred
1113	1109	3561	0.97	1109	3561		0.94		grey		#5386BD
1114	1110	1213	0.63	1110	1213		0.26		grey		gold
1115	1110	1353	0.75	1110	1353		0.5		grey		#7DC87D
1116	1110	1456	0.54	1110	1456		0.08		grey		#5386BD
1117	1110	2101	0.67	1110	2101		0.34		grey		#5386BD
1118	1110	2359	0.62	1110	2359		0.24		grey		black
1119	1110	2505	0.58	1110	2505		0.16		grey		#5386BD
1120	1115	1443	0.51	1115	1443		0.02		grey		black
1121	1118	3859	0.54	1118	3859		0.08		grey		#5386BD
1122	1120	1291	0.97	1120	1291		0.94		red		gold
1123	1120	2789	0.97	1120	2789		0.94		red		gold
1124	1120	3628	0.97	1120	3628		0.94		grey		#5386BD
1125	1123	1452	0.72	1123	1452		0.44		grey		#5386BD
1126	1123	3924	0.79	1123	3924		0.58		red		gold
1127	1124	2760	0.62	1124	2760		0.24		grey		gold
1128	1124	2868	0.6	1124	2868		0.2		grey		#5386BD
1129	1126	2506	0.65	1126	2506		0.3		grey		#5386BD
1130	1133	2138	0.61	1133	2138		0.22		grey		#5386BD
1131	1133	2161	1	1133	2161		1		grey		gold
1132	1133	2844	0.72	1133	2844		0.44		grey		gold
1133	1133	3002	0.73	1133	3002		0.46		grey		grey
1134	1133	3109	0.99	1133	3109		0.98		grey		#5386BD
1135	1133	3785	0.53	1133	3785		0.06		grey		#5386BD
1136	1139	1937	0.78	1139	1937		0.56		grey		#5386BD
1137	1139	3131	0.83	1139	3131		0.66		red		#5386BD
1138	1139	3489	0.62	1139	3489		0.24		red		#5386BD
1139	1139	3499	0.72	1139	3499		0.44		red		gold
1140	1140	1588	0.66	1140	1588		0.32		grey		skyblue1
1141	1140	2499	0.72	1140	2499		0.44		grey		#5386BD
1142	1140	2604	0.57	1140	2604		0.14		grey		#5386BD
1143	1140	3480	0.65	1140	3480		0.3		grey		gold
1144	1140	3855	0.74	1140	3855		0.48		grey		black
1145	1144	1495	0.71	1144	1495		0.42		grey		black
1146	1144	3018	0.68	1144	3018		0.36		grey		#5386BD
1147	1148	1262	0.8	1148	1262		0.6		grey		#5386BD
1148	1148	1940	0.66	1148	1940		0.32		grey		skyblue1
1149	1148	1957	0.51	1148	1957		0.02		grey		#5386BD
1150	1148	2080	0.77	1148	2080		0.54		grey		black
1151	1164	2920	0.82	1164	2920		0.64		grey		#7DC87D
1152	1164	3212	0.58	1164	3212		0.16		grey		#5386BD
1153	1164	3474	0.84	1164	3474		0.68		grey		#5386BD
1154	1165	2439	0.52	1165	2439		0.04		grey		gold
1155	1165	3539	0.53	1165	3539		0.06		grey		#5386BD
1156	1167	2593	0.52	1167	2593		0.04		grey		black
1157	1168	1768	1	1168	1768		1		grey		gold
1158	1168	1935	0.52	1168	1935		0.04		grey		#5386BD
1159	1182	1652	0.52	1182	1652		0.04		grey		#5386BD
1160	1193	3920	0.55	1193	3920		0.1		grey		#5386BD
1161	1195	2648	0.86	1195	2648		0.72		grey		gold
1162	1196	3492	0.62	1196	3492		0.24		grey		gold
1163	1208	1584	0.98	1208	1584		0.96		grey		#5386BD
1164	1209	1329	0.67	1209	1329		0.34		grey		#5386BD
1165	1209	1746	0.8	1209	1746		0.6		grey		red
1166	1209	2380	0.51	1209	2380		0.02		grey		#5386BD
1167	1212	1459	1	1212	1459		1		grey		#7DC87D
1168	1212	1834	0.91	1212	1834		0.82		grey		grey
1169	1213	1353	0.57	1213	1353		0.14		grey		#5386BD
1170	1213	1456	0.85	1213	1456		0.7		grey		#5386BD
1171	1213	2505	0.58	1213	2505		0.16		grey		#5386BD
1172	1222	2084	0.54	1222	2084		0.08		grey		#5386BD
1173	1225	1381	0.5	1225	1381		0		grey		#5386BD
1174	1225	1563	1	1225	1563		1		grey		gold
1175	1225	1856	0.99	1225	1856		0.98		grey		#5386BD
1176	1225	2130	0.99	1225	2130		0.98		grey		#7DC87D
1177	1225	3384	0.86	1225	3384		0.72		grey		#5386BD
1178	1232	3166	0.62	1232	3166		0.24		grey		#5386BD
1179	1237	1769	0.63	1237	1769		0.26		grey		gold
1180	1237	1785	0.61	1237	1785		0.22		grey		#5386BD
1181	1237	2734	0.53	1237	2734		0.06		grey		#5386BD
1182	1239	2469	0.94	1239	2469		0.88		red		#5386BD
1183	1239	3538	0.93	1239	3538		0.86		grey		#5386BD
1184	1239	3745	0.83	1239	3745		0.66		red		gold
1185	1244	2558	0.68	1244	2558		0.36		grey		#5386BD
1186	1251	2621	0.95	1251	2621		0.9		grey		gold
1187	1251	2880	0.56	1251	2880		0.12		grey		#5386BD
1188	1251	3908	0.9	1251	3908		0.8		grey		#5386BD
1189	1255	1669	0.57	1255	1669		0.14		red		#5386BD
1190	1261	1431	0.88	1261	1431		0.76		red		#5386BD
1191	1261	1461	0.89	1261	1461		0.78		red		#5386BD
1192	1261	2048	0.77	1261	2048		0.54		grey		#7DC87D
1193	1261	2125	0.81	1261	2125		0.62		grey		black
1194	1261	2619	0.89	1261	2619		0.78		grey		gold
1195	1261	2941	0.92	1261	2941		0.84		grey		#5386BD
1196	1261	3664	0.69	1261	3664		0.38		grey		#5386BD
1197	1262	1940	0.77	1262	1940		0.54		grey		#5386BD
1198	1262	1957	0.67	1262	1957		0.34		grey		#5386BD
1199	1262	2080	0.68	1262	2080		0.36		grey		#5386BD
1200	1262	2163	0.67	1262	2163		0.34		grey		#5386BD
1201	1265	1365	0.79	1265	1365		0.58		grey		gold
1202	1265	1375	0.55	1265	1375		0.1		grey		gold
1203	1265	2620	0.84	1265	2620		0.68		grey		#5386BD
1204	1265	2759	0.72	1265	2759		0.44		grey		gold
1205	1266	1359	0.65	1266	1359		0.3		grey		#5386BD
1206	1266	1807	0.63	1266	1807		0.26		red		#5386BD
1207	1266	2033	0.61	1266	2033		0.22		red		gold
1208	1266	2192	0.61	1266	2192		0.22		grey		gold
1209	1269	1567	1	1269	1567		1		red		#7DC87D
1210	1271	3535	0.55	1271	3535		0.1		grey		gold
1211	1274	1755	0.99	1274	1755		0.98		grey		gold
1212	1274	1967	0.81	1274	1967		0.62		grey		red
1213	1274	2403	0.75	1274	2403		0.5		grey		gold
1214	1274	2566	0.61	1274	2566		0.22		grey		#5386BD
1215	1274	2627	0.74	1274	2627		0.48		grey		#5386BD
1216	1274	2948	0.61	1274	2948		0.22		grey		#5386BD
1217	1275	2162	0.61	1275	2162		0.22		red		#5386BD
1218	1275	2282	0.66	1275	2282		0.32		red		#5386BD
1219	1282	1564	0.83	1282	1564		0.66		grey		gold
1220	1282	3954	0.84	1282	3954		0.68		grey		#5386BD
1221	1286	1434	0.76	1286	1434		0.52		grey		#5386BD
1222	1286	1548	0.59	1286	1548		0.18		grey		#7DC87D
1223	1286	2160	0.9	1286	2160		0.8		grey		#5386BD
1224	1290	1979	0.51	1290	1979		0.02		grey		#5386BD
1225	1291	2789	1	1291	2789		1		red		grey
1226	1291	3628	1	1291	3628		1		red		#7DC87D
1227	1295	2848	0.58	1295	2848		0.16		grey		#5386BD
1228	1297	3743	0.58	1297	3743		0.16		grey		#5386BD
1229	1297	3949	0.53	1297	3949		0.06		grey		gold
1230	1303	1569	0.6	1303	1569		0.2		grey		#5386BD
1231	1304	1397	0.55	1304	1397		0.1		grey		#5386BD
1232	1304	3276	0.67	1304	3276		0.34		grey		#5386BD
1233	1305	1618	0.85	1305	1618		0.7		grey		#5386BD
1234	1305	1658	0.84	1305	1658		0.68		grey		#5386BD
1235	1305	2825	0.69	1305	2825		0.38		grey		#5386BD
1236	1305	2831	0.72	1305	2831		0.44		grey		#5386BD
1237	1305	2951	0.79	1305	2951		0.58		grey		gold
1238	1305	2989	0.8	1305	2989		0.6		grey		#5386BD
1239	1305	3456	0.72	1305	3456		0.44		grey		#5386BD
1240	1305	3648	0.84	1305	3648		0.68		grey		#5386BD
1241	1308	2930	0.92	1308	2930		0.84		red		gold
1242	1320	3219	0.72	1320	3219		0.44		grey		#5386BD
1243	1320	3294	0.7	1320	3294		0.4		grey		#5386BD
1244	1320	3958	0.66	1320	3958		0.32		grey		#5386BD
1245	1321	1698	0.9	1321	1698		0.8		grey		gold
1246	1321	2737	0.97	1321	2737		0.94		grey		#5386BD
1247	1322	1864	0.53	1322	1864		0.06		grey		#5386BD
1248	1324	3281	0.56	1324	3281		0.12		grey		#5386BD
1249	1329	1746	0.84	1329	1746		0.68		grey		gold
1250	1329	2230	0.66	1329	2230		0.32		grey		gold
1251	1329	3685	0.56	1329	3685		0.12		grey		#5386BD
1252	1335	2233	0.51	1335	2233		0.02		grey		#5386BD
1253	1336	3229	0.57	1336	3229		0.14		grey		#5386BD
1254	1336	3537	0.65	1336	3537		0.3		grey		#5386BD
1255	1338	3197	0.7	1338	3197		0.4		grey		#7DC87D
1256	1338	3797	0.68	1338	3797		0.36		grey		gold
1257	1342	3642	0.58	1342	3642		0.16		grey		gold
1258	1352	2705	0.68	1352	2705		0.36		grey		#5386BD
1259	1353	1456	0.53	1353	1456		0.06		grey		#5386BD
1260	1353	2101	0.62	1353	2101		0.24		grey		#5386BD
1261	1353	2359	0.61	1353	2359		0.22		grey		black
1262	1353	2505	0.69	1353	2505		0.38		grey		skyblue1
1263	1359	1614	0.56	1359	1614		0.12		red		#5386BD
1264	1359	1807	0.66	1359	1807		0.32		red		#5386BD
1265	1359	2033	0.7	1359	2033		0.4		red		#7DC87D
1266	1359	2192	0.68	1359	2192		0.36		grey		#5386BD
1267	1365	1375	0.51	1365	1375		0.02		grey		#5386BD
1268	1365	2620	0.7	1365	2620		0.4		grey		#5386BD
1269	1365	2759	0.68	1365	2759		0.36		grey		black
1270	1371	2736	0.8	1371	2736		0.6		grey		#5386BD
1271	1372	1402	0.61	1372	1402		0.22		grey		gold
1272	1372	2351	0.7	1372	2351		0.4		grey		#7DC87D
1273	1374	1893	0.56	1374	1893		0.12		grey		#5386BD
1274	1375	2759	0.76	1375	2759		0.52		grey		grey
1275	1376	2527	0.52	1376	2527		0.04		grey		#5386BD
1276	1381	1563	0.5	1381	1563		0		grey		black
1277	1381	1856	0.51	1381	1856		0.02		grey		#5386BD
1278	1381	2130	0.51	1381	2130		0.02		grey		#5386BD
1279	1381	3384	0.56	1381	3384		0.12		grey		#5386BD
1280	1382	1815	0.89	1382	1815		0.78		grey		#5386BD
1281	1382	1998	0.67	1382	1998		0.34		grey		#5386BD
1282	1382	2380	0.69	1382	2380		0.38		grey		gold
1283	1382	3318	0.79	1382	3318		0.58		grey		#5386BD
1284	1382	3569	0.81	1382	3569		0.62		grey		gold
1285	1388	2325	0.55	1388	2325		0.1		grey		#5386BD
1286	1388	2767	0.52	1388	2767		0.04		grey		#7DC87D
1287	1388	3315	0.59	1388	3315		0.18		grey		#5386BD
1288	1388	3630	0.57	1388	3630		0.14		grey		#5386BD
1289	1389	2432	0.64	1389	2432		0.28		grey		#5386BD
1290	1393	3194	0.78	1393	3194		0.56		grey		#5386BD
1291	1393	3250	0.64	1393	3250		0.28		grey		#5386BD
1292	1394	3041	0.61	1394	3041		0.22		red		gold
1293	1395	2422	1	1395	2422		1		red		gold
1294	1395	2747	0.97	1395	2747		0.94		red		#5386BD
1295	1395	3126	0.99	1395	3126		0.98		red		grey
1296	1397	3276	0.56	1397	3276		0.12		grey		gold
1297	1401	1940	0.56	1401	1940		0.12		grey		gold
1298	1401	2320	0.69	1401	2320		0.38		grey		#5386BD
1299	1401	2687	0.52	1401	2687		0.04		grey		#5386BD
1300	1401	3807	0.52	1401	3807		0.04		grey		#5386BD
1301	1402	1705	0.64	1402	1705		0.28		grey		#5386BD
1302	1404	2515	0.75	1404	2515		0.5		grey		gold
1303	1404	2822	0.99	1404	2822		0.98		grey		#5386BD
1304	1404	3181	0.75	1404	3181		0.5		grey		gold
1305	1404	3516	0.7	1404	3516		0.4		grey		darkred
1306	1412	3405	0.63	1412	3405		0.26		grey		#5386BD
1307	1414	1463	0.57	1414	1463		0.14		grey		#5386BD
1308	1414	3507	0.55	1414	3507		0.1		grey		darkgreen
1309	1421	1608	1	1421	1608		1		grey		#5386BD
1310	1421	1666	0.99	1421	1666		0.98		grey		#5386BD
1311	1421	1871	1	1421	1871		1		grey		#5386BD
1312	1421	1872	1	1421	1872		1		grey		#5386BD
1313	1431	1461	0.89	1431	1461		0.78		red		gold
1314	1431	2048	0.75	1431	2048		0.5		red		#5386BD
1315	1431	2125	0.72	1431	2125		0.44		red		#5386BD
1316	1431	2619	0.87	1431	2619		0.74		red		gold
1317	1431	2941	0.88	1431	2941		0.76		red		#5386BD
1318	1431	3664	0.63	1431	3664		0.26		red		#5386BD
1319	1434	2160	0.82	1434	2160		0.64		grey		#5386BD
1320	1440	2368	0.52	1440	2368		0.04		red		grey
1321	1440	2754	0.67	1440	2754		0.34		grey		black
1322	1440	3803	0.63	1440	3803		0.26		grey		gold
1323	1442	1945	0.52	1442	1945		0.04		red		gold
1324	1442	2967	0.63	1442	2967		0.26		grey		grey
1325	1442	3724	0.59	1442	3724		0.18		grey		#7DC87D
1326	1443	1803	0.53	1443	1803		0.06		grey		gold
1327	1443	2384	0.51	1443	2384		0.02		grey		#5386BD
1328	1450	2257	0.65	1450	2257		0.3		grey		#5386BD
1329	1450	2464	0.76	1450	2464		0.52		grey		#7DC87D
1330	1450	2584	0.79	1450	2584		0.58		grey		gold
1331	1450	3378	0.78	1450	3378		0.56		grey		#5386BD
1332	1450	3467	0.68	1450	3467		0.36		grey		gold
1333	1450	4000	0.78	1450	4000		0.56		grey		#5386BD
1334	1452	2543	0.54	1452	2543		0.08		grey		#5386BD
1335	1452	2753	0.55	1452	2753		0.1		grey		red
1336	1452	3924	0.87	1452	3924		0.74		red		#5386BD
1337	1453	2937	0.55	1453	2937		0.1		grey		gold
1338	1454	3743	0.5	1454	3743		0		red		black
1339	1454	3949	0.53	1454	3949		0.06		red		gold
1340	1455	2594	0.5	1455	2594		0		grey		#5386BD
1341	1456	2505	0.6	1456	2505		0.2		grey		black
1342	1457	2021	0.68	1457	2021		0.36		grey		gold
1343	1459	1834	0.91	1459	1834		0.82		grey		gold
1344	1461	2048	0.78	1461	2048		0.56		red		#5386BD
1345	1461	2125	0.75	1461	2125		0.5		red		#5386BD
1346	1461	2619	0.88	1461	2619		0.76		red		gold
1347	1461	2941	0.89	1461	2941		0.78		red		#5386BD
1348	1461	3664	0.65	1461	3664		0.3		red		#5386BD
1349	1462	1551	0.51	1462	1551		0.02		grey		gold
1350	1462	2109	0.75	1462	2109		0.5		grey		#5386BD
1351	1462	2215	0.59	1462	2215		0.18		grey		#5386BD
1352	1462	3965	0.68	1462	3965		0.36		grey		#5386BD
1353	1464	2424	0.84	1464	2424		0.68		grey		gold
1354	1471	1968	1	1471	1968		1		grey		#5386BD
1355	1471	2158	1	1471	2158		1		grey		#5386BD
1356	1471	2206	1	1471	2206		1		grey		gold
1357	1471	2379	1	1471	2379		1		grey		#5386BD
1358	1471	2950	1	1471	2950		1		grey		#5386BD
1359	1471	3794	0.65	1471	3794		0.3		grey		#5386BD
1360	1475	2968	0.58	1475	2968		0.16		grey		#5386BD
1361	1477	2378	0.57	1477	2378		0.14		grey		grey
1362	1478	3087	0.95	1478	3087		0.9		grey		#5386BD
1363	1478	3243	0.89	1478	3243		0.78		grey		#5386BD
1364	1489	3218	0.89	1489	3218		0.78		grey		black
1365	1489	3572	0.88	1489	3572		0.76		grey		#7DC87D
1366	1489	3941	0.56	1489	3941		0.12		grey		#5386BD
1367	1491	1517	0.5	1491	1517		0		grey		#5386BD
1368	1491	3732	0.5	1491	3732		0		grey		gold
1369	1495	1648	0.5	1495	1648		0		red		#5386BD
1370	1495	3018	0.61	1495	3018		0.22		grey		#7DC87D
1371	1496	2213	0.57	1496	2213		0.14		grey		gold
1372	1496	3782	0.94	1496	3782		0.88		grey		#5386BD
1373	1496	3879	0.9	1496	3879		0.8		grey		gold
1374	1497	3564	0.78	1497	3564		0.56		grey		#5386BD
1375	1500	1552	0.62	1500	1552		0.24		grey		#7DC87D
1376	1500	1744	0.86	1500	1744		0.72		grey		#5386BD
1377	1500	2120	0.64	1500	2120		0.28		grey		black
1378	1500	2314	0.89	1500	2314		0.78		grey		#5386BD
1379	1500	2973	0.98	1500	2973		0.96		grey		gold
1380	1500	3682	0.95	1500	3682		0.9		grey		#5386BD
1381	1500	3815	0.98	1500	3815		0.96		grey		grey
1382	1516	2706	0.88	1516	2706		0.76		grey		#7DC87D
1383	1516	2799	0.59	1516	2799		0.18		grey		#5386BD
1384	1516	2996	0.66	1516	2996		0.32		grey		#5386BD
1385	1516	3639	0.92	1516	3639		0.84		grey		#5386BD
1386	1516	3781	0.96	1516	3781		0.92		grey		gold
1387	1516	3885	0.53	1516	3885		0.06		grey		#5386BD
1388	1526	3419	0.54	1526	3419		0.08		grey		red
1389	1529	3527	0.51	1529	3527		0.02		grey		#5386BD
1390	1533	1963	0.55	1533	1963		0.1		grey		gold
1391	1533	2835	0.51	1533	2835		0.02		grey		#5386BD
1392	1533	3441	0.66	1533	3441		0.32		grey		black
1393	1536	1969	0.89	1536	1969		0.78		grey		skyblue1
1394	1536	3582	0.74	1536	3582		0.48		grey		gold
1395	1536	3798	0.64	1536	3798		0.28		red		black
1396	1548	2160	0.54	1548	2160		0.08		grey		#5386BD
1397	1549	1811	0.7	1549	1811		0.4		red		gold
1398	1549	1974	0.55	1549	1974		0.1		red		#5386BD
1399	1549	2413	0.74	1549	2413		0.48		red		gold
1400	1549	3443	0.6	1549	3443		0.2		red		#5386BD
1401	1549	3633	0.75	1549	3633		0.5		red		skyblue1
1402	1549	3970	0.96	1549	3970		0.92		grey		#5386BD
1403	1551	2109	0.52	1551	2109		0.04		grey		#7DC87D
1404	1551	3965	0.59	1551	3965		0.18		grey		darkgreen
1405	1552	1744	0.64	1552	1744		0.28		grey		#5386BD
1406	1552	2120	0.98	1552	2120		0.96		grey		#5386BD
1407	1552	2314	0.67	1552	2314		0.34		grey		gold
1408	1552	2973	0.6	1552	2973		0.2		grey		#5386BD
1409	1552	3682	0.63	1552	3682		0.26		grey		gold
1410	1552	3815	0.6	1552	3815		0.2		grey		#5386BD
1411	1554	3245	0.51	1554	3245		0.02		grey		gold
1412	1556	2080	0.65	1556	2080		0.3		grey		#5386BD
1413	1557	2284	0.54	1557	2284		0.08		grey		#7DC87D
1414	1560	2303	0.59	1560	2303		0.18		grey		#5386BD
1415	1561	3045	0.6	1561	3045		0.2		grey		#5386BD
1416	1563	1856	0.99	1563	1856		0.98		grey		gold
1417	1563	2130	0.99	1563	2130		0.98		grey		#5386BD
1418	1563	3384	0.86	1563	3384		0.72		grey		#5386BD
1419	1564	3954	0.92	1564	3954		0.84		grey		#5386BD
1420	1572	1654	0.53	1572	1654		0.06		red		gold
1421	1572	2271	0.5	1572	2271		0		grey		#5386BD
1422	1572	2468	0.9	1572	2468		0.8		red		#5386BD
1423	1572	3106	0.61	1572	3106		0.22		red		#5386BD
1424	1572	3120	0.63	1572	3120		0.26		red		#5386BD
1425	1572	3843	0.62	1572	3843		0.24		red		gold
1426	1575	3388	0.64	1575	3388		0.28		red		gold
1427	1579	2641	1	1579	2641		1		grey		#5386BD
1428	1585	2270	0.74	1585	2270		0.48		grey		#5386BD
1429	1585	2798	0.72	1585	2798		0.44		grey		gold
1430	1585	3092	0.75	1585	3092		0.5		grey		#5386BD
1431	1587	2570	0.74	1587	2570		0.48		red		#7DC87D
1432	1587	3068	0.92	1587	3068		0.84		red		#5386BD
1433	1587	3501	0.91	1587	3501		0.82		red		#5386BD
1434	1588	2499	0.73	1588	2499		0.46		grey		#7DC87D
1435	1588	3008	0.73	1588	3008		0.46		grey		gold
1436	1588	3480	0.52	1588	3480		0.04		grey		#5386BD
1437	1588	3855	0.69	1588	3855		0.38		grey		#5386BD
1438	1591	1981	0.71	1591	1981		0.42		red		#7DC87D
1439	1591	2479	0.76	1591	2479		0.52		grey		#5386BD
1440	1591	2554	0.7	1591	2554		0.4		red		black
1441	1591	3771	0.71	1591	3771		0.42		grey		gold
1442	1592	3672	0.53	1592	3672		0.06		grey		gold
1443	1603	3149	0.52	1603	3149		0.04		grey		#7DC87D
1444	1606	3079	0.66	1606	3079		0.32		grey		#5386BD
1445	1608	1666	0.99	1608	1666		0.98		grey		gold
1446	1608	1871	1	1608	1871		1		grey		#5386BD
1447	1608	1872	1	1608	1872		1		grey		#5386BD
1448	1609	2485	0.65	1609	2485		0.3		red		#5386BD
1449	1609	2868	0.54	1609	2868		0.08		grey		#5386BD
1450	1609	3313	0.6	1609	3313		0.2		red		grey
1451	1609	3366	0.72	1609	3366		0.44		grey		black
1452	1610	2099	0.56	1610	2099		0.12		grey		gold
1453	1610	2102	0.51	1610	2102		0.02		grey		#5386BD
1454	1610	2318	0.83	1610	2318		0.66		grey		gold
1455	1610	3100	0.77	1610	3100		0.54		grey		red
1456	1610	3137	0.57	1610	3137		0.14		grey		gold
1457	1610	3609	0.71	1610	3609		0.42		grey		#7DC87D
1458	1610	3671	0.83	1610	3671		0.66		grey		#5386BD
1459	1614	1807	0.52	1614	1807		0.04		red		red
1460	1614	2192	0.52	1614	2192		0.04		red		#7DC87D
1461	1616	1736	0.58	1616	1736		0.16		grey		#5386BD
1462	1616	1818	0.89	1616	1818		0.78		grey		#5386BD
1463	1616	2370	0.56	1616	2370		0.12		grey		#5386BD
1464	1616	2436	0.7	1616	2436		0.4		grey		skyblue1
1465	1616	2455	0.85	1616	2455		0.7		grey		#5386BD
1466	1616	3035	0.8	1616	3035		0.6		grey		#7DC87D
1467	1616	3596	0.67	1616	3596		0.34		grey		gold
1468	1617	3546	0.67	1617	3546		0.34		red		#5386BD
1469	1618	1658	0.89	1618	1658		0.78		grey		gold
1470	1618	2825	0.8	1618	2825		0.6		grey		#5386BD
1471	1618	2831	0.85	1618	2831		0.7		grey		#7DC87D
1472	1618	2951	0.92	1618	2951		0.84		grey		#5386BD
1473	1618	2989	0.91	1618	2989		0.82		grey		#5386BD
1474	1618	3456	0.65	1618	3456		0.3		grey		black
1475	1618	3648	0.89	1618	3648		0.78		grey		gold
1476	1624	2269	0.6	1624	2269		0.2		grey		#5386BD
1477	1624	2710	0.7	1624	2710		0.4		grey		#7DC87D
1478	1624	3649	0.69	1624	3649		0.38		grey		grey
1479	1627	1877	0.62	1627	1877		0.24		grey		#5386BD
1480	1627	2237	0.84	1627	2237		0.68		grey		#5386BD
1481	1627	2429	0.68	1627	2429		0.36		grey		#5386BD
1482	1627	3699	0.67	1627	3699		0.34		grey		#5386BD
1483	1630	2098	0.55	1630	2098		0.1		grey		gold
1484	1630	3690	0.55	1630	3690		0.1		grey		#5386BD
1485	1630	3912	0.63	1630	3912		0.26		grey		gold
1486	1634	2242	0.68	1634	2242		0.36		red		gold
1487	1636	3258	0.52	1636	3258		0.04		grey		gold
1488	1638	3369	0.79	1638	3369		0.58		red		#5386BD
1489	1644	2903	0.8	1644	2903		0.6		grey		gold
1490	1644	2948	0.53	1644	2948		0.06		grey		gold
1491	1654	2468	0.59	1654	2468		0.18		red		#5386BD
1492	1654	2530	0.54	1654	2530		0.08		red		gold
1493	1654	3120	0.54	1654	3120		0.08		red		#5386BD
1494	1654	3843	0.55	1654	3843		0.1		red		#5386BD
1495	1658	2825	0.79	1658	2825		0.58		grey		black
1496	1658	2831	0.84	1658	2831		0.68		grey		gold
1497	1658	2951	0.87	1658	2951		0.74		grey		black
1498	1658	2989	0.92	1658	2989		0.84		grey		gold
1499	1658	3456	0.64	1658	3456		0.28		grey		#5386BD
1500	1658	3648	0.96	1658	3648		0.92		grey		#7DC87D
1501	1665	2278	0.54	1665	2278		0.08		grey		#5386BD
1502	1665	2780	0.54	1665	2780		0.08		grey		#5386BD
1503	1665	2809	0.52	1665	2809		0.04		grey		#5386BD
1504	1666	1871	0.99	1666	1871		0.98		grey		gold
1505	1666	1872	0.99	1666	1872		0.98		grey		gold
1506	1670	1711	1	1670	1711		1		grey		gold
1507	1682	1869	0.52	1682	1869		0.04		grey		gold
1508	1682	3341	0.95	1682	3341		0.9		grey		gold
1509	1685	1695	0.62	1685	1695		0.24		grey		#5386BD
1510	1685	1876	0.56	1685	1876		0.12		grey		#5386BD
1511	1685	2111	0.66	1685	2111		0.32		grey		#5386BD
1512	1685	2918	0.65	1685	2918		0.3		grey		gold
1513	1685	2957	0.52	1685	2957		0.04		grey		gold
1514	1686	3697	0.72	1686	3697		0.44		grey		black
1515	1694	2248	0.79	1694	2248		0.58		red		red
1516	1694	2514	0.75	1694	2514		0.5		red		#5386BD
1517	1695	1876	0.86	1695	1876		0.72		grey		#5386BD
1518	1695	2111	0.77	1695	2111		0.54		grey		#5386BD
1519	1695	2918	0.56	1695	2918		0.12		grey		#5386BD
1520	1698	2737	0.91	1698	2737		0.82		grey		#5386BD
1521	1710	2034	0.66	1710	2034		0.32		grey		#5386BD
1522	1710	3223	0.58	1710	3223		0.16		grey		#5386BD
1523	1715	3185	0.54	1715	3185		0.08		grey		gold
1524	1715	3313	0.53	1715	3313		0.06		grey		#5386BD
1525	1717	2124	0.58	1717	2124		0.16		red		#5386BD
1526	1717	3030	0.77	1717	3030		0.54		red		#5386BD
1527	1717	3303	0.58	1717	3303		0.16		red		#5386BD
1528	1717	3369	0.56	1717	3369		0.12		grey		#5386BD
1529	1717	3379	0.58	1717	3379		0.16		red		#7DC87D
1530	1725	1929	0.57	1725	1929		0.14		grey		#5386BD
1531	1736	1818	0.5	1736	1818		0		grey		#5386BD
1532	1736	2436	0.7	1736	2436		0.4		grey		gold
1533	1736	2455	0.6	1736	2455		0.2		grey		#5386BD
1534	1736	3035	0.65	1736	3035		0.3		grey		#5386BD
1535	1736	3596	0.5	1736	3596		0		grey		#5386BD
1536	1744	2120	0.66	1744	2120		0.32		grey		gold
1537	1744	2314	0.79	1744	2314		0.58		grey		#5386BD
1538	1744	2973	0.86	1744	2973		0.72		grey		#5386BD
1539	1744	3682	0.85	1744	3682		0.7		grey		#5386BD
1540	1744	3815	0.86	1744	3815		0.72		grey		#5386BD
1541	1746	2230	0.53	1746	2230		0.06		grey		gold
1542	1752	2353	0.57	1752	2353		0.14		grey		#5386BD
1543	1755	1967	0.82	1755	1967		0.64		grey		#5386BD
1544	1755	2403	0.76	1755	2403		0.52		grey		gold
1545	1755	2566	0.62	1755	2566		0.24		grey		#5386BD
1546	1755	2627	0.75	1755	2627		0.5		grey		gold
1547	1755	2948	0.62	1755	2948		0.24		grey		#5386BD
1548	1759	2553	0.6	1759	2553		0.2		grey		#7DC87D
1549	1763	2261	0.67	1763	2261		0.34		grey		black
1550	1765	2068	0.73	1765	2068		0.46		grey		gold
1551	1765	2184	0.65	1765	2184		0.3		grey		#5386BD
1552	1765	3755	0.5	1765	3755		0		grey		#7DC87D
1553	1768	1935	0.52	1768	1935		0.04		grey		gold
1554	1769	1785	0.71	1769	1785		0.42		grey		grey
1555	1769	2734	0.87	1769	2734		0.74		grey		#5386BD
1556	1769	2736	0.6	1769	2736		0.2		grey		skyblue1
1557	1769	3072	0.58	1769	3072		0.16		grey		#5386BD
1558	1772	2553	0.63	1772	2553		0.26		red		#5386BD
1559	1775	2411	1	1775	2411		1		grey		#5386BD
1560	1775	3590	0.55	1775	3590		0.1		grey		gold
1561	1785	2734	0.66	1785	2734		0.32		grey		gold
1562	1785	2736	0.53	1785	2736		0.06		grey		#5386BD
1563	1786	3558	0.77	1786	3558		0.54		grey		grey
1564	1789	1900	0.74	1789	1900		0.48		grey		gold
1565	1800	3203	0.63	1800	3203		0.26		grey		#5386BD
1566	1806	3365	0.67	1806	3365		0.34		grey		#5386BD
1567	1807	2192	0.92	1807	2192		0.84		red		#5386BD
1568	1810	3793	0.54	1810	3793		0.08		grey		#5386BD
1569	1811	1974	0.63	1811	1974		0.26		grey		#5386BD
1570	1811	2413	0.85	1811	2413		0.7		red		#5386BD
1571	1811	3443	0.71	1811	3443		0.42		red		#5386BD
1572	1811	3633	0.87	1811	3633		0.74		red		gold
1573	1811	3970	0.69	1811	3970		0.38		red		#7DC87D
1574	1815	1998	0.72	1815	1998		0.44		grey		gold
1575	1815	2380	0.71	1815	2380		0.42		grey		gold
1576	1815	3318	0.86	1815	3318		0.72		grey		#5386BD
1577	1815	3569	0.9	1815	3569		0.8		grey		#5386BD
1578	1818	2370	0.5	1818	2370		0		grey		#5386BD
1579	1818	2436	0.62	1818	2436		0.24		grey		red
1580	1818	2455	0.74	1818	2455		0.48		grey		#5386BD
1581	1818	3035	0.69	1818	3035		0.38		grey		#5386BD
1582	1818	3596	0.59	1818	3596		0.18		grey		#5386BD
1583	1820	2925	0.86	1820	2925		0.72		grey		#5386BD
1584	1820	3647	0.96	1820	3647		0.92		grey		gold
1585	1828	2248	0.51	1828	2248		0.02		grey		grey
1586	1831	3471	0.86	1831	3471		0.72		grey		#7DC87D
1587	1856	2130	1	1856	2130		1		grey		grey
1588	1856	3384	0.86	1856	3384		0.72		grey		skyblue1
1589	1858	2223	0.57	1858	2223		0.14		grey		gold
1590	1858	2633	0.52	1858	2633		0.04		grey		#5386BD
1591	1858	2832	0.51	1858	2832		0.02		grey		#5386BD
1592	1858	3580	0.54	1858	3580		0.08		grey		black
1593	1865	2353	0.63	1865	2353		0.26		grey		#5386BD
1594	1865	3414	0.7	1865	3414		0.4		grey		#5386BD
1595	1871	1872	1	1871	1872		1		grey		#5386BD
1596	1874	2033	0.56	1874	2033		0.12		red		#5386BD
1597	1876	2111	0.8	1876	2111		0.6		grey		#5386BD
1598	1876	2918	0.54	1876	2918		0.08		grey		#5386BD
1599	1877	2237	0.56	1877	2237		0.12		grey		#5386BD
1600	1877	3677	0.8	1877	3677		0.6		grey		#5386BD
1601	1878	2066	0.61	1878	2066		0.22		grey		#5386BD
1602	1884	2842	0.54	1884	2842		0.08		grey		#5386BD
1603	1886	2210	0.68	1886	2210		0.36		grey		black
1604	1887	3194	0.63	1887	3194		0.26		grey		#5386BD
1605	1887	3250	0.53	1887	3250		0.06		grey		gold
1606	1887	3733	0.57	1887	3733		0.14		grey		#5386BD
1607	1888	3888	0.62	1888	3888		0.24		grey		#5386BD
1608	1897	2308	0.97	1897	2308		0.94		grey		#5386BD
1609	1897	3300	0.98	1897	3300		0.96		grey		#5386BD
1610	1897	3381	0.98	1897	3381		0.96		grey		gold
1611	1906	2109	0.62	1906	2109		0.24		grey		#5386BD
1612	1906	2215	0.57	1906	2215		0.14		grey		#5386BD
1613	1907	2594	0.6	1907	2594		0.2		grey		#5386BD
1614	1908	1977	0.6	1908	1977		0.2		grey		black
1615	1908	3963	0.71	1908	3963		0.42		grey		gold
1616	1912	2533	0.65	1912	2533		0.3		grey		black
1617	1928	2894	1	1928	2894		1		grey		grey
1618	1929	2579	0.59	1929	2579		0.18		grey		darkred
1619	1935	2153	0.66	1935	2153		0.32		grey		#5386BD
1620	1937	3131	0.84	1937	3131		0.68		red		#5386BD
1621	1937	3489	0.51	1937	3489		0.02		red		#5386BD
1622	1937	3499	0.75	1937	3499		0.5		red		#5386BD
1623	1940	1957	0.67	1940	1957		0.34		grey		#5386BD
1624	1940	2080	0.56	1940	2080		0.12		grey		red
1625	1940	2163	0.74	1940	2163		0.48		grey		#5386BD
1626	1940	2320	0.56	1940	2320		0.12		grey		gold
1627	1941	2094	0.6	1941	2094		0.2		red		grey
1628	1941	2457	0.75	1941	2457		0.5		grey		#5386BD
1629	1941	2955	0.62	1941	2955		0.24		grey		#5386BD
1630	1941	3237	0.87	1941	3237		0.74		grey		#5386BD
1631	1941	3744	0.74	1941	3744		0.48		grey		#5386BD
1632	1941	3894	0.69	1941	3894		0.38		grey		#5386BD
1633	1941	3951	0.68	1941	3951		0.36		grey		#5386BD
1634	1945	2967	0.52	1945	2967		0.04		red		#5386BD
1635	1945	3724	0.55	1945	3724		0.1		red		#5386BD
1636	1957	2163	0.7	1957	2163		0.4		grey		grey
1637	1958	2262	0.99	1958	2262		0.98		red		#5386BD
1638	1958	2748	0.99	1958	2748		0.98		grey		#7DC87D
1639	1958	2919	0.58	1958	2919		0.16		red		#5386BD
1640	1958	3213	0.99	1958	3213		0.98		grey		gold
1641	1963	3441	0.53	1963	3441		0.06		grey		#5386BD
1642	1963	3615	0.52	1963	3615		0.04		grey		#5386BD
1643	1966	2255	0.51	1966	2255		0.02		red		#5386BD
1644	1966	2279	0.98	1966	2279		0.96		grey		grey
1645	1966	2407	1	1966	2407		1		red		#5386BD
1646	1966	3093	1	1966	3093		1		red		#5386BD
1647	1966	3880	0.87	1966	3880		0.74		red		#5386BD
1648	1967	2403	0.94	1967	2403		0.88		grey		#5386BD
1649	1967	2566	0.8	1967	2566		0.6		grey		#5386BD
1650	1967	2627	0.93	1967	2627		0.86		grey		#5386BD
1651	1967	2633	0.61	1967	2633		0.22		grey		#5386BD
1652	1967	2832	0.53	1967	2832		0.06		grey		#5386BD
1653	1967	2948	0.73	1967	2948		0.46		grey		#5386BD
1654	1968	2158	1	1968	2158		1		grey		skyblue1
1655	1968	2206	1	1968	2206		1		grey		#5386BD
1656	1968	2379	1	1968	2379		1		grey		#7DC87D
1657	1968	2950	1	1968	2950		1		grey		#5386BD
1658	1968	3794	0.65	1968	3794		0.3		grey		darkred
1659	1969	3582	0.85	1969	3582		0.7		grey		#5386BD
1660	1969	3798	0.68	1969	3798		0.36		red		#5386BD
1661	1973	2664	0.8	1973	2664		0.6		grey		#5386BD
1662	1973	2876	0.59	1973	2876		0.18		grey		#5386BD
1663	1973	3660	0.59	1973	3660		0.18		grey		gold
1664	1974	2413	0.7	1974	2413		0.4		red		#5386BD
1665	1974	3443	0.69	1974	3443		0.38		red		grey
1666	1974	3633	0.72	1974	3633		0.44		red		#5386BD
1667	1974	3970	0.55	1974	3970		0.1		red		#5386BD
1668	1976	2021	0.59	1976	2021		0.18		grey		#5386BD
1669	1977	3963	0.87	1977	3963		0.74		grey		black
1670	1978	2253	0.55	1978	2253		0.1		grey		#5386BD
1671	1981	2479	0.73	1981	2479		0.46		red		grey
1672	1981	2554	0.63	1981	2554		0.26		grey		#5386BD
1673	1981	3771	0.58	1981	3771		0.16		red		gold
1674	1983	3449	0.6	1983	3449		0.2		grey		#5386BD
1675	1989	2257	0.68	1989	2257		0.36		grey		#5386BD
1676	1989	2584	0.53	1989	2584		0.06		grey		#5386BD
1677	1989	3378	0.55	1989	3378		0.1		grey		#5386BD
1678	1989	3467	0.67	1989	3467		0.34		grey		#5386BD
1679	1989	4000	0.55	1989	4000		0.1		grey		#7DC87D
1680	1998	2380	0.62	1998	2380		0.24		grey		#5386BD
1681	1998	3318	0.75	1998	3318		0.5		grey		#5386BD
1682	1998	3569	0.73	1998	3569		0.46		grey		grey
1683	2003	3424	0.5	2003	3424		0		red		#5386BD
1684	2005	2345	0.5	2005	2345		0		grey		gold
1685	2008	2439	0.82	2008	2439		0.64		grey		#5386BD
1686	2029	3059	0.96	2029	3059		0.92		grey		#5386BD
1687	2029	3296	0.97	2029	3296		0.94		grey		#5386BD
1688	2029	3711	0.76	2029	3711		0.52		grey		#5386BD
1689	2030	2907	0.67	2030	2907		0.34		red		gold
1690	2030	3265	0.68	2030	3265		0.36		red		gold
1691	2030	3561	0.67	2030	3561		0.34		grey		#5386BD
1692	2032	2877	0.84	2032	2877		0.68		grey		#5386BD
1693	2032	3948	0.65	2032	3948		0.3		grey		#5386BD
1694	2034	2666	0.56	2034	2666		0.12		grey		black
1695	2034	2795	0.64	2034	2795		0.28		grey		#5386BD
1696	2034	2836	0.69	2034	2836		0.38		grey		gold
1697	2034	2858	0.66	2034	2858		0.32		grey		#5386BD
1698	2036	2773	0.5	2036	2773		0		grey		black
1699	2036	2852	0.63	2036	2852		0.26		grey		#5386BD
1700	2036	3103	0.68	2036	3103		0.36		grey		#5386BD
1701	2036	3156	0.63	2036	3156		0.26		red		#5386BD
1702	2036	3234	0.64	2036	3234		0.28		grey		#5386BD
1703	2042	2556	0.56	2042	2556		0.12		grey		#5386BD
1704	2042	3245	0.82	2042	3245		0.64		grey		#5386BD
1705	2047	2615	0.71	2047	2615		0.42		grey		#5386BD
1706	2047	2708	0.62	2047	2708		0.24		grey		gold
1707	2047	2932	0.72	2047	2932		0.44		grey		#7DC87D
1708	2048	2125	0.75	2048	2125		0.5		grey		#5386BD
1709	2048	2619	0.77	2048	2619		0.54		grey		gold
1710	2048	2708	0.52	2048	2708		0.04		grey		grey
1711	2048	2941	0.81	2048	2941		0.62		grey		#5386BD
1712	2048	3664	0.68	2048	3664		0.36		grey		gold
1713	2052	2164	0.62	2052	2164		0.24		red		gold
1714	2052	3455	0.97	2052	3455		0.94		grey		#5386BD
1715	2052	3689	1	2052	3689		1		red		#7DC87D
1716	2052	3857	1	2052	3857		1		red		#5386BD
1717	2053	3613	0.55	2053	3613		0.1		grey		#5386BD
1718	2059	2646	0.56	2059	2646		0.12		grey		#7DC87D
1719	2062	3163	0.97	2062	3163		0.94		grey		#5386BD
1720	2068	2178	0.55	2068	2178		0.1		grey		#5386BD
1721	2068	2184	0.63	2068	2184		0.26		grey		black
1722	2068	3755	0.52	2068	3755		0.04		grey		gold
1723	2091	2686	0.52	2091	2686		0.04		grey		gold
1724	2094	3237	0.62	2094	3237		0.24		red		#5386BD
1725	2094	3744	0.55	2094	3744		0.1		red		gold
1726	2094	3951	0.7	2094	3951		0.4		red		gold
1727	2098	3690	0.56	2098	3690		0.12		grey		gold
1728	2098	3912	0.75	2098	3912		0.5		grey		gold
1729	2099	2318	0.57	2099	2318		0.14		grey		gold
1730	2099	3671	0.53	2099	3671		0.06		grey		#5386BD
1731	2101	2359	0.62	2101	2359		0.24		grey		#5386BD
1732	2102	2318	0.68	2102	2318		0.36		grey		#5386BD
1733	2102	3609	0.71	2102	3609		0.42		grey		gold
1734	2109	2215	0.72	2109	2215		0.44		grey		#5386BD
1735	2109	3117	0.5	2109	3117		0		grey		#5386BD
1736	2109	3965	0.73	2109	3965		0.46		grey		black
1737	2111	2918	0.6	2111	2918		0.2		grey		#5386BD
1738	2111	2957	0.53	2111	2957		0.06		grey		#5386BD
1739	2118	2384	0.85	2118	2384		0.7		grey		#5386BD
1740	2120	2314	0.69	2120	2314		0.38		grey		#5386BD
1741	2120	2973	0.62	2120	2973		0.24		grey		#5386BD
1742	2120	3682	0.65	2120	3682		0.3		grey		#5386BD
1743	2120	3815	0.62	2120	3815		0.24		grey		gold
1744	2124	3030	0.51	2124	3030		0.02		grey		#7DC87D
1745	2124	3303	1	2124	3303		1		grey		#5386BD
1746	2125	2619	0.76	2125	2619		0.52		grey		#7DC87D
1747	2125	2941	0.82	2125	2941		0.64		grey		gold
1748	2125	3664	0.82	2125	3664		0.64		grey		#5386BD
1749	2130	3384	0.86	2130	3384		0.72		grey		gold
1750	2138	2161	0.61	2138	2161		0.22		grey		#5386BD
1751	2138	2844	0.58	2138	2844		0.16		grey		#5386BD
1752	2138	3002	0.51	2138	3002		0.02		grey		#5386BD
1753	2138	3109	0.61	2138	3109		0.22		grey		#5386BD
1754	2138	3785	0.51	2138	3785		0.02		grey		#5386BD
1755	2142	3850	0.84	2142	3850		0.68		grey		grey
1756	2147	3210	0.58	2147	3210		0.16		grey		gold
1757	2147	3591	0.86	2147	3591		0.72		grey		#5386BD
1758	2150	2965	0.53	2150	2965		0.06		grey		#5386BD
1759	2158	2206	1	2158	2206		1		grey		#5386BD
1760	2158	2379	1	2158	2379		1		grey		#5386BD
1761	2158	2950	1	2158	2950		1		grey		#5386BD
1762	2158	3794	0.65	2158	3794		0.3		grey		gold
1763	2161	2844	0.72	2161	2844		0.44		grey		gold
1764	2161	3002	0.73	2161	3002		0.46		grey		#5386BD
1765	2161	3109	0.99	2161	3109		0.98		grey		grey
1766	2161	3785	0.53	2161	3785		0.06		grey		gold
1767	2162	2282	0.56	2162	2282		0.12		red		#5386BD
1768	2163	2320	0.61	2163	2320		0.22		grey		grey
1769	2164	3455	0.64	2164	3455		0.28		red		gold
1770	2164	3689	0.62	2164	3689		0.24		grey		gold
1771	2164	3857	0.62	2164	3857		0.24		grey		#5386BD
1772	2165	3225	0.5	2165	3225		0		red		black
1773	2178	2184	0.52	2178	2184		0.04		grey		gold
1774	2184	3755	0.55	2184	3755		0.1		grey		#5386BD
1775	2194	2396	0.81	2194	2396		0.62		grey		skyblue1
1776	2205	3555	0.58	2205	3555		0.16		grey		#5386BD
1777	2206	2379	1	2206	2379		1		grey		gold
1778	2206	2950	1	2206	2950		1		grey		#5386BD
1779	2206	3794	0.65	2206	3794		0.3		grey		gold
1780	2207	2368	0.67	2207	2368		0.34		grey		#5386BD
1781	2213	3782	0.59	2213	3782		0.18		grey		#5386BD
1782	2213	3879	0.59	2213	3879		0.18		grey		#7DC87D
1783	2215	3965	0.7	2215	3965		0.4		grey		#5386BD
1784	2233	2371	0.5	2233	2371		0		grey		#5386BD
1785	2237	2429	0.75	2237	2429		0.5		grey		gold
1786	2237	3699	0.76	2237	3699		0.52		grey		#7DC87D
1787	2238	2266	0.85	2238	2266		0.7		grey		#5386BD
1788	2241	2812	1	2241	2812		1		grey		#5386BD
1789	2241	3189	0.76	2241	3189		0.52		grey		#5386BD
1790	2248	2514	0.87	2248	2514		0.74		grey		black
1791	2253	2394	0.53	2253	2394		0.06		grey		gold
1792	2253	3322	0.58	2253	3322		0.16		grey		#5386BD
1793	2255	2279	0.51	2255	2279		0.02		red		#5386BD
1794	2255	2407	0.51	2255	2407		0.02		grey		#5386BD
1795	2255	3093	0.51	2255	3093		0.02		red		#5386BD
1796	2257	2464	0.71	2257	2464		0.42		grey		gold
1797	2257	2584	0.83	2257	2584		0.66		grey		#5386BD
1798	2257	3378	0.85	2257	3378		0.7		grey		#5386BD
1799	2257	3467	0.97	2257	3467		0.94		grey		#7DC87D
1800	2257	4000	0.85	2257	4000		0.7		grey		#5386BD
1801	2262	2748	1	2262	2748		1		red		#5386BD
1802	2262	2919	0.58	2262	2919		0.16		red		#5386BD
1803	2262	3213	1	2262	3213		1		red		#7DC87D
1804	2269	2710	0.81	2269	2710		0.62		grey		gold
1805	2270	2798	0.88	2270	2798		0.76		grey		#5386BD
1806	2270	3092	0.88	2270	3092		0.76		grey		#5386BD
1807	2270	3918	0.56	2270	3918		0.12		grey		#7DC87D
1808	2271	2468	0.5	2271	2468		0		red		grey
1809	2278	2780	1	2278	2780		1		grey		#5386BD
1810	2278	2809	0.94	2278	2809		0.88		grey		gold
1811	2279	2407	0.98	2279	2407		0.96		red		gold
1812	2279	3093	0.98	2279	3093		0.96		red		#5386BD
1813	2279	3880	0.89	2279	3880		0.78		red		#5386BD
1814	2284	2477	0.62	2284	2477		0.24		grey		#5386BD
1815	2285	2665	0.96	2285	2665		0.92		red		#7DC87D
1816	2286	2669	0.72	2286	2669		0.44		grey		#5386BD
1817	2297	2757	0.59	2297	2757		0.18		grey		#5386BD
1818	2308	3300	0.99	2308	3300		0.98		grey		black
1819	2308	3381	0.99	2308	3381		0.98		grey		#5386BD
1820	2314	2973	0.91	2314	2973		0.82		grey		#5386BD
1821	2314	3682	0.94	2314	3682		0.88		grey		#5386BD
1822	2314	3815	0.91	2314	3815		0.82		grey		#5386BD
1823	2318	3100	0.73	2318	3100		0.46		grey		#5386BD
1824	2318	3137	0.65	2318	3137		0.3		grey		gold
1825	2318	3609	0.84	2318	3609		0.68		grey		#5386BD
1826	2318	3671	0.71	2318	3671		0.42		grey		gold
1827	2320	2687	0.68	2320	2687		0.36		grey		#5386BD
1828	2320	3702	0.63	2320	3702		0.26		red		grey
1829	2320	3807	0.68	2320	3807		0.36		grey		#5386BD
1830	2322	3828	0.56	2322	3828		0.12		grey		#5386BD
1831	2325	2767	0.57	2325	2767		0.14		grey		#5386BD
1832	2325	3315	0.51	2325	3315		0.02		grey		#5386BD
1833	2339	2839	0.94	2339	2839		0.88		grey		#5386BD
1834	2344	2345	0.5	2344	2345		0		red		red
1835	2344	3263	0.53	2344	3263		0.06		red		gold
1836	2345	2765	0.71	2345	2765		0.42		grey		#5386BD
1837	2345	2855	0.54	2345	2855		0.08		grey		#5386BD
1838	2345	3263	0.65	2345	3263		0.3		grey		#5386BD
1839	2350	3344	0.53	2350	3344		0.06		grey		gold
1840	2353	3414	0.53	2353	3414		0.06		grey		gold
1841	2358	2483	0.57	2358	2483		0.14		grey		#5386BD
1842	2360	3219	0.55	2360	3219		0.1		grey		#5386BD
1843	2360	3294	0.53	2360	3294		0.06		grey		#5386BD
1844	2360	3958	0.6	2360	3958		0.2		grey		#5386BD
1845	2363	3532	1	2363	3532		1		grey		#5386BD
1846	2368	3932	0.58	2368	3932		0.16		grey		black
1847	2370	2455	0.56	2370	2455		0.12		grey		#5386BD
1848	2370	3035	0.52	2370	3035		0.04		grey		#5386BD
1849	2370	3596	0.51	2370	3596		0.02		grey		black
1850	2377	2389	0.58	2377	2389		0.16		grey		#5386BD
1851	2377	2634	0.94	2377	2634		0.88		grey		#5386BD
1852	2379	2950	1	2379	2950		1		grey		#5386BD
1853	2379	3794	0.65	2379	3794		0.3		grey		#5386BD
1854	2380	3318	0.6	2380	3318		0.2		grey		#5386BD
1855	2380	3569	0.64	2380	3569		0.28		grey		#7DC87D
1856	2381	3717	0.54	2381	3717		0.08		grey		grey
1857	2385	2761	0.54	2385	2761		0.08		grey		#5386BD
1858	2385	2853	0.58	2385	2853		0.16		grey		grey
1859	2389	2634	0.6	2389	2634		0.2		grey		#5386BD
1860	2403	2566	0.84	2403	2566		0.68		grey		#5386BD
1861	2403	2627	0.95	2403	2627		0.9		grey		#5386BD
1862	2403	2633	0.66	2403	2633		0.32		grey		#5386BD
1863	2403	2832	0.58	2403	2832		0.16		grey		#5386BD
1864	2403	2948	0.77	2403	2948		0.54		grey		gold
1865	2404	3246	0.5	2404	3246		0		grey		#5386BD
1866	2407	3093	1	2407	3093		1		red		#5386BD
1867	2407	3880	0.87	2407	3880		0.74		grey		#5386BD
1868	2409	3632	0.54	2409	3632		0.08		grey		#5386BD
1869	2411	3590	0.55	2411	3590		0.1		grey		grey
1870	2413	3443	0.77	2413	3443		0.54		red		#5386BD
1871	2413	3633	0.96	2413	3633		0.92		red		#5386BD
1872	2413	3970	0.74	2413	3970		0.48		red		#5386BD
1873	2415	3352	0.55	2415	3352		0.1		grey		#5386BD
1874	2415	3521	0.82	2415	3521		0.64		grey		#5386BD
1875	2417	3195	0.67	2417	3195		0.34		red		#5386BD
1876	2422	2747	0.97	2422	2747		0.94		grey		#5386BD
1877	2422	3126	0.99	2422	3126		0.98		red		grey
1878	2429	3699	0.65	2429	3699		0.3		grey		black
1879	2430	2589	0.63	2430	2589		0.26		grey		#7DC87D
1880	2435	2450	0.81	2435	2450		0.62		grey		gold
1881	2435	2826	0.86	2435	2826		0.72		grey		black
1882	2436	2455	0.72	2436	2455		0.44		grey		#7DC87D
1883	2436	3035	0.77	2436	3035		0.54		grey		gold
1884	2436	3596	0.64	2436	3596		0.28		grey		grey
1885	2440	3952	0.53	2440	3952		0.06		grey		#5386BD
1886	2441	2887	1	2441	2887		1		grey		#5386BD
1887	2441	3019	1	2441	3019		1		grey		skyblue1
1888	2444	3411	0.51	2444	3411		0.02		grey		#5386BD
1889	2450	2826	0.95	2450	2826		0.9		grey		gold
1890	2455	3035	0.83	2455	3035		0.66		grey		#5386BD
1891	2455	3596	0.73	2455	3596		0.46		grey		#5386BD
1892	2457	2955	0.5	2457	2955		0		grey		gold
1893	2457	3237	0.69	2457	3237		0.38		grey		#5386BD
1894	2457	3744	0.6	2457	3744		0.2		grey		#5386BD
1895	2457	3894	0.92	2457	3894		0.84		grey		#5386BD
1896	2457	3951	0.53	2457	3951		0.06		grey		gold
1897	2458	2606	0.76	2458	2606		0.52		red		skyblue1
1898	2464	2584	0.85	2464	2584		0.7		grey		gold
1899	2464	3378	0.83	2464	3378		0.66		grey		#5386BD
1900	2464	3467	0.7	2464	3467		0.4		grey		#5386BD
1901	2464	4000	0.83	2464	4000		0.66		grey		#5386BD
1902	2468	2530	0.52	2468	2530		0.04		grey		gold
1903	2468	3106	0.67	2468	3106		0.34		grey		#7DC87D
1904	2468	3120	0.67	2468	3120		0.34		grey		#5386BD
1905	2468	3843	0.69	2468	3843		0.38		grey		#5386BD
1906	2469	3538	0.99	2469	3538		0.98		red		#5386BD
1907	2469	3745	0.77	2469	3745		0.54		grey		red
1908	2478	2543	0.51	2478	2543		0.02		grey		skyblue1
1909	2479	2554	0.67	2479	2554		0.34		red		#5386BD
1910	2479	3771	0.64	2479	3771		0.28		grey		#5386BD
1911	2485	2868	0.65	2485	2868		0.3		red		#5386BD
1912	2485	3366	0.75	2485	3366		0.5		red		skyblue1
1913	2489	3882	0.67	2489	3882		0.34		red		red
1914	2499	2604	0.61	2499	2604		0.22		grey		darkgreen
1915	2499	3008	0.57	2499	3008		0.14		grey		gold
1916	2499	3480	0.72	2499	3480		0.44		grey		gold
1917	2499	3855	0.85	2499	3855		0.7		grey		#5386BD
1918	2502	2764	0.52	2502	2764		0.04		grey		#5386BD
1919	2502	2765	0.67	2502	2765		0.34		grey		#5386BD
1920	2502	2855	0.58	2502	2855		0.16		grey		#5386BD
1921	2502	3396	0.54	2502	3396		0.08		grey		#5386BD
1922	2506	2998	0.5	2506	2998		0		red		#5386BD
1923	2512	3240	0.52	2512	3240		0.04		grey		gold
1924	2515	2608	0.65	2515	2608		0.3		grey		#5386BD
1925	2515	2822	0.76	2515	2822		0.52		grey		#7DC87D
1926	2515	2912	0.65	2515	2912		0.3		grey		#5386BD
1927	2515	3181	1	2515	3181		1		grey		#5386BD
1928	2515	3516	0.69	2515	3516		0.38		grey		gold
1929	2521	2904	0.67	2521	2904		0.34		grey		gold
1930	2522	3457	0.5	2522	3457		0		grey		gold
1931	2530	3106	0.57	2530	3106		0.14		grey		#5386BD
1932	2530	3843	0.52	2530	3843		0.04		grey		#5386BD
1933	2534	3385	0.78	2534	3385		0.56		grey		#7DC87D
1934	2543	3924	0.52	2543	3924		0.04		red		#5386BD
1935	2554	3771	0.67	2554	3771		0.34		red		grey
1936	2556	3245	0.55	2556	3245		0.1		grey		gold
1937	2557	3737	0.58	2557	3737		0.16		red		gold
1938	2559	3661	0.6	2559	3661		0.2		grey		gold
1939	2560	3553	0.52	2560	3553		0.04		grey		#5386BD
1940	2566	2627	0.87	2566	2627		0.74		grey		skyblue1
1941	2566	2633	0.58	2566	2633		0.16		grey		black
1942	2566	2832	0.53	2566	2832		0.06		grey		#5386BD
1943	2566	2948	0.69	2566	2948		0.38		grey		#5386BD
1944	2570	3068	0.66	2570	3068		0.32		red		#5386BD
1945	2570	3219	0.56	2570	3219		0.12		red		gold
1946	2570	3294	0.58	2570	3294		0.16		red		#7DC87D
1947	2570	3501	0.66	2570	3501		0.32		grey		#5386BD
1948	2570	3958	0.54	2570	3958		0.08		red		#5386BD
1949	2584	3378	0.98	2584	3378		0.96		grey		#5386BD
1950	2584	3467	0.82	2584	3467		0.64		grey		#5386BD
1951	2584	4000	0.98	2584	4000		0.96		grey		#7DC87D
1952	2604	3480	0.86	2604	3480		0.72		grey		#5386BD
1953	2604	3855	0.71	2604	3855		0.42		grey		gold
1954	2607	3185	0.73	2607	3185		0.46		grey		#5386BD
1955	2608	2912	1	2608	2912		1		grey		gold
1956	2608	3181	0.65	2608	3181		0.3		grey		black
1957	2615	2708	0.75	2615	2708		0.5		grey		skyblue1
1958	2615	2932	0.8	2615	2932		0.6		grey		grey
1959	2619	2941	0.92	2619	2941		0.84		grey		#5386BD
1960	2619	3664	0.67	2619	3664		0.34		grey		#7DC87D
1961	2620	2759	0.62	2620	2759		0.24		grey		#5386BD
1962	2620	3228	0.59	2620	3228		0.18		red		#5386BD
1963	2621	2880	0.52	2621	2880		0.04		grey		#5386BD
1964	2621	3908	0.95	2621	3908		0.9		grey		gold
1965	2622	3225	0.5	2622	3225		0		red		#5386BD
1966	2622	3394	0.69	2622	3394		0.38		grey		gold
1967	2627	2633	0.61	2627	2633		0.22		grey		grey
1968	2627	2832	0.53	2627	2832		0.06		grey		#7DC87D
1969	2627	2948	0.72	2627	2948		0.44		grey		gold
1970	2630	3872	0.58	2630	3872		0.16		grey		#5386BD
1971	2633	2832	0.68	2633	2832		0.36		grey		#5386BD
1972	2633	2948	0.67	2633	2948		0.34		grey		gold
1973	2635	3133	0.65	2635	3133		0.3		grey		#5386BD
1974	2635	3872	0.7	2635	3872		0.4		grey		gold
1975	2636	3828	0.91	2636	3828		0.82		grey		#5386BD
1976	2650	2810	0.58	2650	2810		0.16		red		#7DC87D
1977	2650	3182	1	2650	3182		1		red		skyblue1
1978	2652	3002	0.52	2652	3002		0.04		grey		black
1979	2652	3789	0.76	2652	3789		0.52		grey		#5386BD
1980	2652	3968	0.51	2652	3968		0.02		grey		#5386BD
1981	2664	2876	0.61	2664	2876		0.22		grey		#7DC87D
1982	2664	3660	0.64	2664	3660		0.28		grey		#5386BD
1983	2666	2795	0.67	2666	2795		0.34		grey		gold
1984	2666	2836	0.64	2666	2836		0.28		grey		#5386BD
1985	2666	2858	0.63	2666	2858		0.26		grey		gold
1986	2678	3017	0.65	2678	3017		0.3		grey		#5386BD
1987	2678	3859	0.53	2678	3859		0.06		grey		#5386BD
1988	2687	3702	0.88	2687	3702		0.76		red		#5386BD
1989	2687	3807	1	2687	3807		1		grey		grey
1990	2692	3154	0.97	2692	3154		0.94		grey		#5386BD
1991	2693	2867	0.56	2693	2867		0.12		grey		gold
1992	2694	3967	0.8	2694	3967		0.6		grey		#5386BD
1993	2697	3456	0.59	2697	3456		0.18		grey		#5386BD
1994	2706	2799	0.69	2706	2799		0.38		grey		gold
1995	2706	2996	0.62	2706	2996		0.24		grey		#5386BD
1996	2706	3639	0.93	2706	3639		0.86		grey		#5386BD
1997	2706	3781	0.92	2706	3781		0.84		grey		#5386BD
1998	2706	3885	0.62	2706	3885		0.24		grey		#7DC87D
1999	2708	2932	0.79	2708	2932		0.58		grey		#5386BD
[truncated: 2,001 more rows]
