# Supplementary material for: Gene-expression memory-based prediction of cell lineages from scRNA-seq datasets
Source: Nat Commun. 2024 Mar 29;15:2744. doi: 10.1038/s41467-024-47158-y (PMC10980719; doi:10.1038/s41467-024-47158-y)
Supplement: Supplementary file 11 — Source Data [file 41467_2024_47158_MOESM11_ESM.zip › Source Data files/Source Data file 4i.csv]

PREDICTION
organoid	PIC	Entero	Stem	TA	Goblet	Regstem	Paneth
Crypta1	0.167	0	0.333	0.167	0.333	0	0
Crypta1	0.75	0.25	0	0	0	0	0
Crypta3	0.2	0	0.4	0.4	0	0	0
Cryptb4	0	0	0.923	0.077	0	0	0
Cryptb4	0	0	1	0	0	0	0
Cryptb5	0	0	1	0	0	0	0
Cryptb6	0	0	0	0	0	1	0
Cryptb6	0	0	0.25	0	0	0.7	0.05
Cryptb7	0	0	0.208	0.042	0.75	0	0
Cryptb8	0	0	0.091	0	0	0	0.909
Cryptc9	0.154	0	0.538	0.231	0.077	0	0
Cryptc11	0.167	0	0.5	0.167	0.167	0	0
Cryptc12	0.111	0	0.222	0.667	0	0	0
Cryptd13	0.692	0.077	0.154	0	0.077	0	0
Cryptd14	0.222	0	0.556	0.056	0.167	0	0
Cryptd15	0.278	0	0.333	0.389	0	0	0
Cryptd16	0	0	0.25	0	0	0.7	0.05
Cryptd17	0	0	0	0	0	1	0
Crypte18	0	0	0.417	0.25	0.25	0.083	0
Crypte19	0.222	0	0.556	0.056	0.167	0	0
Crypte20	0	0	0.833	0	0	0.167	0
Crypte21	0.154	0	0.077	0.269	0	0.154	0.346
GROUND TRUTH
organoid	PIC	Entero	Stem	TA	Goblet	Regstem	Paneth
Crypta1	0.4	0.067	0.267	0.067	0.2	0	0
Crypta2	0	0.25	0.5	0.25	0	0	0
Crypta3	0.167	0.167	0.333	0.333	0	0	0
Cryptb4	0	0	0.909	0.045	0.045	0	0
Cryptb5	0	0	1	0	0	0	0
Cryptb6	0	0	0	0	0	1	0
Cryptb7	0	0	0.208	0.042	0.75	0	0
Cryptb8	0	0	0.154	0	0	0	0.846
Cryptc9	0.154	0	0.538	0.231	0.077	0	0
Cryptc10	0	0	0.333	0	0	0.667	0
Cryptc11	0.182	0.182	0.455	0.091	0.091	0	0
Cryptc12	0.143	0	0.214	0.429	0.071	0.143	0
Cryptd13	0.643	0.071	0.214	0	0.071	0	0
Cryptd14	0.125	0	0.625	0.125	0.125	0	0
Cryptd15	0.318	0	0.364	0.318	0	0	0
Cryptd16	0	0	0.294	0	0	0.647	0.059
Cryptd17	0	0	0	0	0	1	0
Crypte18	0	0	0.357	0.214	0.357	0.071	0
Crypte19	0.3	0	0.5	0	0.2	0	0
Crypte20	0	0	0.625	0.125	0.125	0.125	0
Crypte21	0.188	0	0.094	0.219	0	0.156	0.344
