# Supplementary material for: Gene-expression memory-based prediction of cell lineages from scRNA-seq datasets
Source: Nat Commun. 2024 Mar 29;15:2744. doi: 10.1038/s41467-024-47158-y (PMC10980719; doi:10.1038/s41467-024-47158-y)
Supplement: Supplementary file 11 — Source Data [file 41467_2024_47158_MOESM11_ESM.zip › Source Data files/Source Data file S12gh.csv]

Size parameter	percentage	precision	recovery	FPR
2	0	0.002943171	1	1
2	10	0.586956522	0.188481675	0.00039152
2	20	0.795918367	0.136125654	0.000103032
2	30	0.855263158	0.113438045	5.66674394044767e-05
2	40	0.936507937	0.102966841	2.06063416016279e-05
2	50	0.977272727	0.07504363	5.15158540040698e-06
2	60	1	0.059336824	0
2	70	1	0.04886562	0
2	80	1	0.029668412	0
2	90	1	0.019197208	0
2	100	1	0.005235602	0
3	0	0.002943171	1	1
3	10	0.346080306	0.315881326	0.001761842
3	20	0.484375	0.270506108	0.000850012
3	30	0.609865471	0.237347295	0.000448188
3	40	0.73964497	0.218150087	0.00022667
3	50	0.792307692	0.179755672	0.000139093
3	60	0.889908257	0.169284468	6.18190248048837e-05
3	70	0.928571429	0.158813264	3.60610978028488e-05
3	80	0.963414634	0.137870855	1.54547562012209e-05
3	90	0.985507246	0.118673647	5.15158540040698e-06
3	100	1	0.036649215	0
4	0	0.002943171	1	1
4	10	0.257033248	0.35078534	0.002993071
4	20	0.38021978	0.301919721	0.001452747
4	30	0.496774194	0.268760908	0.000803647
4	40	0.632286996	0.246073298	0.00042243
4	50	0.735632184	0.223385689	0.000236973
4	60	0.813432836	0.190226876	0.00012879
4	70	0.909090909	0.17452007	5.15158540040697e-05
4	80	0.968085106	0.158813264	1.54547562012209e-05
4	90	0.974358974	0.132635253	1.0303170800814e-05
4	100	1	0.04886562	0
5	0	0.002943171	1	1
5	10	0.210837438	0.373472949	0.00412642
5	20	0.309484193	0.32460733	0.002137908
5	30	0.412532637	0.27574171	0.001159107
5	40	0.519031142	0.261780105	0.00071607
5	50	0.613333333	0.240837696	0.000448188
5	60	0.739130435	0.207678883	0.000216367
5	70	0.829457364	0.186736475	0.000113335
5	80	0.929292929	0.160558464	3.60610978028488e-05
5	90	0.987341772	0.136125654	5.15158540040698e-06
5	100	1	0.062827225	0
