# Supplementary material for: Gene-expression memory-based prediction of cell lineages from scRNA-seq datasets
Source: Nat Commun. 2024 Mar 29;15:2744. doi: 10.1038/s41467-024-47158-y (PMC10980719; doi:10.1038/s41467-024-47158-y)
Supplement: Supplementary file 11 — Source Data [file 41467_2024_47158_MOESM11_ESM.zip › Source Data files/Source Data file S1a.csv]

FSC-A	FSC-H	FSC-W	SSC-A	SSC-H	SSC-W	355 450_50-A	PI	405 525_50-A	GFP	Time
342	186	396	144	98	377	257	380	389	292	0
298	144	461	275	163	432	245	473	343	313	0
553	213	500	200	109	468	255	383	389	265	0
625	184	642	223	104	549	271	412	433	311	0
480	188	506	267	156	438	266	403	421	326	0
505	183	541	198	110	460	271	415	428	295	0
635	160	745	537	217	632	334	497	560	438	0
614	196	591	294	146	514	256	397	443	311	0
586	185	602	346	153	579	293	459	492	371	0
440	186	477	198	116	436	252	377	379	280	0
111	91	411	411	216	486	240	571	307	341	0
679	215	588	297	172	443	273	420	437	348	0
528	187	549	286	165	442	264	392	398	324	0
361	141	543	326	189	442	279	444	460	363	0
946	209	804	305	106	739	284	444	477	367	0
0	40	283	108	101	275	234	456	194	228	0
195	125	403	342	187	469	241	686	329	360	0
604	197	581	279	152	471	273	428	430	354	0
1023	211	929	411	124	849	293	471	502	399	0
504	195	508	243	142	437	280	428	469	345	0
558	210	510	196	110	456	262	389	420	351	0
672	177	706	354	171	528	290	451	489	344	0
441	203	438	154	98	405	255	370	377	288	0
294	165	399	149	92	412	257	364	367	306	0
795	198	730	478	211	581	288	646	490	415	0
0	23	336	111	87	326	232	416	220	261	0
234	140	403	416	238	449	243	552	339	349	0
115	107	355	362	249	372	243	630	330	339	1
844	209	726	890	503	453	284	634	514	425	1
24	71	334	162	115	361	234	656	233	256	1
208	148	354	281	197	364	238	739	314	360	1
608	159	724	878	279	807	255	756	464	464	1
0	42	371	166	103	414	238	590	271	266	1
446	178	503	256	155	423	284	408	461	329	1
115	113	335	230	174	340	238	696	288	338	1
300	135	496	194	106	468	261	391	420	324	1
663	222	557	205	103	512	268	410	431	342	1
1023	222	1023	865	268	826	346	678	592	488	1
734	198	680	263	111	607	284	423	471	302	1
654	208	588	279	138	518	267	418	434	342	1
379	191	415	162	106	389	251	353	339	259	1
477	187	506	244	140	447	268	412	446	345	1
415	188	451	191	120	407	258	367	376	274	1
555	186	575	279	148	484	270	427	466	371	1
322	176	399	144	96	385	257	385	390	285	1
704	160	814	510	238	548	263	755	461	431	1
639	198	604	238	101	600	263	377	426	304	1
604	189	605	235	127	473	266	407	423	335	1
458	194	472	236	140	432	263	385	418	323	1
389	176	459	193	117	423	254	371	402	288	1
638	192	624	398	198	515	326	487	540	427	1
447	187	480	217	127	437	261	394	415	350	1
631	181	656	267	116	591	276	431	469	370	1
1023	217	944	475	133	913	288	450	501	409	1
679	213	593	237	109	556	260	396	425	306	1
439	170	523	180	104	442	264	399	401	307	1
554	217	493	187	116	412	253	366	367	303	1
543	202	521	158	85	480	259	388	389	317	1
106	107	341	192	145	338	237	648	279	324	1
275	148	426	678	433	402	252	648	413	424	1
557	205	522	175	96	468	265	412	418	335	1
1023	199	921	644	268	615	306	689	543	454	1
1023	208	1023	1023	437	600	352	766	605	507	1
27	77	315	216	174	318	237	592	261	284	1
305	139	488	128	77	424	261	388	395	332	1
567	209	520	236	122	494	276	416	430	292	1
785	212	672	353	148	610	290	455	500	402	1
387	187	430	165	111	382	267	377	395	289	1
572	190	575	307	158	497	273	438	468	347	1
672	221	566	295	150	503	277	443	483	371	1
501	204	483	167	95	448	258	403	400	322	1
561	203	531	262	139	484	270	420	444	347	1
488	195	493	162	101	410	272	412	451	336	1
794	231	625	283	138	527	285	441	482	352	1
1023	184	1004	377	129	750	287	438	491	379	1
1023	221	1023	402	117	883	308	475	534	410	1
479	197	481	191	107	459	265	396	396	262	1
641	174	693	356	163	559	302	475	519	394	1
230	148	377	459	304	387	241	705	357	379	1
625	226	521	213	111	491	272	431	461	372	1
972	207	832	506	165	783	289	692	519	438	1
435	179	490	172	96	457	260	390	404	312	1
526	187	548	190	100	487	269	396	428	347	1
284	137	472	111	67	423	254	372	375	300	1
457	195	468	188	114	422	263	401	419	299	1
551	206	515	232	135	439	262	406	406	298	1
596	179	632	243	130	477	287	427	464	332	1
452	197	460	171	102	430	265	397	407	290	1
76	89	357	172	123	357	236	705	215	277	1
422	185	464	176	103	440	261	371	391	287	1
511	175	571	236	128	470	271	412	432	329	1
452	192	472	129	74	447	260	378	386	297	1
839	178	849	389	116	861	314	476	527	403	1
609	195	591	234	120	499	269	418	439	332	1
64	74	407	318	176	462	240	707	293	358	1
176	131	364	321	203	405	240	705	316	354	1
651	217	562	255	127	512	271	369	439	329	1
524	192	532	251	136	472	265	425	401	347	1
472	201	467	140	88	409	250	360	354	257	1
720	231	574	282	139	519	280	438	465	350	1
0	23	274	48	46	265	235	489	184	221	2
177	85	559	404	162	637	239	632	288	325	2
698	209	619	468	231	519	291	464	518	403	2
544	162	649	440	222	507	312	477	530	368	2
499	130	755	406	207	503	304	478	540	407	2
496	195	499	211	114	473	261	397	425	312	2
370	130	597	518	279	476	271	404	436	386	2
441	182	489	208	114	467	264	411	410	317	2
926	212	778	930	368	646	269	683	493	460	2
639	223	539	222	114	500	272	406	438	338	2
869	229	682	252	100	645	277	451	486	375	2
228	155	359	267	188	363	241	732	337	377	2
516	196	514	220	119	473	264	400	412	332	2
1023	182	1013	585	203	738	332	505	570	458	2
417	166	513	211	118	460	263	391	416	319	2
119	107	360	327	205	408	241	613	324	335	2
94	99	351	226	153	379	242	641	315	340	2
607	185	620	323	160	518	294	444	508	376	2
391	126	642	509	207	632	249	754	396	419	2
1023	197	964	444	137	829	313	484	550	424	2
258	152	397	656	398	422	245	738	369	407	2
637	202	592	394	178	565	270	419	437	380	2
534	202	512	244	134	467	264	420	423	318	2
0	48	299	173	151	295	234	510	226	271	2
374	168	468	164	96	436	263	396	409	315	2
488	209	461	147	80	472	270	404	422	324	2
613	199	583	274	121	580	277	428	465	367	2
474	161	584	333	191	446	296	459	509	377	2
581	206	538	177	95	476	260	396	421	341	2
787	201	711	439	159	705	271	724	456	404	2
612	231	501	222	113	505	273	415	439	335	2
594	213	529	179	96	475	262	388	391	286	2
622	205	571	340	193	451	307	477	516	375	2
0	54	350	90	64	362	234	677	204	260	2
457	195	468	145	92	402	259	365	413	326	2
552	205	519	196	106	475	257	353	371	267	2
637	218	548	336	158	547	284	446	489	395	2
628	217	545	250	154	417	283	426	460	338	2
646	205	592	294	161	467	281	434	464	344	2
359	185	412	117	74	405	249	336	316	259	2
409	185	454	159	96	424	256	380	377	315	2
664	198	626	330	164	515	284	447	478	359	2
521	198	513	260	151	441	278	431	464	325	2
699	192	672	341	162	539	280	432	476	357	2
452	201	451	192	116	423	266	398	409	316	2
558	182	591	936	377	635	262	818	481	480	2
682	203	624	221	102	554	262	267	428	341	2
1023	242	953	1023	626	419	326	629	582	471	2
0	43	318	152	124	313	235	487	222	257	2
1023	209	1023	382	98	996	285	452	490	402	2
1023	215	842	312	109	736	297	461	513	403	2
128	112	359	261	174	383	238	706	285	335	2
95	108	323	209	156	341	240	701	295	342	2
50	84	329	248	188	338	238	623	268	288	2
579	187	591	236	117	517	276	416	451	353	3
519	203	499	149	81	472	257	356	372	299	3
326	181	392	116	81	367	256	359	364	265	3
100	101	353	220	147	384	239	684	296	345	3
403	179	463	204	124	421	255	390	378	288	3
710	199	658	315	164	492	278	419	451	361	3
306	129	526	202	119	436	262	387	422	317	3
628	193	611	282	143	504	276	429	459	365	3
592	217	519	198	102	496	275	417	443	333	3
183	127	381	417	239	446	240	675	325	383	3
623	195	603	236	133	455	277	429	455	298	3
515	181	556	215	107	516	270	422	442	322	3
591	174	646	495	207	611	263	535	439	415	3
570	198	551	216	114	484	282	430	452	318	3
30	66	377	208	130	408	234	636	261	282	3
679	209	603	325	142	585	287	446	508	365	3
96	108	325	258	207	319	237	667	275	317	3
607	199	577	191	93	526	268	409	444	351	3
524	182	561	234	120	499	264	392	420	335	3
643	211	570	346	152	585	267	438	420	348	3
892	173	923	519	158	842	296	471	507	408	3
269	155	401	531	320	426	241	721	350	384	3
670	208	599	428	208	526	269	744	446	408	3
599	214	531	252	146	441	268	336	428	302	3
669	216	577	213	92	595	271	427	439	358	3
0	53	310	151	127	303	234	518	246	276	3
132	115	353	271	179	388	238	694	283	341	3
484	189	506	170	96	455	261	395	411	319	3
634	208	572	214	113	486	269	411	450	349	3
117	114	336	209	148	362	236	619	256	302	3
20	74	314	184	145	326	236	623	257	288	3
502	209	472	166	89	476	261	350	408	314	3
520	196	516	178	96	472	261	416	403	341	3
94	102	341	242	167	371	240	624	302	330	3
441	204	435	163	104	401	264	412	409	313	3
565	219	496	163	90	463	259	405	403	329	3
443	199	449	164	104	402	267	397	412	289	3
906	232	696	541	183	757	280	578	481	397	3
515	177	567	263	145	464	272	418	452	332	3
650	164	740	563	242	595	314	482	542	391	3
593	208	541	294	159	474	262	394	409	275	3
980	210	823	276	107	662	282	443	488	391	3
361	174	439	180	114	404	256	364	372	311	3
1023	219	974	469	150	798	314	474	529	392	3
405	149	559	279	141	505	288	439	457	325	3
503	202	489	199	111	459	265	424	434	345	3
502	208	473	221	127	443	261	363	385	280	3
368	188	413	151	106	363	253	365	333	242	3
462	201	458	179	110	417	259	385	391	319	3
591	213	527	210	121	445	270	416	430	321	3
1023	207	960	424	145	751	300	473	532	422	3
205	132	396	322	188	439	239	720	296	343	3
612	211	547	273	137	511	271	422	447	314	3
378	182	436	132	74	455	252	376	370	280	3
562	207	521	197	110	458	257	385	396	299	3
399	172	479	168	100	431	262	400	399	353	3
670	218	573	318	157	518	268	431	454	343	3
483	204	469	154	93	425	258	394	400	301	3
480	195	487	174	101	441	251	366	366	261	3
469	176	531	200	117	440	262	385	411	338	3
817	194	762	535	178	771	293	700	524	428	3
460	195	470	194	107	464	255	384	413	324	3
1023	200	986	413	133	794	308	475	531	416	3
581	215	515	240	127	486	262	407	420	342	3
606	188	610	340	163	534	278	436	469	336	3
665	193	643	295	141	533	284	455	487	378	4
386	187	430	529	316	428	251	774	402	415	4
792	216	666	344	152	578	271	633	464	409	4
555	186	573	503	275	468	266	612	428	392	4
496	212	460	177	108	420	271	376	428	312	4
557	216	496	241	132	465	262	411	391	296	4
463	188	492	136	77	451	256	360	353	268	4
1023	213	895	406	132	789	298	467	509	405	4
501	214	459	128	70	468	251	367	351	284	4
400	177	467	169	100	432	252	371	360	291	4
0	33	291	33	29	290	236	137	184	176	4
477	172	549	234	133	451	274	425	447	327	4
453	187	485	237	124	490	263	395	426	326	4
573	193	568	241	133	466	263	393	416	320	4
416	163	522	222	129	440	257	379	386	277	4
515	174	578	293	154	487	271	435	462	365	4
651	224	545	250	133	483	266	396	423	291	4
520	171	594	245	138	453	303	464	510	360	4
578	209	529	196	102	494	267	418	449	347	4
810	208	706	499	188	680	305	674	532	433	4
494	160	607	289	155	476	285	434	484	364	4
0	28	283	65	56	298	237	164	242	266	4
565	217	498	232	128	466	268	411	439	331	4
1023	194	1023	506	138	937	292	461	516	411	4
828	213	702	298	133	574	290	444	498	393	4
557	163	656	275	126	561	267	425	439	331	4
416	173	492	182	97	482	252	350	363	269	4
605	199	576	281	160	451	267	432	437	310	4
554	194	551	251	138	466	270	421	442	359	4
564	215	504	234	124	483	269	425	449	361	4
508	192	518	246	143	442	269	408	431	327	4
70	91	339	200	148	348	238	617	268	286	4
571	221	495	215	124	443	269	409	446	348	4
1023	226	957	388	113	877	288	454	508	404	4
426	142	612	368	191	493	280	430	472	362	4
535	210	494	144	80	462	261	395	400	309	4
363	126	610	944	356	678	252	701	438	396	4
504	208	476	233	130	457	285	428	467	326	4
603	188	608	345	183	484	320	483	518	370	4
392	187	435	154	102	388	266	387	379	250	4
229	149	374	337	224	384	241	737	328	370	4
472	208	451	169	101	430	264	413	404	303	4
699	217	597	243	120	518	271	409	452	353	4
226	146	379	496	312	407	245	741	361	401	4
434	171	515	219	134	419	260	386	397	286	4
428	189	459	157	91	444	262	374	365	275	4
561	203	532	236	133	453	277	410	449	334	4
1016	218	819	358	120	766	304	470	531	405	4
588	197	569	329	163	516	274	410	443	285	4
696	209	617	318	149	544	278	425	475	366	4
512	199	503	139	78	456	256	356	382	217	4
477	195	485	203	117	446	268	404	426	340	4
546	165	638	668	332	515	306	667	534	426	4
448	190	475	201	128	402	252	373	378	292	4
629	220	539	266	137	495	271	416	445	330	4
527	190	540	207	118	449	264	404	411	316	4
618	217	537	163	90	465	271	412	444	349	4
440	175	509	185	102	467	258	385	395	301	4
478	187	508	211	108	499	265	399	412	319	4
479	187	508	201	123	418	271	408	438	352	4
80	102	319	177	136	333	238	679	289	341	4
468	193	482	156	89	450	257	387	403	302	4
261	152	400	663	362	469	245	743	374	355	4
306	172	394	436	268	416	245	763	396	404	4
649	222	548	288	153	481	272	328	443	302	4
92	105	328	289	216	342	239	651	304	350	4
416	161	530	236	129	469	262	392	420	339	4
430	173	505	159	101	404	254	356	339	298	4
795	230	626	298	138	552	282	446	476	330	4
599	211	539	236	141	429	271	413	448	320	4
540	173	605	380	192	506	287	457	491	375	4
514	193	521	186	102	465	267	397	414	299	4
745	224	611	255	117	557	288	453	458	350	5
530	186	553	298	148	515	269	409	442	362	5
0	60	313	155	126	315	236	574	233	251	5
465	190	489	205	121	435	267	397	428	333	5
498	177	553	238	136	448	267	398	428	326	5
811	228	645	470	187	645	286	429	478	389	5
581	220	503	224	124	461	259	411	425	322	5
577	210	524	233	126	472	272	426	462	525	5
424	175	491	200	115	444	264	395	419	279	5
665	199	623	305	157	497	277	436	475	350	5
616	176	662	567	245	592	273	712	477	417	5
566	213	508	147	80	469	259	325	390	299	5
490	193	500	190	115	424	254	302	370	308	5
76	95	334	162	109	381	236	726	247	316	5
456	182	500	179	104	440	260	339	389	281	5
634	183	652	345	180	492	284	410	485	362	5
322	169	415	170	108	403	247	331	316	268	5
194	110	456	661	325	522	245	736	393	374	5
759	192	723	454	204	569	279	699	468	402	5
660	204	605	252	120	539	278	425	470	347	5
54	75	379	197	128	394	235	699	237	285	5
627	212	557	251	135	477	265	378	423	303	5
411	163	517	256	153	428	281	440	452	331	5
44	59	459	1023	888	295	394	464	624	487	5
805	194	750	531	187	727	266	724	445	412	5
519	185	547	215	110	502	264	399	420	304	5
1023	193	1023	566	168	864	334	502	568	415	5
555	182	588	223	122	468	280	436	467	358	5
553	190	559	233	123	486	266	402	412	326	5
0	37	281	108	100	278	235	466	191	211	5
887	218	729	500	152	840	284	675	487	409	5
548	201	525	263	141	478	267	394	442	335	5
510	199	501	200	106	485	260	391	413	317	5
632	213	558	233	121	494	266	405	433	339	5
444	172	519	241	130	473	280	481	454	362	5
552	216	493	158	92	440	263	400	419	338	5
494	199	489	206	112	472	264	459	435	329	5
665	205	604	276	138	513	271	426	464	347	5
1023	231	1023	1023	300	874	326	785	592	510	5
89	101	336	272	197	354	236	619	310	344	5
579	212	521	173	96	464	260	399	418	318	5
516	203	497	165	88	479	254	381	376	307	5
517	196	515	205	106	496	264	414	432	306	5
801	225	646	341	179	487	292	450	476	374	5
540	193	542	258	137	480	265	408	421	302	5
28	74	329	138	97	363	235	650	266	283	5
545	193	544	213	104	527	275	418	458	357	5
609	206	559	260	128	521	262	398	425	315	5
509	205	486	353	220	410	254	370	388	326	5
467	209	445	152	84	464	262	395	426	344	5
389	167	485	159	91	446	259	385	402	277	5
14	67	330	262	200	335	238	565	266	317	5
460	180	512	156	75	530	251	335	330	262	5
0	46	296	69	63	281	232	590	191	212	5
425	192	451	185	106	446	263	387	388	310	5
558	199	539	268	153	449	269	418	444	359	5
513	196	511	209	127	420	259	392	411	295	5
1023	203	944	388	131	756	302	467	527	408	5
817	188	785	299	104	736	275	433	462	394	5
1023	200	909	465	146	816	323	496	564	424	5
739	219	618	239	108	567	257	408	409	240	5
530	193	533	161	86	477	255	376	374	290	5
561	201	538	283	144	504	281	423	455	332	5
483	194	492	187	101	473	257	387	390	269	5
0	61	325	213	162	337	238	532	255	291	5
328	141	506	182	108	432	262	395	405	313	5
648	198	612	251	130	495	289	449	491	378	5
1023	190	950	422	128	842	302	469	535	418	5
595	182	622	519	264	503	320	495	566	436	5
300	152	440	166	105	404	260	384	384	284	5
932	216	768	271	92	756	276	423	476	367	5
387	194	416	118	79	382	253	371	369	287	6
705	218	598	232	112	529	271	419	449	315	6
407	183	456	146	86	434	266	392	382	316	6
1023	206	1023	1023	420	624	313	812	579	521	6
706	213	613	302	151	510	269	421	442	340	6
456	198	461	171	95	458	265	403	409	266	6
730	230	584	313	159	505	277	427	467	327	6
9	70	306	267	224	306	234	535	241	281	6
427	198	438	142	88	412	252	367	367	269	6
630	224	530	229	135	436	267	396	434	328	6
660	225	549	241	126	491	273	418	440	290	6
438	180	491	171	97	450	260	399	414	335	6
456	183	499	205	111	474	264	406	429	317	6
476	208	454	172	108	407	264	377	393	323	6
588	208	539	256	141	465	266	413	430	351	6
654	208	588	238	123	497	271	415	431	319	6
382	159	500	158	95	425	275	414	436	283	6
568	202	539	246	130	483	265	404	437	333	6
634	226	527	211	108	501	263	406	415	282	6
878	183	859	407	168	619	275	446	487	372	6
95	105	333	160	123	332	235	521	250	263	6
662	221	560	259	131	507	273	411	456	321	6
468	200	467	171	93	471	273	400	434	279	6
694	219	588	222	99	572	264	392	398	306	6
448	174	517	232	124	479	275	416	450	337	6
468	193	482	153	93	423	262	388	396	304	6
31	79	315	132	105	322	235	617	241	279	6
629	212	559	174	91	489	260	391	392	320	6
547	209	506	178	94	485	267	414	412	332	6
853	179	856	371	151	628	294	465	506	411	6
598	188	604	289	142	522	276	425	468	367	6
820	214	692	423	210	516	276	439	492	372	6
480	202	472	150	89	429	259	368	368	255	6
548	220	482	222	132	432	256	374	383	252	6
637	192	622	329	148	567	294	461	497	363	6
304	105	642	485	175	711	244	669	368	377	6
345	168	440	178	121	378	261	342	396	269	6
644	199	605	266	135	506	272	417	440	354	6
479	185	512	175	101	442	269	389	417	350	6
743	218	624	309	157	504	275	414	434	334	6
469	176	532	225	120	482	272	414	446	362	6
482	191	500	179	92	495	264	383	394	338	6
563	210	515	206	112	473	271	405	446	351	6
1023	200	915	740	362	524	305	551	535	441	6
441	186	478	162	95	436	268	391	401	313	6
684	186	684	260	116	571	273	426	463	349	6
959	233	731	629	201	800	283	750	501	440	6
505	186	533	194	105	475	266	410	427	327	6
723	185	718	435	168	662	280	673	487	412	6
478	195	485	227	126	463	261	392	399	301	6
501	206	479	189	113	428	264	392	408	326	6
597	211	536	272	134	521	267	417	445	351	6
587	200	560	282	159	456	274	430	451	335	6
641	189	636	340	175	497	281	430	471	346	6
856	222	694	827	293	723	280	730	503	445	6
374	135	581	601	342	450	280	432	464	389	6
542	193	543	201	110	470	274	419	448	337	6
535	183	567	193	92	537	267	407	417	338	6
461	206	447	182	107	436	278	432	467	329	6
65	84	360	452	319	362	238	557	309	330	6
623	217	541	228	121	482	275	430	468	362	6
434	173	509	227	139	419	255	392	392	298	6
741	199	684	475	140	865	298	611	498	401	6
993	220	795	495	195	651	298	470	521	414	6
481	201	473	190	110	441	262	424	396	313	6
206	142	369	318	216	377	242	443	319	312	6
596	220	514	231	132	448	261	400	408	303	6
378	186	425	124	75	424	249	364	349	300	6
408	158	530	474	290	419	267	402	453	327	6
678	194	648	321	152	542	286	450	480	394	6
37	80	322	232	182	325	235	605	294	317	6
503	169	584	268	134	512	275	431	464	353	6
512	203	494	250	156	412	273	419	445	317	6
533	171	606	313	143	561	277	438	464	377	6
479	206	461	147	93	406	252	370	376	276	6
614	210	553	229	112	523	264	412	434	335	6
665	217	572	304	162	480	287	425	454	321	6
627	210	563	246	129	488	289	442	477	359	6
602	198	575	184	95	494	264	407	434	345	6
233	145	388	426	287	380	240	728	331	382	7
457	209	437	149	86	441	258	376	388	281	7
604	217	527	197	112	450	262	393	421	341	7
1023	213	1023	435	120	925	309	484	544	404	7
696	220	585	332	189	450	266	405	437	280	7
1023	196	972	332	105	808	297	460	499	412	7
511	189	530	188	105	459	265	376	400	303	7
731	187	720	468	216	554	313	485	552	425	7
430	186	468	193	109	453	253	370	344	290	7
430	135	646	164	96	437	266	392	432	364	7
720	174	761	485	222	558	304	474	526	418	7
545	195	541	278	151	471	272	424	451	342	7
981	211	823	370	131	722	294	458	502	378	7
791	206	696	577	224	659	280	619	485	420	7
587	198	564	256	134	491	271	411	432	354	7
267	130	476	162	104	400	254	388	377	291	7
0	36	340	112	78	368	237	569	256	256	7
464	174	532	296	164	462	262	366	425	347	7
8	71	301	139	115	311	236	588	251	274	7
160	109	413	534	272	503	245	720	386	367	7
434	190	464	158	93	434	257	351	379	330	7
646	216	561	245	122	514	264	409	427	332	7
1023	208	905	462	136	868	298	474	531	408	7
818	236	627	380	183	532	279	432	456	364	7
452	184	494	237	130	466	266	392	430	333	7
504	189	522	127	66	488	260	396	405	319	7
234	143	395	359	224	409	239	737	294	352	7
38	78	334	205	155	337	237	606	274	286	7
491	181	534	242	130	479	278	421	444	318	7
391	179	453	144	86	428	254	376	352	255	7
430	205	427	173	106	418	259	387	389	281	7
354	172	439	162	105	395	254	374	381	308	7
213	144	370	348	228	392	242	527	330	332	7
581	179	620	328	159	528	289	446	500	380	7
396	178	460	195	118	424	259	381	398	293	7
424	176	490	148	89	426	248	378	363	283	7
35	70	364	252	162	399	240	596	304	327	7
536	196	531	307	158	498	273	435	457	337	7
484	188	509	155	75	527	258	382	393	305	7
484	193	495	195	120	417	261	387	420	345	7
616	204	571	262	136	493	273	419	448	341	7
554	204	523	266	144	473	266	403	434	345	7
614	211	550	208	122	436	272	409	438	310	7
773	189	745	447	188	610	303	471	528	410	7
72	88	355	267	193	353	237	590	298	300	7
542	201	521	200	104	496	267	398	422	291	7
369	162	478	216	124	446	275	420	451	343	7
534	211	492	185	103	457	260	390	403	321	7
173	119	394	329	204	412	241	692	330	370	7
603	196	584	366	179	524	284	429	475	371	7
572	200	548	263	143	471	274	427	448	347	7
722	190	699	329	167	504	297	454	515	411	7
0	48	342	145	109	341	236	503	231	255	7
741	246	553	606	294	528	317	490	562	426	7
541	184	568	324	165	501	287	448	495	362	7
503	191	516	240	121	508	280	421	456	337	7
229	111	504	749	413	465	252	619	407	406	7
538	192	541	212	113	481	272	411	432	326	7
565	199	544	228	112	520	258	370	402	332	7
393	185	441	133	83	409	254	361	333	281	7
249	139	425	670	379	453	246	733	364	406	7
547	213	495	201	117	439	255	361	376	332	7
703	208	623	314	163	494	278	437	467	347	7
531	174	592	274	147	477	274	427	459	376	7
509	174	573	256	134	490	271	406	437	309	7
647	220	550	164	94	446	266	390	414	329	7
435	182	482	243	144	433	249	359	358	332	7
493	214	453	155	90	444	260	394	404	310	7
543	200	525	181	92	506	261	396	403	301	7
595	203	557	304	158	491	268	418	433	347	7
408	191	438	125	86	374	249	344	328	271	7
658	186	662	313	143	559	296	461	519	402	7
490	185	524	240	150	410	257	359	387	295	7
346	143	520	302	202	384	261	385	429	345	7
136	119	346	278	207	343	240	688	310	346	8
478	177	535	299	172	444	282	431	461	335	8
665	199	623	314	166	484	292	451	488	426	8
77	94	339	187	136	352	236	646	259	307	8
565	178	608	169	81	533	265	402	429	319	8
0	44	390	288	181	406	249	431	350	281	8
1023	197	1023	667	226	757	336	509	577	446	8
663	205	605	224	125	457	261	403	413	295	8
604	205	558	216	101	547	272	408	440	330	8
496	206	473	166	101	419	284	431	454	312	8
529	185	554	233	120	496	269	422	422	331	8
503	195	505	212	127	428	280	417	449	281	8
774	206	684	304	123	633	271	422	448	342	8
510	206	484	185	108	440	260	391	408	314	8
551	204	521	174	92	486	259	411	403	308	8
440	170	523	238	133	459	259	389	393	299	8
288	140	466	436	189	589	244	729	380	392	8
444	203	441	154	86	461	263	413	432	304	8
506	191	518	218	122	459	263	413	409	329	8
169	133	348	365	273	342	237	701	285	335	8
676	228	552	277	158	449	270	404	454	318	8
580	186	596	269	137	504	275	431	452	358	8
465	199	465	156	93	432	249	359	346	290	8
196	144	351	369	261	362	239	599	314	338	8
390	163	496	192	106	466	265	410	405	322	8
662	202	610	383	189	519	292	455	504	370	8
420	189	453	193	121	406	268	403	419	292	8
165	113	405	526	308	437	245	705	373	387	8
1023	226	856	354	124	732	302	467	517	388	8
649	228	533	277	144	491	282	439	480	355	8
622	205	572	262	142	473	272	417	441	340	8
511	175	571	253	124	524	270	416	451	318	8
642	213	564	283	150	483	285	445	472	340	8
488	199	484	159	94	434	269	398	428	307	8
775	186	760	411	169	621	295	461	519	403	8
0	52	283	37	36	262	230	13	168	193	8
642	175	687	272	120	579	277	436	465	329	8
624	221	532	224	110	525	271	414	426	314	8
521	188	539	219	122	460	276	438	443	364	8
438	179	496	283	153	472	252	645	387	357	8
454	181	503	1023	524	500	277	770	485	434	8
351	169	442	195	105	474	254	382	391	277	8
564	183	591	289	146	507	277	423	462	360	8
626	203	579	368	204	462	326	460	509	400	8
455	169	540	214	107	512	261	424	398	295	8
26	78	310	123	103	306	233	385	221	240	8
556	219	489	188	105	460	266	394	424	315	8
456	191	477	156	91	439	256	373	380	315	8
489	196	492	205	97	542	269	415	436	317	8
438	191	465	190	113	431	265	408	420	334	8
223	150	365	342	224	391	242	692	348	373	8
560	192	561	294	165	456	281	436	469	340	8
682	204	619	277	126	562	273	424	456	376	8
493	157	616	329	155	542	286	449	484	379	8
1023	210	1023	692	243	730	300	554	543	466	8
1023	209	1023	651	156	1023	324	500	577	477	8
398	194	424	124	72	440	250	329	330	229	8
587	215	520	237	128	473	273	423	444	365	8
656	221	556	270	134	517	284	443	477	365	8
464	193	480	148	90	419	253	345	360	261	8
328	165	433	139	81	436	254	361	370	291	8
520	209	484	170	101	430	258	385	387	336	8
561	216	499	281	159	453	263	382	405	301	8
422	188	458	165	99	430	251	361	363	297	8
1005	213	832	369	124	761	292	462	522	385	8
914	208	784	323	109	759	286	437	475	368	8
703	212	613	276	134	528	277	436	468	354	8
517	180	559	210	110	487	267	394	436	366	8
423	198	436	156	98	409	257	379	384	257	8
275	112	560	328	185	453	268	406	448	350	8
381	184	432	135	86	405	259	379	376	329	8
772	226	623	301	141	545	285	438	482	345	8
457	189	484	147	84	452	263	378	399	276	9
551	211	503	193	104	477	258	372	405	368	9
178	137	349	241	162	381	241	714	309	335	9
1023	191	999	521	141	947	313	485	545	419	9
973	188	914	327	118	711	294	464	496	383	9
823	229	651	445	158	723	288	603	478	383	9
446	193	465	173	107	415	266	402	414	316	9
567	204	532	208	109	488	262	392	400	320	9
464	172	538	201	119	433	266	404	420	322	9
490	193	502	151	91	425	257	382	393	282	9
182	117	414	343	209	422	240	670	343	361	9
1023	228	808	508	184	707	316	486	554	434	9
665	214	579	265	129	525	288	446	481	355	9
448	192	470	136	77	451	263	413	410	307	9
393	184	443	178	120	381	249	375	390	267	9
458	198	463	242	155	399	258	385	410	329	9
543	184	569	276	144	488	268	413	425	325	9
672	207	603	303	179	434	309	473	519	403	9
461	163	567	130	76	434	265	396	397	328	9
333	141	513	218	129	433	267	416	420	320	9
410	145	581	299	168	455	284	433	461	356	9
567	203	535	205	112	467	265	402	417	324	9
369	194	400	106	76	355	244	324	308	208	9
515	178	563	247	122	519	272	413	454	343	9
667	199	626	311	152	525	281	453	490	389	9
561	191	565	281	146	492	275	428	458	355	9
521	215	472	174	98	455	257	394	415	327	9
686	219	582	183	93	504	269	402	437	360	9
687	181	704	622	274	581	329	504	566	418	9
482	158	602	279	136	524	286	536	469	370	9
467	181	514	213	119	456	265	393	424	352	9
572	174	630	261	136	491	270	422	453	338	9
1023	216	1023	695	168	1023	337	514	588	444	9
594	200	566	249	135	473	273	434	467	357	9
564	197	548	275	136	518	274	414	462	323	9
561	203	531	219	134	420	255	355	383	306	9
732	205	656	321	143	575	284	443	480	344	9
364	184	419	175	102	440	255	377	358	287	9
570	207	526	252	133	486	271	419	433	326	9
102	96	374	269	172	402	238	702	294	322	9
149	126	344	186	155	307	242	628	327	353	9
243	149	390	459	287	409	244	700	348	387	9
148	125	345	213	154	355	242	718	295	353	9
609	215	537	243	135	459	269	406	435	330	9
442	172	519	180	106	435	280	432	456	323	9
1023	197	946	390	120	835	294	469	516	416	9
63	88	341	352	239	377	236	634	311	351	9
686	199	641	312	149	537	288	453	495	393	9
679	197	640	331	157	540	285	447	491	359	9
616	214	545	222	117	484	289	440	472	353	9
522	216	470	188	109	441	272	418	446	339	9
534	207	499	159	92	441	270	410	419	295	9
503	201	492	191	111	441	262	410	431	336	9
507	204	488	196	105	481	262	410	390	262	9
687	225	566	209	105	508	273	424	440	331	9
758	201	688	315	150	539	288	460	504	375	9
450	186	487	177	100	453	253	373	363	273	9
599	213	534	251	128	502	265	389	395	282	9
414	201	422	154	97	407	252	360	376	252	9
514	198	508	242	139	445	275	430	445	334	9
549	217	489	177	102	445	266	400	428	340	9
774	234	603	273	136	512	269	417	433	361	9
1023	219	901	815	220	949	285	805	528	491	9
522	193	527	216	124	446	261	403	416	352	10
74	86	368	326	216	385	239	644	300	338	10
460	179	513	190	112	434	266	392	419	335	10
645	212	570	241	126	488	275	413	449	333	10
486	208	461	179	109	419	273	407	422	329	10
1023	213	864	522	179	747	313	481	543	403	10
564	207	523	213	119	458	261	384	406	291	10
725	219	610	234	109	548	271	428	451	336	10
469	173	540	196	109	457	268	413	417	344	10
578	175	630	351	165	546	287	461	490	374	10
371	188	415	134	91	378	259	382	397	280	10
299	160	416	114	78	375	250	372	354	289	10
540	191	547	233	127	470	266	388	424	323	10
744	199	687	319	150	544	317	472	521	384	10
490	175	551	210	119	450	275	414	455	338	10
791	222	648	265	128	530	283	435	464	318	10
377	170	464	159	101	403	263	392	403	298	10
475	205	460	156	87	462	258	377	385	312	10
493	168	577	424	240	453	268	405	455	363	10
579	210	525	234	105	569	265	400	442	366	10
139	112	374	295	203	372	244	643	327	354	10
678	206	611	292	151	495	271	418	466	357	10
978	195	886	909	376	619	318	499	556	443	10
526	174	588	197	109	463	271	423	452	370	10
656	199	617	275	133	528	270	404	448	322	10
512	215	466	191	118	414	257	385	392	281	10
567	207	524	183	100	470	259	387	402	300	10
589	179	626	300	147	521	287	436	482	374	10
0	62	292	74	70	270	241	239	257	203	10
670	200	623	401	199	517	302	461	516	401	10
647	204	594	257	127	517	263	410	431	338	10
735	215	627	285	140	521	284	441	487	377	10
630	207	572	325	166	502	283	448	488	366	10
471	145	644	317	160	508	289	458	484	393	10
518	207	489	156	94	428	262	378	384	277	10
437	177	498	234	150	399	255	387	383	315	10
410	189	445	160	99	412	252	372	358	272	10
480	205	464	149	85	451	257	371	383	289	10
526	200	511	215	121	456	263	403	420	348	10
751	161	856	505	195	664	305	470	527	419	10
1023	220	1023	807	149	1023	346	518	611	481	10
448	171	528	255	138	475	281	428	466	365	10
531	188	548	308	164	481	279	438	468	372	10
1023	225	1012	886	209	1023	325	729	576	476	10
158	130	343	304	235	332	238	597	300	317	10
546	210	503	256	148	444	263	405	417	317	10
471	180	521	275	146	483	268	406	440	372	10
330	146	489	915	503	466	255	670	432	443	10
599	214	532	200	103	497	275	421	455	357	10
46	80	342	264	189	358	240	606	263	288	10
483	173	552	215	110	501	265	405	406	321	10
529	206	498	231	126	469	269	403	460	587	10
479	194	490	210	115	466	253	385	387	286	10
435	203	434	145	89	415	252	375	360	286	10
688	231	553	210	110	487	265	420	441	347	10
7	68	311	141	115	315	235	607	254	266	10
535	202	514	194	107	467	282	423	447	321	10
581	207	536	323	165	502	279	434	469	343	10
267	131	471	340	220	396	264	387	407	297	10
638	223	538	201	106	487	261	403	428	347	10
559	213	505	220	127	445	266	398	421	328	10
601	203	563	231	120	493	270	413	448	340	10
94	100	347	320	220	373	238	699	314	333	10
387	186	433	120	71	431	252	365	353	319	10
402	194	428	127	85	384	253	355	357	285	10
494	132	735	382	199	491	293	454	499	342	11
123	114	344	241	162	381	241	638	310	332	11
542	197	532	231	129	457	263	408	422	306	11
17	71	320	226	180	322	237	574	258	284	11
912	217	749	329	123	683	273	428	451	332	11
592	211	534	265	147	463	273	429	442	335	11
118	112	343	385	289	341	238	638	335	340	11
185	123	397	459	215	547	238	684	313	359	11
258	154	392	424	285	381	245	766	384	417	11
494	203	480	199	114	448	269	390	440	339	11
780	203	700	670	340	505	307	723	549	452	11
10	68	316	219	168	333	239	586	294	307	11
305	163	416	441	260	435	245	763	361	403	11
692	208	616	283	126	577	274	428	463	375	11
695	219	588	178	77	593	259	378	525	724	11
677	216	582	336	132	651	268	606	444	355	11
1023	193	998	460	141	837	284	451	502	406	11
258	139	435	304	202	386	255	372	396	322	11
634	219	543	231	125	474	268	420	451	321	11
487	198	486	220	125	451	270	404	441	354	11
0	34	267	23	23	256	231	1	150	180	11
759	208	668	356	191	477	316	475	502	373	11
410	202	416	146	96	390	254	357	373	252	11
242	155	373	298	217	352	243	684	348	369	11
164	78	582	859	388	568	248	757	394	387	11
389	186	435	116	79	375	258	308	349	255	11
604	196	585	324	184	450	283	444	468	339	11
444	187	478	158	91	445	263	404	403	328	11
405	167	500	183	103	454	254	384	388	232	11
482	181	527	197	110	459	261	395	395	315	11
472	202	464	164	86	485	255	378	376	299	11
509	210	475	217	125	443	265	402	438	332	11
490	172	562	409	155	675	255	577	428	368	11
627	195	605	282	156	463	275	424	461	364	11
139	112	372	738	435	434	243	671	341	373	11
113	108	350	197	144	350	237	692	260	317	11
157	113	394	457	274	426	242	603	349	376	11
475	188	503	240	139	441	263	398	402	335	11
764	174	803	674	219	786	309	670	533	428	11
674	207	607	215	102	536	263	392	417	337	11
692	214	598	216	107	518	263	395	424	360	11
562	209	516	202	109	474	261	396	414	310	11
873	206	758	369	156	605	286	440	482	394	11
594	199	566	243	132	471	269	402	427	337	11
588	209	537	206	120	439	268	421	426	310	11
580	203	544	196	98	510	260	395	398	362	11
438	162	546	221	125	451	279	425	452	362	11
146	117	365	265	159	427	239	712	328	357	11
604	208	550	240	126	487	269	384	451	343	11
417	178	478	147	82	462	258	339	382	311	11
427	144	601	291	181	413	265	389	402	332	11
434	183	479	217	148	375	250	363	419	340	11
470	199	470	154	92	431	263	401	413	308	11
47	79	346	389	291	342	238	504	290	309	11
420	172	500	132	77	439	245	346	351	267	11
532	166	620	310	152	523	280	429	474	328	11
144	122	349	34	27	325	233	226	195	171	11
294	152	434	218	148	378	258	405	442	319	11
587	189	591	232	118	504	271	408	436	304	11
80	92	353	275	191	368	238	579	295	324	11
399	195	424	154	94	420	264	399	414	298	12
499	191	515	193	105	469	268	401	418	334	12
18	71	323	222	167	341	238	547	257	281	12
537	206	506	282	155	466	292	449	484	360	12
544	208	506	285	152	481	264	392	412	310	12
645	203	594	264	126	535	277	428	466	311	12
531	195	529	220	112	501	259	406	402	322	12
482	178	537	460	289	408	301	436	487	406	12
317	172	405	135	91	378	261	395	396	300	12
572	212	516	191	99	491	260	404	421	321	12
422	178	482	249	167	382	258	454	394	334	12
385	167	481	282	195	369	251	336	378	335	12
483	186	513	184	112	420	259	407	402	274	12
442	177	504	172	109	406	265	389	393	330	12
568	190	575	351	171	526	281	429	457	377	12
629	219	541	240	126	490	269	417	441	333	12
478	202	469	155	92	434	253	364	374	266	12
633	215	554	247	126	504	270	419	458	354	12
608	198	580	196	96	520	269	418	451	347	12
106	104	350	469	326	368	239	624	310	345	12
503	211	469	191	113	432	257	317	393	316	12
551	197	539	187	98	487	264	383	416	339	12
677	219	574	217	113	491	268	410	418	286	12
566	217	500	192	108	454	258	390	397	279	12
516	187	538	210	122	440	278	431	455	310	12
602	186	612	253	126	515	285	436	466	355	12
660	183	674	295	147	514	304	460	498	367	12
861	168	922	821	364	578	284	752	514	474	12
550	200	531	208	115	464	275	411	447	346	12
138	120	347	367	275	342	239	700	300	365	12
537	198	525	175	93	480	271	420	432	326	12
359	183	416	127	82	398	267	427	363	323	12
636	208	575	343	197	446	276	420	436	340	12
479	200	475	171	112	393	258	374	432	399	12
356	163	464	350	220	407	257	394	407	337	12
436	175	504	159	92	439	273	409	430	324	12
431	185	471	156	81	494	257	383	399	320	12
457	176	519	231	130	454	264	411	422	348	12
593	192	588	290	148	501	281	432	474	347	12
446	194	462	142	85	428	258	375	377	290	12
485	202	475	169	104	415	269	408	417	311	12
411	199	424	130	81	407	251	362	351	272	12
575	193	571	294	154	488	277	422	451	353	12
787	214	670	282	118	612	278	435	469	360	12
662	224	552	199	96	528	262	405	426	323	12
587	189	593	359	164	561	281	430	472	355	12
448	146	618	218	114	489	277	439	449	320	12
391	184	442	150	87	445	259	388	385	303	12
513	188	532	229	129	455	269	408	429	335	12
542	213	493	171	94	468	259	389	402	304	12
763	175	798	505	182	712	286	702	508	439	12
461	188	490	278	163	435	257	382	394	305	12
537	203	512	195	105	477	260	403	414	314	12
1023	221	945	1023	474	553	335	595	581	458	12
153	119	368	262	174	386	241	667	309	329	12
639	188	637	556	256	556	274	706	453	407	12
338	174	419	169	113	385	254	367	367	296	12
270	164	381	321	216	380	241	586	337	326	12
562	223	484	200	109	468	271	426	457	354	12
544	197	533	220	115	491	265	409	436	341	12
464	206	449	150	86	446	259	389	391	314	12
488	195	494	267	161	425	261	409	418	290	12
436	151	586	196	103	487	266	403	434	359	12
583	181	614	298	140	543	296	445	482	365	12
847	176	868	577	196	753	295	716	514	421	12
389	175	461	193	122	405	259	385	385	287	12
589	215	521	232	130	455	272	420	455	347	13
726	224	597	251	123	523	281	437	462	368	13
520	187	541	238	127	478	275	418	455	329	13
416	158	538	253	141	458	293	437	464	365	13
533	156	664	283	142	509	283	438	464	371	13
577	213	518	278	139	512	277	431	466	336	13
422	151	568	373	204	467	278	439	484	397	13
38	68	379	277	186	381	235	621	282	298	13
1023	218	877	364	140	667	306	458	525	377	13
465	204	454	190	105	464	252	325	378	252	13
625	204	576	260	127	522	276	432	467	349	13
761	224	622	271	135	512	266	430	450	358	13
404	184	453	163	102	408	256	370	376	284	13
464	177	522	258	156	423	271	417	440	315	13
397	182	451	125	75	426	259	381	377	286	13
338	170	428	127	87	371	261	387	388	256	13
451	203	445	211	135	399	255	389	397	266	13
877	185	849	460	168	700	301	482	516	427	13
0	51	314	143	114	321	234	515	235	269	13
609	215	535	235	128	472	265	412	435	349	13
499	189	519	205	113	465	271	424	448	366	13
671	216	578	321	167	492	273	425	451	351	13
0	29	307	100	86	296	235	474	223	215	13
619	186	626	326	159	526	276	438	468	374	13
392	188	433	135	89	389	261	377	392	307	13
504	180	549	252	119	540	278	423	458	372	13
555	203	527	232	120	493	267	406	427	319	13
471	186	503	229	123	475	271	423	441	340	13
209	136	388	445	302	377	246	663	332	370	13
1023	220	829	289	94	787	279	438	454	361	13
921	217	757	324	131	632	283	439	479	342	13
695	203	635	463	302	393	282	444	490	404	13
373	149	524	173	99	446	258	377	398	303	13
389	192	421	139	85	421	252	367	352	283	13
553	171	623	337	164	526	281	439	476	366	13
1023	195	1007	473	106	1023	298	660	522	440	13
466	178	522	232	118	503	270	409	434	355	13
373	179	437	142	82	440	260	383	390	325	13
519	196	517	232	136	438	286	453	463	340	13
623	210	559	291	147	507	274	424	451	365	13
1023	182	1023	626	147	1023	307	691	554	460	13
1023	207	939	993	248	1023	299	758	553	484	13
1023	223	1023	1023	576	455	353	796	616	515	13
338	128	568	356	189	482	248	331	339	299	13
551	193	549	212	108	502	271	417	435	335	13
442	192	465	220	143	393	287	434	432	322	13
558	212	506	176	97	463	261	397	397	310	13
574	193	569	230	120	492	282	421	440	338	13
165	134	341	292	214	350	238	537	292	295	13
430	163	536	358	197	464	272	643	451	387	13
394	185	440	136	78	448	260	372	366	299	13
329	167	428	177	111	408	256	369	374	273	13
599	202	564	240	123	500	281	428	469	348	13
592	215	523	262	136	493	272	422	447	352	13
933	236	703	800	405	505	329	736	583	477	13
353	172	437	151	100	387	257	368	370	266	13
524	206	496	162	85	487	260	371	401	326	13
628	183	648	357	151	608	299	457	502	389	13
488	172	559	280	140	514	270	422	451	372	13
438	184	481	183	111	424	259	382	380	301	13
607	203	566	226	117	496	271	415	441	327	13
416	184	461	202	118	436	254	368	385	329	13
95	105	332	272	213	327	238	644	308	334	14
175	104	457	478	262	467	245	738	361	395	14
628	213	556	240	122	505	275	422	450	325	14
644	214	564	337	168	514	283	444	477	362	14
592	168	671	316	174	464	278	446	478	358	14
500	185	530	186	103	463	264	392	422	310	14
119	106	363	387	263	376	238	665	310	338	14
186	141	349	254	173	376	240	720	331	370	14
465	179	518	225	129	448	271	417	436	331	14
574	214	514	173	95	466	264	406	423	340	14
85	97	345	201	139	369	237	695	306	352	14
2	62	329	233	180	331	234	600	224	296	14
587	180	622	249	120	531	266	305	440	350	14
401	184	450	152	96	408	258	373	370	279	14
603	211	541	250	131	489	268	412	441	340	14
630	222	534	205	109	480	275	416	447	362	14
457	194	470	169	105	410	276	423	439	321	14
559	183	588	207	109	485	267	413	444	351	14
483	179	535	226	115	506	267	409	434	343	14
467	187	498	207	114	462	264	402	440	320	14
1023	216	916	441	145	779	296	469	503	404	14
192	123	407	520	317	420	248	745	385	410	14
668	218	572	242	121	513	286	432	487	366	14
452	195	465	191	113	435	251	359	357	263	14
618	202	578	257	122	538	262	414	422	321	14
366	158	489	147	89	423	260	395	398	303	14
290	157	415	815	545	383	252	702	426	435	14
543	197	532	190	100	489	259	401	402	342	14
495	205	476	181	108	427	264	402	405	318	14
479	191	497	236	120	503	264	409	416	340	14
642	181	664	359	179	513	308	467	482	382	14
474	173	545	257	143	459	284	434	480	354	14
134	114	360	535	392	350	242	628	319	355	14
483	180	530	240	124	496	268	415	453	340	14
482	187	510	228	129	452	267	416	430	321	14
586	204	546	238	135	451	267	408	424	294	14
482	199	480	176	83	542	266	408	410	345	14
636	211	565	238	122	501	272	418	458	354	14
1023	188	1023	1023	284	922	348	722	602	507	14
678	197	638	261	111	600	273	430	471	377	14
1023	182	992	429	115	951	315	479	541	438	14
542	203	515	245	130	482	262	406	414	323	14
233	145	390	634	401	404	248	600	378	378	14
237	123	465	260	175	381	248	315	430	414	14
315	163	426	147	93	405	252	373	334	273	14
64	93	322	242	194	319	238	621	279	326	14
582	213	520	300	153	500	283	443	469	378	14
68	94	325	323	255	324	240	554	274	337	14
226	149	372	422	293	368	244	766	375	397	14
512	169	593	254	130	500	277	427	456	374	14
94	106	326	449	347	332	238	585	305	341	14
1023	231	952	669	214	799	350	516	599	459	14
533	138	748	420	177	610	294	369	466	381	14
540	193	542	280	144	498	273	366	476	338	14
4	63	329	234	177	338	237	515	272	286	14
643	180	669	240	113	542	287	429	487	377	14
610	181	638	314	149	539	284	448	496	377	14
838	213	708	355	166	548	298	461	506	401	14
34	66	386	223	123	465	239	555	278	298	14
628	230	515	167	84	510	263	399	432	335	14
628	202	586	295	153	494	265	414	419	301	14
565	187	578	246	120	524	269	413	427	311	14
585	218	510	218	121	459	281	425	456	337	14
71	89	348	270	193	358	238	618	281	310	14
146	127	336	265	192	352	242	663	319	357	14
637	218	549	240	111	553	266	409	430	345	14
625	202	582	306	152	517	286	442	481	344	14
497	183	533	364	234	398	305	455	494	396	14
367	161	482	137	79	444	260	393	388	284	14
139	106	392	142	103	355	249	363	403	276	14
1023	218	1006	386	108	916	305	475	530	409	14
683	192	660	389	172	581	272	643	460	407	14
528	199	516	252	132	488	261	366	418	346	14
1023	190	999	335	123	699	299	448	520	400	14
85	99	335	256	182	361	242	608	307	329	14
548	190	557	191	97	506	268	412	444	315	14
1023	182	1023	1023	350	749	278	863	557	530	14
446	168	534	456	218	535	248	771	401	427	14
459	194	472	223	137	418	272	404	408	271	14
551	217	488	196	113	444	270	409	439	347	14
571	210	519	205	109	480	263	403	412	304	14
442	192	465	185	111	427	257	382	375	321	14
504	206	481	241	134	459	252	340	356	297	14
1023	216	899	512	166	788	296	477	514	397	14
44	82	326	264	202	335	237	607	279	308	15
0	45	326	157	124	325	237	533	246	242	15
449	190	475	174	101	440	271	416	426	300	15
477	209	453	175	101	441	253	376	364	296	15
1023	202	897	357	108	849	279	452	488	399	15
527	195	524	250	133	482	281	432	456	348	15
549	187	566	223	119	482	270	419	434	327	15
481	204	467	154	93	423	264	398	398	317	15
574	197	558	222	111	511	262	401	426	315	15
370	178	439	183	125	375	256	380	393	274	15
523	194	525	202	118	438	270	419	420	321	15
679	180	702	468	205	585	311	484	533	395	15
372	177	441	277	159	446	255	369	377	305	15
30	60	411	518	389	341	254	361	401	323	15
494	212	458	236	150	403	254	361	351	262	15
679	217	582	241	122	506	273	426	458	356	15
615	211	550	270	146	475	280	438	469	375	15
573	213	514	164	91	463	257	384	376	326	15
22	73	323	184	134	351	238	612	272	306	15
492	199	487	168	95	452	281	428	445	329	15
318	146	478	450	260	443	261	397	422	332	15
1023	205	1023	525	145	926	319	493	553	587	15
571	208	526	246	128	490	252	368	399	254	15
749	216	635	289	146	507	284	432	462	363	15
91	102	335	269	190	364	238	674	274	304	15
149	120	360	337	238	363	242	708	354	375	15
459	196	468	157	87	460	260	382	394	254	15
1023	225	1023	1023	407	643	344	848	622	540	15
837	198	763	527	222	608	296	412	535	380	15
563	201	536	182	90	515	260	357	396	273	15
587	194	576	319	153	536	279	704	482	396	15
653	217	563	222	122	465	264	389	427	324	15
510	210	475	161	91	452	260	393	412	312	15
350	141	530	336	204	421	278	426	460	373	15
651	208	585	397	205	495	282	444	470	355	15
212	78	680	363	151	618	246	717	371	399	15
441	186	479	241	127	484	265	393	413	331	15
427	175	497	213	122	446	258	391	389	265	15
481	193	492	181	104	444	271	414	440	327	15
580	212	521	217	118	471	274	408	438	332	15
671	206	605	259	135	491	278	423	450	335	15
477	202	469	140	73	492	261	402	400	319	15
516	204	492	221	125	452	271	410	436	322	15
612	216	537	162	89	464	270	411	426	315	15
480	174	548	292	166	449	279	434	468	381	15
381	143	558	530	213	636	245	748	391	410	15
506	182	544	182	107	434	298	449	472	357	15
691	194	660	262	120	561	273	405	439	354	15
481	195	489	190	97	502	257	394	380	318	15
719	205	646	382	178	551	292	454	512	399	15
390	140	578	106	60	453	251	359	371	296	15
592	211	533	236	123	493	275	413	450	327	15
594	220	513	179	97	476	268	391	432	312	15
569	211	516	218	124	450	271	403	437	340	15
1023	213	1023	1023	341	769	325	772	581	501	15
595	189	600	250	127	506	271	425	442	329	15
421	187	460	164	91	461	257	393	396	305	15
738	223	607	201	87	590	266	413	427	338	15
475	196	481	238	153	398	284	427	468	371	15
443	188	474	160	92	443	248	380	348	283	15
537	197	527	196	94	533	261	411	413	336	15
559	213	505	169	82	525	262	392	400	323	15
465	187	494	167	96	446	257	373	387	300	15
392	192	423	190	129	377	258	387	364	303	15
602	192	595	308	154	511	284	440	475	352	15
403	197	421	131	76	441	250	348	360	275	15
466	170	548	248	153	415	274	410	430	345	15
516	197	511	255	138	473	260	389	395	296	15
632	177	669	271	138	502	292	463	502	362	15
566	211	515	197	105	480	273	409	456	347	15
951	187	902	417	141	755	290	465	500	403	15
606	176	652	309	147	539	282	449	473	371	15
552	190	558	191	103	473	279	454	453	338	15
486	205	468	193	109	453	260	389	393	280	15
524	209	488	206	114	464	265	407	431	299	15
465	184	505	170	96	455	261	382	392	291	15
129	117	342	275	195	361	238	702	268	307	15
477	196	483	208	122	436	259	384	391	306	15
718	222	595	294	138	544	278	453	473	367	15
702	192	675	326	156	535	286	448	478	351	16
203	145	358	381	278	351	245	714	347	380	16
108	93	398	345	207	426	238	734	297	328	16
351	159	472	223	120	475	273	412	421	329	16
784	205	695	461	227	521	306	496	529	396	16
678	203	621	275	133	528	284	445	481	389	16
553	196	544	233	134	443	269	404	427	313	16
550	204	521	166	91	466	265	413	397	300	16
164	105	434	412	230	459	243	462	349	287	16
637	186	641	321	147	560	284	447	488	384	16
463	199	465	161	99	415	263	394	405	310	16
403	197	422	123	81	390	262	378	395	418	16
425	176	493	198	114	445	259	379	400	322	16
594	215	524	231	132	449	273	415	442	336	16
339	178	409	150	95	404	263	391	400	279	16
634	211	565	197	103	490	267	404	410	324	16
626	216	546	600	306	502	280	593	481	383	16
493	197	493	148	81	467	258	369	382	318	16
507	196	506	191	111	440	265	401	423	311	16
372	171	458	242	169	367	256	372	389	324	16
538	205	507	201	118	434	260	389	385	318	16
193	143	351	457	313	373	249	758	420	395	16
355	154	489	304	165	471	287	441	497	384	16
504	195	506	226	128	450	270	418	430	288	16
48	87	317	163	127	328	236	606	254	291	16
588	174	644	307	156	505	277	426	461	366	16
134	114	360	350	239	375	240	694	312	352	16
544	207	508	164	90	465	257	377	381	299	16
184	136	358	314	226	356	240	710	320	361	16
68	82	372	295	190	398	239	641	285	319	16
486	183	525	416	230	464	254	354	401	330	16
422	165	522	182	104	449	263	400	415	326	16
494	183	533	354	233	389	284	530	474	372	16
895	161	992	720	187	985	323	673	555	454	16
377	138	574	1023	453	578	257	622	474	400	16
607	185	622	216	109	508	276	422	455	311	16
625	221	532	184	98	479	262	399	413	250	16
564	216	502	168	93	461	265	407	415	326	16
122	113	346	300	218	352	237	516	273	282	16
577	176	627	750	397	484	287	740	514	444	16
432	197	444	170	97	448	267	395	407	291	16
188	138	356	341	245	356	240	693	328	366	16
551	215	493	219	118	477	264	407	420	342	16
815	221	668	462	209	565	265	654	439	385	16
304	169	399	380	235	415	244	746	382	399	16
684	181	700	473	183	660	269	692	467	405	16
521	187	543	247	129	489	267	422	436	361	16
474	177	533	323	176	468	273	433	453	367	16
240	135	425	485	310	400	241	693	329	375	16
645	185	653	311	143	558	276	431	468	372	16
454	197	462	192	113	434	256	381	407	292	16
776	197	719	553	258	549	308	480	526	397	16
597	179	632	405	194	535	317	492	543	387	16
470	194	483	223	126	452	267	403	431	348	16
620	194	603	296	160	473	274	433	460	373	16
1023	201	1023	500	135	949	302	479	536	440	16
541	204	512	197	114	442	265	401	418	284	16
0	48	307	141	109	331	235	576	223	256	16
448	204	441	164	98	432	260	372	394	300	16
535	203	510	259	131	506	278	430	468	355	16
1023	200	922	351	102	883	298	459	513	427	16
409	185	453	139	82	434	248	346	334	255	16
1023	198	960	455	131	890	299	472	534	426	16
224	143	386	197	121	417	233	711	309	340	16
752	216	637	323	158	523	285	445	489	347	16
57	83	350	221	141	402	240	641	287	325	16
631	214	555	265	134	506	272	417	440	340	16
543	204	513	231	123	478	272	413	438	277	16
558	178	601	271	134	517	277	434	454	371	16
597	211	537	253	151	429	271	411	439	313	17
494	195	500	182	93	501	251	369	375	358	17
352	161	466	159	96	424	256	376	372	299	17
240	137	421	382	214	458	244	755	375	399	17
91	88	388	315	201	402	240	620	313	344	17
744	215	634	307	139	564	293	453	490	384	17
0	43	318	129	99	333	235	520	238	263	17
422	180	478	132	74	456	252	358	347	295	17
632	198	600	252	123	526	271	434	456	372	17
60	93	317	231	188	315	237	677	270	334	17
427	182	476	162	99	419	252	363	355	287	17
148	126	343	215	149	369	238	705	290	341	17
686	222	574	312	165	485	292	458	493	381	17
613	205	564	257	138	479	275	424	463	313	17
541	200	523	198	100	508	265	405	434	356	17
939	222	751	560	178	806	301	669	540	453	17
354	175	430	143	85	432	254	373	363	282	17
687	199	642	286	141	519	278	446	477	375	17
1023	267	981	762	238	822	376	541	622	472	17
477	192	493	198	114	447	273	410	435	334	17
448	181	496	147	84	450	263	377	396	312	17
938	200	834	653	250	669	279	796	498	452	17
726	213	626	338	168	514	284	401	488	378	17
598	191	593	241	113	545	269	422	446	349	17
6	66	316	17	15	287	231	176	171	171	17
436	195	451	159	95	426	254	365	366	309	17
538	207	503	191	102	480	267	410	427	330	17
454	210	434	159	88	464	253	389	373	271	17
316	135	512	331	184	460	299	456	509	399	17
544	198	532	211	115	469	266	394	420	326	17
472	205	458	161	100	415	250	359	363	275	17
487	175	550	207	112	473	280	421	467	362	17
350	180	415	147	99	381	252	364	336	291	17
159	126	356	264	187	361	241	726	324	370	17
703	217	600	275	150	469	276	406	464	307	17
447	192	468	200	123	416	264	349	415	281	17
625	200	588	224	113	505	268	411	444	335	17
0	34	327	145	109	341	236	389	251	239	17
394	185	441	145	83	448	251	369	373	259	17
1023	200	918	411	137	769	296	466	516	411	17
542	218	481	171	96	455	269	413	429	314	17
57	92	315	208	169	314	239	592	295	306	17
186	126	389	302	161	481	241	721	332	373	17
418	170	503	209	108	497	269	403	427	326	17
604	222	515	279	161	444	254	379	382	271	17
421	172	500	214	119	460	285	437	451	359	17
1023	228	889	801	378	542	306	738	555	470	17
74	74	425	438	232	483	232	640	262	309	17
1023	198	1023	1023	441	595	341	793	600	513	17
581	206	539	251	134	478	277	416	450	322	17
88	97	347	254	180	361	239	600	302	317	17
745	212	643	244	107	587	270	412	447	354	17
319	138	507	260	157	423	250	367	381	295	17
661	227	544	237	124	488	273	425	445	311	17
496	171	572	275	144	488	284	435	476	374	17
0	57	321	49	42	304	237	233	198	183	17
446	180	498	138	78	453	261	396	413	324	17
486	192	500	195	117	427	276	423	451	336	17
627	209	566	225	96	599	266	406	422	326	17
463	204	453	131	80	419	250	341	345	260	17
392	166	492	172	106	414	272	388	435	313	17
409	164	513	139	84	421	260	367	377	283	18
341	184	398	165	102	412	262	391	405	290	18
443	189	472	139	84	423	266	400	417	322	18
455	187	486	214	122	449	263	408	416	301	18
556	203	526	192	96	511	266	397	433	288	18
695	189	682	411	161	653	267	673	448	402	18
524	203	502	177	96	473	258	322	396	291	18
498	178	549	209	122	439	276	414	431	321	18
400	174	473	117	70	425	255	350	334	276	18
258	152	397	307	195	403	240	782	329	412	18
551	204	520	174	106	421	261	331	395	303	18
10	70	308	146	121	308	234	641	242	287	18
877	215	732	338	141	616	292	451	487	365	18
542	204	514	221	125	451	275	428	438	307	18
525	197	518	181	96	482	264	401	403	319	18
473	187	503	228	129	451	266	397	417	310	18
75	92	346	254	185	351	235	655	270	315	18
629	199	596	207	94	563	264	391	415	328	18
530	212	485	156	93	428	256	384	377	292	18
563	207	521	239	136	449	259	393	416	321	18
810	183	801	557	224	637	272	738	470	442	18
464	198	467	155	84	472	249	338	346	293	18
355	183	412	123	78	404	250	345	347	287	18
493	178	547	858	450	489	260	896	487	509	18
371	165	472	158	89	452	263	386	384	290	18
77	98	326	229	181	323	238	641	287	307	18
618	204	572	175	92	487	270	411	418	311	18
434	180	489	329	234	360	266	388	393	286	18
700	211	612	369	174	544	283	451	713	877	18
81	96	341	217	157	354	240	598	300	288	18
160	128	352	385	274	360	238	697	325	354	18
512	206	486	229	135	435	255	342	401	309	18
518	196	515	174	104	426	266	406	425	340	18
610	202	571	235	136	442	275	420	454	357	18
600	207	551	255	130	501	262	408	420	314	18
123	78	506	378	267	363	266	421	484	360	18
466	168	554	203	100	518	277	428	450	331	18
457	187	489	168	113	383	286	439	447	313	18
119	111	349	300	210	365	239	666	296	332	18
424	187	461	225	132	438	256	357	399	300	18
241	102	565	456	158	739	247	736	398	424	18
575	189	581	242	130	477	277	413	458	342	18
533	203	508	154	81	487	260	344	389	263	18
665	224	554	279	145	495	275	431	456	359	18
496	192	508	220	126	447	255	375	390	354	18
424	160	538	248	130	489	273	424	460	340	18
379	177	449	159	92	442	263	393	405	299	18
682	214	592	254	129	502	278	442	476	362	18
595	213	531	207	112	474	265	409	429	319	18
476	185	510	202	114	454	261	383	408	280	18
472	212	443	160	92	445	260	373	398	292	18
1023	206	952	510	180	725	299	474	535	437	18
167	104	442	603	323	477	241	606	359	389	18
408	190	442	138	92	386	261	391	375	255	18
264	161	381	119	90	340	244	289	276	222	18
724	198	673	308	155	510	277	431	470	377	18
571	206	532	351	180	499	280	505	478	371	18
605	204	560	227	127	459	267	401	432	283	18
38	78	335	261	187	358	238	554	295	298	18
591	206	546	237	127	480	269	410	434	354	18
959	170	997	1023	1002	262	360	857	662	565	18
484	195	490	184	111	422	254	284	372	236	18
592	201	559	227	108	536	259	391	418	347	18
490	206	470	161	98	422	266	391	400	303	18
418	199	429	147	88	426	259	385	391	306	18
191	139	360	523	373	359	242	720	351	378	18
693	197	651	330	158	535	322	481	532	399	18
443	203	440	137	79	442	261	387	401	318	18
416	201	424	216	137	404	249	407	354	295	18
339	180	406	121	79	392	252	364	347	293	18
750	217	633	231	115	514	275	427	453	328	18
1023	181	1023	1023	695	377	326	921	635	593	18
625	216	545	236	124	486	266	406	430	346	18
216	148	364	294	206	365	241	739	348	385	18
1023	224	805	850	454	480	281	627	496	435	18
409	175	481	365	191	489	283	451	493	392	18
607	191	602	300	154	499	269	419	434	348	18
499	212	461	141	88	411	251	353	354	262	18
606	160	715	365	163	575	301	458	497	377	18
333	156	462	144	94	394	256	370	371	296	19
654	214	573	291	150	498	282	440	476	360	19
505	207	479	147	87	433	257	379	379	297	19
569	198	550	242	138	450	271	417	436	308	19
297	161	412	112	70	407	254	355	360	294	19
487	214	450	198	120	423	271	417	433	296	19
436	173	508	214	116	472	265	405	418	320	19
144	126	337	421	319	339	243	675	342	392	19
542	196	534	188	99	486	281	431	461	338	19
505	199	498	239	138	443	265	410	441	326	19
342	182	404	247	175	361	255	360	365	262	19
760	182	762	328	126	665	285	453	480	401	19
104	104	351	273	193	362	240	665	302	339	19
459	192	479	149	87	442	256	367	369	302	19
715	231	572	285	154	475	285	442	482	372	19
499	188	523	203	129	405	260	393	412	331	19
1023	221	896	536	144	952	300	611	527	455	19
432	182	482	183	100	469	261	384	406	344	19
1023	221	923	361	114	812	293	457	502	367	19
459	207	443	163	103	405	254	361	371	276	19
371	150	520	274	156	452	269	412	418	314	19
569	204	533	194	95	522	267	420	430	326	19
608	206	559	241	132	468	262	392	416	342	19
455	190	481	208	116	460	253	374	368	325	19
492	186	520	228	122	476	254	371	385	294	19
509	197	505	195	103	482	266	411	420	306	19
247	151	389	609	403	387	243	734	350	381	19
389	146	553	151	88	443	269	309	413	295	19
286	159	407	539	333	414	240	480	346	350	19
175	118	400	556	331	431	244	607	341	365	19
4	61	339	202	144	361	238	661	261	300	19
543	210	501	117	64	466	257	340	378	322	19
1023	195	1023	597	161	950	313	484	539	422	19
182	107	451	664	374	455	242	687	343	380	19
348	173	431	175	111	405	249	355	352	261	19
488	154	625	304	146	533	283	436	483	385	19
497	213	459	165	96	441	258	390	380	298	19
448	187	481	138	78	450	265	394	405	306	19
461	194	475	157	88	459	259	405	404	310	19
542	166	629	377	179	538	303	466	518	409	19
47	66	412	303	188	413	244	637	322	348	19
418	199	429	152	105	373	262	382	383	262	19
820	221	670	295	133	566	280	433	485	376	19
564	184	587	322	161	510	280	421	458	342	19
458	173	531	239	129	473	275	427	453	326	19
445	202	443	230	151	391	260	380	382	242	19
473	160	586	1023	463	566	255	798	487	479	19
465	201	462	216	137	404	262	402	398	311	19
427	172	505	204	104	499	268	389	408	284	19
738	223	609	559	266	538	291	603	491	409	19
610	176	657	804	341	603	253	816	453	463	19
785	223	639	288	136	542	274	422	459	343	19
74	98	323	245	184	340	240	653	297	310	19
449	166	542	583	417	358	317	434	506	413	19
688	157	812	836	331	647	286	788	521	482	19
1023	173	1023	782	214	933	311	695	574	473	19
505	206	482	181	105	439	262	371	402	322	19
436	169	521	213	114	477	270	403	424	303	19
559	222	484	308	162	485	263	386	419	520	19
525	194	527	214	138	398	286	436	463	364	19
646	223	543	259	138	482	296	457	481	367	19
539	214	487	167	87	494	268	401	420	296	19
549	173	611	247	126	502	265	409	434	326	19
514	202	496	198	118	431	266	411	419	284	19
1023	217	1023	861	144	1023	343	515	598	482	20
374	174	452	214	132	416	252	377	394	342	20
408	179	468	174	105	422	256	382	381	327	20
608	210	548	249	123	520	276	416	452	347	20
713	204	645	277	135	525	271	416	450	342	20
194	136	369	321	204	404	238	718	299	348	20
593	212	531	252	143	451	258	392	393	317	20
100	100	358	354	243	373	246	624	344	355	20
212	140	379	432	280	394	242	579	334	336	20
612	202	572	265	141	482	277	426	447	325	20
527	199	514	195	100	500	257	382	384	296	20
625	203	580	219	106	531	279	429	456	349	20
476	178	531	258	146	451	271	426	446	338	20
476	178	532	221	121	469	257	393	385	307	20
455	193	472	180	105	439	260	376	383	292	20
578	175	632	369	181	521	303	456	490	366	20
501	193	509	209	114	470	269	410	428	339	20
551	194	546	217	117	473	266	411	433	358	20
578	193	571	403	215	480	286	443	477	357	20
618	215	542	339	197	441	273	414	424	314	20
420	195	440	140	83	432	249	357	333	221	20
542	212	494	185	104	455	266	398	402	302	20
597	212	536	255	135	482	267	409	433	303	20
486	187	514	174	95	469	257	382	417	331	20
881	200	789	366	114	824	299	463	509	517	20
573	197	555	231	125	475	275	419	455	342	20
98	88	404	264	149	455	240	617	273	299	20
512	211	474	168	102	422	257	390	383	265	20
458	205	448	148	91	414	256	382	373	279	20
421	201	427	134	88	387	255	379	347	243	20
373	188	417	177	119	382	278	418	438	310	20
485	214	447	149	91	421	256	374	373	284	20
668	193	646	357	158	580	302	471	496	370	20
457	174	525	238	124	492	264	409	432	347	20
643	220	547	218	112	499	259	382	401	321	20
329	129	553	570	197	742	248	732	415	424	20
501	174	567	422	229	472	271	401	467	354	20
71	95	327	242	185	335	238	616	281	330	20
618	195	600	298	146	520	275	421	442	359	20
554	211	506	263	134	502	264	412	423	288	20
498	165	592	278	145	492	278	421	446	361	20
664	199	621	291	137	544	281	454	475	379	20
253	129	462	496	236	539	245	730	368	401	20
536	182	570	283	149	486	279	403	472	350	20
506	203	488	174	103	434	261	388	397	288	20
435	189	467	158	97	417	262	385	392	294	20
870	221	705	454	153	760	289	722	498	407	20
668	209	595	215	104	532	270	396	450	308	20
40	79	334	232	178	334	235	542	262	269	20
211	118	449	317	166	487	238	704	319	362	20
445	194	462	143	90	407	260	384	381	260	20
532	216	479	192	110	446	260	398	397	330	20
240	149	386	421	275	391	244	716	366	390	20
588	184	608	320	131	626	299	453	505	392	20
652	226	540	245	131	478	266	398	407	242	20
511	174	575	391	224	448	265	413	447	340	20
896	207	772	578	212	698	284	739	504	446	20
667	215	578	319	165	495	292	443	496	387	20
1008	190	933	1023	362	725	309	796	558	501	20
544	186	565	252	131	493	290	364	478	309	20
1023	209	918	798	177	1023	287	690	519	442	20
325	107	659	419	158	677	241	755	378	410	20
1023	207	1023	1023	635	413	341	916	633	574	20
1023	199	1023	954	264	925	294	781	555	456	20
636	219	545	200	114	448	260	0	402	254	20
532	203	509	219	119	471	266	403	423	340	20
484	207	462	180	109	421	260	386	382	316	20
276	120	526	572	271	540	254	679	414	371	20
592	222	507	215	117	469	269	413	431	318	20
456	191	478	195	117	428	250	368	367	308	20
607	197	583	278	135	527	284	439	462	334	20
125	118	334	239	176	347	238	687	297	352	20
544	201	522	171	98	445	269	431	432	341	20
313	152	454	277	169	419	253	378	387	317	20
526	197	519	267	192	356	262	393	405	247	20
618	205	569	212	112	485	282	433	456	342	20
0	29	269	106	112	243	233	1	162	137	20
576	203	544	168	96	448	267	411	428	336	20
413	177	479	166	99	431	265	401	406	263	20
670	201	620	308	133	596	286	424	473	379	20
0	22	260	58	63	235	232	347	183	176	20
560	179	600	447	216	530	308	480	529	422	20
269	163	380	109	72	388	247	325	308	231	20
286	152	427	224	147	391	260	412	457	306	20
105	96	380	385	245	402	238	677	283	329	20
376	195	403	159	103	394	254	377	376	277	20
0	53	307	171	145	300	236	535	234	280	21
410	163	517	218	122	457	270	411	423	350	21
417	195	438	178	104	437	258	374	374	290	21
479	206	461	160	100	410	259	389	386	265	21
203	140	369	282	196	369	241	575	311	275	21
370	180	433	158	107	378	258	376	342	246	21
414	188	451	150	89	433	256	377	373	304	21
637	207	579	231	107	551	267	415	438	352	21
942	191	877	442	162	698	287	458	498	391	21
139	110	378	281	178	404	240	657	308	355	21
852	208	737	354	176	514	287	439	498	387	21
488	204	472	185	105	453	252	353	377	247	21
36	67	384	220	144	391	236	522	288	287	21
5	62	336	169	126	342	243	487	290	231	21
694	198	648	365	142	657	278	584	473	373	21
472	176	533	240	129	477	252	372	403	339	21
363	178	432	147	94	399	253	362	366	322	21
257	125	480	294	169	444	319	479	531	387	21
1020	208	862	864	318	696	306	710	542	467	21
542	211	495	194	108	462	262	400	410	341	21
381	167	476	141	81	443	260	392	397	318	21
515	205	490	185	111	428	261	403	411	326	21
378	163	485	262	169	397	264	406	410	288	21
504	172	574	241	133	464	272	418	443	313	21
505	182	544	352	187	481	293	457	495	379	21
675	196	640	313	156	514	288	451	501	352	21
1023	198	964	789	281	718	290	728	549	460	21
532	198	521	165	90	469	276	418	444	338	21
518	206	491	205	110	475	265	417	422	322	21
795	220	655	372	214	445	286	436	475	362	21
566	201	539	209	112	480	268	406	430	327	21
443	175	509	164	91	461	258	371	369	275	21
0	55	310	222	184	308	235	472	240	259	21
187	135	363	262	177	379	243	702	317	372	21
0	58	341	220	164	344	236	546	266	309	21
412	154	550	276	154	458	272	392	428	351	21
458	187	489	137	73	479	256	364	391	304	21
0	45	325	192	144	340	238	525	239	281	21
643	215	562	469	267	450	276	689	466	397	21
0	56	347	171	126	346	235	506	248	296	21
1023	194	1002	1023	432	606	355	736	612	489	21
252	139	428	352	185	486	246	700	350	354	21
585	214	522	190	108	449	267	418	422	317	21
134	121	337	235	176	343	238	648	274	314	21
645	188	642	304	172	453	287	442	475	349	21
92	107	322	177	137	332	238	682	259	318	21
604	210	544	217	105	528	261	404	411	301	21
573	172	638	270	137	504	284	440	481	367	21
342	138	531	272	179	388	253	403	425	295	21
495	190	512	212	121	448	264	406	409	315	21
684	219	578	221	117	483	268	415	443	347	21
497	194	503	206	117	451	265	401	420	318	21
512	172	582	248	127	499	263	405	414	298	21
574	196	560	189	97	502	268	413	442	358	21
352	174	431	148	91	417	270	410	443	569	21
16	71	316	201	155	331	236	607	263	282	21
467	206	451	189	117	414	277	415	420	310	21
196	143	354	234	174	344	238	585	307	322	21
477	198	477	192	104	471	265	400	411	314	22
115	113	335	334	259	331	241	656	314	360	22
570	211	518	260	143	467	269	413	440	322	22
424	164	525	202	106	487	274	424	450	327	22
378	185	428	174	104	430	265	406	393	263	22
628	211	560	488	263	475	288	708	503	414	22
408	152	552	244	148	421	276	435	456	343	22
446	195	461	182	116	402	267	426	431	337	22
3	64	319	240	198	311	240	580	283	314	22
606	189	609	278	138	515	293	441	482	345	22
0	40	321	205	151	348	236	511	247	248	22
908	188	862	359	134	684	300	470	489	394	22
618	210	555	287	155	475	268	409	426	320	22
615	224	520	247	138	460	284	446	476	354	22
1023	192	946	562	203	708	318	493	565	446	22
177	103	462	725	323	575	245	681	370	391	22
623	169	697	344	139	633	275	418	456	374	22
577	216	509	131	75	447	248	357	348	304	22
1023	214	907	592	210	721	335	496	575	443	22
378	176	448	188	112	428	261	379	430	312	22
562	162	667	423	218	495	304	471	523	401	22
60	83	352	242	157	395	234	613	289	313	22
519	197	514	242	150	412	297	437	468	361	22
484	198	483	252	145	446	261	401	402	322	22
400	196	421	109	69	404	259	374	366	282	22
536	207	501	250	138	465	276	436	445	326	22
682	203	625	264	129	524	269	416	443	308	22
529	208	495	206	122	432	272	406	417	338	22
494	214	455	178	107	426	268	415	410	297	22
504	198	500	224	126	458	261	454	402	323	22
511	199	501	210	113	477	265	404	422	340	22
546	218	484	191	109	448	269	411	437	306	22
110	103	360	344	239	368	242	685	322	316	22
415	189	449	147	88	429	247	340	342	267	22
0	30	269	41	41	254	248	230	288	236	22
46	81	335	241	172	359	238	540	306	304	22
1015	198	902	430	128	859	284	459	498	381	22
342	176	417	152	94	412	248	334	328	247	22
461	200	462	210	115	468	257	379	367	277	22
1023	230	997	752	266	723	335	689	582	474	22
0	28	277	71	70	261	231	365	197	218	22
555	204	523	195	100	498	259	382	404	318	22
403	161	515	230	130	453	263	404	418	333	22
412	184	459	171	102	428	250	353	356	239	22
446	199	451	157	90	448	258	369	386	293	22
877	176	893	824	282	748	350	661	598	470	22
447	165	545	228	137	426	267	414	430	322	22
786	192	745	259	122	543	286	446	483	365	22
1023	207	889	432	130	849	285	448	503	373	22
485	185	517	178	103	444	261	391	403	329	22
1023	208	915	408	114	913	310	477	540	423	22
616	203	572	241	133	463	285	450	464	345	22
700	195	665	280	131	548	278	427	451	370	22
720	207	642	296	151	503	278	429	463	369	22
505	189	524	287	155	475	274	417	444	332	22
479	198	479	166	96	442	256	372	381	333	22
391	147	552	411	232	453	267	410	448	387	22
343	169	436	131	92	366	257	378	386	289	22
520	195	520	211	116	467	265	393	414	334	22
436	148	598	734	335	561	254	775	417	440	22
423	188	458	193	126	392	267	377	385	262	22
683	181	699	324	144	578	307	457	511	395	22
637	221	542	246	134	470	253	361	385	290	22
78	91	356	248	165	385	240	632	281	312	22
187	131	376	163	129	325	246	303	308	260	22
51	81	347	313	231	347	239	518	303	317	22
517	209	482	193	108	459	257	368	403	272	22
498	175	559	241	116	532	262	399	427	342	22
427	176	493	221	129	439	266	398	422	313	22
716	239	552	523	284	471	311	486	540	422	22
648	219	554	232	122	487	273	421	449	357	22
557	215	499	181	98	475	259	388	403	294	22
409	189	444	139	86	415	257	382	376	286	22
0	27	265	22	23	242	231	72	159	179	22
944	227	738	334	134	638	277	428	471	345	22
506	206	482	236	135	449	275	432	449	326	22
504	182	542	170	98	444	277	451	363	280	23
530	205	501	211	108	502	281	431	471	366	23
55	77	370	216	144	384	236	560	280	310	23
1023	208	876	849	285	764	289	745	519	459	23
140	117	357	302	215	360	238	520	286	308	23
444	205	436	313	178	449	265	640	429	387	23
1023	205	1023	773	203	974	313	674	554	469	23
0	61	325	153	108	363	232	482	269	293	23
676	166	758	380	182	536	294	412	508	375	23
17	72	314	231	187	316	239	531	244	292	23
438	194	457	186	110	434	273	420	444	322	23
674	201	625	266	144	472	274	423	459	365	23
585	195	571	212	103	526	271	418	435	336	23
512	198	505	192	113	435	261	402	399	313	23
446	189	475	251	145	444	261	409	405	318	23
384	187	428	133	84	406	257	375	402	514	23
243	135	431	254	168	386	255	362	397	308	23
524	202	505	168	91	469	267	407	422	325	23
565	204	531	198	109	466	255	384	403	345	23
844	216	703	367	173	543	293	466	516	428	23
1023	199	1016	681	272	640	306	683	542	462	23
599	203	560	278	129	552	283	447	467	362	23
493	202	480	178	104	438	257	377	387	291	23
541	209	500	188	105	458	257	399	406	316	23
469	189	494	182	106	442	265	406	428	436	23
481	199	478	189	114	423	265	410	421	319	23
369	188	413	111	72	396	251	343	331	256	23
1023	211	917	393	119	844	292	472	520	412	23
705	222	587	327	158	531	265	412	427	300	23
616	214	543	276	151	467	279	441	452	355	23
629	210	562	185	94	506	265	408	419	332	23
547	196	538	251	121	533	267	490	443	332	23
588	176	635	279	136	524	275	424	459	375	23
482	209	457	172	95	467	255	385	389	295	23
73	67	471	466	334	357	262	379	438	329	23
0	64	299	128	113	290	235	594	218	247	23
75	98	325	259	194	342	239	591	262	308	23
3	67	305	88	74	308	235	455	209	256	23
541	205	510	207	129	412	268	412	440	345	23
650	189	643	335	148	579	276	427	464	366	23
657	205	599	262	135	498	270	421	435	332	23
504	202	489	215	118	464	266	406	416	331	23
661	223	554	265	146	466	271	404	442	342	23
425	173	500	186	114	419	259	380	397	291	23
947	201	838	1023	950	276	309	905	612	570	23
205	143	364	342	236	372	236	693	282	317	23
643	207	584	208	115	461	268	419	425	337	23
526	206	496	175	101	444	262	395	406	306	23
422	176	488	225	140	413	266	414	416	320	23
508	183	543	277	146	485	276	424	455	348	23
660	217	566	265	144	472	287	445	472	350	23
578	197	559	222	113	505	263	386	403	274	23
591	197	570	206	111	478	278	431	450	350	23
477	198	478	163	97	431	256	377	397	301	23
452	162	560	201	112	461	279	426	448	335	23
638	212	564	242	124	498	265	403	414	320	23
714	218	604	239	121	506	276	415	430	324	23
0	31	275	85	84	259	234	321	198	197	23
595	206	548	267	128	535	262	418	410	354	23
494	206	472	203	129	403	263	388	412	285	23
1023	187	1023	694	301	591	324	605	565	466	23
913	159	1021	640	191	858	346	502	575	453	23
537	216	482	188	96	501	263	392	406	332	23
465	176	526	247	127	497	278	419	448	361	24
127	113	352	347	240	370	244	632	320	349	24
556	197	542	282	154	470	262	368	389	323	24
333	164	440	160	97	423	250	356	370	290	24
505	195	507	167	93	458	261	387	397	312	24
609	206	560	215	106	522	269	411	443	345	24
549	204	518	178	95	479	265	387	392	286	24
709	202	648	368	183	515	277	440	480	392	24
1023	209	918	603	231	669	304	719	534	453	24
0	61	318	249	198	321	232	560	229	289	24
502	191	517	188	107	449	260	410	425	308	24
433	191	458	235	157	383	261	377	390	287	24
156	137	324	130	107	311	247	336	369	268	24
391	189	429	129	81	406	245	330	301	224	24
355	159	474	527	328	411	245	585	372	367	24
493	157	620	325	166	499	313	475	510	385	24
110	105	354	255	189	345	236	648	279	335	24
355	154	492	161	100	415	261	394	408	311	24
441	174	511	196	111	451	261	385	405	329	24
568	213	510	233	117	509	270	430	432	320	24
737	199	680	522	249	537	273	550	467	384	24
500	161	611	253	138	468	274	455	507	364	24
495	188	517	256	143	460	267	394	418	307	24
451	211	430	186	109	436	258	387	385	284	24
577	217	507	171	94	464	266	397	410	282	24
466	205	452	164	98	431	262	388	417	336	24
581	220	504	214	119	462	260	392	419	307	24
602	204	559	192	97	504	267	414	445	345	24
804	181	803	357	113	811	292	463	482	398	24
475	175	538	167	95	448	265	383	415	299	24
0	37	298	999	925	276	238	707	240	247	24
583	217	512	247	145	437	266	402	421	338	24
376	160	492	384	234	420	257	383	409	350	24
523	178	572	261	137	488	268	417	441	321	24
12	61	359	238	162	376	237	566	281	281	24
147	120	357	210	138	389	238	715	322	364	24
429	185	470	267	159	430	252	294	357	282	24
499	168	584	260	150	444	288	430	472	335	24
660	196	628	278	123	579	274	411	451	357	24
711	185	707	389	185	540	294	458	508	376	24
691	203	630	248	123	515	278	444	469	382	24
80	96	339	253	187	347	236	610	287	307	24
291	165	397	129	94	351	259	368	373	283	24
206	143	364	283	185	393	241	719	321	349	24
596	204	555	266	142	480	263	375	415	340	24
324	169	419	147	100	376	248	315	311	274	24
670	205	608	342	182	480	275	426	447	371	24
609	185	622	341	184	476	289	445	475	354	24
430	132	660	359	178	517	290	442	483	375	24
608	200	574	198	94	542	262	380	412	345	24
7	69	304	262	221	304	235	516	257	307	24
571	200	548	208	111	481	257	375	398	310	24
853	214	716	724	242	764	268	718	486	449	24
569	197	554	259	149	445	281	441	469	342	24
429	190	458	138	82	431	254	368	346	305	24
701	210	617	307	140	562	272	426	464	370	24
537	142	731	917	301	778	255	749	446	450	24
565	211	513	183	100	470	262	395	409	311	25
574	202	544	231	102	581	286	443	468	375	25
1023	202	1023	498	156	815	323	492	547	435	25
377	167	474	960	458	536	254	749	416	423	25
145	123	346	270	198	348	237	681	297	329	25
1023	216	1023	924	276	858	322	804	572	498	25
538	186	560	239	130	470	298	464	505	383	25
412	166	509	230	127	463	275	430	463	354	25
138	121	343	276	207	342	240	686	300	339	25
571	204	537	221	122	465	267	390	410	301	25
667	202	615	298	172	444	293	455	478	362	25
549	220	482	219	133	421	264	379	395	299	25
451	195	464	203	114	456	262	408	402	336	25
502	214	460	168	98	437	259	373	387	297	25
393	191	427	148	94	403	249	361	352	265	25
522	212	479	225	126	457	261	395	414	321	25
443	157	567	432	188	588	248	777	419	429	25
610	207	557	271	129	537	277	434	459	308	25
1023	233	822	371	126	752	299	474	536	424	25
87	103	328	162	114	363	235	701	250	318	25
702	205	634	411	173	609	270	624	445	390	25
586	211	528	227	105	553	273	414	439	345	25
0	35	280	92	86	272	235	437	192	225	25
830	218	688	422	181	596	292	461	494	380	25
533	191	541	191	105	467	264	398	406	298	25
583	222	502	148	86	443	266	404	410	315	25
302	171	394	113	68	425	245	319	316	267	25
560	198	543	238	118	518	266	415	415	360	25
613	205	565	235	113	531	282	427	474	370	25
385	183	439	180	118	390	263	401	395	299	25
444	190	472	141	78	463	251	354	354	312	25
517	216	466	146	84	444	260	378	375	283	25
105	106	343	308	212	373	238	746	292	326	25
441	204	436	150	97	397	257	370	381	257	25
573	217	504	189	108	448	266	415	428	342	25
459	193	476	160	86	477	254	379	389	302	25
466	203	458	175	94	473	262	382	396	303	25
556	222	482	189	106	456	267	409	415	326	25
310	171	401	153	106	370	253	360	350	318	25
27	75	322	219	168	333	237	594	274	311	25
450	150	603	301	149	515	284	449	468	332	25
495	186	524	230	121	487	266	418	419	342	25
416	177	482	200	114	449	265	398	412	370	25
828	177	847	470	178	675	326	492	548	446	25
612	194	596	290	153	486	299	453	511	381	25
384	198	405	135	93	375	255	354	354	243	25
386	177	455	220	144	391	243	318	332	218	25
769	198	710	404	184	561	272	427	476	392	25
449	174	518	206	114	464	267	419	394	327	25
436	205	431	148	103	369	254	369	363	287	25
522	181	562	243	136	457	285	428	455	343	25
564	212	510	245	139	453	267	409	434	335	25
191	143	350	418	287	373	241	510	334	324	25
516	161	627	269	128	537	272	415	462	388	25
456	184	497	257	140	470	273	404	428	300	25
452	204	445	170	105	416	253	367	353	286	25
506	181	546	328	182	461	268	409	428	342	25
651	222	549	206	109	481	274	405	425	247	25
614	163	710	514	217	605	305	471	535	427	25
522	188	541	248	126	504	273	413	418	295	26
483	199	479	173	98	452	257	383	384	286	26
414	170	498	163	92	453	261	391	405	319	26
377	153	516	218	124	451	266	399	414	347	26
73	96	326	226	174	333	238	633	277	317	26
0	20	265	29	31	237	232	489	180	177	26
473	194	485	161	91	455	260	383	399	318	26
513	167	601	240	131	468	272	427	458	308	26
110	105	353	214	144	380	238	653	276	329	26
530	186	552	455	244	478	272	548	464	392	26
715	211	625	363	162	572	297	472	514	397	26
422	202	426	123	82	384	254	348	346	228	26
579	185	597	303	157	494	298	463	490	350	26
656	210	584	235	116	521	265	408	439	322	26
12	68	319	171	133	330	235	605	244	281	26
697	189	683	486	196	635	341	505	570	426	26
253	115	519	449	197	584	247	714	371	401	26
712	194	678	535	189	726	287	699	491	417	26
508	193	516	270	159	435	291	442	480	369	26
134	118	347	200	160	320	241	485	312	304	26
66	88	342	221	160	353	237	598	268	317	26
485	196	489	216	124	444	266	398	417	317	26
617	209	558	232	117	507	261	409	427	334	26
189	127	390	216	126	441	235	741	300	341	26
446	193	467	163	101	411	274	410	420	269	26
1023	233	893	393	117	862	289	452	499	411	26
246	136	429	572	343	428	245	723	345	393	26
79	96	336	259	185	358	239	608	297	321	26
1023	207	1023	669	265	647	311	479	553	451	26
600	212	538	188	97	497	267	420	428	325	26
197	130	391	698	454	394	248	570	376	393	26
516	181	556	226	119	485	265	400	418	357	26
1023	214	886	495	189	671	314	480	543	410	26
600	192	594	311	136	586	281	444	486	377	26
456	203	451	145	83	446	251	462	374	276	26
941	200	837	331	111	760	275	432	467	368	26
1023	194	1023	535	175	784	312	474	537	428	26
58	85	341	337	243	355	238	534	296	339	26
673	223	561	264	134	505	272	426	448	348	26
1023	227	800	547	170	824	295	489	494	398	26
663	205	604	323	165	501	302	456	505	373	26
363	190	405	148	105	359	259	377	383	289	26
1023	267	982	754	281	687	349	515	593	473	26
241	156	371	345	227	389	241	696	327	352	26
767	207	675	496	201	630	270	570	454	376	26
623	196	597	347	175	506	292	461	497	395	26
640	192	627	244	123	510	273	400	438	335	26
454	174	523	197	118	429	265	419	463	354	26
565	198	548	273	139	503	271	400	446	358	26
593	200	563	222	121	471	267	399	438	319	26
451	181	501	188	112	429	288	446	477	345	26
128	116	343	301	225	343	242	664	309	350	26
602	216	529	191	93	526	262	397	411	298	26
549	185	571	225	125	461	273	425	451	335	26
540	201	520	203	112	465	261	396	400	335	26
412	188	450	166	99	427	256	367	370	261	26
599	199	569	182	101	463	268	403	427	361	26
464	200	463	177	105	433	256	373	376	286	26
573	185	594	242	122	507	285	438	452	348	26
399	173	476	179	111	413	266	394	400	313	26
418	200	428	157	97	413	254	365	367	267	26
543	206	509	179	84	547	276	418	434	322	26
509	195	510	191	101	485	255	360	366	259	26
649	202	601	288	122	602	280	428	473	335	26
406	173	482	210	116	463	265	384	409	290	26
585	162	688	406	116	894	277	663	482	426	26
554	220	485	155	84	474	257	373	393	286	26
397	173	474	187	105	456	253	356	353	273	26
108	111	332	197	145	349	240	658	292	329	26
605	182	628	295	146	517	275	406	442	337	26
1023	197	1023	1023	602	436	402	873	659	571	26
428	175	496	190	106	460	246	0	382	247	26
512	197	507	227	132	440	261	389	418	326	26
688	204	627	298	135	566	295	462	504	387	26
430	200	437	140	85	419	253	372	361	238	26
360	157	486	283	178	407	254	374	372	273	26
679	223	567	264	143	472	272	425	442	341	27
803	151	967	418	121	885	317	480	547	440	27
526	191	536	212	114	475	261	408	428	358	27
1023	192	1023	674	142	1023	338	507	570	455	27
584	210	530	199	103	495	257	388	392	311	27
439	197	450	179	106	434	256	382	375	304	27
81	83	393	218	129	433	238	616	272	315	27
458	192	477	225	127	452	268	411	441	356	27
504	183	538	230	133	444	268	411	428	342	27
399	188	439	176	106	425	256	361	372	309	27
519	188	538	283	150	482	269	411	429	321	27
568	185	587	306	126	624	258	637	415	380	27
0	33	276	40	39	260	234	183	193	194	27
0	60	303	171	142	309	235	529	249	267	27
150	125	350	380	256	380	244	712	332	376	27
527	201	509	219	130	431	266	402	412	301	27
534	180	576	288	165	447	262	388	409	303	27
535	194	534	209	116	464	269	414	441	332	27
552	190	560	448	227	506	301	469	527	399	27
1023	206	875	388	112	887	291	469	506	415	27
617	175	666	308	146	539	286	449	494	384	27
1023	215	867	317	109	741	280	441	482	375	27
611	144	802	490	156	804	285	716	502	443	27
611	215	537	220	117	481	263	395	423	342	27
559	210	512	193	110	450	271	436	424	324	27
620	215	544	230	120	491	272	420	438	342	27
51	86	325	234	181	331	238	624	267	295	27
556	208	515	265	138	491	265	412	410	332	27
716	220	600	264	135	502	282	431	470	360	27
469	179	521	158	95	423	257	371	379	294	27
661	224	550	313	151	532	288	444	486	360	27
332	175	410	133	79	431	255	352	356	281	27
463	199	464	152	87	445	261	389	402	326	27
522	199	511	180	107	432	267	394	417	303	27
542	206	509	166	88	486	269	410	427	309	27
605	200	573	257	136	484	269	410	430	293	27
420	191	449	198	122	416	257	380	406	308	27
401	150	551	194	101	494	256	401	400	332	27
94	98	354	223	164	348	238	644	298	311	27
542	210	499	234	141	426	272	404	413	287	27
577	194	567	163	83	502	262	401	435	365	27
613	210	552	220	115	491	277	421	455	346	27
490	179	539	201	107	480	270	418	443	323	27
432	178	492	260	163	410	294	432	467	403	27
897	217	737	456	141	827	297	673	527	438	27
122	98	397	206	166	318	244	281	327	289	27
643	203	596	214	119	460	279	436	466	351	27
633	222	536	195	106	471	264	406	429	362	27
576	209	526	181	94	493	257	376	382	299	27
495	190	513	182	101	459	254	383	385	308	27
511	190	527	243	136	457	270	427	426	302	27
399	150	549	251	128	503	269	407	441	365	27
544	210	500	152	84	463	260	387	413	347	27
657	220	559	344	178	495	275	426	469	348	27
596	192	589	233	121	494	272	405	441	357	27
621	214	548	212	113	479	264	403	412	309	27
803	215	676	308	153	516	300	479	512	380	27
471	177	530	186	105	453	272	418	434	329	27
521	184	550	336	173	498	281	427	464	373	28
1023	209	1023	942	408	591	338	600	592	488	28
505	190	520	282	146	494	269	412	437	353	28
444	191	469	204	114	457	258	401	403	305	28
591	205	547	216	115	480	262	397	398	320	28
201	117	438	325	194	429	241	659	339	350	28
566	198	549	202	105	494	263	409	419	346	28
1023	208	971	538	162	853	299	476	523	432	28
490	186	520	272	145	479	279	442	530	713	28
745	217	630	437	237	472	291	462	507	332	28
377	177	447	160	106	386	249	363	354	280	28
682	217	584	219	105	535	274	421	448	378	28
495	200	486	168	103	420	268	407	424	307	28
664	191	648	338	154	561	275	438	467	354	28
630	213	557	183	96	487	270	411	426	329	28
453	182	500	206	114	461	267	405	428	340	28
590	212	530	192	100	492	273	425	426	294	28
576	212	519	180	101	458	272	409	429	255	28
452	190	476	188	105	458	259	381	389	283	28
1023	210	1023	1023	369	710	365	764	628	512	28
124	113	350	273	184	380	229	702	277	311	28
0	60	329	180	141	326	234	524	257	268	28
458	202	454	216	126	438	255	352	379	277	28
613	213	544	217	116	480	285	432	469	342	28
386	179	448	163	96	433	251	349	325	252	28
68	92	333	185	132	358	239	595	290	310	28
490	169	570	261	131	509	260	389	417	352	28
45	81	333	213	161	339	239	617	284	308	28
499	203	482	225	128	449	259	385	392	304	28
42	81	330	321	257	320	238	549	267	312	28
878	182	865	567	219	662	314	484	545	413	28
462	198	465	142	79	461	265	401	403	298	28
635	211	566	235	133	455	263	400	414	308	28
408	194	431	136	87	398	253	370	372	283	28
378	176	450	133	74	461	266	392	405	268	28
753	215	640	249	122	522	270	412	415	320	28
659	197	623	308	148	533	278	421	464	335	28
30	76	324	216	170	325	237	587	246	284	28
0	63	303	100	86	297	232	615	203	254	28
449	193	469	184	112	421	254	370	392	316	28
542	218	480	225	127	453	263	401	422	299	28
627	197	598	433	207	536	304	479	532	401	28
371	143	546	285	147	495	278	440	490	356	28
551	195	545	267	126	544	278	420	444	310	28
557	198	541	202	110	472	263	399	404	285	28
1023	215	1023	759	248	784	290	720	516	463	28
548	188	563	450	220	524	260	636	462	591	28
628	207	572	235	113	533	259	384	390	310	28
491	202	479	207	120	440	258	377	390	297	28
8	70	302	198	164	310	234	531	245	281	28
574	206	534	208	107	499	274	422	447	352	28
18	72	317	241	179	344	235	615	267	280	28
561	199	543	220	123	460	265	407	423	367	28
513	185	542	201	102	506	269	409	429	330	28
411	196	429	159	101	403	258	373	376	284	28
800	187	776	338	157	552	304	465	508	371	28
8	63	340	208	160	333	236	526	269	310	29
473	194	485	166	105	403	265	390	408	296	29
990	191	917	524	169	796	308	740	530	441	29
21	74	316	184	150	314	237	601	264	296	29
46	72	379	317	208	391	238	624	279	332	29
21	72	324	188	142	338	235	601	269	302	29
656	221	554	252	121	531	271	403	455	351	29
486	188	510	183	98	481	253	413	369	322	29
676	227	553	242	129	478	280	419	463	348	29
554	217	492	160	93	443	259	393	399	298	29
0	30	269	94	95	251	231	403	189	215	29
581	200	555	251	131	489	269	398	423	319	29
902	214	752	388	125	792	302	461	511	393	29
47	87	314	36	30	309	235	227	202	200	29
663	201	616	282	145	498	281	451	478	337	29
0	37	315	116	99	299	233	467	229	244	29
497	191	512	169	88	493	262	398	421	357	29
606	203	566	249	140	455	275	421	451	331	29
560	210	512	224	128	448	263	404	419	340	29
449	195	462	205	128	409	257	387	386	302	29
538	212	491	196	110	457	259	399	413	318	29
230	151	370	317	211	384	243	737	341	387	29
206	148	353	226	170	341	247	697	329	354	29
166	131	351	335	238	360	237	560	297	305	29
404	173	480	319	192	426	283	431	468	366	29
573	190	578	217	113	492	269	386	439	302	29
357	177	429	154	100	393	247	327	327	239	29
1023	218	1023	457	116	1006	303	470	523	392	29
428	182	478	213	126	432	260	392	395	320	29
265	164	375	353	236	382	243	761	353	385	29
175	124	384	628	413	390	243	626	325	363	29
481	195	488	180	104	444	257	336	356	288	29
1023	243	922	577	259	571	310	700	547	446	29
0	48	311	116	97	307	232	523	232	262	29
522	201	505	155	82	484	252	379	361	301	29
565	211	513	181	102	453	256	392	390	274	29
419	194	440	118	73	411	258	378	382	277	29
128	69	583	1010	585	442	252	629	413	429	29
446	204	440	159	102	398	259	381	382	276	29
640	183	656	377	197	489	294	441	474	376	29
6	51	411	312	231	345	254	372	413	323	29
484	198	482	199	107	477	266	394	412	324	29
583	197	566	283	148	491	283	431	455	350	29
482	197	485	224	123	466	273	423	436	306	29
534	207	501	234	143	421	272	419	427	325	29
367	173	448	151	85	453	249	350	331	266	29
713	227	580	271	132	526	262	407	418	329	29
1023	218	995	443	113	1005	307	475	524	429	29
433	173	506	300	180	427	291	433	470	374	29
527	204	503	244	133	468	267	396	419	317	29
685	207	615	364	171	544	276	438	485	343	29
106	105	349	247	154	411	238	647	315	350	29
33	71	355	298	211	362	236	604	287	318	29
470	171	548	245	140	449	270	389	438	347	29
437	150	590	212	102	533	265	406	442	347	29
553	186	574	231	127	465	266	427	453	366	29
545	208	506	171	99	441	277	418	441	340	29
373	188	417	138	88	401	251	355	360	274	29
242	154	375	369	256	369	243	723	353	382	29
399	189	437	164	100	418	262	389	404	291	29
486	191	504	219	133	421	261	388	405	307	29
45	87	311	187	151	317	236	579	267	301	29
515	167	603	460	266	443	263	397	463	350	29
712	197	666	611	328	476	299	714	536	445	29
356	163	465	216	139	399	275	414	426	331	29
403	197	422	127	84	386	254	356	331	244	29
16	71	319	257	205	321	236	421	277	313	29
982	227	765	470	208	578	288	452	500	384	29
521	212	479	188	114	422	264	389	412	292	29
457	192	475	186	113	421	261	391	398	313	29
158	123	365	453	313	371	241	505	319	318	29
[truncated: 47,784 more rows]
