# Supplementary material for: Gene-expression memory-based prediction of cell lineages from scRNA-seq datasets
Source: Nat Commun. 2024 Mar 29;15:2744. doi: 10.1038/s41467-024-47158-y (PMC10980719; doi:10.1038/s41467-024-47158-y)
Supplement: Supplementary file 11 — Source Data [file 41467_2024_47158_MOESM11_ESM.zip › Source Data files/Source Data file S14c.csv]

AUC	Culture day
0.892149626	2
0.982091109	2
0.541814156	14
0.557392473	9
0.545565615	14
0.56616345	9
0.528332416	17
0.537384994	12
0.97677299	2
0.524914246	17
0.538599903	12
0.988402544	2
0.518348935	23
0.513651908	9
0.653929	8
0.522871329	23
0.550124044	9
0.805701963	8
0.532759362	30
0.506985586	25
0.523077695	15
0.503295824	30
0.543901214	25
0.516528078	15
0.674830079	5
1	5
0.625471125	8
0.838458582	3
0.699483999	8
0.851869811	3
0.602564638	11
0.673431149	6
0.629083984	11
0.69054709	6
0.625107257	12
0.599611157	12
0.616824397	12
0.605573919	12
0.679773758	21
0.689427359	21
0.630724396	21
0.626086906	21
0.685717283	21
0.540075269	21
0.673507725	21
0.71024712	21
0.733886366	3
0.77466138	3
0.809769783	3
0.78304659	3
0.885379266	3
0.785014099	3
0.869343616	3
0.868199507	3
