# Supplementary material for: Gene-expression memory-based prediction of cell lineages from scRNA-seq datasets
Source: Nat Commun. 2024 Mar 29;15:2744. doi: 10.1038/s41467-024-47158-y (PMC10980719; doi:10.1038/s41467-024-47158-y)
Supplement: Supplementary file 11 — Source Data [file 41467_2024_47158_MOESM11_ESM.zip › Source Data files/Source Data file S1c.xlsx]

## Sheet: Sheet1
	cluster (%)
cell number	rep1	rep2
1	5.7971	1.72414
2	17.3913	15.5172
3	8.69565	3.44828
4	40.5797	34.4828
5	4.34783	10.3448
6	8.69565	6.89655
7	2.89855	3.44828
8	8.69565	18.9655
9	0	1.72414
10	1.44928	0
11	0	0
12	1.44928	3.44828
