# Supplementary material for: Gene-expression memory-based prediction of cell lineages from scRNA-seq datasets
Source: Nat Commun. 2024 Mar 29;15:2744. doi: 10.1038/s41467-024-47158-y (PMC10980719; doi:10.1038/s41467-024-47158-y)
Supplement: Supplementary file 11 — Source Data [file 41467_2024_47158_MOESM11_ESM.zip › Source Data files/Source Data file 4l.csv]

percentage	Precision	Sensitivity	dataset	Size	Mean_Precision	Std_Precision	Mean_sensitivity	Std_sensitivity
0	0.096326905	1	BPDCN712_1	2	0.090495638	0.006441889	1	0
10	0.642857143	0.00171592	BPDCN712_1	2	0.490800866	0.137559817	0.001243356	0.000487486
20	0.857142857	0.001143947	BPDCN712_1	2	0.928571429	0.101015254	0.000550908	0.000573136
30	1	0.000571973	BPDCN712_1	2	1	0	0.000275454	0.000286568
40	1	0.000571973	BPDCN712_1	2	1	0	0.000275454	0.000286568
50	1	0.000571973	BPDCN712_1	2	1	0	0.000275454	0.000286568
60	1	0.000571973	BPDCN712_1	2	1	0	0.000275454	0.000286568
70	1	0.000381316	BPDCN712_1	2	1	0	0.000211901	0.000194176
80	1	0.000190658	BPDCN712_1	2	1	NA	6.3552589768033e-05	0.000110076
90	NA	0	BPDCN712_1	2	NA	NA	0	0
100	NA	0	BPDCN712_1	2	NA	NA	0	0
0	0.091579401	1	BPDCN712_2	2	0.090495638	0.006441889	1	0
10	0.454545455	0.001271941	BPDCN712_2	2	0.490800866	0.137559817	0.001243356	0.000487486
20	1	0.000508776	BPDCN712_2	2	0.928571429	0.101015254	0.000550908	0.000573136
30	1	0.000254388	BPDCN712_2	2	1	0	0.000275454	0.000286568
40	1	0.000254388	BPDCN712_2	2	1	0	0.000275454	0.000286568
50	1	0.000254388	BPDCN712_2	2	1	0	0.000275454	0.000286568
60	1	0.000254388	BPDCN712_2	2	1	0	0.000275454	0.000286568
70	1	0.000254388	BPDCN712_2	2	1	0	0.000211901	0.000194176
80	NA	0	BPDCN712_2	2	1	NA	6.3552589768033e-05	0.000110076
90	NA	0	BPDCN712_2	2	NA	NA	0	0
100	NA	0	BPDCN712_2	2	NA	NA	0	0
0	0.083580608	1	BPDCN712_3	2	0.090495638	0.006441889	1	0
10	0.375	0.000742207	BPDCN712_3	2	0.490800866	0.137559817	0.001243356	0.000487486
20	NA	0	BPDCN712_3	2	0.928571429	0.101015254	0.000550908	0.000573136
30	NA	0	BPDCN712_3	2	1	0	0.000275454	0.000286568
40	NA	0	BPDCN712_3	2	1	0	0.000275454	0.000286568
50	NA	0	BPDCN712_3	2	1	0	0.000275454	0.000286568
60	NA	0	BPDCN712_3	2	1	0	0.000275454	0.000286568
70	NA	0	BPDCN712_3	2	1	0	0.000211901	0.000194176
80	NA	0	BPDCN712_3	2	1	NA	6.3552589768033e-05	0.000110076
90	NA	0	BPDCN712_3	2	NA	NA	0	0
100	NA	0	BPDCN712_3	2	NA	NA	0	0
0	0.096326905	1	BPDCN712_1	3	0.090495638	0.006441889	1	0
10	0.492063492	0.005910391	BPDCN712_1	3	0.569790395	0.107373505	0.00599144	0.000839456
20	0.652173913	0.002859867	BPDCN712_1	3	0.639186176	0.020641395	0.002715377	0.000675603
30	0.733333333	0.002097235	BPDCN712_1	3	0.855555556	0.134715063	0.001959376	0.000664253
40	0.666666667	0.001525262	BPDCN712_1	3	0.847222222	0.168393829	0.00151433	0.000272018
50	0.8	0.001525262	BPDCN712_1	3	0.933333333	0.115470054	0.001347067	0.000309568
60	0.8	0.001525262	BPDCN712_1	3	0.933333333	0.115470054	0.001097336	0.00053696
70	0.777777778	0.001334604	BPDCN712_1	3	0.925925926	0.12830006	0.001033783	0.00046782
80	0.857142857	0.001143947	BPDCN712_1	3	0.952380952	0.08247861	0.000885435	0.000344148
90	0.75	0.000571973	BPDCN712_1	3	0.916666667	0.144337567	0.000442717	0.000172074
100	0.75	0.000571973	BPDCN712_1	3	0.75	NA	0.000190658	0.000330229
0	0.091579401	1	BPDCN712_2	3	0.090495638	0.006441889	1	0
10	0.692307692	0.006868481	BPDCN712_2	3	0.569790395	0.107373505	0.00599144	0.000839456
20	0.65	0.003307047	BPDCN712_2	3	0.639186176	0.020641395	0.002715377	0.000675603
30	0.833333333	0.002543882	BPDCN712_2	3	0.855555556	0.134715063	0.001959376	0.000664253
40	0.875	0.001780717	BPDCN712_2	3	0.847222222	0.168393829	0.00151433	0.000272018
50	1	0.001526329	BPDCN712_2	3	0.933333333	0.115470054	0.001347067	0.000309568
60	1	0.001271941	BPDCN712_2	3	0.933333333	0.115470054	0.001097336	0.00053696
70	1	0.001271941	BPDCN712_2	3	0.925925926	0.12830006	0.001033783	0.00046782
80	1	0.001017553	BPDCN712_2	3	0.952380952	0.08247861	0.000885435	0.000344148
90	1	0.000508776	BPDCN712_2	3	0.916666667	0.144337567	0.000442717	0.000172074
100	NA	0	BPDCN712_2	3	0.75	NA	0.000190658	0.000330229
0	0.083580608	1	BPDCN712_3	3	0.090495638	0.006441889	1	0
10	0.525	0.005195448	BPDCN712_3	3	0.569790395	0.107373505	0.00599144	0.000839456
20	0.615384615	0.001979218	BPDCN712_3	3	0.639186176	0.020641395	0.002715377	0.000675603
30	1	0.001237011	BPDCN712_3	3	0.855555556	0.134715063	0.001959376	0.000664253
40	1	0.001237011	BPDCN712_3	3	0.847222222	0.168393829	0.00151433	0.000272018
50	1	0.000989609	BPDCN712_3	3	0.933333333	0.115470054	0.001347067	0.000309568
60	1	0.000494805	BPDCN712_3	3	0.933333333	0.115470054	0.001097336	0.00053696
70	1	0.000494805	BPDCN712_3	3	0.925925926	0.12830006	0.001033783	0.00046782
80	1	0.000494805	BPDCN712_3	3	0.952380952	0.08247861	0.000885435	0.000344148
90	1	0.000247402	BPDCN712_3	3	0.916666667	0.144337567	0.000442717	0.000172074
100	NA	0	BPDCN712_3	3	0.75	NA	0.000190658	0.000330229
0	0.096326905	1	BPDCN712_1	10	0.090495638	0.006441889	1	0
10	0.505154639	0.018684461	BPDCN712_1	10	0.470756286	0.112502428	0.016798355	0.004074344
20	0.67961165	0.013346044	BPDCN712_1	10	0.650180038	0.144578042	0.011572516	0.0023505
30	0.75	0.009723546	BPDCN712_1	10	0.68551797	0.174103598	0.008025656	0.002467292
40	0.7	0.006673022	BPDCN712_1	10	0.684926471	0.14672158	0.006000577	0.001570479
50	0.674418605	0.005529075	BPDCN712_1	10	0.700996678	0.180048745	0.005199938	0.001354663
60	0.722222222	0.004957102	BPDCN712_1	10	0.708994709	0.202704897	0.004170634	0.001256576
70	0.705882353	0.004575786	BPDCN712_1	10	0.635757081	0.294523689	0.003294336	0.001799539
80	0.6875	0.004194471	BPDCN712_1	10	0.668482906	0.274852841	0.002997639	0.001557254
90	0.64	0.003050524	BPDCN712_1	10	0.654358974	0.261833921	0.002364264	0.001190486
100	0.923076923	0.002287893	BPDCN712_1	10	0.807692308	0.269230769	0.001353875	0.001031119
0	0.091579401	1	BPDCN712_2	10	0.090495638	0.006441889	1	0
10	0.562043796	0.019587891	BPDCN712_2	10	0.470756286	0.112502428	0.016798355	0.004074344
20	0.777777778	0.012465022	BPDCN712_2	10	0.650180038	0.144578042	0.011572516	0.0023505
30	0.818181818	0.009157975	BPDCN712_2	10	0.68551797	0.174103598	0.008025656	0.002467292
40	0.823529412	0.007122869	BPDCN712_2	10	0.684926471	0.14672158	0.006000577	0.001570479
50	0.892857143	0.006359705	BPDCN712_2	10	0.700996678	0.180048745	0.005199938	0.001354663
60	0.904761905	0.004833376	BPDCN712_2	10	0.708994709	0.202704897	0.004170634	0.001256576
70	0.888888889	0.004070211	BPDCN712_2	10	0.635757081	0.294523689	0.003294336	0.001799539
80	0.933333333	0.003561435	BPDCN712_2	10	0.668482906	0.274852841	0.002997639	0.001557254
90	0.923076923	0.003052658	BPDCN712_2	10	0.654358974	0.261833921	0.002364264	0.001190486
100	1	0.001526329	BPDCN712_2	10	0.807692308	0.269230769	0.001353875	0.001031119
0	0.083580608	1	BPDCN712_3	10	0.090495638	0.006441889	1	0
10	0.345070423	0.012122712	BPDCN712_3	10	0.470756286	0.112502428	0.016798355	0.004074344
20	0.493150685	0.008906482	BPDCN712_3	10	0.650180038	0.144578042	0.011572516	0.0023505
30	0.488372093	0.005195448	BPDCN712_3	10	0.68551797	0.174103598	0.008025656	0.002467292
40	0.53125	0.004205839	BPDCN712_3	10	0.684926471	0.14672158	0.006000577	0.001570479
50	0.535714286	0.003711034	BPDCN712_3	10	0.700996678	0.180048745	0.005199938	0.001354663
60	0.5	0.002721425	BPDCN712_3	10	0.708994709	0.202704897	0.004170634	0.001256576
70	0.3125	0.001237011	BPDCN712_3	10	0.635757081	0.294523689	0.003294336	0.001799539
80	0.384615385	0.001237011	BPDCN712_3	10	0.668482906	0.274852841	0.002997639	0.001557254
90	0.4	0.000989609	BPDCN712_3	10	0.654358974	0.261833921	0.002364264	0.001190486
100	0.5	0.000247402	BPDCN712_3	10	0.807692308	0.269230769	0.001353875	0.001031119
0	0.096326905	1	BPDCN712_1	20	0.090495638	0.006441889	1	0
10	0.504249292	0.033937083	BPDCN712_1	20	0.482308609	0.061776969	0.030092445	0.00635173
20	0.596330275	0.02478551	BPDCN712_1	20	0.593329687	0.120428861	0.022099497	0.005001765
30	0.638418079	0.021544328	BPDCN712_1	20	0.633896414	0.161094946	0.016651623	0.00483556
40	0.677852349	0.019256435	BPDCN712_1	20	0.657061894	0.15438683	0.013879502	0.005082671
50	0.65625	0.016015253	BPDCN712_1	20	0.65317623	0.151662707	0.012132382	0.004059424
60	0.695652174	0.012202097	BPDCN712_1	20	0.664001586	0.140242717	0.009777611	0.003363551
70	0.69047619	0.011058151	BPDCN712_1	20	0.669973545	0.133133787	0.008475182	0.003342058
80	0.647058824	0.008388942	BPDCN712_1	20	0.656621947	0.128337679	0.006659675	0.002369787
90	0.672413793	0.007435653	BPDCN712_1	20	0.636663184	0.142199349	0.005588062	0.002331246
100	0.684210526	0.002478551	BPDCN712_1	20	0.660474716	0.176126255	0.002755535	0.000709206
0	0.091579401	1	BPDCN712_2	20	0.090495638	0.006441889	1	0
10	0.530120482	0.033579242	BPDCN712_2	20	0.482308609	0.061776969	0.030092445	0.00635173
20	0.712230216	0.025184431	BPDCN712_2	20	0.593329687	0.120428861	0.022099497	0.005001765
30	0.792682927	0.016535233	BPDCN712_2	20	0.633896414	0.161094946	0.016651623	0.00483556
40	0.8	0.013228186	BPDCN712_2	20	0.657061894	0.15438683	0.013879502	0.005082671
50	0.803278689	0.012465022	BPDCN712_2	20	0.65317623	0.151662707	0.012132382	0.004059424
60	0.785714286	0.011193081	BPDCN712_2	20	0.664001586	0.140242717	0.009777611	0.003363551
70	0.791666667	0.009666751	BPDCN712_2	20	0.669973545	0.133133787	0.008475182	0.003342058
80	0.789473684	0.007631646	BPDCN712_2	20	0.656621947	0.128337679	0.006659675	0.002369787
90	0.757575758	0.006359705	BPDCN712_2	20	0.636663184	0.142199349	0.005588062	0.002331246
100	0.823529412	0.003561435	BPDCN712_2	20	0.660474716	0.176126255	0.002755535	0.000709206
0	0.083580608	1	BPDCN712_3	20	0.090495638	0.006441889	1	0
10	0.412556054	0.022761009	BPDCN712_3	20	0.482308609	0.061776969	0.030092445	0.00635173
20	0.471428571	0.01632855	BPDCN712_3	20	0.593329687	0.120428861	0.022099497	0.005001765
30	0.470588235	0.011875309	BPDCN712_3	20	0.633896414	0.161094946	0.016651623	0.00483556
40	0.493333333	0.009153884	BPDCN712_3	20	0.657061894	0.15438683	0.013879502	0.005082671
50	0.5	0.007916873	BPDCN712_3	20	0.65317623	0.151662707	0.012132382	0.004059424
60	0.510638298	0.005937655	BPDCN712_3	20	0.664001586	0.140242717	0.009777611	0.003363551
70	0.527777778	0.004700643	BPDCN712_3	20	0.669973545	0.133133787	0.008475182	0.003342058
80	0.533333333	0.003958436	BPDCN712_3	20	0.656621947	0.128337679	0.006659675	0.002369787
90	0.48	0.002968827	BPDCN712_3	20	0.636663184	0.142199349	0.005588062	0.002331246
100	0.473684211	0.00222662	BPDCN712_3	20	0.660474716	0.176126255	0.002755535	0.000709206
0	0.096326905	1	BPDCN712_1	25	0.090495638	0.006441889	1	0
10	0.520325203	0.048808389	BPDCN712_1	25	0.485546726	0.080292417	0.040173205	0.010877567
20	0.645833333	0.035462345	BPDCN712_1	25	0.611958651	0.115657643	0.029342896	0.007290511
30	0.659090909	0.027645377	BPDCN712_1	25	0.635672606	0.122256006	0.023966914	0.004973938
40	0.67	0.025548141	BPDCN712_1	25	0.649259259	0.140045554	0.021510404	0.005060328
50	0.625730994	0.020400381	BPDCN712_1	25	0.648467438	0.165515555	0.01769554	0.003601776
60	0.638709677	0.018875119	BPDCN712_1	25	0.649169509	0.159810999	0.016185867	0.003771049
70	0.683453237	0.018112488	BPDCN712_1	25	0.668919594	0.145344846	0.014070801	0.003563649
80	0.71559633	0.014871306	BPDCN712_1	25	0.680368845	0.116809438	0.010900778	0.003519685
90	0.698924731	0.012392755	BPDCN712_1	25	0.680639967	0.10745338	0.008649361	0.003260202
100	0.853658537	0.006673022	BPDCN712_1	25	0.741817803	0.176404666	0.004650826	0.001760105
0	0.091579401	1	BPDCN712_2	25	0.090495638	0.006441889	1	0
10	0.542586751	0.04375477	BPDCN712_2	25	0.485546726	0.080292417	0.040173205	0.010877567
20	0.706896552	0.031289748	BPDCN712_2	25	0.611958651	0.115657643	0.029342896	0.007290511
30	0.744525547	0.025947596	BPDCN712_2	25	0.635672606	0.122256006	0.023966914	0.004973938
40	0.777777778	0.023149326	BPDCN712_2	25	0.649259259	0.140045554	0.021510404	0.005060328
50	0.824175824	0.019079115	BPDCN712_2	25	0.648467438	0.165515555	0.01769554	0.003601776
60	0.813953488	0.017807174	BPDCN712_2	25	0.649169509	0.159810999	0.016185867	0.003771049
70	0.806451613	0.01271941	BPDCN712_2	25	0.668919594	0.145344846	0.014070801	0.003563649
80	0.775510204	0.009666751	BPDCN712_2	25	0.680368845	0.116809438	0.010900778	0.003519685
90	0.777777778	0.007122869	BPDCN712_2	25	0.680639967	0.10745338	0.008649361	0.003260202
100	0.833333333	0.003815823	BPDCN712_2	25	0.741817803	0.176404666	0.004650826	0.001760105
0	0.083580608	1	BPDCN712_3	25	0.090495638	0.006441889	1	0
10	0.393728223	0.027956457	BPDCN712_3	25	0.485546726	0.080292417	0.040173205	0.010877567
20	0.483146067	0.021276596	BPDCN712_3	25	0.611958651	0.115657643	0.029342896	0.007290511
30	0.503401361	0.018307768	BPDCN712_3	25	0.635672606	0.122256006	0.023966914	0.004973938
40	0.5	0.015833746	BPDCN712_3	25	0.649259259	0.140045554	0.021510404	0.005060328
50	0.495495495	0.013607125	BPDCN712_3	25	0.648467438	0.165515555	0.01769554	0.003601776
60	0.494845361	0.011875309	BPDCN712_3	25	0.649169509	0.159810999	0.016185867	0.003771049
70	0.516853933	0.011380505	BPDCN712_3	25	0.668919594	0.145344846	0.014070801	0.003563649
80	0.55	0.008164275	BPDCN712_3	25	0.680368845	0.116809438	0.010900778	0.003519685
90	0.565217391	0.006432459	BPDCN712_3	25	0.680639967	0.10745338	0.008649361	0.003260202
100	0.538461538	0.003463632	BPDCN712_3	25	0.741817803	0.176404666	0.004650826	0.001760105
0	0.096326905	1	BPDCN712_1	30	0.090495638	0.006441889	1	0
10	0.490196078	0.052430887	BPDCN712_1	30	0.472948322	0.080607222	0.044758575	0.013265528
20	0.62037037	0.038322212	BPDCN712_1	30	0.610348317	0.113441824	0.033158294	0.008368306
30	0.615384615	0.032030505	BPDCN712_1	30	0.628347196	0.129633651	0.028446352	0.00557873
40	0.61440678	0.027645377	BPDCN712_1	30	0.638007426	0.134364557	0.024640625	0.005056628
50	0.641791045	0.024594852	BPDCN712_1	30	0.658571363	0.148875491	0.022113755	0.004367551
60	0.619883041	0.020209724	BPDCN712_1	30	0.657231526	0.162214019	0.019483529	0.004077683
70	0.635802469	0.01963775	BPDCN712_1	30	0.650709667	0.158689278	0.017452973	0.00441631
80	0.622222222	0.016015253	BPDCN712_1	30	0.643562436	0.144059286	0.013713235	0.002452929
90	0.675	0.015443279	BPDCN712_1	30	0.663425926	0.120556302	0.012255294	0.002760972
100	0.676056338	0.009151573	BPDCN712_1	30	0.639167688	0.140531695	0.006407437	0.002720583
0	0.091579401	1	BPDCN712_2	30	0.090495638	0.006441889	1	0
10	0.54353562	0.052403968	BPDCN712_2	30	0.472948322	0.080607222	0.044758575	0.013265528
20	0.718446602	0.037649453	BPDCN712_2	30	0.610348317	0.113441824	0.033158294	0.008368306
30	0.763975155	0.031289748	BPDCN712_2	30	0.628347196	0.129633651	0.028446352	0.00557873
40	0.782608696	0.027473925	BPDCN712_2	30	0.638007426	0.134364557	0.024640625	0.005056628
50	0.81512605	0.024675655	BPDCN712_2	30	0.658571363	0.148875491	0.022113755	0.004367551
60	0.834862385	0.023149326	BPDCN712_2	30	0.657231526	0.162214019	0.019483529	0.004077683
70	0.816326531	0.020351056	BPDCN712_2	30	0.650709667	0.158689278	0.017452973	0.00441631
80	0.797101449	0.013991351	BPDCN712_2	30	0.643562436	0.144059286	0.013713235	0.002452929
90	0.777777778	0.010684304	BPDCN712_2	30	0.663425926	0.120556302	0.012255294	0.002760972
100	0.757575758	0.006359705	BPDCN712_2	30	0.639167688	0.140531695	0.006407437	0.002720583
0	0.083580608	1	BPDCN712_3	30	0.090495638	0.006441889	1	0
10	0.385113269	0.029440871	BPDCN712_3	30	0.472948322	0.080607222	0.044758575	0.013265528
20	0.492227979	0.023503216	BPDCN712_3	30	0.610348317	0.113441824	0.033158294	0.008368306
30	0.505681818	0.022018803	BPDCN712_3	30	0.628347196	0.129633651	0.028446352	0.00557873
40	0.517006803	0.018802573	BPDCN712_3	30	0.638007426	0.134364557	0.024640625	0.005056628
50	0.518796992	0.017070757	BPDCN712_3	30	0.658571363	0.148875491	0.022113755	0.004367551
60	0.516949153	0.015091539	BPDCN712_3	30	0.657231526	0.162214019	0.019483529	0.004077683
70	0.5	0.012370114	BPDCN712_3	30	0.650709667	0.158689278	0.017452973	0.00441631
80	0.511363636	0.011133102	BPDCN712_3	30	0.643562436	0.144059286	0.013713235	0.002452929
90	0.5375	0.010638298	BPDCN712_3	30	0.663425926	0.120556302	0.012255294	0.002760972
100	0.483870968	0.003711034	BPDCN712_3	30	0.639167688	0.140531695	0.006407437	0.002720583
0	0.096326905	1	BPDCN712_1	35	0.090495638	0.006441889	1	0
10	0.49037037	0.063107722	BPDCN712_1	35	0.472605035	0.061716021	0.052671028	0.015082396
20	0.628361858	0.048999047	BPDCN712_1	35	0.612656811	0.107989792	0.039826749	0.011831563
30	0.611464968	0.036606292	BPDCN712_1	35	0.631479314	0.132624005	0.032739612	0.006500163
40	0.621527778	0.034127741	BPDCN712_1	35	0.63433676	0.122918213	0.029376532	0.004818824
50	0.66796875	0.032602479	BPDCN712_1	35	0.661905417	0.136502876	0.027101366	0.004949617
60	0.644736842	0.028026692	BPDCN712_1	35	0.667786349	0.147731775	0.024313477	0.003245439
70	0.638743455	0.023260248	BPDCN712_1	35	0.666518089	0.132605213	0.020098313	0.00425291
80	0.602739726	0.016777884	BPDCN712_1	35	0.651233755	0.14331093	0.016352015	0.002934166
90	0.616666667	0.014108675	BPDCN712_1	35	0.646557402	0.144752225	0.013787315	0.003208811
100	0.653846154	0.009723546	BPDCN712_1	35	0.656728674	0.13597063	0.009406645	0.002395486
0	0.091579401	1	BPDCN712_2	35	0.090495638	0.006441889	1	0
10	0.523489933	0.059526838	BPDCN712_2	35	0.472605035	0.061716021	0.052671028	0.015082396
20	0.711934156	0.044009158	BPDCN712_2	35	0.612656811	0.107989792	0.039826749	0.011831563
30	0.772972973	0.036377512	BPDCN712_2	35	0.631479314	0.132624005	0.032739612	0.006500163
40	0.763157895	0.029509031	BPDCN712_2	35	0.63433676	0.122918213	0.029376532	0.004818824
50	0.795275591	0.025693208	BPDCN712_2	35	0.661905417	0.136502876	0.027101366	0.004949617
60	0.825688073	0.022894938	BPDCN712_2	35	0.667786349	0.147731775	0.024313477	0.003245439
70	0.810810811	0.015263292	BPDCN712_2	35	0.666518089	0.132605213	0.020098313	0.00425291
80	0.8125	0.013228186	BPDCN712_2	35	0.651233755	0.14331093	0.016352015	0.002934166
90	0.803921569	0.010429916	BPDCN712_2	35	0.646557402	0.144752225	0.013787315	0.003208811
100	0.794117647	0.006868481	BPDCN712_2	35	0.656728674	0.13597063	0.009406645	0.002395486
0	0.083580608	1	BPDCN712_3	35	0.090495638	0.006441889	1	0
10	0.403954802	0.035378525	BPDCN712_3	35	0.472605035	0.061716021	0.052671028	0.015082396
20	0.497674419	0.026472044	BPDCN712_3	35	0.612656811	0.107989792	0.039826749	0.011831563
30	0.51	0.025235032	BPDCN712_3	35	0.631479314	0.132624005	0.032739612	0.006500163
40	0.518324607	0.024492825	BPDCN712_3	35	0.63433676	0.122918213	0.029376532	0.004818824
50	0.52247191	0.023008412	BPDCN712_3	35	0.661905417	0.136502876	0.027101366	0.004949617
60	0.532934132	0.022018803	BPDCN712_3	35	0.667786349	0.147731775	0.024313477	0.003245439
70	0.55	0.0217714	BPDCN712_3	35	0.666518089	0.132605213	0.020098313	0.00425291
80	0.538461538	0.019049975	BPDCN712_3	35	0.651233755	0.14331093	0.016352015	0.002934166
90	0.519083969	0.016823355	BPDCN712_3	35	0.646557402	0.144752225	0.013787315	0.003208811
100	0.522222222	0.011627907	BPDCN712_3	35	0.656728674	0.13597063	0.009406645	0.002395486
0	0.096326905	1	BPDCN712_1	40	0.090495638	0.006441889	1	0
10	0.462765957	0.066348904	BPDCN712_1	40	0.442254651	0.069313786	0.055270766	0.016652393
20	0.609977324	0.05128694	BPDCN712_1	40	0.620897752	0.12900923	0.041943789	0.01329781
30	0.62006079	0.038894185	BPDCN712_1	40	0.645542666	0.15011066	0.035702283	0.00882082
40	0.623794212	0.036987607	BPDCN712_1	40	0.656278639	0.167212074	0.032280131	0.00679293
50	0.637288136	0.035843661	BPDCN712_1	40	0.673947181	0.164973557	0.030294676	0.006107622
60	0.61732852	0.032602479	BPDCN712_1	40	0.664122638	0.159809149	0.026347516	0.005548547
70	0.636363636	0.030695901	BPDCN712_1	40	0.667629576	0.139895701	0.022998516	0.007257296
80	0.616915423	0.023641563	BPDCN712_1	40	0.658469275	0.134481693	0.019389101	0.004925994
90	0.558282209	0.017349857	BPDCN712_1	40	0.637879188	0.153487308	0.016111707	0.004431241
100	0.662790698	0.010867493	BPDCN712_1	40	0.654896059	0.137100628	0.010362904	0.003523717
0	0.091579401	1	BPDCN712_2	40	0.090495638	0.006441889	1	0
10	0.498997996	0.063342661	BPDCN712_2	40	0.442254651	0.069313786	0.055270766	0.016652393
20	0.75502008	0.047824981	BPDCN712_2	40	0.620897752	0.12900923	0.041943789	0.01329781
30	0.806763285	0.042482829	BPDCN712_2	40	0.645542666	0.15011066	0.035702283	0.00882082
40	0.837349398	0.035359959	BPDCN712_2	40	0.656278639	0.167212074	0.032280131	0.00679293
50	0.854166667	0.031289748	BPDCN712_2	40	0.673947181	0.164973557	0.030294676	0.006107622
60	0.842105263	0.024421267	BPDCN712_2	40	0.664122638	0.159809149	0.026347516	0.005548547
70	0.820512821	0.016280845	BPDCN712_2	40	0.667629576	0.139895701	0.022998516	0.007257296
80	0.808823529	0.013991351	BPDCN712_2	40	0.658469275	0.134481693	0.019389101	0.004925994
90	0.814814815	0.011193081	BPDCN712_2	40	0.637879188	0.153487308	0.016111707	0.004431241
100	0.787878788	0.006614093	BPDCN712_2	40	0.654896059	0.137100628	0.010362904	0.003523717
0	0.083580608	1	BPDCN712_3	40	0.090495638	0.006441889	1	0
10	0.365	0.036120732	BPDCN712_3	40	0.442254651	0.069313786	0.055270766	0.016652393
20	0.497695853	0.026719446	BPDCN712_3	40	0.620897752	0.12900923	0.041943789	0.01329781
30	0.509803922	0.025729837	BPDCN712_3	40	0.645542666	0.15011066	0.035702283	0.00882082
40	0.507692308	0.024492825	BPDCN712_3	40	0.656278639	0.167212074	0.032280131	0.00679293
50	0.53038674	0.023750619	BPDCN712_3	40	0.673947181	0.164973557	0.030294676	0.006107622
60	0.532934132	0.022018803	BPDCN712_3	40	0.664122638	0.159809149	0.026347516	0.005548547
70	0.54601227	0.022018803	BPDCN712_3	40	0.667629576	0.139895701	0.022998516	0.007257296
80	0.549668874	0.020534389	BPDCN712_3	40	0.658469275	0.134481693	0.019389101	0.004925994
90	0.540540541	0.019792182	BPDCN712_3	40	0.637879188	0.153487308	0.016111707	0.004431241
100	0.514018692	0.013607125	BPDCN712_3	40	0.654896059	0.137100628	0.010362904	0.003523717
0	0.096326905	1	BPDCN712_1	45	0.090495638	0.006441889	1	0
10	0.433252427	0.068064824	BPDCN712_1	45	0.429569896	0.083041034	0.061427636	0.021532663
20	0.584810127	0.044041945	BPDCN712_1	45	0.601012098	0.121342588	0.042498981	0.015313866
30	0.617210682	0.039656816	BPDCN712_1	45	0.64229784	0.15150533	0.038841889	0.012971204
40	0.619195046	0.038131554	BPDCN712_1	45	0.652465386	0.1586499	0.036394802	0.011380828
50	0.624584718	0.035843661	BPDCN712_1	45	0.662905989	0.179663861	0.033441445	0.009704928
60	0.616788321	0.032221163	BPDCN712_1	45	0.663292059	0.185354115	0.030373089	0.007358997
70	0.6121673	0.030695901	BPDCN712_1	45	0.657793437	0.168075794	0.027744767	0.004749301
80	0.632075472	0.025548141	BPDCN712_1	45	0.660607034	0.173609869	0.025197187	0.004497602
90	0.567251462	0.018493804	BPDCN712_1	45	0.642112532	0.17337112	0.021489004	0.003569563
100	0.625	0.011439466	BPDCN712_1	45	0.656176332	0.191534173	0.015643654	0.005700317
0	0.091579401	1	BPDCN712_2	45	0.090495638	0.006441889	1	0
10	0.510708402	0.078860341	BPDCN712_2	45	0.429569896	0.083041034	0.061427636	0.021532663
20	0.729641694	0.056982956	BPDCN712_2	45	0.601012098	0.121342588	0.042498981	0.015313866
30	0.804780876	0.051386416	BPDCN712_2	45	0.64229784	0.15150533	0.038841889	0.012971204
40	0.825112108	0.046807428	BPDCN712_2	45	0.652465386	0.1586499	0.036394802	0.011380828
50	0.858638743	0.041719664	BPDCN712_2	45	0.662905989	0.179663861	0.033441445	0.009704928
60	0.86746988	0.0366319	BPDCN712_2	45	0.663292059	0.185354115	0.030373089	0.007358997
70	0.843971631	0.030272195	BPDCN712_2	45	0.657793437	0.168075794	0.027744767	0.004749301
80	0.846715328	0.029509031	BPDCN712_2	45	0.660607034	0.173609869	0.025197187	0.004497602
90	0.840336134	0.02543882	BPDCN712_2	45	0.642112532	0.17337112	0.021489004	0.003569563
100	0.861386139	0.022131773	BPDCN712_2	45	0.656176332	0.191534173	0.015643654	0.005700317
0	0.083580608	1	BPDCN712_3	45	0.090495638	0.006441889	1	0
10	0.344748858	0.037357744	BPDCN712_3	45	0.429569896	0.083041034	0.061427636	0.021532663
20	0.488584475	0.026472044	BPDCN712_3	45	0.601012098	0.121342588	0.042498981	0.015313866
30	0.504901961	0.025482434	BPDCN712_3	45	0.64229784	0.15150533	0.038841889	0.012971204
40	0.513089005	0.024245423	BPDCN712_3	45	0.652465386	0.1586499	0.036394802	0.011380828
50	0.505494505	0.022761009	BPDCN712_3	45	0.662905989	0.179663861	0.033441445	0.009704928
60	0.505617978	0.022266205	BPDCN712_3	45	0.663292059	0.185354115	0.030373089	0.007358997
70	0.517241379	0.022266205	BPDCN712_3	45	0.657793437	0.168075794	0.027744767	0.004749301
80	0.503030303	0.020534389	BPDCN712_3	45	0.660607034	0.173609869	0.025197187	0.004497602
90	0.51875	0.020534389	BPDCN712_3	45	0.642112532	0.17337112	0.021489004	0.003569563
100	0.482142857	0.013359723	BPDCN712_3	45	0.656176332	0.191534173	0.015643654	0.005700317
0	0.096326905	1	BPDCN712_1	50	0.090495638	0.006441889	1	0
10	0.421828909	0.081792183	BPDCN712_1	50	0.398517479	0.056532943	0.066844397	0.024900074
20	0.588	0.056053384	BPDCN712_1	50	0.60314995	0.128938055	0.047682954	0.017824143
30	0.6	0.048617731	BPDCN712_1	50	0.630126487	0.137876833	0.043183269	0.015469507
40	0.604368932	0.047473785	BPDCN712_1	50	0.637523014	0.151789866	0.041369735	0.014570264
50	0.611398964	0.044995234	BPDCN712_1	50	0.64533019	0.162304285	0.038013641	0.012786827
60	0.613888889	0.042135367	BPDCN712_1	50	0.65855694	0.179611648	0.033757963	0.009949269
70	0.614925373	0.0392755	BPDCN712_1	50	0.662349501	0.179460726	0.032046167	0.008786826
80	0.591216216	0.03336511	BPDCN712_1	50	0.643355805	0.172413158	0.027463659	0.006476817
90	0.568862275	0.018112488	BPDCN712_1	50	0.637720807	0.179325456	0.021870675	0.004575112
100	0.62	0.011820782	BPDCN712_1	50	0.660462046	0.184059415	0.016183096	0.005335405
0	0.091579401	1	BPDCN712_2	50	0.090495638	0.006441889	1	0
10	0.439667129	0.080641058	BPDCN712_2	50	0.398517479	0.056532943	0.066844397	0.024900074
20	0.738993711	0.059781226	BPDCN712_2	50	0.60314995	0.128938055	0.047682954	0.017824143
30	0.78057554	0.055202239	BPDCN712_2	50	0.630126487	0.137876833	0.043183269	0.015469507
40	0.803149606	0.051895192	BPDCN712_2	50	0.637523014	0.151789866	0.041369735	0.014570264
50	0.821917808	0.045789875	BPDCN712_2	50	0.64533019	0.162304285	0.038013641	0.012786827
60	0.856287425	0.036377512	BPDCN712_2	50	0.65855694	0.179611648	0.033757963	0.009949269
70	0.860759494	0.034596795	BPDCN712_2	50	0.662349501	0.179460726	0.032046167	0.008786826
80	0.835820896	0.028491478	BPDCN712_2	50	0.643355805	0.172413158	0.027463659	0.006476817
90	0.841269841	0.026965149	BPDCN712_2	50	0.637720807	0.179325456	0.021870675	0.004575112
100	0.861386139	0.022131773	BPDCN712_2	50	0.660462046	0.184059415	0.016183096	0.005335405
0	0.083580608	1	BPDCN712_3	50	0.090495638	0.006441889	1	0
10	0.334056399	0.038099951	BPDCN712_3	50	0.398517479	0.056532943	0.066844397	0.024900074
20	0.48245614	0.02721425	BPDCN712_3	50	0.60314995	0.128938055	0.047682954	0.017824143
30	0.509803922	0.025729837	BPDCN712_3	50	0.630126487	0.137876833	0.043183269	0.015469507
40	0.505050505	0.024740228	BPDCN712_3	50	0.637523014	0.151789866	0.041369735	0.014570264
50	0.502673797	0.023255814	BPDCN712_3	50	0.64533019	0.162304285	0.038013641	0.012786827
60	0.505494505	0.022761009	BPDCN712_3	50	0.65855694	0.179611648	0.033757963	0.009949269
70	0.511363636	0.022266205	BPDCN712_3	50	0.662349501	0.179460726	0.032046167	0.008786826
80	0.503030303	0.020534389	BPDCN712_3	50	0.643355805	0.172413158	0.027463659	0.006476817
90	0.503030303	0.020534389	BPDCN712_3	50	0.637720807	0.179325456	0.021870675	0.004575112
100	0.5	0.014596734	BPDCN712_3	50	0.660462046	0.184059415	0.016183096	0.005335405
0	0.096326905	1	BPDCN712_1	55	0.090495638	0.006441889	1	0
10	0.409330986	0.088655863	BPDCN712_1	55	0.387693406	0.07439519	0.072644824	0.025452453
20	0.590998043	0.057578646	BPDCN712_1	55	0.596766127	0.123979918	0.048959196	0.019421818
30	0.608591885	0.048617731	BPDCN712_1	55	0.630450169	0.142640975	0.04370136	0.017043335
40	0.60591133	0.046901811	BPDCN712_1	55	0.637671094	0.153445511	0.041779635	0.015853768
50	0.606382979	0.043469971	BPDCN712_1	55	0.639366153	0.158453629	0.038609898	0.013827592
60	0.610644258	0.041563394	BPDCN712_1	55	0.648775003	0.171058051	0.036370233	0.012355081
70	0.605504587	0.037750238	BPDCN712_1	55	0.645724963	0.16672104	0.033148871	0.009462022
80	0.586440678	0.032983794	BPDCN712_1	55	0.632841793	0.155307033	0.029199738	0.007302529
90	0.568548387	0.026882745	BPDCN712_1	55	0.637616177	0.179385802	0.024794094	0.003689243
100	0.619565217	0.010867493	BPDCN712_1	55	0.653796372	0.18990673	0.01612205	0.006329909
0	0.091579401	1	BPDCN712_2	55	0.090495638	0.006441889	1	0
10	0.448871182	0.08598321	BPDCN712_2	55	0.387693406	0.07439519	0.072644824	0.025452453
20	0.723529412	0.062579496	BPDCN712_2	55	0.596766127	0.123979918	0.048959196	0.019421818
30	0.782758621	0.057746121	BPDCN712_2	55	0.630450169	0.142640975	0.04370136	0.017043335
40	0.804511278	0.054439074	BPDCN712_2	55	0.637671094	0.153445511	0.041779635	0.015853768
50	0.811715481	0.04935131	BPDCN712_2	55	0.639366153	0.158453629	0.038609898	0.013827592
60	0.835680751	0.045281099	BPDCN712_2	55	0.648775003	0.171058051	0.036370233	0.012355081
70	0.828877005	0.03943017	BPDCN712_2	55	0.645724963	0.16672104	0.033148871	0.009462022
80	0.806060606	0.03383363	BPDCN712_2	55	0.632841793	0.155307033	0.029199738	0.007302529
90	0.841269841	0.026965149	BPDCN712_2	55	0.637616177	0.179385802	0.024794094	0.003689243
100	0.858490566	0.023149326	BPDCN712_2	55	0.653796372	0.18990673	0.01612205	0.006329909
0	0.083580608	1	BPDCN712_3	55	0.090495638	0.006441889	1	0
10	0.304878049	0.043295398	BPDCN712_3	55	0.387693406	0.07439519	0.072644824	0.025452453
20	0.475770925	0.026719446	BPDCN712_3	55	0.596766127	0.123979918	0.048959196	0.019421818
30	0.5	0.024740228	BPDCN712_3	55	0.630450169	0.142640975	0.04370136	0.017043335
40	0.502590674	0.023998021	BPDCN712_3	55	0.637671094	0.153445511	0.041779635	0.015853768
50	0.5	0.023008412	BPDCN712_3	55	0.639366153	0.158453629	0.038609898	0.013827592
60	0.5	0.022266205	BPDCN712_3	55	0.648775003	0.171058051	0.036370233	0.012355081
70	0.502793296	0.022266205	BPDCN712_3	55	0.645724963	0.16672104	0.033148871	0.009462022
80	0.506024096	0.020781791	BPDCN712_3	55	0.632841793	0.155307033	0.029199738	0.007302529
90	0.503030303	0.020534389	BPDCN712_3	55	0.637616177	0.179385802	0.024794094	0.003689243
100	0.483333333	0.014349332	BPDCN712_3	55	0.653796372	0.18990673	0.01612205	0.006329909
0	0.096326905	1	BPDCN712_1	60	0.090495638	0.006441889	1	0
10	0.374540103	0.097044805	BPDCN712_1	60	0.354338963	0.058663027	0.07636458	0.02816661
20	0.565140845	0.061201144	BPDCN712_1	60	0.590777857	0.128540888	0.050915888	0.019698317
30	0.589178357	0.056053384	BPDCN712_1	60	0.620791411	0.13931452	0.046257721	0.018001662
40	0.595435685	0.05471878	BPDCN712_1	60	0.629938201	0.142737756	0.044632694	0.017227949
50	0.597457627	0.053765491	BPDCN712_1	60	0.638546482	0.163021894	0.042463389	0.01672072
60	0.602870813	0.048045758	BPDCN712_1	60	0.644416772	0.166334479	0.03768306	0.013612667
70	0.591549296	0.040038132	BPDCN712_1	60	0.638465074	0.164234798	0.033996298	0.010160097
80	0.603174603	0.036224976	BPDCN712_1	60	0.63818395	0.155675576	0.030449725	0.008425421
90	0.583643123	0.02993327	BPDCN712_1	60	0.631980503	0.143634659	0.027252469	0.005857428
100	0.605714286	0.020209724	BPDCN712_1	60	0.64765506	0.177241412	0.019082835	0.005982018
0	0.091579401	1	BPDCN712_2	60	0.090495638	0.006441889	1	0
10	0.400232019	0.087763928	BPDCN712_2	60	0.354338963	0.058663027	0.07636458	0.02816661
20	0.730205279	0.063342661	BPDCN712_2	60	0.590777857	0.128540888	0.050915888	0.019698317
30	0.773195876	0.057237344	BPDCN712_2	60	0.620791411	0.13931452	0.046257721	0.018001662
40	0.786764706	0.054439074	BPDCN712_2	60	0.629938201	0.142737756	0.044632694	0.017227949
50	0.818181818	0.050368863	BPDCN712_2	60	0.638546482	0.163021894	0.042463389	0.01672072
60	0.827586207	0.042737217	BPDCN712_2	60	0.644416772	0.166334479	0.03768306	0.013612667
70	0.821052632	0.039684559	BPDCN712_2	60	0.638465074	0.164234798	0.033996298	0.010160097
80	0.808383234	0.034342407	BPDCN712_2	60	0.63818395	0.155675576	0.030449725	0.008425421
90	0.793548387	0.031289748	BPDCN712_2	60	0.631980503	0.143634659	0.027252469	0.005857428
100	0.842105263	0.024421267	BPDCN712_2	60	0.64765506	0.177241412	0.019082835	0.005982018
0	0.083580608	1	BPDCN712_3	60	0.090495638	0.006441889	1	0
10	0.288244767	0.044285007	BPDCN712_3	60	0.354338963	0.058663027	0.07636458	0.02816661
20	0.476987448	0.028203859	BPDCN712_3	60	0.590777857	0.128540888	0.050915888	0.019698317
30	0.5	0.025482434	BPDCN712_3	60	0.620791411	0.13931452	0.046257721	0.018001662
40	0.507614213	0.024740228	BPDCN712_3	60	0.629938201	0.142737756	0.044632694	0.017227949
50	0.5	0.023255814	BPDCN712_3	60	0.638546482	0.163021894	0.042463389	0.01672072
60	0.502793296	0.022266205	BPDCN712_3	60	0.644416772	0.166334479	0.03768306	0.013612667
70	0.502793296	0.022266205	BPDCN712_3	60	0.638465074	0.164234798	0.033996298	0.010160097
80	0.502994012	0.020781791	BPDCN712_3	60	0.63818395	0.155675576	0.030449725	0.008425421
90	0.51875	0.020534389	BPDCN712_3	60	0.631980503	0.143634659	0.027252469	0.005857428
100	0.495145631	0.012617516	BPDCN712_3	60	0.64765506	0.177241412	0.019082835	0.005982018
