# Supplementary material for: Gene-expression memory-based prediction of cell lineages from scRNA-seq datasets
Source: Nat Commun. 2024 Mar 29;15:2744. doi: 10.1038/s41467-024-47158-y (PMC10980719; doi:10.1038/s41467-024-47158-y)
Supplement: Supplementary file 11 — Source Data [file 41467_2024_47158_MOESM11_ESM.zip › Source Data files/Source Data file S11bc.csv]

			SYM				ASYM
dataset	percentage		precision	recovery	FPR		precision	recovery	FPR
Hamange1	0		0.01539158	1	1		0.008888889	1	1
Hamange1	10		0.318181818	0.411764706	0.013793103		1	1	0
Hamange1	20		0.461538462	0.352941176	0.006436782		1	1	0
Hamange1	30		0.416666667	0.294117647	0.006436782		1	1	0
Hamange1	40		0.5	0.294117647	0.004597701		1	1	0
Hamange1	50		0.555555556	0.294117647	0.003678161		1	1	0
Hamange1	60		1	0.235294118	0		1	1	0
Hamange1	70		1	0.235294118	0		1	1	0
Hamange1	80		1	0.176470588	0		NA	0	0
Hamange1	90		1	0.176470588	0		NA	0	0
Hamange1	100		1	0.117647059	0		NA	0	0
Hamange2	0		0.125	1	1		NA	NA	NA
Hamange2	10		NA	0	0		NA	NA	NA
Hamange2	20		NA	0	0		NA	NA	NA
Hamange2	30		NA	0	0		NA	NA	NA
Hamange2	40		NA	0	0		NA	NA	NA
Hamange2	50		NA	0	0		NA	NA	NA
Hamange2	60		NA	0	0		NA	NA	NA
Hamange2	70		NA	0	0		NA	NA	NA
Hamange2	80		NA	0	0		NA	NA	NA
Hamange2	90		NA	0	0		NA	NA	NA
Hamange2	100		NA	0	0		NA	NA	NA
Hamange3	0		0.023781213	1	1		0	NA	1
Hamange3	10		0.5	0.2	0.004872107		NA	NA	0
Hamange3	20		0.666666667	0.2	0.002436054		NA	NA	0
Hamange3	30		0.666666667	0.2	0.002436054		NA	NA	0
Hamange3	40		1	0.2	0		NA	NA	0
Hamange3	50		1	0.2	0		NA	NA	0
Hamange3	60		1	0.2	0		NA	NA	0
Hamange3	70		1	0.2	0		NA	NA	0
Hamange3	80		1	0.2	0		NA	NA	0
Hamange3	90		1	0.2	0		NA	NA	0
Hamange3	100		1	0.1	0		NA	NA	0
Hamange4	0		0.12244898	1	1		0.222222222	1	1
Hamange4	10		NA	0	0		NA	0	0
Hamange4	20		NA	0	0		NA	0	0
Hamange4	30		NA	0	0		NA	0	0
Hamange4	40		NA	0	0		NA	0	0
Hamange4	50		NA	0	0		NA	0	0
Hamange4	60		NA	0	0		NA	0	0
Hamange4	70		NA	0	0		NA	0	0
Hamange4	80		NA	0	0		NA	0	0
Hamange4	90		NA	0	0		NA	0	0
Hamange4	100		NA	0	0		NA	0	0
Hamange5	0		0.028537455	1	1		0	NA	1
Hamange5	10		0.666666667	0.333333333	0.004895961		0	NA	0.08
Hamange5	20		0.6	0.25	0.004895961		0	NA	0.08
Hamange5	30		0.6	0.25	0.004895961		NA	NA	0
Hamange5	40		1	0.166666667	0		NA	NA	0
Hamange5	50		1	0.166666667	0		NA	NA	0
Hamange5	60		1	0.166666667	0		NA	NA	0
Hamange5	70		1	0.166666667	0		NA	NA	0
Hamange5	80		1	0.166666667	0		NA	NA	0
Hamange5	90		1	0.166666667	0		NA	NA	0
Hamange5	100		1	0.166666667	0		NA	NA	0
Hamange6	0		0.066115702	1	1		0	NA	1
Hamange6	10		0.5	0.25	0.017699115		NA	NA	0
Hamange6	20		0.5	0.25	0.017699115		NA	NA	0
Hamange6	30		1	0.25	0		NA	NA	0
Hamange6	40		1	0.25	0		NA	NA	0
Hamange6	50		1	0.25	0		NA	NA	0
Hamange6	60		1	0.25	0		NA	NA	0
Hamange6	70		1	0.25	0		NA	NA	0
Hamange6	80		1	0.25	0		NA	NA	0
Hamange6	90		1	0.25	0		NA	NA	0
Hamange6	100		NA	0	0		NA	NA	0
Hamange7	0		0.049586777	1	1		0	NA	1
Hamange7	10		1	0.666666667	0		NA	NA	0
Hamange7	20		1	0.666666667	0		NA	NA	0
Hamange7	30		1	0.666666667	0		NA	NA	0
Hamange7	40		1	0.666666667	0		NA	NA	0
Hamange7	50		1	0.666666667	0		NA	NA	0
Hamange7	60		1	0.333333333	0		NA	NA	0
Hamange7	70		1	0.333333333	0		NA	NA	0
Hamange7	80		1	0.333333333	0		NA	NA	0
Hamange7	90		1	0.333333333	0		NA	NA	0
Hamange7	100		NA	0	0		NA	NA	0
Hamange8	0		0.032	1	1		0	NA	1
Hamange8	10		1	0.1	0		NA	NA	0
Hamange8	20		1	0.1	0		NA	NA	0
Hamange8	30		1	0.1	0		NA	NA	0
Hamange8	40		1	0.1	0		NA	NA	0
Hamange8	50		1	0.1	0		NA	NA	0
Hamange8	60		1	0.1	0		NA	NA	0
Hamange8	70		NA	0	0		NA	NA	0
Hamange8	80		NA	0	0		NA	NA	0
Hamange8	90		NA	0	0		NA	NA	0
Hamange8	100		NA	0	0		NA	NA	0
