# Supplementary material for: Gene-expression memory-based prediction of cell lineages from scRNA-seq datasets
Source: Nat Commun. 2024 Mar 29;15:2744. doi: 10.1038/s41467-024-47158-y (PMC10980719; doi:10.1038/s41467-024-47158-y)
Supplement: Supplementary file 11 — Source Data [file 41467_2024_47158_MOESM11_ESM.zip › Source Data files/Source Data file S22e.csv]

	DTNA						BRIP1						S100A10
	Gene_DCIS	Gene_mix_DCIS	Gene_mix_inv_tumor	Gene_inv_tumor			Gene_DCIS	Gene_mix_DCIS	Gene_mix_inv_tumor	Gene_inv_tumor			Gene_DCIS	Gene_mix_DCIS	Gene_mix_inv_tumor	Gene_inv_tumor
AAAGGGCGTAGTTCCA-1	37.03213861	63.40938685	0	0		AAAGGGCGTAGTTCCA-1	0	2.264620959	0	0		AAAGGGCGTAGTTCCA-1	15.87091655	0	0	0
AAATGGAGTTATAGAG-1	86.74875942	9.224383119	0	0		AAATGGAGTTATAGAG-1	2.940635913	6.149588746	0	0		AAATGGAGTTATAGAG-1	2.940635913	0	0	0
AACAAAGTCTCTGCTG-1	50.61689339	17.7048973	0	0		AACAAAGTCTCTGCTG-1	0	0	0	3.056468251		AACAAAGTCTCTGCTG-1	25.30844669	0	2.140296431	0
AACAACCCAACGATTC-1	9.781744819	0	12.43549089	0		AACAACCCAACGATTC-1	0	14.88579802	0	0		AACAACCCAACGATTC-1	2.445436205	0	4.974196356	0
AACCTTTCAAACGAGC-1	15.7564503	33.24518323	0	0		AACCTTTCAAACGAGC-1	0	0	0	0		AACCTTTCAAACGAGC-1	1.125460735	6.044578768	0	0
AACCTTTCAACCACAT-1	55.37290189	66.359447	0	0		AACCTTTCAACCACAT-1	1.384322547	0	0	0		AACCTTTCAACCACAT-1	5.537290189	0	0	0
AACGAAATCATCCCGT-1	64.09007253	31.46476774	0	0		AACGAAATCATCCCGT-1	1.732164123	0	6.021073758	2.273373117		AACGAAATCATCCCGT-1	28.58070802	26.49664652	0	0
AAGCATCAGGTAGATT-1	58.69855663	23.83790226	10.45114092	0		AAGCATCAGGTAGATT-1	0	0	6.967427277	0		AAGCATCAGGTAGATT-1	7.884880741	0	3.483713639	0
AAGCGAGTCGAGGCAA-1	34.291252	51.67124172	0	0		AAGCGAGTCGAGGCAA-1	0	0	0	11.96888091		AAGCGAGTCGAGGCAA-1	26.836632	0	0	0
AAGCGTTTCACTCCGT-1	8.960322572	31.1405216	0	1.368784861		AAGCGTTTCACTCCGT-1	0	0	2.429395688	50.64503987		AAGCGTTTCACTCCGT-1	16.80060482	6.228104321	7.288187063	0
AAGTACCCAATAGTAG-1	29.8811545	43.48951592	86.76201451	0		AAGTACCCAATAGTAG-1	5.432937182	0	0	0		AAGTACCCAATAGTAG-1	19.01528014	22.78022262	0	0
AAGTTCGTCCGAGCTG-1	54.65414176	0	4.394155773	0		AAGTTCGTCCGAGCTG-1	0	3.773228941	0	12.28501229		AAGTTCGTCCGAGCTG-1	20.49530316	15.09291576	0	0
AATCACGGTATGAGGC-1	22.0143093	0	85.21998049	0		AATCACGGTATGAGGC-1	0	0	3.080240259	0		AATCACGGTATGAGGC-1	0	0	2.053493506	0
AATGAAGAGTGAGCCA-1	37.70215299	20.44467161	0	0		AATGAAGAGTGAGCCA-1	1.984323842	0	0	0		AATGAAGAGTGAGCCA-1	1.984323842	6.814890536	0	0
ACACTGATCGAGAGCA-1	27.03264712	26.75585284	4.571428571	0		ACACTGATCGAGAGCA-1	0	0	6.857142857	0		ACACTGATCGAGAGCA-1	15.59575795	0	4.571428571	0
ACAGGGAAGCATCCTA-1	8.597220232	123.7554143	0	0		ACAGGGAAGCATCCTA-1	0	0	0	17.67487075		ACAGGGAAGCATCCTA-1	11.46296031	4.500196884	0	0
ACATCCCTCTACTCAT-1	6.527415144	16.89545935	13.78104047	1.401001716		ACATCCCTCTACTCAT-1	3.263707572	0	1.060080036	2.802003432		ACATCCCTCTACTCAT-1	13.05483029	8.447729673	2.120160072	0
ACATTTCGTGTTTACG-1	26.64994513	0	0	0		ACATTTCGTGTTTACG-1	15.15389037	3.611738149	0	1.050944536		ACATTTCGTGTTTACG-1	16.19898626	0	0	0
ACATTTCTCTTCCCGA-1	17.54090066	0	0	0		ACATTTCTCTTCCCGA-1	2.698600101	0	4.157571978	9.582368442		ACATTTCTCTTCCCGA-1	16.19160061	0	0	0
ACCGTTCTCGGTCACG-1	90.85937829	0	0	0		ACCGTTCTCGGTCACG-1	0	0	1.916351267	0		ACCGTTCTCGGTCACG-1	3.365162159	0	0	0
ACGTTCCGTACTGAGG-1	52.38239146	22.69354979	0	0		ACGTTCCGTACTGAGG-1	0	0	2.435608598	2.505480739		ACGTTCCGTACTGAGG-1	2.014707364	0	12.17804299	0
ACTACGATCAAGTAAG-1	0	36.02458148	3.29082682	0		ACTACGATCAAGTAAG-1	0	0	0	0		ACTACGATCAAGTAAG-1	5.727786926	0	0	0
ACTACGATCCGTATGA-1	3.38066261	0	0	0		ACTACGATCCGTATGA-1	11.83231913	3.828850388	0	1.133240785		ACTACGATCCGTATGA-1	38.87762001	0	0	0
ACTATTCTCGCTCATC-1	31.27647097	34.9905234	2.042040509	0		ACTATTCTCGCTCATC-1	0	0	7.657651909	0.914097671		ACTATTCTCGCTCATC-1	20.85098065	0	1.531530382	0
ACTGATGGTCTATGAC-1	151.6634051	39.33910307	0	0		ACTGATGGTCTATGAC-1	1.223091977	7.867820614	0	0		ACTGATGGTCTATGAC-1	14.67710372	0	0	0
AGAAGCGCACGGTGCT-1	48.22182037	0	31.95207189	0		AGAAGCGCACGGTGCT-1	0	0	0	20.2122284		AGAAGCGCACGGTGCT-1	0	1.507102219	0	0
AGACAAATCCCGAGAC-1	7.970667942	21.64849262	0	0		AGACAAATCCCGAGAC-1	3.188267177	4.810776139	0	0		AGACAAATCCCGAGAC-1	9.56480153	7.216164208	0	0
AGACTCATCTCACGAA-1	39.66804113	8.786381109	11.71646163	0		AGACTCATCTCACGAA-1	0	0	0.976371802	76.50621613		AGACTCATCTCACGAA-1	2.087791638	0	1.952743605	0
AGAGAGCTCCTCAGGG-1	24.29569287	12.43781095	0	0		AGAGAGCTCCTCAGGG-1	25.01027208	19.90049751	6.568144499	16.89331869		AGAGAGCTCCTCAGGG-1	21.43737607	2.487562189	6.568144499	0
AGATGCTCATCGTGCG-1	13.26963907	0	19.32654427	0		AGATGCTCATCGTGCG-1	29.19320594	0	0	2.799748023		AGATGCTCATCGTGCG-1	2.653927813	0	0	0
AGCCAATGTCTACTGA-1	10.06162747	40.97521	0	0		AGCCAATGTCTACTGA-1	0	0	0	11.73846696		AGCCAATGTCTACTGA-1	0	0	0	0
AGCCAGCAGGTGGCTA-1	1.551289509	0	0	0		AGCCAGCAGGTGGCTA-1	0	0	0	0		AGCCAGCAGGTGGCTA-1	9.307737056	0	0	0
AGCTTCCAGTAAATGC-1	42.94379731	39.4282898	0	0		AGCTTCCAGTAAATGC-1	0	0	2.035002035	57.11785163		AGCTTCCAGTAAATGC-1	15.03032906	0	10.17501018	0
AGGACTTAGTATGCAA-1	0	18.05869074	0	0		AGGACTTAGTATGCAA-1	0	2.006521194	0	1.798399425		AGGACTTAGTATGCAA-1	0	0	3.533256779	0
AGTACTGTCAATGTCG-1	7.300031286	12.44435935	15.33977604	0		AGTACTGTCAATGTCG-1	0	11.48710094	0	39.91484832		AGTACTGTCAATGTCG-1	20.85723225	2.871775236	0	0
AGTCACAAGAGAGGGC-1	60.27727547	47.783382	31.57063931	0		AGTCACAAGAGAGGGC-1	0	0	0	0		AGTCACAAGAGAGGGC-1	8.611039352	0	1.85709643	0
AGTCTCCAGCGACATG-1	24.90853896	0	10.1497082	0		AGTCTCCAGCGACATG-1	0	1.262028711	0	16.35222697		AGTCTCCAGCGACATG-1	3.11356737	0	13.53294426	0
AGTTCCCTCCTGGCTT-1	13.41060396	21.24592154	0	0		AGTTCCCTCCTGGCTT-1	1.915800565	0	12.19303092	40.22555041		AGTTCCCTCCTGGCTT-1	24.90540735	6.070263298	11.43096649	0
ATACTTCGTTGCTCAA-1	0	45.20412488	0	0		ATACTTCGTTGCTCAA-1	2.159244265	0	4.732747656	7.41918389		ATACTTCGTTGCTCAA-1	4.318488529	9.417526016	2.366373828	0
ATAGGCTGTTCCTACC-1	10.70320026	0	0	0		ATAGGCTGTTCCTACC-1	2.140640051	3.606202669	0	7.155635063		ATAGGCTGTTCCTACC-1	8.562560206	0	0	0
ATCCACCAGCCGGATA-1	27.3027189	8.220867302	27.71282584	0		ATCCACCAGCCGGATA-1	0	2.055216825	0	36.20564808		ATCCACCAGCCGGATA-1	18.2018126	0.685072275	0	0
ATCCGTCGTCCCGCAA-1	9.734728644	2.229126322	0	0		ATCCGTCGTCCCGCAA-1	0	3.343689483	3.862122236	0		ATCCGTCGTCCCGCAA-1	9.734728644	1.114563161	0	0
ATCCGTCTCGACCACG-1	5.967699825	3.281109015	0	0		ATCCGTCTCGACCACG-1	0	2.734257512	0	0		ATCCGTCTCGACCACG-1	20.88694939	4.921663522	0	0
ATCGTAGTCGCCACTT-1	47.58398006	15.88141874	15.35562225	0		ATCGTAGTCGCCACTT-1	2.265903812	3.529204164	2.791931318	0		ATCGTAGTCGCCACTT-1	6.797711437	1.764602082	4.187896978	0
ATCGTCCAGTCAGGGT-1	61.04432757	5.602240896	0	0		ATCGTCCAGTCAGGGT-1	3.756574005	0	0	4.958267912		ATCGTCCAGTCAGGGT-1	5.634861007	0	0	0
ATGAGTCAGAGTACCG-1	65.31480216	2.702383164	1.044986676	0		ATGAGTCAGAGTACCG-1	5.316321106	0	5.224933382	18.83929039		ATGAGTCAGAGTACCG-1	2.278423331	1.351191582	3.134960029	0
ATGCGATAGAGGTTTA-1	63.52185368	62.79434851	0	0		ATGCGATAGAGGTTTA-1	0	0	0	25.10151347		ATGCGATAGAGGTTTA-1	0	6.279434851	0	0
ATGGGAGGTGCATGTT-1	7.711958355	12.09494532	4.121841639	0		ATGGGAGGTGCATGTT-1	0	0	0	8.50731984		ATGGGAGGTGCATGTT-1	5.783968767	18.14241798	0.824368328	0
ATTCAGGCAACAGCCC-1	26.09749278	29.40365708	10.6994784	0		ATTCAGGCAACAGCCC-1	0	0	0	0		ATTCAGGCAACAGCCC-1	7.456426508	0	0	0
CAACAGTCATGGTGGA-1	28.03258009	7.801326225	5.349330378	0		CAACAGTCATGGTGGA-1	0	7.801326225	4.585140324	57.64304014		CAACAGTCATGGTGGA-1	0	23.40397868	3.056760216	0
CAACCTCCATTGCTTT-1	0	2.064729262	108.0139373	0		CAACCTCCATTGCTTT-1	0	0	0	37.6043798		CAACCTCCATTGCTTT-1	0	8.25891705	0	0
CAAGGGATCGTCTACC-1	6.566796635	13.32778009	0	0		CAAGGGATCGTCTACC-1	14.77529243	0	3.497828432	0		CAAGGGATCGTCTACC-1	6.566796635	3.331945023	0	0
CACATGATCTCGCGTT-1	11.67031364	54.63156735	0	0		CACATGATCTCGCGTT-1	0	29.95924661	0	5.116136294		CACATGATCTCGCGTT-1	4.668125456	7.049234497	3.416564644	0
CACTAAGTCCTAACAG-1	2.472086029	25.96465921	0	35.43630956		CACTAAGTCCTAACAG-1	0	2.884962135	0	2.531164969		CACTAAGTCCTAACAG-1	0	0	0	0
CAGGCCACATCCGGCA-1	155.2504291	0	0	0		CAGGCCACATCCGGCA-1	0	0	0	33.99137142		CAGGCCACATCCGGCA-1	5.46107037	11.17786782	0	0
CAGTTAGAGGTGTGAC-1	62.62626263	2.369949046	3.981287947	0		CAGTTAGAGGTGTGAC-1	0	0	0	0		CAGTTAGAGGTGTGAC-1	2.02020202	11.05976222	7.962575893	0
CAGTTCCCATAGAAAC-1	28.02837873	0	7.3381031	4.714201532		CAGTTCCCATAGAAAC-1	0	1.002229962	0	4.714201532		CAGTTCCCATAGAAAC-1	17.51773671	1.002229962	0	0
CATCCGTCAATCCTAG-1	51.660761	16.57437752	43.03436162	0		CATCCGTCAATCCTAG-1	0	0	6.147765946	20.28678132		CATCCGTCAATCCTAG-1	22.51879326	16.57437752	4.830387529	0
CATCGCTTCTGAGATC-1	28.79005985	12.40045727	59.62362586	0		CATCGCTTCTGAGATC-1	0	3.875142896	0	7.00623555		CATCGCTTCTGAGATC-1	7.57633154	0	0	0
CATCGGGAGATTCGAA-1	10.36384499	68.30028159	0	0		CATCGGGAGATTCGAA-1	0.740274642	4.793002217	0	0		CATCGGGAGATTCGAA-1	19.24714069	0	5.625615302	0
CATTCCGTCGCCAACG-1	70.61446977	0	13.79336769	0		CATTCCGTCGCCAACG-1	0	0	3.831491025	24.16244598		CATTCCGTCGCCAACG-1	23.53815659	0	2.298894615	1.858649691
CATTCTAAGAGTGTTA-1	7.72797527	62.04556471	0	0		CATTCTAAGAGTGTTA-1	0	0	0	60.3893524		CATTCTAAGAGTGTTA-1	9.659969088	0	0	0
CATTGAGCATCCGTGG-1	140.5244928	0	0	0		CATTGAGCATCCGTGG-1	0	0	0	19.98155549		CATTGAGCATCCGTGG-1	0	3.131605731	8.2040764	0
CATTGTTCACGCGCTA-1	79.43697303	10.83629074	0	0		CATTGTTCACGCGCTA-1	2.090446659	0	0	5.269629369		CATTGTTCACGCGCTA-1	9.058602188	24.9234687	0	0
CATTGTTTCCACAGGC-1	19.84373062	16.62683155	0	10.21580896		CATTGTTTCCACAGGC-1	1.653644218	3.32536631	0	0		CATTGTTTCCACAGGC-1	26.4583075	0.831341577	0	0
CATTTCAGTCCATAGT-1	14.53004389	9.201324991	63.38830288	0		CATTTCAGTCCATAGT-1	0	1.380198749	0	5.153975003		CATTTCAGTCCATAGT-1	1.210836991	12.88185499	3.96176893	0
CCAATTTCATGAGTAA-1	86.05192585	98.0821438	100.2350231	0		CCAATTTCATGAGTAA-1	0	0	9.33866675	0		CCAATTTCATGAGTAA-1	9.430348039	3.502933707	6.225777833	35.52397869
CCCAACTGTGGACTGA-1	27.86000348	10.44644023	3.572704537	0		CCCAACTGTGGACTGA-1	0	3.482146743	17.86352269	2.842524161		CCCAACTGTGGACTGA-1	7.835625979	4.642862325	3.572704537	0
CCCGAAGTCTCCGAGG-1	20.78874962	0	0	0		CCCGAAGTCTCCGAGG-1	0	4.449883191	2.199857009	14.61988304		CCCGAAGTCTCCGAGG-1	4.891470498	0	0	0
CCCTCAAAGCCAAGCA-1	38.10794074	52.65289591	0	0		CCCTCAAAGCCAAGCA-1	0	0	0	30.78598112		CCCTCAAAGCCAAGCA-1	30.48635259	8.100445525	0	0
CCGATCTAGTTCATGC-1	38.34510595	43.89273712	56.36449037	0		CCGATCTAGTTCATGC-1	0	0	0	5.284364885		CCGATCTAGTTCATGC-1	12.10898083	2.74329607	0	0
CCGGACAGTGCACATT-1	8.096756237	0	53.92392874	0		CCGGACAGTGCACATT-1	0	0	0	0		CCGGACAGTGCACATT-1	0	0	0	0
CCGGGTATCTGCCTGT-1	23.22154245	33.89225829	4.299688273	0		CCGGGTATCTGCCTGT-1	0	0	0	50.79053002		CCGGGTATCTGCCTGT-1	4.46568124	1.783803068	0	0
CCTATCGAGTCACGCC-1	46.87983725	0.642632222	0	0		CCTATCGAGTCACGCC-1	3.538100924	0	0	6.458905216		CCTATCGAGTCACGCC-1	6.191676618	6.426322216	32.65306122	0
CCTCAACAGGTAAACT-1	56.12633181	16.60237316	8.007295536	1.884392519		CCTCAACAGGTAAACT-1	0	4.88305093	0	96.10401847		CCTCAACAGGTAAACT-1	7.610350076	3.906440744	8.89699504	0
CCTCTCCAGCGTGAAC-1	21.6261177	0	0	0		CCTCTCCAGCGTGAAC-1	0	10.42752868	22.48032971	2.164150841		CCTCTCCAGCGTGAAC-1	15.80370139	0	0	0
CGAAGGACAGGAGGTT-1	12.51094708	0	8.425191322	0		CGAAGGACAGGAGGTT-1	0	21.75174014	0	29.84332256		CGAAGGACAGGAGGTT-1	5.004378831	0	7.020992768	0
CGAGGCTCACGTCATA-1	113.8835573	36.49265079	2.647779175	0		CGAGGCTCACGTCATA-1	0	0	0	0		CGAGGCTCACGTCATA-1	20.4734485	4.054738976	7.943337526	0
CGATGCGTCTGAGGTT-1	124.3473756	16.91875613	0	0		CGATGCGTCTGAGGTT-1	0	0	0	21.19766826		CGATGCGTCTGAGGTT-1	31.88394245	4.737251717	0	0
CGATGGCGTATGGTTC-1	33.42841052	2.477432142	8.538494379	0		CGATGGCGTATGGTTC-1	0	0.619358035	0	34.89966347		CGATGGCGTATGGTTC-1	30.52159221	1.858074106	2.846164793	0
CGCATGGGTCTTACAG-1	0	0	0	0		CGCATGGGTCTTACAG-1	0	0	0	0		CGCATGGGTCTTACAG-1	0	0	0	1.219884111
CGGAATTGTATCGTTG-1	10.23726364	14.75361464	0	0		CGGAATTGTATCGTTG-1	0	0	0	19.61375981		CGGAATTGTATCGTTG-1	12.04383958	8.852168781	0	1.508750754
CGGACACCACGTACAT-1	1.148204495	0	0.945090256	0		CGGACACCACGTACAT-1	0	0	0	0		CGGACACCACGTACAT-1	22.9640899	3.047560999	8.033267177	0
CGTGCTTCAAATGCGG-1	27.64794944	10.36202319	34.75910013	0		CGTGCTTCAAATGCGG-1	1.316569021	2.590505796	0	6.697549813		CGTGCTTCAAATGCGG-1	31.59765651	4.31750966	0	0
CTAACTTGTTGGCCGT-1	76.83875799	0	0	0		CTAACTTGTTGGCCGT-1	0.868234554	0	14.53752499	0		CTAACTTGTTGGCCGT-1	9.550580089	0	7.268762493	0
CTAACTTTCGTTGTAG-1	65.63313342	0	5.044136192	0		CTAACTTTCGTTGTAG-1	0	0	0	0		CTAACTTTCGTTGTAG-1	2.263211497	0	0	0
CTACCTGAGCATACTC-1	580.2988539	29.76701586	0	0		CTACCTGAGCATACTC-1	0	0	1.080117733	5.160291556		CTACCTGAGCATACTC-1	0	4.579540901	0	0
CTCATCGCAGATTTCG-1	18.97394731	0	0	0		CTCATCGCAGATTTCG-1	0	6.817794443	0	13.52417446		CTCATCGCAGATTTCG-1	5.838137634	0	0	4.508058154
CTCCGATCATAACGGG-1	16.2516687	3.757632691	24.11091019	0		CTCCGATCATAACGGG-1	0	0	0	1.400413122		CTCCGATCATAACGGG-1	0	0	8.438818565	0
CTCTCAGCATAATCGC-1	20.19109429	105.1378249	8.013890744	0		CTCTCAGCATAATCGC-1	0	11.68198055	0	0		CTCTCAGCATAATCGC-1	14.4222102	0.898613888	13.35648457	0
CTGATCCGTGCAACGA-1	56.96022278	NA	10.8577633	0		CTGATCCGTGCAACGA-1	0	NA	5.42888165	15.46715646		CTGATCCGTGCAACGA-1	3.797348185	NA	0	0
CTGCATCAGAGCGACT-1	34.7826087	NA	0	10.8298362		CTGCATCAGAGCGACT-1	0	NA	0	0		CTGCATCAGAGCGACT-1	4.173913043	NA	0	0
CTGCGAGAGTTCCTGA-1	0	NA	0	0		CTGCGAGAGTTCCTGA-1	0	NA	0	12.77873618		CTGCGAGAGTTCCTGA-1	30.57388429	NA	0	0
CTGCGAGCAGTAGTGG-1	5.916576275	NA	0	0		CTGCGAGCAGTAGTGG-1	5.916576275	NA	2.516435469	1.962371526		CTGCGAGCAGTAGTGG-1	0	NA	2.516435469	0
CTGCGAGCAGTCAGCC-1	15.00991727	NA	0	0		CTGCGAGCAGTCAGCC-1	3.573789825	NA	2.563773875	2.248896635		CTGCGAGCAGTCAGCC-1	20.72798099	NA	0	0
CTGGCAGCAGTTTCAG-1	45.995671	NA	0	0		CTGGCAGCAGTTTCAG-1	0	NA	0	0		CTGGCAGCAGTTTCAG-1	0	NA	0	0
CTGTAGAAGAAGATCT-1	48.8951575	NA	0	0		CTGTAGAAGAAGATCT-1	0	NA	0	0		CTGTAGAAGAAGATCT-1	0	NA	0	0
CTGTATTTCTCATAGG-1	35.10667027	NA	0	0		CTGTATTTCTCATAGG-1	1.350256549	NA	0	11.25105479		CTGTATTTCTCATAGG-1	12.15230894	NA	1.857786447	0
CTGTGAAGTGCGTTTA-1	110.1571359	NA	20.1435226	0		CTGTGAAGTGCGTTTA-1	0	NA	0	14.70932371		CTGTGAAGTGCGTTTA-1	4.319887683	NA	10.0717613	0
CTTACCGCACCGCTAG-1	33.38898164	NA	2.914984478	0		CTTACCGCACCGCTAG-1	0	NA	0	44.87811512		CTTACCGCACCGCTAG-1	0	NA	1.165993791	0
CTTAGGACAGACGATG-1	173.012976	NA	0	0		CTTAGGACAGACGATG-1	0	NA	0	0		CTTAGGACAGACGATG-1	4.000300023	NA	0	0
CTTCCGAAGAAGCGCT-1	94.64055601	NA	0	0		CTTCCGAAGAAGCGCT-1	2.535014893	NA	1.840349666	74.63614877		CTTCCGAAGAAGCGCT-1	8.450049644	NA	7.361398666	0
CTTCTCTGTGTCCTAA-1	18.16667928	NA	0	0		CTTCTCTGTGTCCTAA-1	0	NA	0	3.816065636		CTTCTCTGTGTCCTAA-1	9.083339641	NA	0	0
CTTTCGGTCGTGGCGT-1	2.796127364	NA	0	0		CTTTCGGTCGTGGCGT-1	0	NA	1.145475372	0		CTTTCGGTCGTGGCGT-1	2.097095523	NA	17.18213058	0
GAAACCTCACATTACG-1	57.99420058	NA	8.834789438	0		GAAACCTCACATTACG-1	2.99970003	NA	0	10.14353096		GAAACCTCACATTACG-1	2.99970003	NA	1.963286542	0
GAACTGTAGGAAACGA-1	12.70281194	NA	0	0		GAACTGTAGGAAACGA-1	0	NA	0	0		GAACTGTAGGAAACGA-1	5.774005428	NA	0	0
GAAGGGTAGAAATCCA-1	38.17103874	NA	0.907708716	0		GAAGGGTAGAAATCCA-1	0	NA	1.815417433	22.70863559		GAAGGGTAGAAATCCA-1	1.624299521	NA	1.815417433	0
GACCCTTAGCAGTACG-1	0	NA	0	34.81439575		GACCCTTAGCAGTACG-1	0	NA	0	0		GACCCTTAGCAGTACG-1	0	NA	6.18094723	0
GACGTTACAGAATTCC-1	49.97277125	NA	0.859734342	0		GACGTTACAGAATTCC-1	0	NA	2.579203026	32.67329521		GACGTTACAGAATTCC-1	3.844059327	NA	6.877874737	0
GACTCAATCCAATCTT-1	99.41857885	NA	0	0		GACTCAATCCAATCTT-1	0	NA	1.037236801	0		GACTCAATCCAATCTT-1	24.85464471	NA	1.037236801	0
GACTCAATCGCTCCTA-1	8.043434547	NA	31.86162949	0		GACTCAATCGCTCCTA-1	0	NA	0	36.08536054		GACTCAATCGCTCCTA-1	35.391112	NA	12.51706873	0
GACTCTCTCTCTCGCA-1	24.10034507	NA	NA	0		GACTCTCTCTCTCGCA-1	0	NA	NA	10.96791884		GACTCTCTCTCTCGCA-1	17.52752369	NA	NA	0
GACTGATTCGTCGGGT-1	15.09220393	NA	NA	0		GACTGATTCGTCGGGT-1	3.773050983	NA	NA	14.18439716		GACTGATTCGTCGGGT-1	7.546101967	NA	NA	0
GAGAAATAGCCTGACC-1	13.53752433	NA	NA	0		GAGAAATAGCCTGACC-1	0	NA	NA	0		GAGAAATAGCCTGACC-1	12.4093973	NA	NA	0
GAGACTTCACAAGTTC-1	28.18017701	NA	NA	4.914608674		GAGACTTCACAAGTTC-1	0	NA	NA	0		GAGACTTCACAAGTTC-1	1.761261063	NA	NA	0
GAGGCCTCAGGACTTT-1	67.63285024	NA	NA	0		GAGGCCTCAGGACTTT-1	0.644122383	NA	NA	0		GAGGCCTCAGGACTTT-1	7.729468599	NA	NA	0
GAGTGTTGTTATTCCT-1	8.403802721	NA	NA	0		GAGTGTTGTTATTCCT-1	0	NA	NA	5.03239605		GAGTGTTGTTATTCCT-1	10.5047534	NA	NA	0
GAGTTACAGGAACTAT-1	20.17781701	NA	NA	0		GAGTTACAGGAACTAT-1	0	NA	NA	4.691119125		GAGTTACAGGAACTAT-1	25.22227127	NA	NA	0
GATAGCTCAGTTGTTG-1	2.162454386	NA	NA	0		GATAGCTCAGTTGTTG-1	0	NA	NA	0		GATAGCTCAGTTGTTG-1	9.731044736	NA	NA	0
GATCAGTAGGAGATAG-1	54.12872487	NA	NA	2.256444971		GATCAGTAGGAGATAG-1	0	NA	NA	0		GATCAGTAGGAGATAG-1	1.127681768	NA	NA	0
GATCAGTTCTGGGATT-1	226.4808362	NA	NA	18.28780432		GATCAGTTCTGGGATT-1	0	NA	NA	0		GATCAGTTCTGGGATT-1	0	NA	NA	6.85792662
GATCCCTAGAAGAACG-1	3.931093546	NA	NA	0		GATCCCTAGAAGAACG-1	0	NA	NA	0		GATCCCTAGAAGAACG-1	6.739017507	NA	NA	0
GATCGTAGTCAACCTA-1	5.935598754	NA	NA	0		GATCGTAGTCAACCTA-1	0	NA	NA	6.541559344		GATCGTAGTCAACCTA-1	20.77459564	NA	NA	0
GATGATCAGGCGAACT-1	71.5167511	NA	NA	0		GATGATCAGGCGAACT-1	0	NA	NA	51.70492534		GATGATCAGGCGAACT-1	2.554169682	NA	NA	0
GATGTTGAGCCGATTT-1	6.655943203	NA	NA	0		GATGTTGAGCCGATTT-1	2.218647734	NA	NA	48.18423384		GATGTTGAGCCGATTT-1	17.74918187	NA	NA	0
GATTCGATCTCGCCTA-1	109.7293343	NA	NA	0		GATTCGATCTCGCCTA-1	0	NA	NA	0		GATTCGATCTCGCCTA-1	14.63057791	NA	NA	0
GCAGCCAGTCGTTTCC-1	146.6788899	NA	NA	0		GCAGCCAGTCGTTTCC-1	0	NA	NA	0		GCAGCCAGTCGTTTCC-1	5.000416701	NA	NA	0
GCAGCTGCATCTAGAC-1	72.42628039	NA	NA	0		GCAGCTGCATCTAGAC-1	0	NA	NA	1.920676078		GCAGCTGCATCTAGAC-1	0	NA	NA	0
GCCTGTTTCCTTTAGT-1	108.2527881	NA	NA	0		GCCTGTTTCCTTTAGT-1	13.08550186	NA	NA	36.72420125		GCCTGTTTCCTTTAGT-1	8.327137546	NA	NA	0
GCGTGCATCAGCTAGT-1	103.0927835	NA	NA	0		GCGTGCATCAGCTAGT-1	0	NA	NA	46.1627236		GCGTGCATCAGCTAGT-1	37.48828491	NA	NA	0
GCTCAAACACTACTTT-1	4.381544933	NA	NA	29.3951385		GCTCAAACACTACTTT-1	0.876308987	NA	NA	0		GCTCAAACACTACTTT-1	6.134162906	NA	NA	0
GCTTCACAGGATTCAA-1	36.18172085	NA	NA	0		GCTTCACAGGATTCAA-1	0	NA	NA	3.303055326		GCTTCACAGGATTCAA-1	0.738402466	NA	NA	0
GGGAAGTGTCTGCCTT-1	17.83325903	NA	NA	0		GGGAAGTGTCTGCCTT-1	0	NA	NA	0		GGGAAGTGTCTGCCTT-1	15.45549116	NA	NA	0
GGGTATTCAGGGATAC-1	3.371449442	NA	NA	0		GGGTATTCAGGGATAC-1	1.123816481	NA	NA	18.27225662		GGGTATTCAGGGATAC-1	8.990531846	NA	NA	0
GGGTATTTCCACATAG-1	25.1109065	NA	NA	0		GGGTATTTCCACATAG-1	0	NA	NA	0		GGGTATTTCCACATAG-1	28.45902737	NA	NA	0
GGGTTATCAGATTCGT-1	18.17875778	NA	NA	0		GGGTTATCAGATTCGT-1	0	NA	NA	0		GGGTTATCAGATTCGT-1	5.386298603	NA	NA	0
GGTCACGGTGGACCAA-1	11.99267815	NA	NA	0		GGTCACGGTGGACCAA-1	0	NA	NA	0		GGTCACGGTGGACCAA-1	6.311935871	NA	NA	0
GGTCACGTCGTGTCAA-1	9.606357662	NA	NA	0		GGTCACGTCGTGTCAA-1	2.619915726	NA	NA	9.075439592		GGTCACGTCGTGTCAA-1	27.0724625	NA	NA	0
GGTTAACTCCACAGCG-1	10.36001036	NA	NA	0		GGTTAACTCCACAGCG-1	0	NA	NA	33.51487222		GGTTAACTCCACAGCG-1	0	NA	NA	0
GGTTCTCCACTATGTG-1	23.59447005	NA	NA	0		GGTTCTCCACTATGTG-1	0	NA	NA	36.64441827		GGTTCTCCACTATGTG-1	6.6359447	NA	NA	0
GTAATCGAGATGTAGT-1	3.867910845	NA	NA	0		GTAATCGAGATGTAGT-1	0	NA	NA	0		GTAATCGAGATGTAGT-1	5.801866267	NA	NA	0
GTAGGAGAGGATATGT-1	84.81956909	NA	NA	0		GTAGGAGAGGATATGT-1	0	NA	NA	0		GTAGGAGAGGATATGT-1	10.60244614	NA	NA	0
GTAGGTTTCAAACGAA-1	11.44983541	NA	NA	0		GTAGGTTTCAAACGAA-1	0	NA	NA	0		GTAGGTTTCAAACGAA-1	22.89967082	NA	NA	0
GTAGTACAGCAAATGT-1	0	NA	NA	0		GTAGTACAGCAAATGT-1	0	NA	NA	0		GTAGTACAGCAAATGT-1	2.432054478	NA	NA	0
GTCACGGTCATAGGCT-1	97.94235148	NA	NA	0		GTCACGGTCATAGGCT-1	0	NA	NA	0		GTCACGGTCATAGGCT-1	10.30972121	NA	NA	0
GTCACTCTCCCGAAAT-1	12.34644114	NA	NA	0		GTCACTCTCCCGAAAT-1	0	NA	NA	84.50043033		GTCACTCTCCCGAAAT-1	0	NA	NA	0
GTCATTTAGAATCGAT-1	0	NA	NA	0		GTCATTTAGAATCGAT-1	35.64268211	NA	NA	50.0516838		GTCATTTAGAATCGAT-1	2.227667632	NA	NA	0
GTCATTTGTTCGGTCG-1	52.00208008	NA	NA	0		GTCATTTGTTCGGTCG-1	0	NA	NA	0		GTCATTTGTTCGGTCG-1	8.320332813	NA	NA	0
GTCTACCCAAGCCATT-1	2.641833432	NA	NA	0		GTCTACCCAAGCCATT-1	0	NA	NA	22.96990421		GTCTACCCAAGCCATT-1	2.641833432	NA	NA	0
GTGAGTTCACTAACGT-1	2.31280717	NA	NA	0		GTGAGTTCACTAACGT-1	0	NA	NA	68.68524984		GTGAGTTCACTAACGT-1	0	NA	NA	0
GTGCAGCGTGGGCTCT-1	4.912596717	NA	NA	0		GTGCAGCGTGGGCTCT-1	1.637532239	NA	NA	0		GTGCAGCGTGGGCTCT-1	3.275064478	NA	NA	5.826374053
GTGCAGCTCGACACCG-1	81.74020596	NA	NA	0		GTGCAGCTCGACACCG-1	2.151058052	NA	NA	0		GTGCAGCTCGACACCG-1	5.377645129	NA	NA	52.70092227
GTGGTTATCGATCCCT-1	33.66353993	NA	NA	11.17006423		GTGGTTATCGATCCCT-1	0	NA	NA	0		GTGGTTATCGATCCCT-1	2.805294994	NA	NA	0
GTGTTCCAGAAGGCTC-1	2.079326298	NA	NA	0		GTGTTCCAGAAGGCTC-1	0	NA	NA	20.59520132		GTGTTCCAGAAGGCTC-1	8.317305193	NA	NA	0
GTTGCTCAGACTACGG-1	2.095667208	NA	NA	0		GTTGCTCAGACTACGG-1	2.095667208	NA	NA	29.2174375		GTTGCTCAGACTACGG-1	14.66967046	NA	NA	0
TAACACGTCGGAGCAA-1	5.970743358	NA	NA	0		TAACACGTCGGAGCAA-1	0	NA	NA	0		TAACACGTCGGAGCAA-1	11.94148672	NA	NA	0
TAACCAGAGTGGTGGT-1	3.085467448	NA	NA	0		TAACCAGAGTGGTGGT-1	6.170934897	NA	NA	0		TAACCAGAGTGGTGGT-1	16.97007097	NA	NA	0
TAACCAGCAGCTGGTC-1	34.29428786	NA	NA	0		TAACCAGCAGCTGGTC-1	20.00500125	NA	NA	0		TAACCAGCAGCTGGTC-1	5.715714643	NA	NA	0
TAAGCGTAGGTGCCAA-1	3.189411155	NA	NA	0		TAAGCGTAGGTGCCAA-1	0	NA	NA	10.05088259		TAAGCGTAGGTGCCAA-1	15.94705577	NA	NA	0
TACACCCAGGCCTTCG-1	37.65343776	NA	NA	32.58466193		TACACCCAGGCCTTCG-1	0	NA	NA	0		TACACCCAGGCCTTCG-1	7.530687552	NA	NA	0
TACCTCGAGCCTCTGG-1	143.1492843	NA	NA	0		TACCTCGAGCCTCTGG-1	0	NA	NA	0		TACCTCGAGCCTCTGG-1	18.59081614	NA	NA	0
TACGCTCAGCGATTCT-1	10.48286706	NA	NA	0		TACGCTCAGCGATTCT-1	0	NA	NA	23.24941112		TACGCTCAGCGATTCT-1	15.7243006	NA	NA	0
TACGGGCTCCCTATTA-1	6.665926008	NA	NA	0		TACGGGCTCCCTATTA-1	26.66370403	NA	NA	61.4579184		TACGGGCTCCCTATTA-1	1.110987668	NA	NA	0
TACGGTAAGTGCAACG-1	3.441452293	NA	NA	0		TACGGTAAGTGCAACG-1	3.441452293	NA	NA	0		TACGGTAAGTGCAACG-1	3.441452293	NA	NA	0
TACTTGTCAACTGCCG-1	142.0564897	NA	NA	0		TACTTGTCAACTGCCG-1	0	NA	NA	0		TACTTGTCAACTGCCG-1	42.17302037	NA	NA	0
TAGGTTGTCCGATGTA-1	21.32006751	NA	NA	0		TAGGTTGTCCGATGTA-1	0	NA	NA	13.03659559		TAGGTTGTCCGATGTA-1	7.106689171	NA	NA	0.931185399
TATCTTGTCGGAGCAA-1	66.50914501	NA	NA	0		TATCTTGTCGGAGCAA-1	0	NA	NA	2.962085308		TATCTTGTCGGAGCAA-1	12.25168461	NA	NA	0
TATGTTCTCCTACGAA-1	23.97658757	NA	NA	0		TATGTTCTCCTACGAA-1	0	NA	NA	0		TATGTTCTCCTACGAA-1	16.92465005	NA	NA	0
TCACATTAGAGCATCG-1	29.93531833	NA	NA	0		TCACATTAGAGCATCG-1	4.811033303	NA	NA	2.140181915		TCACATTAGAGCATCG-1	11.76030363	NA	NA	0
TCAGTCCTCCCATTTA-1	0	NA	NA	0		TCAGTCCTCCCATTTA-1	0	NA	NA	0		TCAGTCCTCCCATTTA-1	0	NA	NA	0
TCATATCTCTATTGTC-1	51.7576019	NA	NA	0		TCATATCTCTATTGTC-1	0	NA	NA	36.2400906		TCATATCTCTATTGTC-1	2.875422328	NA	NA	0
TCATCATAGGATATAC-1	83.02318924	NA	NA	1.628399284		TCATCATAGGATATAC-1	0	NA	NA	0		TCATCATAGGATATAC-1	2.862868594	NA	NA	0
TCCATGCCAGGCGAAT-1	16.10305958	NA	NA	0		TCCATGCCAGGCGAAT-1	0	NA	NA	0.712301446		TCCATGCCAGGCGAAT-1	9.201748332	NA	NA	0
TCCTCGACATCCAACA-1	49.99642883	NA	NA	0		TCCTCGACATCCAACA-1	1.428469395	NA	NA	0		TCCTCGACATCCAACA-1	2.85693879	NA	NA	0
TCCTTCTCACCCTAAA-1	26.38957612	NA	NA	0		TCCTTCTCACCCTAAA-1	0	NA	NA	0		TCCTTCTCACCCTAAA-1	13.19478806	NA	NA	0
TCCTTCTTCTTACCAT-1	1.399604612	NA	NA	0		TCCTTCTTCTTACCAT-1	11.8966392	NA	NA	1.915662939		TCCTTCTTCTTACCAT-1	5.598418447	NA	NA	0
TCCTTTCGTCTGTGGC-1	54.24616536	NA	NA	0		TCCTTTCGTCTGTGGC-1	0	NA	NA	0		TCCTTTCGTCTGTGGC-1	11.22334456	NA	NA	0
TCGATTTGTGCCTTTC-1	3.165934544	NA	NA	0		TCGATTTGTGCCTTTC-1	0	NA	NA	10.14584654		TCGATTTGTGCCTTTC-1	11.08077091	NA	NA	0
TCGGTCTTCTCTCCGA-1	4.930358684	NA	NA	0		TCGGTCTTCTCTCCGA-1	0	NA	NA	62.05444539		TCGGTCTTCTCTCCGA-1	2.465179342	NA	NA	0
TCTAACTTCTTGCGCT-1	27.1097169	NA	NA	2.663470502		TCTAACTTCTTGCGCT-1	0	NA	NA	0		TCTAACTTCTTGCGCT-1	6.971070059	NA	NA	0
TCTCTGGCATTGTACG-1	2.412581613	NA	NA	0		TCTCTGGCATTGTACG-1	0.603145403	NA	NA	0		TCTCTGGCATTGTACG-1	1.206290807	NA	NA	0
TGACTCCTCACGATAC-1	8.430814627	NA	NA	0		TGACTCCTCACGATAC-1	0	NA	NA	0		TGACTCCTCACGATAC-1	16.86162925	NA	NA	0
TGAGCATCAATTGTGC-1	19.96964614	NA	NA	0		TGAGCATCAATTGTGC-1	1.597571691	NA	NA	1.863585539		TGAGCATCAATTGTGC-1	16.77450276	NA	NA	0
TGATTTCTCTGGCCGA-1	0	NA	NA	0		TGATTTCTCTGGCCGA-1	0	NA	NA	18.72074883		TGATTTCTCTGGCCGA-1	2.858776444	NA	NA	0
TGCACGGGTAGCCCTG-1	16.55971848	NA	NA	0		TGCACGGGTAGCCCTG-1	4.139929621	NA	NA	0		TGCACGGGTAGCCCTG-1	8.279859242	NA	NA	0
TGCGATATCGAGAGAC-1	59.00984944	NA	NA	0		TGCGATATCGAGAGAC-1	0	NA	NA	1.138239144		TGCGATATCGAGAGAC-1	8.677919035	NA	NA	0
TGCGGCACAAGTATCC-1	30.53176151	NA	NA	0		TGCGGCACAAGTATCC-1	6.784835892	NA	NA	0		TGCGGCACAAGTATCC-1	3.392417946	NA	NA	0
TGCTGAATCTGTGTGA-1	0	NA	NA	0		TGCTGAATCTGTGTGA-1	0	NA	NA	0		TGCTGAATCTGTGTGA-1	9.592326139	NA	NA	0
TGGATGTAGACCCGCT-1	59.18254115	NA	NA	0		TGGATGTAGACCCGCT-1	0	NA	NA	0		TGGATGTAGACCCGCT-1	13.31607176	NA	NA	0
TGGCGTGTCCTCTCGA-1	0	NA	NA	0		TGGCGTGTCCTCTCGA-1	0	NA	NA	0		TGGCGTGTCCTCTCGA-1	23.12867956	NA	NA	0
TGGGTTACACAGCCAC-1	39.93542357	NA	NA	0		TGGGTTACACAGCCAC-1	2.54906959	NA	NA	5.448318804		TGGGTTACACAGCCAC-1	0	NA	NA	0
TGGGTTACATGACTGT-1	27.2209849	NA	NA	0		TGGGTTACATGACTGT-1	0	NA	NA	0		TGGGTTACATGACTGT-1	23.50903242	NA	NA	0
TGGGTTATCCGCACTT-1	140.4412195	NA	NA	0		TGGGTTATCCGCACTT-1	0	NA	NA	0		TGGGTTATCCGCACTT-1	8.192404471	NA	NA	0
TGGTGATCATAAGCGG-1	33.51735016	NA	NA	0		TGGTGATCATAAGCGG-1	0	NA	NA	4.018888777		TGGTGATCATAAGCGG-1	13.80126183	NA	NA	0
TGTAGACCAGCTATTG-1	9.144947417	NA	NA	2.417356621		TGTAGACCAGCTATTG-1	10.66910532	NA	NA	16.92149634		TGTAGACCAGCTATTG-1	15.24157903	NA	NA	0
TGTCCACGTGCGTGCT-1	45.58149927	NA	NA	0		TGTCCACGTGCGTGCT-1	1.787509775	NA	NA	0		TGTCCACGTGCGTGCT-1	1.787509775	NA	NA	0
TGTTCTAAGGGCAACT-1	17.33272931	NA	NA	0		TGTTCTAAGGGCAACT-1	0	NA	NA	0		TGTTCTAAGGGCAACT-1	3.939256662	NA	NA	0
TTACAGGGTCAAGGCA-1	104.2993148	NA	NA	0		TTACAGGGTCAAGGCA-1	0	NA	NA	0		TTACAGGGTCAAGGCA-1	9.70226184	NA	NA	0
TTACGTTAGCTAATCC-1	0	NA	NA	0		TTACGTTAGCTAATCC-1	0	NA	NA	10.66619261		TTACGTTAGCTAATCC-1	25.99428126	NA	NA	0
TTCATGTTCATTACTC-1	4.659289458	NA	NA	0		TTCATGTTCATTACTC-1	0	NA	NA	3.481288077		TTCATGTTCATTACTC-1	13.97786838	NA	NA	0
TTCCGGTAGGCACGAT-1	36.43420063	NA	NA	0		TTCCGGTAGGCACGAT-1	0	NA	NA	39.11867917		TTCCGGTAGGCACGAT-1	20.59324383	NA	NA	0
TTCCTAACAAGCTGTT-1	18.76612714	NA	NA	0		TTCCTAACAAGCTGTT-1	0	NA	NA	0		TTCCTAACAAGCTGTT-1	0	NA	NA	0
TTCGGTCCAATCTGCA-1	27.96116505	NA	NA	0		TTCGGTCCAATCTGCA-1	0	NA	NA	0		TTCGGTCCAATCTGCA-1	21.74757282	NA	NA	0
TTCTCTCGTGATGGCA-1	20.44597789	NA	NA	0		TTCTCTCGTGATGGCA-1	0	NA	NA	37.45318352		TTCTCTCGTGATGGCA-1	5.111494473	NA	NA	0
TTGAACGAGTGCGACA-1	28.11731167	NA	NA	0		TTGAACGAGTGCGACA-1	0	NA	NA	14.30842607		TTGAACGAGTGCGACA-1	9.372437224	NA	NA	0
TTGAACGTCCGTGGCA-1	87.82763826	NA	NA	0		TTGAACGTCCGTGGCA-1	0	NA	NA	2.502189416		TTGAACGTCCGTGGCA-1	1.372306848	NA	NA	0
TTGCATTTCTGAATGC-1	54.0201005	NA	NA	0		TTGCATTTCTGAATGC-1	0	NA	NA	28.60584161		TTGCATTTCTGAATGC-1	28.89447236	NA	NA	0
TTTACCATCTAGACCA-1	30.96241507	NA	NA	0		TTTACCATCTAGACCA-1	0	NA	NA	0		TTTACCATCTAGACCA-1	0	NA	NA	0
TTTCATGGTGCCCAGT-1	6.446760503	NA	NA	0		TTTCATGGTGCCCAGT-1	2.148920168	NA	NA	7.413356397		TTTCATGGTGCCCAGT-1	0	NA	NA	0
AAACGAACAACACGTT-2	3.235722375	NA	NA	0		AAACGAACAACACGTT-2	0	NA	NA	0		AAACGAACAACACGTT-2	0	NA	NA	0
AAAGAACGTCGAATGG-2	27.2458942	NA	NA	0		AAAGAACGTCGAATGG-2	0	NA	NA	0		AAAGAACGTCGAATGG-2	6.054643154	NA	NA	0
AAAGGTACACATAGCT-2	54.199012	NA	NA	0		AAAGGTACACATAGCT-2	0	NA	NA	76.92017646		AAAGGTACACATAGCT-2	1.129146083	NA	NA	0
AAAGTGAAGGTTGCCC-2	19.91040319	NA	NA	0		AAAGTGAAGGTTGCCC-2	0	NA	NA	62.3322656		AAAGTGAAGGTTGCCC-2	19.91040319	NA	NA	0
AACAAGACACAAGTTC-2	14.00266051	NA	NA	0		AACAAGACACAAGTTC-2	0	NA	NA	87.54716981		AACAAGACACAAGTTC-2	0	NA	NA	0
AAGACTCCACAGGATG-2	50.76142132	NA	NA	0		AAGACTCCACAGGATG-2	0	NA	NA	2.384500745		AAGACTCCACAGGATG-2	5.640157924	NA	NA	0
AAGTGAATCGGCATTA-2	363.1647211	NA	NA	0		AAGTGAATCGGCATTA-2	0	NA	NA	0		AAGTGAATCGGCATTA-2	0	NA	NA	0
AATCGTGAGATGGCGT-2	34.43822643	NA	NA	0		AATCGTGAGATGGCGT-2	0	NA	NA	5.33191149		AATCGTGAGATGGCGT-2	0	NA	NA	0
ACAACCACACTAGTAC-2	33.40890109	NA	NA	0		ACAACCACACTAGTAC-2	4.772700155	NA	NA	0		ACAACCACACTAGTAC-2	0	NA	NA	0
ACATCGAAGGGAGGTG-2	73.01935013	NA	NA	0		ACATCGAAGGGAGGTG-2	0	NA	NA	0		ACATCGAAGGGAGGTG-2	3.650967506	NA	NA	0
ACATGCACAACTCGAT-2	125.3802895	NA	NA	0		ACATGCACAACTCGAT-2	0	NA	NA	0		ACATGCACAACTCGAT-2	7.375311146	NA	NA	0
ACCGTTCCAGGTTCCG-2	87.6385785	NA	NA	0		ACCGTTCCAGGTTCCG-2	0	NA	NA	0		ACCGTTCCAGGTTCCG-2	28.04434512	NA	NA	0
ACGATGTCAGGCTCTG-2	92.45411285	NA	NA	0		ACGATGTCAGGCTCTG-2	0	NA	NA	0		ACGATGTCAGGCTCTG-2	13.98465572	NA	NA	0
ACGATGTGTCGTCATA-2	17.70433756	NA	NA	0		ACGATGTGTCGTCATA-2	0	NA	NA	4.419401171		ACGATGTGTCGTCATA-2	29.50722927	NA	NA	0
ACGTAACAGCACGGAT-2	50.92297899	NA	NA	9.898539965		ACGTAACAGCACGGAT-2	0	NA	NA	7.918831972		ACGTAACAGCACGGAT-2	3.472021295	NA	NA	0
ACGTAGTGTATCGCGC-2	5.01143233	NA	NA	0		ACGTAGTGTATCGCGC-2	0.626429041	NA	NA	0		ACGTAGTGTATCGCGC-2	40.71788768	NA	NA	0
ACTATCTTCCGTAGGC-2	0	NA	NA	8.906702293		ACTATCTTCCGTAGGC-2	0	NA	NA	0		ACTATCTTCCGTAGGC-2	56.83060109	NA	NA	0
ACTATCTTCGCATTAG-2	60.70954278	NA	NA	0		ACTATCTTCGCATTAG-2	0	NA	NA	20.95886822		ACTATCTTCGCATTAG-2	0	NA	NA	0
ACTTCCGGTCGACTTA-2	57.61676124	NA	NA	0		ACTTCCGGTCGACTTA-2	0	NA	NA	0		ACTTCCGGTCGACTTA-2	1.745962462	NA	NA	0
AGAACAACAACTAGAA-2	13.1969647	NA	NA	1.824401368		AGAACAACAACTAGAA-2	0	NA	NA	36.48802737		AGAACAACAACTAGAA-2	13.1969647	NA	NA	0
AGAACCTTCGCACGAC-2	5.611409867	NA	NA	0		AGAACCTTCGCACGAC-2	0	NA	NA	27.00706826		AGAACCTTCGCACGAC-2	7.481879822	NA	NA	0
AGACCATCACTTACAG-2	101.2241055	NA	NA	0		AGACCATCACTTACAG-2	0	NA	NA	27.77420599		AGACCATCACTTACAG-2	2.354048964	NA	NA	0
AGACCCGAGAACTCCT-2	32.36573278	NA	NA	0		AGACCCGAGAACTCCT-2	0	NA	NA	4.222081486		AGACCCGAGAACTCCT-2	16.18286639	NA	NA	0
AGCCAGCAGGACCCAA-2	8.493470644	NA	NA	0		AGCCAGCAGGACCCAA-2	0	NA	NA	0		AGCCAGCAGGACCCAA-2	16.98694129	NA	NA	0
AGGCTGCGTTGGGACA-2	3.806865047	NA	NA	0		AGGCTGCGTTGGGACA-2	0	NA	NA	0		AGGCTGCGTTGGGACA-2	7.613730093	NA	NA	0
AGGGCTCGTAAGGCTG-2	132.4857097	NA	NA	0		AGGGCTCGTAAGGCTG-2	0	NA	NA	26.73158623		AGGGCTCGTAAGGCTG-2	27.77926171	NA	NA	0
AGGGTGAGTGGCAGAT-2	46.80073126	NA	NA	0		AGGGTGAGTGGCAGAT-2	0	NA	NA	17.40211311		AGGGTGAGTGGCAGAT-2	46.80073126	NA	NA	0
AGGTAGGGTACAAGCG-2	62.20839813	NA	NA	0		AGGTAGGGTACAAGCG-2	0	NA	NA	5.441066449		AGGTAGGGTACAAGCG-2	0	NA	NA	0
AGGTTGTAGCGTCAAG-2	21.14723764	NA	NA	0		AGGTTGTAGCGTCAAG-2	0	NA	NA	4.387889425		AGGTTGTAGCGTCAAG-2	0	NA	NA	0
AGGTTGTGTATGATCC-2	30.28725569	NA	NA	0		AGGTTGTGTATGATCC-2	1.892953481	NA	NA	0		AGGTTGTGTATGATCC-2	7.571813923	NA	NA	0
AGGTTGTTCTTTGCTA-2	3.83656244	NA	NA	0		AGGTTGTTCTTTGCTA-2	13.42796854	NA	NA	31.38713709		AGGTTGTTCTTTGCTA-2	3.83656244	NA	NA	0
AGTACCACAAGCTGTT-2	33.16199635	NA	NA	0		AGTACCACAAGCTGTT-2	0	NA	NA	45.64087394		AGTACCACAAGCTGTT-2	8.843199027	NA	NA	0
AGTAGTCAGCCGATCC-2	40.21447721	NA	NA	0		AGTAGTCAGCCGATCC-2	0	NA	NA	20.57915625		AGTAGTCAGCCGATCC-2	1.489425082	NA	NA	0
AGTCTCCGTCCTCATC-2	46.11991177	NA	NA	0		AGTCTCCGTCCTCATC-2	4.01042711	NA	NA	0		AGTCTCCGTCCTCATC-2	0	NA	NA	0
AGTGACTGTATTGGCT-2	29.04162633	NA	NA	0		AGTGACTGTATTGGCT-2	0	NA	NA	0		AGTGACTGTATTGGCT-2	25.81477896	NA	NA	0
ATAGGCTAGCTCTGTA-2	39.43629299	NA	NA	0		ATAGGCTAGCTCTGTA-2	0	NA	NA	0		ATAGGCTAGCTCTGTA-2	23.1978194	NA	NA	0
ATCCCTGTCTCGCCTA-2	82.46005841	NA	NA	0		ATCCCTGTCTCGCCTA-2	0	NA	NA	0		ATCCCTGTCTCGCCTA-2	20.6150146	NA	NA	0
ATCGGATCAGTCGGTC-2	7.96284008	NA	NA	6.484243289		ATCGGATCAGTCGGTC-2	0	NA	NA	23.34327584		ATCGGATCAGTCGGTC-2	13.27140013	NA	NA	0
ATGTCTTCAATTGCCA-2	44.13928396	NA	NA	0		ATGTCTTCAATTGCCA-2	0	NA	NA	29.71078409		ATGTCTTCAATTGCCA-2	24.52182442	NA	NA	0
ATTACCTTCGAACACT-2	3.048083517	NA	NA	0		ATTACCTTCGAACACT-2	0	NA	NA	0		ATTACCTTCGAACACT-2	4.572125276	NA	NA	0
ATTCAGGCAGATCCAT-2	2.294169941	NA	NA	0		ATTCAGGCAGATCCAT-2	4.588339881	NA	NA	21.10372481		ATTCAGGCAGATCCAT-2	14.91210461	NA	NA	0
ATTCATCGTCAATGGG-2	0	NA	NA	0		ATTCATCGTCAATGGG-2	0	NA	NA	0		ATTCATCGTCAATGGG-2	7.182618064	NA	NA	0
ATTCCCGGTACTAACC-2	44.49388209	NA	NA	0		ATTCCCGGTACTAACC-2	0.872429061	NA	NA	0		ATTCCCGGTACTAACC-2	8.724290606	NA	NA	0
ATTCCTAGTCTTCTAT-2	54.8696845	NA	NA	0		ATTCCTAGTCTTCTAT-2	0	NA	NA	6.497373978		ATTCCTAGTCTTCTAT-2	27.43484225	NA	NA	0
ATTCGTTGTTTAGACC-2	44.55583403	NA	NA	0		ATTCGTTGTTTAGACC-2	0	NA	NA	0		ATTCGTTGTTTAGACC-2	16.70843776	NA	NA	0
ATTGTTCGTCGAAGCA-2	63.92694064	NA	NA	0		ATTGTTCGTCGAAGCA-2	0	NA	NA	37.27865797		ATTGTTCGTCGAAGCA-2	0	NA	NA	0
CAAAGAACAGATTAAG-2	42.4786889	NA	NA	0		CAAAGAACAGATTAAG-2	0	NA	NA	0		CAAAGAACAGATTAAG-2	12.6287994	NA	NA	0
CAACAACGTATCCCAA-2	3.937007874	NA	NA	0		CAACAACGTATCCCAA-2	0	NA	NA	26.24015994		CAACAACGTATCCCAA-2	23.62204724	NA	NA	0
CAACGGCCACAACGTT-2	0	NA	NA	0		CAACGGCCACAACGTT-2	0	NA	NA	0		CAACGGCCACAACGTT-2	2.97000297	NA	NA	0
CAAGAGGCACACTTAG-2	48.92667115	NA	NA	0		CAAGAGGCACACTTAG-2	0	NA	NA	14.24689876		CAAGAGGCACACTTAG-2	12.23166779	NA	NA	0
CAAGAGGGTAACTTCG-2	22.64172304	NA	NA	0		CAAGAGGGTAACTTCG-2	0	NA	NA	3.186404673		CAAGAGGGTAACTTCG-2	10.18877537	NA	NA	0
CAAGCTATCTGCCCTA-2	24.61790953	NA	NA	8.637443317		CAAGCTATCTGCCCTA-2	4.102984922	NA	NA	0		CAAGCTATCTGCCCTA-2	0	NA	NA	0
CAATCGAGTATCGTTG-2	103.950104	NA	NA	0		CAATCGAGTATCGTTG-2	0	NA	NA	26.5051117		CAATCGAGTATCGTTG-2	9.45000945	NA	NA	0
CAATTTCGTACCGTCG-2	10.38421599	NA	NA	0		CAATTTCGTACCGTCG-2	0	NA	NA	0		CAATTTCGTACCGTCG-2	0	NA	NA	0
CACGTTCTCGTCAAAC-2	13.87069431	NA	NA	0		CACGTTCTCGTCAAAC-2	0	NA	NA	2.48849073		CACGTTCTCGTCAAAC-2	4.623564768	NA	NA	0
CACTAAGGTTCTCTCG-2	152.4840138	NA	NA	0		CACTAAGGTTCTCTCG-2	0	NA	NA	10.51358881		CACTAAGGTTCTCTCG-2	22.13477619	NA	NA	0
CACTAAGTCCCGAAAT-2	94.03372244	NA	NA	0		CACTAAGTCCCGAAAT-2	0	NA	NA	0		CACTAAGTCCCGAAAT-2	58.36575875	NA	NA	0
CACTGTCAGGCGACAT-2	20.48505688	NA	NA	0		CACTGTCAGGCGACAT-2	0	NA	NA	21.08592514		CACTGTCAGGCGACAT-2	7.316091744	NA	NA	0
CACTGTCAGGGAGTTC-2	0	NA	NA	0		CACTGTCAGGGAGTTC-2	0	NA	NA	20.51432339		CACTGTCAGGGAGTTC-2	7.134575939	NA	NA	0
CAGCGTGAGCTCGTGC-2	5.994904331	NA	NA	0		CAGCGTGAGCTCGTGC-2	1.998301444	NA	NA	20.81526453		CAGCGTGAGCTCGTGC-2	0	NA	NA	0
CATAAGCCAGAAACCG-2	10.47051895	NA	NA	0		CATAAGCCAGAAACCG-2	0	NA	NA	0		CATAAGCCAGAAACCG-2	7.852889209	NA	NA	0
CATAGACTCGTGGGTC-2	21.3989568	NA	NA	0		CATAGACTCGTGGGTC-2	0	NA	NA	0		CATAGACTCGTGGGTC-2	9.3620436	NA	NA	0
CATGCGGCACGGATCC-2	52.46807042	NA	NA	0		CATGCGGCACGGATCC-2	0	NA	NA	5.102040816		CATGCGGCACGGATCC-2	5.522954781	NA	NA	0
CATTCCGTCCCAGGCA-2	6.101281269	NA	NA	0		CATTCCGTCCCAGGCA-2	0	NA	NA	47.78549622		CATTCCGTCCCAGGCA-2	0	NA	NA	0
CATTGTTGTGTTGCCG-2	26.58867323	NA	NA	0		CATTGTTGTGTTGCCG-2	0	NA	NA	18.05189921		CATTGTTGTGTTGCCG-2	15.95320394	NA	NA	0
CATTGTTTCATTGTTC-2	17.18090057	NA	NA	0		CATTGTTTCATTGTTC-2	0	NA	NA	0		CATTGTTTCATTGTTC-2	0	NA	NA	0
CATTGTTTCGACGATT-2	35.86959192	NA	NA	0		CATTGTTTCGACGATT-2	0	NA	NA	1.644736842		CATTGTTTCGACGATT-2	15.72365673	NA	NA	0
CCACAAAAGCTAGAAT-2	NA	NA	NA	0		CCACAAAAGCTAGAAT-2	NA	NA	NA	0		CCACAAAAGCTAGAAT-2	NA	NA	NA	0
CCACCATAGGTCGTAG-2	NA	NA	NA	0		CCACCATAGGTCGTAG-2	NA	NA	NA	0		CCACCATAGGTCGTAG-2	NA	NA	NA	0
CCCGGAAGTCAAGCGA-2	NA	NA	NA	0		CCCGGAAGTCAAGCGA-2	NA	NA	NA	0		CCCGGAAGTCAAGCGA-2	NA	NA	NA	0
CCCTCTCCAGCGACCT-2	NA	NA	NA	0		CCCTCTCCAGCGACCT-2	NA	NA	NA	81.36052884		CCCTCTCCAGCGACCT-2	NA	NA	NA	0
CCCTGATGTGGCAGAT-2	NA	NA	NA	0		CCCTGATGTGGCAGAT-2	NA	NA	NA	6.097932801		CCCTGATGTGGCAGAT-2	NA	NA	NA	0
CCGATGGTCAGCCTTC-2	NA	NA	NA	0		CCGATGGTCAGCCTTC-2	NA	NA	NA	0		CCGATGGTCAGCCTTC-2	NA	NA	NA	0
CCTAAGACAAGTCCCG-2	NA	NA	NA	0		CCTAAGACAAGTCCCG-2	NA	NA	NA	29.55665025		CCTAAGACAAGTCCCG-2	NA	NA	NA	0
CCTGTTGTCATTTCGT-2	NA	NA	NA	0		CCTGTTGTCATTTCGT-2	NA	NA	NA	8.379069085		CCTGTTGTCATTTCGT-2	NA	NA	NA	0
CGAATTGCATTCATCT-2	NA	NA	NA	0		CGAATTGCATTCATCT-2	NA	NA	NA	3.486750349		CGAATTGCATTCATCT-2	NA	NA	NA	0
CGAGGAAAGCTAGAAT-2	NA	NA	NA	0		CGAGGAAAGCTAGAAT-2	NA	NA	NA	11.71508903		CGAGGAAAGCTAGAAT-2	NA	NA	NA	0
CGAGTTATCGGATACT-2	NA	NA	NA	0		CGAGTTATCGGATACT-2	NA	NA	NA	38.98635478		CGAGTTATCGGATACT-2	NA	NA	NA	0
CGCATGGGTGATAGTA-2	NA	NA	NA	0		CGCATGGGTGATAGTA-2	NA	NA	NA	8.010069802		CGCATGGGTGATAGTA-2	NA	NA	NA	0
CGGAGAAAGGCTCTAT-2	NA	NA	NA	0		CGGAGAAAGGCTCTAT-2	NA	NA	NA	0		CGGAGAAAGGCTCTAT-2	NA	NA	NA	0
CGTTCTGGTATGGGAC-2	NA	NA	NA	0		CGTTCTGGTATGGGAC-2	NA	NA	NA	44.20703629		CGTTCTGGTATGGGAC-2	NA	NA	NA	0
CGTTCTGTCCGTCCTA-2	NA	NA	NA	0		CGTTCTGTCCGTCCTA-2	NA	NA	NA	0		CGTTCTGTCCGTCCTA-2	NA	NA	NA	0
CTAACCCCACGACGAA-2	NA	NA	NA	0		CTAACCCCACGACGAA-2	NA	NA	NA	1.503900743		CTAACCCCACGACGAA-2	NA	NA	NA	0
CTAACCCTCTTTCAGT-2	NA	NA	NA	0		CTAACCCTCTTTCAGT-2	NA	NA	NA	34.03841478		CTAACCCTCTTTCAGT-2	NA	NA	NA	0
CTACCCAAGCGTCTCG-2	NA	NA	NA	0		CTACCCAAGCGTCTCG-2	NA	NA	NA	4.597877313		CTACCCAAGCGTCTCG-2	NA	NA	NA	0
CTACCCACATCCTAAG-2	NA	NA	NA	0		CTACCCACATCCTAAG-2	NA	NA	NA	6.117767015		CTACCCACATCCTAAG-2	NA	NA	NA	0
CTATAGGGTCACGCTG-2	NA	NA	NA	0		CTATAGGGTCACGCTG-2	NA	NA	NA	0		CTATAGGGTCACGCTG-2	NA	NA	NA	0
CTATCCGCAACACTAC-2	NA	NA	NA	0		CTATCCGCAACACTAC-2	NA	NA	NA	0		CTATCCGCAACACTAC-2	NA	NA	NA	0
CTCCACATCTTGGATG-2	NA	NA	NA	0		CTCCACATCTTGGATG-2	NA	NA	NA	13.23547106		CTCCACATCTTGGATG-2	NA	NA	NA	0
CTCTCAGAGGACAACC-2	NA	NA	NA	0		CTCTCAGAGGACAACC-2	NA	NA	NA	52.5592055		CTCTCAGAGGACAACC-2	NA	NA	NA	0
CTCTCGACAAAGCTAA-2	NA	NA	NA	0		CTCTCGACAAAGCTAA-2	NA	NA	NA	0		CTCTCGACAAAGCTAA-2	NA	NA	NA	0
CTCTCGACACCAGCTG-2	NA	NA	NA	0		CTCTCGACACCAGCTG-2	NA	NA	NA	0		CTCTCGACACCAGCTG-2	NA	NA	NA	0
CTGCGAGTCTGTCAGA-2	NA	NA	NA	0		CTGCGAGTCTGTCAGA-2	NA	NA	NA	0		CTGCGAGTCTGTCAGA-2	NA	NA	NA	0
CTGTACCCATAAGCGG-2	NA	NA	NA	0		CTGTACCCATAAGCGG-2	NA	NA	NA	0		CTGTACCCATAAGCGG-2	NA	NA	NA	0
CTGTCGTGTGATGTAA-2	NA	NA	NA	0		CTGTCGTGTGATGTAA-2	NA	NA	NA	0		CTGTCGTGTGATGTAA-2	NA	NA	NA	0
CTTACCGGTGATAGAT-2	NA	NA	NA	0		CTTACCGGTGATAGAT-2	NA	NA	NA	0		CTTACCGGTGATAGAT-2	NA	NA	NA	0
CTTTCGGCATCAACCA-2	NA	NA	NA	0		CTTTCGGCATCAACCA-2	NA	NA	NA	39.68859716		CTTTCGGCATCAACCA-2	NA	NA	NA	0
GAAATGATCAAACCCA-2	NA	NA	NA	0		GAAATGATCAAACCCA-2	NA	NA	NA	1.703214818		GAAATGATCAAACCCA-2	NA	NA	NA	0
GAAGTAATCGTCAAAC-2	NA	NA	NA	0		GAAGTAATCGTCAAAC-2	NA	NA	NA	60.12387592		GAAGTAATCGTCAAAC-2	NA	NA	NA	0
GAATCACAGGTTGCCC-2	NA	NA	NA	0		GAATCACAGGTTGCCC-2	NA	NA	NA	0		GAATCACAGGTTGCCC-2	NA	NA	NA	0
GACCCAGTCGTAACCA-2	NA	NA	NA	0		GACCCAGTCGTAACCA-2	NA	NA	NA	40.84014002		GACCCAGTCGTAACCA-2	NA	NA	NA	0
GACCCTTCATATGCGT-2	NA	NA	NA	0		GACCCTTCATATGCGT-2	NA	NA	NA	6.900120752		GACCCTTCATATGCGT-2	NA	NA	NA	0
GACGCTGCAGTTGTTG-2	NA	NA	NA	0		GACGCTGCAGTTGTTG-2	NA	NA	NA	6.485715212		GACGCTGCAGTTGTTG-2	NA	NA	NA	0
GACGTTAGTCTGCCTT-2	NA	NA	NA	0		GACGTTAGTCTGCCTT-2	NA	NA	NA	0		GACGTTAGTCTGCCTT-2	NA	NA	NA	0
GACTGATTCATGTCAG-2	NA	NA	NA	0		GACTGATTCATGTCAG-2	NA	NA	NA	98.67609572		GACTGATTCATGTCAG-2	NA	NA	NA	0
GAGCCTGTCTTGATTC-2	NA	NA	NA	0		GAGCCTGTCTTGATTC-2	NA	NA	NA	35.07093894		GAGCCTGTCTTGATTC-2	NA	NA	NA	0
GAGTTGTTCCAATCCC-2	NA	NA	NA	0		GAGTTGTTCCAATCCC-2	NA	NA	NA	8.150623523		GAGTTGTTCCAATCCC-2	NA	NA	NA	0
GAGTTTGCATTGACTG-2	NA	NA	NA	0		GAGTTTGCATTGACTG-2	NA	NA	NA	6.886657102		GAGTTTGCATTGACTG-2	NA	NA	NA	0
GATGACTAGATGATTG-2	NA	NA	NA	0		GATGACTAGATGATTG-2	NA	NA	NA	0		GATGACTAGATGATTG-2	NA	NA	NA	0
GATGACTTCCACTAGA-2	NA	NA	NA	0		GATGACTTCCACTAGA-2	NA	NA	NA	20.41195027		GATGACTTCCACTAGA-2	NA	NA	NA	0
GATTTCTTCGTTTACT-2	NA	NA	NA	0		GATTTCTTCGTTTACT-2	NA	NA	NA	0		GATTTCTTCGTTTACT-2	NA	NA	NA	0
GCATCGGAGGCGACAT-2	NA	NA	NA	0		GCATCGGAGGCGACAT-2	NA	NA	NA	37.80867236		GCATCGGAGGCGACAT-2	NA	NA	NA	0
GCATCTCGTATCTCGA-2	NA	NA	NA	0		GCATCTCGTATCTCGA-2	NA	NA	NA	4.991109586		GCATCTCGTATCTCGA-2	NA	NA	NA	1.247777397
GCCCAGACAGTTACCA-2	NA	NA	NA	0		GCCCAGACAGTTACCA-2	NA	NA	NA	0		GCCCAGACAGTTACCA-2	NA	NA	NA	0
GCGGAAAAGGGCAGAG-2	NA	NA	NA	0		GCGGAAAAGGGCAGAG-2	NA	NA	NA	0		GCGGAAAAGGGCAGAG-2	NA	NA	NA	0
GCTCAAATCAGCTGAT-2	NA	NA	NA	0		GCTCAAATCAGCTGAT-2	NA	NA	NA	10.01909891		GCTCAAATCAGCTGAT-2	NA	NA	NA	0
GCTTCACTCTCAACCC-2	NA	NA	NA	0		GCTTCACTCTCAACCC-2	NA	NA	NA	3.682393556		GCTTCACTCTCAACCC-2	NA	NA	NA	0
GGAAGTGAGGCCCGTT-2	NA	NA	NA	0		GGAAGTGAGGCCCGTT-2	NA	NA	NA	8.863283847		GGAAGTGAGGCCCGTT-2	NA	NA	NA	0
GGCTTGGGTGGATTTC-2	NA	NA	NA	0		GGCTTGGGTGGATTTC-2	NA	NA	NA	13.02507327		GGCTTGGGTGGATTTC-2	NA	NA	NA	0
GGGACTCAGGAACTAT-2	NA	NA	NA	0		GGGACTCAGGAACTAT-2	NA	NA	NA	3.639010189		GGGACTCAGGAACTAT-2	NA	NA	NA	0
GGGCCATTCCTCATAT-2	NA	NA	NA	0		GGGCCATTCCTCATAT-2	NA	NA	NA	0		GGGCCATTCCTCATAT-2	NA	NA	NA	0
GGGCTACAGGTGGGTT-2	NA	NA	NA	0		GGGCTACAGGTGGGTT-2	NA	NA	NA	0		GGGCTACAGGTGGGTT-2	NA	NA	NA	0
GGGTAGACATTGAGCT-2	NA	NA	NA	0		GGGTAGACATTGAGCT-2	NA	NA	NA	0		GGGTAGACATTGAGCT-2	NA	NA	NA	0
GGGTTATGTACAGTCT-2	NA	NA	NA	0		GGGTTATGTACAGTCT-2	NA	NA	NA	0		GGGTTATGTACAGTCT-2	NA	NA	NA	0
GGTAACTGTGATACTC-2	NA	NA	NA	0		GGTAACTGTGATACTC-2	NA	NA	NA	3.637906991		GGTAACTGTGATACTC-2	NA	NA	NA	0
GGTAATCAGAGTCAAT-2	NA	NA	NA	0		GGTAATCAGAGTCAAT-2	NA	NA	NA	0		GGTAATCAGAGTCAAT-2	NA	NA	NA	0
GGTAGAGCAACTGTGT-2	NA	NA	NA	0		GGTAGAGCAACTGTGT-2	NA	NA	NA	0		GGTAGAGCAACTGTGT-2	NA	NA	NA	0
GGTCTGGGTTCTAAGC-2	NA	NA	NA	0		GGTCTGGGTTCTAAGC-2	NA	NA	NA	0		GGTCTGGGTTCTAAGC-2	NA	NA	NA	0
GGTGATTTCTAGGCAT-2	NA	NA	NA	0		GGTGATTTCTAGGCAT-2	NA	NA	NA	41.48219058		GGTGATTTCTAGGCAT-2	NA	NA	NA	0
GTAGGTTAGCAGTAAT-2	NA	NA	NA	0		GTAGGTTAGCAGTAAT-2	NA	NA	NA	2.787456446		GTAGGTTAGCAGTAAT-2	NA	NA	NA	0
GTCAAGTAGAGAGTTT-2	NA	NA	NA	0		GTCAAGTAGAGAGTTT-2	NA	NA	NA	0		GTCAAGTAGAGAGTTT-2	NA	NA	NA	0
GTCATGAGTCTCACAA-2	NA	NA	NA	0		GTCATGAGTCTCACAA-2	NA	NA	NA	49.71811604		GTCATGAGTCTCACAA-2	NA	NA	NA	0
GTCCTCACACTTCTCG-2	NA	NA	NA	0		GTCCTCACACTTCTCG-2	NA	NA	NA	0		GTCCTCACACTTCTCG-2	NA	NA	NA	0
GTCTAGACAAAGGAGA-2	NA	NA	NA	0		GTCTAGACAAAGGAGA-2	NA	NA	NA	29.35564362		GTCTAGACAAAGGAGA-2	NA	NA	NA	0
GTCTAGAGTGAGACGT-2	NA	NA	NA	0		GTCTAGAGTGAGACGT-2	NA	NA	NA	0		GTCTAGAGTGAGACGT-2	NA	NA	NA	0
GTGAGCCTCACTCTTA-2	NA	NA	NA	0		GTGAGCCTCACTCTTA-2	NA	NA	NA	0		GTGAGCCTCACTCTTA-2	NA	NA	NA	0
GTGCTGGCACAGAAGC-2	NA	NA	NA	0		GTGCTGGCACAGAAGC-2	NA	NA	NA	31.20124805		GTGCTGGCACAGAAGC-2	NA	NA	NA	0
GTGGTTACACTACAGT-2	NA	NA	NA	0		GTGGTTACACTACAGT-2	NA	NA	NA	38.27925629		GTGGTTACACTACAGT-2	NA	NA	NA	0
GTTACCCAGAGTCCGA-2	NA	NA	NA	0		GTTACCCAGAGTCCGA-2	NA	NA	NA	0		GTTACCCAGAGTCCGA-2	NA	NA	NA	0
GTTACCCTCGCATTGA-2	NA	NA	NA	0		GTTACCCTCGCATTGA-2	NA	NA	NA	0		GTTACCCTCGCATTGA-2	NA	NA	NA	0
GTTCTATCAGTGTGCC-2	NA	NA	NA	0		GTTCTATCAGTGTGCC-2	NA	NA	NA	31.27700728		GTTCTATCAGTGTGCC-2	NA	NA	NA	0
GTTTACTAGTTGAATG-2	NA	NA	NA	0		GTTTACTAGTTGAATG-2	NA	NA	NA	0		GTTTACTAGTTGAATG-2	NA	NA	NA	0
GTTTGGACACAATGCT-2	NA	NA	NA	0		GTTTGGACACAATGCT-2	NA	NA	NA	5.611672278		GTTTGGACACAATGCT-2	NA	NA	NA	0
TACTTCATCCTTCTTC-2	NA	NA	NA	0		TACTTCATCCTTCTTC-2	NA	NA	NA	0		TACTTCATCCTTCTTC-2	NA	NA	NA	0
TACTTGTTCCCTATTA-2	NA	NA	NA	0		TACTTGTTCCCTATTA-2	NA	NA	NA	0		TACTTGTTCCCTATTA-2	NA	NA	NA	0
TAGGTACAGCTCGGCT-2	NA	NA	NA	0		TAGGTACAGCTCGGCT-2	NA	NA	NA	2.722384809		TAGGTACAGCTCGGCT-2	NA	NA	NA	0
TAGGTACTCCATCTGC-2	NA	NA	NA	0		TAGGTACTCCATCTGC-2	NA	NA	NA	12.86173633		TAGGTACTCCATCTGC-2	NA	NA	NA	0
TCACATTTCGCGTCGA-2	NA	NA	NA	0		TCACATTTCGCGTCGA-2	NA	NA	NA	0		TCACATTTCGCGTCGA-2	NA	NA	NA	0
TCACTATCACGCAAAG-2	NA	NA	NA	0		TCACTATCACGCAAAG-2	NA	NA	NA	0		TCACTATCACGCAAAG-2	NA	NA	NA	0
TCAGCAAAGGGATCGT-2	NA	NA	NA	0		TCAGCAAAGGGATCGT-2	NA	NA	NA	1.643925695		TCAGCAAAGGGATCGT-2	NA	NA	NA	0
TCAGTGACACGAAAGC-2	NA	NA	NA	0		TCAGTGACACGAAAGC-2	NA	NA	NA	0		TCAGTGACACGAAAGC-2	NA	NA	NA	0
TCATCATCATCGATCA-2	NA	NA	NA	0		TCATCATCATCGATCA-2	NA	NA	NA	0		TCATCATCATCGATCA-2	NA	NA	NA	2.415458937
TCCACGTAGGACCCAA-2	NA	NA	NA	0		TCCACGTAGGACCCAA-2	NA	NA	NA	3.372823475		TCCACGTAGGACCCAA-2	NA	NA	NA	0
TCCAGAACAACACAAA-2	NA	NA	NA	0		TCCAGAACAACACAAA-2	NA	NA	NA	8.468117537		TCCAGAACAACACAAA-2	NA	NA	NA	0
TCCGAAACAGAGCCCT-2	NA	NA	NA	0		TCCGAAACAGAGCCCT-2	NA	NA	NA	46.6670202		TCCGAAACAGAGCCCT-2	NA	NA	NA	0
TCCGGGATCTTCTGTA-2	NA	NA	NA	0		TCCGGGATCTTCTGTA-2	NA	NA	NA	0		TCCGGGATCTTCTGTA-2	NA	NA	NA	0
TCCTCGATCCGGTTCT-2	NA	NA	NA	0		TCCTCGATCCGGTTCT-2	NA	NA	NA	0		TCCTCGATCCGGTTCT-2	NA	NA	NA	0
TCCTTCTAGATTGACA-2	NA	NA	NA	0		TCCTTCTAGATTGACA-2	NA	NA	NA	15.71765378		TCCTTCTAGATTGACA-2	NA	NA	NA	0
TCGAACATCCTAGCGG-2	NA	NA	NA	0		TCGAACATCCTAGCGG-2	NA	NA	NA	47.56646564		TCGAACATCCTAGCGG-2	NA	NA	NA	0
TCGACCTAGGAACTAT-2	NA	NA	NA	0		TCGACCTAGGAACTAT-2	NA	NA	NA	0		TCGACCTAGGAACTAT-2	NA	NA	NA	0
TCGCAGGGTACAGCGA-2	NA	NA	NA	0		TCGCAGGGTACAGCGA-2	NA	NA	NA	2.579646588		TCGCAGGGTACAGCGA-2	NA	NA	NA	0
TCGCTTGCATCAGCAT-2	NA	NA	NA	0		TCGCTTGCATCAGCAT-2	NA	NA	NA	14.75334255		TCGCTTGCATCAGCAT-2	NA	NA	NA	0
TCGTAGATCCACGTGG-2	NA	NA	NA	0		TCGTAGATCCACGTGG-2	NA	NA	NA	0		TCGTAGATCCACGTGG-2	NA	NA	NA	0
TCGTCCATCACCTGTC-2	NA	NA	NA	0		TCGTCCATCACCTGTC-2	NA	NA	NA	94.6896993		TCGTCCATCACCTGTC-2	NA	NA	NA	0
TCTAACTAGCCTTTCC-2	NA	NA	NA	0		TCTAACTAGCCTTTCC-2	NA	NA	NA	21.05706465		TCTAACTAGCCTTTCC-2	NA	NA	NA	0
TCTCTGGGTTCCCAAA-2	NA	NA	NA	0		TCTCTGGGTTCCCAAA-2	NA	NA	NA	0		TCTCTGGGTTCCCAAA-2	NA	NA	NA	0
TCTGGCTCAACTGCCG-2	NA	NA	NA	0		TCTGGCTCAACTGCCG-2	NA	NA	NA	64.71025981		TCTGGCTCAACTGCCG-2	NA	NA	NA	0
TGACAGTTCGAGAACG-2	NA	NA	NA	0		TGACAGTTCGAGAACG-2	NA	NA	NA	2.367774588		TGACAGTTCGAGAACG-2	NA	NA	NA	0
TGATCAGAGTCTAACC-2	NA	NA	NA	0		TGATCAGAGTCTAACC-2	NA	NA	NA	0		TGATCAGAGTCTAACC-2	NA	NA	NA	0
TGATTCTCAGCTTCGG-2	NA	NA	NA	0		TGATTCTCAGCTTCGG-2	NA	NA	NA	75.16973812		TGATTCTCAGCTTCGG-2	NA	NA	NA	0
TGCTGAAGTACGGATG-2	NA	NA	NA	0		TGCTGAAGTACGGATG-2	NA	NA	NA	0		TGCTGAAGTACGGATG-2	NA	NA	NA	0
TGCTGAATCCCAGCGA-2	NA	NA	NA	0		TGCTGAATCCCAGCGA-2	NA	NA	NA	6.705783738		TGCTGAATCCCAGCGA-2	NA	NA	NA	0
TGGAACTGTACAACGG-2	NA	NA	NA	0		TGGAACTGTACAACGG-2	NA	NA	NA	53.48308597		TGGAACTGTACAACGG-2	NA	NA	NA	0
TGGAGGAAGTAAATGC-2	NA	NA	NA	0		TGGAGGAAGTAAATGC-2	NA	NA	NA	0		TGGAGGAAGTAAATGC-2	NA	NA	NA	0
TGGGCTGAGGAGTACC-2	NA	NA	NA	0		TGGGCTGAGGAGTACC-2	NA	NA	NA	0		TGGGCTGAGGAGTACC-2	NA	NA	NA	0
TGGTACACACCGGTCA-2	NA	NA	NA	0		TGGTACACACCGGTCA-2	NA	NA	NA	17.70471072		TGGTACACACCGGTCA-2	NA	NA	NA	0
TGGTAGTGTCGTTCAA-2	NA	NA	NA	0		TGGTAGTGTCGTTCAA-2	NA	NA	NA	2.808298522		TGGTAGTGTCGTTCAA-2	NA	NA	NA	0
TGTCCCACAGGCCTGT-2	NA	NA	NA	0		TGTCCCACAGGCCTGT-2	NA	NA	NA	2.766315498		TGTCCCACAGGCCTGT-2	NA	NA	NA	0
TGTGCGGTCCCGTTCA-2	NA	NA	NA	0		TGTGCGGTCCCGTTCA-2	NA	NA	NA	1.689403218		TGTGCGGTCCCGTTCA-2	NA	NA	NA	0
TGTTCATCAGCTGAAG-2	NA	NA	NA	0		TGTTCATCAGCTGAAG-2	NA	NA	NA	0		TGTTCATCAGCTGAAG-2	NA	NA	NA	0
TTACTGTCACAGACGA-2	NA	NA	NA	0		TTACTGTCACAGACGA-2	NA	NA	NA	6.831184357		TTACTGTCACAGACGA-2	NA	NA	NA	0
TTACTGTCAGGTGGAT-2	NA	NA	NA	0		TTACTGTCAGGTGGAT-2	NA	NA	NA	7.482540738		TTACTGTCAGGTGGAT-2	NA	NA	NA	0
TTAGTCTCAGCCGTCA-2	NA	NA	NA	0		TTAGTCTCAGCCGTCA-2	NA	NA	NA	0		TTAGTCTCAGCCGTCA-2	NA	NA	NA	0
TTCACGCTCTGAGGCC-2	NA	NA	NA	0		TTCACGCTCTGAGGCC-2	NA	NA	NA	0		TTCACGCTCTGAGGCC-2	NA	NA	NA	0
TTCATTGCATCCTTCG-2	NA	NA	NA	0		TTCATTGCATCCTTCG-2	NA	NA	NA	6.27779231		TTCATTGCATCCTTCG-2	NA	NA	NA	0
TTCCAATCAATCGCGC-2	NA	NA	NA	0		TTCCAATCAATCGCGC-2	NA	NA	NA	44.3581924		TTCCAATCAATCGCGC-2	NA	NA	NA	0
TTCCTCTTCTTAGCCC-2	NA	NA	NA	0		TTCCTCTTCTTAGCCC-2	NA	NA	NA	0		TTCCTCTTCTTAGCCC-2	NA	NA	NA	0
TTGTGGAGTCACAGAG-2	NA	NA	NA	0		TTGTGGAGTCACAGAG-2	NA	NA	NA	66.21382499		TTGTGGAGTCACAGAG-2	NA	NA	NA	0
TTGTGTTTCGCTATTT-2	NA	NA	NA	0		TTGTGTTTCGCTATTT-2	NA	NA	NA	10.98928545		TTGTGTTTCGCTATTT-2	NA	NA	NA	0
TTGTTTGCACGACGTC-2	NA	NA	NA	0		TTGTTTGCACGACGTC-2	NA	NA	NA	2.466851681		TTGTTTGCACGACGTC-2	NA	NA	NA	0
AAAGGGCCAGTCGGAA-3	NA	NA	NA	0		AAAGGGCCAGTCGGAA-3	NA	NA	NA	0		AAAGGGCCAGTCGGAA-3	NA	NA	NA	0
AACCACAGTCTCAGAT-3	NA	NA	NA	0		AACCACAGTCTCAGAT-3	NA	NA	NA	3.062787136		AACCACAGTCTCAGAT-3	NA	NA	NA	0
AAGACTCCAATCGAAA-3	NA	NA	NA	0		AAGACTCCAATCGAAA-3	NA	NA	NA	1.785076758		AAGACTCCAATCGAAA-3	NA	NA	NA	0
AAGCCATTCAGAATAG-3	NA	NA	NA	0		AAGCCATTCAGAATAG-3	NA	NA	NA	3.038590094		AAGCCATTCAGAATAG-3	NA	NA	NA	0
AAGTCGTGTTCTCCAC-3	NA	NA	NA	0		AAGTCGTGTTCTCCAC-3	NA	NA	NA	0		AAGTCGTGTTCTCCAC-3	NA	NA	NA	0
AAGTGAATCAAGGAGC-3	NA	NA	NA	0		AAGTGAATCAAGGAGC-3	NA	NA	NA	0		AAGTGAATCAAGGAGC-3	NA	NA	NA	0
AATAGAGCACATCATG-3	NA	NA	NA	0		AATAGAGCACATCATG-3	NA	NA	NA	18.5514416		AATAGAGCACATCATG-3	NA	NA	NA	0
AATGAAGTCGTGGAAG-3	NA	NA	NA	0		AATGAAGTCGTGGAAG-3	NA	NA	NA	0		AATGAAGTCGTGGAAG-3	NA	NA	NA	0
AATGGAACACAGACGA-3	NA	NA	NA	0		AATGGAACACAGACGA-3	NA	NA	NA	2.284148013		AATGGAACACAGACGA-3	NA	NA	NA	0
AATTTCCGTCTCCTGT-3	NA	NA	NA	0		AATTTCCGTCTCCTGT-3	NA	NA	NA	51.35259055		AATTTCCGTCTCCTGT-3	NA	NA	NA	0
ACAACCACAGGATTCT-3	NA	NA	NA	0		ACAACCACAGGATTCT-3	NA	NA	NA	0		ACAACCACAGGATTCT-3	NA	NA	NA	0
ACACCAAAGGGCCCTT-3	NA	NA	NA	0		ACACCAAAGGGCCCTT-3	NA	NA	NA	9.6828855		ACACCAAAGGGCCCTT-3	NA	NA	NA	0
ACATGCAGTCCACTCT-3	NA	NA	NA	0		ACATGCAGTCCACTCT-3	NA	NA	NA	54.73079291		ACATGCAGTCCACTCT-3	NA	NA	NA	0
ACATGCAGTTCCTAAG-3	NA	NA	NA	0		ACATGCAGTTCCTAAG-3	NA	NA	NA	0		ACATGCAGTTCCTAAG-3	NA	NA	NA	0
ACCAAACAGAGTCAAT-3	NA	NA	NA	0		ACCAAACAGAGTCAAT-3	NA	NA	NA	0		ACCAAACAGAGTCAAT-3	NA	NA	NA	0
ACCAACACAGGCATGA-3	NA	NA	NA	0		ACCAACACAGGCATGA-3	NA	NA	NA	41.52193876		ACCAACACAGGCATGA-3	NA	NA	NA	0
ACCATTTGTGTTGATC-3	NA	NA	NA	0		ACCATTTGTGTTGATC-3	NA	NA	NA	0		ACCATTTGTGTTGATC-3	NA	NA	NA	0
ACCCTCATCATTTCGT-3	NA	NA	NA	0		ACCCTCATCATTTCGT-3	NA	NA	NA	27.75368604		ACCCTCATCATTTCGT-3	NA	NA	NA	0
ACCTGAATCCGAGGCT-3	NA	NA	NA	0		ACCTGAATCCGAGGCT-3	NA	NA	NA	56.08028335		ACCTGAATCCGAGGCT-3	NA	NA	NA	0
ACCTGTCGTCGAACGA-3	NA	NA	NA	0		ACCTGTCGTCGAACGA-3	NA	NA	NA	59.86000483		ACCTGTCGTCGAACGA-3	NA	NA	NA	0
ACGTAACTCAGAGCGA-3	NA	NA	NA	0		ACGTAACTCAGAGCGA-3	NA	NA	NA	0		ACGTAACTCAGAGCGA-3	NA	NA	NA	0
ACGTCCTTCAGAGCGA-3	NA	NA	NA	0		ACGTCCTTCAGAGCGA-3	NA	NA	NA	0		ACGTCCTTCAGAGCGA-3	NA	NA	NA	0
ACTCCCAAGACTGGGT-3	NA	NA	NA	1.645548791		ACTCCCAAGACTGGGT-3	NA	NA	NA	0		ACTCCCAAGACTGGGT-3	NA	NA	NA	0
ACTCTCGCAAATCGTC-3	NA	NA	NA	0		ACTCTCGCAAATCGTC-3	NA	NA	NA	14.01173483		ACTCTCGCAAATCGTC-3	NA	NA	NA	0
ACTGTGACACCAGCCA-3	NA	NA	NA	0		ACTGTGACACCAGCCA-3	NA	NA	NA	0		ACTGTGACACCAGCCA-3	NA	NA	NA	0
ACTTTGTCAACGTAAA-3	NA	NA	NA	0		ACTTTGTCAACGTAAA-3	NA	NA	NA	0		ACTTTGTCAACGTAAA-3	NA	NA	NA	0
AGACAAAAGTTCGCAT-3	NA	NA	NA	0		AGACAAAAGTTCGCAT-3	NA	NA	NA	1.400021		AGACAAAAGTTCGCAT-3	NA	NA	NA	0
AGACAAAGTCTGTCCT-3	NA	NA	NA	0		AGACAAAGTCTGTCCT-3	NA	NA	NA	1.61231811		AGACAAAGTCTGTCCT-3	NA	NA	NA	0
AGACACTTCAGCTTGA-3	NA	NA	NA	0		AGACACTTCAGCTTGA-3	NA	NA	NA	27.69935546		AGACACTTCAGCTTGA-3	NA	NA	NA	0
AGACTCAAGATCGGTG-3	NA	NA	NA	0		AGACTCAAGATCGGTG-3	NA	NA	NA	0		AGACTCAAGATCGGTG-3	NA	NA	NA	0
AGATGAAGTGGAACAC-3	NA	NA	NA	0		AGATGAAGTGGAACAC-3	NA	NA	NA	16.68891856		AGATGAAGTGGAACAC-3	NA	NA	NA	0
AGATGCTTCTCCATAT-3	NA	NA	NA	0		AGATGCTTCTCCATAT-3	NA	NA	NA	9.685816333		AGATGCTTCTCCATAT-3	NA	NA	NA	0
AGCATCATCCATACAG-3	NA	NA	NA	1.536836039		AGCATCATCCATACAG-3	NA	NA	NA	45.33666314		AGCATCATCCATACAG-3	NA	NA	NA	0
AGCTCAAGTCCTCCAT-3	NA	NA	NA	0		AGCTCAAGTCCTCCAT-3	NA	NA	NA	15.68521398		AGCTCAAGTCCTCCAT-3	NA	NA	NA	0
AGGACTTTCTAGTCAG-3	NA	NA	NA	0		AGGACTTTCTAGTCAG-3	NA	NA	NA	0		AGGACTTTCTAGTCAG-3	NA	NA	NA	0
AGGAGGTAGACCAACG-3	NA	NA	NA	0		AGGAGGTAGACCAACG-3	NA	NA	NA	0		AGGAGGTAGACCAACG-3	NA	NA	NA	0
AGGATCTTCGTGCATA-3	NA	NA	NA	0		AGGATCTTCGTGCATA-3	NA	NA	NA	13.47708895		AGGATCTTCGTGCATA-3	NA	NA	NA	0
AGGCTGCAGGATAATC-3	NA	NA	NA	0		AGGCTGCAGGATAATC-3	NA	NA	NA	2.195751221		AGGCTGCAGGATAATC-3	NA	NA	NA	0
AGGGTCCTCGGCGATC-3	NA	NA	NA	0		AGGGTCCTCGGCGATC-3	NA	NA	NA	38.57280617		AGGGTCCTCGGCGATC-3	NA	NA	NA	0
AGGTAGGCACTGCTTC-3	NA	NA	NA	57.95163268		AGGTAGGCACTGCTTC-3	NA	NA	NA	0		AGGTAGGCACTGCTTC-3	NA	NA	NA	0
AGGTTGTAGGGCGAGA-3	NA	NA	NA	0		AGGTTGTAGGGCGAGA-3	NA	NA	NA	23.14711774		AGGTTGTAGGGCGAGA-3	NA	NA	NA	0
AGTAACCCACTTTATC-3	NA	NA	NA	0		AGTAACCCACTTTATC-3	NA	NA	NA	0		AGTAACCCACTTTATC-3	NA	NA	NA	0
AGTCAACAGACATCAA-3	NA	NA	NA	0		AGTCAACAGACATCAA-3	NA	NA	NA	38.81083599		AGTCAACAGACATCAA-3	NA	NA	NA	0
AGTCTCCAGCTCCCTT-3	NA	NA	NA	0		AGTCTCCAGCTCCCTT-3	NA	NA	NA	14.44944337		AGTCTCCAGCTCCCTT-3	NA	NA	NA	0
AGTTAGCCATCCTAAG-3	NA	NA	NA	0		AGTTAGCCATCCTAAG-3	NA	NA	NA	0		AGTTAGCCATCCTAAG-3	NA	NA	NA	0
AGTTCCCAGTAGAATC-3	NA	NA	NA	0		AGTTCCCAGTAGAATC-3	NA	NA	NA	0		AGTTCCCAGTAGAATC-3	NA	NA	NA	0
AGTTCGAAGTTGTAAG-3	NA	NA	NA	0		AGTTCGAAGTTGTAAG-3	NA	NA	NA	0		AGTTCGAAGTTGTAAG-3	NA	NA	NA	0
ATACTTCAGGCGACAT-3	NA	NA	NA	0		ATACTTCAGGCGACAT-3	NA	NA	NA	25.84647196		ATACTTCAGGCGACAT-3	NA	NA	NA	0
ATCACAGAGCCTATCA-3	NA	NA	NA	0		ATCACAGAGCCTATCA-3	NA	NA	NA	0		ATCACAGAGCCTATCA-3	NA	NA	NA	0
ATCACTTCAGAGTGAC-3	NA	NA	NA	0		ATCACTTCAGAGTGAC-3	NA	NA	NA	20.47267801		ATCACTTCAGAGTGAC-3	NA	NA	NA	0
ATCATTCCAATCGAAA-3	NA	NA	NA	0		ATCATTCCAATCGAAA-3	NA	NA	NA	0		ATCATTCCAATCGAAA-3	NA	NA	NA	0
ATCCATTAGATCGCTT-3	NA	NA	NA	0		ATCCATTAGATCGCTT-3	NA	NA	NA	20.73493837		ATCCATTAGATCGCTT-3	NA	NA	NA	0
ATCCCTGCAAGGTTGG-3	NA	NA	NA	0		ATCCCTGCAAGGTTGG-3	NA	NA	NA	1.812086618		ATCCCTGCAAGGTTGG-3	NA	NA	NA	0
ATCGGATGTTGCAACT-3	NA	NA	NA	0		ATCGGATGTTGCAACT-3	NA	NA	NA	0		ATCGGATGTTGCAACT-3	NA	NA	NA	0
ATCGTAGGTAGAGTTA-3	NA	NA	NA	0		ATCGTAGGTAGAGTTA-3	NA	NA	NA	0		ATCGTAGGTAGAGTTA-3	NA	NA	NA	0
ATCTTCAGTCTTTATC-3	NA	NA	NA	0		ATCTTCAGTCTTTATC-3	NA	NA	NA	6.855575868		ATCTTCAGTCTTTATC-3	NA	NA	NA	2.285191956
ATGAGTCCAGTTAGGG-3	NA	NA	NA	0		ATGAGTCCAGTTAGGG-3	NA	NA	NA	6.131442805		ATGAGTCCAGTTAGGG-3	NA	NA	NA	0
ATGGAGGGTGCGTGCT-3	NA	NA	NA	0		ATGGAGGGTGCGTGCT-3	NA	NA	NA	0		ATGGAGGGTGCGTGCT-3	NA	NA	NA	0
ATTACTCAGTTGCCCG-3	NA	NA	NA	0		ATTACTCAGTTGCCCG-3	NA	NA	NA	73.55355618		ATTACTCAGTTGCCCG-3	NA	NA	NA	0
ATTCACTCACGCGCAT-3	NA	NA	NA	0		ATTCACTCACGCGCAT-3	NA	NA	NA	4.085106383		ATTCACTCACGCGCAT-3	NA	NA	NA	0
ATTCAGGGTATGACAA-3	NA	NA	NA	0		ATTCAGGGTATGACAA-3	NA	NA	NA	14.53950657		ATTCAGGGTATGACAA-3	NA	NA	NA	0
CAACCTCAGATTGACA-3	NA	NA	NA	0		CAACCTCAGATTGACA-3	NA	NA	NA	3.39284957		CAACCTCAGATTGACA-3	NA	NA	NA	0
CAATCGAAGAGCTGAC-3	NA	NA	NA	0		CAATCGAAGAGCTGAC-3	NA	NA	NA	0		CAATCGAAGAGCTGAC-3	NA	NA	NA	0
CAATGACAGCCTCAGC-3	NA	NA	NA	0		CAATGACAGCCTCAGC-3	NA	NA	NA	1.171303075		CAATGACAGCCTCAGC-3	NA	NA	NA	0
CACAGGCCACCCAACG-3	NA	NA	NA	0		CACAGGCCACCCAACG-3	NA	NA	NA	24.34971455		CACAGGCCACCCAACG-3	NA	NA	NA	0
CACCGTTGTATCGCGC-3	NA	NA	NA	0		CACCGTTGTATCGCGC-3	NA	NA	NA	2.72674597		CACCGTTGTATCGCGC-3	NA	NA	NA	0
CACGGGTCACAGCTTA-3	NA	NA	NA	0		CACGGGTCACAGCTTA-3	NA	NA	NA	0		CACGGGTCACAGCTTA-3	NA	NA	NA	0
CACGTGGAGTCCTGCG-3	NA	NA	NA	0		CACGTGGAGTCCTGCG-3	NA	NA	NA	39.5256917		CACGTGGAGTCCTGCG-3	NA	NA	NA	0
CAGCAATCAAAGCTAA-3	NA	NA	NA	0		CAGCAATCAAAGCTAA-3	NA	NA	NA	19.82037783		CAGCAATCAAAGCTAA-3	NA	NA	NA	0
CAGTGCGGTCGCTTAA-3	NA	NA	NA	0		CAGTGCGGTCGCTTAA-3	NA	NA	NA	0		CAGTGCGGTCGCTTAA-3	NA	NA	NA	0
CATACTTAGAATCGCG-3	NA	NA	NA	0		CATACTTAGAATCGCG-3	NA	NA	NA	0		CATACTTAGAATCGCG-3	NA	NA	NA	0
CATCCGTCAGAGTCTT-3	NA	NA	NA	0		CATCCGTCAGAGTCTT-3	NA	NA	NA	3.45871163		CATCCGTCAGAGTCTT-3	NA	NA	NA	0
CATCGCTGTTGTTGTG-3	NA	NA	NA	0		CATCGCTGTTGTTGTG-3	NA	NA	NA	30.12161602		CATCGCTGTTGTTGTG-3	NA	NA	NA	0
CATCGCTGTTTAGAGA-3	NA	NA	NA	0		CATCGCTGTTTAGAGA-3	NA	NA	NA	24.5823789		CATCGCTGTTTAGAGA-3	NA	NA	NA	0
CATTCATTCTAGCAAC-3	NA	NA	NA	0		CATTCATTCTAGCAAC-3	NA	NA	NA	15.06591337		CATTCATTCTAGCAAC-3	NA	NA	NA	0
CATTGTTTCCATAAGC-3	NA	NA	NA	0		CATTGTTTCCATAAGC-3	NA	NA	NA	46.65743238		CATTGTTTCCATAAGC-3	NA	NA	NA	0
CCACAAAGTCGATTCA-3	NA	NA	NA	0		CCACAAAGTCGATTCA-3	NA	NA	NA	1.879964281		CCACAAAGTCGATTCA-3	NA	NA	NA	0
CCACCATAGACCTGGA-3	NA	NA	NA	0		CCACCATAGACCTGGA-3	NA	NA	NA	0		CCACCATAGACCTGGA-3	NA	NA	NA	0
CCACGTTAGCGATCGA-3	NA	NA	NA	0		CCACGTTAGCGATCGA-3	NA	NA	NA	0		CCACGTTAGCGATCGA-3	NA	NA	NA	0
CCACGTTGTAGAATGT-3	NA	NA	NA	0		CCACGTTGTAGAATGT-3	NA	NA	NA	0		CCACGTTGTAGAATGT-3	NA	NA	NA	0
CCACGTTGTAGCGTTT-3	NA	NA	NA	0		CCACGTTGTAGCGTTT-3	NA	NA	NA	8.552033781		CCACGTTGTAGCGTTT-3	NA	NA	NA	0
CCCATTGTCGCATGAT-3	NA	NA	NA	0		CCCATTGTCGCATGAT-3	NA	NA	NA	52.12620027		CCCATTGTCGCATGAT-3	NA	NA	NA	0
CCCTCTCGTTGAGAGC-3	NA	NA	NA	0		CCCTCTCGTTGAGAGC-3	NA	NA	NA	3.504314687		CCCTCTCGTTGAGAGC-3	NA	NA	NA	0
CCCTTAGAGCCTGCCA-3	NA	NA	NA	0		CCCTTAGAGCCTGCCA-3	NA	NA	NA	13.94422311		CCCTTAGAGCCTGCCA-3	NA	NA	NA	0
CCGAACGGTCTAGATC-3	NA	NA	NA	4.690981588		CCGAACGGTCTAGATC-3	NA	NA	NA	3.75278527		CCGAACGGTCTAGATC-3	NA	NA	NA	0
CCGATGGGTGCCTTCT-3	NA	NA	NA	0		CCGATGGGTGCCTTCT-3	NA	NA	NA	0		CCGATGGGTGCCTTCT-3	NA	NA	NA	0
CCGATGGTCTCTAGGA-3	NA	NA	NA	0		CCGATGGTCTCTAGGA-3	NA	NA	NA	0		CCGATGGTCTCTAGGA-3	NA	NA	NA	0
CCGCAAGCAACTTCTT-3	NA	NA	NA	0		CCGCAAGCAACTTCTT-3	NA	NA	NA	28.19010703		CCGCAAGCAACTTCTT-3	NA	NA	NA	0
CCTGTTGGTCAGTCCG-3	NA	NA	NA	0		CCTGTTGGTCAGTCCG-3	NA	NA	NA	0		CCTGTTGGTCAGTCCG-3	NA	NA	NA	0
CGAAGTTAGGATTTGA-3	NA	NA	NA	0		CGAAGTTAGGATTTGA-3	NA	NA	NA	0		CGAAGTTAGGATTTGA-3	NA	NA	NA	0
CGAGGCTAGCTATCCA-3	NA	NA	NA	0		CGAGGCTAGCTATCCA-3	NA	NA	NA	3.127198812		CGAGGCTAGCTATCCA-3	NA	NA	NA	0
CGGAACCCAAGTTCGT-3	NA	NA	NA	0		CGGAACCCAAGTTCGT-3	NA	NA	NA	3.92368434		CGGAACCCAAGTTCGT-3	NA	NA	NA	0
CGGAGAATCAGAGCGA-3	NA	NA	NA	0		CGGAGAATCAGAGCGA-3	NA	NA	NA	0		CGGAGAATCAGAGCGA-3	NA	NA	NA	0
CGGGTGTCACGTACTA-3	NA	NA	NA	0		CGGGTGTCACGTACTA-3	NA	NA	NA	58.44027641		CGGGTGTCACGTACTA-3	NA	NA	NA	0
CGTAGTAGTACGTACT-3	NA	NA	NA	0		CGTAGTAGTACGTACT-3	NA	NA	NA	2.797594069		CGTAGTAGTACGTACT-3	NA	NA	NA	8.392782207
CGTGTCTTCCATCAGA-3	NA	NA	NA	0		CGTGTCTTCCATCAGA-3	NA	NA	NA	0		CGTGTCTTCCATCAGA-3	NA	NA	NA	0
CTAACCCCAAAGGCAC-3	NA	NA	NA	0		CTAACCCCAAAGGCAC-3	NA	NA	NA	27.089395		CTAACCCCAAAGGCAC-3	NA	NA	NA	0
CTAAGTGTCTGTCCCA-3	NA	NA	NA	0		CTAAGTGTCTGTCCCA-3	NA	NA	NA	0		CTAAGTGTCTGTCCCA-3	NA	NA	NA	0
CTACATTGTAAGAACT-3	NA	NA	NA	0		CTACATTGTAAGAACT-3	NA	NA	NA	20.34261242		CTACATTGTAAGAACT-3	NA	NA	NA	1.070663812
CTCAGTCGTAACCCGC-3	NA	NA	NA	0		CTCAGTCGTAACCCGC-3	NA	NA	NA	0		CTCAGTCGTAACCCGC-3	NA	NA	NA	0
CTCATTAGTTGCATAC-3	NA	NA	NA	0		CTCATTAGTTGCATAC-3	NA	NA	NA	33.44621431		CTCATTAGTTGCATAC-3	NA	NA	NA	0
CTCCGATGTGAGACCA-3	NA	NA	NA	0		CTCCGATGTGAGACCA-3	NA	NA	NA	0		CTCCGATGTGAGACCA-3	NA	NA	NA	0
CTCTCGAAGCATGATA-3	NA	NA	NA	0		CTCTCGAAGCATGATA-3	NA	NA	NA	0		CTCTCGAAGCATGATA-3	NA	NA	NA	0
CTGCAGGTCCGTCCTA-3	NA	NA	NA	0		CTGCAGGTCCGTCCTA-3	NA	NA	NA	13.31203408		CTGCAGGTCCGTCCTA-3	NA	NA	NA	0
CTGCTCACATCTCAAG-3	NA	NA	NA	0		CTGCTCACATCTCAAG-3	NA	NA	NA	75.77696995		CTGCTCACATCTCAAG-3	NA	NA	NA	0
CTGGACGGTTCTGAGT-3	NA	NA	NA	0		CTGGACGGTTCTGAGT-3	NA	NA	NA	0		CTGGACGGTTCTGAGT-3	NA	NA	NA	0
CTTCCTTTCGCCAGTG-3	NA	NA	NA	0		CTTCCTTTCGCCAGTG-3	NA	NA	NA	43.58353511		CTTCCTTTCGCCAGTG-3	NA	NA	NA	0
CTTCGGTTCTATCGCC-3	NA	NA	NA	0		CTTCGGTTCTATCGCC-3	NA	NA	NA	0		CTTCGGTTCTATCGCC-3	NA	NA	NA	0
CTTGATTAGCGACTAG-3	NA	NA	NA	0		CTTGATTAGCGACTAG-3	NA	NA	NA	20.03606492		CTTGATTAGCGACTAG-3	NA	NA	NA	0
CTTTCAACATAACCCA-3	NA	NA	NA	0		CTTTCAACATAACCCA-3	NA	NA	NA	0		CTTTCAACATAACCCA-3	NA	NA	NA	0
CTTTCGGTCCCTCAAC-3	NA	NA	NA	0		CTTTCGGTCCCTCAAC-3	NA	NA	NA	0		CTTTCGGTCCCTCAAC-3	NA	NA	NA	0
GAAGCGATCGCCGAAC-3	NA	NA	NA	0		GAAGCGATCGCCGAAC-3	NA	NA	NA	0		GAAGCGATCGCCGAAC-3	NA	NA	NA	0
GAATCACGTTCCGCGA-3	NA	NA	NA	0		GAATCACGTTCCGCGA-3	NA	NA	NA	0		GAATCACGTTCCGCGA-3	NA	NA	NA	0
GACCAATCACAGCTGC-3	NA	NA	NA	0		GACCAATCACAGCTGC-3	NA	NA	NA	7.05342973		GACCAATCACAGCTGC-3	NA	NA	NA	0
GACCCAGCAGTATACC-3	NA	NA	NA	0		GACCCAGCAGTATACC-3	NA	NA	NA	0		GACCCAGCAGTATACC-3	NA	NA	NA	0
GACTTCCCAGCACAGA-3	NA	NA	NA	0		GACTTCCCAGCACAGA-3	NA	NA	NA	0		GACTTCCCAGCACAGA-3	NA	NA	NA	0
GAGGCCTCATTCCTAT-3	NA	NA	NA	0		GAGGCCTCATTCCTAT-3	NA	NA	NA	60.25035059		GAGGCCTCATTCCTAT-3	NA	NA	NA	0
GAGGCCTTCGACATTG-3	NA	NA	NA	0		GAGGCCTTCGACATTG-3	NA	NA	NA	17.24416662		GAGGCCTTCGACATTG-3	NA	NA	NA	0
GAGGGTACACTCGATA-3	NA	NA	NA	0		GAGGGTACACTCGATA-3	NA	NA	NA	22.93577982		GAGGGTACACTCGATA-3	NA	NA	NA	0
GAGTTGTTCCTACGAA-3	NA	NA	NA	0		GAGTTGTTCCTACGAA-3	NA	NA	NA	27.25669392		GAGTTGTTCCTACGAA-3	NA	NA	NA	0
GATAGAACAATGACCT-3	NA	NA	NA	0		GATAGAACAATGACCT-3	NA	NA	NA	0		GATAGAACAATGACCT-3	NA	NA	NA	0
GATCCCTAGGGTTAAT-3	NA	NA	NA	0		GATCCCTAGGGTTAAT-3	NA	NA	NA	1.893670407		GATCCCTAGGGTTAAT-3	NA	NA	NA	0
GATGAGGGTTGCTCCT-3	NA	NA	NA	0		GATGAGGGTTGCTCCT-3	NA	NA	NA	39.56989247		GATGAGGGTTGCTCCT-3	NA	NA	NA	1.720430108
GATTCGAGTGATCATC-3	NA	NA	NA	0		GATTCGAGTGATCATC-3	NA	NA	NA	10.50006563		GATTCGAGTGATCATC-3	NA	NA	NA	0
GATTCTTTCCGCAACG-3	NA	NA	NA	0		GATTCTTTCCGCAACG-3	NA	NA	NA	50.82233359		GATTCTTTCCGCAACG-3	NA	NA	NA	0
GCATCGGGTTCCCAAA-3	NA	NA	NA	0		GCATCGGGTTCCCAAA-3	NA	NA	NA	5.690709916		GCATCGGGTTCCCAAA-3	NA	NA	NA	0
GCCATGGTCTATCGGA-3	NA	NA	NA	0		GCCATGGTCTATCGGA-3	NA	NA	NA	14.61899251		GCCATGGTCTATCGGA-3	NA	NA	NA	0
GCCGATGGTTAAGAAC-3	NA	NA	NA	0		GCCGATGGTTAAGAAC-3	NA	NA	NA	17.57314823		GCCGATGGTTAAGAAC-3	NA	NA	NA	0
GCCGTGAAGAAAGCGA-3	NA	NA	NA	0		GCCGTGAAGAAAGCGA-3	NA	NA	NA	1.738676867		GCCGTGAAGAAAGCGA-3	NA	NA	NA	0
GCTGGGTCATGACAGG-3	NA	NA	NA	0		GCTGGGTCATGACAGG-3	NA	NA	NA	3.173092178		GCTGGGTCATGACAGG-3	NA	NA	NA	0
GCTTCACGTACCGGCT-3	NA	NA	NA	0		GCTTCACGTACCGGCT-3	NA	NA	NA	14.70227885		GCTTCACGTACCGGCT-3	NA	NA	NA	0
GGGAGATGTGGTTTAC-3	NA	NA	NA	0		GGGAGATGTGGTTTAC-3	NA	NA	NA	0		GGGAGATGTGGTTTAC-3	NA	NA	NA	0
GGGAGTACATCGAGCC-3	NA	NA	NA	0		GGGAGTACATCGAGCC-3	NA	NA	NA	8.370827666		GGGAGTACATCGAGCC-3	NA	NA	NA	0
GGGCTCAAGCTACAAA-3	NA	NA	NA	0		GGGCTCAAGCTACAAA-3	NA	NA	NA	3.38686461		GGGCTCAAGCTACAAA-3	NA	NA	NA	0
GGGCTCACAAAGACTA-3	NA	NA	NA	0		GGGCTCACAAAGACTA-3	NA	NA	NA	0		GGGCTCACAAAGACTA-3	NA	NA	NA	0
GGGTAGATCACTTGTT-3	NA	NA	NA	0		GGGTAGATCACTTGTT-3	NA	NA	NA	58.07973864		GGGTAGATCACTTGTT-3	NA	NA	NA	0
GGGTCACCATGTGCCG-3	NA	NA	NA	0		GGGTCACCATGTGCCG-3	NA	NA	NA	46.6968823		GGGTCACCATGTGCCG-3	NA	NA	NA	0
GGGTCTGCATTCCTCG-3	NA	NA	NA	0		GGGTCTGCATTCCTCG-3	NA	NA	NA	5.119344724		GGGTCTGCATTCCTCG-3	NA	NA	NA	0
GGGTGTCAGGCCTGCT-3	NA	NA	NA	0		GGGTGTCAGGCCTGCT-3	NA	NA	NA	16.78364358		GGGTGTCAGGCCTGCT-3	NA	NA	NA	0
GGGTTTATCTATGCCC-3	NA	NA	NA	0		GGGTTTATCTATGCCC-3	NA	NA	NA	52.49664266		GGGTTTATCTATGCCC-3	NA	NA	NA	0
GGTCTGGAGGGCCAAT-3	NA	NA	NA	0		GGTCTGGAGGGCCAAT-3	NA	NA	NA	76.41830717		GGTCTGGAGGGCCAAT-3	NA	NA	NA	0
GGTGTTATCCTTACCG-3	NA	NA	NA	0		GGTGTTATCCTTACCG-3	NA	NA	NA	0		GGTGTTATCCTTACCG-3	NA	NA	NA	0
GTAATGCGTGGCCACT-3	NA	NA	NA	0		GTAATGCGTGGCCACT-3	NA	NA	NA	14.68636145		GTAATGCGTGGCCACT-3	NA	NA	NA	0
GTAGATCGTATTGACC-3	NA	NA	NA	0		GTAGATCGTATTGACC-3	NA	NA	NA	0		GTAGATCGTATTGACC-3	NA	NA	NA	0
GTCATTTCAAAGGGTC-3	NA	NA	NA	0		GTCATTTCAAAGGGTC-3	NA	NA	NA	0		GTCATTTCAAAGGGTC-3	NA	NA	NA	0
GTCATTTTCACTGATG-3	NA	NA	NA	0		GTCATTTTCACTGATG-3	NA	NA	NA	0		GTCATTTTCACTGATG-3	NA	NA	NA	0
GTCCCATGTAGGAGTC-3	NA	NA	NA	0		GTCCCATGTAGGAGTC-3	NA	NA	NA	12.02465053		GTCCCATGTAGGAGTC-3	NA	NA	NA	0
GTCGCGAAGCACTCCG-3	NA	NA	NA	0		GTCGCGAAGCACTCCG-3	NA	NA	NA	0.835526591		GTCGCGAAGCACTCCG-3	NA	NA	NA	0
GTGCAGCTCAAGCGTT-3	NA	NA	NA	0		GTGCAGCTCAAGCGTT-3	NA	NA	NA	10.85355454		GTGCAGCTCAAGCGTT-3	NA	NA	NA	0
GTGCTTCTCAAACGAA-3	NA	NA	NA	0		GTGCTTCTCAAACGAA-3	NA	NA	NA	3.879728419		GTGCTTCTCAAACGAA-3	NA	NA	NA	0
GTGGAAGTCGGCTTGG-3	NA	NA	NA	0		GTGGAAGTCGGCTTGG-3	NA	NA	NA	2.089209234		GTGGAAGTCGGCTTGG-3	NA	NA	NA	0
GTGGAGAAGAAGGGAT-3	NA	NA	NA	1.14563941		GTGGAGAAGAAGGGAT-3	NA	NA	NA	0		GTGGAGAAGAAGGGAT-3	NA	NA	NA	0
GTGGCGTGTCGCAGTC-3	NA	NA	NA	0		GTGGCGTGTCGCAGTC-3	NA	NA	NA	2.210433245		GTGGCGTGTCGCAGTC-3	NA	NA	NA	0
GTGTTAGGTATCGATC-3	NA	NA	NA	0		GTGTTAGGTATCGATC-3	NA	NA	NA	57.3819486		GTGTTAGGTATCGATC-3	NA	NA	NA	0
GTTAGTGGTCGCTTGG-3	NA	NA	NA	0		GTTAGTGGTCGCTTGG-3	NA	NA	NA	7.600228007		GTTAGTGGTCGCTTGG-3	NA	NA	NA	0
GTTCCGTAGATGTTCC-3	NA	NA	NA	0		GTTCCGTAGATGTTCC-3	NA	NA	NA	0		GTTCCGTAGATGTTCC-3	NA	NA	NA	0
TAAGCACGTTAAACAG-3	NA	NA	NA	0		TAAGCACGTTAAACAG-3	NA	NA	NA	18.07798184		TAAGCACGTTAAACAG-3	NA	NA	NA	0
TAAGCCATCCAGTTCC-3	NA	NA	NA	0		TAAGCCATCCAGTTCC-3	NA	NA	NA	32.19575016		TAAGCCATCCAGTTCC-3	NA	NA	NA	0
TAATTCCAGACCAGCA-3	NA	NA	NA	0		TAATTCCAGACCAGCA-3	NA	NA	NA	0		TAATTCCAGACCAGCA-3	NA	NA	NA	0
TACAACGAGGCAGGGA-3	NA	NA	NA	0		TACAACGAGGCAGGGA-3	NA	NA	NA	0		TACAACGAGGCAGGGA-3	NA	NA	NA	0
TACCGGGTCTAAGCCA-3	NA	NA	NA	0		TACCGGGTCTAAGCCA-3	NA	NA	NA	7.919537499		TACCGGGTCTAAGCCA-3	NA	NA	NA	0
TACCTCGGTAGACAAT-3	NA	NA	NA	0		TACCTCGGTAGACAAT-3	NA	NA	NA	18.9766181		TACCTCGGTAGACAAT-3	NA	NA	NA	0
TACGCTCTCAGTCTTT-3	NA	NA	NA	31.67062549		TACGCTCTCAGTCTTT-3	NA	NA	NA	0		TACGCTCTCAGTCTTT-3	NA	NA	NA	0
TACGGTAAGAACGCGT-3	NA	NA	NA	0		TACGGTAAGAACGCGT-3	NA	NA	NA	32.18830156		TACGGTAAGAACGCGT-3	NA	NA	NA	0
TACGTCCTCCATGAGT-3	NA	NA	NA	0		TACGTCCTCCATGAGT-3	NA	NA	NA	0		TACGTCCTCCATGAGT-3	NA	NA	NA	0
TACTGCCAGTCTTCGA-3	NA	NA	NA	0		TACTGCCAGTCTTCGA-3	NA	NA	NA	62.15316315		TACTGCCAGTCTTCGA-3	NA	NA	NA	0
TAGATCGTCTTCTGTA-3	NA	NA	NA	0		TAGATCGTCTTCTGTA-3	NA	NA	NA	0		TAGATCGTCTTCTGTA-3	NA	NA	NA	0
TATTTCGCAATAACGA-3	NA	NA	NA	0		TATTTCGCAATAACGA-3	NA	NA	NA	1.871782873		TATTTCGCAATAACGA-3	NA	NA	NA	0
TCAAGACAGCGTCAGA-3	NA	NA	NA	0		TCAAGACAGCGTCAGA-3	NA	NA	NA	8.244023083		TCAAGACAGCGTCAGA-3	NA	NA	NA	0
TCACGCTAGATACATG-3	NA	NA	NA	0		TCACGCTAGATACATG-3	NA	NA	NA	37.41581442		TCACGCTAGATACATG-3	NA	NA	NA	0
TCAGTTTCAGAAACCG-3	NA	NA	NA	0		TCAGTTTCAGAAACCG-3	NA	NA	NA	21.27156701		TCAGTTTCAGAAACCG-3	NA	NA	NA	1.181753723
TCATACTAGGTGGCTA-3	NA	NA	NA	0		TCATACTAGGTGGCTA-3	NA	NA	NA	0		TCATACTAGGTGGCTA-3	NA	NA	NA	0
TCATACTTCGGTAGGA-3	NA	NA	NA	0		TCATACTTCGGTAGGA-3	NA	NA	NA	0		TCATACTTCGGTAGGA-3	NA	NA	NA	0
TCATCATTCGGCACTG-3	NA	NA	NA	4.856136943		TCATCATTCGGCACTG-3	NA	NA	NA	1.214034236		TCATCATTCGGCACTG-3	NA	NA	NA	0
TCCCACACATAACAGA-3	NA	NA	NA	0		TCCCACACATAACAGA-3	NA	NA	NA	3.192508247		TCCCACACATAACAGA-3	NA	NA	NA	0
TCCGTGTCATTCGATG-3	NA	NA	NA	0		TCCGTGTCATTCGATG-3	NA	NA	NA	28.40707336		TCCGTGTCATTCGATG-3	NA	NA	NA	0
TCCTCCCTCACGGAGA-3	NA	NA	NA	0		TCCTCCCTCACGGAGA-3	NA	NA	NA	0		TCCTCCCTCACGGAGA-3	NA	NA	NA	0
TCCTCGAAGAGAATCT-3	NA	NA	NA	0		TCCTCGAAGAGAATCT-3	NA	NA	NA	45.82748171		TCCTCGAAGAGAATCT-3	NA	NA	NA	0
TCGCACTAGAAACACT-3	NA	NA	NA	0		TCGCACTAGAAACACT-3	NA	NA	NA	10.77715244		TCGCACTAGAAACACT-3	NA	NA	NA	1.197461382
TCGGATAGTGAGCAGT-3	NA	NA	NA	0		TCGGATAGTGAGCAGT-3	NA	NA	NA	12.00480192		TCGGATAGTGAGCAGT-3	NA	NA	NA	0
TCGGATATCATTGGTG-3	NA	NA	NA	0		TCGGATATCATTGGTG-3	NA	NA	NA	27.67314936		TCGGATATCATTGGTG-3	NA	NA	NA	0
TCGGGTGTCGCCGAAC-3	NA	NA	NA	0		TCGGGTGTCGCCGAAC-3	NA	NA	NA	21.56862745		TCGGGTGTCGCCGAAC-3	NA	NA	NA	3.921568627
TCGGTCTTCAATCTTC-3	NA	NA	NA	0		TCGGTCTTCAATCTTC-3	NA	NA	NA	81.32500248		TCGGTCTTCAATCTTC-3	NA	NA	NA	0
TCTACATCAGCGTTGC-3	NA	NA	NA	0		TCTACATCAGCGTTGC-3	NA	NA	NA	18.5545969		TCTACATCAGCGTTGC-3	NA	NA	NA	0
TCTATACAGGGTCACA-3	NA	NA	NA	0		TCTATACAGGGTCACA-3	NA	NA	NA	13.0559924		TCTATACAGGGTCACA-3	NA	NA	NA	0
TCTATCAGTAGGGTAC-3	NA	NA	NA	0		TCTATCAGTAGGGTAC-3	NA	NA	NA	0		TCTATCAGTAGGGTAC-3	NA	NA	NA	0
TCTATCATCAAGCTGT-3	NA	NA	NA	0		TCTATCATCAAGCTGT-3	NA	NA	NA	0		TCTATCATCAAGCTGT-3	NA	NA	NA	22.74019329
TCTATCATCTAAACGC-3	NA	NA	NA	0		TCTATCATCTAAACGC-3	NA	NA	NA	0		TCTATCATCTAAACGC-3	NA	NA	NA	0
TCTCACGCAAAGGCTG-3	NA	NA	NA	0		TCTCACGCAAAGGCTG-3	NA	NA	NA	0		TCTCACGCAAAGGCTG-3	NA	NA	NA	0
TCTGCCATCCGTCCTA-3	NA	NA	NA	0		TCTGCCATCCGTCCTA-3	NA	NA	NA	0		TCTGCCATCCGTCCTA-3	NA	NA	NA	0
TCTGTCGCATAGACTC-3	NA	NA	NA	0		TCTGTCGCATAGACTC-3	NA	NA	NA	27.95248078		TCTGTCGCATAGACTC-3	NA	NA	NA	0
TGAATCGTCGAAGTGG-3	NA	NA	NA	0		TGAATCGTCGAAGTGG-3	NA	NA	NA	6.566347469		TGAATCGTCGAAGTGG-3	NA	NA	NA	0
TGAATGCAGCAAGCCA-3	NA	NA	NA	0		TGAATGCAGCAAGCCA-3	NA	NA	NA	6.240736407		TGAATGCAGCAAGCCA-3	NA	NA	NA	0
TGAGACTTCGCCCAGA-3	NA	NA	NA	0		TGAGACTTCGCCCAGA-3	NA	NA	NA	10.74402364		TGAGACTTCGCCCAGA-3	NA	NA	NA	0
TGATCTTTCAAACGTC-3	NA	NA	NA	0		TGATCTTTCAAACGTC-3	NA	NA	NA	0		TGATCTTTCAAACGTC-3	NA	NA	NA	0
TGATCTTTCTAGCATG-3	NA	NA	NA	0		TGATCTTTCTAGCATG-3	NA	NA	NA	0		TGATCTTTCTAGCATG-3	NA	NA	NA	8.95789788
TGATGGTCACCAAATC-3	NA	NA	NA	3.496656322		TGATGGTCACCAAATC-3	NA	NA	NA	0		TGATGGTCACCAAATC-3	NA	NA	NA	0
TGATGGTTCTCAGGCG-3	NA	NA	NA	7.360157017		TGATGGTTCTCAGGCG-3	NA	NA	NA	19.62708538		TGATGGTTCTCAGGCG-3	NA	NA	NA	0
TGCAGGCTCCTTATCA-3	NA	NA	NA	0		TGCAGGCTCCTTATCA-3	NA	NA	NA	27.65796319		TGCAGGCTCCTTATCA-3	NA	NA	NA	0
TGCTTCGCAACCTATG-3	NA	NA	NA	0		TGCTTCGCAACCTATG-3	NA	NA	NA	2.960112484		TGCTTCGCAACCTATG-3	NA	NA	NA	0
TGGAACTCAGAGTCAG-3	NA	NA	NA	0		TGGAACTCAGAGTCAG-3	NA	NA	NA	3.285690816		TGGAACTCAGAGTCAG-3	NA	NA	NA	0
TGGAGAGCAATGCAGG-3	NA	NA	NA	0		TGGAGAGCAATGCAGG-3	NA	NA	NA	6.90647482		TGGAGAGCAATGCAGG-3	NA	NA	NA	0
TGGCGTGAGAGGTCAC-3	NA	NA	NA	0		TGGCGTGAGAGGTCAC-3	NA	NA	NA	1.563660529		TGGCGTGAGAGGTCAC-3	NA	NA	NA	0
TGGCGTGGTATGTGTC-3	NA	NA	NA	0		TGGCGTGGTATGTGTC-3	NA	NA	NA	3.490604456		TGGCGTGGTATGTGTC-3	NA	NA	NA	0
TGGGAAGGTAACACGG-3	NA	NA	NA	0		TGGGAAGGTAACACGG-3	NA	NA	NA	4.498678513		TGGGAAGGTAACACGG-3	NA	NA	NA	0
TGGGCTGCACGCTATA-3	NA	NA	NA	0		TGGGCTGCACGCTATA-3	NA	NA	NA	0		TGGGCTGCACGCTATA-3	NA	NA	NA	0
TGTCCACTCACCATCC-3	NA	NA	NA	0		TGTCCACTCACCATCC-3	NA	NA	NA	0		TGTCCACTCACCATCC-3	NA	NA	NA	0
TGTCCTGGTACTCAAC-3	NA	NA	NA	0		TGTCCTGGTACTCAAC-3	NA	NA	NA	0		TGTCCTGGTACTCAAC-3	NA	NA	NA	0
TGTGAGTCAAATTAGG-3	NA	NA	NA	0		TGTGAGTCAAATTAGG-3	NA	NA	NA	0		TGTGAGTCAAATTAGG-3	NA	NA	NA	0
TGTTTGTTCATCTACT-3	NA	NA	NA	0		TGTTTGTTCATCTACT-3	NA	NA	NA	8.291301043		TGTTTGTTCATCTACT-3	NA	NA	NA	0
TTACGCCTCCTCAGAA-3	NA	NA	NA	0		TTACGCCTCCTCAGAA-3	NA	NA	NA	6.397747993		TTACGCCTCCTCAGAA-3	NA	NA	NA	0
TTAGTCTTCGCAATTG-3	NA	NA	NA	0		TTAGTCTTCGCAATTG-3	NA	NA	NA	0		TTAGTCTTCGCAATTG-3	NA	NA	NA	0
TTCCACGCAGAGATTA-3	NA	NA	NA	0		TTCCACGCAGAGATTA-3	NA	NA	NA	0		TTCCACGCAGAGATTA-3	NA	NA	NA	0
TTCCTTCCAATTCACG-3	NA	NA	NA	0		TTCCTTCCAATTCACG-3	NA	NA	NA	1.952171791		TTCCTTCCAATTCACG-3	NA	NA	NA	0
TTCGCTGGTTCTATCT-3	NA	NA	NA	0		TTCGCTGGTTCTATCT-3	NA	NA	NA	0		TTCGCTGGTTCTATCT-3	NA	NA	NA	0
TTCTTGAAGCCTCACG-3	NA	NA	NA	0		TTCTTGAAGCCTCACG-3	NA	NA	NA	0		TTCTTGAAGCCTCACG-3	NA	NA	NA	0
TTCTTGAGTGAGAGGG-3	NA	NA	NA	0		TTCTTGAGTGAGAGGG-3	NA	NA	NA	5.764727076		TTCTTGAGTGAGAGGG-3	NA	NA	NA	0
TTGAGTGTCAGAGCAG-3	NA	NA	NA	0		TTGAGTGTCAGAGCAG-3	NA	NA	NA	0		TTGAGTGTCAGAGCAG-3	NA	NA	NA	0
TTGCCTGCAGAGTCTT-3	NA	NA	NA	0		TTGCCTGCAGAGTCTT-3	NA	NA	NA	2.22457038		TTGCCTGCAGAGTCTT-3	NA	NA	NA	0
TTTACCACAACGGCTC-3	NA	NA	NA	0		TTTACCACAACGGCTC-3	NA	NA	NA	0		TTTACCACAACGGCTC-3	NA	NA	NA	0
TTTACGTTCGCGAAGA-3	NA	NA	NA	0		TTTACGTTCGCGAAGA-3	NA	NA	NA	0		TTTACGTTCGCGAAGA-3	NA	NA	NA	0
TTTCGATGTTCCTAAG-3	NA	NA	NA	0		TTTCGATGTTCCTAAG-3	NA	NA	NA	11.26316382		TTTCGATGTTCCTAAG-3	NA	NA	NA	0
TTTGTTGGTAGTTAGA-3	NA	NA	NA	0		TTTGTTGGTAGTTAGA-3	NA	NA	NA	27.37984648		TTTGTTGGTAGTTAGA-3	NA	NA	NA	0
AAAGGATCAGAGTTCT-4	NA	NA	NA	0		AAAGGATCAGAGTTCT-4	NA	NA	NA	11.52975088		AAAGGATCAGAGTTCT-4	NA	NA	NA	0
AAAGGATTCGCCAATA-4	NA	NA	NA	0		AAAGGATTCGCCAATA-4	NA	NA	NA	0		AAAGGATTCGCCAATA-4	NA	NA	NA	0
AAATGGAGTTGAGGAC-4	NA	NA	NA	0		AAATGGAGTTGAGGAC-4	NA	NA	NA	8.981447697		AAATGGAGTTGAGGAC-4	NA	NA	NA	0
AACAACCTCCCTCTAG-4	NA	NA	NA	0		AACAACCTCCCTCTAG-4	NA	NA	NA	0		AACAACCTCCCTCTAG-4	NA	NA	NA	0
AACCATGAGAGATCGC-4	NA	NA	NA	0		AACCATGAGAGATCGC-4	NA	NA	NA	0		AACCATGAGAGATCGC-4	NA	NA	NA	0
AACGAAACATGTGCCG-4	NA	NA	NA	0		AACGAAACATGTGCCG-4	NA	NA	NA	4.532321115		AACGAAACATGTGCCG-4	NA	NA	NA	0
AAGACAAGTAGCTTAC-4	NA	NA	NA	0		AAGACAAGTAGCTTAC-4	NA	NA	NA	0		AAGACAAGTAGCTTAC-4	NA	NA	NA	0
AAGCGAGAGTGGCAGT-4	NA	NA	NA	0		AAGCGAGAGTGGCAGT-4	NA	NA	NA	39.15035402		AAGCGAGAGTGGCAGT-4	NA	NA	NA	0
AATGAAGCAGAGCGTA-4	NA	NA	NA	0		AATGAAGCAGAGCGTA-4	NA	NA	NA	5.4062821		AATGAAGCAGAGCGTA-4	NA	NA	NA	0
AATGCCATCGCTGTTC-4	NA	NA	NA	0		AATGCCATCGCTGTTC-4	NA	NA	NA	0		AATGCCATCGCTGTTC-4	NA	NA	NA	0
ACAAGCTTCCTACAAG-4	NA	NA	NA	0		ACAAGCTTCCTACAAG-4	NA	NA	NA	4.838807234		ACAAGCTTCCTACAAG-4	NA	NA	NA	0
ACACCAAGTTATGACC-4	NA	NA	NA	0		ACACCAAGTTATGACC-4	NA	NA	NA	26.63495838		ACACCAAGTTATGACC-4	NA	NA	NA	0
ACAGAAAAGTCTTGGT-4	NA	NA	NA	0		ACAGAAAAGTCTTGGT-4	NA	NA	NA	0		ACAGAAAAGTCTTGGT-4	NA	NA	NA	0
ACAGAAATCCTAGAGT-4	NA	NA	NA	0		ACAGAAATCCTAGAGT-4	NA	NA	NA	0		ACAGAAATCCTAGAGT-4	NA	NA	NA	0
ACAGGGACACCTCTAC-4	NA	NA	NA	0		ACAGGGACACCTCTAC-4	NA	NA	NA	59.68664511		ACAGGGACACCTCTAC-4	NA	NA	NA	0
ACATTTCAGTACCATC-4	NA	NA	NA	0		ACATTTCAGTACCATC-4	NA	NA	NA	0		ACATTTCAGTACCATC-4	NA	NA	NA	0
ACCACAACACGTACTA-4	NA	NA	NA	0		ACCACAACACGTACTA-4	NA	NA	NA	0		ACCACAACACGTACTA-4	NA	NA	NA	0
ACCACAATCTTTGATC-4	NA	NA	NA	58.49663644		ACCACAATCTTTGATC-4	NA	NA	NA	0		ACCACAATCTTTGATC-4	NA	NA	NA	0
ACGGTTATCACTAGCA-4	NA	NA	NA	0		ACGGTTATCACTAGCA-4	NA	NA	NA	48.48191019		ACGGTTATCACTAGCA-4	NA	NA	NA	0
ACTATCTTCAATCCAG-4	NA	NA	NA	0		ACTATCTTCAATCCAG-4	NA	NA	NA	43.35188926		ACTATCTTCAATCCAG-4	NA	NA	NA	0
ACTGTCCCAGCAGACA-4	NA	NA	NA	0		ACTGTCCCAGCAGACA-4	NA	NA	NA	0		ACTGTCCCAGCAGACA-4	NA	NA	NA	0
ACTGTGAAGGAAAGGT-4	NA	NA	NA	0		ACTGTGAAGGAAAGGT-4	NA	NA	NA	0		ACTGTGAAGGAAAGGT-4	NA	NA	NA	0
ACTTAGGCAGCGAGTA-4	NA	NA	NA	0		ACTTAGGCAGCGAGTA-4	NA	NA	NA	0		ACTTAGGCAGCGAGTA-4	NA	NA	NA	0
ACTTTCACATGAAGGC-4	NA	NA	NA	0		ACTTTCACATGAAGGC-4	NA	NA	NA	2.320858718		ACTTTCACATGAAGGC-4	NA	NA	NA	0
ACTTTCATCTATGTGG-4	NA	NA	NA	0		ACTTTCATCTATGTGG-4	NA	NA	NA	0		ACTTTCATCTATGTGG-4	NA	NA	NA	0
AGACAAATCCATGAGT-4	NA	NA	NA	0		AGACAAATCCATGAGT-4	NA	NA	NA	40.75028465		AGACAAATCCATGAGT-4	NA	NA	NA	0
AGAGAGCAGGTATCTC-4	NA	NA	NA	0		AGAGAGCAGGTATCTC-4	NA	NA	NA	0		AGAGAGCAGGTATCTC-4	NA	NA	NA	0
AGAGCCCTCAACTTTC-4	NA	NA	NA	0		AGAGCCCTCAACTTTC-4	NA	NA	NA	21.01769912		AGAGCCCTCAACTTTC-4	NA	NA	NA	0
AGATGCTAGAGTGTTA-4	NA	NA	NA	0		AGATGCTAGAGTGTTA-4	NA	NA	NA	0		AGATGCTAGAGTGTTA-4	NA	NA	NA	0
AGCCACGAGCTTTCTT-4	NA	NA	NA	0		AGCCACGAGCTTTCTT-4	NA	NA	NA	0		AGCCACGAGCTTTCTT-4	NA	NA	NA	0
AGCCAGCTCCGTGGTG-4	NA	NA	NA	0		AGCCAGCTCCGTGGTG-4	NA	NA	NA	25.1177394		AGCCAGCTCCGTGGTG-4	NA	NA	NA	0
AGCGATTCATATGAAG-4	NA	NA	NA	0		AGCGATTCATATGAAG-4	NA	NA	NA	24.52714495		AGCGATTCATATGAAG-4	NA	NA	NA	0
AGCGTATCATTGAAAG-4	NA	NA	NA	0		AGCGTATCATTGAAAG-4	NA	NA	NA	4.348771472		AGCGTATCATTGAAAG-4	NA	NA	NA	0
AGCTTCCGTATGAGCG-4	NA	NA	NA	0		AGCTTCCGTATGAGCG-4	NA	NA	NA	0		AGCTTCCGTATGAGCG-4	NA	NA	NA	0
AGGAATAGTCTTCGAA-4	NA	NA	NA	0		AGGAATAGTCTTCGAA-4	NA	NA	NA	47.08520179		AGGAATAGTCTTCGAA-4	NA	NA	NA	0
AGGCCACTCTTTGATC-4	NA	NA	NA	0		AGGCCACTCTTTGATC-4	NA	NA	NA	0		AGGCCACTCTTTGATC-4	NA	NA	NA	0
AGGGTCCGTACCTTCC-4	NA	NA	NA	0		AGGGTCCGTACCTTCC-4	NA	NA	NA	7.400555042		AGGGTCCGTACCTTCC-4	NA	NA	NA	0
AGGGTCCGTGGCAGAT-4	NA	NA	NA	0		AGGGTCCGTGGCAGAT-4	NA	NA	NA	0		AGGGTCCGTGGCAGAT-4	NA	NA	NA	0
AGGGTTTCAGGGATAC-4	NA	NA	NA	0		AGGGTTTCAGGGATAC-4	NA	NA	NA	43.7465823		AGGGTTTCAGGGATAC-4	NA	NA	NA	0
AGGTAGGCAGCCGTCA-4	NA	NA	NA	0		AGGTAGGCAGCCGTCA-4	NA	NA	NA	4.465780953		AGGTAGGCAGCCGTCA-4	NA	NA	NA	0
AGTAACCCAAACACGG-4	NA	NA	NA	0		AGTAACCCAAACACGG-4	NA	NA	NA	50.04865842		AGTAACCCAAACACGG-4	NA	NA	NA	0
AGTAACCTCCTATTGT-4	NA	NA	NA	0		AGTAACCTCCTATTGT-4	NA	NA	NA	0		AGTAACCTCCTATTGT-4	NA	NA	NA	0
AGTCAACCAGGGAGAG-4	NA	NA	NA	0		AGTCAACCAGGGAGAG-4	NA	NA	NA	33.40640985		AGTCAACCAGGGAGAG-4	NA	NA	NA	0
AGTGTTGCAAATGAAC-4	NA	NA	NA	0		AGTGTTGCAAATGAAC-4	NA	NA	NA	8.038262128		AGTGTTGCAAATGAAC-4	NA	NA	NA	0
ATCACAGTCAATCAGC-4	NA	NA	NA	8.015496627		ATCACAGTCAATCAGC-4	NA	NA	NA	2.671832209		ATCACAGTCAATCAGC-4	NA	NA	NA	0
ATCATTCGTCACTACA-4	NA	NA	NA	0		ATCATTCGTCACTACA-4	NA	NA	NA	0		ATCATTCGTCACTACA-4	NA	NA	NA	0
ATCCCTGCAGACTGCC-4	NA	NA	NA	0		ATCCCTGCAGACTGCC-4	NA	NA	NA	7.804116672		ATCCCTGCAGACTGCC-4	NA	NA	NA	0
ATCCTATAGCCAGACA-4	NA	NA	NA	0		ATCCTATAGCCAGACA-4	NA	NA	NA	84.34864105		ATCCTATAGCCAGACA-4	NA	NA	NA	0
ATCGGATGTGTAGGAC-4	NA	NA	NA	0		ATCGGATGTGTAGGAC-4	NA	NA	NA	19.73116291		ATCGGATGTGTAGGAC-4	NA	NA	NA	0
ATCGGATTCTGTCAGA-4	NA	NA	NA	0		ATCGGATTCTGTCAGA-4	NA	NA	NA	0		ATCGGATTCTGTCAGA-4	NA	NA	NA	0
ATCGTAGCAGTATTCG-4	NA	NA	NA	4.191993293		ATCGTAGCAGTATTCG-4	NA	NA	NA	41.91993293		ATCGTAGCAGTATTCG-4	NA	NA	NA	0
ATCGTCCGTCGGTGAA-4	NA	NA	NA	0		ATCGTCCGTCGGTGAA-4	NA	NA	NA	0		ATCGTCCGTCGGTGAA-4	NA	NA	NA	0
ATGACCAAGACTGAGC-4	NA	NA	NA	0		ATGACCAAGACTGAGC-4	NA	NA	NA	13.8014319		ATGACCAAGACTGAGC-4	NA	NA	NA	0
ATGAGTCGTCCATCTC-4	NA	NA	NA	0		ATGAGTCGTCCATCTC-4	NA	NA	NA	0		ATGAGTCGTCCATCTC-4	NA	NA	NA	0
ATGCGATAGTTAACGA-4	NA	NA	NA	0		ATGCGATAGTTAACGA-4	NA	NA	NA	10.42873696		ATGCGATAGTTAACGA-4	NA	NA	NA	0
ATTACCTGTCGTGGTC-4	NA	NA	NA	0		ATTACCTGTCGTGGTC-4	NA	NA	NA	23.07375361		ATTACCTGTCGTGGTC-4	NA	NA	NA	0
ATTACTCCAGATCACT-4	NA	NA	NA	0		ATTACTCCAGATCACT-4	NA	NA	NA	0		ATTACTCCAGATCACT-4	NA	NA	NA	0
ATTATCCGTCTCAAGT-4	NA	NA	NA	0		ATTATCCGTCTCAAGT-4	NA	NA	NA	0		ATTATCCGTCTCAAGT-4	NA	NA	NA	0
ATTCCATCACTTGTGA-4	NA	NA	NA	0		ATTCCATCACTTGTGA-4	NA	NA	NA	55.65559011		ATTCCATCACTTGTGA-4	NA	NA	NA	0
CAACGATGTGTCGCTG-4	NA	NA	NA	0		CAACGATGTGTCGCTG-4	NA	NA	NA	8.04667069		CAACGATGTGTCGCTG-4	NA	NA	NA	0
CAAGAGGCAATAACGA-4	NA	NA	NA	0		CAAGAGGCAATAACGA-4	NA	NA	NA	20.96985583		CAAGAGGCAATAACGA-4	NA	NA	NA	0
CAAGCTATCGCCACTT-4	NA	NA	NA	0		CAAGCTATCGCCACTT-4	NA	NA	NA	50.19240422		CAAGCTATCGCCACTT-4	NA	NA	NA	0
CAATACGGTAAGTCAA-4	NA	NA	NA	0		CAATACGGTAAGTCAA-4	NA	NA	NA	0		CAATACGGTAAGTCAA-4	NA	NA	NA	0
CACAACAAGATTAGCA-4	NA	NA	NA	0		CACAACAAGATTAGCA-4	NA	NA	NA	8.717129159		CACAACAAGATTAGCA-4	NA	NA	NA	2.90570972
CACAACACAAGAATGT-4	NA	NA	NA	0		CACAACACAAGAATGT-4	NA	NA	NA	0		CACAACACAAGAATGT-4	NA	NA	NA	0
CACAACATCAATGTCG-4	NA	NA	NA	0		CACAACATCAATGTCG-4	NA	NA	NA	0		CACAACATCAATGTCG-4	NA	NA	NA	0
CACTGGGCATTCGATG-4	NA	NA	NA	0		CACTGGGCATTCGATG-4	NA	NA	NA	18.67950284		CACTGGGCATTCGATG-4	NA	NA	NA	0
CACTTCGGTAGCTTGT-4	NA	NA	NA	0		CACTTCGGTAGCTTGT-4	NA	NA	NA	0		CACTTCGGTAGCTTGT-4	NA	NA	NA	0
CAGAGCCTCACAATGC-4	NA	NA	NA	0		CAGAGCCTCACAATGC-4	NA	NA	NA	0		CAGAGCCTCACAATGC-4	NA	NA	NA	0
CAGGTATTCATGGCCG-4	NA	NA	NA	0		CAGGTATTCATGGCCG-4	NA	NA	NA	7.687872381		CAGGTATTCATGGCCG-4	NA	NA	NA	0
CATACTTCATCCTGTC-4	NA	NA	NA	0		CATACTTCATCCTGTC-4	NA	NA	NA	10.11633789		CATACTTCATCCTGTC-4	NA	NA	NA	0
CATCCGTCACCTCAGG-4	NA	NA	NA	0		CATCCGTCACCTCAGG-4	NA	NA	NA	2.933841866		CATCCGTCACCTCAGG-4	NA	NA	NA	0
CATCGCTGTACAGTTC-4	NA	NA	NA	0		CATCGCTGTACAGTTC-4	NA	NA	NA	1.404889014		CATCGCTGTACAGTTC-4	NA	NA	NA	1.404889014
CATCGGGTCAAACTGC-4	NA	NA	NA	0		CATCGGGTCAAACTGC-4	NA	NA	NA	3.967466772		CATCGGGTCAAACTGC-4	NA	NA	NA	0
CATCGGGTCATCTATC-4	NA	NA	NA	0		CATCGGGTCATCTATC-4	NA	NA	NA	0		CATCGGGTCATCTATC-4	NA	NA	NA	0
CATCGTCTCTAGTCAG-4	NA	NA	NA	0.537424928		CATCGTCTCTAGTCAG-4	NA	NA	NA	22.03442207		CATCGTCTCTAGTCAG-4	NA	NA	NA	0
CATGCAAAGTTAACAG-4	NA	NA	NA	0		CATGCAAAGTTAACAG-4	NA	NA	NA	0		CATGCAAAGTTAACAG-4	NA	NA	NA	0
CATGCCTAGACGAAGA-4	NA	NA	NA	0		CATGCCTAGACGAAGA-4	NA	NA	NA	15.15510301		CATGCCTAGACGAAGA-4	NA	NA	NA	0
CATGCTCCATTAGGCT-4	NA	NA	NA	12.93661061		CATGCTCCATTAGGCT-4	NA	NA	NA	0		CATGCTCCATTAGGCT-4	NA	NA	NA	0
CATGCTCTCACACCGG-4	NA	NA	NA	0		CATGCTCTCACACCGG-4	NA	NA	NA	46.97224723		CATGCTCTCACACCGG-4	NA	NA	NA	0
CATTCATCAGACGATG-4	NA	NA	NA	0		CATTCATCAGACGATG-4	NA	NA	NA	6.023869583		CATTCATCAGACGATG-4	NA	NA	NA	0
CCAATTTCAAGCCTGC-4	NA	NA	NA	0		CCAATTTCAAGCCTGC-4	NA	NA	NA	0		CCAATTTCAAGCCTGC-4	NA	NA	NA	0
CCACAAATCGTGGACC-4	NA	NA	NA	0		CCACAAATCGTGGACC-4	NA	NA	NA	0		CCACAAATCGTGGACC-4	NA	NA	NA	0
CCATCACCACACCTGG-4	NA	NA	NA	0		CCATCACCACACCTGG-4	NA	NA	NA	2.03469149		CCATCACCACACCTGG-4	NA	NA	NA	0
CCATCACTCCACACCT-4	NA	NA	NA	0		CCATCACTCCACACCT-4	NA	NA	NA	1.407608122		CCATCACTCCACACCT-4	NA	NA	NA	0
CCCGGAACACGTAGTT-4	NA	NA	NA	0		CCCGGAACACGTAGTT-4	NA	NA	NA	0		CCCGGAACACGTAGTT-4	NA	NA	NA	0
CCCGGAACATCAGTCA-4	NA	NA	NA	0		CCCGGAACATCAGTCA-4	NA	NA	NA	30.34736899		CCCGGAACATCAGTCA-4	NA	NA	NA	0
CCCTTAGTCCGTGGTG-4	NA	NA	NA	0		CCCTTAGTCCGTGGTG-4	NA	NA	NA	0		CCCTTAGTCCGTGGTG-4	NA	NA	NA	0
CCGGACAAGATGCTTC-4	NA	NA	NA	0		CCGGACAAGATGCTTC-4	NA	NA	NA	33.83200296		CCGGACAAGATGCTTC-4	NA	NA	NA	2.114500185
CCGGACACATTCACAG-4	NA	NA	NA	0		CCGGACACATTCACAG-4	NA	NA	NA	0		CCGGACACATTCACAG-4	NA	NA	NA	0
CCTACGTAGACATCAA-4	NA	NA	NA	0		CCTACGTAGACATCAA-4	NA	NA	NA	13.87299275		CCTACGTAGACATCAA-4	NA	NA	NA	0
CCTACGTAGATGAAGG-4	NA	NA	NA	0		CCTACGTAGATGAAGG-4	NA	NA	NA	2.734855736		CCTACGTAGATGAAGG-4	NA	NA	NA	0
CCTCTAGTCGCGGTAC-4	NA	NA	NA	0		CCTCTAGTCGCGGTAC-4	NA	NA	NA	0		CCTCTAGTCGCGGTAC-4	NA	NA	NA	0
CCTTCAGAGTAGACCG-4	NA	NA	NA	0		CCTTCAGAGTAGACCG-4	NA	NA	NA	6.464820601		CCTTCAGAGTAGACCG-4	NA	NA	NA	0
CGAAGGATCCCAGGCA-4	NA	NA	NA	0		CGAAGGATCCCAGGCA-4	NA	NA	NA	6.293761309		CGAAGGATCCCAGGCA-4	NA	NA	NA	0
CGGAATTCAGTGCCTG-4	NA	NA	NA	0		CGGAATTCAGTGCCTG-4	NA	NA	NA	5.108556833		CGGAATTCAGTGCCTG-4	NA	NA	NA	0
CGGAATTTCCATTGCC-4	NA	NA	NA	0		CGGAATTTCCATTGCC-4	NA	NA	NA	5.914826498		CGGAATTTCCATTGCC-4	NA	NA	NA	0
CGGCAGTGTGCGTGCT-4	NA	NA	NA	0		CGGCAGTGTGCGTGCT-4	NA	NA	NA	0		CGGCAGTGTGCGTGCT-4	NA	NA	NA	0
CGGGACTCAGTGTACT-4	NA	NA	NA	0		CGGGACTCAGTGTACT-4	NA	NA	NA	0		CGGGACTCAGTGTACT-4	NA	NA	NA	0
CGGGACTGTTTCGTAG-4	NA	NA	NA	0		CGGGACTGTTTCGTAG-4	NA	NA	NA	3.52081683		CGGGACTGTTTCGTAG-4	NA	NA	NA	0
CGGGTCAAGGTGTGAC-4	NA	NA	NA	0		CGGGTCAAGGTGTGAC-4	NA	NA	NA	0		CGGGTCAAGGTGTGAC-4	NA	NA	NA	61.8716164
CGTAATGTCCGAAATC-4	NA	NA	NA	0		CGTAATGTCCGAAATC-4	NA	NA	NA	0		CGTAATGTCCGAAATC-4	NA	NA	NA	0
CTAAGTGGTGACACAG-4	NA	NA	NA	0		CTAAGTGGTGACACAG-4	NA	NA	NA	0		CTAAGTGGTGACACAG-4	NA	NA	NA	0
CTACCTGCACAAATAG-4	NA	NA	NA	0		CTACCTGCACAAATAG-4	NA	NA	NA	8.520306731		CTACCTGCACAAATAG-4	NA	NA	NA	0
CTAGACACAATTGAGA-4	NA	NA	NA	0		CTAGACACAATTGAGA-4	NA	NA	NA	2.205071665		CTAGACACAATTGAGA-4	NA	NA	NA	4.41014333
CTCAACCCAAGTTTGC-4	NA	NA	NA	0		CTCAACCCAAGTTTGC-4	NA	NA	NA	0		CTCAACCCAAGTTTGC-4	NA	NA	NA	0
CTCAAGAGTGGGCTCT-4	NA	NA	NA	0		CTCAAGAGTGGGCTCT-4	NA	NA	NA	34.15088482		CTCAAGAGTGGGCTCT-4	NA	NA	NA	0
CTCAGAAGTTCGTGCG-4	NA	NA	NA	0		CTCAGAAGTTCGTGCG-4	NA	NA	NA	41.49090658		CTCAGAAGTTCGTGCG-4	NA	NA	NA	0
CTCCACAGTGGTCTTA-4	NA	NA	NA	0		CTCCACAGTGGTCTTA-4	NA	NA	NA	27.26762371		CTCCACAGTGGTCTTA-4	NA	NA	NA	0
CTGAGCGCACTACTTT-4	NA	NA	NA	0		CTGAGCGCACTACTTT-4	NA	NA	NA	0		CTGAGCGCACTACTTT-4	NA	NA	NA	0
CTGCAGGAGTCATGAA-4	NA	NA	NA	0		CTGCAGGAGTCATGAA-4	NA	NA	NA	2.095667208		CTGCAGGAGTCATGAA-4	NA	NA	NA	0
CTGCCATTCCGCTGTT-4	NA	NA	NA	0		CTGCCATTCCGCTGTT-4	NA	NA	NA	4.520540205		CTGCCATTCCGCTGTT-4	NA	NA	NA	0
CTGTGAAAGCCAGACA-4	NA	NA	NA	0		CTGTGAAAGCCAGACA-4	NA	NA	NA	0		CTGTGAAAGCCAGACA-4	NA	NA	NA	0
CTTCCGAGTCCTCCTA-4	NA	NA	NA	0		CTTCCGAGTCCTCCTA-4	NA	NA	NA	0		CTTCCGAGTCCTCCTA-4	NA	NA	NA	0
CTTCGGTCACATGACT-4	NA	NA	NA	0		CTTCGGTCACATGACT-4	NA	NA	NA	0		CTTCGGTCACATGACT-4	NA	NA	NA	0
CTTTCAAAGACCAAAT-4	NA	NA	NA	0		CTTTCAAAGACCAAAT-4	NA	NA	NA	32.86770748		CTTTCAAAGACCAAAT-4	NA	NA	NA	1.565128927
GAAACCTCAGTTTCGA-4	NA	NA	NA	0		GAAACCTCAGTTTCGA-4	NA	NA	NA	35.85434174		GAAACCTCAGTTTCGA-4	NA	NA	NA	0
GAAATGAAGAGCTTTC-4	NA	NA	NA	0		GAAATGAAGAGCTTTC-4	NA	NA	NA	4.710592946		GAAATGAAGAGCTTTC-4	NA	NA	NA	0
GAACGTTCACATTCTT-4	NA	NA	NA	0		GAACGTTCACATTCTT-4	NA	NA	NA	12.67778614		GAACGTTCACATTCTT-4	NA	NA	NA	0
GAAGAATCACCTATCC-4	NA	NA	NA	0		GAAGAATCACCTATCC-4	NA	NA	NA	9.881422925		GAAGAATCACCTATCC-4	NA	NA	NA	0
GACCTTCTCTTGCAAG-4	NA	NA	NA	0		GACCTTCTCTTGCAAG-4	NA	NA	NA	30.759372		GACCTTCTCTTGCAAG-4	NA	NA	NA	1.2816405
GACGTTAAGTGGTGAC-4	NA	NA	NA	0		GACGTTAAGTGGTGAC-4	NA	NA	NA	0		GACGTTAAGTGGTGAC-4	NA	NA	NA	0
GACTATGCACAATCTG-4	NA	NA	NA	0		GACTATGCACAATCTG-4	NA	NA	NA	31.21674353		GACTATGCACAATCTG-4	NA	NA	NA	0
GACTCAACAGTTTCAG-4	NA	NA	NA	0		GACTCAACAGTTTCAG-4	NA	NA	NA	4.150453956		GACTCAACAGTTTCAG-4	NA	NA	NA	0
GAGACCCAGATCCTAC-4	NA	NA	NA	0		GAGACCCAGATCCTAC-4	NA	NA	NA	0		GAGACCCAGATCCTAC-4	NA	NA	NA	0
GAGTGAGTCCTAGCTC-4	NA	NA	NA	0		GAGTGAGTCCTAGCTC-4	NA	NA	NA	0		GAGTGAGTCCTAGCTC-4	NA	NA	NA	0
GATCCCTTCAGCAATC-4	NA	NA	NA	0		GATCCCTTCAGCAATC-4	NA	NA	NA	17.04359226		GATCCCTTCAGCAATC-4	NA	NA	NA	0
GATTGGTGTGTAAATG-4	NA	NA	NA	0		GATTGGTGTGTAAATG-4	NA	NA	NA	32.13155035		GATTGGTGTGTAAATG-4	NA	NA	NA	0
GATTGGTTCGACCACG-4	NA	NA	NA	0		GATTGGTTCGACCACG-4	NA	NA	NA	0		GATTGGTTCGACCACG-4	NA	NA	NA	0
GCAACCGGTTTCACAG-4	NA	NA	NA	0		GCAACCGGTTTCACAG-4	NA	NA	NA	59.06070759		GCAACCGGTTTCACAG-4	NA	NA	NA	0
GCACGGTTCTAGTCAG-4	NA	NA	NA	0		GCACGGTTCTAGTCAG-4	NA	NA	NA	0		GCACGGTTCTAGTCAG-4	NA	NA	NA	0
GCACTAACACACAGCC-4	NA	NA	NA	0		GCACTAACACACAGCC-4	NA	NA	NA	0		GCACTAACACACAGCC-4	NA	NA	NA	0
GCACTAATCAAGGAGC-4	NA	NA	NA	0		GCACTAATCAAGGAGC-4	NA	NA	NA	2.631405829		GCACTAATCAAGGAGC-4	NA	NA	NA	0
GCAGTTACACAAATGA-4	NA	NA	NA	45.87448232		GCAGTTACACAAATGA-4	NA	NA	NA	0		GCAGTTACACAAATGA-4	NA	NA	NA	2.548582351
GCATTAGAGCTAGCCC-4	NA	NA	NA	0		GCATTAGAGCTAGCCC-4	NA	NA	NA	0		GCATTAGAGCTAGCCC-4	NA	NA	NA	0
GCGATCGCATAGAATG-4	NA	NA	NA	0		GCGATCGCATAGAATG-4	NA	NA	NA	2.982626202		GCGATCGCATAGAATG-4	NA	NA	NA	0
GCGTGCACACACTTAG-4	NA	NA	NA	0		GCGTGCACACACTTAG-4	NA	NA	NA	1.961457363		GCGTGCACACACTTAG-4	NA	NA	NA	0
GCTACCTCAGAGCCCT-4	NA	NA	NA	0		GCTACCTCAGAGCCCT-4	NA	NA	NA	0		GCTACCTCAGAGCCCT-4	NA	NA	NA	0
GCTACCTTCCGCATAA-4	NA	NA	NA	0		GCTACCTTCCGCATAA-4	NA	NA	NA	29.10325593		GCTACCTTCCGCATAA-4	NA	NA	NA	0
GCTCAAAGTAGCGTAG-4	NA	NA	NA	0		GCTCAAAGTAGCGTAG-4	NA	NA	NA	0		GCTCAAAGTAGCGTAG-4	NA	NA	NA	0
GGAACCCAGATAGTCA-4	NA	NA	NA	0		GGAACCCAGATAGTCA-4	NA	NA	NA	0		GGAACCCAGATAGTCA-4	NA	NA	NA	0
GGAACCCGTTTACCAG-4	NA	NA	NA	0		GGAACCCGTTTACCAG-4	NA	NA	NA	0		GGAACCCGTTTACCAG-4	NA	NA	NA	2.784739627
GGAATCTGTTCAGCTA-4	NA	NA	NA	0		GGAATCTGTTCAGCTA-4	NA	NA	NA	3.455872824		GGAATCTGTTCAGCTA-4	NA	NA	NA	0
GGAGCAAGTTGGAGAC-4	NA	NA	NA	0		GGAGCAAGTTGGAGAC-4	NA	NA	NA	0		GGAGCAAGTTGGAGAC-4	NA	NA	NA	0
GGGACTCCAGCGCGTT-4	NA	NA	NA	0		GGGACTCCAGCGCGTT-4	NA	NA	NA	3.372396931		GGGACTCCAGCGCGTT-4	NA	NA	NA	0
GGGAGATAGAAGCCTG-4	NA	NA	NA	0		GGGAGATAGAAGCCTG-4	NA	NA	NA	4.751722499		GGGAGATAGAAGCCTG-4	NA	NA	NA	0
GGGATCCTCTCGTGGG-4	NA	NA	NA	0		GGGATCCTCTCGTGGG-4	NA	NA	NA	11.16209847		GGGATCCTCTCGTGGG-4	NA	NA	NA	0
GGGATGAAGGAACTAT-4	NA	NA	NA	0		GGGATGAAGGAACTAT-4	NA	NA	NA	15.34078457		GGGATGAAGGAACTAT-4	NA	NA	NA	0
GGGTGTCTCGGACTTA-4	NA	NA	NA	0		GGGTGTCTCGGACTTA-4	NA	NA	NA	0		GGGTGTCTCGGACTTA-4	NA	NA	NA	0
GGGTTTAAGTTACGAA-4	NA	NA	NA	0		GGGTTTAAGTTACGAA-4	NA	NA	NA	39.92606285		GGGTTTAAGTTACGAA-4	NA	NA	NA	0
GGTAACTGTGCTAGCC-4	NA	NA	NA	0		GGTAACTGTGCTAGCC-4	NA	NA	NA	2.865945404		GGTAACTGTGCTAGCC-4	NA	NA	NA	0
GGTGAAGGTCCTGGGT-4	NA	NA	NA	2.07253886		GGTGAAGGTCCTGGGT-4	NA	NA	NA	2.07253886		GGTGAAGGTCCTGGGT-4	NA	NA	NA	0
GGTGTTATCCGAGAAG-4	NA	NA	NA	0		GGTGTTATCCGAGAAG-4	NA	NA	NA	0		GGTGTTATCCGAGAAG-4	NA	NA	NA	0
GTAAGTCAGAATCCCT-4	NA	NA	NA	0		GTAAGTCAGAATCCCT-4	NA	NA	NA	0		GTAAGTCAGAATCCCT-4	NA	NA	NA	0
GTAAGTCTCACTACTT-4	NA	NA	NA	0		GTAAGTCTCACTACTT-4	NA	NA	NA	7.638689965		GTAAGTCTCACTACTT-4	NA	NA	NA	0
GTACAACGTACCCAGC-4	NA	NA	NA	0		GTACAACGTACCCAGC-4	NA	NA	NA	0		GTACAACGTACCCAGC-4	NA	NA	NA	0
GTCAAACAGGTGATAT-4	NA	NA	NA	0		GTCAAACAGGTGATAT-4	NA	NA	NA	47.64362568		GTCAAACAGGTGATAT-4	NA	NA	NA	0
GTCATTTGTCGACTGC-4	NA	NA	NA	0		GTCATTTGTCGACTGC-4	NA	NA	NA	31.77304965		GTCATTTGTCGACTGC-4	NA	NA	NA	0
GTCTTTAAGGTGCTAG-4	NA	NA	NA	0		GTCTTTAAGGTGCTAG-4	NA	NA	NA	2.729537002		GTCTTTAAGGTGCTAG-4	NA	NA	NA	0
GTGAGTTGTTCTCGTC-4	NA	NA	NA	29.81260647		GTGAGTTGTTCTCGTC-4	NA	NA	NA	0		GTGAGTTGTTCTCGTC-4	NA	NA	NA	0
GTGATGTTCCTTGACC-4	NA	NA	NA	0		GTGATGTTCCTTGACC-4	NA	NA	NA	26.29632673		GTGATGTTCCTTGACC-4	NA	NA	NA	0
GTGCGTGAGGCGAACT-4	NA	NA	NA	0		GTGCGTGAGGCGAACT-4	NA	NA	NA	0		GTGCGTGAGGCGAACT-4	NA	NA	NA	0
GTGCGTGGTGGGAGAG-4	NA	NA	NA	0		GTGCGTGGTGGGAGAG-4	NA	NA	NA	0		GTGCGTGGTGGGAGAG-4	NA	NA	NA	0
GTGGAAGGTAGTTAGA-4	NA	NA	NA	29.38745523		GTGGAAGGTAGTTAGA-4	NA	NA	NA	0		GTGGAAGGTAGTTAGA-4	NA	NA	NA	0
GTGTGATGTCGGATTT-4	NA	NA	NA	0		GTGTGATGTCGGATTT-4	NA	NA	NA	45.58693175		GTGTGATGTCGGATTT-4	NA	NA	NA	0
GTTGTCCAGCTGAAAT-4	NA	NA	NA	0		GTTGTCCAGCTGAAAT-4	NA	NA	NA	0		GTTGTCCAGCTGAAAT-4	NA	NA	NA	0
GTTGTGAAGAAAGCGA-4	NA	NA	NA	0		GTTGTGAAGAAAGCGA-4	NA	NA	NA	4.235941968		GTTGTGAAGAAAGCGA-4	NA	NA	NA	0
TAAGTCGGTCTGTGCG-4	NA	NA	NA	0		TAAGTCGGTCTGTGCG-4	NA	NA	NA	2.512247205		TAAGTCGGTCTGTGCG-4	NA	NA	NA	0.837415735
TACATTCTCCCAATAG-4	NA	NA	NA	0.94237384		TACATTCTCCCAATAG-4	NA	NA	NA	18.84747679		TACATTCTCCCAATAG-4	NA	NA	NA	0.94237384
TACCCACCACAGACGA-4	NA	NA	NA	0		TACCCACCACAGACGA-4	NA	NA	NA	1.243742421		TACCCACCACAGACGA-4	NA	NA	NA	0
TAGTGCACACTCCACT-4	NA	NA	NA	0		TAGTGCACACTCCACT-4	NA	NA	NA	6.651700341		TAGTGCACACTCCACT-4	NA	NA	NA	0
TATCTTGTCGAGAGAC-4	NA	NA	NA	0		TATCTTGTCGAGAGAC-4	NA	NA	NA	5.534544784		TATCTTGTCGAGAGAC-4	NA	NA	NA	0
TCACACCTCCCTATTA-4	NA	NA	NA	0		TCACACCTCCCTATTA-4	NA	NA	NA	0		TCACACCTCCCTATTA-4	NA	NA	NA	0
TCACTATCATGGCACC-4	NA	NA	NA	0		TCACTATCATGGCACC-4	NA	NA	NA	27.54109648		TCACTATCATGGCACC-4	NA	NA	NA	0
TCAGGGCAGCCTCATA-4	NA	NA	NA	1.845103556		TCAGGGCAGCCTCATA-4	NA	NA	NA	0		TCAGGGCAGCCTCATA-4	NA	NA	NA	0
TCAGGGCGTTGTTTGG-4	NA	NA	NA	0		TCAGGGCGTTGTTTGG-4	NA	NA	NA	0		TCAGGGCGTTGTTTGG-4	NA	NA	NA	0
TCATATCTCTGTGCTC-4	NA	NA	NA	0		TCATATCTCTGTGCTC-4	NA	NA	NA	1.648464867		TCATATCTCTGTGCTC-4	NA	NA	NA	0
TCCCAGTCAGCGACAA-4	NA	NA	NA	0		TCCCAGTCAGCGACAA-4	NA	NA	NA	26.75309976		TCCCAGTCAGCGACAA-4	NA	NA	NA	0
TCCGAAATCCGTGACG-4	NA	NA	NA	0		TCCGAAATCCGTGACG-4	NA	NA	NA	0		TCCGAAATCCGTGACG-4	NA	NA	NA	0
TCGATTTAGCCGCTTG-4	NA	NA	NA	0		TCGATTTAGCCGCTTG-4	NA	NA	NA	0.662142029		TCGATTTAGCCGCTTG-4	NA	NA	NA	0.662142029
TCGGGTGGTACTGCCG-4	NA	NA	NA	0		TCGGGTGGTACTGCCG-4	NA	NA	NA	25.42911634		TCGGGTGGTACTGCCG-4	NA	NA	NA	0
TCTACATAGTCGCGAA-4	NA	NA	NA	0		TCTACATAGTCGCGAA-4	NA	NA	NA	18.21256667		TCTACATAGTCGCGAA-4	NA	NA	NA	0
TCTATACGTATTGAGA-4	NA	NA	NA	0		TCTATACGTATTGAGA-4	NA	NA	NA	0		TCTATACGTATTGAGA-4	NA	NA	NA	0
TCTATCACACATGTTG-4	NA	NA	NA	0		TCTATCACACATGTTG-4	NA	NA	NA	0		TCTATCACACATGTTG-4	NA	NA	NA	0
TCTCACGTCTCGCTTG-4	NA	NA	NA	0		TCTCACGTCTCGCTTG-4	NA	NA	NA	0		TCTCACGTCTCGCTTG-4	NA	NA	NA	0
TCTCAGCCACAAGTTC-4	NA	NA	NA	1.128158845		TCTCAGCCACAAGTTC-4	NA	NA	NA	4.512635379		TCTCAGCCACAAGTTC-4	NA	NA	NA	0
TCTTAGTTCACCTCTG-4	NA	NA	NA	0		TCTTAGTTCACCTCTG-4	NA	NA	NA	16.83400469		TCTTAGTTCACCTCTG-4	NA	NA	NA	0
TGAATCGGTTCGAAGG-4	NA	NA	NA	0		TGAATCGGTTCGAAGG-4	NA	NA	NA	25.13777434		TGAATCGGTTCGAAGG-4	NA	NA	NA	0
TGAATCGTCCGCTAGG-4	NA	NA	NA	0		TGAATCGTCCGCTAGG-4	NA	NA	NA	2.637826431		TGAATCGTCCGCTAGG-4	NA	NA	NA	0
TGACAGTCAAAGGGCT-4	NA	NA	NA	0		TGACAGTCAAAGGGCT-4	NA	NA	NA	0		TGACAGTCAAAGGGCT-4	NA	NA	NA	0
TGATCAGTCGTAGCCG-4	NA	NA	NA	0		TGATCAGTCGTAGCCG-4	NA	NA	NA	0		TGATCAGTCGTAGCCG-4	NA	NA	NA	0
TGCACGGCAGTCGGTC-4	NA	NA	NA	0		TGCACGGCAGTCGGTC-4	NA	NA	NA	4.829362524		TGCACGGCAGTCGGTC-4	NA	NA	NA	0
TGCCGAGGTACTTGTG-4	NA	NA	NA	0		TGCCGAGGTACTTGTG-4	NA	NA	NA	8.863283847		TGCCGAGGTACTTGTG-4	NA	NA	NA	0
TGCCGAGTCTAGTGTG-4	NA	NA	NA	0		TGCCGAGTCTAGTGTG-4	NA	NA	NA	0		TGCCGAGTCTAGTGTG-4	NA	NA	NA	0
TGCTTGCGTGTATACC-4	NA	NA	NA	0		TGCTTGCGTGTATACC-4	NA	NA	NA	11.14702932		TGCTTGCGTGTATACC-4	NA	NA	NA	0
TGGAACTTCTACACTT-4	NA	NA	NA	0		TGGAACTTCTACACTT-4	NA	NA	NA	0		TGGAACTTCTACACTT-4	NA	NA	NA	0
TGGCGTGGTCGCTTGG-4	NA	NA	NA	0		TGGCGTGGTCGCTTGG-4	NA	NA	NA	0		TGGCGTGGTCGCTTGG-4	NA	NA	NA	0
TGGGATTGTACGATGG-4	NA	NA	NA	6.143213669		TGGGATTGTACGATGG-4	NA	NA	NA	33.78767518		TGGGATTGTACGATGG-4	NA	NA	NA	0
TGGGCGTCACCTTCGT-4	NA	NA	NA	0		TGGGCGTCACCTTCGT-4	NA	NA	NA	0		TGGGCGTCACCTTCGT-4	NA	NA	NA	0
TGGTTAGCATAGGTAA-4	NA	NA	NA	0		TGGTTAGCATAGGTAA-4	NA	NA	NA	0		TGGTTAGCATAGGTAA-4	NA	NA	NA	0
TGTAAGCCAGAGTCAG-4	NA	NA	NA	0		TGTAAGCCAGAGTCAG-4	NA	NA	NA	38.53069612		TGTAAGCCAGAGTCAG-4	NA	NA	NA	0
TGTAGACCACACCGAC-4	NA	NA	NA	0		TGTAGACCACACCGAC-4	NA	NA	NA	0		TGTAGACCACACCGAC-4	NA	NA	NA	0
TGTAGACGTCATATGC-4	NA	NA	NA	0		TGTAGACGTCATATGC-4	NA	NA	NA	1.839249586		TGTAGACGTCATATGC-4	NA	NA	NA	0
TGTGATGAGTGGTCAG-4	NA	NA	NA	0		TGTGATGAGTGGTCAG-4	NA	NA	NA	13.76857323		TGTGATGAGTGGTCAG-4	NA	NA	NA	0
TGTGTGAAGCGGGTTA-4	NA	NA	NA	0		TGTGTGAAGCGGGTTA-4	NA	NA	NA	1.95427008		TGTGTGAAGCGGGTTA-4	NA	NA	NA	0
TGTTCTAAGCAGCAGT-4	NA	NA	NA	0		TGTTCTAAGCAGCAGT-4	NA	NA	NA	0		TGTTCTAAGCAGCAGT-4	NA	NA	NA	0
TGTTCTAAGTGCCTCG-4	NA	NA	NA	0		TGTTCTAAGTGCCTCG-4	NA	NA	NA	0		TGTTCTAAGTGCCTCG-4	NA	NA	NA	0
TGTTTGTTCAGCTTCC-4	NA	NA	NA	0		TGTTTGTTCAGCTTCC-4	NA	NA	NA	22.62016965		TGTTTGTTCAGCTTCC-4	NA	NA	NA	1.50801131
TTAATCCCAAATGAAC-4	NA	NA	NA	0		TTAATCCCAAATGAAC-4	NA	NA	NA	0		TTAATCCCAAATGAAC-4	NA	NA	NA	0
TTACGCCCAAGCGGAT-4	NA	NA	NA	1.189555701		TTACGCCCAAGCGGAT-4	NA	NA	NA	11.89555701		TTACGCCCAAGCGGAT-4	NA	NA	NA	0
TTATTGCCAACCAATC-4	NA	NA	NA	1.384466288		TTATTGCCAACCAATC-4	NA	NA	NA	0		TTATTGCCAACCAATC-4	NA	NA	NA	0
TTCCACGTCATTCTTG-4	NA	NA	NA	0		TTCCACGTCATTCTTG-4	NA	NA	NA	0		TTCCACGTCATTCTTG-4	NA	NA	NA	0
TTCCGGTCACCTATCC-4	NA	NA	NA	2.361275089		TTCCGGTCACCTATCC-4	NA	NA	NA	2.361275089		TTCCGGTCACCTATCC-4	NA	NA	NA	0
TTCTGTATCCGACATA-4	NA	NA	NA	0		TTCTGTATCCGACATA-4	NA	NA	NA	11.0631707		TTCTGTATCCGACATA-4	NA	NA	NA	0
TTGCTGCCACCGTGCA-4	NA	NA	NA	0		TTGCTGCCACCGTGCA-4	NA	NA	NA	34.36252463		TTGCTGCCACCGTGCA-4	NA	NA	NA	0
TTGGATGGTGACTATC-4	NA	NA	NA	0		TTGGATGGTGACTATC-4	NA	NA	NA	0		TTGGATGGTGACTATC-4	NA	NA	NA	0
TTGTTGTGTAACGGTG-4	NA	NA	NA	0		TTGTTGTGTAACGGTG-4	NA	NA	NA	0		TTGTTGTGTAACGGTG-4	NA	NA	NA	0
TTTACCACACGTCATA-4	NA	NA	NA	0		TTTACCACACGTCATA-4	NA	NA	NA	98.93256964		TTTACCACACGTCATA-4	NA	NA	NA	0
TTTCATGAGTGAGTTA-4	NA	NA	NA	0		TTTCATGAGTGAGTTA-4	NA	NA	NA	0		TTTCATGAGTGAGTTA-4	NA	NA	NA	0
TTTGTTGGTTGTACGT-4	NA	NA	NA	0		TTTGTTGGTTGTACGT-4	NA	NA	NA	9.111617312		TTTGTTGGTTGTACGT-4	NA	NA	NA	0
