# Supplementary material for: Gene-expression memory-based prediction of cell lineages from scRNA-seq datasets
Source: Nat Commun. 2024 Mar 29;15:2744. doi: 10.1038/s41467-024-47158-y (PMC10980719; doi:10.1038/s41467-024-47158-y)
Supplement: Supplementary file 11 — Source Data [file 41467_2024_47158_MOESM11_ESM.zip › Source Data files/Source Data file S22a.xlsx]

## Sheet: FigS22A_top
GO.ID	Term	Annotated	Significant	Expected	classicFisher	Enrichment	95% expression matched controls	enrichment over 95% expression matched controls
GO:0043627	response to estrogen	51	32	18.79	0.00015	1.69931	28	1.14286
GO:0010595	positive regulation of endothelial cell ...	74	43	27.27	0.00016	1.57472	42	1.02381
GO:0050854	regulation of antigen receptor-mediated ...	34	23	12.53	0.00026	1.82898	18	1.27778
GO:0099024	plasma membrane invagination	46	29	16.95	0.00027	1.70674	25	1.16
GO:0002042	cell migration involved in sprouting ang...	37	24	13.63	0.00049	1.75528	23	1.04348

## Sheet: FigS22A_bottom
GO.ID	Term	Annotated	Significant	Expected	classicFisher	Enrichment	95% expression matched controls	enrichment over 95% expression matched controls
GO:0031589	cell-substrate adhesion	242	61	38.5	0.00012	1.5829	52	1.17308
GO:0050678	regulation of epithelial cell proliferat...	193	51	30.71	0.00012	1.65855	45	1.13333
GO:0002040	sprouting angiogenesis	76	25	12.09	0.00019	2.05906	21	1.19048
GO:0030856	regulation of epithelial cell differenti...	78	25	12.41	0.0003	2.00639	18	1.38889
GO:0010594	regulation of endothelial cell migration	116	33	18.46	0.00044	1.78341	32	1.03125
