# Supplementary material for: Gene-expression memory-based prediction of cell lineages from scRNA-seq datasets
Source: Nat Commun. 2024 Mar 29;15:2744. doi: 10.1038/s41467-024-47158-y (PMC10980719; doi:10.1038/s41467-024-47158-y)
Supplement: Supplementary file 11 — Source Data [file 41467_2024_47158_MOESM11_ESM.zip › Source Data files/Source Data file S2i.csv]

D_2	DC_2	D_3	DC_3	D_5	DC_5	D_6	DC_6	D_8	DC_8	D_9	DC_9	D_11	DC_11	D_12	DC_12	D_14	DC_14	D_15	DC_15	D_17	DC_17	D_21	DC_21	D_23	DC_23	D_25	DC_25	D_30	DC_30
0.032762348	0.035179196	0.03922384	0.279540529	0.035494679	0.052185268	0.057029118	0.062931184	0.060073314	0.027566722	0.07844212	0.125905275	0.05374191	0.131155037	0.110227177	0.151866784	0.00765821	0.333434748	0.079364295	0.107706157	0.125605599	0.120827744	0.076199156	0.130134519	0.093310224	0.018111893	0.04687587	0.008865463	0.011578389	0.033479521
0.077723	0.111663128	0.06681041	0.085379063	0.079738628	0.079738628	0.151062219	0.21984266	0.014740222	0.015272568	0.11414835	0.083960303	0.019605509	0.115399233	0.218673774	0.042148061	0.080953248	0.083197793	0.027042397	0.018243332	0.057588285	0.062262629	NA	NA	0.079801698	0.011014164	0.04392022	0.041332097	0.030405493	0.01971943
0.049089808	0.071575733	NA	NA	0.060947339	0.032409456	0.023433676	0.108626933	0.035370159	0.051733221	0.028720287	0.057591569	0.13636552	0.149326453	0.136172031	0.095782962	0.022716312	0.064786269	0.007414729	0.29072446	0.120410273	0.103096105	NA	NA	0.005163151	0.026754219	0.027459838	0.026572179	0.036537231	0.007273978
0.02815443	0.051050863	0.080420917	0.03824436	0.034308544	0.059282114	0.070506566	0.056396844	0.020577316	0.049710033	0.087203059	0.073823625	0.077174746	0.048102745	0.018538964	0.024249881	0.134667715	0.075512412	0.158906787	0.042879337	0.003579363	0.006266342	NA	NA	0.01683089	0.096744582	0.035667601	0.023945096	0.016382034	0.009373023
0.046159663	0.077180801	0.052210223	0.02447896	0.025467549	0.125983874	0.016226999	0.140098956	0.079839004	0.039731456	0.020723748	0.108833416	0.03711378	0.13006474	0.030683806	0.117454231	0.09162976	0.058663067	0.287938992	0.198632037	0.017750877	0.16904351	0.035814426	0.074707254	0.021466243	0.038384944	0.104806381	0.179501068	0.012412211	0.061990011
0.101555352	0.230386956	0.055863029	0.184289428	0.125983874	0.163561704	0.017576227	0.032440877	0.015030078	0.132627936	0.131299139	0.03973136	0.029104382	0.054648953	0.124435995	0.044115264	0.044215418	0.133829404	0.040974114	0.020381147	0.004905397	0.013394472	0.043988461	0.245322261	0.025805354	0.052018701	0.009003232	0.055251412	0.039965606	0.039164193
0.021826478	0.094700285	0.040526772	0.075782316	0.030252428	0.114097233	0.088792957	0.102091692	0.160136775	0.072031304	0.071835445	0.131440618	0.117647457	0.08614932	0.031100696	0.163329726	0.008385543	0.146102815	0.177781669	0.011908177	0.016273345	0.108444708	0.074075785	0.098200154	0.02806144	0.190595761	0.032592972	0.015364685	0.073824241	0.03247499
0.016615103	0.042563849	NA	NA	0.015598344	0.060947339	0.052797488	0.012709216	0.051351093	0.04600864	0.153865369	0.175759438	0.019740391	0.019813445	0.035498302	0.139539008	0.046711039	0.108311788	0.023627024	0.040908444	0.139882284	0.066736662	NA	NA	0.093211838	0.05813877	0.014900847	0.022340428	0.041258074	0.034942722
0.024782987	0.071476986	0.053846808	0.127493836	NA	NA	0.191816294	0.068054992	0.023699688	0.043196291	0.082831669	0.117475402	0.061435598	0.09739186	0.000737919	0.05596238	0.055038553	0.027302275	0.029512255	0.184977591	0.058132125	0.058700387	0.207282331	0.06406766	0.028156955	0.036231488	0.08506969	0.184998823	0.030157526	0.061704213
0.010866375	0.065908213	NA	NA	0.038016034	0.149141032	0.034154712	0.280971193	0.072031304	0.053821396	0.1417397	0.043477898	0.079869422	0.029345957	0.041423763	0.219601784	0.071600938	0.102229531	0.045113077	0.025631398	0.021976084	0.077040965	NA	NA	0.054879004	0.062889302	0.01610587	0.084625208	0.048390299	0.038301567
0.021908895	0.048428718	0.064288615	0.10831589	0.015347019	0.073563284	0.025729638	0.043397588	0.021920312	0.091735559	0.0258547	0.252929101	0.126800875	0.081268581	0.095714993	0.037843084	0.192117155	0.088738815	0.04385086	0.0422102	0.058132125	0.140791531	NA	NA	0.018001625	0.003031294	0.009003232	0.00753394	0.001397269	0.111164364
0.026960897	0.10467028	0.03922384	0.121716613	0.188135083	0.092507217	0.067595019	0.040054259	0.047238692	0.099015045	0.070067186	0.117010679	0.03711378	0.035604328	0.061303456	0.091671908	0.060376222	0.071834394	0.026377459	0.03849789	0.139882284	0.024826318	0.244217355	0.131482202	0.090693913	0.049406322	0.005610079	0.037479553	0.034862975	0.069389844
0.036244824	0.148630158	0.06681041	0.116592869	0.029210375	0.271302517	0.057340201	0.111402942	0.051351093	0.117687788	0.047499432	0.173591792	0.014649366	0.02752836	0.11028508	0.198020986	0.054179947	0.096742353	0.077959807	0.035361953	0.101136117	0.091630146	NA	NA	0.010299523	0.030177296	0.027459838	0.021285296	0.058389063	0.062467162
0.012577085	0.048421284	0.080420917	0.078446897	0.018368708	0.122997606	0.034509843	0.07295846	0.028915138	0.035840568	0.173993274	0.089295555	0.047033912	0.101184019	0.081058349	0.146821452	0.03098366	0.026260861	0.08600516	0.038373408	0.056256347	0.076578163	NA	NA	0.028156955	0.029044325	0.104806381	0.011976762	0.004517916	0.013976318
0.086103991	0.036811878	NA	NA	0.02887331	0.091864407	0.022710296	0.076936087	0.079839004	0.0103215	0.275269879	0.031632727	0.044680359	0.033144045	0.218673774	0.207172573	0.102861309	0.067815689	0.005917252	0.125782307	0.056272378	0.104411869	0.028917483	0.150143244	0.093310224	0.053357699	0.010446406	0.012567068	0.038037105	0.042714357
0.058822918	0.023850804	0.025512258	0.059895048	0.029119374	0.070982528	0.055839772	0.065118385	0.033721895	0.068988938	0.021387622	0.07513456	0.037537365	0.096845533	0.050482288	0.233221701	0.047471411	0.078753571	0.03162858	0.082305225	0.107767781	0.111149413	NA	NA	0.018295361	0.008927045	0.041729505	0.051428657	0.014253008	0.040668513
0.0907378	0.157056014	0.035474971	0.16876622	0.109630534	0.069397848	0.055680576	0.191964672	0.021739641	0.079839004	0.054296579	0.103210966	0.020236922	0.050501611	0.024307861	0.119643189	0.111997199	0.035758164	0.073399898	0.118207106	0.057142823	0.169336188	NA	NA	0.025805354	0.052945765	0.035667601	0.015965841	0.007599137	0.12481294
0.01647228	0.052914576	NA	NA	0.029928692	0.11943109	0.037765734	0.105617891	0.021297698	0.044608408	0.080849991	0.189118083	0.02667256	0.041305914	0.135695353	0.090471433	0.041415594	0.071321737	0.087266039	0.047958403	0.004905397	0.048621133	NA	NA	0.101932452	0.06563199	0.009022824	0.015754903	0.075197651	0.070169171
0.030832547	0.082763988	NA	NA	0.079738628	0.063926134	0.064675596	0.088642288	0.012847786	0.087985851	0.1417397	0.105702689	0.08061263	0.049465977	0.112664167	0.086330871	0.030462499	0.161787164	0.017874701	0.043103688	0.021047347	0.09858035	NA	NA	0.024562566	0.028644197	0.00943437	0.020791167	0.035944203	0.089753748
0.051261296	0.077392215	0.013374466	0.059760488	0.054184606	0.019608409	0.022848619	0.045819423	0.060157475	0.050995201	0.013743966	0.034364563	0.022346516	0.042709031	0.101035377	0.131118076	0.063326064	0.098600844	0.012558619	0.024770262	0.117689606	0.091695902	0.005069788	0.075231441	0.04866849	0.016042636	0.056513819	0.082206952	0.041258074	0.065433165
0.020382464	0.061208983	0.06681041	0.132611899	0.108960611	0.029276131	0.055504778	0.143742157	0.040406798	0.020714485	0.037801197	0.067032041	0.087684981	0.080936916	0.098845868	0.105135482	0.134667715	0.165271239	0.085962117	0.177294845	0.002021687	0.048313146	NA	NA	0.047683869	0.092492665	0.028057396	0.029174698	0.03179895	0.178370652
0.003539769	0.065907927	0.055863029	0.059004183	0.034308544	0.039491805	0.047077143	0.078556343	0.020577316	0.122657845	0.079049602	0.072529766	0.020236922	0.128072118	0.060791462	0.12435107	0.09191445	0.105731756	0.042077431	0.077774693	0.009433036	0.079949331	NA	NA	0.025805354	0.081622091	0.024100626	0.103441343	0.004517916	0.011924274
0.030832547	0.036507025	0.040526772	0.04483109	0.006570583	0.124329375	0.068585555	0.106959706	0.047354248	0.122417307	0.030889237	0.09809934	0.126669505	0.061361326	0.095714993	0.079927165	0.026643679	0.068138941	0.055516003	0.023624905	0.153584191	0.068038654	NA	NA	0.014930129	0.083275438	0.065816776	0.017897451	0.012412211	0.049497124
0.021908895	0.032786633	0.078939298	0.049212947	0.048587113	0.050843951	0.034604971	0.081723821	0.021739641	0.221356324	0.075325173	0.128617903	0.059322438	0.048207522	0.077616745	0.123156953	0.012700566	0.113944859	0.175188078	0.041920759	0.03005374	0.195424752	NA	NA	0.028156955	0.065508149	0.056513819	0.036776691	0.064563087	0.056323188
0.056284737	0.070812886	NA	NA	0.06897612	0.226045483	0.126041982	0.097798641	0.047238692	0.088087511	0.026521616	0.110525427	0.051976631	0.073826986	0.035498302	0.092508059	0.128042458	0.090371559	0.015735736	0.026524602	0.11736203	0.10532783	NA	NA	0.064532574	0.076701769	0.030448748	0.065187655	0.056938315	0.041942438
0.03580454	0.089275941	0.035474971	0.06681041	NA	NA	0.012381686	0.168517789	0.099614805	0.049770531	0.019772969	0.010488049	0.09080673	0.060871394	0.054784297	0.083657915	0.055903948	0.125114449	0.069687908	0.088443272	0.057588285	0.116078918	NA	NA	0.030703279	0.043766114	0.077511897	0.020358026	0.027184243	0.041242144
0.046159663	0.030832547	0.05952469	0.098862587	0.023614098	0.26804937	0.224746235	0.124731439	0.094286994	0.053687002	0.107705892	0.176660611	0.08061263	0.110595549	0.010188362	0.257932523	0.045882475	0.095817232	0.043218327	0.125183315	0.049627936	0.002021687	NA	NA	0.076447536	0.077324348	0.060462355	0.038219336	0.073824241	0.024604087
0.057029921	0.137822412	NA	NA	0.021121501	0.142800134	0.059276368	0.073074991	0.033925086	0.095781105	0.00534938	0.05933061	0.065177789	0.106211702	0.02594654	0.046166266	0.073927408	0.146098019	0.07641943	0.022660663	0.035414199	0.231955708	0.023714641	0.045190319	0.024562566	0.139210242	0.00943437	0.011688495	0.024866758	0.03700704
0.03672205	0.197695849	0.053846808	0.076821688	0.02736896	0.048887118	0.053919444	0.077302817	0.053533951	0.072056024	0.211239524	0.137756831	NA	NA	0.330426964	0.116278196	0.018052529	0.011902863	0.246215975	0.014828783	0.073090241	0.113331186	NA	NA	0.06614223	0.071046213	0.025976906	0.072384512	0.014253008	0.018398972
0.017383886	0.186646708	NA	NA	0.055506933	0.048587113	0.033461839	0.044663326	0.025074078	0.058535479	0.076454157	0.201785763	0.371771898	0.128045881	0.064094621	0.125132784	0.098891579	0.100315831	0.03936404	0.077316831	0.115019464	0.170027205	NA	NA	0.021466243	0.111645368	0.034531574	0.020523357	0.010740907	0.012670661
0.068303409	0.015932607	0.023697202	0.329328348	0.02631517	0.100590324	0.022848619	0.046605958	0.185791081	0.06365828	0.180910598	0.126458691	0.020236922	0.0554979	0.130195526	0.055729116	0.11426961	0.084409628	0.08600516	0.044066698	0.001729797	0.027246072	0.199468782	0.159018375	0.041296895	0.10767266	0.023435684	0.020095519	0.016382034	0.01987859
0.028999268	0.048843859	NA	NA	0.054586406	0.079307111	0.018934608	0.055067979	0.053703743	0.089714095	0.275269879	0.070440529	0.026830828	0.178783976	0.088590361	0.141141063	0.063534998	0.01568998	0.109379171	0.011313841	0.004905397	0.277453522	0.019694605	0.037016378	0.051995552	0.207071373	0.007200565	0.004281961	0.004566383	0.127292156
0.0211447	0.071491961	0.055863029	0.061682978	0.035494679	0.039614033	0.054685682	0.072950937	0.125250265	0.035816767	0.132864807	0.067880935	0.087684981	0.049060893	0.159109393	0.073641248	0.086315877	0.166352023	0.147461802	0.119552901	0.097183437	0.081928559	NA	NA	0.085855404	0.074192011	0.060462355	0.016472249	0.036537231	0.028485551
0.036415593	0.043441831	NA	NA	0.02736896	0.13525929	0.111202489	0.109474166	0.079839004	0.048219304	0.084341626	0.06614339	0.083622485	0.065658218	0.062642736	0.022875754	0.047471411	0.095109026	0.005107923	0.062779948	0.022858416	0.151689286	0.06645214	0.141268215	0.014930129	0.10111316	0.035575925	0.018838779	0.009065102	0.029614059
0.015395021	0.086339038	0.053846808	0.076550693	0.188135083	0.086301072	0.045539004	0.072645448	0.060073314	0.10121998	0.066533286	0.361028974	0.021571983	0.074301079	0.001748327	0.272168974	0.125651216	0.081784873	0.041475256	0.040010032	0.053810319	0.04487863	NA	NA	0.02428634	0.085209426	0.077511897	0.017225686	0.056938315	0.028894621
0.003539769	0.188795358	NA	NA	0.256409792	0.124126499	0.083622485	0.10719171	0.00479011	0.178210063	0.076193027	0.068413291	0.068604752	0.063009518	0.066633742	0.156192935	0.023828229	0.090581758	0.087266039	0.122248538	0.06157829	0.048907443	NA	NA	0.024562566	0.107303935	0.039638973	0.02977114	0.048390299	0.103748767
0.030889656	0.026559827	0.02353521	0.045470925	0.029210375	0.106274006	0.062837207	0.106358381	0.078053076	0.066158685	0.129025973	0.121245511	0.117647457	0.098771875	0.071561478	0.068789012	0.066767366	0.015879952	0.017874701	0.023299456	0.149749126	0.172254977	NA	NA	0.061553799	0.077477388	0.014900847	0.054051335	0.014813442	0.023830537
0.018269403	0.073512125	0.064288615	0.074841854	0.074044004	0.069053853	0.057340201	0.080757247	0.018621825	0.024438182	0.06207948	0.121320997	0.032801465	0.061953366	0.009408643	0.153621001	0.099356706	0.093582937	0.030925782	0.042885255	0.085087392	0.101031529	NA	NA	0.044460238	0.066031467	0.024100626	0.008970963	0.027184243	0.085081192
0.02367699	0.059544653	0.06681041	0.043795313	0.054184606	0.134087803	0.110855202	0.079383667	0.037205418	0.062684619	0.057325915	0.122445772	0.059322438	0.146271275	0.081374756	0.050197284	0.009564301	0.166436579	0.060849519	0.030197412	0.001286618	0.120199389	NA	NA	0.11640897	0.049338082	0.076066956	0.026633031	0.004554176	0.15251896
0.042976348	0.217908702	0.025512258	0.144057201	0.029928692	0.213320182	0.064754471	0.049141568	0.012228345	0.241530818	0.080123913	0.080578803	NA	NA	0.050482288	0.150815726	0.057699801	0.046751868	0.01518114	0.014691355	0.174827122	0.037182275	NA	NA	0.18502205	0.055994846	0.027030694	0.055493295	0.054652673	0.043619868
NA	NA	0.040526772	0.163202343	0.030384614	0.106362069	0.033104492	0.08317859	0.035370159	0.075373224	0.037801197	0.167098975	NA	NA	0.07605767	0.096210708	0.091746513	0.142615697	0.073607012	0.066135491	0.13019437	0.078010732	0.059640934	0.050219018	0.099804065	0.063658085	0.08506969	0.139105066	0.034862975	0.077811783
0.069707493	0.084062826	NA	NA	0.032947625	0.063967383	0.034509843	0.103597593	0.02443601	0.034205427	0.173993274	0.072555294	0.076866888	0.062497733	0.330426964	0.104750509	0.14907968	0.027225417	0.041093964	0.026493298	0.05741961	0.078656614	0.000173972	0.188080447	0.044460238	0.093305732	0.104806381	0.005871329	0.004566383	0.019988297
0.01675772	0.069707493	0.025512258	0.054311586	0.020452303	0.193671933	0.075753713	0.090115578	0.023793551	0.042953175	0.102440317	0.094996028	0.075369005	0.133947173	0.025341672	0.068214216	0.09162976	0.099311546	0.042077431	0.019000829	0.046107592	0.107617331	0.168193681	0.066131829	0.064532574	0.082682102	0.005610079	0.049744502	0.065315032	0.040856803
0.051797228	0.031881457	NA	NA	0.054586406	0.025467549	0.012885756	0.07558215	0.025937544	0.031838906	0.048706088	0.101924775	0.069687373	0.040454244	0.070077825	0.146253847	0.120215444	0.125048201	0.07641943	0.085718665	0.043351719	0.124850518	NA	NA	0.079801698	0.076753824	0.004228981	0.00578864	0.035944203	0.050403183
0.032183373	0.12396424	0.078939298	0.078496072	0.079738628	0.109146344	0.016841629	0.028617452	0.008877306	0.128068034	0.030913678	0.041811843	0.034741406	0.14237343	0.093243051	0.101993927	0.101440534	0.106726452	0.005917252	0.024394489	0.120205641	0.195096321	NA	NA	0.093310224	0.183707486	0.017438229	0.032682122	0.036537231	0.008250525
0.049089808	0.044475923	0.035474971	0.103942916	0.025652581	0.058795033	0.136535511	0.027351625	0.151704111	0.159694752	0.075402534	0.058383473	0.053268003	0.085415002	0.038495748	0.079370828	0.102861309	0.12645739	0.085962117	0.120288715	0.030458729	0.168584127	0.113720891	0.169592782	0.101932452	0.059427499	0.012332605	0.030435022	0.021473719	0.026813408
0.027576038	0.027576038	NA	NA	0.047690137	0.088537274	0.058471813	0.0921157	0.022002356	0.018533954	0.01499271	0.025650714	0.051898885	0.087944642	0.126206043	0.037239778	0.186719862	0.075909747	0.035280571	0.035910614	0.018874232	0.061632247	NA	NA	0.032690664	0.051033436	0.079722016	0.022538108	0.059571974	0.058128157
0.039907747	0.045151598	0.052210223	0.105587396	0.025467549	0.057601509	0.023433676	0.053658845	0.060029363	0.070870546	0.064379881	0.093038267	0.115148266	0.031194626	0.095248202	0.154346016	0.066659632	0.027773452	0.003638895	0.072905257	0.05175548	0.091357176	0.057991061	0.082151609	0.053987995	0.092120285	0.010446406	0.016566822	0.004517916	0.117680184
0.058822918	0.048948171	NA	NA	0.033354379	0.043493489	0.111202489	0.100165039	0.01991684	0.008877306	0.048388647	0.121086438	0.072186359	0.043783127	0.024844453	0.093723268	0.018052529	0.023273496	0.0169209	0.051755497	0.084874713	0.217293369	0.211740882	0.121693327	0.023082054	0.059229029	0.010666041	0.112458254	0.011578389	0.03828577
0.034292764	0.053184436	0.06681041	0.049790625	0.055506933	0.081243456	NA	NA	0.125250265	0.07295643	0.250217804	0.075112914	0.109916531	0.078558499	0.043084408	0.093049923	0.116350798	0.107652959	0.055516003	0.022182046	0.022392214	0.120285894	NA	NA	0.033872828	0.032659225	0.004696754	0.074633151	0.056618663	0.06247066
0.014603851	0.07811606	0.05952469	0.033463676	0.02887331	0.06453031	0.014156224	0.048221563	0.01460883	0.023431423	0.072684399	0.032441644	0.014780316	0.170274278	0.013200624	0.02894257	0.089987901	0.028258966	0.042077431	0.082012229	0.14605361	0.070557525	NA	NA	0.099804065	0.078710283	0.024669076	0.019624142	0.039965606	0.054184408
0.09538316	0.106266854	NA	NA	0.060947339	0.115508946	0.017981771	0.042703229	0.023699688	0.047742948	0.032312262	0.085981504	0.105790732	0.100981853	0.007308461	0.027509662	0.037151501	0.079517529	0.020649364	0.029289778	0.059466267	0.00771408	NA	NA	0.017503225	0.056156391	0.024100626	0.021892282	0.058389063	0.060154527
0.057029921	0.14286908	0.040526772	0.088240124	0.029928692	0.174570041	0.101099066	0.105933317	0.060029363	0.023526273	0.109986568	0.066741804	0.05069508	0.063679583	0.093243051	0.112174521	0.043465854	0.171191558	0.01518114	0.054882579	0.098272397	0.103917796	NA	NA	0.069246468	0.086628518	0.041729505	0.01022548	0.073824241	0.121340246
0.049089808	0.037893145	0.013374466	0.083927256	0.025652581	0.244737236	0.022848619	0.211893196	0.072495138	0.035614114	0.009633857	0.053910437	0.039724767	0.072336879	0.238129958	0.087541438	0.113582009	0.192621324	0.024231165	0.014657023	0.028063277	0.090040901	0.018150798	0.086446737	0.04584106	0.036052761	0.035667601	0.058183468	0.012917062	0.061051252
0.017362537	0.087430241	0.02353521	0.031343038	0.125983874	0.08929975	0.08061263	0.086653212	0.149480328	0.020847231	0.027910981	0.057963419	0.049473054	0.074565443	0.010424861	0.129076161	0.174380224	0.070211393	0.020941645	0.026894023	0.032983176	0.073978398	0.199468782	0.133798113	0.02881918	0.101939848	0.060462355	0.020347749	0.012175264	0.055121758
0.033574037	0.05929895	NA	NA	0.029119374	0.125983874	0.039593741	0.04397011	0.060157475	0.062020475	0.01822973	0.123138444	0.072332178	0.055846837	0.02594654	0.023623223	0.03098366	0.086731977	0.042945331	0.03251276	0.003579363	0.281932822	NA	NA	0.093310224	0.03455159	0.004696754	0.088181982	0.048390299	0.054461609
0.003539769	0.053169997	0.055863029	0.082021181	0.027979886	0.132817018	0.109446573	0.152233796	0.079839004	0.093711482	0.079049602	0.086046431	0.075369005	0.084521621	0.023801561	0.163223566	0.037725183	0.06808759	0.087854466	0.060470267	0.11354395	0.156797671	NA	NA	0.014930129	0.087300378	0.04392022	0.049236853	0.004566383	0.018584652
0.010866375	0.038355102	0.025512258	0.12440661	0.021520248	0.027979886	0.051287508	0.031523673	0.086351033	0.13013705	0.092694148	0.053616083	0.20640931	0.081052409	0.16792259	0.005155589	0.051972125	0.082003855	0.03162858	0.047618962	0.173975058	0.028956382	NA	NA	0.042355514	0.107707691	0.024165113	0.03892427	0.019829145	0.088645477
0.025590413	0.200827712	0.021467405	0.02353521	0.029210375	0.112036214	0.044765124	0.051254272	0.033925086	0.10721203	0.066533286	0.043211156	0.035828157	0.181245465	0.066689687	0.058970493	0.101227689	0.136471036	0.007666343	0.064086374	0.139953359	0.058019418	NA	NA	0.090693913	0.019811037	0.007200565	0.018064325	0.004517916	0.018394665
0.031146896	0.163420139	0.078939298	0.067933621	0.256409792	0.043693628	0.036768165	0.054544221	0.020577316	0.103030067	0.110243853	0.140230631	0.114021001	0.049187091	0.021686346	0.115559496	0.024939168	0.037667892	0.077959807	0.033694524	0.012303053	0.225278036	NA	NA	0.076447536	0.077332919	0.057734835	0.03322239	0.00512498	0.054177931
0.081360982	0.090802861	NA	NA	0.032494837	0.124413632	0.068585555	0.117948017	0.025937544	0.036904016	0.058181944	0.113089651	0.105790732	0.093401682	0.148215058	0.125846236	0.021813083	0.129643944	0.011935583	0.022204883	0.028255776	0.14939227	NA	NA	0.098606641	0.041253516	0.01610587	0.008516361	0.004554176	0.337198161
0.027999489	0.05422037	NA	NA	0.038506529	0.16149054	0.036768165	0.063327509	0.078053076	0.028931629	0.057721779	0.079012088	0.045328601	0.135664072	0.103147177	0.090215674	0.091805095	0.113712047	0.018928944	0.061533085	0.180250098	0.096684595	0.032547031	0.099503035	0.054879004	0.058134162	0.056513819	0.010966633	0.048390299	0.012379783
0.097343375	0.068904316	0.023697202	0.078939298	0.029210375	0.261786194	0.012885756	0.108352365	0.151704111	0.240547974	0.011485225	0.188369428	0.109916531	0.062710695	0.060791462	0.083151863	0.051972125	0.124798109	0.045113077	0.036091077	0.001748327	0.055127239	0.057437393	0.052449208	0.04866849	0.041076858	0.082834458	0.015974383	0.019829145	0.020967626
0.018525615	0.165329222	0.078939298	0.037736203	0.029119374	0.086148564	0.033461839	0.099610609	0.068417724	0.054031803	0.042788234	0.009457802	0.133887712	0.05627816	0.167962045	0.241011445	0.054179947	0.173903508	0.03660681	0.038570491	0.057142823	0.156250887	NA	NA	0.176666058	0.052450059	0.024100626	0.020181825	0.021473719	0.016186047
0.051261296	0.043409151	0.021467405	0.096858782	0.02887331	0.047929161	0.064675596	0.038744025	0.021784498	0.070981415	0.029422965	0.065805054	0.036593972	0.114495928	0.020973838	0.163845502	0.145405164	0.131175507	0.147461802	0.114898773	0.13019437	0.079519261	0.043988461	0.059866478	0.009788777	0.04879845	0.039638973	0.018107005	0.03179895	0.019661977
0.036988666	0.104972737	0.053846808	0.090043282	0.06897612	0.253773202	0.038934632	0.097441439	0.050980948	0.071527354	0.0258547	0.114812416	0.04006201	0.086377568	0.106680074	0.049162379	0.14907968	0.08395493	0.073097405	0.063587191	0.021047347	0.023786181	NA	NA	0.034169681	0.04180264	0.027030694	0.038921871	0.016382034	0.0174988
0.096091921	0.057924981	NA	NA	0.073526292	0.126996674	0.064754471	0.120691975	0.033721895	0.147713843	0.102440317	0.077815908	0.017981771	0.172594937	0.009408643	0.088602873	0.150591404	0.097191027	0.053582936	0.010264691	0.005706955	0.054679563	0.04988399	0.108642848	0.014930129	0.022049554	0.038582706	0.031861787	0.010740907	0.008409684
0.058822918	0.029391038	0.013374466	0.034252956	0.060947339	0.105285411	0.098463364	0.053499689	0.047367246	0.030304414	0.009633857	0.039709091	0.064059374	0.198723545	0.014470488	0.17455639	0.10501467	0.102219668	0.014551956	0.232013115	0.080169435	0.04336977	NA	NA	0.070355922	0.034293181	0.024669076	0.038035311	0.234742687	0.025721476
0.003539769	0.067403012	0.029362143	0.064988954	0.032947625	0.11766386	0.012140907	0.084808846	0.086351033	0.047955281	0.068600826	0.150991659	0.078483725	0.06420126	0.121145621	0.132243257	0.098891579	0.092855365	0.007666343	0.044122786	0.05741961	0.252174887	0.082258454	0.086902962	0.026438324	0.053691655	0.11463008	0.010760814	0.004566383	0.12244219
0.012207274	0.055592175	0.035474971	0.030373132	0.217419655	0.07824423	0.045326682	0.071888359	0.099614805	0.093697872	0.113701167	0.077376996	0.029104382	0.195133081	0.136172031	0.159715812	0.091746513	0.147060199	0.019790302	0.045539512	0.053810319	0.105453701	NA	NA	0.093310224	0.036727729	0.009022824	0.072557887	0.012412211	0.010997312
0.068303409	0.056071526	0.035474971	0.071218331	0.014660306	0.068915222	0.011269586	0.095425183	0.099614805	0.054417895	0.081455172	0.079776673	0.072332178	0.09904977	0.048931039	0.047960698	0.074894085	0.087751695	0.053153384	0.03723605	0.026705042	0.033386755	NA	NA	0.027817496	0.107366012	0.004228981	0.04560189	0.038037105	0.05235633
0.015473269	0.024298694	0.017824266	0.226066852	0.033354379	0.083120305	0.061415775	0.167226007	0.01991684	0.150754505	0.050175645	0.053148651	0.04006201	0.109660339	0.072960455	0.103704426	0.010799469	0.052597772	0.042077431	0.016853069	0.013270642	0.028580123	NA	NA	0.079801698	0.037616737	0.021011037	0.019454635	0.030853126	0.057604986
0.031146896	0.116584851	0.025512258	0.132611899	0.030384614	0.07503335	0.023038405	0.272103647	0.015030078	0.053536419	0.0258547	0.153845959	0.061907128	0.037022089	0.110920366	0.087068028	0.077127582	0.090009185	0.020475421	0.079822294	0.110907765	0.119184676	0.018150798	0.264424861	0.010299523	0.009524325	0.005610079	0.020492275	0.054652673	0.061683776
0.069707493	0.044264158	NA	NA	0.019553251	0.048901759	0.10591118	0.101929366	0.021297698	0.232279184	0.113443194	0.061315565	0.083622485	0.060094429	0.074303003	0.078753832	0.156601871	0.123458334	0.029783993	0.046080295	0.14931303	0.112423246	NA	NA	0.026438324	0.07950192	0.007200565	0.020069372	0.041258074	0.058342884
0.025590413	0.107739826	NA	NA	0.079738628	0.066408927	0.057029118	0.044212895	0.185791081	0.068307969	0.071983588	0.050574949	0.092967592	0.042270672	0.027017361	0.024631026	0.108014235	0.076959592	0.087854466	0.033180053	0.19737523	0.037139982	0.223036605	0.112685025	0.02719826	0.034806981	0.076066956	0.060606122	0.00512498	0.014250704
0.019704491	0.200027979	0.029362143	0.054124772	0.035494679	0.067456204	0.062837207	0.063538376	0.047354248	0.049764659	0.124255063	0.022247865	0.043280972	0.109418338	0.064127217	0.073648626	0.075912984	0.079963769	0.027042397	0.023249056	0.189435883	0.3348846	NA	NA	0.021466243	0.066863777	0.041852345	0.006433676	0.059571974	0.052716584
0.032183373	0.061002105	NA	NA	0.013144687	0.06806272	NA	NA	0.022381926	0.121522862	0.068600826	0.086400399	0.041209306	0.054748894	0.049532768	0.095272934	0.038034728	0.054204786	0.009170773	0.026584049	0.052216166	0.117637067	NA	NA	0.044460238	0.066302864	0.082834458	0.011531931	0.064563087	0.082975255
0.036244824	0.047486129	NA	NA	0.01685698	0.155665566	0.103767028	0.056199844	0.047367246	0.045154056	0.00765821	0.130434936	0.027279169	0.062605517	0.04438321	0.131162664	0.252074017	0.107824146	0.04385086	0.050310942	0.001729797	0.014397036	NA	NA	0.051995552	0.056058302	0.014900847	0.054196993	0.019829145	0.054124864
0.026156753	0.081474928	0.06681041	0.239885657	0.030191421	0.095504619	0.129103633	0.044323295	0.052567083	0.010251208	0.00534938	0.068447406	0.084760303	0.076565206	0.067479514	0.098987794	0.081634904	0.199480782	0.053582936	0.01136545	0.030161065	0.111708433	NA	NA	0.041296895	0.052382728	0.027030694	0.041749857	0.065315032	0.079027243
0.039907747	0.073880477	0.05952469	0.050991662	0.025677537	0.069178853	0.126041982	0.124632045	0.024192455	0.021297698	0.072684399	0.155398029	0.071139496	0.047947397	0.075406407	0.083713541	0.053799925	0.176190134	0.057436503	0.151370385	0.077183769	0.203942887	0.116974162	0.064723023	0.015479533	0.086117361	0.035575925	0.01111422	0.006239192	0.037664798
0.021908895	0.117553641	0.029362143	0.14806511	0.032494837	0.092690724	0.04011822	0.126762215	0.02443601	0.034691568	0.042788234	0.153801084	0.029104382	0.126469862	0.077731433	0.097406871	0.00998871	0.168132722	0.035633101	0.023945428	0.065236312	0.034387839	NA	NA	0.026438324	0.077057849	0.023435684	0.002711374	0.097725494	0.073274582
0.142480545	0.056885647	0.055863029	0.107555173	0.006570583	0.068499105	0.035487668	0.086714253	0.078053076	0.108851873	0.005696622	0.057339328	0.066152371	0.059537272	0.068075901	0.113321619	0.03098366	0.051312548	0.053582936	0.055921758	0.056173994	0.133856673	0.047241936	0.052569001	0.043674129	0.080814479	0.104806381	0.01473899	0.014813442	0.119406784
0.033676469	0.053743442	0.05952469	0.0708149	0.02736896	0.072275341	0.224746235	0.03374969	0.151704111	0.195477877	0.074202419	0.134786837	0.067450391	0.323517575	0.032747156	0.096773662	0.081634904	0.064745833	0.011000951	0.085933344	0.11354395	0.062140063	NA	NA	0.02428634	0.089632373	0.027030694	0.050569256	0.017396995	0.03620509
0.097343375	0.050457145	0.040526772	0.090331914	0.02887331	0.124700645	0.001987648	0.063974933	0.085790019	0.038149495	0.042564428	0.186218153	0.016841629	0.215485912	0.147650407	0.158343517	0.180175183	0.141455146	0.151916234	0.068768382	0.251533148	0.117562126	NA	NA	0.061553799	0.104231073	0.014900847	0.019463424	0.062818181	0.061560256
0.045118014	0.111180074	0.053846808	0.048277089	0.029210375	0.058907784	0.084040779	0.084687749	0.028915138	0.135564312	0.099275068	0.021321595	0.047033912	0.106888648	0.023801561	0.198853589	0.044215418	0.124021662	0.019790302	0.100046795	0.001748327	0.048050038	0.032144807	0.062699285	0.041296895	0.043536426	0.025976906	0.042846046	0.004517916	0.026631804
0.117033135	0.03537325	0.017824266	0.056256518	0.020452303	0.142920862	0.111202489	0.090895145	0.025074078	0.021459919	0.277376054	0.126307394	0.072186359	0.097101863	0.097082438	0.10230496	0.067000949	0.210014871	0.075051438	0.020223622	0.117555399	0.108397329	NA	NA	0.079200645	0.04712673	0.076066956	0.06269796	0.012917062	0.083769814
0.021443923	0.046204372	0.013374466	0.072983891	0.038416633	0.096874128	0.110855202	0.120991795	0.050848664	0.153628332	0.113443194	0.108331075	0.02667256	0.076512951	0.058732118	0.14978904	0.010639519	0.193810434	0.035280571	0.066819878	0.117323115	0.13189396	NA	NA	0.027392078	0.057643022	0.010446406	0.116494023	0.030405493	0.133627572
0.027999489	0.027755312	0.035474971	0.083927256	0.025652581	0.22416753	0.021875136	0.034869437	0.053703743	0.096890203	0.13664919	0.007517902	0.080226168	0.113402779	0.112664167	0.14878212	0.055038553	0.036258572	0.005107923	0.029901233	0.005706955	0.202769798	NA	NA	0.101932452	0.043270145	0.08506969	0.004095645	0.038037105	0.044806071
0.027178734	0.067998993	0.03922384	0.066703423	0.19029871	0.059444942	0.023038405	0.063615107	0.050980948	0.174129575	0.019772969	0.075832027	0.09080673	0.104887775	0.054634167	0.096964001	0.066767366	0.309840356	0.083805008	0.022841236	0.013270642	0.03233796	NA	NA	0.030703279	0.051982452	0.079722016	0.020757792	0.001397269	0.067629108
0.029828748	0.035952411	0.064288615	0.053763283	0.038506529	0.194405318	0.218020526	0.13648673	0.005465704	0.059345866	0.010851976	0.211829002	0.133887712	0.049135576	0.019433185	0.100624496	0.192117155	0.082163707	0.080101535	0.097035546	0.028063277	0.11852987	NA	NA	0.017503225	0.061287822	0.04392022	0.042168397	0.030157526	0.072754383
0.024585047	0.076456831	0.040526772	0.050097959	0.006570583	0.335841419	0.059276368	0.044528015	0.078218676	0.036847114	0.037151501	0.007329616	0.005655811	0.029160878	0.060791462	0.132292031	0.01499271	0.027088691	0.067845207	0.078261822	0.107767781	0.173835666	0.022576225	0.034143803	0.010299523	0.076689652	0.030448748	0.058510281	0.035944203	0.015852141
0.142480545	0.045857273	0.023697202	0.068143935	0.023614098	0.221835712	0.016377599	0.182118851	0.01991684	0.045867935	0.019893859	0.04070476	0.068604752	0.09327389	0.03503978	0.07013432	0.252074017	0.067000949	0.014551956	0.157046521	0.109895009	0.229591331	NA	NA	0.035146665	0.011989026	0.057734835	0.073260636	0.026032108	0.096471686
0.025269366	0.05154297	0.013374466	0.025512258	0.044731853	0.062531543	0.057340201	0.084110801	0.019776384	0.065815422	0.041354495	0.089758574	0.105673006	0.069178432	0.039760524	0.028100628	0.09902667	0.208716019	0.073097405	0.038147371	0.026705042	0.045029921	NA	NA	0.029297869	0.03565932	0.045308815	0.035720889	0.064563087	0.077667233
0.014406229	0.064925	NA	NA	0.021121501	0.049567751	0.023595903	0.076855415	0.044122842	0.048195349	0.101746072	0.104855477	0.04215073	0.091704644	0.033021692	0.154256929	0.067000949	0.039338921	0.019790302	0.063184048	0.067191466	0.030718306	NA	NA	0.021466243	0.129929838	0.041852345	0.041535951	0.016382034	0.128901491
0.017916856	0.074873531	0.03922384	0.091422973	0.029210375	0.156144784	0.075753713	0.05813695	0.021032365	0.226780174	0.121013488	0.096421117	0.075369005	0.142680611	0.148215058	0.023314272	0.057706671	0.09902667	0.042468323	0.049607484	0.066062784	0.078438878	NA	NA	0.018001625	0.010310745	0.060462355	0.044342332	0.010740907	0.036191383
0.026211662	0.042385443	0.021467405	0.2676181	0.017075586	0.080877569	0.051505783	0.046864956	0.012228345	0.207636354	0.02015402	0.079343489	0.040410797	0.176474333	0.081444142	0.068037678	0.018052529	0.097884182	0.005107923	0.024076765	0.14605361	0.073742021	NA	NA	0.032690664	0.055066959	0.009003232	0.025354923	0.030157526	0.047275137
0.031146896	0.07300084	0.035474971	0.122674741	0.047690137	0.064022385	0.044732838	0.057562822	0.185791081	0.089125426	0.021252329	0.120962709	0.070245908	0.143436595	0.066160965	0.082507518	0.037725183	0.047100984	0.069687908	0.044127708	0.001286618	0.201752651	NA	NA	0.18502205	0.036632425	0.012715187	0.013907245	0.012412211	0.025076339
NA	NA	0.025512258	0.046414597	0.015347019	0.174827176	0.123983428	0.056257388	0.060073314	0.110934122	0.124255063	0.24315765	0.016841629	0.070653847	0.106909133	0.158566074	0.043465854	0.01846723	0.071639093	0.077762696	0.226604504	0.076629112	0.093744566	0.111226928	0.023559851	0.090474696	0.00943437	0.020109733	0.030405493	0.01911053
0.049629814	0.157793925	0.02353521	0.072983891	0.029119374	0.032045906	0.051976631	0.067872013	0.018621825	0.087736335	0.139205483	0.117934621	0.018934608	0.05387379	0.02443859	0.058853569	0.057885649	0.185803965	0.085962117	0.039046969	0.003701128	0.230894379	NA	NA	0.050873442	0.050504469	0.023435684	0.125875925	0.059571974	0.062040247
0.016569676	0.024629788	NA	NA	0.030252428	0.100743997	0.025729638	0.085609462	0.03749712	0.068672231	0.107925849	0.059765468	0.044605174	0.269826129	0.066062784	0.108519827	0.14907968	0.15357939	0.040974114	0.033071521	0.017092876	0.074486768	0.057991061	0.362534449	0.096897074	0.074398908	0.014900847	0.03457199	0.009065102	0.023508645
0.00843611	0.038179059	NA	NA	0.006570583	0.077952295	0.224746235	0.093284203	0.019776384	0.053759115	0.028477846	0.207956073	0.123097563	0.083911546	0.095714993	0.17800388	0.08559929	0.075698708	0.174076078	0.01713605	0.020462993	0.197311277	NA	NA	0.027817496	0.026852609	0.065816776	0.033814365	0.054652673	0.06329132
0.015395021	0.087154255	0.055863029	0.037565866	0.015347019	0.293618769	0.067595019	0.057010401	0.04317295	0.091023141	0.113701167	0.053262365	0.101169692	0.08778466	0.114002673	0.094192976	0.162598855	0.095714382	0.041475256	0.022276532	0.140451474	0.008191875	NA	NA	0.06614223	0.027524272	0.029545122	0.010627524	0.075197651	0.07522274
0.069707493	0.058767025	0.02353521	0.035043265	0.217419655	0.061561595	0.144810352	0.091711997	0.094286994	0.054460506	0.01009815	0.059615804	0.371771898	0.138604112	0.090723419	0.071487099	0.01137799	0.072308272	0.007666343	0.186009359	0.030161065	0.222768174	NA	NA	0.034169681	0.044128595	0.024669076	0.023241496	0.010740907	0.010827869
0.015686961	0.074638263	0.025512258	0.074935007	0.001768637	0.294865927	0.038315738	0.100043493	0.052567083	0.156609142	0.045922066	0.030391591	0.083622485	0.036877915	0.088590361	0.052061861	0.057751152	0.073142267	0.073607012	0.026714879	0.046307822	0.120459218	NA	NA	0.04584106	0.04166652	0.039638973	0.085192422	0.073824241	0.041958549
0.056284737	0.038487233	0.053846808	0.03824436	0.015598344	0.074058635	0.064754471	0.119765392	0.031322724	0.128048382	0.066895293	0.096701819	0.18928792	0.104364381	0.139228074	0.086119306	0.023828229	0.018848859	0.041093964	0.080047128	0.022858416	0.047943728	0.207282331	0.15283553	0.018001625	0.033884005	0.007602436	0.200321593	0.065315032	0.080282001
0.015361533	0.023866381	0.06681041	0.066505028	0.054184606	0.058393825	0.023038405	0.025694744	0.050980948	0.176133124	0.074913724	0.16841783	0.067450391	0.164366619	0.136172031	0.106681459	0.00998871	0.086244268	0.142362191	0.151738596	0.207704315	0.03505856	0.051419923	0.037688079	0.035415167	0.013509726	0.077511897	0.036198035	0.056938315	0.055549772
0.026779789	0.065757171	NA	NA	0.020452303	0.017336983	0.086424872	0.105752153	0.125250265	0.048397801	0.180910598	0.051036978	NA	NA	0.081535131	0.078075781	0.010639519	0.110245013	0.016439645	0.007532156	0.032417565	0.08516827	NA	NA	0.04866849	0.026666737	0.027030694	0.028210674	0.014253008	0.074333811
0.012814102	0.049995526	0.023697202	0.055199496	0.256409792	0.048054729	0.10591118	0.114066597	0.072357246	0.138936938	0.048706088	0.096755084	0.038573073	0.253802683	0.03005374	0.049018859	0.019545664	0.092008591	0.287938992	0.017331191	0.024512951	0.063803392	0.057565659	0.015987523	0.18502205	0.011787731	0.104806381	0.06118639	0.041258074	0.057339022
0.041510196	0.081007323	NA	NA	0.014660306	0.047498284	0.022897767	0.042872324	0.078437818	0.062893629	0.057089888	0.082320208	0.017849693	0.035968204	0.066062784	0.00363574	0.03098366	0.164870692	0.027949461	0.043450849	0.079132809	0.084025093	NA	NA	0.004769261	0.017895016	0.014900847	0.043625102	0.004554176	0.015631406
0.012577085	0.043039485	0.05952469	0.163845249	0.051649492	0.094285653	0.043360202	0.088098332	0.013100357	0.144085716	0.017185599	0.00849349	0.09080673	0.202428438	0.060791462	0.14834857	0.055038553	0.122970863	0.060849519	0.04138335	0.139882284	0.042762747	NA	NA	0.025805354	0.034607641	0.004228981	0.017730021	0.012412211	0.171294157
0.053924285	0.045218166	0.02353521	0.047788402	0.256409792	0.194049166	0.034604971	0.030534022	0.01460883	0.365395957	0.01499271	0.192567041	0.049238091	0.036368861	0.070105392	0.103739928	0.010639519	0.075111544	0.019790302	0.025049213	0.125605599	0.060655232	NA	NA	0.041527389	0.155566379	0.004696754	0.128836894	0.030853126	0.036686946
0.027999489	0.067366913	NA	NA	0.03234695	0.354446259	0.020681779	0.039381905	0.047354248	0.068427918	0.022184229	0.117792826	0.051976631	0.0874163	0.095121529	0.136792995	0.156601871	0.138624651	0.011935583	0.035841249	0.097788175	0.060934654	0.244217355	0.108029135	0.018295361	0.019838895	0.077511897	0.116969936	0.039965606	0.033504572
0.012814102	0.057278069	0.017824266	0.087175024	0.038416633	0.11324812	0.040123882	0.140982943	0.028766943	0.026525226	0.02482355	0.03081418	0.088984563	0.037308611	0.36225528	0.085614044	0.036964073	0.111164591	0.085962117	0.028040058	0.231043414	0.021345243	0.089383117	0.052802974	0.014070894	0.007718344	0.076066956	0.066961459	0.049936026	0.108131405
0.051797228	0.057675884	0.025512258	0.093135519	0.073526292	0.045082725	0.191816294	0.049029271	0.046427301	0.094684065	0.061063862	0.248303173	0.017879879	0.048094049	0.084054929	0.016085012	0.080868498	0.080607867	0.287938992	0.125345712	0.020990215	0.037538689	0.064933668	0.05644068	0.029297869	0.102351556	0.041729505	0.189599451	0.03179895	0.037193364
0.021239241	0.035423134	NA	NA	0.047690137	0.062640448	0.017576227	0.04845131	0.036016229	0.168506725	0.204034625	0.052761291	0.043994422	0.094505152	0.110501399	0.110382193	0.057699801	0.079142204	0.073399898	0.096974516	0.078107873	0.047882567	0.00778753	0.046334335	0.004769261	0.030274374	0.038582706	0.039241778	0.021473719	0.035992025
0.016869421	0.047586739	0.055863029	0.051410128	0.015598344	0.109725434	0.016841629	0.214881389	0.00966176	0.014188218	0.046431494	0.130366895	0.122111416	0.1395311	0.105563244	0.145583824	0.096670857	0.094489685	0.040974114	0.013487118	0.053239568	0.131424068	NA	NA	0.030703279	0.020905683	0.060462355	0.014155365	0.00512498	0.100378615
0.042976348	0.151829673	0.040526772	0.127493836	0.021121501	0.056578046	0.087024405	0.038391799	0.348410229	0.04702242	0.121013488	0.116777003	0.120769661	0.076711589	0.058579578	0.067586805	0.087522546	0.170079541	0.022893076	0.011651356	0.038495748	0.094472331	0.059640934	0.09940818	0.02881918	0.04546907	0.027459838	0.028155915	0.016382034	0.007231813
0.085469975	0.067031891	0.03922384	0.071218331	0.001768637	0.101474048	0.070506566	0.04564377	0.028915138	0.046427301	0.138687347	0.165698813	0.017454103	0.125289972	0.041007976	0.064610504	0.142856221	0.139670494	0.005107923	0.325183942	0.022858416	0.114764809	0.011248039	0.040097169	0.18502205	0.073768224	0.041852345	0.043216689	0.004517916	0.016155683
0.056284737	0.111858265	0.053846808	0.086108153	0.044251613	0.170006613	0.132585221	0.100739127	0.054226497	0.052629219	0.044011058	0.058629186	0.072798081	0.026290735	0.098657975	0.186563418	0.092716928	0.058167336	0.073097405	0.052900928	0.110073596	0.122473448	0.06843753	0.108638318	0.010299523	0.138384211	0.028057396	0.006596107	0.067402075	0.027092744
0.026887772	0.156509666	0.052210223	0.072637996	0.038843138	0.044251613	0.051907233	0.105462155	0.060073314	0.044771775	0.039749102	0.070661931	0.029104382	0.103503907	0.077203047	0.212985604	0.14907968	0.076828403	0.01518114	0.022209856	0.001748327	0.085720424	0.061926704	0.077331869	0.047683869	0.029941488	0.079722016	0.07866518	0.048390299	0.072554387
0.036988666	0.049838395	0.078939298	0.221375795	0.025677537	0.128408872	0.033461839	0.02171387	0.036016229	0.142732432	0.031190554	0.041837635	0.073740359	0.079700564	0.098657975	0.050206675	0.056239817	0.131921626	0.009170773	0.015253783	0.048544969	0.02954794	NA	NA	0.069246468	0.082491383	0.089665033	0.016949117	0.039965606	0.043291135
0.066698943	0.099322035	0.040526772	0.080793401	0.014660306	0.151199794	0.023038405	0.04804395	0.037205418	0.042482225	0.043287109	0.129939777	0.070010193	0.120475074	0.001729797	0.065059163	0.055202516	0.138071941	0.033887581	0.031843213	0.189435883	0.029526541	NA	NA	0.076447536	0.0770109	0.035575925	0.019434045	0.027184243	0.066616688
0.013127716	0.039932547	NA	NA	0.0553439	0.187866338	0.011269586	0.273682538	0.040406798	0.135798387	0.089627619	0.221278698	0.022502179	0.032917854	0.124435995	0.122571107	0.060557273	0.095616353	0.030925782	0.022620864	0.013270642	0.061703352	0.199468782	0.165353669	0.02881918	0.103075418	0.00985479	0.055791758	0.014253008	0.043715356
0.031433068	0.049694247	0.035474971	0.057678228	0.108960611	0.406579783	0.224746235	0.037973826	0.012847786	0.039899893	0.090179121	0.067185239	0.041209306	0.084757649	0.36225528	0.029002711	0.074894085	0.09305334	0.022768865	0.084595831	0.077805602	0.106679256	0.132430909	0.148021592	0.042355514	0.062563389	0.056513819	0.008648085	0.064563087	0.020593025
0.048077756	0.102041912	0.052210223	0.075308892	0.021520248	0.054698392	0.025615362	0.138559752	0.125250265	0.127518461	0.379224744	0.092041051	0.078749083	0.110184443	0.071075897	0.059402681	0.101964125	0.100979046	0.076382752	0.020276866	0.110073596	0.074002799	NA	NA	0.029297869	0.080352645	0.010666041	0.121275484	0.004554176	0.056590861
0.02887372	0.04680115	0.02353521	0.113286838	0.217419655	0.029924227	0.100468983	0.096181177	0.01460883	0.021970278	0.034956424	0.116482987	0.101508993	0.119738484	0.06395244	0.090458444	0.041415594	0.187601733	0.011000951	0.101216378	0.139882284	0.316254838	NA	NA	0.053987995	0.069174054	0.005610079	0.029948854	0.053165588	0.057205797
0.032183373	0.058513787	NA	NA	0.030384614	0.104584867	0.025729638	0.074891415	0.031322724	0.072027207	0.102440317	0.077879279	0.044605174	0.08992509	0.130295621	0.124883385	0.162598855	0.075287776	0.03560796	0.036812009	0.007435272	0.099484903	NA	NA	0.024562566	0.029240061	0.030448748	0.036894385	0.059571974	0.051350607
0.003539769	0.056646716	NA	NA	0.013144687	0.147695959	0.055680576	0.137328473	0.008877306	0.023360953	0.113443194	0.137560622	0.088984563	0.170595765	0.101521108	0.028497177	0.071600938	0.083636499	0.126261032	0.040312563	0.14605361	0.064139548	NA	NA	0.064532574	0.096433413	0.04392022	0.044623078	0.097725494	0.073427767
0.0907378	0.043934034	NA	NA	0.19029871	0.101188745	0.038255506	0.072884133	0.044122842	0.066403111	0.092722989	0.031742825	0.036114503	0.055550495	0.066689687	0.05473792	0.101440534	0.088098209	0.017916876	0.048117118	0.029381786	0.147676636	NA	NA	0.009933931	0.107042882	0.041729505	0.039367363	0.03179895	0.01658288
0.038624975	0.003539769	0.03922384	0.04744202	0.029119374	0.155206365	0.025937036	0.03764918	0.021784498	0.068551817	0.020387292	0.042268163	0.133887712	0.226502828	0.040041036	0.034872524	0.098891579	0.075167094	0.03936404	0.019605637	0.08162845	0.087712156	NA	NA	0.051995552	0.164215062	0.004228981	0.020857699	0.234742687	0.008830182
0.056284737	0.195870269	0.052210223	0.03922384	0.0553439	0.08684687	0.022502179	0.043337092	0.177898831	0.051455932	0.136184925	0.17242476	0.017981771	0.077443906	0.123685749	0.113839784	0.015472746	0.073505753	0.174076078	0.037502978	0.177362652	0.080003906	0.023714641	0.110196143	0.096897074	0.045768514	0.11463008	0.013594217	0.049936026	0.03564165
0.03229648	0.037701031	NA	NA	0.032423951	0.067064194	0.061552126	0.030888652	0.036965491	0.084616558	0.153865369	0.087854461	0.032801465	0.052284733	0.081374756	0.043338865	0.04138661	0.155210289	0.027949461	0.092754746	0.110331338	0.07613599	0.034800579	0.042906933	0.176666058	0.078075995	0.079722016	0.092063633	0.064563087	0.039266464
0.141636036	0.149713732	0.021467405	0.108768757	0.017075586	0.06132192	0.100468983	0.11809942	0.079839004	0.054238643	0.057721779	0.078020534	0.026817032	0.101011451	0.066689687	0.095947396	0.088896896	0.163832145	0.042077431	0.040166335	0.024512951	0.094357272	NA	NA	0.010299523	0.181732024	0.027903971	0.05249369	0.004554176	0.02339137
0.043905191	0.039051355	NA	NA	0.048587113	0.119390787	0.218020526	0.179429866	0.028766943	0.05262462	0.019836555	0.045023961	0.073121426	0.182134783	0.015997835	0.058195742	0.094512723	0.111802775	0.087854466	0.011544693	0.053810319	0.110631549	0.023184472	0.030106409	0.015207205	0.087824445	0.076066956	0.045554412	0.021473719	0.049936022
0.021408841	0.083547609	0.02353521	0.134603091	0.032947625	0.078158016	0.054685682	0.094089646	0.054226497	0.097170736	0.161209233	0.074888892	0.118556497	0.026817032	0.010556427	0.094176143	0.121917652	0.131024468	0.03162858	0.0696942	0.001748327	0.247464368	NA	NA	0.098606641	0.121764025	0.013110731	0.026428982	0.056618663	0.055823984
0.036988666	0.139310203	0.040526772	0.016296322	0.029210375	0.246194797	0.144810352	0.072942211	0.023793551	0.089732727	0.033476947	0.276806763	0.02465975	0.023387488	0.121736059	0.062843952	0.030427612	0.085868637	0.077959807	0.055018748	0.069643376	0.108209679	NA	NA	0.050873442	0.145388702	0.004696754	0.136684683	0.022233409	0.051681702
0.025590413	0.056614983	NA	NA	0.025677537	0.095321025	0.125589046	0.049497703	0.022002356	0.150544012	0.09381554	0.136535202	0.032850433	0.18928792	0.075741507	0.121736059	0.026643679	0.044918091	0.069687908	0.02267375	0.074882474	0.092781018	0.011718463	0.039230599	0.027817496	0.057918155	0.041852345	0.160447823	0.038037105	0.073138159
0.048077756	0.059857724	0.05952469	0.113191768	0.029928692	0.080723453	0.027617068	0.108538066	0.046427301	0.131120729	0.132670595	0.032386122	0.117647457	0.086255736	0.013096945	0.058846739	0.038398442	0.065469215	0.074026206	0.026824519	0.117323115	0.094843984	NA	NA	0.18502205	0.080598592	0.010446406	0.022398294	0.030157526	0.05621295
0.034292764	0.034292764	0.03922384	0.28415171	0.021650524	0.06945882	0.086424872	0.121814399	0.036016229	0.08263807	0.087203059	0.114440286	0.18928792	0.190994865	0.031312814	0.091313337	0.051972125	0.089256767	0.024231165	0.012133192	0.226604504	0.281388824	NA	NA	0.085855404	0.076028835	0.024100626	0.051975512	0.012175264	0.020740868
0.02435719	0.046049767	NA	NA	0.038416633	0.101814918	0.084040779	0.084012316	0.11845841	0.043588533	0.07427188	0.197126712	0.021571983	0.21006591	0.017895092	0.082075128	0.120215444	0.102374921	0.053153384	0.056336402	0.046610993	0.101952074	NA	NA	0.023559851	0.061918453	0.077511897	0.091192742	0.035944203	0.032703958
0.008688242	0.043264666	0.023697202	0.064290015	0.023614098	0.10313884	0.038484553	0.26494865	0.072495138	0.059854461	0.020387292	0.077517615	0.072280986	0.12687403	0.167161982	0.1554374	0.100932639	0.138734761	0.03560796	0.008790166	0.088606907	0.081686085	NA	NA	0.015479533	0.044274808	0.027459838	0.01071965	0.014813442	0.007362577
0.032183373	0.070665655	0.040526772	0.124294062	0.019783039	0.120316055	0.058420425	0.048531446	0.047354248	0.166451982	0.044056985	0.065701071	0.014649366	0.133618276	0.079942541	0.129334151	0.086315877	0.063519453	0.087854466	0.1888004	0.067702765	0.096220231	NA	NA	0.018295361	0.049609364	0.010666041	0.02005303	0.036537231	0.072138912
0.04320388	0.243970785	0.02353521	0.081932031	0.027979886	0.115302468	0.055504778	0.069449937	0.020577316	0.035740885	0.069324347	0.076270035	0.034604971	0.046851303	0.106909133	0.156668817	0.023828229	0.056257928	0.009556024	0.017549432	0.059466267	0.068193117	NA	NA	0.04584106	0.013359653	0.004228981	0.100053865	0.064563087	0.047066968
0.017383886	0.101381261	NA	NA	0.030384614	0.034010433	0.005655811	0.122518212	0.012228345	0.086009809	0.132864807	0.138008275	0.13636552	0.105425452	0.049532768	0.234947817	0.107326774	0.187233537	0.047451288	0.036501055	0.180250098	0.096213074	NA	NA	0.079200645	0.140829582	0.007602436	0.032292199	0.00512498	0.010048607
NA	NA	0.06681041	0.0442147	0.029928692	0.114564982	0.012451335	0.038319404	0.025937544	0.259783901	0.016040883	0.021577735	0.032850433	0.111441829	0.109002751	0.130913502	0.053799925	0.141092509	0.142362191	0.033544873	0.030458729	0.021311438	0.077511516	0.061761188	0.02428634	0.072667957	0.017438229	0.04540606	0.022233409	0.029396051
0.097343375	0.119173543	NA	NA	0.125983874	0.104123793	0.132585221	0.04948346	0.185791081	0.037119479	0.021333911	0.15452165	0.049238091	0.071934483	0.081535131	0.065891146	0.129357759	0.132595655	0.209202714	0.008340119	0.074882474	0.131247814	0.08457163	0.034173843	0.024562566	0.159911526	0.077511897	0.094269956	0.034862975	0.022247771
0.014406229	0.104435246	NA	NA	0.018368708	0.029773173	0.088792957	0.077990957	0.033721895	0.026194989	0.13664919	0.07722106	0.005655811	0.243534291	0.031100696	0.058008207	0.00765821	0.043747629	0.001727682	0.122886761	0.032417565	0.034818778	NA	NA	0.093310224	0.118309728	0.023372511	0.077614243	0.017396995	0.019006734
0.101555352	0.084112849	0.029362143	0.038929506	0.073526292	0.123806229	0.126041982	0.109844286	0.099614805	0.151538472	0.01593639	0.096619552	0.019523598	0.280415233	0.105563244	0.098036978	0.087955181	0.103009038	0.016439645	0.049508823	0.134669122	0.02944203	0.092179491	0.143209082	0.041165114	0.065533061	0.04687587	0.014313733	0.011578389	0.011941501
0.039759043	0.035055855	0.053846808	0.085901521	0.013144687	0.118024187	0.058471813	0.026876937	0.021032365	0.10608858	0.079294619	0.090561765	0.371771898	0.129929901	0.079770849	0.078163253	0.002762656	0.037347789	0.04385086	0.070431876	0.218134207	0.06193155	NA	NA	0.023559851	0.051809367	0.060462355	0.038402777	0.032590726	0.059231041
0.012814102	0.0277508	0.080420917	0.06657524	0.256409792	0.118707706	0.039593741	0.037531899	0.068417724	0.041697039	0.054174073	0.027313302	0.18928792	0.040761952	0.034898501	0.031305355	0.037347789	0.03318621	0.027042397	0.018289675	0.084033025	0.242723584	NA	NA	0.085855404	0.044155895	0.056513819	0.028128401	0.001397269	0.026478791
0.015686961	0.060570441	NA	NA	0.044251613	0.015347019	0.101099066	0.064716686	0.047238692	0.027171468	0.039560943	0.078116003	0.09080673	0.029373377	0.117467314	0.012291926	0.063326064	0.122505731	0.017923056	0.018891041	0.11354395	0.094882429	0.140090668	0.019857183	0.024562566	0.072130126	0.027903971	0.037484681	0.059571974	0.049904411
0.022959505	0.135371375	0.03922384	0.094865472	0.027979886	0.165172151	0.015710407	0.087650365	0.021920312	0.116683733	0.135356842	0.204376299	0.133896568	0.015354257	0.013096945	0.050029308	0.055202516	0.026126092	0.04385086	0.041091773	0.002006752	0.060763779	0.043988461	0.069471162	0.017503225	0.161548073	0.005610079	0.015588373	0.030853126	0.052208769
0.006345609	0.054029637	0.023697202	0.061249565	0.021650524	0.030219311	0.054707559	0.085025162	0.03749712	0.134745328	0.024604435	0.074351437	0.101508993	0.162570077	0.068080533	0.167716821	0.007962353	0.047773828	0.013385049	0.009055339	0.110618323	0.105180305	NA	NA	0.061553799	0.048268797	0.032592972	0.013779839	0.039965606	0.049039183
0.030827322	0.022896442	0.017824266	0.052344986	0.015347019	0.12048498	0.110855202	0.078653974	0.053703743	0.011334483	0.277376054	0.132029148	0.034465855	0.145078237	0.060178602	0.056712251	0.086315877	0.017940738	0.02663666	0.011421277	0.207704315	0.028230426	0.051419923	0.057988425	0.176666058	0.069570967	0.030023327	0.028163643	0.021473719	0.006207948
0.047243555	0.043808759	0.055863029	0.143635411	0.017075586	0.029405269	0.037765734	0.106495738	0.348410229	0.072563755	0.045922066	0.012980743	0.076464705	0.071735754	0.135695353	0.030457542	0.008385543	0.064579382	0.115819802	0.037953808	0.27022141	0.139005493	NA	NA	0.06614223	0.069904476	0.057734835	0.036864572	0.017396995	0.049768912
0.03672205	0.072702077	0.078939298	0.029904163	0.030252428	0.068122805	0.064314695	0.051536097	0.021032365	0.073007067	0.075402534	0.058721354	NA	NA	0.113571065	0.094505354	0.103058589	0.106942869	0.057436503	0.002428269	0.056272378	0.018884332	NA	NA	0.071617106	0.097846239	0.01610587	0.053246445	0.014253008	0.049388408
0.02435719	0.024939707	0.035474971	0.149903573	0.188135083	0.074190683	0.067595019	0.088811119	0.185791081	0.120906544	0.026486936	0.028445093	0.092967592	0.048866537	0.167962045	0.143715622	0.038398442	0.037936689	0.020475421	0.083869157	0.120410273	0.122640977	NA	NA	0.02806144	0.172727883	0.030448748	0.046742202	0.024866758	0.094392335
0.014603851	0.095862497	0.06681041	0.035356437	0.047690137	0.023614098	0.047077143	0.038152281	0.079839004	0.041703119	0.029422965	0.141533577	0.072514484	0.033926514	0.163156852	0.057569685	0.00998871	0.040720546	0.026377459	0.04878193	0.067722187	0.139824058	0.048623656	0.129245102	0.005163151	0.084852385	0.00985479	0.020582554	0.053165588	0.055526545
0.010866375	0.119446405	NA	NA	0.023614098	0.100621158	0.016489739	0.06591458	0.072495138	0.049833926	0.023828229	0.150160818	0.021084934	0.037886236	0.057822547	0.246553315	0.088582102	0.05725926	0.042077431	0.074824492	0.055200169	0.157196474	NA	NA	0.033872828	0.190614802	0.010666041	0.045451234	0.056938315	0.048352399
0.072702077	0.045998617	0.013374466	0.077251602	0.025652581	0.086563085	0.017981771	0.095396113	0.036016229	0.074142997	0.00765821	0.320064815	0.019605509	0.299515448	0.105830936	0.038009133	0.017185599	0.030508348	0.109379171	0.030371286	0.077805602	0.109170018	NA	NA	0.093211838	0.074862221	0.029545122	0.014288053	0.056618663	0.045970527
0.096091921	0.075253697	0.05952469	0.066181364	0.02736896	0.037777754	0.001987648	0.038862914	0.031322724	0.111242838	0.082377822	0.047282727	0.040410797	0.036545478	0.112664167	0.089090312	0.13664919	0.085458863	0.067845207	0.014281286	0.026705042	0.117492018	0.145808156	0.074013281	0.01683089	0.027242024	0.020257431	0.080424857	0.035944203	0.13394601
0.069707493	0.042515962	0.035474971	0.041460362	0.038416633	0.098005186	0.126041982	0.131640406	0.099614805	0.105155598	0.096986579	0.107321685	0.109916531	0.037205366	0.067933691	0.160651373	0.010799469	0.24945327	0.005107923	0.00984179	0.016273345	0.039310026	NA	NA	NA	NA	0.01610587	0.064972384	0.006239192	0.074967051
0.051797228	0.047511824	NA	NA	0.217419655	0.068893411	0.039760622	0.080943936	0.086351033	0.019848374	0.087203059	0.105815641	0.027279169	0.062882538	0.010188362	0.187436656	0.156601871	0.142127123	0.177781669	0.202783531	0.139953359	0.191342715	0.035814426	0.056962674	0.017503225	0.048721213	0.030448748	0.037254612	0.03179895	0.022162721
0.047243555	0.082439185	0.040526772	0.095680226	0.001768637	0.038416633	0.040781653	0.095399513	0.072357246	0.132736866	0.028720287	0.079919253	0.100384179	0.181090597	0.101035377	0.050217102	0.021813083	0.057713211	0.077959807	0.138850528	0.052216166	0.034800225	NA	NA	0.04584106	0.027239344	0.056513819	0.031860071	0.049936026	0.148280677
0.036244824	0.073950613	0.055863029	0.161022462	0.047690137	0.096841989	0.035107145	0.150244205	0.054226497	0.099748008	0.098611056	0.111524757	0.066960484	0.112615663	0.155829184	0.083795397	0.134667715	0.034047937	0.012825148	0.012944265	0.226604504	0.004423001	NA	NA	0.090693913	0.020048047	0.039638973	0.019284153	0.004566383	0.011736095
0.017383886	0.061635841	0.052210223	0.027236185	0.023614098	0.300556826	0.043088643	0.152434616	0.151704111	0.08506848	0.211239524	0.146555729	0.050987574	0.025034186	0.124435995	0.172783476	0.098632311	0.068082615	0.063130998	0.058189567	0.056256347	0.135658165	0.169720166	0.075107592	0.02806144	0.035449994	0.027459838	0.0190074	0.030405493	0.159223676
0.041510196	0.072382992	0.017824266	0.180848138	0.055506933	0.062707209	0.016410196	0.103482819	0.040579871	0.09113619	0.029422965	0.075796473	0.020236922	0.126185159	0.0384201	0.132209114	0.050564595	0.001981567	0.034093802	0.024640583	0.173975058	0.098400839	0.049885014	0.049566827	0.18502205	0.054290099	0.009003232	0.02909909	0.065315032	0.019506689
0.020382464	0.106193889	0.080420917	0.063294578	0.06897612	0.125086832	0.100468983	0.074298299	0.040406798	0.010125692	0.078396723	0.117451046	0.076409061	0.02274657	0.135083852	0.154564808	0.14907968	0.23608547	0.158906787	0.062055212	0.27022141	0.189229699	NA	NA	0.041527389	0.175214882	0.045308815	0.043758264	0.004554176	0.007584482
0.042177543	0.127480042	NA	NA	0.017075586	0.0291556	0.019141116	0.040997007	0.035370159	0.040026446	0.107925849	0.077335007	0.126669505	0.086666311	0.064872337	0.040082356	0.002469899	0.084375509	0.076133309	0.112664744	0.021976084	0.016273345	NA	NA	0.003610902	0.010281727	0.023372511	0.026264009	0.058389063	0.058793298
0.085469975	0.041427856	0.06681041	0.105109977	0.033354379	0.127641888	0.132585221	0.044215404	0.053703743	0.211649792	0.07540043	0.09256346	0.037537365	0.071880751	0.008768201	0.097757788	0.079644939	0.110659453	0.069687908	0.069323155	0.231340578	0.017521168	NA	NA	0.005163151	0.082352822	0.013110731	0.04516589	0.030157526	0.053190459
0.016615103	0.027999489	0.053846808	0.075892424	0.027979886	0.03803494	0.064968152	0.049293895	0.079839004	0.143562804	0.082377822	0.080165177	0.019523598	0.047836496	0.030683806	0.051382998	0.123769405	0.025055682	0.0169209	0.101976672	0.134343507	0.105866378	0.211740882	0.125078674	0.005163151	0.154326202	0.012332605	0.022955737	0.041258074	0.057651052
0.028150503	0.076712922	0.029362143	0.112448834	0.021520248	0.115239405	0.061552126	0.103117215	0.013100357	0.028152216	0.089627619	0.049150646	0.078483725	0.057929405	0.03042635	0.023630712	0.078993105	0.069486016	0.083805008	0.017431244	0.079132809	0.107997499	0.000173972	0.102552372	0.065223198	0.127324928	0.014900847	0.047817023	0.03179895	0.175718209
0.030832547	0.07438888	NA	NA	0.014660306	0.114240144	0.016087016	0.081664122	0.348410229	0.115089743	0.050883469	0.060306063	0.022346516	0.045910761	0.0806927	0.084236643	0.063330513	0.136937093	0.042077431	0.061604331	0.038495748	0.095160732	0.328551436	0.101052374	0.037853018	0.061424562	0.034531574	0.017983582	0.059571974	0.059786948
0.027999489	0.055946176	0.025512258	0.109008483	0.073526292	0.301741316	0.016489739	0.016489739	0.072495138	0.33208165	0.126504754	0.160299268	0.170973644	0.024464495	0.015356372	0.07850606	0.129357759	0.149540523	0.087266039	0.03478117	0.024512951	0.077607054	NA	NA	0.085855404	0.056844877	0.021011037	0.017610415	0.030157526	0.05263603
0.069707493	0.13361108	0.078939298	0.116397541	0.055506933	0.080992443	0.055839772	0.216253657	0.008877306	0.046313325	0.022184229	0.062498355	0.04235438	0.047996161	0.218673774	0.027883505	0.026643679	0.122999799	0.042211736	0.035224119	0.053239568	0.102754015	0.06843753	0.031706404	0.025190232	0.084754148	0.04392022	0.028507158	0.038037105	0.045106054
0.031146896	0.041631951	0.064288615	0.054959059	0.018042893	0.06213524	0.057340201	0.105659198	0.037205418	0.019362054	0.043624259	0.099915493	0.033922566	0.185379439	0.049820434	0.089939651	0.044129275	0.059498391	0.012825148	0.024847199	0.038094951	0.126500353	NA	NA	0.041527389	0.084502293	0.01610587	0.055225142	0.032590726	0.065675224
0.020382464	0.104456313	0.06681041	0.091186925	0.019783039	0.083761971	0.061415775	0.087199127	0.021032365	0.127855883	0.031138687	0.104317607	0.126800875	0.125693578	0.126909247	0.104986361	0.149372406	0.145903459	0.004584049	0.031537442	0.028644567	0.009473594	NA	NA	0.030703279	0.169985965	0.010446406	0.027586755	0.036537231	0.128091181
0.016500412	0.070121348	0.023697202	0.069795568	0.006243411	0.038840645	0.096547108	0.169163893	0.052567083	0.056854935	0.071835445	0.073117479	0.023810137	0.116762776	0.16792259	0.06702876	0.01499271	0.105676951	0.026377459	0.156987707	0.035414199	0.131887386	0.066479456	0.178195147	0.079801698	0.079482471	0.027459838	0.018439215	0.027184243	0.034261429
0.036718524	0.06457486	NA	NA	0.025652581	0.152304783	0.054850127	0.049206186	0.028766943	0.042176187	0.112574488	0.108327814	0.057627151	0.309989261	0.081374756	0.11186879	0.033686305	0.03746551	0.041475256	0.008614501	0.115019464	0.099655264	NA	NA	0.035146665	0.175191086	0.024669076	0.064563306	0.016382034	0.06652552
0.032183373	0.048399744	0.052210223	0.090378488	0.035494679	0.229794987	0.069687373	0.04728352	0.072357246	0.065503764	0.093971712	0.114634226	0.014780316	0.177964439	0.021670687	0.044012029	0.023174497	0.132509089	0.057436503	0.01932731	0.057049272	0.150770866	NA	NA	0.027817496	0.133922947	0.013110731	0.077633722	0.019829145	0.051040946
0.018151079	0.057153796	NA	NA	0.032423951	0.094012295	0.041323642	0.050876538	0.02443601	0.0339812	0.047499432	0.102876596	0.021189507	0.090008489	0.026510265	0.118283321	0.040878324	0.071258519	0.026377459	0.046200291	0.262263538	0.111198848	0.169720166	0.047811981	0.050925381	0.041217429	0.009022824	0.036805768	0.062818181	0.046856151
0.0907378	0.043053612	0.05952469	0.080420917	0.188135083	0.090857597	0.022498379	0.240657548	0.03749712	0.217845613	0.142856221	0.076353921	0.047578432	0.05850378	0.055421509	0.132635178	0.057885649	0.070693516	0.053153384	0.040482256	0.120410273	0.104395862	NA	NA	0.02806144	0.008849134	0.04687587	0.005598846	0.034862975	0.011648085
0.049089808	0.062695437	NA	NA	0.029928692	0.107786017	0.08061263	0.046483305	0.012847786	0.060311236	0.071835445	0.068903357	0.133896568	0.091714186	0.022192025	0.025333308	0.09575518	0.112577151	0.03560796	0.034150198	0.174827122	0.040628509	0.05633895	0.014691799	0.041527389	0.023387006	0.013110731	0.015363733	0.007599137	0.018309917
0.008688242	0.127371914	NA	NA	0.014660306	0.020587368	0.125589046	0.045745478	0.050980948	0.076542019	0.115799593	0.098202171	0.079869422	0.023106258	0.020973838	0.09055485	0.077127582	0.095966652	0.106571062	0.176984586	0.139953359	0.074738548	0.031349328	0.14505983	0.047683869	0.025000579	0.065816776	0.02500044	0.030853126	0.044487604
0.018525615	0.018151079	0.029362143	0.126189878	0.073526292	0.080395795	0.065147678	0.023674014	0.060157475	0.089805166	0.0680262	0.11802037	0.108590596	0.126652576	0.16136903	0.029554621	0.044215418	0.106433496	0.209202714	0.045661705	0.059466267	0.034937538	NA	NA	0.065223198	0.015432476	0.027030694	0.049524489	0.234742687	0.024586401
0.02815443	0.04882591	0.023697202	0.07643346	0.030384614	0.105655162	0.040781653	0.018238723	0.044122842	0.04151404	0.01009815	0.047509121	0.038573073	0.028949054	0.01829635	0.049058166	0.083499115	0.093511672	0.034150198	0.065561981	0.032417565	0.125914058	NA	NA	0.027817496	0.018973825	0.076066956	0.022752165	0.041258074	0.042472272
0.036988666	0.147687662	0.021467405	0.060510268	0.034308544	0.083761971	0.035487668	0.029598298	0.068417724	0.098535213	0.02482355	0.114824714	0.103767028	0.115908543	0.06395244	0.093467621	0.064432774	0.094896772	0.044549361	0.23844677	0.06385804	0.072232438	0.022369454	0.154533629	0.034169681	0.037443305	0.035575925	0.048468969	0.004554176	0.012805091
0.046415362	0.197886134	0.040526772	0.034337163	0.025677537	0.102387616	0.037765734	0.049869283	0.052567083	0.161051268	0.063326064	0.17761532	0.073740359	0.137742404	0.1356293	0.067675389	0.088083456	0.086963377	0.040974114	0.15298688	0.023668487	0.161358423	0.074075785	0.093128553	0.021466243	0.02918028	0.012715187	0.009037859	0.00512498	0.009957058
0.016271819	0.075546726	0.080420917	0.109494595	0.256409792	0.37208314	0.151062219	0.17355624	0.099614805	0.077618078	0.092882748	0.100126692	0.080226168	0.096174144	0.0384201	0.083166338	0.037725183	0.057090583	0.083805008	0.035630247	0.082355209	0.095102163	NA	NA	0.028156955	0.052005479	0.020257431	0.04744123	0.001397269	0.02579676
0.034810648	0.050448292	0.03922384	0.049687456	0.025652581	0.090778086	0.038484553	0.222981257	0.005465704	0.049141497	0.010851976	0.083093678	0.053268003	0.068650638	0.067479514	0.051433265	0.125651216	0.164962938	0.043218327	0.041920242	0.097183437	0.112648389	0.079607599	0.133978044	0.009788777	0.018862857	0.01610587	0.050631152	0.006239192	0.097524955
0.049089808	0.110189553	0.023697202	0.201555817	0.029119374	0.082919914	0.088792957	0.108870225	0.085790019	0.024894581	0.022184229	0.073904879	0.032801465	0.075190121	0.014470488	0.082313093	0.062533828	0.05303455	0.071639093	0.085176681	0.049386029	0.289187345	0.111722725	0.356003612	0.098606641	0.037260797	0.027030694	0.030482941	0.012917062	0.031422207
0.020676599	0.053318804	NA	NA	0.029928692	0.134384996	0.016226999	0.2016539	0.068417724	0.031657258	0.037725183	0.100208942	0.126669505	0.107657556	0.075406407	0.120694733	0.023828229	0.055444863	0.132771547	0.054690438	0.065236312	0.040467909	0.013837757	0.116462831	0.054879004	0.057216193	0.01610587	0.009005171	0.014253008	0.039190021
0.079313789	0.083917782	0.021467405	0.033463676	0.021520248	0.141007174	0.125589046	0.046045793	0.033925086	0.118320951	0.061672227	0.019650175	0.044028796	0.062890129	0.238129958	0.038088551	0.103342024	0.105186668	0.042945331	0.111489563	0.11354395	0.11354395	NA	NA	0.051995552	0.100890997	0.035667601	0.019109991	0.035944203	0.016445497
0.030889656	0.040500718	0.080420917	0.066853876	0.0553439	0.047092909	NA	NA	0.125250265	0.081891285	0.117989232	0.114601893	0.078490831	0.070695414	0.081444142	0.127572793	0.007962353	0.066113713	0.017916876	0.080116423	0.134430647	0.196903937	0.290881979	0.023259631	0.041527389	0.150100114	0.089665033	0.016151809	0.006239192	0.093733982
0.026133641	0.108729504	NA	NA	0.032947625	0.062198459	0.110855202	0.078632884	0.020577316	0.034104654	0.108311788	0.306949129	0.022502179	0.122979256	0.147650407	0.147709738	0.156601871	0.088153595	0.005107923	0.058529572	0.117689606	0.082506287	0.051419923	0.049153229	0.01683089	0.046714519	0.018095128	0.030519092	0.030157526	0.042717924
0.042976348	0.060740772	0.053846808	0.068216383	0.038843138	0.071755367	0.070506566	0.053921774	0.00479011	0.047004855	0.052679407	0.219509341	0.05374191	0.047987915	0.058579578	0.034159743	0.033686305	0.115581242	0.076382752	0.03634365	0.080169435	0.026603407	NA	NA	0.043674129	0.026855807	0.08506969	0.072304904	0.007599137	0.012962191
0.012207274	0.031407674	0.035474971	0.023697202	0.060947339	0.02068828	0.067493764	0.098544201	0.023793551	0.022204176	0.059973253	0.082012315	0.117647457	0.09884834	0.077616745	0.065077059	0.101440534	0.131759614	0.040974114	0.021555564	0.078190116	0.118492235	0.054524654	0.050034999	0.042355514	0.053790847	0.009022824	0.059875319	0.001397269	0.018475001
0.096091921	0.063346891	0.055863029	0.116693711	0.023307236	0.185531755	0.025729638	0.090171085	0.11845841	0.093318599	0.080387195	0.045599564	0.026817032	0.161028999	0.004867492	0.122426197	0.046711039	0.162033091	0.055516003	0.032684644	0.002021687	0.080169435	NA	NA	0.028156955	0.040964374	0.035575925	0.045162825	0.234742687	0.041308056
0.049629814	0.187003406	NA	NA	0.044731853	0.075163899	0.014576466	0.041714259	0.072031304	0.154460028	0.040968083	0.024368891	0.066152371	0.108320807	0.175688026	0.146021413	0.15268954	0.128228041	0.073097405	0.074099213	0.018091769	0.008490866	0.035198357	0.021189773	0.035415167	0.014888883	0.013110731	0.023701707	0.059571974	0.062435025
0.030947606	0.025458542	0.06681041	0.138615046	0.025467549	0.14197741	0.022897767	0.084058818	0.053533951	0.048746957	0.009633857	0.129430071	0.105790732	0.104132431	0.009214614	0.219593859	0.123769405	0.013098509	0.03560796	0.044413776	0.071709005	0.021766884	0.027459406	0.027441659	0.064532574	0.086374949	0.021011037	0.013676605	0.030853126	0.056907791
0.057029921	0.058150725	0.02353521	0.07643346	0.034308544	0.053120421	0.027617068	0.063315597	0.020577316	0.032325687	0.018640758	0.15742329	0.105673006	0.038563182	0.095714993	0.160022328	0.043465854	0.061519162	0.073607012	0.017440075	0.021201391	0.241010579	0.06843753	0.302430624	0.029297869	0.029771191	0.014900847	0.021039332	0.067402075	0.024914106
0.03580454	0.039533363	NA	NA	0.055506933	0.059611098	NA	NA	0.005465704	0.043377875	0.126881416	0.009639506	0.021084934	0.136167946	0.039266534	0.060961661	0.032822329	0.092400357	0.022768865	0.106124605	0.030458729	0.029475391	0.328551436	0.032483842	0.032690664	0.057995397	0.027030694	0.031912839	0.041258074	0.071969328
0.117033135	0.06812907	0.029362143	0.060638766	0.047690137	0.094512833	0.070506566	0.143210947	0.348410229	0.354324138	0.10262589	0.163126529	0.023810137	0.074326905	0.077731433	0.133687882	0.101227689	0.047035185	0.029783993	0.027344268	0.056272378	0.12415201	0.040854	0.207070008	0.065223198	0.031847442	0.030074936	0.034121558	0.00512498	0.016740934
0.014406229	0.033441163	0.064288615	0.073840658	0.032494837	0.188511838	NA	NA	0.021297698	0.232325625	0.041679563	0.090092724	0.039724767	0.085408761	0.038209202	0.028368364	0.071600938	0.091169799	0.009402486	0.01076197	0.035414199	0.106074571	0.011351814	0.129049439	0.018001625	0.104670477	0.028057396	0.008997561	0.009065102	0.014148316
0.03672205	0.027695885	0.021467405	0.069482761	0.030384614	0.046715093	0.086424872	0.049400546	0.00479011	0.192418891	0.128286877	0.02629679	0.04215073	0.078534212	0.133590347	0.125900765	0.055038553	0.143846985	0.012558619	0.039960072	0.110073596	0.0747371	NA	NA	0.090693913	0.04719386	0.017438229	0.010993855	0.064563087	0.085735639
0.026133641	0.048265264	0.06681041	0.167991283	0.017075586	0.071246033	0.135748458	0.044384544	0.022381926	0.016287108	0.173852295	0.204299314	0.016907292	0.155870348	0.001729797	0.082021953	0.092716928	0.123767192	0.020941645	0.032528123	0.091182276	0.069933481	0.077608046	0.159778014	0.04584106	0.078080611	0.007200565	0.011678811	0.007599137	0.029121385
0.046159663	0.068879999	0.035474971	0.06681041	0.125983874	0.082353633	0.044765124	0.106973929	0.085790019	0.024019998	0.109456319	0.081618002	0.072514484	0.110273331	0.054784297	0.066245433	0.030462499	0.167187101	0.020649364	0.028329307	0.003468162	0.130299452	0.207282331	0.226370173	0.015207205	0.057005997	0.023372511	0.007700914	0.038037105	0.061689064
0.019914471	0.056407419	0.052210223	0.100057132	0.03234695	0.277305178	0.016087016	0.067501266	0.033721895	0.049420079	0.108960342	0.070184615	0.032850433	0.032007829	0.017187449	0.153381239	0.087955181	0.079075308	0.015735736	0.017672799	0.029381786	0.056471893	NA	NA	0.101932452	0.021927965	0.020257431	0.0161427	0.030405493	0.017192945
0.017383886	0.035661152	0.080420917	0.110418554	0.006243411	0.09833436	0.087024405	0.062666408	0.028766943	0.029157991	0.120642851	0.102892344	0.066152371	0.310978243	0.079437215	0.078767274	0.037347789	0.041677103	0.052280788	0.017566037	0.012303053	0.113631838	NA	NA	0.040929658	0.038198661	0.039638973	0.00312062	0.234742687	0.005994159
0.031146896	0.042791801	0.040526772	0.02730218	0.014660306	0.034019148	0.028129163	0.100729065	0.022002356	0.04479825	0.157883663	0.08451846	0.088984563	0.12035018	0.163156852	0.057867069	0.019545664	0.03425257	0.022560605	0.020297937	0.097788175	0.116490846	0.077088486	0.064224444	0.027817496	0.03980608	0.029545122	0.013705586	0.058389063	0.058702506
0.007661574	0.128272416	0.053846808	0.057361818	0.074044004	0.066924706	0.031993685	0.030408104	0.015030078	0.029533035	0.037758452	0.058394753	0.022346516	0.134812283	0.091728865	0.094786541	0.038398442	0.330383538	0.071639093	0.113585174	0.063312912	0.112007885	NA	NA	0.041296895	0.075903618	0.048817551	0.015206729	0.001397269	0.016567717
0.028150503	0.028999268	0.035474971	0.087887241	0.020452303	0.118796161	0.037765734	0.032340159	0.00966176	0.110025599	0.074557057	0.23204862	0.012987165	0.278173546	0.013200624	0.19281616	0.023828229	0.198245397	0.204561188	0.158859357	0.021976084	0.055689078	NA	NA	0.061553799	0.047119662	0.04687587	0.083230431	0.012175264	0.046139129
0.054653995	0.035623144	0.080420917	0.038342562	0.029928692	0.185386042	0.096547108	0.074124235	0.149480328	0.070562688	0.037801197	0.039466101	0.126023902	0.096243975	0.019433185	0.065134518	0.252074017	0.092140626	0.109379171	0.055768013	0.035414199	0.02610542	NA	NA	0.050925381	0.07954809	0.004696754	0.030609484	0.041258074	0.048303584
0.044241042	0.044241042	0.017824266	0.110418554	0.055506933	0.026231399	0.19289111	0.19289111	0.012847786	0.306292738	0.042564428	0.143223909	0.072514484	0.064808761	0.055153595	0.102709864	0.101440534	0.119021721	0.060849519	0.287780489	0.110907765	0.111891256	NA	NA	0.071617106	0.011455061	0.041852345	0.046845853	0.059571974	0.0649997
0.079313789	0.092552902	0.040526772	0.066083194	0.044731853	0.116512318	0.075753713	0.081788472	0.040579871	0.149098669	0.043037526	0.114160036	0.126669505	0.10971827	0.043904656	0.105427759	0.019545664	0.063858679	0.017916876	0.039255682	0.11736203	0.072163106	0.051419923	0.030743697	0.098606641	0.109513634	0.024100626	0.031575927	0.030405493	0.071259787
0.049629814	0.217367147	NA	NA	0.073526292	0.137990785	0.066120616	0.042598613	0.079839004	0.067759711	0.080387195	0.065540457	0.101169692	0.314197314	0.020558996	0.138750218	0.088582102	0.210847187	0.03936404	0.01503761	0.091182276	0.091704209	NA	NA	0.041527389	0.128014398	0.034531574	0.018068582	0.009065102	0.091256907
0.0907378	0.219614318	NA	NA	0.188135083	0.047396353	0.151062219	0.073242864	0.160136775	0.029960959	0.005877619	0.26128656	0.060442657	0.087728594	0.024512951	0.03561117	0.057885649	0.099944536	0.020941645	0.083691241	0.056256347	0.136624288	NA	NA	0.06614223	0.039818899	0.018095128	0.011848884	0.065315032	0.057530996
0.045013477	0.131211497	0.029362143	0.086092649	0.029210375	0.086492849	0.044028796	0.062356915	0.086351033	0.045058423	0.043266218	0.102105486	0.03711378	0.173403581	0.23637053	0.025563878	0.114519602	0.005768249	0.065834038	0.055345439	0.146080479	0.173380374	0.053223062	0.055243074	0.18502205	0.018885165	0.009003232	0.062773269	0.03179895	0.08772445
0.02367699	0.013285083	0.02353521	0.073502625	0.044061611	0.153241489	0.035487668	0.322557837	0.078053076	0.022144811	0.157715401	0.135068598	0.087756375	0.098359572	0.030683806	0.016144226	0.00998871	0.024493122	0.067524535	0.051565403	0.084033025	0.081703305	NA	NA	0.04584106	0.017112531	0.104806381	0.007837463	0.014253008	0.024856302
0.028999268	0.027632974	NA	NA	0.029119374	0.106612305	0.034257429	0.168841386	0.008877306	0.03320252	0.157883663	0.122880777	0.016841629	0.406838457	0.110501399	0.119735351	0.087955181	0.061721497	0.158906787	0.117799318	0.040651995	0.020365351	NA	NA	0.027947861	0.068264213	0.00985479	0.041700781	0.010740907	0.061766357
0.018269403	0.063702493	0.080420917	0.076172775	0.06897612	0.188890656	0.077257245	0.016123832	0.072031304	0.037154884	0.052679407	0.177635186	0.139746625	0.103837676	0.055153595	0.091894382	0.053799925	0.05079587	0.042468323	0.01597875	0.091182276	0.10514797	0.145251486	0.026311015	0.015479533	0.047189378	0.009003232	0.01419254	0.019829145	0.073313813
0.083741936	0.146526146	0.05952469	0.035457541	0.038016034	0.121067731	0.034604971	0.085584176	0.078218676	0.035051627	0.116495429	0.064123917	0.123097563	0.096580262	0.037294409	0.05094392	0.059232026	0.051060892	0.115819802	0.07067397	0.064587781	0.112003656	NA	NA	0.04584106	0.176753184	0.057734835	0.021440954	0.030405493	0.047023238
0.031508852	0.049757744	0.02353521	0.016214484	0.001768637	0.088343796	0.052579289	0.068445003	0.021920312	0.021920312	0.095198958	0.065206783	0.070010193	0.069478472	0.02594654	0.039038465	0.058942889	0.131118501	0.014551956	0.02389039	0.076458941	0.072355316	NA	NA	0.027817496	0.055973947	0.056513819	0.018735685	0.039965606	0.042836552
0.048189798	0.208269807	0.052210223	0.070982737	0.029119374	0.166767685	0.015377962	0.051227138	0.047367246	0.074583457	0.081455172	0.108932324	0.022502179	0.068536261	0.056272378	0.190330068	0.082826455	0.088712384	0.009556024	0.073118515	0.058132125	0.031922483	NA	NA	0.18502205	0.119133432	0.025976906	0.050154875	0.016382034	0.050546015
0.039907747	0.093614702	0.078939298	0.039507106	0.018368708	0.084657336	0.044765124	0.103467016	0.047354248	0.093727002	0.011485225	0.060737717	0.058116577	0.029952455	0.114002673	0.026996575	0.028717742	0.109312119	0.177781669	0.057261247	0.064094621	0.082536936	0.04988399	0.118994715	0.035415167	0.169462573	0.039638973	0.019323427	0.012917062	0.059512229
0.056284737	0.041555318	0.03922384	0.213868141	0.027979886	0.031427691	0.098463364	0.040455798	0.033925086	0.126466646	0.108960342	0.091972702	0.016907292	0.062380125	0.097801636	0.155159088	0.051972125	0.045325138	0.041093964	0.082592478	0.020462993	0.304223563	NA	NA	0.093310224	0.060111612	0.023372511	0.037696095	0.034862975	0.088326221
0.01675772	0.17281207	NA	NA	0.030191421	0.103293503	0.110855202	0.063046594	0.050848664	0.240935595	0.009437203	0.04039551	0.020236922	0.03397522	0.109008292	0.106849989	0.019545664	0.08412014	0.022768865	0.126203361	0.082554619	0.102501977	0.140090668	0.344213934	0.012449457	0.004980333	0.016185116	0.027250614	0.026032108	0.024136467
0.030405484	0.064775746	0.013374466	0.095114357	0.033354379	0.001768637	0.034658275	0.0847652	0.031322724	0.023713575	0.037050035	0.041374715	0.035828157	0.060624013	0.009526691	0.040564325	0.151067697	0.220398226	0.079364295	0.044109424	0.123531695	0.09769547	NA	NA	0.02719826	0.025409939	0.028057396	0.018648215	0.007599137	0.022414952
0.032695536	0.028064411	0.055863029	0.056119787	0.006243411	0.30733044	0.037765734	0.044236288	0.052567083	0.031425633	0.087203059	0.072810658	0.026830828	0.054458734	NA	NA	0.09902667	0.031067136	0.174076078	0.063158038	0.095514311	0.108699118	NA	NA	0.053987995	0.046245554	0.045308815	0.05244665	0.004566383	0.072973979
0.045013477	0.123271425	NA	NA	0.023307236	0.077683173	0.034509843	0.074016305	0.060157475	0.022688544	0.046431494	0.11495856	0.04274007	0.064890767	0.113728129	0.123320911	0.047471411	0.077234757	0.042211736	0.257433842	0.134669122	0.033512424	NA	NA	0.050925381	0.059747214	0.04687587	0.035860671	0.053165588	0.053761032
0.036415593	0.075951753	0.013374466	0.17563451	0.020452303	0.168988476	0.037765734	0.05629105	0.047367246	0.200503109	0.087203059	0.119479502	0.039724767	0.059774471	0.109008292	0.124428203	0.142856221	0.02771791	0.209202714	0.015103364	0.115019464	0.121683062	NA	NA	0.044460238	0.079418814	0.00985479	0.006905536	0.056938315	0.026554761
0.047406601	0.071654916	0.05952469	0.027268668	0.217419655	0.041472323	0.040123882	0.115676097	0.052567083	0.042030682	0.05158288	0.007816655	0.057627151	0.085239834	0.05036784	0.043056618	0.029921831	0.114371677	0.060248913	0.022214523	0.076458941	0.085591294	0.065354922	0.047221105	0.032690664	0.086343516	0.007200565	0.008162294	0.004566383	0.006066616
0.057029921	0.071641516	0.017824266	0.053865319	0.023307236	0.105151298	0.018934608	0.049399073	0.008877306	0.040598215	0.079049602	0.095283401	0.072332178	0.114936874	0.124186998	0.121681415	0.101851451	0.111049851	0.024231165	0.03841349	0.003076285	0.086487153	0.005069788	0.290936726	0.034169681	0.067898401	0.005610079	0.032208014	0.026032108	0.026914384
0.037258202	0.08324498	0.064288615	0.097382772	0.060947339	0.140441137	0.191816294	0.090633652	0.031322724	0.08494162	0.02015402	0.047806108	0.026830828	0.086279566	0.010556427	0.037256992	0.053480292	0.23149039	0.030777271	0.018919051	0.035414199	0.083999665	0.132430909	0.063583047	0.015479533	0.017621684	0.010666041	0.007649695	0.065315032	0.034606157
0.048077756	0.095403237	NA	NA	0.055506933	0.126208998	0.027617068	0.087493551	0.094286994	0.157744904	0.092694148	0.080751315	0.087684981	0.144777917	0.009526691	0.045787253	0.09191445	0.022685671	0.204561188	0.062017963	0.022858416	0.021040784	0.061926704	0.060371849	0.003610902	0.020127122	0.030448748	0.034599309	0.009065102	0.033343129
0.020676599	0.117566615	0.055863029	0.071713247	0.021520248	0.094111483	0.132585221	0.080088888	0.021784498	0.249017214	0.071835445	0.096764772	0.037537365	0.049923165	0.067911591	0.081187518	0.099356706	0.112339333	0.067845207	0.007214414	0.085087392	0.098562049	NA	NA	0.009933931	0.048312923	0.041852345	0.016685272	0.001397269	0.00961171
0.081360982	0.081501574	NA	NA	0.029210375	0.105056141	0.109446573	0.087111517	0.019776384	0.012228345	0.021387622	0.165318257	0.077174746	0.106988031	0.071075897	0.152903303	0.096670857	0.097473517	0.020941645	0.033947658	0.002021687	0.023475811	NA	NA	0.176666058	0.07393832	0.04687587	0.018407461	0.048390299	0.013952398
0.018151079	0.057190037	0.035474971	0.108740439	0.014660306	0.194993225	0.043088643	0.093241181	0.012228345	0.030528058	0.021333911	0.077895006	0.078490831	0.095221629	0.009195843	0.061648161	0.01499271	0.056681285	0.007414729	0.045221644	0.053810319	0.119819774	NA	NA	0.079801698	0.09151255	0.021011037	0.066148755	0.067402075	0.015680118
0.02887372	0.101673395	0.023697202	0.077251602	0.125983874	0.073591489	0.080757272	0.034807038	0.050848664	0.010912172	0.038034728	0.166210331	0.105790732	0.062428053	0.130295621	0.151403466	0.060557273	0.096165434	0.035280571	0.075030812	0.026534638	0.094110141	NA	NA	0.076447536	0.065245906	0.004228981	0.043146957	0.030853126	0.043251928
0.02583738	0.037297743	NA	NA	0.032494837	0.105573023	0.084040779	0.156265141	0.023793551	0.014284396	0.086618479	0.076639665	0.036593972	0.063428195	0.106680074	0.046083375	0.067000949	0.170527401	0.029783993	0.113077752	0.057142823	0.119896758	0.040854	0.034982223	0.064532574	0.101924274	0.004696754	0.054666268	0.019829145	0.026924201
0.014406229	0.036549189	0.02353521	0.08576903	0.033354379	0.058170012	0.014156224	0.061077719	0.03749712	0.099537915	0.098611056	0.082518915	0.13636552	0.072858583	0.238129958	0.199025449	0.071600938	0.090020943	0.073607012	0.09007764	0.105926041	0.115284945	NA	NA	0.043386801	0.190966343	0.041729505	0.016359107	0.014813442	0.050678465
0.013011618	0.076603749	0.023697202	0.038056102	0.020452303	0.032301099	0.022897767	0.015766534	0.177898831	0.117770903	0.051720554	0.051720554	0.018934608	0.039497312	0.091728865	0.105162678	0.112261785	0.103569855	0.174076078	0.017721436	0.048544969	0.369283111	NA	NA	0.047683869	0.109681733	0.018095128	0.013850896	0.049936026	0.010831712
0.056284737	0.032183373	0.064288615	0.073074081	0.109630534	0.135091407	0.017576227	0.057559143	0.007995604	0.03075987	0.011485225	0.121320331	0.034380957	0.046373437	0.112664167	0.074104443	0.072498212	0.050623022	0.026377459	0.158154619	0.174806995	0.005931951	0.016965359	0.084698704	0.176666058	0.016427241	0.009022824	0.04822024	0.039965606	0.054341146
0.048189798	0.046526494	0.080420917	0.103942916	0.079738628	0.075169238	0.086424872	0.092082224	0.11845841	0.232570766	0.039560943	0.053886461	0.071139496	0.083570837	0.064655832	0.089079534	0.043465854	0.057521794	0.080101535	0.057082059	0.002006752	0.032759065	0.069457186	0.094635236	0.009933931	0.029566911	0.027030694	0.029961265	0.010740907	0.029040119
0.016500412	0.03775116	0.06681041	0.096479236	0.021650524	0.079109233	0.058420425	0.105712728	0.022381926	0.02488334	0.113701167	0.103724732	0.078483725	0.133784401	0.064872337	0.130083245	0.081634904	0.07809183	0.076133309	0.07491945	0.028644567	0.030287039	0.066255191	0.10887949	0.035146665	0.057569019	0.104806381	0.048706002	0.056618663	0.051132812
0.032183373	0.036313259	NA	NA	0.02736896	0.08026073	0.040335794	0.09961105	0.149480328	0.049418871	0.095198958	0.04047243	0.079869422	0.074855414	0.050618936	0.064936381	0.089416045	0.086986172	0.079364295	0.032384768	0.064587781	0.132781333	NA	NA	0.090693913	0.057897837	0.045308815	0.050098274	0.014253008	0.034413576
0.015473269	0.031433682	NA	NA	0.029928692	0.074602833	0.098146258	0.112333573	0.013100357	0.046899887	0.119071274	0.083279453	0.044605174	0.032316409	0.010188362	0.02204338	0.051972125	0.081796465	0.009402486	0.131798901	0.056256347	0.094491151	0.08457163	0.018854178	0.050873442	0.071501973	0.007602436	0.071331566	0.004517916	0.093180323
0.068303409	0.050702039	0.052210223	0.200515047	0.038016034	0.107974456	0.025615362	0.136053198	0.033925086	0.118285313	0.084585932	0.084482463	0.020236922	0.020547208	0.086421521	0.273566429	0.053799925	0.087076241	0.005917252	0.032296297	0.007232604	0.145157181	NA	NA	0.004769261	0.06469791	0.012332605	0.013218681	0.011578389	0.006582241
0.058822918	0.025871356	0.055863029	0.128548726	0.044731853	0.075451804	0.068585555	0.071992188	0.021739641	0.051693431	0.060657869	0.153665576	0.073740359	0.049889991	0.105563244	0.100468335	0.01499271	0.10211074	0.066050693	0.160706946	0.001729797	0.332875862	0.089936511	0.055194141	0.033872828	0.056810584	0.021011037	0.014812383	0.026032108	0.091856459
0.016271819	0.035034838	0.03922384	0.057160344	0.054184606	0.260611409	0.040276217	0.113420365	0.018621825	0.215977362	0.139205483	0.109382218	0.045477355	0.128884165	0.01829635	0.083355278	0.003801377	0.027088691	0.177781669	0.118945452	0.120258794	0.165601433	0.116974162	0.131960667	0.041296895	0.071418003	0.08506969	0.02709655	0.032590726	0.090519752
0.117033135	0.203335187	0.029362143	0.05952469	0.034308544	0.050016224	0.101099066	0.078836835	0.11845841	0.03173988	0.113701167	0.068065882	0.059322438	0.075884882	0.037289222	0.015298931	0.060557273	0.057437756	0.039171473	0.100556349	0.14605361	0.102648432	NA	NA	0.079801698	0.113412651	0.041852345	0.013057696	0.048390299	0.065633408
0.007661574	0.068107888	NA	NA	0.074044004	0.207076482	0.069654153	0.152586702	0.023793551	0.081687472	0.108311788	0.226373075	0.014168825	0.045365076	0.038495748	0.025488552	0.116350798	0.097824085	0.009556024	0.028776472	0.074882474	0.112566953	NA	NA	0.04866849	0.113720693	0.029545122	0.046928207	0.004517916	0.252984205
0.045013477	0.081645509	0.05952469	0.034252956	0.025677537	0.063000613	0.018934608	0.069020635	0.151704111	0.089141695	0.063326064	0.150122758	0.05374191	0.118874737	0.085374985	0.115539205	0.051972125	0.211199258	0.065834038	0.065749454	0.037438034	0.387289269	0.057991061	0.130705771	0.027947861	0.07679499	0.029593856	0.040696133	0.058389063	0.057876771
0.024585047	0.029099904	0.064288615	0.10064778	0.01685698	0.09463984	0.034257429	0.087699651	0.008877306	0.120540344	0.132864807	0.159079122	0.080226168	0.204327277	0.045510227	0.073096198	0.063534998	0.06072835	0.024040138	0.082050947	0.020990215	0.012982118	NA	NA	0.070355922	0.025868721	0.030448748	0.052019631	0.054652673	0.059304297
0.016794975	0.053908388	NA	NA	0.038016034	0.087801689	0.141185419	0.102163925	0.007995604	0.009445225	0.040968083	0.014992555	0.076464705	0.120413271	0.051079139	0.019981631	0.142856221	0.221574725	0.030925782	0.091344885	0.053071295	0.153726645	NA	NA	NA	NA	0.01610587	0.033114887	0.036537231	0.037745274
0.012577085	0.046110954	0.078939298	0.101119676	0.019553251	0.190843134	0.016489739	0.044721592	0.044122842	0.030047252	0.150122758	0.102684874	0.005655811	0.037505047	0.109389552	0.071803293	0.108014235	0.037261067	0.142362191	0.035341333	0.084874713	0.027549024	NA	NA	0.026438324	0.030291343	0.065816776	0.004568511	0.009065102	0.043120655
0.04320388	0.114971997	NA	NA	0.021121501	0.040539526	0.051907233	0.068582821	0.021297698	0.036189386	0.065774114	0.136666093	0.078483725	0.067712477	0.03042635	0.283093268	0.09902667	0.084420452	0.042468323	0.084410087	0.164559602	0.137169875	0.016561053	0.028812287	0.050873442	0.049014792	0.024100626	0.046915163	0.016382034	0.024673372
0.051261296	0.103847877	0.023697202	0.182518156	0.256409792	0.193389081	0.125589046	0.145709992	0.020577316	0.156010328	0.016413512	0.079373216	0.072514484	0.015362602	0.039760524	0.200067736	0.126893538	0.203511876	0.024231165	0.048433148	0.021976084	0.120401799	0.057807705	0.047763902	0.035415167	0.028622978	0.009022824	0.029009059	0.004554176	0.022754921
0.025269366	0.09097318	0.021467405	0.149903573	0.060947339	0.079062913	0.038484553	0.158514009	0.012847786	0.015294422	0.009828714	0.103488753	0.076866888	0.092213429	0.033286347	0.235165903	0.074894085	0.10848158	0.106571062	0.0085758	0.003701128	0.094916282	0.013837757	0.100226651	0.02869077	0.262210214	0.012332605	0.01434531	0.024866758	0.061854873
0.057029921	0.016900399	0.013374466	0.03961562	0.033354379	0.046027691	NA	NA	0.053703743	0.06425828	0.080123913	0.039691885	0.029104382	0.05107718	0.112597851	0.109999369	0.002762656	0.053808105	0.085962117	0.036842437	0.00834229	0.24721773	NA	NA	0.093211838	0.072568169	0.010666041	0.026272062	0.019829145	0.068317971
0.026779789	0.060725105	0.021467405	0.111532828	0.044731853	0.074435767	0.020681779	0.111932785	0.036016229	0.041963574	0.011485225	0.120299931	0.04235438	0.110122879	0.014555139	0.051624202	0.023174497	0.040727008	0.03560796	0.038738587	0.133101563	0.070777466	NA	NA	0.085855404	0.061310201	0.009022824	0.060808085	0.014813442	0.032217897
0.0907378	0.068469672	0.035474971	0.03824436	0.013144687	0.139961514	0.067103997	0.054256783	0.022002356	0.09312488	0.039749102	0.1696345	0.014649366	0.059871752	0.017187449	0.018788961	0.00998871	0.034567215	0.060248913	0.021999183	0.033079219	0.068903411	NA	NA	0.176666058	0.006153108	0.00943437	0.115571155	0.097725494	0.060847456
0.022959505	0.133080086	0.029362143	0.078446897	0.038843138	0.021520248	0.023433676	0.124133928	0.019776384	0.011462663	0.034321484	0.077262161	0.029004374	0.026341172	0.019433185	0.143057343	0.045882475	0.235902003	0.039171473	0.04437657	0.063660378	0.021306542	NA	NA	0.033872828	0.033207714	0.035667601	0.039546763	0.007599137	0.054835693
0.019704491	0.075206845	0.023697202	0.101119676	0.021520248	0.143628616	0.083622485	0.061330218	0.151704111	0.052267785	0.030913678	0.138108907	0.017981771	0.047900436	0.036756588	0.162680091	0.092716928	0.144881045	0.03162858	0.045041639	0.003701128	0.104524551	NA	NA	0.050925381	0.07819672	0.082834458	0.072270479	0.012917062	0.093091289
0.045118014	0.072726889	0.06681041	0.103712891	0.054184606	0.19959384	0.086424872	0.081448007	0.018621825	0.179757962	0.148608288	0.094582658	0.062685373	0.073656384	0.064175765	0.236178647	0.026643679	0.103589163	0.087266039	0.016470075	0.021201391	0.019919052	0.06843753	0.029391129	0.014070894	0.022463002	0.065816776	0.020291779	0.065315032	0.04769288
0.050794547	0.068232217	NA	NA	0.054586406	0.067519241	0.020617359	0.069265114	0.028915138	0.008780121	0.102440317	0.121175142	0.036593972	0.163930102	0.106680074	0.089168897	0.09902667	0.050824883	0.041059254	0.042433436	0.05741961	0.069689638	NA	NA	0.018001625	0.009760917	0.024165113	0.045234978	0.004554176	0.039098424
0.014406229	0.04406193	0.055863029	0.15578937	0.026349956	0.133033521	0.068585555	0.08663426	0.079839004	0.050064094	0.180910598	0.23072472	0.08061263	0.130194703	0.101521108	0.033676752	0.018417941	0.007067456	0.007666343	0.050569332	0.026534638	0.058921878	0.049885014	0.08503625	0.071617106	0.014070894	0.013110731	0.018143447	0.041258074	0.068819623
0.077723	0.035642164	NA	NA	0.073526292	0.205289142	0.040123882	0.044406939	0.035370159	0.150964259	0.10262589	0.092643157	NA	NA	0.026268125	0.117349835	0.11426961	0.113222978	0.011935583	0.014857019	0.081199635	0.026614134	0.031349328	0.042522376	0.015479533	0.041197914	0.034531574	0.028106636	0.027184243	0.018214433
0.016794975	0.131914432	0.064288615	0.028370818	0.025677537	0.127941968	0.016841629	0.029855877	0.01991684	0.055982146	0.043633694	0.053841897	0.041209306	0.032576274	0.037289222	0.251771937	0.037347789	0.047687956	0.011000951	0.098504189	0.003468162	0.247066086	NA	NA	0.027817496	0.192857113	0.038582706	0.022579633	0.001397269	0.057884975
0.034292764	0.035236147	0.025512258	0.034454085	0.06897612	0.126031473	0.052797488	0.18089097	0.072357246	0.031534471	0.051720554	0.07412562	0.049603155	0.043602889	0.003093578	0.010596943	0.028717742	0.027373104	0.005107923	0.023359618	0.092776715	0.09355637	NA	NA	0.018295361	0.044611027	0.056513819	0.061497163	0.059571974	0.065656179
0.013088277	0.127928864	0.035474971	0.090914637	0.047690137	0.1794126	0.045326682	0.067595031	0.021032365	0.313811264	0.072001278	0.101950271	0.050987574	0.055219786	0.121736059	0.283584806	0.111997199	0.029470208	0.158906787	0.045960943	0.074882474	0.131661022	NA	NA	0.034169681	0.035880702	0.017438229	0.061426731	0.001397269	0.068838138
0.011374321	0.134524014	NA	NA	0.03234695	0.034815566	0.017981771	0.063819383	0.019776384	0.071567189	0.075402534	0.036612183	0.101508993	0.077018355	0.008768201	0.111872343	0.08559929	0.118534232	0.041093964	0.145422782	0.139953359	0.066081839	NA	NA	0.004769261	0.067703149	0.056513819	0.016136698	0.035944203	0.04945261
0.098206949	0.053416953	0.029362143	0.113521467	0.038843138	0.048964458	0.043360202	0.044705955	0.094286994	0.055186378	0.033476947	0.065815372	0.03015157	0.093709433	0.037493546	0.026095063	0.09162976	0.190652676	0.151916234	0.044647697	0.070710704	0.110161824	NA	NA	0.023559851	0.083772501	0.035575925	0.098208656	0.058389063	0.059886788
0.057029921	0.050367309	0.078939298	0.096858782	0.025677537	0.134021153	0.055680576	0.09745655	0.078055039	0.141573773	0.111151795	0.144855448	0.152503622	0.072650003	0.040642549	0.170673471	0.057885649	0.074236728	0.030777271	0.245636405	0.059466267	0.211799818	NA	NA	0.018001625	0.024271406	0.028057396	0.021962695	0.00512498	0.125926041
0.014208367	0.017488335	0.021467405	0.062043336	0.029928692	0.125964557	0.034154712	0.24087902	0.068417724	0.090868773	0.07844212	0.063424705	0.065177789	0.080505418	0.075980177	0.013053284	0.112261785	0.128111977	0.024231165	0.099488966	0.004482389	0.234098823	0.082258454	0.107988132	0.041527389	0.021519384	0.024669076	0.028191257	0.026032108	0.049723466
0.069707493	0.033679211	0.023697202	0.100998674	0.019553251	0.122915854	0.135748458	0.064960024	0.033925086	0.077092658	0.120496103	0.136976436	0.043280972	0.015266565	0.034909191	0.041602887	0.115500787	0.063961067	0.04488256	0.006155945	0.053239568	0.045354019	NA	NA	NA	NA	0.104806381	0.024092955	0.027184243	0.045749269
0.034810648	0.064765239	0.017824266	0.081617694	0.038506529	0.13375126	0.132585221	0.094268228	0.099614805	0.075672652	0.047035467	0.065927829	0.014649366	0.100599108	0.027276703	0.06565653	0.012987895	0.045163172	0.085370064	0.027068647	0.013270642	0.061113514	0.168193681	0.090890884	0.069246468	0.029157313	0.009003232	0.016123193	0.006239192	0.125532358
0.049053804	0.06255153	NA	NA	0.048587113	0.080395795	0.021875136	0.017981771	0.050848664	0.090179952	0.07427188	0.038967375	0.02667256	0.079378612	0.05036784	0.123861829	0.063534998	0.144830181	0.028250027	0.047596981	0.057049272	0.064060813	NA	NA	0.023082054	0.025645173	0.010446406	0.060559004	0.030157526	0.047686363
0.050367309	0.092951621	0.064288615	0.033489653	0.188135083	0.169661565	0.051907233	0.154619856	0.00966176	0.096276223	0.081455172	0.116017364	0.109916531	0.062843518	0.130195526	0.1723757	0.116350798	0.063158053	0.08600516	0.013539725	0.00834229	0.013692198	0.08457163	0.047710006	0.090693913	0.037316749	0.007200565	0.080152306	0.024866758	0.042421611
0.031333843	0.034810648	0.052210223	0.051064774	0.017075586	0.041747728	0.079020686	0.068478534	0.060029363	0.076787237	0.100055926	0.061451197	0.105790732	0.110293838	0.23637053	0.037021054	0.003801377	0.080330863	0.034977176	0.039041153	0.058619298	0.101917806	NA	NA	0.079200645	0.012301252	0.038582706	0.025698924	0.004566383	0.023557126
0.013088277	0.040314388	0.05952469	0.035879763	0.025467549	0.043135035	0.055839772	0.122259816	0.177898831	0.04321299	0.092694148	0.130505998	0.152503622	0.059786843	0.086781468	0.045450732	0.059308021	0.183083629	0.01518114	0.105250076	0.117689606	0.115228159	NA	NA	0.02428634	0.039714456	0.007200565	0.032792225	0.048390299	0.057525718
0.09538316	0.052839536	0.080420917	0.179195899	0.006243411	0.166715011	0.058471813	0.119591867	0.060029363	0.150754505	0.081043312	0.057742656	0.045477355	0.092279672	0.105563244	0.120042219	0.053480292	0.049898464	0.085370064	0.033699547	0.180250098	0.155868652	NA	NA	0.04584106	0.020821254	0.00943437	0.015138577	0.012917062	0.103875435
0.026887772	0.047452461	0.023697202	0.158321467	0.079738628	0.073848732	0.056733593	0.038496948	0.028915138	0.068343034	0.124255063	0.158435953	0.108590596	0.130669777	0.072960455	0.139631752	0.033686305	0.087299467	0.019790302	0.03864838	0.107767781	0.056035785	0.15490983	0.101797614	0.003610902	0.188483075	0.009003232	0.247749645	0.006239192	0.015039269
0.048077756	0.054694427	0.064288615	0.08807843	0.021520248	0.104412997	0.001987648	0.130714275	0.149480328	0.021044394	0.025053494	0.079394571	0.068387986	0.252223204	0.054784297	0.099534242	0.053799925	0.047210938	0.077959807	0.027573215	0.110331338	0.082389063	0.066479456	0.19232204	0.017503225	0.027923178	0.04687587	0.06459462	0.012175264	0.103033067
0.031146896	0.028254034	NA	NA	0.108960611	0.168450446	0.064675596	0.121984332	0.060073314	0.150034144	0.031138687	0.016701859	0.126023902	0.22989052	0.016273345	0.034320839	0.010799469	0.079663663	0.209202714	0.027065284	0.153584191	0.14669345	NA	NA	0.014070894	0.034093645	0.038582706	0.011427663	0.03179895	0.049949825
0.03229648	0.212532046	0.03922384	0.115013793	0.109630534	0.083044693	0.025937036	0.016176622	0.094286994	0.03156484	0.209928697	0.060889531	0.068604752	0.091917413	0.106680074	0.102604139	0.037151501	0.010654607	0.042945331	0.042022146	0.047289273	0.105691304	NA	NA	0.061553799	0.083924418	0.024165113	0.03195586	0.026032108	0.121982181
0.030947606	0.0327655	0.052210223	0.066733148	0.217419655	0.014464533	0.067595019	0.20050107	0.078218676	0.116244931	0.0258547	0.056827189	0.087684981	0.013680238	0.159109393	0.040411935	0.13664919	0.112979919	0.034093802	0.094013473	0.001748327	0.12427475	0.016965359	0.05455522	0.010299523	0.029239854	0.007602436	0.023878795	0.097725494	0.072209541
0.010866375	0.075501309	0.025512258	0.043795313	0.029210375	0.071881474	0.018934608	0.04298591	0.099614805	0.093847401	0.113443194	0.030709546	0.088984563	0.040158468	0.013200624	0.320669877	0.046337362	0.058278079	0.030777271	0.161423242	0.013270642	0.021210233	0.037167687	0.085153159	0.05454607	0.053229918	0.079722016	0.022867768	0.056618663	0.059450381
0.026133641	0.037565435	NA	NA	0.188135083	0.141321524	0.012140907	0.096117149	0.053533951	0.153499216	0.02015402	0.118577049	0.016907292	0.113535077	0.114002673	0.132614082	0.01137799	0.073329489	0.055516003	0.066833949	0.046610993	0.18077194	NA	NA	0.041296895	0.05631425	0.041729505	0.03025067	0.062818181	0.068028917
0.018151079	0.042352266	0.053846808	0.086631751	0.19029871	0.406579783	0.065794104	0.186998918	0.015030078	0.064833112	0.071580803	0.068804476	0.101508993	0.114852915	0.134669122	0.068138235	0.115500787	0.039932091	0.05447155	0.063384272	0.065236312	0.112356621	NA	NA	0.054879004	0.061232648	0.025976906	0.008972455	0.004566383	0.009260276
0.007661574	0.090470848	0.078939298	0.049103941	0.044251613	0.041239114	0.088792957	0.091847472	0.021297698	0.060511998	0.209253244	0.080139343	0.101508993	0.069012186	0.024844453	0.081476516	0.156601871	0.168948812	0.067845207	0.010979715	0.046794382	0.083301741	0.013837757	0.077942708	0.018001625	0.052964833	0.038582706	0.028477977	0.016382034	0.01296462
0.142480545	0.228966821	0.02353521	0.062572174	0.019553251	0.313984668	0.075753713	0.123672281	0.007995604	0.021666363	0.071983588	0.067430269	0.145114578	0.097388	0.021670687	0.061855476	0.073927408	0.10352818	0.042468323	0.071209793	0.021047347	0.072031555	0.043988461	0.019859156	0.012449457	0.031812651	0.014900847	0.054122107	0.004517916	0.004760863
0.049053804	0.129680209	NA	NA	0.015598344	0.133317504	0.018934608	0.128474323	0.11845841	0.023709477	0.132670595	0.075283771	0.005655811	0.065491384	0.1038336	0.099461198	0.056239817	0.136805883	0.04385086	0.06127065	0.048522419	0.087423284	0.211740882	0.028045452	0.047683869	0.011715157	0.013110731	0.046237837	0.014253008	0.036239835
0.015473269	0.049910814	0.080420917	0.068095582	0.030191421	0.111822558	0.034154712	0.092670608	0.085790019	0.048708651	0.02015402	0.02015402	0.044605174	0.140023898	0.060178602	0.135872674	0.057885649	0.045271895	0.0018772	0.009629444	0.092776715	0.140175886	NA	NA	0.023559851	0.042440757	0.007602436	0.011694977	0.022233409	0.006342475
0.031146896	0.032188315	0.025512258	0.036679204	0.03234695	0.029019292	0.006985596	0.077140078	0.079839004	0.146299712	0.09885004	0.070871691	0.10591118	0.21450078	0.126206043	0.021766317	0.112377387	0.067106471	0.021795699	0.04023696	0.19737523	0.047057926	0.016965359	0.078304002	0.003610902	0.084156814	0.009022824	0.038192699	0.054652673	0.04545591
0.09538316	0.032600659	0.064288615	0.136307841	0.035494679	0.089516247	0.016410196	0.055299439	0.015030078	0.085397958	0.10806276	0.076622174	0.076409061	0.078359972	0.049532768	0.115931423	0.053480292	0.066236007	0.074026206	0.072460558	0.077183769	0.060230736	0.093744566	0.170908805	0.026438324	0.050077413	0.077511897	0.027224884	0.030853126	0.033618736
0.033051126	0.140175732	0.06681041	0.070982737	0.188135083	0.044251613	0.022710296	0.021987389	0.160136775	0.066611712	0.06207948	0.098182117	0.061907128	0.112270373	0.052955256	0.28634073	0.021813083	0.102194152	0.005917252	0.064789643	0.078190116	0.11800342	NA	NA	0.079200645	0.056953173	0.104806381	0.008058414	0.030405493	0.017267413
0.027999489	0.130258728	0.023697202	0.111119192	0.017075586	0.072146365	0.017981771	0.051164678	0.03749712	0.063956429	0.031138687	0.026905916	0.019523598	0.09781263	0.176204057	0.151376465	0.024939168	0.040285617	0.041489025	0.015097025	0.063660378	0.044124981	0.078929028	0.06506079	0.040929658	0.074753337	0.01610587	0.03659002	0.073824241	0.129844782
0.047406601	0.056766918	0.040526772	0.028055295	0.027979886	0.068100532	0.08061263	0.192984832	0.053533951	0.114282083	0.030913678	0.019400715	0.035828157	0.080349695	0.114002673	0.168689791	0.063326064	0.10040852	0.109379171	0.050729327	0.11736203	0.05523791	0.029159493	0.100512296	0.024562566	0.034163786	0.024165113	0.010526652	0.004566383	0.010448181
0.016869421	0.083289379	0.03922384	0.04507464	0.025677537	0.040025162	0.038255506	0.08673983	0.021784498	0.154113728	0.039560943	0.074774889	0.072280986	0.090460636	0.105637307	0.134907866	0.112261785	0.130233975	0.204561188	0.120757379	0.026705042	0.101084662	NA	NA	0.041527389	0.027708747	0.004696754	0.087247233	0.012412211	0.085940037
0.057029921	0.033493443	NA	NA	NA	NA	0.103767028	0.132018656	0.025937544	0.050354483	0.097434732	0.115659275	0.066152371	0.09492183	0.113728129	0.101778832	0.071600938	0.118793064	0.001727682	0.020647673	0.081374756	0.090519854	NA	NA	0.025805354	0.06099571	0.025976906	0.04012126	0.012412211	0.083334067
0.039907747	0.045162024	0.040526772	0.073241079	0.054184606	0.102741544	0.047077143	0.088471983	0.151704111	0.058717868	0.061672227	0.128768801	0.073121426	0.103350967	0.110501399	0.119767348	0.041415594	0.065740026	0.009556024	0.069247066	0.077805602	0.105993531	NA	NA	0.023082054	0.061820651	0.010446406	0.018355839	0.016382034	0.148856568
0.024585047	0.079591802	0.080420917	0.051331759	0.032423951	0.067549884	0.033800788	0.092569092	0.021920312	0.059072951	0.011485225	0.047591933	NA	NA	0.109002751	0.185497759	0.060376222	0.056563504	0.021795699	0.019624737	0.028644567	0.049938169	NA	NA	0.05454607	0.050794642	0.035667601	0.074659107	0.022233409	0.108992072
0.058822918	0.077647985	0.03922384	0.090716181	0.030191421	0.115232602	0.086424872	0.105348688	0.00966176	0.007604751	0.137475244	0.164794383	0.064059374	0.100703034	0.088659998	0.158046291	0.09191445	0.091533444	0.060248913	0.048310721	0.024512951	0.03961981	NA	NA	0.032690664	0.043706457	0.024669076	0.025090739	0.009065102	0.060660707
0.015473269	0.067976039	0.05952469	0.122254448	0.029119374	0.086481431	0.132585221	0.175204429	0.031322724	0.123742371	0.089627619	0.0732583	0.126023902	0.087180807	0.020558996	0.280341445	0.123769405	0.051934694	0.022893076	0.0136223	0.106633826	0.078290953	NA	NA	0.085855404	0.07694781	0.024165113	0.031053127	0.027184243	0.07793223
0.00843611	0.126176058	NA	NA	0.021650524	0.150710055	0.064754471	0.020790926	0.053533951	0.038881526	0.120642851	0.190287118	0.022346516	0.141735541	0.110920366	0.118613786	0.015472746	0.12537204	0.041059254	0.067218865	0.188411168	0.101080559	NA	NA	0.033872828	0.006066425	0.024100626	0.011247225	0.014813442	0.026935328
0.032183373	0.05775276	0.064288615	0.108711863	0.188135083	0.015613129	0.065794104	0.06108329	0.028766943	0.080119593	0.044011058	0.042236085	0.049473054	0.106131872	0.17798109	0.104072727	0.150591404	0.121148026	0.017916876	0.016020146	0.081352223	0.115397483	0.223036605	0.166800019	0.017503225	0.01989132	0.023435684	0.026691186	0.004554176	0.041444124
0.03021421	0.030947368	0.035474971	0.08576903	0.125983874	0.115146005	0.018934608	0.133241434	0.079839004	0.039957014	0.126504754	0.057891784	0.072280986	0.122981413	0.005706955	0.052249694	0.113582009	0.073279727	0.020941645	0.041696996	0.051629159	0.16123335	0.211740882	0.315168064	0.005163151	0.006632999	0.041852345	0.044802811	0.012175264	0.041533418
0.098206949	0.050320899	0.029362143	0.052244553	0.02631517	0.316672648	0.058471813	0.071604605	0.053703743	0.009515621	0.107705892	0.109131342	0.02465975	0.03170875	0.037294409	0.048392757	0.09575518	0.067339976	0.042468323	0.043701723	0.038495748	0.077156798	0.047241936	0.036450373	0.053987995	0.027094809	0.014900847	0.029808351	0.075197651	0.054904993
0.042976348	0.023230603	0.02353521	0.050097959	0.217419655	0.064070223	0.016410196	0.100935797	0.008877306	0.087510421	0.086384046	0.08000742	0.014780316	0.153813153	0.058732118	0.064054176	0.017185599	0.196293334	0.021721164	0.034536577	0.079959058	0.01911671	NA	NA	0.018295361	0.044689031	0.012332605	0.033814365	0.053165588	0.0584534
0.032190411	0.077843775	0.035474971	0.122191615	0.125983874	0.228495881	0.055680576	0.107627061	0.047367246	0.052866002	0.07030066	0.080177224	0.026817032	0.095245306	0.091728865	0.098492495	0.067000949	0.171128881	0.042048381	0.053572013	0.020462993	0.015189512	0.022576225	0.030953613	0.012449457	0.007859114	0.025976906	0.040692378	0.032590726	0.014843616
0.015395021	0.017161776	0.080420917	0.075940191	0.044731853	0.260611409	0.034604971	0.083933786	0.024192455	0.203222141	0.219526192	0.044182003	0.059322438	0.039150482	0.034909191	0.065685208	0.021813083	0.029836148	0.044549361	0.030263152	0.16792259	0.029788654	NA	NA	0.042355514	0.128936502	0.013110731	0.021918696	0.034862975	0.08707874
0.033574037	0.032829342	NA	NA	0.025652581	0.107150517	0.001987648	0.024212014	0.099614805	0.085719159	0.050461098	0.065012879	0.049603155	0.122071086	0.036756588	0.035076824	0.129357759	0.035409889	0.014551956	0.048891439	0.134430647	0.046201486	NA	NA	0.021466243	0.038597293	0.007602436	0.097464439	0.036537231	0.058431032
0.086103991	0.105543288	NA	NA	0.054184606	0.066576836	0.044732838	0.12771581	0.060073314	0.055095287	0.017403685	0.076888466	0.084760303	0.030272027	0.081444142	0.063413219	0.15268954	0.03028882	0.085607701	0.076452371	0.035414199	0.060528869	0.027459406	0.042954157	0.032690664	0.055117004	0.08506969	0.007439863	0.001397269	0.013221049
0.003539769	0.086103991	0.013374466	0.088240124	0.019553251	0.092122806	0.035487668	0.068551755	0.151704111	0.241512329	0.048621666	0.126113359	0.047578432	0.056330222	0.037289222	0.049537939	0.049697085	0.088908461	0.069687908	0.069779322	0.026705042	0.173642485	NA	NA	0.041527389	0.019644784	0.027459838	0.006132276	0.03179895	0.010086629
0.096091921	0.047716645	NA	NA	0.02736896	0.112878852	0.036603455	0.072097616	0.040406798	0.071035066	0.009437203	0.03454048	0.062685373	0.078443028	0.003922414	0.129883906	0.133798972	0.138086796	0.005917252	0.112526117	0.052222779	0.087467844	NA	NA	0.01683089	0.043286719	0.035575925	0.039972727	0.035944203	0.123380899
0.067562202	0.030863457	0.064288615	0.076755661	0.026349956	0.116994128	0.025615362	0.027450516	0.185791081	0.112488349	0.039749102	0.105533491	0.076409061	0.059482282	0.081374756	0.023200624	0.009564301	0.063836202	0.004584049	0.006073641	0.002006752	0.189969382	NA	NA	0.090693913	0.043369701	0.041852345	0.050067469	0.014253008	0.047609388
0.019704491	0.059909773	0.078939298	0.121768159	0.029928692	0.084751086	0.020617359	0.071893151	0.015030078	0.048090078	0.107925849	0.04545631	0.337304799	0.096049531	0.121333963	0.247453172	0.121917652	0.089618038	0.041475256	0.019747679	0.002021687	0.011882698	0.028677263	0.038689314	0.041165114	0.05357854	0.024100626	0.016588395	0.004517916	0.012062049
0.016615103	0.132378051	0.05952469	0.087887241	0.034308544	0.210647375	0.111202489	0.097441991	0.014740222	0.053533951	0.046210427	0.060279269	0.02465975	0.097947206	0.330426964	0.203793159	0.024939168	0.098341107	0.03560796	0.083876744	0.030161065	0.026534363	NA	NA	NA	NA	0.016185116	0.031398439	0.065315032	0.013805906
0.030832547	0.084445684	0.053846808	0.096825413	0.079738628	0.104650865	0.017576227	0.238067747	0.053533951	0.04992863	0.102219822	0.098998499	0.115148266	0.095369421	0.061303456	0.137498696	0.058088575	0.058612029	0.060849519	0.13285	0.007435272	0.130753927	NA	NA	0.02869077	0.00809686	0.027903971	0.0255506	0.039965606	0.040749768
0.03672205	0.056743757	0.053846808	0.06304421	0.02736896	0.221045903	0.141185419	0.113333978	0.149480328	0.239182313	0.023828229	0.02906551	0.049238091	0.094007483	0.083882165	0.095694181	0.059232026	0.136710377	0.175188078	0.080929328	0.040651995	0.236872635	0.113720891	0.054284191	0.035146665	0.095042652	0.010446406	0.015508119	0.001397269	0.009247769
0.014208367	0.037349922	0.040526772	0.048803994	0.256409792	0.264853674	0.083622485	0.08817278	0.022002356	0.045750033	0.079049602	0.097498492	0.101169692	0.023092568	0.019433185	0.099396459	0.036964073	0.04793063	0.132771547	0.162340109	0.023668487	0.182936166	NA	NA	0.076447536	0.075813323	0.00943437	0.026863221	0.065315032	0.053168569
0.046159663	0.058991699	0.035474971	0.041400143	0.032494837	0.029815585	0.136535511	0.08182818	0.00479011	0.018042208	0.02086475	0.182169902	0.061435598	0.028417521	0.020558996	0.087779612	0.057706671	0.121751941	0.079364295	0.029806576	0.162668709	0.147481618	0.029159493	0.141416253	0.018295361	0.060346583	0.032592972	0.058670054	0.032590726	0.023480253
0.058822918	0.053527629	NA	NA	0.019783039	0.023505878	0.039760622	0.07040932	0.053703743	0.093098056	0.10262589	0.087102933	0.20640931	0.173384836	0.091728865	0.090253544	0.038034728	0.063300105	0.158906787	0.073593964	0.180250098	0.027916473	0.020340207	0.288728086	0.024562566	0.05692577	0.01610587	0.017927396	0.064563087	0.069161253
0.027482706	0.028719961	0.03922384	0.10917348	0.188135083	0.045737256	0.067103997	0.106457608	0.053533951	0.018559111	0.037725183	0.021895285	0.122111416	0.159365771	0.077203047	0.073619106	0.023174497	0.129750085	0.030925782	0.020416201	0.065236312	0.144090399	NA	NA	0.041165114	0.08278598	0.056513819	0.006404577	0.012175264	0.039928769
0.026211662	0.059187077	0.06681041	0.220374864	0.017075586	0.014660306	0.019141116	0.136535511	0.02443601	0.040841445	0.016413512	0.093155548	0.101508993	0.033719737	0.014470488	0.05336206	0.108014235	0.118670321	0.011935583	0.10520447	0.033021692	0.123294412	0.054524654	0.087964403	0.014930129	0.062449562	0.104806381	0.015170885	0.034862975	0.051162472
0.085469975	0.044642157	0.064288615	0.05247264	0.006243411	0.118707706	0.087024405	0.209660587	0.021784498	0.007965882	0.044293589	0.039095142	0.026830828	0.286276631	0.017895092	0.091828781	0.057699801	0.037880759	0.174076078	0.102971927	0.012303053	0.085257767	NA	NA	0.079801698	0.078097911	0.024165113	0.064322859	0.056618663	0.050153383
0.042976348	0.069408604	0.029362143	0.087346633	0.018368708	0.027979886	0.053919444	0.04755499	0.04317295	0.067238326	0.093971712	0.086997328	0.043994422	0.141811523	0.10242171	0.144807161	0.052380708	0.047231868	0.034150198	0.022920194	0.067702765	0.114685042	0.077088486	0.03744839	0.037853018	0.053037463	0.077511897	0.072248887	0.009065102	0.098874791
0.03580454	0.089166834	NA	NA	0.014660306	0.074535722	0.014576466	0.128532532	0.047367246	0.021784498	0.005696622	0.112986108	0.118556497	0.02302799	0.038495748	0.058491462	0.096670857	0.096832269	0.075051438	0.059218674	0.262263538	0.033619817	NA	NA	0.054879004	0.070296815	0.009003232	0.006668069	0.067402075	0.084288783
0.006345609	0.092863285	0.05952469	0.104061851	0.027979886	0.086301072	0.12221284	0.026100316	0.00966176	0.047195111	0.072001278	0.11682614	0.080226168	0.122714418	0.074303003	0.107483303	0.078993105	0.072897893	0.039171473	0.138228313	0.026534638	0.065320265	0.290881979	0.026532635	0.025190232	0.135531316	0.039638973	0.162215519	0.058389063	0.06005725
0.067562202	0.043151963	0.055863029	0.084594812	0.0553439	0.036077712	0.043360202	0.071531344	0.021784498	0.04674014	0.02086475	0.071347772	0.050987574	0.064194658	0.045447989	0.02589253	0.088896896	0.153785177	0.067845207	0.020846916	0.067722187	0.039589574	NA	NA	0.02806144	0.104356524	0.029545122	0.018167884	0.024866758	0.024183065
0.018151079	0.027849477	0.035474971	0.095363923	0.038416633	0.124408006	0.026068925	0.042230286	0.018621825	0.023667209	0.054174073	0.050562769	0.073121426	0.077741478	0.017895092	0.088670311	0.098891579	0.093950088	0.001727682	0.047726332	0.003701128	0.163962788	0.024663683	0.132947705	0.015479533	0.059886311	0.012332605	0.025050445	0.014253008	0.021700018
0.049053804	0.041050718	0.052210223	0.086631751	0.001768637	0.086821428	0.020617359	0.037783753	0.037205418	0.026573744	0.173993274	0.07143507	0.10591118	0.091319783	0.005706955	0.100429747	0.052380708	0.084040065	0.041489025	0.015877272	0.174827122	0.017206868	NA	NA	0.098606641	0.034276091	0.030023327	0.008420786	0.035944203	0.024406815
0.013131709	0.038273342	0.06681041	0.051331759	0.014660306	0.109643689	0.023038405	0.142307455	0.023699688	0.10068966	0.054296579	0.041208497	0.09080673	0.171655208	0.088956931	0.089198211	0.10501467	0.10424307	0.126261032	0.038059498	0.047289273	0.116401199	0.069315826	0.08190163	0.043386801	0.010934656	0.104806381	0.031132392	0.021473719	0.237311515
0.051261296	0.097297885	0.025512258	0.035474971	0.019553251	0.057015384	0.017576227	0.066551608	0.01460883	0.041914292	0.019772969	0.252907334	0.017879879	0.072627196	0.03503978	0.031517563	0.080868498	0.074472644	0.033887581	0.091594058	0.003579363	0.003663545	0.018736695	0.012712486	0.012449457	0.00186363	0.027030694	0.044524671	0.030853126	0.030917027
0.014603851	0.078459727	0.017824266	0.116397541	0.06897612	0.192039188	0.017981771	0.080682815	0.046427301	0.064041914	0.021387622	0.02716332	0.061907128	0.080258159	0.098657975	0.122579043	0.115500787	0.109818568	0.015735736	0.05216247	0.046794382	0.017063105	0.057437393	0.240308784	0.101932452	0.026103538	0.032592972	0.038019623	0.041258074	0.046285142
0.02583738	0.090520036	0.02353521	0.08046569	0.035494679	0.081313768	0.034257429	0.090402214	0.024192455	0.049433403	0.023562428	0.135597609	0.047578432	0.10591118	0.039760524	0.103350786	0.107326774	0.07902975	0.04385086	0.048489463	0.049627936	0.028306842	0.113720891	0.073965841	0.003610902	0.042252892	0.029593856	0.038974604	0.036537231	0.035384105
0.03580454	0.064980612	0.040526772	0.103712891	0.256409792	0.129604864	0.031993685	0.041280134	0.031322724	0.018586506	0.134174671	0.047412651	0.034604971	0.080345343	0.205401439	0.142358849	0.058942889	0.050128109	0.019790302	0.205199199	0.028063277	0.138460553	NA	NA	0.041527389	0.018105328	0.065816776	0.02108936	0.006239192	0.008824841
0.012207274	0.125131283	0.023697202	0.05824915	0.006243411	0.030474198	0.047077143	0.120531437	0.040579871	0.046214684	0.041679563	0.069222111	0.050133503	0.081088493	0.07108542	0.115900935	0.079644939	0.116318627	0.027042397	0.033928763	0.06157829	0.130122337	NA	NA	0.025805354	0.051795266	0.028057396	0.023342061	0.012412211	0.007775184
0.01647228	0.024292445	0.05952469	0.035381239	0.030191421	0.029019292	0.058420425	0.070932768	0.021032365	0.031848516	0.033012037	0.016505618	0.044680359	0.149568857	0.021201391	0.184147616	0.051972125	0.363868475	0.147461802	0.088429796	0.048544969	0.010481836	0.077088486	0.079807291	0.02881918	0.052754808	0.077511897	0.011476293	0.048390299	0.010825313
0.030889656	0.02815443	0.029362143	0.060356661	0.033354379	0.126806213	0.040123882	0.086261756	0.068417724	0.043204603	0.132670595	0.184522085	0.105790732	0.107335358	0.054634167	0.140553152	0.081634904	0.069573871	0.106571062	0.024706081	0.020990215	0.087702114	0.018736695	0.183017318	0.02428634	0.04850968	0.00943437	0.028849746	0.012175264	0.042318119
0.017383886	0.091702752	0.06681041	0.214364192	0.125983874	0.046599597	0.051287508	0.207299265	0.01460883	0.021067006	0.043633694	0.109601567	0.061435598	0.094009692	0.081640717	0.124707177	0.077127582	0.115131192	0.073399898	0.031882999	0.110907765	0.092957161	0.149169179	0.042436496	0.027392078	0.04487183	0.030074936	0.071654594	0.03179895	0.115642719
0.020382464	0.193969021	NA	NA	0.015347019	0.094964824	0.055839772	0.134697343	0.021032365	0.017596012	0.01499271	0.128655323	0.038573073	0.023928294	0.025464699	0.076516277	0.101227689	0.138178811	0.071639093	0.074544062	0.088606907	0.043408252	0.093744566	0.172895745	0.040929658	0.147867413	0.029593856	0.032963024	0.012917062	0.00880418
0.142480545	0.044024335	0.053846808	0.042863081	0.054184606	0.301690408	0.064968152	0.092538757	0.149480328	0.015419384	0.120642851	0.106224218	0.043280972	0.214704625	0.041423763	0.127316837	0.002469899	0.053210013	0.0018772	0.007647826	0.005032658	0.186959036	NA	NA	0.050873442	0.075315694	0.009022824	0.041170666	0.026032108	0.043055599
0.051261296	0.097573541	0.013374466	0.038342562	0.006570583	0.24447488	0.123983428	0.099685862	0.048209949	0.0571245	0.082377822	0.089682274	0.04274007	0.14493557	0.112597851	0.091421501	0.01499271	0.065692027	0.209202714	0.066852384	0.056256347	0.169361901	0.145808156	0.190773382	0.076447536	0.077568021	0.082834458	0.026043264	0.064563087	0.037306568
0.013127716	0.047091751	0.052210223	0.061381679	0.060947339	0.04253888	0.022346516	0.126781171	0.044122842	0.194306907	0.08816843	0.104794042	NA	NA	0.004867492	0.216741485	0.055202516	0.115096166	0.158906787	0.097908081	0.004482389	0.008993797	NA	NA	0.04866849	0.043973551	0.079722016	0.032856846	0.024866758	0.036321786
0.016569676	0.031951845	0.025512258	0.059681493	0.023614098	0.084683202	0.077257245	0.081831732	0.177898831	0.199805073	0.057721779	0.054268409	0.039724767	0.081949182	0.086421521	0.11618791	0.044215418	0.081156923	0.024231165	0.163802131	0.040651995	0.128611578	NA	NA	0.176666058	0.028240891	0.038582706	0.021096095	0.039965606	0.044582081
0.02815443	0.092581332	0.040526772	0.061690102	0.027979886	0.067571188	0.034553451	0.039058378	0.078053076	0.049698407	0.064736574	0.133527396	0.076464705	0.049933257	0.068075901	0.14481378	0.120215444	0.15731653	0.041093964	0.037241625	0.14605361	0.151075746	0.072948058	0.145561347	0.018001625	0.084101342	0.04392022	0.046259727	0.007599137	0.022827293
0.045013477	0.021779202	0.017824266	0.057361818	0.021650524	0.120759471	0.075753713	0.053797763	0.11845841	0.081696494	0.05158288	0.137411433	0.10591118	0.052877318	0.034909191	0.115769821	0.023828229	0.174329825	0.077959807	0.11756641	0.078107873	0.286036582	NA	NA	0.026438324	0.077290844	0.024669076	0.045546291	0.041258074	0.033107176
0.03842447	0.030609866	NA	NA	0.019553251	0.040445247	0.19289111	0.080064108	0.019776384	0.29466013	0.034956424	0.047616973	0.022346516	0.041041264	0.084054929	0.120408131	0.125651216	0.227209893	0.075051438	0.08889732	0.065236312	0.032104975	0.244217355	0.11994903	0.035146665	0.049257895	0.027030694	0.038661316	0.022233409	0.054905942
0.02583738	0.074976233	0.03922384	0.167991283	0.035494679	0.077562926	0.040276217	0.107750072	0.02443601	0.104574799	0.095198958	0.139087383	0.076409061	0.076535945	0.051079139	0.149202846	0.018417941	0.028270807	0.022893076	0.023385374	0.067702765	0.095911843	NA	NA	0.070355922	0.115704837	0.035575925	0.057697077	0.017396995	0.070183093
0.031508852	0.057240483	0.053846808	0.052240049	0.047690137	0.162634538	0.064754471	0.037002832	0.028766943	0.145101023	0.047499432	0.148188434	0.071139496	0.078287325	0.017895092	0.045557181	0.077127582	0.086302456	0.126261032	0.041357624	0.058619298	0.029211108	NA	NA	0.003610902	0.01602031	0.030448748	0.049951286	0.041258074	0.043430246
0.018525615	0.025048123	NA	NA	0.018368708	0.066408927	0.040781653	0.065688863	0.050848664	0.118449736	0.081043312	0.01667076	0.068604752	0.100474915	0.067479514	0.136091483	0.044129275	0.17374736	0.109379171	0.156377021	0.064094621	0.212671848	NA	NA	0.096897074	0.034267066	0.01610587	0.07320576	0.062818181	0.047662738
0.016569676	0.065216151	0.029362143	0.090433595	0.025652581	0.108925778	0.054707559	0.065928253	0.022002356	0.048093194	0.011485225	0.08513483	0.040410797	0.064161375	0.095714993	0.058939879	0.057885649	0.067674807	0.049162845	0.089338509	0.16792259	0.034662751	NA	NA	0.024562566	0.026553343	0.010666041	0.066103989	0.036537231	0.04158644
0.01647228	0.082824435	0.035474971	0.046648125	0.044061611	0.05847315	0.088792957	0.14206825	0.015030078	0.088164381	0.057721779	0.066981439	0.020236922	0.023978785	0.064655832	0.110573125	0.25043834	0.197640394	0.073097405	0.183402615	0.079959058	0.089443479	NA	NA	0.01683089	0.034763312	0.039638973	0.011573928	0.001397269	0.018334397
0.07986074	0.078166127	0.064288615	0.044128739	0.0553439	0.041420315	0.006985596	0.239342281	0.078437818	0.040562317	0.028720287	0.119799007	0.032801465	0.081301337	0.130924072	0.206112837	0.057706671	0.016581981	0.083805008	0.028261784	0.017092876	0.052143633	0.061926704	0.068922471	0.041527389	0.037866093	0.030074936	0.023224906	0.010740907	0.009285969
0.034810648	0.027999489	0.040526772	0.238678133	0.074044004	0.069613635	0.084040779	0.07902282	0.021032365	0.035358375	0.013743966	0.355558824	0.084040779	0.048156835	0.084874713	0.091276613	0.03098366	0.065851546	0.053582936	0.005702274	0.085029903	0.14241589	NA	NA	0.035415167	0.139153101	0.027459838	0.024557047	0.030405493	0.010653642
0.058822918	0.105108028	NA	NA	0.025677537	0.140542165	0.064314695	0.124212279	0.054226497	0.021329228	0.128286877	0.062065174	0.021084934	0.046932405	0.037289222	0.121400846	0.024939168	0.052834701	0.0169209	0.01254965	0.173975058	0.133459518	NA	NA	0.02806144	0.026415694	0.11463008	0.023134635	0.064563087	0.015152678
0.036244824	0.036600306	0.080420917	0.122921841	0.051649492	0.093946003	0.016841629	0.100865126	0.060073314	0.042817119	0.074557057	0.07334019	0.017879879	0.055153536	0.035498302	0.054049973	0.066767366	0.052971972	0.067845207	0.037037612	0.046307822	0.106546794	NA	NA	0.054879004	0.060584209	0.08506969	0.016245421	0.016382034	0.086532436
0.027999489	0.063166775	NA	NA	0.030191421	0.130191216	0.025615362	0.050652959	0.047354248	0.060913915	0.026486936	0.175222483	0.101508993	0.053787904	0.02443859	0.062031839	0.142856221	0.028075131	0.020941645	0.067734103	0.081352223	0.173740205	NA	NA	0.027392078	0.044036868	0.048817551	0.022553225	0.021473719	0.012047547
0.051797228	0.027601003	0.078939298	0.078939298	0.006243411	0.149106123	0.052797488	0.085320364	0.021920312	0.209248131	0.079294619	0.101365249	0.114021001	0.026604188	0.06385804	0.032153279	0.088582102	0.083506027	0.109379171	0.022804475	0.063660378	0.066577376	NA	NA	0.026438324	0.088152307	0.079722016	0.017625463	0.073824241	0.037566859
0.003539769	0.07047933	NA	NA	0.048587113	0.269383423	0.016226999	0.03131831	0.086351033	0.152756468	0.028414802	0.060492807	0.016907292	0.067720889	0.025464699	0.11221814	0.055038553	0.081825384	0.034093802	0.0430575	0.002045057	0.066072051	0.06843753	0.122219956	0.079200645	0.023178737	0.029545122	0.04271064	0.030157526	0.083149842
0.011374321	0.035899135	NA	NA	0.032494837	0.201466979	0.224746235	0.083664539	0.018621825	0.171647333	0.019772969	0.225839952	0.108590596	0.076654863	0.043084408	0.020202457	0.049697085	0.062107537	0.087854466	0.030692419	0.120258794	0.069417247	0.130946921	0.112203993	0.044460238	0.091560789	0.025976906	0.011435891	0.038037105	0.066159828
0.068303409	0.052786343	NA	NA	0.02736896	0.236989299	0.100468983	0.047718399	0.012847786	0.029463739	0.094562713	0.175233238	0.068604752	0.052664892	0.001729797	0.115969592	0.012987895	0.187192594	0.044549361	0.077307037	0.056173994	0.065973812	0.022369454	0.057969602	0.11640897	0.070253849	0.076066956	0.031440679	0.014813442	0.022181283
0.042177543	0.08004762	0.017824266	0.191462694	0.023307236	0.022171991	0.021875136	0.036675331	0.047367246	0.024466063	0.120642851	0.137350081	0.072514484	0.333491679	0.175688026	0.04958198	0.086315877	0.077614134	0.083805008	0.137541279	0.026534638	0.093756666	NA	NA	0.009933931	0.044127679	0.027030694	0.042701648	0.010740907	0.016480416
0.027576038	0.038539966	0.025512258	0.11590454	0.015347019	0.109078938	0.014168825	0.201050114	0.11845841	0.268346375	0.128286877	0.231665468	0.076464705	0.053657324	0.038495748	0.128952083	0.100932639	0.154454427	0.01518114	0.111500167	0.064094621	0.004664402	NA	NA	0.050873442	0.067301474	0.034531574	0.048267902	0.004554176	0.196015172
0.058969885	0.091881922	0.02353521	0.091778402	0.033354379	0.158853319	0.052579289	0.069346977	0.01991684	0.017486679	0.075325173	0.095150657	0.017879879	0.119642919	0.105011605	0.138978036	0.123769405	0.082615472	0.158906787	0.096023055	0.080169435	0.028253195	NA	NA	0.05454607	0.068289449	0.007200565	0.011293672	0.03179895	0.00526003
0.048189798	0.025345956	NA	NA	0.013144687	0.11106864	0.025615362	0.103817861	0.348410229	0.02993294	0.01593639	0.109530607	0.045328601	0.186127548	0.159109393	0.061174752	0.098632311	0.085144017	0.057436503	0.128652066	0.078190116	0.058362902	NA	NA	0.047683869	0.139915835	0.030074936	0.149028138	0.097725494	0.06845791
0.018269403	0.128237263	0.055863029	0.05966751	0.017075586	0.15013509	0.055680576	0.067565771	0.057151557	0.024648321	0.025053494	0.020349426	0.067450391	0.140539975	0.098250011	0.10182051	0.078993105	0.036508622	0.063130998	0.065581286	0.020462993	0.049003078	NA	NA	0.024562566	0.058868885	0.009022824	0.079031565	0.056938315	0.073373648
0.027999489	0.055326594	0.064288615	0.159810739	0.038506529	0.093007497	0.036768165	0.082745611	0.01460883	0.023914695	0.129025973	0.062450876	0.044680359	0.05610749	0.121145621	0.061626095	0.09162976	0.057078775	0.018928944	0.014613581	0.055200169	0.210898677	NA	NA	0.041296895	0.059542249	0.027459838	0.05691005	0.036537231	0.010137543
0.006345609	0.101665752	0.064288615	0.065075994	0.030252428	0.024902624	0.043360202	0.126229735	0.03749712	0.016416944	0.060009626	0.210625982	0.078749083	0.116756538	0.093243051	0.100049387	0.060376222	0.058940268	0.066050693	0.143539504	0.005032658	0.090791487	NA	NA	0.028156955	0.04807792	0.004696754	0.055636863	0.073824241	0.078021762
0.032190411	0.060534656	0.06681041	0.119738666	0.014660306	0.056918163	0.005655811	0.109172465	0.012847786	0.067746412	0.148608288	0.070164775	0.103767028	0.254652181	0.017187449	0.081289978	0.047471411	0.124377878	0.158906787	0.033625828	0.226604504	0.18856839	NA	NA	0.034169681	0.035504702	0.012332605	0.202385044	0.03179895	0.041116356
0.0211447	0.054589814	0.03922384	0.077693362	0.021121501	0.154291798	0.034604971	0.106505996	0.022002356	0.079313018	0.071983588	0.101971057	0.041209306	0.13616702	0.057234102	0.113481386	0.071600938	0.090927007	0.024040138	0.024800163	0.058132125	0.15932158	NA	NA	0.043386801	0.018221492	0.077511897	0.014711449	0.016382034	0.02037311
0.096798142	0.037012927	0.017824266	0.090433595	0.0553439	0.062819566	0.001987648	0.117594983	0.177898831	0.029325895	0.069324347	0.082860895	0.072186359	0.090433936	0.081535131	0.090292894	0.111997199	0.098319621	0.039171473	0.093071487	0.06157829	0.118763505	NA	NA	0.025190232	0.014792876	0.035575925	0.052417691	0.030853126	0.062177675
0.047243555	0.055412389	NA	NA	0.02631517	0.024319444	0.054685682	0.081549239	0.014740222	0.087277561	0.054296579	0.136026621	0.05069508	0.09241907	0.064127217	0.104731666	0.149372406	0.113613474	0.0169209	0.044062288	0.026030894	0.135401848	0.132430909	0.065288987	0.02881918	0.031909643	0.038582706	0.060858378	0.024866758	0.040715432
0.015452122	0.061413647	0.013374466	0.121716613	0.074044004	0.111677227	0.088792957	0.088100813	0.028766943	0.054794873	0.126990341	0.01946681	0.114021001	0.183728035	0.130295621	0.11657384	0.017185599	0.143039518	0.001727682	0.031215184	0.030458729	0.075626224	0.082258454	0.108971041	0.029297869	0.004480099	0.010446406	0.067001862	0.027184243	0.029180145
0.049089808	0.089432837	0.035474971	0.119922534	0.125983874	0.079015388	0.083622485	0.063411298	0.047354248	0.041325602	0.08816843	0.097988208	0.08061263	0.088709254	0.013096945	0.088648632	0.101964125	0.079048812	0.132771547	0.016749146	0.218134207	0.229625966	0.111195526	0.138038011	0.096897074	0.025309279	0.013110731	0.055872648	0.009065102	0.054805232
0.036988666	0.035341042	0.080420917	0.030971036	0.079738628	0.182568246	0.026068925	0.069185323	0.079839004	0.017386032	0.11414835	0.079060635	0.029004374	0.04609361	0.028255776	0.029096251	0.055903948	0.074564915	0.020649364	0.068474668	0.101136117	0.113105124	0.090756507	0.089219998	0.018295361	0.016829218	0.030074936	0.051108206	0.014253008	0.05703981
0.03580454	0.108086524	0.029362143	0.049944964	0.025677537	0.025677537	0.017576227	0.077344962	0.040406798	0.102165813	0.09885004	0.080401617	0.115148266	0.066432617	0.112779982	0.067076745	0.123769405	0.027759346	0.041059254	0.14254363	0.262263538	0.019508667	0.223036605	0.120758654	0.04584106	0.080933218	0.025976906	0.043551371	0.058389063	0.057616285
0.024165061	0.186607957	0.055863029	0.130594604	0.006243411	0.128046125	0.069654153	0.107732334	0.01460883	0.166802621	0.009828714	0.273581349	0.078490831	0.179224825	0.155726835	0.093611515	0.045848903	0.031430875	0.021721164	0.046769353	0.012303053	0.380011108	NA	NA	0.005163151	0.048162198	0.005610079	0.027971774	0.007599137	0.017158384
0.049089808	0.042491821	0.03922384	0.132872024	0.032423951	0.034756897	0.054685682	0.100635325	0.023699688	0.057402999	0.048108101	0.116471821	0.047578432	0.089496864	0.022192025	0.034688665	0.134667715	0.212162672	0.022893076	0.029317289	0.094799082	0.077280114	NA	NA	0.061553799	0.041550674	0.020257431	0.100732541	0.056618663	0.058279781
0.013088277	0.033003163	0.040526772	0.042345578	0.025467549	0.035494679	NA	NA	0.050848664	0.013596815	0.09381554	0.105568373	0.018934608	0.074576284	0.134669122	0.071548131	0.09575518	0.09979993	0.08600516	0.239083836	0.057142823	0.076544526	0.182578681	0.077675575	0.027817496	0.018156521	0.013110731	0.045408791	0.035944203	0.039907881
0.0211447	0.190592977	0.02353521	0.040526772	0.038843138	0.108191101	0.051287508	0.110988501	0.028766943	0.08602777	0.096986579	0.085663444	0.026817032	0.055788116	0.1356293	0.082587828	0.112377387	0.084845114	0.022768865	0.042300708	0.110331338	0.104323139	NA	NA	0.024562566	0.023597331	0.041729505	0.059135699	0.054652673	0.057558295
0.039759043	0.092716284	NA	NA	0.014660306	0.051237266	0.08061263	0.029621181	0.00479011	0.056033639	0.088992488	0.063328766	0.061907128	0.08963338	0.068080533	0.13817097	0.174380224	0.098429302	0.287938992	0.03053467	0.081374756	0.12424703	0.06354159	0.120042837	0.18502205	0.014280104	0.045308815	0.040752002	0.004566383	0.050644214
0.015395021	0.067852781	0.035474971	0.201555817	0.044061611	0.055632023	0.067103997	0.034559103	0.060029363	0.092373135	0.059973253	0.106954919	NA	NA	0.037294409	0.107760654	0.125651216	0.143661548	0.029512255	0.117388106	0.00834229	0.006177368	NA	NA	0.042355514	0.060783146	0.028057396	0.05570967	0.001397269	0.021007187
0.044241042	0.055760986	NA	NA	0.03234695	0.032613979	0.064314695	0.034171974	0.013100357	0.010907404	0.211239524	0.079527086	0.073121426	0.091607058	0.148215058	0.008389003	0.108014235	0.130496794	0.042945331	0.06540033	0.091182276	0.081866965	0.028917483	0.167828258	0.034169681	0.044681293	0.009022824	0.009186577	0.036537231	0.054198912
0.003539769	0.118969725	0.017824266	0.035474971	0.021650524	0.135322298	0.055504778	0.027827038	0.057151557	0.135679497	0.071835445	0.092456249	0.071139496	0.077801566	0.009408643	0.023323033	0.116350798	0.20111687	0.079364295	0.205131031	0.053071295	0.090026647	NA	NA	0.050925381	0.042431212	0.060462355	0.035774114	0.021473719	0.01368906
0.027178734	0.0875161	0.029362143	0.060553042	0.044251613	0.064410952	0.070506566	0.055546377	0.008877306	0.034694461	0.072001278	0.10594651	0.073951289	0.074307958	0.041007976	0.164997648	0.094512723	0.122719663	0.069687908	0.033455432	0.079959058	0.153814274	NA	NA	0.054879004	0.045992646	0.035575925	0.015168341	0.058389063	0.059747376
0.072702077	0.038463594	0.053846808	0.042336517	0.060947339	0.098878108	0.020617359	0.068175238	0.072495138	0.028612985	0.107925849	0.205687192	0.057627151	0.1068476	0.064094621	0.018846042	0.010799469	0.097053876	0.204561188	0.005565856	0.231340578	0.232374953	NA	NA	0.041296895	0.054034708	0.009003232	0.01580689	0.062818181	0.060714533
0.026133641	0.034769649	0.013374466	0.093810336	0.035494679	0.18081884	0.04011822	0.065944406	0.036016229	0.194686066	0.041354495	0.058810588	0.03015157	0.096831657	0.103921889	0.253174558	0.052380708	0.217147816	0.023627024	0.037218178	0.08162845	0.040465251	NA	NA	0.040929658	0.016938884	0.018095128	0.075906301	0.009065102	0.141573837
0.026133641	0.103996246	0.021467405	0.188681974	0.19029871	0.081079155	0.019141116	0.067696668	0.060157475	0.236715123	0.033476947	0.116423879	0.066152371	0.095346724	0.105563244	0.168882959	0.083499115	0.102398934	0.024040138	0.06738083	0.063312912	0.075322227	NA	NA	0.176666058	0.121890444	0.027459838	0.094598219	0.026032108	0.021895794
0.026779789	0.076695188	0.040526772	0.050097959	0.079738628	0.038222198	0.218020526	0.134873419	0.078218676	0.053831033	0.115690911	0.016856553	0.049238091	0.086208374	0.148215058	0.011065349	0.012700566	0.108199275	0.042468323	0.04162297	0.067702765	0.083687073	0.140090668	0.082561749	0.051995552	0.044368361	0.030448748	0.030244522	0.032590726	0.047295078
0.015686961	0.09878583	0.053846808	0.123562378	0.020452303	0.133918222	0.135748458	0.048013682	0.033925086	0.049088152	0.084084435	0.108488344	0.03711378	0.034053323	0.123685749	0.123060678	0.125651216	0.057352658	0.041059254	0.057911264	0.262263538	0.056379631	0.048623656	0.005069788	0.029297869	0.060011966	0.025976906	0.070773457	0.038037105	0.054410054
0.066698943	0.048593932	0.055863029	0.065217776	0.060947339	0.125852566	0.086424872	0.086421404	0.044122842	0.066849312	0.080849991	0.111755099	0.087684981	0.070632439	0.111768552	0.117326636	0.030427612	0.027978787	0.017874701	0.024494772	0.14189773	0.097710571	0.080324748	0.059897833	0.009788777	0.117857849	0.04392022	0.042521019	0.056618663	0.055041618
0.012077359	0.058651139	0.078939298	0.105674345	0.108960611	0.034366464	0.016377599	0.036824096	0.151704111	0.066121714	0.379224744	0.033425154	0.029104382	0.059620962	0.075741507	0.11662287	0.037151501	0.03731082	0.012825148	0.02541173	0.256090774	0.052816418	NA	NA	0.033872828	0.011082603	0.009003232	0.019325756	0.012917062	0.01617244
0.027178734	0.078780338	NA	NA	0.019783039	0.205831426	0.080757272	0.140204977	0.078053076	0.112281991	0.0680262	0.068160081	0.060442657	0.035897901	0.035498302	0.127505129	0.123769405	0.032801445	0.065834038	0.109341988	0.006263115	0.083284593	0.005069788	0.050785436	0.047683869	0.01287722	0.020257431	0.015752108	0.048390299	0.097960744
0.032695536	0.036546045	0.013374466	0.013374466	0.03234695	0.06882554	0.012885756	0.021211029	0.053533951	0.047237651	0.066895293	0.09165349	0.017879879	0.056578067	0.23637053	0.08313063	0.044215418	0.104937152	0.042048381	0.041134591	0.125605599	0.0892221	NA	NA	0.004769261	0.045494953	0.012715187	0.022997432	0.004554176	0.03024535
0.018525615	0.035828869	NA	NA	0.02631517	0.183932586	0.088792957	0.122024423	0.047354248	0.026970803	0.092722989	0.03144762	0.026830828	0.074321324	0.120095411	0.15750526	0.132909113	0.063193149	0.007666343	0.01007198	0.035825245	0.095265843	NA	NA	0.041296895	0.069876238	0.029545122	0.013035613	0.012175264	0.019653794
0.003539769	0.062360917	0.025512258	0.061381679	0.015347019	0.065801683	0.015710407	0.088718463	0.021784498	0.052207572	0.041679563	0.069699873	0.034380957	0.157245081	0.03005374	0.045649601	0.129357759	0.08730248	0.077959807	0.141284391	0.026705042	0.065086964	NA	NA	0.050925381	0.056796101	0.035575925	0.009226224	0.016382034	0.105909337
0.03021421	0.012077359	0.035474971	0.04744202	0.026349956	0.133746743	0.028129163	0.087663103	0.185791081	0.102586824	0.092882748	0.038468999	0.115148266	0.050981925	0.126206043	0.270049951	0.05183521	0.053662052	0.05447155	0.039176283	0.105926041	0.114718703	NA	NA	0.024562566	0.132624044	0.039638973	0.008428489	0.034862975	0.02772194
0.012207274	0.065387727	0.035474971	0.065717276	0.044731853	0.08943994	0.033735211	0.144135397	0.023699688	0.036573099	0.057325915	0.065228519	0.109916531	0.031642387	0.10242171	0.113033353	0.09902667	0.260476615	0.085962117	0.133721607	0.020462993	0.039241975	NA	NA	0.017503225	0.01333475	0.010446406	0.044071662	0.038037105	0.070624308
0.025269366	0.035940283	0.013374466	0.073241079	0.027979886	0.150743495	0.057340201	0.025098321	0.040406798	0.06465912	0.098611056	0.051662323	0.018934608	0.052053626	0.016273345	0.009726314	0.102861309	0.12844015	0.069687908	0.053685234	0.218134207	0.022606852	NA	NA	0.033872828	0.0330521	0.007602436	0.034159392	0.067402075	0.024179281
NA	NA	0.055863029	0.08422778	0.034308544	0.095871414	0.045539004	0.075965013	0.036016229	0.05480434	0.130867522	0.147826992	0.034741406	0.080579633	0.095248202	0.138332516	0.023174497	0.187565879	0.063130998	0.023896455	0.11736203	0.088736596	NA	NA	0.027947861	0.053063231	0.017438229	0.027940743	0.010740907	0.047273545
0.04320388	0.03596348	0.064288615	0.075463665	0.019783039	0.236112232	0.088792957	0.043557893	0.177898831	0.059917247	0.035979792	0.150502447	0.045328601	0.1538017	0.049007922	0.026998265	0.030427612	0.266294464	0.175188078	0.01942616	0.110331338	0.167804833	NA	NA	0.11640897	0.034076466	0.030023327	0.008275853	0.004554176	0.075849354
0.02138749	0.052352498	0.052210223	0.128077743	0.073526292	0.260426713	0.144810352	0.045763813	0.023793551	0.131331804	0.108960342	0.034523387	0.092967592	0.080605039	0.020973838	0.015822397	0.058942889	0.095231345	0.007666343	0.113251929	0.033021692	0.051548392	0.029159493	0.05980518	0.02806144	0.010599239	0.104806381	0.002049004	0.064563087	0.06483706
0.031146896	0.073574319	NA	NA	0.051649492	0.090517443	0.043088643	0.073025096	0.053533951	0.086061692	0.058829171	0.135057713	NA	NA	0.023801561	0.176658402	0.089987901	0.166605896	0.077959807	0.085962117	0.058619298	0.330428706	NA	NA	0.02881918	0.020853334	0.065816776	0.011488473	0.014253008	0.070827553
0.141636036	0.068002121	0.06681041	0.059314084	0.026349956	0.065179113	0.012381686	0.027277359	0.028915138	0.044393874	0.072684399	0.220620939	0.117647457	0.066837958	0.045438567	0.107729073	0.089416045	0.113160511	0.158906787	0.025945461	0.06157829	0.048008553	0.076163595	0.085631558	0.079200645	0.037361796	0.028057396	0.015231874	0.034862975	0.049474465
0.032190411	0.054600576	0.025512258	0.079844029	0.038506529	0.110840125	0.016410196	0.020969031	0.050848664	0.152946761	0.27364814	0.096286564	0.043994422	0.05367336	0.043904656	0.045136086	0.040878324	0.055140637	0.016439645	0.055873207	0.017092876	0.15114371	NA	NA	0.061553799	0.028262328	0.025976906	0.097366064	0.027184243	0.045158563
0.021408841	0.058371984	0.021467405	0.105794021	0.001768637	0.168283957	0.051976631	0.068240092	0.057151557	0.125663226	0.019893859	0.046387006	0.073121426	0.067699302	0.024844453	0.051191289	0.037725183	0.098949983	0.041475256	0.025596581	0.277202371	0.063141088	NA	NA	0.04584106	0.028787108	0.029593856	0.037233386	0.058389063	0.058134151
0.048077756	0.064049756	NA	NA	0.038843138	0.040919321	0.059276368	0.084074753	0.01991684	0.063163042	0.044011058	0.108446579	0.080579633	0.171160259	0.094682759	0.092639243	0.150591404	0.078039399	0.047451288	0.107356078	0.117555399	0.116189012	NA	NA	0.025805354	0.040562855	0.057734835	0.035833035	0.036537231	0.079468146
0.036244824	0.213157179	0.06681041	0.16876622	0.054184606	0.112083543	0.015377962	0.062070876	0.037205418	0.06932589	0.150122758	0.04586426	0.073121426	0.180197648	0.028255776	0.032715434	0.007962353	0.076592473	0.073607012	0.013611054	0.076458941	0.121715289	0.06645214	0.046609435	0.018295361	0.203707195	0.035575925	0.020701145	0.004517916	0.007732651
0.006421352	0.027263443	0.080420917	0.030373132	0.044061611	0.204634923	0.056733593	0.099753371	0.022381926	0.086176809	0.107705892	0.169123482	0.072798081	0.071503031	0.238129958	0.030919985	0.10501467	0.104262461	0.013385049	0.029746682	0.071709005	0.011095019	0.059640934	0.06560233	0.027817496	0.143470634	0.00943437	0.022218051	0.012917062	0.019308413
0.142480545	0.054932814	0.02353521	0.079609102	0.025467549	0.056649234	0.103767028	0.084753761	0.079839004	0.05663125	0.057089888	0.069566966	0.089674284	0.067118347	0.130195526	0.100916043	0.017185599	0.07092181	0.030777271	0.193155963	0.147262883	0.135346318	0.069457186	0.074536916	0.010299523	0.029876962	0.013110731	0.035856148	0.034862975	0.060521193
0.056284737	0.029595834	0.035474971	0.062791461	0.051649492	0.09025967	NA	NA	0.04317295	0.060668924	0.126881416	0.039173483	0.016907292	0.047622774	0.088367674	0.12579887	0.037151501	0.159543922	0.077959807	0.033421468	0.139882284	0.059967226	0.050339596	0.058606768	0.043674129	0.085583044	0.060462355	0.015108462	0.009065102	0.051831246
0.048189798	0.1035303	0.03922384	0.065586796	0.027979886	0.033225406	0.012955216	0.038941571	0.028915138	0.065158099	0.047427447	0.104158006	0.02667256	0.06840632	0.023801561	0.058375108	0.023174497	0.1217521	0.055516003	0.102226501	0.277202371	0.029192937	0.061926704	0.07078552	0.099804065	0.086034687	0.020257431	0.072782883	0.010740907	0.020640975
0.077723	0.05302606	NA	NA	0.025677537	0.103839212	0.033735211	0.083239595	0.060157475	0.033369967	0.043266218	0.088449612	0.114021001	0.081417646	0.037289222	0.085255287	0.09162976	0.040788596	0.126261032	0.031064866	0.055200169	0.049306218	NA	NA	0.019146872	0.037205759	0.029545122	0.029698039	0.00512498	0.018279445
0.026133641	0.068612518	0.025512258	0.068190226	0.033354379	0.0814489	0.057029118	0.097544516	0.021784498	0.007370863	0.025587101	0.08686015	0.064059374	0.184409603	0.081058349	0.105048325	0.053480292	0.035729276	0.067845207	0.005221994	0.077805602	0.092722218	NA	NA	0.02869077	0.137543464	0.01610587	0.019109181	0.027184243	0.02781155
0.028561157	0.065649842	0.05952469	0.147641017	0.108960611	0.129700344	0.057340201	0.151331891	0.036016229	0.046406061	0.089766888	0.134974424	0.076464705	0.150238864	0.019433185	0.196134006	0.142856221	0.101458178	0.03936404	0.054783064	0.13019437	0.063212794	NA	NA	0.044460238	0.060019551	0.045308815	0.040441402	0.065315032	0.029628937
0.046159663	0.058127131	0.064288615	0.107723253	0.054586406	0.067629701	0.123305417	0.054068922	0.053703743	0.147997055	0.01822973	0.102319908	0.033922566	0.02404303	0.066689687	0.049721324	0.099356706	0.087910637	0.045113077	0.064097576	0.020558996	0.136779201	0.028917483	0.071491613	0.033872828	0.319272068	0.023372511	0.07120459	0.021473719	0.017614822
0.026155243	0.042575279	NA	NA	0.023307236	0.078221383	0.098463364	0.06532879	0.060073314	0.059622215	0.157883663	0.062417873	0.078490831	0.075255505	0.189336645	0.048080758	0.103342024	0.123358646	0.009556024	0.029876146	0.067702765	0.076113477	NA	NA	0.079801698	0.082734781	0.027459838	0.026427207	0.049936026	0.06059336
0.020676599	0.071865461	NA	NA	0.019783039	0.061526176	0.012451335	0.090563798	0.018621825	0.025013301	0.038125791	0.107689303	0.20640931	0.063308182	0.01547203	0.106391203	0.002469899	0.108495061	0.018928944	0.027407789	0.093059522	0.124540778	NA	NA	0.101932452	0.092425239	0.005610079	0.027751629	0.016382034	0.095644795
0.036988666	0.138883971	0.078939298	0.056248978	0.03234695	0.034815566	0.044765124	0.069523864	0.052567083	0.066938888	0.066533286	0.201943125	0.101169692	0.090605889	0.021201391	0.068929772	0.045882475	0.02938575	0.076382752	0.05952558	0.116641663	0.337649644	NA	NA	0.023082054	0.059815933	0.024669076	0.039767201	0.056938315	0.039131142
0.066698943	0.065623447	0.03922384	0.02353521	0.038016034	0.12753478	0.021875136	0.055197473	0.060029363	0.239515193	0.039749102	0.093615406	0.088984563	0.176317143	0.121145621	0.19870454	0.038034728	0.134863153	0.007414729	0.138393789	0.023668487	0.062978715	0.244217355	0.048531968	0.041527389	0.194301601	0.030023327	0.018993462	0.038037105	0.091951789
0.058969885	0.026315147	0.017824266	0.074845784	0.015598344	0.094569209	0.110855202	0.079107219	0.079839004	0.092146492	0.086618479	0.056010349	0.049603155	0.134045053	0.049532768	0.101217219	0.037151501	0.432696877	0.080101535	0.027668825	0.057142823	0.140189744	NA	NA	0.035415167	0.109873802	0.004228981	0.023887865	0.030405493	0.20116716
0.02925255	0.080696238	NA	NA	0.027979886	0.110235117	0.041323642	0.054404719	0.078053076	0.157510158	0.082475384	0.05991072	0.060442657	0.201308034	0.017187449	0.057466627	0.102861309	0.112873449	0.149962765	0.029438327	0.021047347	0.051329764	NA	NA	0.04584106	0.018755356	0.021011037	0.047305145	0.030853126	0.054489414
0.016569676	0.093508517	0.023697202	0.083960987	0.025652581	0.069090701	0.021571983	0.057268578	0.023793551	0.04346051	0.042788234	0.141562997	0.057627151	0.115283093	0.012840685	0.123925422	0.002762656	0.147927794	0.041059254	0.098457528	0.251533148	0.141864018	0.200963236	0.095892532	0.054879004	0.058692759	0.038582706	0.039406763	0.004554176	0.012141603
0.007661574	0.033111485	0.052210223	0.066733148	0.19029871	0.085570719	0.067103997	0.057678136	0.005465704	0.05208957	0.032727376	0.145191534	0.014780316	0.082994906	0.121333963	0.062968062	0.120215444	0.167738819	0.03560796	0.101470599	0.006263115	0.051745107	NA	NA	0.037853018	0.131531668	0.027030694	0.024233818	0.012917062	0.063466807
0.013011618	0.044206807	0.040526772	0.049687456	0.013144687	0.125066427	0.057029118	0.074606878	0.020577316	0.039767869	0.126073699	0.054905395	0.040410797	0.026101327	0.064655832	0.06533993	0.058088575	0.068079813	0.021721164	0.095600909	0.046307822	0.127187605	NA	NA	0.02869077	0.030801705	0.027459838	0.020780678	0.032590726	0.021005556
0.04320388	0.107456173	0.029362143	0.069784191	0.047690137	0.084446872	0.087024405	0.233945927	0.185791081	0.038134331	0.125707299	0.058861106	0.026817032	0.193293792	0.135083852	0.064301902	0.089987901	0.082071153	0.067845207	0.02908502	0.117555399	0.09527149	0.006809337	0.387425478	0.050873442	0.038422685	0.009003232	0.057661743	0.053165588	0.05213246
0.045118014	0.091583755	0.02353521	0.078939298	0.029928692	0.10672971	0.012885756	0.061306169	0.085790019	0.033438502	0.07540043	0.085346313	0.04006201	0.099801583	0.148975739	0.156939431	0.192117155	0.124738056	0.073399898	0.059639117	0.153584191	0.095196639	NA	NA	0.02881918	0.04867605	0.034531574	0.009548044	0.027184243	0.046237557
0.02815443	0.086002509	NA	NA	0.019783039	0.092122806	0.012140907	0.023936727	0.032541927	0.076555468	0.120222164	0.070419125	0.044028796	0.135074075	0.085256591	0.087017343	0.162598855	0.127046381	0.03560796	0.111837289	0.016381113	0.058987656	NA	NA	0.069246468	0.061077712	0.007602436	0.022091638	0.007599137	0.030593826
0.07986074	0.038850595	0.029362143	0.104750309	0.030384614	0.073732203	0.055839772	0.137217357	0.047367246	0.104274828	0.042564428	0.069945881	0.071139496	0.076487664	0.05036784	0.092716508	0.018052529	0.109059333	0.029512255	0.046096211	0.081352223	0.115432024	0.193722178	0.177780706	0.004769261	0.04936617	0.027903971	0.029716414	0.027184243	0.069559298
0.018269403	0.141374952	0.05952469	0.1119877	0.06897612	0.041430845	0.087518782	0.091384689	0.018621825	0.032541927	0.044011058	0.071933739	0.133887712	0.133887712	0.172064671	0.095604882	0.01137799	0.017948382	0.021795699	0.039670298	0.120205641	0.064529347	0.139759545	0.042451451	0.034169681	0.067982112	0.023435684	0.041307413	0.009065102	0.033058287
0.017916856	0.033676045	0.025512258	0.169765331	0.029928692	0.096132492	0.017576227	0.090518566	0.025937544	0.178520585	0.054174073	0.104995764	0.057627151	0.129674914	0.038495748	0.051551857	0.091805095	0.046967103	0.01518114	0.056793929	0.040094683	0.102276782	NA	NA	0.098606641	0.079892099	0.038582706	0.046605763	0.019829145	0.036349207
0.031433068	0.057302442	0.078939298	0.209084659	0.023307236	0.103457445	0.020681779	0.067376882	0.037205418	0.061498112	0.07844212	0.092711209	0.043280972	0.039015405	0.008768201	0.229003928	0.150591404	0.076486194	0.029127423	0.073757666	0.009433036	0.057806273	0.054971203	0.157067796	0.041165114	0.062613271	0.076066956	0.063960843	0.014813442	0.026193323
0.069707493	0.10343528	0.040526772	0.076737609	0.013144687	0.032435987	0.10591118	0.028985998	0.151704111	0.117687788	0.030913678	0.069495861	0.069687373	0.110555106	0.11028508	0.124872973	0.032822329	0.118325243	0.073607012	0.010646972	0.066062784	0.179526129	NA	NA	0.009788777	0.091323392	0.077511897	0.026190574	0.064563087	0.025934556
0.02367699	0.048711061	NA	NA	0.019553251	0.122741467	0.025615362	0.079577273	0.021920312	0.068800229	0.039749102	0.142114658	0.084040779	0.162578911	0.097082438	0.101350948	0.055903948	0.074438239	0.012879812	0.056739153	0.125605599	0.085876245	NA	NA	0.027392078	0.094171087	0.00943437	0.150067174	0.073824241	0.010649586
0.015686961	0.060608262	NA	NA	0.025652581	0.060304601	0.014168825	0.078583394	0.021739641	0.036527535	0.108311788	0.177921707	0.089674284	0.13923402	0.120095411	0.054713865	0.115500787	0.026794873	0.246215975	0.016631286	0.164559602	0.015767019	0.023086085	0.067459288	0.043674129	0.053251917	0.01610587	0.006441399	0.017396995	0.040795135
0.02694785	0.049246013	0.013374466	0.0754468	0.109630534	0.043592688	0.098146258	0.142151453	0.052567083	0.076714449	0.021252329	0.043792058	0.034741406	0.074820272	0.110501399	0.107434332	0.057699801	0.019468333	0.076382752	0.033052419	0.098272397	0.105563593	NA	NA	0.028156955	0.051361995	0.020257431	0.060831264	0.032590726	0.019872459
0.043761875	0.018269403	0.052210223	0.059895048	0.025677537	0.042968928	0.034553451	0.077071967	0.068417724	0.040851637	0.02086475	0.114048149	0.049473054	0.062215824	0.07108542	0.10844595	0.030462499	0.081455826	0.009556024	0.009710631	0.110907765	0.085531932	NA	NA	0.076447536	0.065407865	0.016185116	0.02453702	0.026032108	0.024863251
0.003539769	0.197306098	0.03922384	0.226066852	0.03234695	0.277435554	0.045539004	0.176125045	0.054226497	0.129642132	0.044056985	0.123214223	0.032850433	0.056879746	0.074303003	0.100976032	0.129357759	0.107214805	0.034093802	0.0370976	0.001748327	0.324332236	0.059640934	0.084516585	0.05454607	0.05178139	0.04687587	0.030989021	0.010740907	0.041841681
0.142677128	0.054653995	NA	NA	0.073526292	0.041695536	0.109446573	0.036730745	0.005465704	0.137469797	0.02086475	0.078541287	0.080579633	0.040346624	0.109002751	0.069704609	0.054179947	0.142430722	0.03660681	0.144103238	0.256090774	0.032161111	NA	NA	0.069246468	0.035503541	0.025976906	0.054067611	0.036537231	0.017209005
0.013088277	0.093148686	0.013374466	0.140166217	0.074044004	0.030032008	0.065147678	0.162454619	0.185791081	0.049810058	0.090179121	0.073608711	0.068387986	0.107828479	0.098657975	0.054846463	0.103342024	0.108196607	0.027949461	0.038539654	0.277202371	0.104798624	NA	NA	0.035415167	0.023802742	0.021011037	0.011539839	0.026032108	0.136877534
0.054653995	0.113517029	NA	NA	0.021121501	0.099041653	0.224746235	0.21321386	0.024192455	0.050988932	0.027910981	0.140240379	0.064059374	0.048969079	0.1356293	0.067104346	0.057699801	0.092921965	0.287938992	0.081042023	0.080169435	0.143068954	0.022369454	0.006273011	0.050925381	0.05782973	0.023435684	0.018143547	0.059571974	0.05166382
0.039907747	0.144741261	0.078939298	0.077126816	0.02887331	0.025231135	0.144810352	0.061237459	0.022002356	0.045399038	0.005696622	0.120810514	0.080226168	0.096391344	0.218673774	0.025643818	0.015472746	0.130911161	0.067845207	0.016940928	0.120205641	0.055622579	NA	NA	0.099804065	0.046263163	0.009003232	0.014645984	0.035944203	0.019115772
0.006345609	0.117829386	0.017824266	0.04870038	0.01685698	0.080238328	0.038934632	0.112220624	0.015554233	0.089851275	0.034321484	0.115288993	0.133887712	0.105139175	0.0806927	0.114080062	0.09162976	0.120712953	0.077959807	0.058063572	0.116729877	0.12296623	NA	NA	0.041527389	0.054149701	0.029593856	0.015852473	0.030405493	0.00878041
0.117033135	0.088990718	0.080420917	0.013374466	0.044251613	0.18127433	0.04011822	0.135521205	0.037205418	0.247846011	0.125707299	0.121956455	0.017454103	0.042678588	0.019433185	0.152561557	0.026643679	0.101037229	0.142362191	0.101317121	0.189435883	0.047298963	NA	NA	0.050873442	0.022363958	0.00985479	0.02288082	0.012175264	0.0285478
0.015395021	0.087685577	0.023697202	0.074356046	0.015598344	0.152620968	0.014576466	0.139388162	0.081525754	0.024092506	0.1417397	0.123861525	0.126800875	0.158164267	0.086421521	0.292733315	0.018417941	0.238350669	0.075051438	0.040793023	0.082355209	0.110257177	NA	NA	0.034169681	0.045101178	0.024165113	0.065741379	0.007599137	0.167523524
0.018269403	0.159264621	NA	NA	0.025467549	0.065145588	0.067103997	0.037884533	0.01460883	0.113317057	0.047499432	0.081548263	0.029104382	0.255405655	0.075406407	0.073082877	0.11515384	0.100282888	0.009170773	0.036275096	0.117323115	0.110181454	0.05633895	0.201422581	0.18502205	0.031981813	0.035575925	0.015682394	0.030853126	0.059137952
0.015452122	0.027938765	0.035474971	0.035474971	0.054184606	0.118592783	0.068585555	0.12325776	0.052567083	0.011368786	0.076193027	0.078883927	0.105790732	0.105576344	0.049820434	0.100322189	0.121917652	0.093903446	0.027042397	0.15053917	0.003076285	0.165011678	0.244217355	0.130220498	0.019146872	0.140548932	0.065816776	0.043577894	0.017396995	0.075603453
0.057029921	0.064785032	0.078939298	0.085592159	0.032947625	0.072161294	0.005655811	0.040422549	0.033721895	0.020817002	0.066895293	0.085467795	0.036593972	0.10301135	0.02443859	0.042182549	0.033686305	0.187998928	0.012558619	0.008733863	0.251533148	0.047884296	0.047241936	0.090717981	0.02806144	0.014031507	0.028057396	0.104159553	0.058389063	0.060897275
0.034292764	0.025359527	0.025512258	0.109279103	0.038016034	0.044809179	0.040781653	0.208976543	0.025074078	0.051599581	0.107705892	0.063841204	0.04235438	0.055829984	0.112664167	0.150097066	0.053480292	0.031621031	0.042048381	0.082463883	0.082355209	0.107681688	NA	NA	0.099804065	0.076443372	0.021011037	0.024553206	0.024866758	0.062511998
0.017916856	0.216982384	0.02353521	0.067933621	0.025677537	0.03499488	0.098146258	0.040125346	0.005465704	0.014371377	0.063326064	0.251512692	0.060442657	0.131453119	0.029332977	0.120327895	0.274758101	0.033898967	0.151916234	0.012008989	0.046307822	0.058716751	0.011351814	0.040450758	0.076447536	0.065913098	0.005610079	0.015308954	0.004554176	0.009628648
0.019914471	0.091938458	0.040526772	0.035474971	0.030252428	0.291771515	0.041323642	0.065959944	0.022002356	0.070180042	0.136184925	0.083362432	0.110801079	0.121220293	0.070077825	0.139487729	0.008385543	0.261850887	0.042077431	0.036080674	0.202696175	0.029812806	0.044800479	0.035057811	NA	NA	0.009022824	0.014790542	0.041258074	0.055805221
0.027999489	0.119579946	0.080420917	0.03662765	0.020452303	0.102199239	0.043088643	0.121343809	0.008877306	0.072637461	0.057954495	0.074224394	0.08061263	0.103427671	0.095121529	0.112746879	0.044231683	0.028683196	0.043218327	0.064936572	0.256090774	0.0896789	NA	NA	0.010299523	0.018560481	0.016185116	0.02883433	0.012917062	0.05220724
0.019704491	0.071895193	0.052210223	0.081896258	0.034308544	0.093104435	0.08061263	0.034221504	0.040406798	0.073973043	0.120222164	0.089304967	0.019740391	0.14986462	0.126206043	0.12462441	0.112377387	0.086094178	0.287938992	0.308178762	0.076458941	0.104079123	NA	NA	0.079801698	0.081885075	0.029545122	0.018051801	0.010740907	0.068336173
0.007661574	0.041844008	0.055863029	0.101213635	0.017075586	0.05226543	0.044028796	0.087876234	0.023793551	0.019709971	0.06207948	0.135585605	0.126669505	0.135992815	0.218673774	0.018130332	0.099356706	0.106408381	0.076133309	0.082225688	0.051629159	0.111032713	0.022576225	0.034967503	0.02428634	0.07116978	0.004228981	0.043031899	0.062818181	0.076006763
0.050367309	0.057708113	0.053846808	0.190544148	0.038843138	0.090546929	0.051907233	0.059949126	0.072357246	0.009159373	0.120496103	0.091197229	0.077174746	0.015752259	0.016381113	0.067371849	0.112261785	0.081606432	0.003638895	0.035265178	0.030458729	0.03830594	0.061926704	0.066039814	0.02869077	0.063021185	0.04687587	0.005732664	0.039965606	0.052616006
0.01647228	0.0531181	0.035474971	0.091685456	0.02736896	0.047709695	0.036603455	0.035954389	0.079839004	0.079839004	0.075402534	0.047930323	0.036114503	0.07908927	0.027276703	0.190568533	0.071600938	0.109423276	0.021721164	0.010585921	0.081352223	0.071948716	0.130946921	0.110021704	0.034169681	0.069217314	0.082834458	0.029385275	0.059571974	0.060011556
0.045118014	0.042926852	0.013374466	0.055312123	0.021520248	0.169661565	0.012451335	0.067315948	0.021920312	0.03106507	0.128286877	0.152747687	0.105790732	0.151734018	0.067479514	0.142229674	0.114519602	0.043954469	0.040974114	0.010641413	0.113385504	0.084159323	0.019694605	0.212838946	0.004769261	0.036009355	0.027030694	0.029364161	0.009065102	0.105154865
0.015686961	0.033811913	0.078939298	0.030373132	0.217419655	0.239758096	0.19289111	0.064942978	0.007995604	0.180053238	0.058829171	0.091727608	0.13636552	0.059397928	0.066062784	0.314491564	0.029921831	0.043681605	0.049162845	0.008710962	0.113385504	0.111544011	0.016965359	0.085696099	0.023082054	0.041927848	0.010666041	0.012174145	0.030405493	0.085517034
0.012814102	0.151325025	0.053846808	0.210073737	0.038016034	0.122795158	0.045326682	0.109407365	0.008877306	0.060699416	0.00765821	0.014492443	0.021571983	0.077832702	0.066160965	0.07258653	0.11515384	0.057790574	0.042048381	0.067689379	0.033532094	0.132481449	0.057651054	0.032911895	0.015207205	0.023582863	0.004228981	0.100394157	0.097725494	0.067167484
0.028561157	0.048901461	NA	NA	0.015598344	0.032910954	0.100468983	0.067612859	0.11845841	0.086715695	0.030913678	0.132419308	0.04006201	0.084593465	0.095531883	0.124646807	0.059308021	0.101050937	0.085962117	0.078539352	0.009433036	0.012980939	NA	NA	0.042355514	0.036708669	0.030074936	0.034498979	0.049936026	0.069763071
0.030974487	0.07566369	0.021467405	0.056530521	0.02631517	0.060546259	0.051976631	0.06906182	0.036965491	0.023132772	0.126073699	0.020436599	0.069687373	0.117381078	0.105011605	0.0678618	0.044455772	0.084782543	0.109379171	0.164849753	0.047289273	0.032063911	NA	NA	0.176666058	0.025447893	0.009003232	0.058234439	0.026032108	0.075796698
0.057029921	0.02798898	0.017824266	0.265681294	0.021650524	0.042617664	0.037765734	0.054508297	0.047354248	0.051219596	0.039560943	0.086845103	0.058116577	0.068244358	0.01547203	0.042574287	0.04138661	0.048211793	0.022768865	0.029065406	0.051629159	0.069655285	0.211740882	0.033027559	0.018001625	0.093711759	0.060462355	0.023332692	0.032590726	0.070764275
0.003539769	0.047161584	0.02353521	0.074334876	0.032947625	0.093436309	0.069654153	0.087085881	0.052567083	0.033157371	0.068600826	0.103040124	0.03015157	0.078836641	0.060178602	0.096356011	0.045848903	0.041933832	0.016439645	0.065552645	0.174827122	0.05015576	NA	NA	0.05454607	0.05627583	0.010446406	0.038799656	0.035944203	0.008213417
0.028999268	0.11025651	NA	NA	0.048587113	0.249272869	0.094072292	0.031515847	0.040406798	0.081541564	0.01499271	0.01499271	0.049603155	0.108572992	0.167161982	0.097677464	0.101851451	0.078454524	0.065834038	0.066061958	0.180250098	0.049431572	0.031140854	0.074898025	0.02719826	0.084301264	0.027903971	0.025082703	0.041258074	0.045990341
0.014603851	0.029690891	0.035474971	0.060976169	0.060947339	0.059015335	0.136535511	0.050291157	0.085790019	0.043726469	0.046210427	0.038331631	0.053268003	0.07154309	0.130924072	0.053254147	0.040878324	0.11640825	0.022560605	0.063820149	0.055200169	0.008624753	0.076978221	0.084030589	0.071617106	0.031207661	0.029593856	0.054625899	0.001397269	0.175879628
0.02887372	0.100305569	NA	NA	0.023307236	0.064621736	0.044765124	0.068688782	0.081525754	0.140506333	0.074913724	0.126729299	0.037537365	0.095578305	0.050644668	0.277457754	0.14907968	0.021590732	0.097052114	0.166224419	0.053810319	0.105783519	NA	NA	0.050873442	0.084738887	0.039638973	0.020280911	0.030853126	0.049547793
0.00843611	0.044043493	NA	NA	0.055506933	0.021650524	0.098146258	0.154281462	0.035370159	0.036965491	0.277376054	0.028722529	0.088984563	0.070459858	0.082554619	0.057165995	0.060376222	0.129874266	0.021721164	0.033310372	0.035414199	0.055141613	NA	NA	0.009788777	0.075839595	0.056513819	0.017694732	0.014813442	0.042226539
0.030974487	0.048708721	0.080420917	0.032963939	0.015598344	0.045131495	0.014576466	0.054688299	0.021032365	0.061559811	0.060657869	0.045839994	0.023810137	0.024340597	0.079437215	0.073714321	0.252074017	0.051437268	0.04385086	0.083942056	0.063660378	0.201993545	0.157972882	0.050663418	0.06614223	0.069319946	0.004228981	0.059420279	0.021473719	0.0036475
0.038624975	0.083997365	0.040526772	0.041460362	0.125983874	0.120906446	0.014156224	0.110298565	0.053703743	0.063639654	0.102440317	0.191781715	0.110801079	0.099015361	0.130924072	0.014576781	0.11426961	0.126862297	0.147461802	0.023050371	0.012303053	0.082826761	NA	NA	0.003610902	0.121123322	0.027459838	0.117042513	0.097725494	0.072863101
0.047243555	0.062349564	0.052210223	0.064525719	0.054586406	0.083465685	0.034154712	0.137597191	0.060029363	0.127991907	0.01499271	0.03701614	0.049603155	0.095118895	0.103921889	0.048408906	0.00765821	0.130348576	0.060248913	0.052121573	0.001729797	0.106962792	NA	NA	0.085855404	0.069009583	0.014900847	0.032280536	0.027184243	0.091421276
NA	NA	0.03922384	0.180848138	0.033354379	0.037567246	0.025615362	0.094355844	0.013100357	0.013100357	0.013743966	0.182610929	0.044605174	0.251184508	0.139228074	0.175984041	0.063326064	0.044027769	0.015735736	0.064315973	0.064587781	0.082329312	0.023086085	0.033224891	0.023082054	0.071327659	0.012332605	0.013648021	0.038037105	0.070927679
0.036718524	0.052093431	NA	NA	0.025652581	0.083469974	0.061552126	0.125959518	0.046427301	0.164470641	0.098611056	0.17717064	0.078490831	0.098924092	0.047352441	0.085977649	0.115500787	0.205671685	0.05447155	0.050528418	0.003303434	0.061160926	NA	NA	0.176666058	0.049303567	0.082834458	0.057558314	0.022233409	0.012472489
0.02815443	0.173001358	0.017824266	0.118024409	0.02887331	0.185546966	0.040276217	0.12653573	0.008877306	0.165203544	0.211948722	0.116640941	0.071139496	0.064895324	0.088659998	0.057292677	0.045591457	0.136453333	0.287938992	0.012040559	0.113385504	0.134470716	0.200963236	0.052355466	0.018001625	0.040900281	0.030023327	0.018807686	0.035944203	0.085172609
0.011374321	0.100068214	NA	NA	0.014660306	0.052195959	0.19289111	0.098310795	0.01991684	0.048281055	0.134174671	0.046298499	0.041209306	0.138366743	0.020558996	0.028294584	0.063330513	0.060476227	0.052280788	0.120419387	0.059466267	0.063838287	0.050339596	0.053726037	0.035146665	0.112306221	0.057734835	0.022929452	0.049936026	0.022043363
0.025269366	0.038396638	0.029362143	0.131729273	0.079738628	0.178272445	0.057340201	0.07770486	0.072495138	0.153039451	0.064379881	0.051218207	0.014649366	0.04853515	0.040041036	0.091882626	0.078993105	0.125558438	0.017923056	0.086081275	0.074882474	0.029407594	0.019694605	0.195498813	NA	NA	0.029545122	0.074098104	0.036537231	0.031761189
0.07986074	0.068492008	0.023697202	0.122254448	0.02631517	0.161710742	0.037765734	0.19289111	0.081525754	0.016188227	0.023828229	0.218778758	0.052597589	0.074379454	0.09408389	0.079164952	0.022716312	0.199116401	0.083805008	0.023898526	0.063312912	0.104159814	0.011718463	0.022092354	0.037853018	0.04490215	0.045308815	0.039187621	0.056938315	0.029756326
0.058969885	0.072833435	0.06681041	0.06192163	0.188135083	0.13156492	0.020681779	0.289072303	0.023699688	0.0465372	0.060009626	0.093280236	0.043280972	0.075049218	0.001286618	0.092754315	0.044215418	0.101202994	0.005107923	0.024597725	0.032417565	0.102761528	NA	NA	0.02806144	0.117243349	0.035667601	0.041442316	0.039965606	0.071029555
0.09538316	0.03893372	0.05952469	0.086108153	0.001768637	0.103821604	0.052797488	0.015507689	0.048209949	0.087421337	0.037801197	0.056256025	0.019523598	0.042396272	0.067479514	0.080165386	0.096670857	0.048056343	0.017874701	0.051277238	0.116641663	0.151132905	NA	NA	0.041165114	0.087659511	0.045308815	0.04977281	0.049936026	0.011415049
0.028561157	0.047877121	0.064288615	0.102526212	0.060947339	0.023471328	0.055504778	0.078820123	0.025937544	0.026444403	0.082831669	0.085506262	0.101508993	0.152983568	0.024512951	0.050397096	0.010799469	0.063961067	0.07641943	0.117918561	0.125605599	0.095980181	0.084220856	0.085521248	0.035415167	0.020948918	0.010666041	0.033974121	0.062818181	0.053291672
0.014224245	0.039691959	0.080420917	0.161107265	0.048587113	0.276188002	0.098146258	0.110102686	0.085790019	0.058402991	0.147502298	0.04524027	0.18928792	0.041657945	0.049007922	0.123010601	0.057699801	0.280808863	0.01518114	0.051211716	0.139953359	0.087207172	NA	NA	0.044460238	0.047127373	0.077511897	0.036017289	0.012412211	0.024468752
0.072702077	0.057414031	0.078939298	0.071591873	0.044251613	0.085395049	0.080757272	0.174529681	0.031322724	0.164046638	0.107705892	0.038530829	0.012463319	0.027004259	0.033286347	0.024512951	0.055038553	0.111065461	0.05447155	0.038878264	0.069643376	0.096148699	0.040854	0.040816022	0.061553799	0.110635844	0.021011037	0.028680131	0.038037105	0.054288887
0.024782987	0.053506856	0.040526772	0.03961562	0.032494837	0.130961234	0.049104472	0.063961572	0.025074078	0.034994588	0.072684399	0.024953218	0.045328601	0.061941545	0.064011368	0.11845325	0.057751152	0.119056521	0.042077431	0.058850072	0.120410273	0.059509986	NA	NA	0.070355922	0.116648061	0.01610587	0.024767594	0.067402075	0.0754944
0.073037312	0.132622947	0.025512258	0.046645583	0.018042893	0.286026057	0.12221284	0.152692706	0.079839004	0.082978673	0.042564428	0.13283931	0.088984563	0.053318528	0.109002751	0.048043827	0.080953248	0.119406929	0.044549361	0.145028715	0.046610993	0.113831689	0.076199156	0.144629545	0.014070894	0.114568032	0.030448748	0.030527376	0.014813442	0.035642665
0.030889656	0.038336799	0.029362143	0.188616745	0.038506529	0.15388444	0.077257245	0.187240764	0.008877306	0.068428215	0.099275068	0.115981953	0.021189507	0.073741825	0.003093578	0.028182123	0.08559929	0.078767696	0.035633101	0.123448504	0.173975058	0.041707787	NA	NA	0.076447536	0.075596053	0.056513819	0.084822256	0.030853126	0.055081819
0.027482706	0.039349962	NA	NA	0.01685698	0.281216799	0.218020526	0.118893842	0.036016229	0.138780228	0.098611056	0.187555803	0.084760303	0.247553267	0.03042635	0.130912655	0.050564595	0.110897131	0.076133309	0.028980213	0.06385804	0.134556428	NA	NA	0.079200645	0.06891433	0.010446406	0.029372955	0.030157526	0.066996144
0.053924285	0.04082135	0.035474971	0.105109977	0.054586406	0.039393389	0.191816294	0.089338292	0.012847786	0.07855337	0.136470581	0.062507626	0.012987165	0.080851062	0.095121529	0.106463971	0.252074017	0.092837973	0.074026206	0.080519909	0.277202371	0.093222856	NA	NA	0.101932452	0.092925798	0.023435684	0.014970332	0.022233409	0.153512948
0.020382464	0.128886598	0.052210223	0.050097959	0.034308544	0.050638451	0.017576227	0.06663016	0.078218676	0.142732432	0.07844212	0.128616402	0.018934608	0.118870448	0.056018349	0.07594485	0.022716312	0.075222471	0.246215975	0.006406897	0.092776715	0.142306901	0.380521755	0.250265148	0.043674129	0.116552455	0.012332605	0.030347334	0.053165588	0.053082322
0.02925255	0.098330784	0.080420917	0.105753782	0.055506933	0.164655168	0.047077143	0.12359632	0.078055039	0.076710635	0.147502298	0.061007953	0.133887712	0.068484984	0.033286347	0.015983899	0.012700566	0.098787101	0.039171473	0.030089196	0.162668709	0.11016725	NA	NA	0.034169681	0.044174076	0.017438229	0.031068528	0.234742687	0.006165247
0.033574037	0.073637589	NA	NA	0.03234695	0.098451734	0.069687373	0.036281612	0.020577316	0.087137876	0.028720287	0.074708088	0.092967592	0.171937878	0.066633742	0.127981628	0.101440534	0.099124284	0.052280788	0.0430005	0.032983176	0.052318072	NA	NA	0.02869077	0.018044586	0.030023327	0.036850119	0.019829145	0.081235745
0.010866375	0.079135052	0.03922384	0.075892424	0.034308544	0.186477932	0.064314695	0.080644848	0.094286994	0.108045268	0.009437203	0.171201564	0.080226168	0.035174819	0.095147416	0.1276936	0.15268954	0.18896041	0.001727682	0.111373599	0.149749126	0.181426788	NA	NA	0.050925381	0.046878089	0.00943437	0.02603902	0.021473719	0.019040497
0.006421352	0.024857546	0.078939298	0.076279447	0.02736896	0.107820594	0.021875136	0.026819833	0.047354248	0.13788422	0.097225152	0.081516443	0.022502179	0.102683406	0.023419168	0.057520169	0.045882475	0.187798494	0.005107923	0.076822083	0.063312912	0.128839549	NA	NA	0.054879004	0.055039459	0.079722016	0.014189169	0.030853126	0.071302379
0.013127716	0.062185698	0.052210223	0.048803994	0.108960611	0.057647104	0.049104472	0.107914691	0.151704111	0.047367246	0.041679563	0.126092381	0.026817032	0.029666219	0.077861836	0.064497561	0.101964125	0.111791985	0.147461802	0.100985331	0.046610993	0.090222896	0.139759545	0.053243614	0.11640897	0.036680793	0.009003232	0.038622353	0.062818181	0.043486902
0.019914471	0.050929867	0.040526772	0.067536932	0.015598344	0.067171992	0.061552126	0.137281154	0.072357246	0.020477226	0.131299139	0.217444864	0.050987574	0.10512261	0.130924072	0.063552034	0.062533828	0.140792646	0.142362191	0.026354895	0.004482389	0.115188244	NA	NA	0.044460238	0.056073966	0.014900847	0.030712017	0.064563087	0.058380683
0.026887772	0.035115572	0.025512258	0.065608623	0.038016034	0.137835968	0.068585555	0.059555775	0.11845841	0.073847191	0.042788234	0.085692085	NA	NA	0.097801636	0.081082078	0.055202516	0.065101654	0.012825148	0.009426773	0.053810319	0.123680608	NA	NA	0.041165114	0.051874495	0.010666041	0.04579948	0.056938315	0.060871907
0.03229648	0.216255737	0.05952469	0.053921493	0.029210375	0.02420163	0.006985596	0.110450302	0.044122842	0.045326116	0.078396723	0.085435075	NA	NA	0.06385804	0.18966549	0.030462499	0.099786298	0.07641943	0.010530923	0.134669122	0.125735012	0.029159493	0.112499008	0.079200645	0.040763392	0.027903971	0.062450978	0.030157526	0.054262146
0.096798142	0.272574314	0.06681041	0.052210223	0.125983874	0.300301541	NA	NA	0.078218676	0.07798796	0.020387292	0.154940837	0.076409061	0.248375906	0.028255776	0.068093674	0.09162976	0.192652763	0.076133309	0.083515347	0.101136117	0.109139955	NA	NA	0.023559851	0.127904138	0.016185116	0.01741118	0.009065102	0.061875677
0.083741936	0.056726493	NA	NA	0.032423951	0.197757774	0.123983428	0.021273552	0.047367246	0.214700735	0.135356842	0.063333239	0.05069508	0.100930786	0.167161982	0.123771813	0.149372406	0.132895256	0.080101535	0.117345837	0.14189773	0.02452802	NA	NA	0.093310224	0.025760823	0.035667601	0.008249077	0.059571974	0.054945283
0.043905191	0.05093407	0.021467405	0.1786858	0.188135083	0.188287808	0.047077143	0.042945022	0.047238692	0.021501716	0.081043312	0.228805474	0.019740391	0.043939592	0.049007922	0.061559929	0.11515384	0.014715123	0.020941645	0.085537871	0.013270642	0.214787969	0.084220856	0.081928195	0.069246468	0.052211339	0.039638973	0.040453968	0.016382034	0.014276908
0.028999268	0.054683907	0.03922384	0.133206028	0.032423951	0.01965302	0.068585555	0.067165613	0.060029363	0.021054969	0.09381554	0.044423929	0.049238091	0.081683033	0.03005374	0.127595673	0.101964125	0.08816707	0.077959807	0.008089898	0.130924072	0.201748715	0.035553305	0.145679886	0.071617106	0.088131126	0.029545122	0.01205469	0.067402075	0.020534404
0.033676469	0.067306081	0.02353521	0.054659541	0.125983874	0.185531535	NA	NA	0.025937544	0.019345842	0.057721779	0.176539739	0.017879879	0.178741671	0.098657975	0.143263516	0.05183521	0.040675427	0.177781669	0.01476137	0.018091769	0.401395514	0.093744566	0.112069016	0.009788777	0.036584172	0.004228981	0.102203001	0.014253008	0.034625981
0.02887372	0.04907426	0.078939298	0.035791124	0.006570583	0.021832369	0.224746235	0.031763831	0.072357246	0.073309158	0.120642851	0.079700506	0.020236922	0.143192953	0.041423763	0.032124417	0.252074017	0.252255496	0.033887581	0.018068027	0.110907765	0.136935277	0.069457186	0.141428115	0.079200645	0.003877037	0.029593856	0.028437486	0.048390299	0.018846245
0.034292764	0.024764538	NA	NA	0.044731853	0.064854808	0.054707559	0.061237459	0.012228345	0.084790404	0.005877619	0.121337599	0.100384179	0.054273139	0.05036784	0.202606618	0.057706671	0.10851426	0.017874701	0.011578314	0.14931303	0.083742243	NA	NA	0.041527389	0.010624866	0.012715187	0.027531817	0.234742687	0.04210102
0.020676599	0.067946333	NA	NA	0.019783039	0.023106198	0.039593741	0.154474674	0.086351033	0.115587463	0.01009815	0.030601413	0.016907292	0.060937052	0.010188362	0.033895814	0.055202516	0.150255545	0.05447155	0.057258314	0.058132125	0.079451117	NA	NA	0.018295361	0.019804293	0.00943437	0.007009079	0.012412211	0.061858346
0.026133641	0.075718806	NA	NA	0.047690137	0.104319666	0.067103997	0.129170361	0.047367246	0.127776885	0.013743966	0.238255608	0.044680359	0.224581432	0.019433185	0.127746763	0.018417941	0.023173435	0.074026206	0.072758272	0.007232604	0.100471573	NA	NA	0.032690664	0.076626756	0.08506969	0.020772978	0.017396995	0.016320916
0.024585047	0.054834254	0.053846808	0.106803821	0.02887331	0.145560584	0.035487668	0.100214916	0.040579871	0.068869806	0.011485225	0.233028927	NA	NA	0.075980177	0.053996728	0.186719862	0.201185332	0.020649364	0.063413286	0.049627936	0.033074884	NA	NA	0.04866849	0.044015313	0.041729505	0.030907838	0.011578389	0.08906844
0.017916856	0.048412293	0.040526772	0.10917348	0.015598344	0.302406624	0.084040779	0.094249705	0.125250265	0.039842314	0.017403685	0.041854536	0.092967592	0.188690719	0.037493546	0.03921538	0.099356706	0.067049603	0.042211736	0.01144436	0.067191466	0.15572504	NA	NA	0.012449457	0.078668118	0.060462355	0.072222154	0.030405493	0.304334796
0.037258202	0.030830813	0.025512258	0.134603091	0.006243411	0.068448685	0.044028796	0.046409258	0.021739641	0.033959191	0.057954495	0.161209425	0.120769661	0.041717868	0.067911591	0.13472921	0.018052529	0.048758452	0.004584049	0.079590639	0.218134207	0.062148304	NA	NA	0.025805354	0.039260994	0.030074936	0.038724871	0.038037105	0.036238008
0.026960897	0.060871759	0.023697202	0.116592869	0.109630534	0.146510574	0.026068925	0.098128675	0.125250265	0.156309313	0.060009626	0.045990037	0.133887712	0.014595271	0.033286347	0.047311195	0.096670857	0.123339767	0.083805008	0.042828526	0.046610993	0.06892057	0.200963236	0.130058254	0.033872828	0.219859874	0.017438229	0.026270456	0.036537231	0.023581852
0.021239241	0.097684062	0.064288615	0.079321498	0.023307236	0.116714278	0.043088643	0.052377419	0.160136775	0.109837387	0.136470581	0.112524193	0.101508993	0.077646387	0.050644668	0.072629366	0.071581593	0.131818167	0.076382752	0.018700105	0.085029903	0.09850118	0.035198357	0.041508967	0.064532574	0.01031365	0.013110731	0.031834392	0.048390299	0.03302369
0.026155243	0.047697325	0.078939298	0.072677942	0.032423951	0.165238463	0.021571983	0.051271306	0.036965491	0.034535354	0.041679563	0.136408361	0.058116577	0.12981849	0.027773723	0.187759295	0.055202516	0.098000741	0.047451288	0.066497082	0.024512951	0.036310512	NA	NA	0.035146665	0.087198789	0.08506969	0.031404791	0.010740907	0.03795053
0.042177543	0.050692112	0.052210223	0.079844029	0.029928692	0.092935002	0.062837207	0.060993894	0.025074078	0.041161629	0.009437203	0.03945537	0.105673006	0.061021415	0.007505697	0.037269386	0.083499115	0.098596075	0.035280571	0.063647827	0.16792259	0.293450794	NA	NA	0.003610902	0.035758134	0.018095128	0.042897693	0.058389063	0.065246835
0.026211662	0.042290313	0.013374466	0.118383616	0.018042893	0.356329492	0.051287508	0.087123197	0.057151557	0.051993954	0.0943541	0.098666646	0.053268003	0.134924304	0.105011605	0.084624168	0.092716928	0.111226453	0.053153384	0.08587538	0.231043414	0.152126808	0.012712316	0.369201261	0.101932452	0.037414926	0.004228981	0.060963273	0.030157526	0.053941516
0.03842447	0.102702669	NA	NA	0.017075586	0.19834564	0.022710296	0.025198338	0.012228345	0.296908729	0.033476947	0.088028279	0.04215073	0.087897077	0.081535131	0.081860777	0.129357759	0.069631399	0.029512255	0.082246993	0.030458729	0.083204665	NA	NA	0.023082054	0.077543906	0.04392022	0.04535341	0.075197651	0.064311366
0.028999268	0.107824825	0.029362143	0.083326423	0.02631517	0.103886385	0.016087016	0.04363273	0.022381926	0.026017169	0.076193027	0.059088483	0.02667256	0.119142911	0.017314817	0.128618447	0.026643679	0.085349561	0.066050693	0.006635518	0.120205641	0.10450096	0.025771005	0.019221427	0.061553799	0.084020095	0.035575925	0.021964918	0.004517916	0.003389475
0.030827322	0.05850373	0.040526772	0.081576244	0.044731853	0.13982007	0.012381686	0.03958345	0.348410229	0.033234175	0.107925849	0.046493389	0.051898885	0.103606374	0.081444142	0.062856007	0.007962353	0.046972014	0.069687908	0.051909865	0.134343507	0.071693581	NA	NA	0.02869077	0.031847237	0.023372511	0.074997916	0.234742687	0.09576474
0.085469975	0.063137777	0.03922384	0.089557843	0.021121501	0.090878914	0.064968152	0.029766179	0.021739641	0.169200463	0.020387292	0.105294382	0.016907292	0.04215073	0.085256591	0.101637661	0.037725183	0.108029292	0.147461802	0.119288267	0.077805602	0.103993226	0.12156096	0.173970007	0.04584106	0.024515269	0.045308815	0.039783555	0.056618663	0.062233745
0.021443923	0.07054054	0.021467405	0.053907931	0.006570583	0.146560636	0.087518782	0.115227784	0.054226497	0.070287746	0.116495429	0.171105554	0.087684981	0.038799956	0.034909191	0.149114865	0.123769405	0.061377741	0.009402486	0.011728656	0.146080479	0.069472613	NA	NA	0.02806144	0.063772178	0.007602436	0.006188604	0.014813442	0.089773641
0.086103991	0.046152094	NA	NA	0.033354379	0.08001784	0.006985596	0.115776411	0.078053076	0.026109243	0.061117167	0.116571832	0.017981771	0.093058599	0.031312814	0.075274137	0.11426961	0.073245782	0.0018772	0.012008765	0.053239568	0.021084236	0.057991061	0.041273771	0.005163151	0.054452472	0.04392022	0.043090951	0.004554176	0.00865708
0.012814102	0.22054293	0.078939298	0.142101669	0.021650524	0.111494313	0.039760622	0.169745176	0.033925086	0.030100725	0.074202419	0.054822075	0.068387986	0.059312481	0.088956931	0.065973791	0.03098366	0.093991205	0.02663666	0.283309822	0.093059522	0.081324848	NA	NA	0.071617106	0.028089283	0.012332605	0.038703386	0.049936026	0.095403547
0.026133641	0.140320738	0.035474971	0.072983891	0.044061611	0.084903468	0.040276217	0.05933156	0.022381926	0.085997266	0.057089888	0.100722365	0.016907292	0.066375037	0.066062784	0.18039063	0.010639519	0.241179053	0.073399898	0.023039544	0.116729877	0.153464499	NA	NA	0.11640897	0.073809726	0.021011037	0.025364164	0.017396995	0.088266492
0.019914471	0.11884767	0.040526772	0.037685546	0.047690137	0.142470622	0.020681779	0.026830781	0.023793551	0.163061922	0.07844212	0.041263492	0.057627151	0.037851928	0.001748327	0.086797348	0.134667715	0.047272819	0.08600516	0.01770015	0.020558996	0.287216145	NA	NA	0.090693913	0.163868397	0.045308815	0.054166906	0.014253008	0.083899697
0.101555352	0.031673635	0.05952469	0.090331914	0.006243411	0.256409792	0.057340201	0.039048525	0.047238692	0.02796307	0.084341626	0.08454311	0.044680359	0.112032381	0.024512951	0.091217584	0.103342024	0.115875546	0.022893076	0.017786139	0.19737523	0.136294794	NA	NA	0.065223198	0.030869375	0.057734835	0.046379215	0.035944203	0.020398215
0.018042113	0.030538147	NA	NA	0.044731853	0.096841989	0.12221284	0.043762944	0.125250265	0.127082343	0.108311788	0.093681512	0.020236922	0.134783356	0.064175765	0.134583955	0.015472746	0.113645523	0.055516003	0.012974137	0.013270642	0.029821502	0.116974162	0.084967314	0.01683089	0.10863365	0.00985479	0.024269738	0.019829145	0.075293296
0.073037312	0.061918514	NA	NA	0.013144687	0.031200242	0.019141116	0.128630606	0.02443601	0.202092406	0.173852295	0.021816025	0.017849693	0.334684215	0.075741507	0.047492019	0.057699801	0.063106901	0.177781669	0.030338711	0.11028508	0.020558996	0.12156096	0.141480988	0.069246468	0.025643887	0.060462355	0.07515326	0.009065102	0.081553883
0.033051126	0.065071849	0.013374466	0.201897392	0.02887331	0.040515692	0.005655811	0.041127008	0.047354248	0.067580744	0.06207948	0.079063956	0.152503622	0.219225562	0.014555139	0.061806062	0.051972125	0.075214758	0.142362191	0.046919975	0.082394409	0.152825456	0.057651054	0.066918388	0.05454607	0.058736708	0.013110731	0.037134713	0.097725494	0.068662713
0.037258202	0.019914471	0.064288615	0.084921422	0.030191421	0.074547985	0.098146258	0.134724956	0.021920312	0.130060281	0.090179121	0.171868274	0.012987165	0.068224269	0.09408389	0.086142018	0.112261785	0.18805108	0.027949461	0.078780231	0.053071295	0.077874894	0.092044493	0.018999207	0.004769261	0.006774615	0.035575925	0.039744349	0.03179895	0.196766123
0.025269366	0.026099782	0.029362143	0.062043336	0.256409792	0.148151521	0.224746235	0.1441566	0.081525754	0.062229383	0.113701167	0.121567298	0.034604971	0.104025778	0.017895092	0.067132767	0.033686305	0.158358947	0.045113077	0.024186735	0.153584191	0.191945436	NA	NA	0.041296895	0.077319753	0.032592972	0.016111234	0.067402075	0.016434071
0.051797228	0.041200637	0.055863029	0.047411727	0.0553439	0.067362689	0.026068925	0.113327131	0.094286994	0.086259553	0.11414835	0.209977306	0.109916531	0.049340808	0.048931039	0.03020113	0.045882475	0.012810852	0.080101535	0.015353256	0.001286618	0.053752745	NA	NA	0.098606641	0.024617692	0.027459838	0.005936327	0.041258074	0.058035656
0.023318865	0.027210492	0.023697202	0.060976169	0.027979886	0.0825259	0.028129163	0.096421436	0.060157475	0.105219149	0.275269879	0.042147538	0.079869422	0.053103852	0.039266534	0.066825658	0.077127582	0.080086519	0.041489025	0.094071188	0.231043414	0.180439525	0.057991061	0.026156435	0.04584106	0.0307882	0.013110731	0.025813321	0.012412211	0.069879129
0.019704491	0.032843283	0.080420917	0.058534327	0.048587113	0.020546578	0.001987648	0.075238563	0.021784498	0.023228322	0.042975327	0.167391786	0.027279169	0.125587789	0.147650407	0.134501244	0.091805095	0.188600106	0.034977176	0.024300763	0.006263115	0.146809257	NA	NA	0.004769261	0.049303567	0.00943437	0.029051473	0.007599137	0.025465492
0.032183373	0.05668029	0.053846808	0.111532828	0.023614098	0.123467119	0.043360202	0.099634082	0.03749712	0.051720681	0.135356842	0.084888337	0.084760303	0.030060429	0.112597851	0.092452559	0.09191445	0.052009545	0.005917252	0.03880351	0.003307453	0.009034881	0.022369454	0.05686413	0.037853018	0.095258882	0.017438229	0.010447536	0.026032108	0.119758793
0.030832547	0.069086866	NA	NA	0.021520248	0.06287313	0.016841629	0.248907769	0.024192455	0.014740222	0.126504754	0.014296258	0.126669505	0.094704075	0.130924072	0.367704537	0.115500787	0.219684526	0.035280571	0.078982565	0.079802534	0.092353458	0.08457163	0.046514118	0.028156955	0.045889225	0.027030694	0.030431008	0.030853126	0.06596662
0.036415593	0.060614678	0.02353521	0.038554583	0.025677537	0.229794987	0.144810352	0.087910973	0.047238692	0.135557327	0.031138687	0.054744306	0.021084934	0.10312103	0.081640717	0.112647012	0.010799469	0.015536004	0.04488256	0.027183543	0.117323115	0.123541505	NA	NA	0.019146872	0.005408996	0.035667601	0.059546937	0.034862975	0.026897749
0.026779789	0.050628699	0.021467405	0.131181596	0.018368708	0.130191216	0.034154712	0.05475949	0.014740222	0.056533375	0.028681923	0.039102781	0.114021001	0.278129135	0.077616745	0.052001266	0.067000949	0.112452326	0.005107923	0.037086366	0.051629159	0.065752101	NA	NA	0.043386801	0.024014079	0.029545122	0.01988414	0.075197651	0.070598293
0.032762348	0.067565854	0.035474971	0.043018254	0.055506933	0.159506432	0.006985596	0.245628287	0.044122842	0.06061269	0.042788234	0.087926607	0.022346516	0.133278477	0.030683806	0.348629024	0.101851451	0.101655848	0.042048381	0.036126189	0.13019437	0.167941098	NA	NA	0.085855404	0.060819835	0.012332605	0.050985357	0.038037105	0.04270686
0.013011618	0.052194174	NA	NA	0.074044004	0.073304146	0.057029118	0.225595446	0.036016229	0.075375966	0.0258547	0.045190268	0.014780316	0.188637621	0.101521108	0.031389306	0.113582009	0.12808763	0.066050693	0.05864931	0.0099011	0.039269939	NA	NA	0.027947861	0.081483328	0.035575925	0.011871769	0.016382034	0.006119227
0.033051126	0.055548356	0.040526772	0.113815064	0.03234695	0.148235976	0.039593741	0.023946507	0.02443601	0.154429982	0.080849991	0.147901104	0.023038405	0.137674637	0.084874713	0.262692563	0.079644939	0.108956243	0.053153384	0.048110262	0.024512951	0.388567697	NA	NA	0.024562566	0.05503664	0.009022824	0.054237055	0.012175264	0.064479425
0.018269403	0.033717728	0.053846808	0.09445593	0.256409792	0.436485455	0.038315738	0.24263418	0.052567083	0.088995332	0.142856221	0.073477336	0.122111416	0.076707533	0.081444142	0.029062489	0.052380708	0.050453999	0.020941645	0.061218569	0.026705042	0.035484157	NA	NA	0.02806144	0.008731176	0.010446406	0.013053319	0.004517916	0.022686926
0.054653995	0.082757632	0.025512258	0.098516845	0.044731853	0.217838978	0.021875136	0.031085562	0.078055039	0.099607995	0.101746072	0.121144052	0.10591118	0.187030846	0.024512951	0.101231342	0.029921831	0.148201455	0.073399898	0.015102884	0.174827122	0.02616705	0.059640934	0.024349327	0.079801698	0.052786205	0.041852345	0.041624865	0.056938315	0.063881179
0.053924285	0.040072677	0.02353521	0.135625751	0.19029871	0.061059468	0.065147678	0.053766742	0.160136775	0.025869301	0.097225152	0.115485694	0.100384179	0.041550492	0.049532768	0.028642481	0.116350798	0.043644036	0.011935583	0.024684284	0.002021687	0.013251402	0.035198357	0.067560245	0.05454607	0.044248218	0.034531574	0.033314528	0.021473719	0.130348381
0.030975327	0.045459975	NA	NA	0.038506529	0.169573567	0.041323642	0.041918949	0.012228345	0.066838338	0.108311788	0.121896899	0.014168825	0.05043572	0.123685749	0.126262695	0.25043834	0.022350222	0.009170773	0.029861347	0.002045057	0.11992259	NA	NA	0.041165114	0.065377903	0.077511897	0.041178001	0.053165588	0.053515477
0.026211662	0.026220552	NA	NA	0.021520248	0.132706624	0.038484553	0.102373457	0.079839004	0.024444561	0.131299139	0.123104732	0.067450391	0.06099112	0.079770849	0.111809176	0.174380224	0.091752596	0.020475421	0.057381671	0.092776715	0.095826578	NA	NA	0.025805354	0.056599271	0.048817551	0.032235571	0.036537231	0.007314434
0.02694785	0.062935306	0.040526772	0.104003288	0.054586406	0.170010568	0.039593741	0.088181462	0.086351033	0.011436927	0.080849991	0.032943861	0.073951289	0.093789945	0.121736059	0.225172916	0.071581593	0.140481034	0.012879812	0.034456165	0.081352223	0.08860351	0.132430909	0.082996352	0.041296895	0.046092031	0.030448748	0.060590345	0.234742687	0.075032316
0.006345609	0.071707672	0.052210223	0.035457541	0.032494837	0.202468683	0.045539004	0.108257392	0.151704111	0.048212714	0.087203059	0.161014986	0.13636552	0.044235439	0.130195526	0.091781796	0.044215418	0.086631596	0.019790302	0.02046187	0.085087392	0.077177563	0.270271937	0.336737224	0.027947861	0.059616092	0.032592972	0.032732485	0.010740907	0.097649258
0.02925255	0.08903757	0.078939298	0.13310753	0.019783039	0.056613214	0.022346516	0.154604948	0.008877306	0.063154718	0.173993274	0.065249253	0.032801465	0.052317669	0.075406407	0.117526936	0.03098366	0.123843196	0.004584049	0.008224294	0.181553253	0.103180763	0.074075785	0.067018814	0.026438324	0.051124976	0.013110731	0.012856275	0.035944203	0.02100158
0.027999489	0.035989176	0.080420917	0.081896258	0.018368708	0.032552413	0.016410196	0.089897721	0.013100357	0.159067451	0.045922066	0.05261082	0.03711378	0.077111268	0.106909133	0.137076366	0.099356706	0.118319419	0.132771547	0.008691652	0.110331338	0.186239806	NA	NA	0.02428634	0.011528494	0.007200565	0.029243263	0.067402075	0.04437723
0.017383886	0.056608367	0.013374466	0.063657006	0.029210375	0.166437255	0.034658275	0.030852722	0.053533951	0.024017612	0.034321484	0.121992844	0.022502179	0.05563555	0.130924072	0.054615017	0.036964073	0.108497964	0.012558619	0.02094322	0.053810319	0.082358765	0.024663683	0.101832543	0.11640897	0.089729057	0.024100626	0.051692043	0.073824241	0.073046417
0.031333843	0.036800635	0.053846808	0.074356046	0.021520248	0.280761268	0.087518782	0.1035667	0.047238692	0.141230237	0.121013488	0.099481708	0.034741406	0.021792439	0.075741507	0.04601419	0.114519602	0.140588359	0.024231165	0.017691654	0.14605361	0.114265959	0.036400197	0.17278662	0.05454607	0.061116332	0.007602436	0.01017418	0.056938315	0.027055541
0.028561157	0.032593441	0.06681041	0.03824436	0.030252428	0.060298539	0.125589046	0.061663186	0.007995604	0.076370482	0.005877619	0.020133811	0.071139496	0.070273968	0.095714993	0.094910639	0.071581593	0.118492715	0.087854466	0.100887561	0.022392214	0.050051771	0.064933668	0.156212159	0.003610902	0.077447859	0.009003232	0.124893488	0.049936026	0.032237339
0.02583738	0.062483773	0.03922384	0.052240049	0.054184606	0.083392167	0.033461839	0.102283668	0.078437818	0.15248548	0.13664919	0.148455595	0.18928792	0.084247881	0.084054929	0.141790816	0.100932639	0.124606115	0.047451288	0.043106894	0.035414199	0.029964328	NA	NA	0.02806144	0.047132467	0.041729505	0.004574925	0.022233409	0.056394435
0.026960897	0.048660797	0.013374466	0.067303187	0.108960611	0.104022028	0.04011822	0.071898873	0.185791081	0.05494681	0.050883469	0.07271988	0.075369005	0.091894067	0.033286347	0.190560082	0.037151501	0.085090423	0.017874701	0.013488818	0.064094621	0.180774625	NA	NA	0.069246468	0.045713902	0.056513819	0.081999885	0.010740907	0.22906501
0.079313789	0.050973996	NA	NA	0.044061611	0.167359619	0.006985596	0.086773695	0.03749712	0.086946066	0.033476947	0.092843865	0.047033912	0.114727004	0.108632461	0.106156583	0.045882475	0.066455574	0.020649364	0.026379227	0.018874232	0.076904908	NA	NA	0.015207205	0.086702837	0.007200565	0.020901051	0.034862975	0.016606823
0.036415593	0.110751991	0.05952469	0.052454126	0.02887331	0.023013068	0.016841629	0.193992556	0.036965491	0.02918163	0.080123913	0.072172967	0.070010193	0.075189069	0.026268125	0.161181783	0.112377387	0.038456894	0.022768865	0.055536095	0.03005374	0.173722636	NA	NA	0.015479533	0.023695316	0.024165113	0.0264188	0.012175264	0.034873563
0.021826478	0.15049758	0.080420917	0.149124698	0.073526292	0.210218764	0.027617068	0.154184666	0.149480328	0.243410568	0.021333911	0.075663613	0.066960484	0.054127786	0.026510265	0.209846216	0.132909113	0.056988361	0.017923056	0.007175452	0.079802534	0.116568892	NA	NA	0.101932452	0.045573726	0.08506969	0.038041372	0.006239192	0.007308027
0.016615103	0.059483333	0.055863029	0.132505818	0.021650524	0.05180659	0.022710296	0.023325238	0.177898831	0.055397304	0.027910981	0.066920882	0.074989756	0.059318982	0.101521108	0.026170848	0.010639519	0.039113462	0.106571062	0.027079599	0.097788175	0.085886167	NA	NA	0.043386801	0.173117546	0.04392022	0.044850482	0.03179895	0.003332781
0.037258202	0.055171789	NA	NA	0.0553439	0.072238485	0.033800788	0.006985596	0.021297698	0.106597322	0.027741082	0.053267121	0.019523598	0.050293669	0.048931039	0.175682066	0.174380224	0.101479764	0.060849519	0.013227128	0.003303434	0.009681189	NA	NA	0.079200645	0.011732797	0.024100626	0.022975336	0.012412211	0.031677513
0.03021421	0.076869901	0.078939298	0.034126387	0.034308544	0.071881474	0.015710407	0.117403332	0.036016229	0.102447017	0.030889237	0.185747049	0.034465855	0.191088707	0.110501399	0.105851313	0.050564595	0.156277259	0.073399898	0.118948328	0.05741961	0.01813561	NA	NA	0.004769261	0.042946759	0.027459838	0.041683666	0.004554176	0.009644204
0.051261296	0.080033249	0.06681041	0.158321467	0.079738628	0.087342563	0.135748458	0.077155293	0.053703743	0.056196454	0.06207948	0.137738981	0.07229094	0.168823725	0.064094621	0.004719813	0.053480292	0.036013276	0.0169209	0.042129009	0.139953359	0.01815485	0.076199156	0.136946097	0.02881918	0.062365225	0.01610587	0.009112639	0.004566383	0.014397833
0.079313789	0.044593314	NA	NA	0.055506933	0.065850553	0.069687373	0.118944443	0.04317295	0.090630806	0.016413512	0.06304425	0.068387986	0.053959932	0.032747156	0.107630252	0.25043834	0.056265551	0.158906787	0.125815311	0.006263115	0.132639066	NA	NA	0.06614223	0.053935375	0.004228981	0.029504904	0.039965606	0.059422651
0.016271819	0.050367309	0.025512258	0.149124698	0.051649492	0.085592088	0.055839772	0.15089005	0.036016229	0.131949151	0.009437203	0.27673262	0.02667256	0.077968201	0.142874208	0.104647326	0.057699801	0.087097645	0.073399898	0.176241189	0.081042489	0.179810806	0.092179491	0.114340423	0.02806144	0.091449076	0.00985479	0.025930172	0.065315032	0.120277186
NA	NA	0.05952469	0.068721486	0.217419655	0.080620468	0.04011822	0.057010273	0.086351033	0.026658555	0.01499271	0.048505435	0.021571983	0.029575033	0.037289222	0.156962589	0.079644939	0.093588153	0.014551956	0.048733119	0.017750877	0.039821757	NA	NA	0.024562566	0.025590073	0.00943437	0.03346574	0.021473719	0.040420365
0.006345609	0.060787693	0.053846808	0.05077601	NA	NA	0.015710407	0.209760021	0.021297698	0.080734927	0.043266218	0.118243492	0.126800875	0.081975441	0.074303003	0.093613009	0.123548972	0.066138304	0.03936404	0.037501744	0.071709005	0.15491408	0.043038995	0.324359004	0.02719826	0.017239105	0.039638973	0.034277114	0.030853126	0.065154696
0.051797228	0.041380574	NA	NA	0.074044004	0.166352231	0.016226999	0.057300462	0.047238692	0.026319005	0.134174671	0.065444069	0.051976631	0.114203735	0.109008292	0.056548417	0.052380708	0.066384992	0.035633101	0.04683208	0.105926041	0.075473679	0.012712316	0.298118407	0.05454607	0.071822455	0.038582706	0.013304416	0.075197651	0.06448315
0.050367309	0.064606742	0.078939298	0.064130875	0.06897612	0.115335595	0.066120616	0.083920623	0.033925086	0.103517251	0.050175645	0.067069719	0.078749083	0.080203904	0.088367674	0.094119568	0.057706671	0.287476644	0.109379171	0.030819828	0.064094621	0.165901553	NA	NA	0.035415167	0.161205831	0.035667601	0.01347053	0.030405493	0.028090948
0.026156753	0.057506636	0.080420917	0.214364192	0.044251613	0.047422068	0.051287508	0.029937857	0.078055039	0.076634844	0.076454157	0.014025975	0.016841629	0.161737929	0.16792259	0.21242402	0.101440534	0.076748456	0.033887581	0.052109226	0.113282894	0.11140654	0.193722178	0.017671737	0.071617106	0.013204941	0.023372511	0.014380185	0.058389063	0.065123395
0.025269366	0.053602572	NA	NA	0.02631517	0.101765343	0.045539004	0.038918845	0.072495138	0.101148835	0.07030066	0.068522529	0.110801079	0.126074892	0.095147416	0.117678425	0.044129275	0.177233407	0.287938992	0.038492718	0.049386029	0.057207613	NA	NA	0.090693913	0.021339542	0.013110731	0.032927764	0.012917062	0.033965396
0.020676599	0.127566816	0.013374466	0.147641017	0.021650524	0.050886123	0.051505783	0.089187863	0.00966176	0.097895554	0.10806276	0.084792388	0.044680359	0.041541853	0.110920366	0.12178353	0.09191445	0.094664961	0.060849519	0.058471564	0.057142823	0.14798534	0.076163595	0.065680661	0.025805354	0.047099718	0.014900847	0.01976905	0.059571974	0.057459076
0.013011618	0.209589139	0.035474971	0.077693362	0.018368708	0.373663077	0.033104492	0.01769124	0.078053076	0.167609962	0.223544882	0.092407044	0.04006201	0.043889451	0.009526691	0.014237845	0.123769405	0.097539838	0.012825148	0.029250299	0.073090241	0.051973926	0.111195526	0.058589251	0.176666058	0.029130725	0.045308815	0.038484119	0.034862975	0.028562655
0.056122561	0.083437841	0.064288615	0.192421732	0.044731853	0.057643207	0.028129163	0.090358656	0.125250265	0.016344448	0.050461098	0.016488607	0.061907128	0.080515626	0.018538964	0.200837421	0.058088575	0.304608317	0.042211736	0.020886545	0.028255776	0.13654144	0.057588521	0.095396764	0.027817496	0.034572744	0.035667601	0.055828853	0.011578389	0.105084608
0.058969885	0.075651495	NA	NA	0.060947339	0.040754531	0.044028796	0.067143879	0.149480328	0.054226497	0.072023231	0.067995862	0.108590596	0.041567026	0.017314817	0.133951213	0.049697085	0.052564225	0.043218327	0.127579567	0.032702223	0.314481828	NA	NA	0.044460238	0.094585599	0.016185116	0.026383805	0.039965606	0.04677287
0.016500412	0.047491333	NA	NA	0.023614098	0.054630938	NA	NA	0.007995604	0.081026101	0.025053494	0.098918322	0.070245908	0.090363727	0.010556427	0.101802808	0.113582009	0.093156789	0.044549361	0.027807783	0.046610993	0.130329556	NA	NA	0.015479533	0.13448921	0.034531574	0.106080052	0.056938315	0.027177061
0.050367309	0.066580489	0.013374466	0.041339132	0.047690137	0.07738092	0.066120616	0.047284878	0.078437818	0.016426845	0.030913678	0.105917157	0.036114503	0.098573409	0.214660291	0.00753165	0.053480292	0.087195444	0.073399898	0.058744863	0.074882474	0.128421535	0.06354159	0.077826212	0.028156955	0.101793871	0.027903971	0.051417517	0.004517916	0.010372736
0.043761875	0.185244011	0.029362143	0.0708149	0.001768637	0.140878344	0.135748458	0.050706626	0.012847786	0.054989362	0.045922066	0.26093084	0.019740391	0.081917447	0.038495748	0.20933475	0.023174497	0.050072836	0.097052114	0.024864346	0.117689606	0.083298767	0.057836849	0.13492646	0.093211838	0.074963815	0.012332605	0.073593661	0.026032108	0.070239273
0.030405484	0.126093079	0.05952469	0.08652018	0.02736896	0.139343813	0.021571983	0.02368097	0.021032365	0.03660057	0.043266218	0.089938461	0.045477355	0.094290563	0.16792259	0.066390688	0.151067697	0.038021683	0.174076078	0.167425225	0.27022141	0.295039678	0.06645214	0.054248004	NA	NA	0.004696754	0.158608531	0.065315032	0.014163291
0.045013477	0.030405484	0.052210223	0.093329026	0.044061611	0.035617643	0.015377962	0.173475671	0.021784498	0.116720181	0.07030066	0.106576237	0.077174746	0.041532964	0.098250011	0.086166725	0.082826455	0.11811041	0.085607701	0.099256966	0.003307453	0.110626265	0.023086085	0.079740023	0.061553799	0.032063642	0.056513819	0.026507832	0.012917062	0.009236056
0.016271819	0.05080217	0.053846808	0.109162173	0.03234695	0.078139411	0.016377599	0.030208441	0.04317295	0.079949598	0.043624259	0.067342937	0.076409061	0.170791371	0.000737919	0.178090991	0.08559929	0.080803813	0.053153384	0.111751408	0.113385504	0.119200499	NA	NA	0.018001625	0.017356119	0.04687587	0.035239427	0.014813442	0.087187627
0.077723	0.045472073	NA	NA	0.032947625	0.175791551	0.014168825	0.108350279	0.054226497	0.034871194	0.108960342	0.073730804	0.057627151	0.052577318	0.043591757	0.014870348	0.064432774	0.111375881	0.204561188	0.074836153	0.105926041	0.09939645	NA	NA	0.098606641	0.125698406	0.076066956	0.058833732	0.064563087	0.032582792
0.029644413	0.111074424	0.029362143	0.094565382	0.073526292	0.03476668	0.218020526	0.018880092	0.012228345	0.091857669	0.01593639	0.065755803	0.070245908	0.119027782	0.109389552	0.034427188	0.088896896	0.119226854	0.053153384	0.04463693	0.003579363	0.048101601	0.12156096	0.042311293	0.014070894	0.019288029	0.024100626	0.007044445	0.097725494	0.054548945
0.030974487	0.068730074	0.035474971	0.080601281	0.055506933	0.033873277	0.123305417	0.083000841	0.014740222	0.089199834	0.042225555	0.016848696	0.005655811	0.101195624	0.077861836	0.059911508	0.029921831	0.105747031	0.109379171	0.019041677	0.052222779	0.089930522	0.031140854	0.110434018	0.099804065	0.044271095	0.027459838	0.048738092	0.012412211	0.029365518
0.013131709	0.057037745	0.064288615	0.078575432	0.19029871	0.047690137	0.051505783	0.100775374	0.348410229	0.337948322	0.087203059	0.097048574	0.053268003	0.104038497	0.000737919	0.075233145	0.062533828	0.090945518	0.029127423	0.047013825	0.218134207	0.106760796	NA	NA	0.030703279	0.027973046	0.005610079	0.021988747	0.004566383	0.089142171
0.012814102	0.08506976	0.03922384	0.116592869	0.188135083	0.305972161	0.101099066	0.0737847	0.086351033	0.0568616	0.061672227	0.06146641	0.03711378	0.03843829	0.045447989	0.194483824	0.059327787	0.212957123	0.067524535	0.008203203	0.014969948	0.02100795	NA	NA	0.027817496	0.024180973	0.04392022	0.05753271	0.035944203	0.079883105
0.047406601	0.261336016	0.013374466	0.097018446	0.021520248	0.089755666	0.040335794	0.039517361	0.072495138	0.043865253	0.044293589	0.11497644	0.034604971	0.017372035	0.038209202	0.061045635	0.108014235	0.070129917	0.004584049	0.041336595	0.164559602	0.112049571	NA	NA	0.023082054	0.079208719	0.024669076	0.019504296	0.009065102	0.13700905
0.031146896	0.012814102	0.021467405	0.043573956	0.03234695	0.062640448	0.110855202	0.041825178	0.078437818	0.178751096	0.089987901	0.069374884	0.072798081	0.076256851	0.081444142	0.088240118	0.09902667	0.14378169	0.024040138	0.063151279	0.147262883	0.177673005	NA	NA	0.033872828	0.017274351	0.028057396	0.085868073	0.062818181	0.057205983
0.036415593	0.030974487	NA	NA	0.019783039	0.332803431	0.151062219	0.152032096	0.028766943	0.029402971	0.017185599	0.015901969	0.049603155	0.048118195	0.088659998	0.076168125	0.120215444	0.107322505	0.080101535	0.074816946	0.082355209	0.110013352	0.035814426	0.065297844	0.029297869	0.119461389	0.076066956	0.054931906	0.041258074	0.050007658
0.066698943	0.02313357	0.06681041	0.029362143	0.047690137	0.075636475	0.016489739	0.254347068	0.040406798	0.043588533	0.219526192	0.025022907	0.139746625	0.097663663	0.070077825	0.103708903	0.056239817	0.114536666	0.005107923	0.021223011	0.022392214	0.140387368	0.016198694	0.045450251	0.027947861	0.046915254	0.009003232	0.027990942	0.234742687	0.042102572
0.026211662	0.099170949	0.040526772	0.17563451	0.023307236	0.19520973	0.051976631	0.128452086	0.079839004	0.065314449	0.102219822	0.092957241	0.014168825	0.124664829	0.049007922	0.142030771	0.079644939	0.110216967	0.041489025	0.082470904	0.116729877	0.074259462	NA	NA	0.023559851	0.061026682	0.034531574	0.023731158	0.053165588	0.055798919
0.09538316	0.026211662	NA	NA	0.044061611	0.090673903	0.021571983	0.183959368	0.047238692	0.106216887	0.113701167	0.133723549	0.075369005	0.053352853	0.020558996	0.040333564	0.010799469	0.086158923	0.076133309	0.013930633	0.110073596	0.104948928	0.057437393	0.032258733	0.090693913	0.045202176	0.041852345	0.013511571	0.073824241	0.030117302
0.021826478	0.065437603	0.02353521	0.111532828	0.074044004	0.069327658	0.053919444	0.035946008	0.125250265	0.06090634	0.028477846	0.134919147	0.038573073	0.07681079	0.069743453	0.093028199	0.028717742	0.065077832	0.009402486	0.144564685	0.055200169	0.115889514	NA	NA	0.054879004	0.059330945	0.032592972	0.060213646	0.234742687	0.027467164
0.041510196	0.07306448	0.040526772	0.184134772	0.038016034	0.077295921	0.019141116	0.086331741	0.057151557	0.044868491	0.057325915	0.329280295	0.100384179	0.052814667	0.103921889	0.025828352	0.098891579	0.129583201	0.053153384	0.094940314	0.020462993	0.039756275	NA	NA	0.018295361	0.032044078	0.04392022	0.037445209	0.056938315	0.056042171
0.049089808	0.067231854	0.052210223	0.056248978	0.015347019	0.197939344	0.031993685	0.031865517	0.032541927	0.117068217	0.069382656	0.120487819	0.014780316	0.024310394	0.031100696	0.013668813	0.252074017	0.130572539	0.021721164	0.127097331	0.117323115	0.120441625	NA	NA	0.04584106	0.051508604	0.035667601	0.060558875	0.012175264	0.120710813
0.031433068	0.092303622	0.035474971	0.061685994	0.015598344	0.161274954	0.061552126	0.033472892	0.085790019	0.062683154	0.115799593	0.072795965	0.022502179	0.139045617	0.103147177	0.127946802	0.121917652	0.080119672	0.115819802	0.096666243	0.021201391	0.028527258	NA	NA	0.032690664	0.017380124	0.035575925	0.021808783	0.004554176	0.009200915
0.029644413	0.054303913	NA	NA	0.02887331	0.07510742	0.062837207	0.139671926	0.078218676	0.15381134	0.087203059	0.069023324	0.078749083	0.14482305	0.056018349	0.097478186	0.04138661	0.062857996	0.08600516	0.01879155	0.093059522	0.102802164	NA	NA	0.04866849	0.045295252	0.018095128	0.014537418	0.010740907	0.038084081
0.042976348	0.08121444	0.023697202	0.075428474	0.038416633	0.073759837	0.020617359	0.079170949	0.185791081	0.171263831	0.050461098	0.088237612	0.029104382	0.048723781	0.081444142	0.123083995	0.009633857	0.091286559	0.029512255	0.017221524	0.085087392	0.081692232	0.012712316	0.028601469	0.096897074	0.129827327	0.034531574	0.051755864	0.035944203	0.013473608
0.003539769	0.243946779	0.064288615	0.040622128	0.06897612	0.066021843	0.069654153	0.13097642	0.11845841	0.054410581	0.048388647	0.085515367	0.04215073	0.259431886	0.067479514	0.050040528	0.100932639	0.188130623	0.085962117	0.099745828	0.063312912	0.133753655	NA	NA	0.079200645	0.115021193	0.027459838	0.186377823	0.027184243	0.034996084
0.018042113	0.058493549	NA	NA	0.038843138	0.023752832	0.141185419	0.057857217	0.047238692	0.130194299	0.074557057	0.100670129	0.032850433	0.033604869	0.091728865	0.093213929	0.11426961	0.178064887	0.042468323	0.080097956	0.073090241	0.089612886	NA	NA	0.101932452	0.085081968	0.065816776	0.035621131	0.038037105	0.058817017
0.0907378	0.182031486	0.017824266	0.034454085	0.032947625	0.143021353	0.191816294	0.055121923	0.052567083	0.028227072	0.051720554	0.154499871	0.371771898	0.092591293	0.067933691	0.078099539	0.03098366	0.287722106	0.204561188	0.008096767	0.120410273	0.036394155	0.061926704	0.063673976	0.019146872	0.018291109	0.060462355	0.026557801	0.017396995	0.024134255
0.018525615	0.107873359	0.055863029	0.057198284	0.006570583	0.170511181	0.052797488	0.081007478	0.072357246	0.021198597	0.173852295	0.122044812	0.083293962	0.202887086	0.034898501	0.347901897	0.112377387	0.158092675	0.087266039	0.03356319	0.110618323	0.110800407	NA	NA	0.176666058	0.220193527	0.04687587	0.010460676	0.004566383	0.010849195
0.021826478	0.03947826	0.025512258	0.190544148	0.0553439	0.142557082	0.055504778	0.138199515	0.047367246	0.050240674	0.028681923	0.086453394	0.029104382	0.027000722	0.054784297	0.328790403	0.057706671	0.135039561	0.009556024	0.021211888	0.116729877	0.098991459	0.169720166	0.118194282	0.030703279	0.022674517	0.04392022	0.039603274	0.014253008	0.03395576
0.016500412	0.030272237	NA	NA	0.013144687	0.055250418	0.061552126	0.019465155	0.00479011	0.025178523	0.031190554	0.122597433	0.061435598	0.059098025	0.16136903	0.082314614	0.028717742	0.009796599	0.046860308	0.078793465	0.069643376	0.096841998	NA	NA	0.04584106	0.042623517	0.077511897	0.01480079	0.054652673	0.052105561
0.027178734	0.091493655	0.05952469	0.025512258	0.033354379	0.092362358	0.038484553	0.035406093	0.020577316	0.111601738	0.02409899	0.073431541	0.089674284	0.062433171	0.02443859	0.063923203	0.060557273	0.08111291	0.009170773	0.02969842	0.014969948	0.11225677	0.02371041	0.034746985	0.028156955	0.049288111	0.035575925	0.020978168	0.014813442	0.02558535
0.027999489	0.051907458	NA	NA	0.038416633	0.070689029	0.098463364	0.047177421	0.053703743	0.086176809	0.061063862	0.054454631	0.041209306	0.108509823	0.081640717	0.036751606	0.037725183	0.060503202	0.041475256	0.112382939	0.08162845	0.094330168	0.126867287	0.131649084	0.085855404	0.087213944	0.024669076	0.02065807	0.036537231	0.060750698
0.015473269	0.060772378	0.021467405	0.189217213	0.02631517	0.038416633	0.135748458	0.04333061	0.032541927	0.018597345	0.030889237	0.116495292	0.068604752	0.091037588	0.189336645	0.163251872	0.102861309	0.096443414	0.033887581	0.03586625	0.07023324	0.097659576	NA	NA	0.043674129	0.055857263	0.079722016	0.111981942	0.035944203	0.083521341
0.020676599	0.067730443	0.02353521	0.238678133	0.019783039	0.036788987	0.022346516	0.036265062	0.149480328	0.024912273	0.097225152	0.049329236	0.04274007	0.118096945	0.121145621	0.212311545	0.071581593	0.10535977	0.053582936	0.006015367	0.164559602	0.045300792	0.022369454	0.043479793	0.005163151	0.029288209	0.020257431	0.086383866	0.006239192	0.10148281
0.051261296	0.037018793	0.040526772	0.089585855	0.038016034	0.094077792	NA	NA	0.028915138	0.049157479	0.037758452	0.040994446	0.087684981	0.12036976	0.105830936	0.20042898	0.180175183	0.102216476	0.012825148	0.083929763	0.107767781	0.145171785	0.013837757	0.03062483	0.025190232	0.03202933	0.038582706	0.106592822	0.012175264	0.019171399
0.017362537	0.067810907	0.080420917	0.051308078	0.030384614	0.084601227	0.132585221	0.075928439	0.021920312	0.042442699	0.041679563	0.09416594	0.069687373	0.06111425	0.003093578	0.103083111	0.037151501	0.086537075	0.076133309	0.054725148	0.003307453	0.021399311	NA	NA	0.009788777	0.078050109	0.007602436	0.126814005	0.024866758	0.046833583
0.036244824	0.061938915	NA	NA	0.027979886	0.047709695	0.151062219	0.019476147	0.037205418	0.01790527	0.076454157	0.04973196	0.014780316	0.040257514	NA	NA	0.075912984	0.122283756	0.106571062	0.111182184	0.134343507	0.060902855	NA	NA	0.018001625	0.086355311	0.00985479	0.05259648	0.03179895	0.02699623
0.010866375	0.069151169	0.052210223	0.048803994	0.018368708	0.053802184	0.034509843	0.057187428	0.060073314	0.035996108	0.096986579	0.050482932	0.072186359	0.082981129	0.015141603	0.166094724	0.038034728	0.045075316	0.073607012	0.05112737	0.098272397	0.100116242	NA	NA	0.069246468	0.069616278	0.056513819	0.037652837	0.012917062	0.036901358
0.058822918	0.126838058	NA	NA	0.02887331	0.087688656	0.025729638	0.094869825	0.040406798	0.02443601	0.079049602	0.098110268	0.065177789	0.081519186	0.077616745	0.0344229	0.174380224	0.214839407	0.011935583	0.215435664	0.081199635	0.099455546	0.050339596	0.055014766	0.079200645	0.024456347	0.04392022	0.048183201	0.038037105	0.056182269
0.030947606	0.063249407	0.017824266	0.061690102	0.038506529	0.109120072	0.034604971	0.047268239	0.012228345	0.196988351	0.049500286	0.126312466	0.076464705	0.073073181	0.088590361	0.10953556	0.112261785	0.064944812	0.053582936	0.008200782	0.016273345	0.050292954	NA	NA	0.11640897	0.096243685	0.014900847	0.05378502	0.032590726	0.062445131
0.072702077	0.05787091	0.078939298	0.027236185	0.029928692	0.08982885	0.052579289	0.055142576	0.008877306	0.047351212	0.010851976	0.369356683	0.072280986	0.05515079	0.126206043	0.029949772	0.019545664	0.188776625	0.057436503	0.054189069	0.003468162	0.180520225	NA	NA	0.054879004	0.059575807	0.010666041	0.013231154	0.056938315	0.073393292
0.043761875	0.133007885	0.023697202	0.038342562	0.025652581	0.132213479	0.022346516	0.053625826	0.033721895	0.078284869	0.148608288	0.195403165	0.02465975	0.234070912	0.159109393	0.187312542	0.112377387	0.095350819	0.022768865	0.025126516	0.056272378	0.09082313	NA	NA	0.04866849	0.070789876	0.08506969	0.010377881	0.016382034	0.108133463
0.022959505	0.103684598	0.06681041	0.221375795	0.020452303	0.154818473	0.033800788	0.105855939	0.021739641	0.043250899	0.043633694	0.066706623	0.103767028	0.105863878	0.081058349	0.102530376	0.120215444	0.124578855	0.03936404	0.043163586	0.047289273	0.118586286	NA	NA	0.02806144	0.009960866	0.035667601	0.052766355	0.049936026	0.01430517
0.051797228	0.063127861	0.040526772	0.07643346	0.03234695	0.239843226	NA	NA	0.051351093	0.095290555	0.079294619	0.140355823	0.078490831	0.055651533	0.013200624	0.273690442	0.01137799	0.04833321	0.085370064	0.025923972	0.085087392	0.106661531	NA	NA	0.05454607	0.068722244	0.077511897	0.041086732	0.056618663	0.054181935
0.053924285	0.019400797	NA	NA	0.021121501	0.171361958	0.218020526	0.032076247	0.036965491	0.054196278	0.135356842	0.03378383	0.019740391	0.178616111	0.066160965	0.120137411	0.13664919	0.03312121	0.014551956	0.065626943	0.101136117	0.131480759	NA	NA	0.099804065	0.066140221	0.01610587	0.015260785	0.00512498	0.012767867
0.014603851	0.10678331	0.029362143	0.035356437	0.018368708	0.185228228	0.054685682	0.092203925	0.151704111	0.041161629	0.009633857	0.18758857	0.016841629	0.182183732	0.109008292	0.109674199	0.038034728	0.079475714	0.126261032	0.103553201	0.06157829	0.09389725	0.054971203	0.057693198	0.051995552	0.193593181	0.029545122	0.017583936	0.030157526	0.031819856
0.018151079	0.063157129	NA	NA	0.017075586	0.142613098	0.051505783	0.033144045	0.02443601	0.08675359	0.227142696	0.134672382	0.079869422	0.03223193	0.152179998	0.157776799	0.087522546	0.146696437	0.016439645	0.03617548	0.262263538	0.124528864	NA	NA	0.024562566	0.125625898	0.030448748	0.021090916	0.012412211	0.030620063
0.02694785	0.019618755	0.052210223	0.118024409	0.021520248	0.083647568	0.022498379	0.208363164	0.022381926	0.038575884	0.087203059	0.122447787	0.03015157	0.038883435	0.135083852	0.136869504	0.00765821	0.019670926	0.055516003	0.227651189	0.117323115	0.095249711	NA	NA	0.093310224	0.072161698	0.012332605	0.04582669	0.026032108	0.020332632
0.096091921	0.089726014	0.05952469	0.041153063	0.015347019	0.079738628	0.061415775	0.175986935	0.025074078	0.23679932	0.030913678	0.105182598	0.076464705	0.125361177	0.067911591	0.105520745	0.099356706	0.151489474	0.147461802	0.172676974	0.053071295	0.084961007	0.223036605	0.020322258	0.019146872	0.020916013	0.030074936	0.01751272	0.064563087	0.068591879
0.02367699	0.134194354	NA	NA	0.055506933	0.108399389	0.006985596	0.218321427	0.081525754	0.011594976	0.102219822	0.084266271	0.087756375	0.115293223	0.021686346	0.055391155	0.002762656	0.035477045	0.042468323	0.07854755	0.0099011	0.1993219	NA	NA	0.11640897	0.030427818	0.041729505	0.064247512	0.075197651	0.067575261
NA	NA	0.078939298	0.134259393	0.109630534	0.048504516	0.012140907	0.156544321	0.028915138	0.035035478	0.08816843	0.097796567	0.044028796	0.083837844	0.004867492	0.041197233	0.10501467	0.106517681	0.057436503	0.026177789	0.037438034	0.257644329	0.036400197	0.054993756	0.010299523	0.009413752	0.021011037	0.050857246	0.016382034	0.039025017
0.018269403	0.060367375	0.053846808	0.131181596	0.030384614	0.179531968	0.016226999	0.194024559	0.01460883	0.091433461	0.113443194	0.059012338	0.126800875	0.097065069	0.023801561	0.160106817	0.102861309	0.131698676	0.085962117	0.089451303	0.106633826	0.081762898	NA	NA	0.053987995	0.025174307	0.010446406	0.014314362	0.034862975	0.069738893
0.098206949	0.094204415	0.080420917	0.161107265	0.079738628	0.07190646	0.049104472	0.129422104	0.012228345	0.048025714	0.02124613	0.158329898	NA	NA	0.121333963	0.097782142	0.021813083	0.356165982	0.04385086	0.054301615	0.097788175	0.103463899	NA	NA	0.034169681	0.037385731	0.023372511	0.066374733	0.004566383	0.027271519
0.016271819	0.144993711	NA	NA	0.025677537	0.105119394	0.224746235	0.083804299	0.036965491	0.032071128	0.084084435	0.077253997	0.084040779	0.031568765	0.105830936	0.050905372	0.252074017	0.076840286	0.063130998	0.093687085	0.113282894	0.100148987	NA	NA	0.040929658	0.029726007	0.056513819	0.051929917	0.004554176	0.035373377
0.017916856	0.06151809	0.013374466	0.05426728	0.018368708	0.038108941	0.144810352	0.159199482	0.078437818	0.084016324	0.01009815	0.120278843	0.050987574	0.176111352	0.068075901	0.077629333	0.098632311	0.112010066	0.287938992	0.030371286	0.018424387	0.03374556	0.035553305	0.096136023	0.071617106	0.071400067	0.11463008	0.140136116	0.067402075	0.015250812
0.041510196	0.041382105	0.064288615	0.096441303	0.021650524	0.045725119	0.132585221	0.133600448	0.068417724	0.034311298	0.025587101	0.073771307	0.017981771	0.061435598	0.113571065	0.018161789	0.123548972	0.077000603	0.052280788	0.102394016	0.014969948	0.100206921	0.057991061	0.050047251	0.035146665	0.047647347	0.045308815	0.033138451	0.004517916	0.145278736
0.032762348	0.028775903	0.025512258	0.144106714	0.026349956	0.126410301	0.039760622	0.141991185	0.020577316	0.073797461	0.07540043	0.100967673	0.083293962	0.054828	0.057234102	0.097535189	0.029921831	0.172712859	0.005917252	0.018330301	0.00834229	0.222368473	NA	NA	0.047683869	0.150666204	0.01610587	0.011509681	0.059571974	0.072060874
NA	NA	0.021467405	0.054930343	0.038416633	0.054991229	0.052797488	0.009126784	0.185791081	0.140314355	0.045922066	0.065593701	0.061435598	0.080769057	0.024844453	0.102388871	0.080953248	0.068003858	0.023627024	0.004867645	0.017092876	0.042731727	NA	NA	0.02806144	0.006440727	0.041852345	0.014514989	0.007599137	0.008110945
0.032190411	0.052751717	0.017824266	0.075699998	0.025652581	0.13803859	0.098463364	0.077235219	0.012847786	0.011074602	0.282561159	0.01138728	0.052597589	0.1222658	0.095714993	0.194820562	0.077127582	0.07834388	0.01518114	0.025241794	0.070710704	0.082954451	0.071526604	0.170226874	0.027817496	0.086953311	0.023435684	0.093665453	0.004566383	0.042067858
0.038624975	0.030135503	0.055863029	0.088142244	0.033354379	0.071246436	0.021875136	0.056859729	0.177898831	0.021643562	0.124255063	0.32009826	0.014649366	0.077760747	0.189336645	0.114894526	0.087522546	0.061363884	0.057436503	0.012760962	0.0099011	0.060703295	NA	NA	0.093310224	0.231273844	0.04687587	0.024236684	0.039965606	0.06698549
0.030974487	0.039932547	NA	NA	0.020452303	0.163916441	0.062837207	0.106921713	0.021784498	0.008398101	0.097434732	0.192548385	0.139746625	0.06219248	0.009214614	0.151541487	0.028717742	0.064975344	0.177781669	0.010064776	0.057588285	0.047835068	0.182578681	0.115145299	0.041296895	0.07737443	0.009003232	0.020402691	0.056618663	0.074165719
0.047406601	0.055510456	NA	NA	0.006243411	0.064019883	NA	NA	0.022381926	0.237377629	0.144142547	0.010150392	0.066152371	0.065652956	0.044262402	0.139351404	0.00998871	0.09150021	0.009402486	0.031545547	0.043351719	0.099617023	NA	NA	0.065223198	0.031890142	0.076066956	0.062174896	0.062818181	0.075224846
0.048077756	0.024235931	0.02353521	0.115456959	0.054184606	0.177327589	0.087024405	0.081085286	0.047367246	0.012852579	0.046210427	0.147808088	0.09080673	0.048148111	0.114002673	0.071330707	0.01137799	0.065778201	0.024040138	0.087056712	0.049627936	0.07607782	0.024663683	0.120830379	0.076447536	0.075718319	0.00985479	0.03075379	0.035944203	0.156715745
0.028150503	0.126497345	0.029362143	0.05824915	0.19029871	0.041208264	0.084040779	0.080117646	0.060029363	0.078218676	0.010919403	0.04904145	0.016841629	0.11371262	0.110227177	0.119919924	0.018417941	0.350031173	0.079364295	0.031685082	0.16792259	0.045926922	NA	NA	0.06614223	0.098173839	0.035667601	0.013986489	0.065315032	0.047330597
0.0907378	0.070780903	0.023697202	0.02353521	0.014660306	0.064291729	0.066120616	0.065569871	0.00479011	0.209919813	0.075402534	0.032952268	0.072280986	0.043571964	0.066633742	0.149279445	0.022716312	0.04939345	0.073399898	0.018514921	0.055200169	0.212265497	0.092044493	0.091769132	0.04584106	0.041335626	0.041729505	0.019557698	0.034862975	0.085154714
0.0211447	0.069515479	0.06681041	0.09776568	0.001768637	0.202123424	0.100468983	0.040919181	0.008877306	0.060029363	0.028477846	0.013994186	0.087684981	0.094826572	0.03042635	0.083207032	0.071581593	0.064784803	0.08600516	0.040199695	0.053239568	0.176425644	NA	NA	0.030703279	0.127086656	0.005610079	0.025482165	0.012917062	0.069873663
0.012814102	0.058414903	NA	NA	0.032494837	0.116416564	0.067595019	0.06424148	0.078218676	0.102542078	0.005696622	0.087761826	0.034741406	0.066152371	0.109002751	0.142794024	0.033686305	0.153359014	0.007414729	0.05800372	0.004482389	0.077437619	0.141209617	0.09490182	0.04866849	0.096439063	0.013110731	0.037951948	0.012412211	0.030940121
0.034292764	0.083380991	0.013374466	0.087669803	0.02736896	0.310693755	0.012955216	0.070903231	0.149480328	0.015992766	0.131299139	0.148057017	0.073951289	0.080665936	0.047952376	0.158009155	0.026643679	0.107900766	0.033887581	0.099435756	0.105926041	0.126360368	NA	NA	0.02869077	0.073076591	0.007200565	0.118289465	0.075197651	0.073190579
0.018151079	0.030405484	0.080420917	0.067296988	0.023307236	0.026657903	0.083622485	0.032950838	0.007995604	0.035128658	0.041679563	0.09274937	0.023038405	0.119971809	0.029332977	0.112769116	0.133798972	0.162660903	0.02663666	0.099299508	0.018424387	0.082649935	NA	NA	0.064532574	0.086355311	0.030074936	0.080630614	0.021473719	0.011504742
0.018269403	0.048906847	NA	NA	0.044061611	0.053296546	0.028129163	0.080420359	0.053703743	0.227998702	0.113701167	0.064899991	0.170973644	0.121586166	0.262263538	0.071638786	0.037347789	0.004143559	0.047451288	0.055113184	0.134343507	0.011476709	0.270271937	0.022953873	0.030703279	0.102822639	0.00985479	0.022102343	0.064563087	0.049498485
0.045118014	0.10297567	NA	NA	0.019783039	0.129574646	0.034509843	0.095817319	0.028915138	0.05987396	0.048706088	0.071776257	0.080579633	0.038195645	0.066160965	0.087659907	0.007962353	0.024917819	0.041475256	0.079364295	0.139882284	0.172409031	NA	NA	0.043386801	0.06049494	0.077511897	0.165550732	0.027184243	0.031915368
0.021826478	0.036677942	0.052210223	0.067933621	0.055506933	0.048754731	0.087024405	0.134792762	0.012228345	0.022312382	0.019893859	0.041689828	0.021084934	0.104007382	0.015356372	0.282185107	0.101440534	0.132451993	0.034093802	0.006871125	0.032983176	0.058637276	NA	NA	0.027817496	0.044536935	0.076066956	0.063448457	0.012412211	0.048274666
0.014224245	0.071491961	0.017824266	0.043462465	0.034308544	0.231723745	0.064968152	0.122562762	0.02443601	0.055587693	0.112574488	0.174094219	0.049238091	0.086135052	0.007505697	0.025621123	0.186754669	0.317380742	0.042468323	0.086049098	0.0099011	0.166084011	0.076163595	0.101981964	0.009933931	0.056883871	0.056513819	0.046555903	0.030405493	0.026522279
0.042177543	0.02242134	0.06681041	0.039588138	0.02736896	0.03190726	0.017576227	0.161980571	0.149480328	0.074631482	0.136470581	0.085434674	0.03711378	0.112208558	0.36225528	0.027744165	0.002469899	0.11696765	0.030925782	0.009476713	0.026705042	0.046444101	NA	NA	NA	NA	0.034531574	0.027601399	0.067402075	0.080130961
0.03021421	0.05562711	0.078939298	0.06681041	0.021650524	0.081380641	0.019141116	0.029546454	0.015030078	0.07208664	0.132670595	0.157150988	0.086104784	0.133939952	0.214660291	0.0198537	0.059308021	0.057402719	0.007414729	0.013534764	0.091182276	0.10211268	NA	NA	0.009788777	0.023952231	0.027459838	0.12611871	0.036537231	0.187308717
0.058969885	0.129462558	0.055863029	0.169641328	0.006243411	0.165150824	0.015377962	0.048572101	0.023793551	0.030897874	0.122457652	0.177289399	0.09080673	0.05639779	0.078016777	0.096147486	0.174380224	0.130579814	0.085962117	0.038936477	0.07023324	0.100281608	0.04988399	0.122085129	0.093310224	0.056589079	0.005610079	0.023214096	0.014813442	0.079146633
0.042976348	0.090973958	0.035474971	0.144872686	0.01685698	0.239758096	0.054685682	0.079158547	0.053533951	0.047596107	0.031138687	0.0793036	0.108590596	0.18358782	0.072960455	0.068424966	0.063330513	0.108736849	0.071639093	0.073433506	0.098272397	0.093672112	0.089383117	0.041523157	0.11640897	0.041923592	0.020257431	0.112594433	0.048390299	0.061142339
0.030405484	0.053143069	0.05952469	0.112100974	0.02631517	0.087160717	0.129103633	0.079981092	0.023699688	0.028185947	0.051720554	0.022635031	0.032850433	0.096569476	0.031100696	0.203608657	0.15268954	0.119913341	0.079364295	0.054938152	0.110907765	0.146589588	0.328551436	0.050662463	0.02428634	0.135890566	0.104806381	0.022126215	0.054652673	0.04847746
0.036988666	0.052154923	0.05952469	0.187279002	0.047690137	0.052931448	0.040276217	0.11224146	0.060157475	0.101135155	0.110243853	0.062749587	0.065177789	0.090405742	0.105830936	0.053758478	0.112377387	0.051635138	0.024231165	0.022332478	0.032983176	0.060374484	NA	NA	0.101932452	0.044129854	0.076066956	0.034933121	0.039965606	0.037295666
0.067562202	0.049534548	0.053846808	0.086352968	0.02887331	0.08629755	0.10591118	0.045405661	0.035370159	0.073684322	0.050461098	0.103856383	0.078749083	0.063939248	0.082554619	0.102307609	0.045591457	0.09649617	0.028250027	0.021795733	0.040094683	0.110153244	0.022369454	0.049524853	0.085855404	0.057823079	0.11463008	0.043323696	0.004517916	0.046300347
0.02694785	0.022559187	0.025512258	0.107446685	0.034308544	0.025677537	0.08061263	0.076469256	0.022002356	0.101925636	0.122457652	0.186985249	0.126023902	0.101248421	0.066062784	0.06009486	0.059308021	0.081319094	0.03660681	0.039297141	0.098272397	0.102565279	0.093744566	0.187452875	0.028156955	0.051114331	0.024669076	0.025602466	0.012917062	0.013650222
0.073037312	0.015452122	0.03922384	0.058099142	0.025652581	0.125795746	0.04011822	0.0312785	0.032541927	0.142797225	0.062952051	0.105817584	0.139746625	0.103440827	0.077616745	0.167193866	0.055903948	0.155518218	0.055516003	0.138890676	0.079802534	0.075143934	0.032144807	0.067715273	0.015207205	0.115786173	0.048817551	0.087629843	0.006239192	0.017368049
0.047243555	0.054236762	0.06681041	0.091873881	0.032494837	0.049030583	0.151062219	0.059641149	0.11845841	0.058150326	0.016413512	0.140120342	0.120769661	0.040415435	0.060178602	0.054894149	0.098632311	0.091040126	0.007414729	0.012815642	0.07023324	0.104055326	NA	NA	0.071617106	0.034033273	0.041729505	0.160678817	0.011578389	0.016199732
0.015452122	0.038957275	NA	NA	0.025677537	0.125066427	0.094072292	0.02449452	0.072495138	0.08873378	0.132670595	0.074067402	0.103767028	0.245588327	0.061303456	0.145846866	0.00765821	0.084773689	0.04488256	0.017123552	0.064587781	0.046084635	0.016198694	0.145156248	0.033872828	0.073036949	0.023372511	0.055647035	0.021473719	0.018649947
0.034810648	0.050516369	NA	NA	0.044251613	0.043995364	0.006985596	0.076409061	0.081525754	0.173560353	0.045922066	0.056779705	0.088984563	0.038774064	0.085256591	0.087000157	0.036964073	0.073164033	0.023627024	0.030435861	0.032702223	0.159041587	0.092044493	0.076509004	0.093310224	0.010225384	0.030074936	0.061232905	0.027184243	0.019934758
NA	NA	0.052210223	0.066703423	0.19029871	0.184406531	0.064754471	0.076337698	0.050848664	0.070204159	0.204034625	0.127776057	0.034741406	0.254940243	0.015141603	0.122147582	0.09191445	0.068272499	0.021795699	0.025387877	0.06157829	0.085226387	0.018901782	0.060828775	0.041296895	0.079857537	0.025976906	0.029746509	0.004566383	0.018641686
0.03842447	0.081823466	0.064288615	0.087504929	0.073526292	0.067268019	0.056417243	0.010600246	0.072357246	0.030230683	0.084585932	0.093401706	0.20640931	0.089463452	0.167161982	0.135273409	0.274758101	0.013534923	0.021721164	0.025417654	0.139953359	0.103842101	NA	NA	0.050925381	0.088936875	0.010666041	0.01615293	0.017396995	0.043344323
0.030832547	0.067562202	0.021467405	0.046174048	0.038016034	0.12292597	0.058420425	0.054320633	0.078055039	0.037108954	0.070067186	0.120257352	0.074989756	0.139919944	0.101521108	0.144090963	0.018417941	0.015354939	0.158906787	0.020973365	0.020990215	0.044230653	0.270271937	0.068604519	0.176666058	0.11260553	0.089665033	0.101489161	0.026032108	0.008351198
0.079313789	0.15311592	NA	NA	0.027979886	0.127235635	0.064968152	0.12599338	0.081525754	0.024638862	0.061063862	0.15227392	0.026817032	0.105980421	0.015141603	0.154057839	0.058088575	0.102046805	0.035280571	0.04732677	0.058132125	0.271221422	NA	NA	0.096897074	0.03056988	0.017438229	0.033335222	0.019829145	0.054247218
0.029644413	0.067494798	0.053846808	0.054677197	0.055506933	0.062603335	0.218020526	0.112568913	0.020577316	0.059214936	0.10225637	0.097516784	0.074989756	0.117680192	0.045447989	0.161000461	0.018052529	0.091588451	0.020475421	0.032620001	0.032702223	0.049223243	0.077088486	0.097886172	0.025805354	0.043302082	0.048817551	0.013619443	0.017396995	0.052200285
0.017383886	0.039325507	0.025512258	0.220374864	0.026349956	0.213165736	0.014000022	0.028922423	0.007995604	0.019211228	0.065774114	0.065960302	0.069687373	0.230779303	0.068305379	0.086757984	0.120215444	0.105279569	0.046860308	0.020172646	0.056295913	0.031922483	NA	NA	0.043674129	0.046331833	0.065816776	0.016259869	0.009065102	0.080826747
0.041510196	0.038935806	NA	NA	0.060947339	0.162901316	0.034509843	0.126222304	0.053533951	0.091112945	0.0680262	0.112065104	0.068604752	0.059691857	0.066160965	0.093727525	0.012700566	0.073392333	0.175188078	0.070869562	0.202696175	0.04755001	NA	NA	0.064532574	0.258099797	0.038582706	0.11005165	0.059571974	0.062980496
0.012207274	0.079380634	0.03922384	0.099029154	0.038506529	0.050076935	0.022346516	0.127560635	0.072495138	0.032072888	0.138687347	0.081777366	0.059322438	0.09549917	0.1356293	0.197346289	0.081634904	0.118036412	0.013385049	0.030902929	0.0099011	0.050185828	NA	NA	0.041527389	0.131539934	0.023372511	0.028937963	0.038037105	0.037387911
0.043761875	0.051652365	0.055863029	0.077435947	0.025467549	0.095871414	0.070506566	0.063576073	0.040579871	0.072562756	0.120496103	0.124389191	NA	NA	0.061303456	0.070139458	0.071600938	0.095943288	0.014551956	0.167945429	0.077183769	0.074871882	0.061926704	0.064389918	0.047683869	0.120361894	0.007602436	0.037686398	0.004554176	0.049039952
0.031146896	0.046065855	0.064288615	0.032506981	0.125983874	0.155574503	0.034658275	0.051064339	0.047354248	0.026652882	0.068778187	0.04445569	0.043994422	0.048101077	0.274138684	0.0229606	0.044455772	0.108620495	0.080101535	0.068209636	0.002021687	0.021281018	NA	NA	0.040929658	0.016206035	0.012715187	0.063104675	0.035944203	0.03103977
0.022959505	0.067813643	NA	NA	0.023307236	0.049968965	0.033104492	0.035489111	0.024192455	0.025206357	0.027590306	0.08519997	0.034604971	0.037393881	0.123685749	0.1230973	0.083499115	0.091476151	0.055516003	0.041161182	0.082554619	0.116561376	NA	NA	0.042355514	0.099833955	0.01610587	0.075080523	0.056618663	0.056396976
0.042976348	0.044309913	NA	NA	0.030191421	0.044851995	0.040123882	0.082036832	0.078055039	0.048911281	0.099275068	0.075634195	0.105790732	0.106859196	0.024512951	0.032790772	0.043465854	0.076662165	0.087854466	0.020986618	0.110907765	0.135277153	NA	NA	0.093211838	0.038206635	0.079722016	0.036212619	0.234742687	0.016792815
0.012814102	0.067905154	NA	NA	0.029928692	0.115412075	0.103767028	0.037770207	0.057151557	0.154488496	0.028477846	0.165786153	0.13636552	0.10274113	0.009408643	0.025803486	0.082826455	0.09623589	0.0018772	0.044878785	0.073090241	0.148290808	NA	NA	0.015207205	0.094187176	0.027903971	0.031679582	0.014813442	0.106519337
0.018042113	0.073885063	NA	NA	0.048587113	0.074448394	0.218020526	0.101414801	0.023793551	0.107327155	0.13664919	0.0569501	0.04235438	0.096314651	0.274138684	0.028157276	0.057885649	0.109479679	0.151916234	0.076275639	0.018874232	0.154212848	NA	NA	0.071617106	0.128319877	0.01610587	0.049181483	0.075197651	0.061790843
0.014406229	0.043874213	NA	NA	0.03234695	0.106767306	0.191816294	0.038857048	0.047367246	0.026493415	0.074202419	0.275032733	0.145114578	0.052193946	0.023801561	0.061222375	0.077127582	0.108720169	0.033887581	0.06600099	0.057588285	0.153209344	0.090756507	0.12506992	0.035415167	0.06986445	0.08506969	0.038146809	0.030853126	0.065140318
0.053924285	0.031267946	0.055863029	0.100392805	0.019783039	0.236628473	0.069654153	0.068713768	0.151704111	0.119650519	0.063326064	0.102251672	0.043994422	0.142765235	0.020558996	0.252222044	0.125651216	0.157762421	0.019790302	0.074279584	0.164559602	0.071097024	NA	NA	0.050925381	0.065265328	0.030074936	0.015132801	0.016382034	0.046605594
0.021826478	0.081164101	0.035474971	0.141608969	0.074044004	0.236990076	0.033735211	0.0780147	0.031322724	0.083347588	0.062952051	0.085438433	0.371771898	0.318966017	0.064011368	0.099724389	0.064432774	0.09623219	0.03936404	0.014595723	0.097183437	0.117332085	0.141209617	0.056221865	0.015479533	0.030519301	0.079722016	0.034097662	0.027184243	0.014877814
0.0907378	0.041562442	0.03922384	0.066733148	0.021650524	0.072223563	0.051505783	0.032249753	0.047238692	0.070781654	0.128286877	0.069674956	0.126800875	0.151430092	0.10959581	0.098126899	0.044231683	0.16511672	0.076133309	0.026954103	0.082554619	0.09090075	0.08457163	0.144576891	0.014930129	0.08807748	0.065816776	0.120275416	0.004566383	0.031430699
0.030405484	0.045311206	0.025512258	0.059540147	0.109630534	0.058855315	0.034658275	0.125032751	0.078218676	0.059751901	0.041354495	0.03723855	0.033922566	0.298147491	0.124186998	0.084853197	0.087522546	0.104091966	0.043218327	0.016756448	0.066062784	0.120410308	NA	NA	0.025805354	0.062436729	0.010666041	0.022652054	0.022233409	0.029373951
0.014208367	0.299484725	NA	NA	0.038016034	0.109005632	0.054685682	0.110081119	0.072495138	0.130060281	0.072001278	0.097550853	0.105673006	0.152025332	0.071605709	0.07878216	0.003801377	0.081171658	0.016439645	0.066298636	0.147262883	0.112579505	NA	NA	0.035146665	0.031803806	0.034531574	0.03320191	0.234742687	0.012958436
0.03580454	0.072172647	0.021467405	0.047426997	0.018042893	0.174668992	0.052797488	0.031124197	0.348410229	0.129053179	0.132864807	0.113640799	0.114021001	0.146959014	0.055153595	0.106280309	0.108014235	0.105688929	0.039171473	0.108922043	0.037438034	0.06589051	NA	NA	0.027947861	0.061674107	0.024669076	0.047492362	0.056618663	0.062388621
0.043761875	0.083071526	NA	NA	0.006243411	0.115523283	0.080757272	0.014629853	0.018621825	0.070081638	0.020387292	0.085165754	0.139746625	0.118482026	0.014555139	0.071340501	0.081634904	0.084403967	0.066050693	0.036250291	0.033079219	0.107706604	0.092044493	0.110519395	0.099804065	0.028522271	0.004228981	0.041322874	0.038037105	0.047763525
0.02338886	0.088059465	0.078939298	0.059314084	0.006570583	0.082571785	0.079020686	0.089843523	0.078053076	0.241056426	0.097434732	0.109188852	0.037537365	0.07458114	0.088590361	0.050440229	0.060557273	0.103363763	0.073399898	0.030566006	0.0099011	0.113525625	NA	NA	0.085855404	0.058214145	0.11463008	0.023954989	0.053165588	0.056135129
0.027999489	0.040636628	NA	NA	0.047690137	0.018042893	0.141185419	0.155196639	0.040406798	0.062684619	0.07130254	0.045991299	0.071139496	0.096556554	0.114002673	0.033573123	0.044129275	0.173330298	0.115819802	0.066717449	0.110331338	0.083095074	NA	NA	0.065223198	0.053333178	0.010446406	0.06101212	0.067402075	0.127703969
0.016869421	0.075977814	0.040526772	0.079827077	0.030191421	0.080165479	NA	NA	0.094286994	0.126751161	0.016040883	0.100588021	0.034604971	0.030263375	0.030683806	0.301019049	0.030462499	0.194111803	0.067524535	0.032670963	0.079802534	0.105131586	NA	NA	0.027947861	0.081538268	0.041852345	0.056750973	0.036537231	0.028719499
0.030974487	0.038099634	0.064288615	0.110727102	0.018042893	0.106299643	0.039760622	0.133992957	0.036016229	0.046741544	0.058181944	0.102447957	0.069687373	0.076059345	0.041007976	0.100281472	0.024939168	0.109520951	0.174076078	0.005999889	0.004482389	0.064776073	NA	NA	0.096897074	0.11999947	0.012715187	0.064971828	0.026032108	0.0916251
0.047406601	0.040439573	NA	NA	0.020452303	0.029400539	0.144810352	0.178411612	0.177898831	0.024899137	0.161209233	0.05211763	0.023810137	0.181619279	0.088659998	0.091063302	0.060557273	0.126807526	0.097052114	0.069391811	0.116641663	0.220528908	NA	NA	0.015479533	0.101677465	0.11463008	0.022589281	0.004554176	0.02393294
0.056122561	0.125258722	0.013374466	0.08652018	0.019783039	0.039657426	0.054850127	0.055064959	0.007995604	0.037891265	0.074557057	0.029534502	0.101508993	0.081356037	0.274138684	0.063609195	0.09191445	0.113406079	0.007414729	0.033523706	0.14605361	0.064729301	NA	NA	0.05454607	0.066418821	0.060462355	0.01756965	0.056618663	0.057137973
0.030947606	0.053263111	0.023697202	0.079487793	0.048587113	0.08632997	0.058471813	0.087024405	0.013100357	0.024329147	0.044293589	0.093569724	0.047578432	0.090796851	0.119680048	0.12242513	0.045591457	0.105928252	0.073607012	0.015923564	0.066062784	0.168710526	NA	NA	0.017503225	0.022042491	0.013110731	0.073164982	0.041258074	0.066840206
0.049053804	0.094889102	0.05952469	0.079609102	0.0553439	0.14280495	0.034509843	0.106902832	0.160136775	0.161303753	0.021333911	0.027737808	0.023038405	0.208397827	0.136172031	0.107933576	0.103342024	0.111077771	0.017923056	0.035457164	0.057142823	0.11633801	NA	NA	0.043674129	0.015044276	0.041729505	0.008922593	0.058389063	0.054271719
0.056284737	0.039570399	0.025512258	0.05100199	0.02736896	0.047633993	0.087024405	0.033513202	0.125250265	0.086034583	0.002707408	0.272188233	0.10591118	0.027743375	0.130195526	0.213708099	0.192117155	0.133583756	0.019790302	0.172552819	0.048522419	0.110031347	NA	NA	0.033872828	0.012812858	0.027030694	0.02599813	0.022233409	0.193094876
0.021826478	0.091333063	0.035474971	0.046648125	0.217419655	0.102914029	0.045539004	0.061643498	0.018621825	0.134379348	0.211948722	0.147942716	0.126800875	0.105765957	0.047352441	0.174680198	0.086315877	0.06735989	0.04385086	0.043425267	0.035414199	0.06615802	NA	NA	0.009788777	0.007294217	0.00985479	0.02274635	0.030853126	0.052557602
0.019704491	0.121987415	0.03922384	0.05795427	0.02631517	0.044258234	0.015710407	0.261383067	0.078053076	0.17022992	0.079294619	0.083637192	0.019523598	0.049539099	0.012840685	0.081806603	0.088582102	0.06944724	0.149962765	0.041554379	0.067191466	0.008230541	NA	NA	0.085855404	0.051883	0.027903971	0.018228534	0.014253008	0.110195606
0.142480545	0.264020463	0.064288615	0.056031962	0.188135083	0.164950724	0.039593741	0.210846629	0.348410229	0.090487147	0.076454157	0.307446054	0.052597589	0.065429356	0.109389552	0.064760711	0.094512723	0.073671266	0.018928944	0.036085778	0.002021687	0.062639739	0.066479456	0.156111707	0.032690664	0.096208808	0.030074936	0.017212017	0.030157526	0.060639141
0.073037312	0.056239132	0.055863029	0.052419398	0.109630534	0.088503119	0.041323642	0.169592556	0.068417724	0.089174236	0.157715401	0.083981018	0.080579633	0.058629348	0.172064671	0.055037126	0.060376222	0.087555742	0.043218327	0.02436058	0.125605599	0.111890635	NA	NA	0.040929658	0.185037822	0.023372511	0.024495181	0.012917062	0.108912859
0.006421352	0.054653995	0.053846808	0.184134772	0.038416633	0.049603699	0.053919444	0.076095624	0.050980948	0.100971778	0.282561159	0.047483203	0.073951289	0.108937819	0.120952373	0.137446699	0.053799925	0.106302304	0.021795699	0.017104695	0.110618323	0.11342147	0.006809337	0.088730105	0.18502205	0.031262238	0.005610079	0.039957008	0.03179895	0.016162442
0.03580454	0.062763329	0.02353521	0.037586064	0.048587113	0.0764779	0.132585221	0.116076995	0.033721895	0.076015081	0.026521616	0.098135893	0.020236922	0.009900917	0.02594654	0.028914713	0.080868498	0.121899436	0.174076078	0.039693165	0.262263538	0.062172424	0.118715979	0.036888829	0.015207205	0.073982512	0.029545122	0.021443702	0.012412211	0.031564008
0.021239241	0.049024771	0.021467405	0.049197731	0.074044004	0.06693154	0.098463364	0.188603468	0.021784498	0.368418209	0.072684399	0.174101743	0.114021001	0.016984221	0.095714993	0.242385778	0.09575518	0.104033958	0.017874701	0.091387581	0.082394409	0.143257422	NA	NA	0.027392078	0.016549903	0.009003232	0.123081148	0.058389063	0.058525442
0.077723	0.025381925	NA	NA	0.023307236	0.06430601	0.001987648	0.019992402	0.085790019	0.062655485	0.048706088	0.088976874	0.126800875	0.108843239	0.155829184	0.139237674	0.044129275	0.059429376	0.035633101	0.03579441	0.001748327	0.135825423	0.089383117	0.132735848	0.027817496	0.143872056	0.08506969	0.007333116	0.017396995	0.084249458
0.020382464	0.064942398	0.06681041	0.049103941	0.01685698	0.109392876	0.023038405	0.051165983	0.054226497	0.049203618	0.030889237	0.091039793	0.18928792	0.06581526	0.015141603	0.245304405	0.037725183	0.077487357	0.035280571	0.057823195	0.059466267	0.053780178	0.157972882	0.200349119	0.098606641	0.03794995	0.009022824	0.009062124	0.022233409	0.140737099
0.042177543	0.040594953	0.078939298	0.070495461	0.051649492	0.038415234	0.077257245	0.197162038	0.015030078	0.120965529	0.009633857	0.265801485	0.089674284	0.122963038	0.019433185	0.169978885	0.151067697	0.042737236	0.109379171	0.099014852	0.095514311	0.131299877	NA	NA	0.014930129	0.050390962	0.035575925	0.072670946	0.021473719	0.042780333
0.012207274	0.288614026	NA	NA	0.038506529	0.100136354	0.059276368	0.061249004	0.01991684	0.050077739	0.089766888	0.268062555	0.110801079	0.058488219	0.117467314	0.07200562	0.101964125	0.116303526	0.005917252	0.009133339	0.047289273	0.190911656	NA	NA	0.014070894	0.010291083	0.014900847	0.025666665	0.016382034	0.149795623
0.054653995	0.092760427	NA	NA	0.032947625	0.073298628	0.022498379	0.260233177	0.024192455	0.057483102	0.066245175	0.062926154	0.105673006	0.170044398	0.037294409	0.195222579	0.029921831	0.139657011	0.03660681	0.027999666	0.001286618	0.078931385	NA	NA	0.079801698	0.05589769	0.018095128	0.028406613	0.039965606	0.054074164
0.039759043	0.08311928	0.078939298	0.176873129	0.038843138	0.257882946	0.022848619	0.032756475	0.051351093	0.123105619	0.119071274	0.092963438	0.026830828	0.023025229	0.017895092	0.091956522	0.047471411	0.084725296	0.012879812	0.084782752	0.048522419	0.110151333	NA	NA	0.085855404	0.091685667	0.024100626	0.03657356	0.073824241	0.058171011
0.031433068	0.040373766	0.064288615	0.155790356	0.038416633	0.156982764	0.054850127	0.036451461	0.036965491	0.142954826	0.037151501	0.016465868	0.034741406	0.117873293	0.110920366	0.094084559	0.101964125	0.124044068	0.142362191	0.029190225	0.117323115	0.140094627	NA	NA	0.01683089	0.036929368	0.030448748	0.035873018	0.014813442	0.058833206
0.030975327	0.044915055	0.040526772	0.047176607	0.029119374	0.184232396	0.038484553	0.064460564	0.005465704	0.104298034	0.079294619	0.00982109	0.080226168	0.026830828	0.152179998	0.166645241	0.13664919	0.111313994	0.044549361	0.016019984	0.12857921	0.083043082	NA	NA	0.18502205	0.033998932	0.029593856	0.036607491	0.067402075	0.014916456
0.013011618	0.060398437	NA	NA	0.044731853	0.043557129	0.069654153	0.133739283	0.047367246	0.051044453	0.066245175	0.064651144	0.371771898	0.134580757	0.049532768	0.05424126	0.120215444	0.19908926	0.005917252	0.236573162	0.067191466	0.066014232	0.025771005	0.032094498	0.026438324	0.036165307	0.041729505	0.01465425	0.038037105	0.068568962
0.038624975	0.027036438	NA	NA	0.02631517	0.203041297	0.001987648	0.184042054	0.079839004	0.098523132	0.072023231	0.052167139	0.114021001	0.07563939	0.01829635	0.229681676	0.174380224	0.088008548	0.033887581	0.017041515	0.040651995	0.008758327	NA	NA	0.02881918	0.022600517	0.08506969	0.049306106	0.024866758	0.046358629
0.01675772	0.044940257	0.052210223	0.079886213	0.032947625	0.076444633	0.055504778	0.077218838	0.057151557	0.059434391	0.021387622	0.069278328	0.080579633	0.220984894	0.016273345	0.058626064	0.055903948	0.107534668	0.034150198	0.030313609	0.081199635	0.102718959	NA	NA	0.047683869	0.027609089	0.041852345	0.039948079	0.004566383	0.021988047
0.02138749	0.023685312	0.06681041	0.131011449	0.054586406	0.057899577	0.025937036	0.140119491	0.047238692	0.101388575	0.129025973	0.052381372	0.126023902	0.024613042	0.075406407	0.085531837	0.071600938	0.112885505	0.077959807	0.022608487	0.147262883	0.016069204	NA	NA	0.003610902	0.06419358	0.028057396	0.025001634	0.034862975	0.024540454
0.015395021	0.138838718	0.03922384	0.201897392	0.055506933	0.029698338	0.034154712	0.079293935	0.031322724	0.11284407	0.042788234	0.036595691	0.068387986	0.22169353	0.058732118	0.092745554	0.00765821	0.039464177	0.04385086	0.045175951	0.004482389	0.308872656	NA	NA	0.027392078	0.072640464	0.023372511	0.05432637	0.065315032	0.085625555
0.046159663	0.032025898	0.017824266	0.103722751	0.035494679	0.175519478	0.049104472	0.079581261	0.177898831	0.047205741	0.043633694	0.057569257	0.033922566	0.02217441	0.027276703	0.140524624	0.060376222	0.116134535	0.009170773	0.11234058	0.005032658	0.026818072	0.199468782	0.156368579	0.018295361	0.102597409	0.038582706	0.025693045	0.041258074	0.034730271
0.04320388	0.038624975	NA	NA	0.018368708	0.088856801	0.045326682	0.123651004	0.078055039	0.08673721	0.057244667	0.026256907	0.034380957	0.178917813	0.135695353	0.069598058	0.008385543	0.058224703	0.004584049	0.104209777	0.079802534	0.109516699	NA	NA	0.04584106	0.151168874	0.025976906	0.086143318	0.035944203	0.133851146
0.031508852	0.145456686	0.080420917	0.055954951	0.006570583	0.158226593	0.129103633	0.08579234	0.018621825	0.063341294	0.120642851	0.120225851	0.049603155	0.049920764	0.084874713	0.06209305	0.192117155	0.196804122	0.085607701	0.028942241	0.001729797	0.022737443	0.145808156	0.04548781	0.02428634	0.011494769	0.076066956	0.055331761	0.067402075	0.016973226
0.046159663	0.022959505	0.06681041	0.062710641	0.188135083	0.093557685	0.038934632	0.099624935	0.078218676	0.101470287	0.107828691	0.103467744	0.034465855	0.024988002	0.072960455	0.062744237	0.037151501	0.065049494	0.085370064	0.049715923	0.079959058	0.086700961	0.011351814	0.086618373	0.176666058	0.00492677	0.057734835	0.113805498	0.004517916	0.013322817
0.068303409	0.057471452	0.040526772	0.057678228	0.060947339	0.056526045	0.052579289	0.052821962	0.053533951	0.133837642	0.057325915	0.053061233	0.052597589	0.138925663	0.097082438	0.106659257	0.156601871	0.119082917	0.017923056	0.142559804	0.007435272	0.092390019	NA	NA	0.034169681	0.041980468	0.041852345	0.084401852	0.054652673	0.050549878
0.012814102	0.081925727	0.013374466	0.068143935	0.032947625	0.034591815	0.044765124	0.061220145	0.035370159	0.039686604	0.107705892	0.151030113	0.087756375	0.060585192	0.031312814	0.192621965	0.029921831	0.100000694	0.022560605	0.325183942	0.009433036	0.051655808	NA	NA	0.014070894	0.017638297	0.039638973	0.042694472	0.039965606	0.055763501
0.019704491	0.111085652	0.078939298	0.105674345	0.055506933	0.077691658	0.017576227	0.057306002	0.028766943	0.049896237	0.047499432	0.022798705	0.045477355	0.132433442	0.040642549	0.102557611	0.03098366	0.150271424	0.009170773	0.017923056	0.082355209	0.106836474	0.022369454	0.016296047	0.027947861	0.047132868	0.007200565	0.067671443	0.007599137	0.057900734
0.073037312	0.020619894	0.02353521	0.035474971	0.038416633	0.08514621	0.025615362	0.082745611	0.079839004	0.043588533	0.054174073	0.070119386	0.04006201	0.02877254	0.077861836	0.060267109	0.056239817	0.073009028	0.03936404	0.011093731	0.028644567	0.115098569	NA	NA	0.11640897	0.026862165	0.082834458	0.100959765	0.048390299	0.05783849
0.033051126	0.021916165	NA	NA	0.026349956	0.035926014	0.069687373	0.145674958	0.007995604	0.003506361	0.050461098	0.207215194	0.170973644	0.059907195	0.155829184	0.142822395	0.032822329	0.051423556	0.040974114	0.040974114	0.056256347	0.093460761	0.070313828	0.015234731	0.015207205	0.025143186	0.028057396	0.05006505	0.010740907	0.067656184
0.012077359	0.04551466	0.055863029	0.053452494	0.044061611	0.041783104	0.019141116	0.032505049	0.005465704	0.050648463	0.057699801	0.044564896	0.049473054	0.081888474	0.043591757	0.032300771	0.101440534	0.1123691	0.022893076	0.067927739	0.078107873	0.006395572	0.04114822	0.147913322	0.015479533	0.019699237	0.030448748	0.040397469	0.021473719	0.024540451
NA	NA	NA	NA	0.06897612	0.083675493	0.125589046	0.112026938	0.008877306	0.024466426	0.079294619	0.089056385	0.071139496	0.102822553	0.097069221	0.074886995	0.078993105	0.37061234	0.287938992	0.08009229	0.133101563	0.074302313	NA	NA	0.093310224	0.017829253	0.024165113	0.016123421	0.034862975	0.050083389
0.022959505	0.102784897	0.035474971	0.110418554	0.030191421	0.160143709	0.054707559	0.062596048	0.025074078	0.043500451	0.019893859	0.085104273	0.145114578	0.01819695	0.176204057	0.092109758	0.038398442	0.030713733	0.034150198	0.158498527	0.207704315	0.108769917	0.116974162	0.112089487	0.02869077	0.105230177	0.005610079	0.031076874	0.016382034	0.022622115
0.011374321	0.046027712	0.055863029	0.080528377	0.023614098	0.144781777	0.056417243	0.115201543	0.028915138	0.08836508	0.120642851	0.122691641	0.044680359	0.083815091	0.052955256	0.279343896	0.11515384	0.107388811	0.034093802	0.090022528	0.016381113	0.060300374	NA	NA	0.035146665	0.056204474	0.004228981	0.016497737	0.048390299	0.05340989
0.01647228	0.023733342	NA	NA	0.073526292	0.159253533	0.051505783	0.223845136	0.035370159	0.016890497	0.016413512	0.065321016	0.016907292	0.206507699	0.068305379	0.112645446	0.151067697	0.081624124	0.075051438	0.061202767	0.081199635	0.153315204	0.092179491	0.06614848	0.019146872	0.041043811	0.005610079	0.008369669	0.053165588	0.054290844
0.01675772	0.047674973	0.03922384	0.026714364	0.0553439	0.063366196	0.058420425	0.079518995	0.057151557	0.03677827	0.00534938	0.042346551	0.072280986	0.063721235	0.031100696	0.08472051	0.060557273	0.103222028	0.040974114	0.016077914	0.026030894	0.024776722	0.04114822	0.059456882	0.051995552	0.151336127	0.029545122	0.021335291	0.034862975	0.063494184
0.024585047	0.041304311	0.017824266	0.067478392	0.188135083	0.028265859	0.018934608	0.014189195	0.160136775	0.057809532	0.01499271	0.247377193	0.076866888	0.057809172	0.081535131	0.114642954	0.123769405	0.103026257	0.097052114	0.014837771	0.12857921	0.103070422	0.016935157	0.049800525	0.18502205	0.025074239	0.024165113	0.018472458	0.026032108	0.063472732
0.043761875	0.136509695	0.06681041	0.059540147	0.109630534	0.064955521	0.103767028	0.068582821	0.00966176	0.046935541	0.005877619	0.093696107	0.059322438	0.089102191	0.02846519	0.063150905	0.114519602	0.049918724	0.0169209	0.062492525	0.173975058	0.148475671	NA	NA	0.01683089	0.08654347	0.027030694	0.044427039	0.012917062	0.061405031
0.036988666	0.030892881	0.02353521	0.035474971	0.033354379	0.040809905	0.061415775	0.07290004	0.036016229	0.028399204	0.034956424	0.159976912	0.047033912	0.084357299	NA	NA	0.162598855	0.111346789	0.007666343	0.027460571	0.11354395	0.031412993	0.072948058	0.055129411	0.099804065	0.070853733	0.023435684	0.011965258	0.006239192	0.111803162
0.030974487	0.063893031	0.035474971	0.03824436	0.048587113	0.063525665	0.109446573	0.139738887	0.11845841	0.141741744	0.028477846	0.028477846	0.019523598	0.042656057	0.064094621	0.029157416	0.09575518	0.127072386	0.067524535	0.014014703	0.038495748	0.14807796	0.069315826	0.124726003	0.015207205	0.107436976	0.010666041	0.017145372	0.059571974	0.052943536
0.02435719	0.059314426	0.040526772	0.054201044	0.029119374	0.062005058	0.034257429	0.133566654	0.021032365	0.057931515	0.031190554	0.01759334	0.108590596	0.107340742	0.048931039	0.244525851	0.083499115	0.093943574	0.061428525	0.00812583	0.139953359	0.190999636	NA	NA	0.02719826	0.055389151	0.057734835	0.005852863	0.049936026	0.031909352
0.034292764	0.06490453	0.021467405	0.11590454	0.02631517	0.096401972	0.144810352	0.049105359	0.072357246	0.244139828	0.021387622	0.043422272	0.018934608	0.231899658	0.003922414	0.094270316	0.023828229	0.11084714	0.014551956	0.01714734	0.018874232	0.108894842	NA	NA	0.033872828	0.022427874	0.023372511	0.029076194	0.064563087	0.055070691
0.016569676	0.035721293	0.078939298	0.059510858	0.029210375	0.049777973	0.055504778	0.026556261	0.047354248	0.051843642	0.092722989	0.10252302	0.072332178	0.062410759	0.110227177	0.093745403	0.09902667	0.091114483	0.033887581	0.052149695	0.19737523	0.056942393	NA	NA	0.11640897	0.040285658	0.077511897	0.019070568	0.030853126	0.053648368
0.028150503	0.052082237	NA	NA	0.015598344	0.136671888	0.038255506	0.070709683	0.024192455	0.039242504	0.0943541	0.101633152	0.041209306	0.047881529	0.060791462	0.119744152	0.037151501	0.21312663	0.027949461	0.080459317	0.081352223	0.108792454	NA	NA	0.093211838	0.035636015	0.027030694	0.034739505	0.056618663	0.064472778
0.020382464	0.032476655	0.078939298	0.179362707	0.006243411	0.087616931	NA	NA	0.060029363	0.053552662	0.077322681	0.037310644	0.019605509	0.212179981	0.043591757	0.088218381	0.058942889	0.081078555	0.0169209	0.053995798	0.064587781	0.155502815	0.072948058	0.055824014	0.085855404	0.043207339	0.089665033	0.082241939	0.036537231	0.017455859
0.024165061	0.062023013	0.055863029	0.089208431	0.014660306	0.114690982	0.059276368	0.100950629	0.008877306	0.080120438	0.052679407	0.111893786	NA	NA	0.010424861	0.068919751	0.041415594	0.132669027	0.115819802	0.064129579	0.023668487	0.03533368	0.02371041	0.047147128	0.079200645	0.034327821	0.035667601	0.015197214	0.059571974	0.063612883
0.016869421	0.059308193	0.05952469	0.142150567	0.033354379	0.043501475	0.064754471	0.149231626	0.047367246	0.058623538	0.153865369	0.089602018	0.018934608	0.065989143	0.015141603	0.158309664	0.02086475	0.167513446	0.174076078	0.045551453	0.016273345	0.036188759	NA	NA	0.047683869	0.061958381	0.029545122	0.200232031	0.097725494	0.06200453
0.026960897	0.028911853	0.053846808	0.072391782	0.017075586	0.159995489	0.129103633	0.031744008	0.047354248	0.051165086	0.044011058	0.037018611	0.072332178	0.114121205	0.064920802	0.104004855	0.112694384	0.096037952	0.001727682	0.063637387	0.174806995	0.037037521	0.04988399	0.037100364	0.034169681	0.046746633	0.012715187	0.040639041	0.014253008	0.055210902
0.049053804	0.04155922	0.021467405	0.053846808	0.018368708	0.226226413	0.012451335	0.033800788	0.185791081	0.035383711	0.019836555	0.041388466	0.078490831	0.105599685	0.056272378	0.134890363	0.063330513	0.079606885	0.087266039	0.095752713	0.066062784	0.067007455	NA	NA	0.030703279	0.024597481	0.04392022	0.036653546	0.012917062	0.028185596
0.019704491	0.108171993	NA	NA	0.020452303	0.17503989	0.086424872	0.06749951	0.11845841	0.20849231	0.041679563	0.080777643	0.050987574	0.039172131	0.093243051	0.089689178	0.078993105	0.179369582	0.041475256	0.046682854	0.077805602	0.074191316	0.022369454	0.030345997	0.015207205	0.022002907	0.035575925	0.137085769	0.054652673	0.063014631
0.016271819	0.129520676	0.025512258	0.084960395	0.029119374	0.103052904	0.033800788	0.068361738	0.044122842	0.082502048	0.102440317	0.029635422	0.034465855	0.110425209	0.079770849	0.034878437	0.057751152	0.081637938	0.022768865	0.057073287	0.052216166	0.126914113	0.057991061	0.083756427	0.050873442	0.016799483	0.018095128	0.174411166	0.00512498	0.016384857
0.036244824	0.088612379	0.03922384	0.042739116	0.054184606	0.126778334	0.04011822	0.052087062	0.021784498	0.119055382	0.037725183	0.030070437	0.02667256	0.249815799	0.123685749	0.072291092	0.045848903	0.057888025	0.042077431	0.064153659	0.094799082	0.111506555	0.011248039	0.213081888	0.005163151	0.005408132	0.045308815	0.03584337	0.016382034	0.030714046
0.069707493	0.117644342	0.023697202	0.07684164	0.048587113	0.25107679	0.014576466	0.064279226	0.046427301	0.034040131	0.037050035	0.178420647	0.017454103	0.092725745	0.045510227	0.108621061	0.012987895	0.032082406	0.053582936	0.079049349	0.262263538	0.056265146	NA	NA	0.028156955	0.020629169	0.005610079	0.019506626	0.030405493	0.052602505
0.053924285	0.025697849	NA	NA	0.034308544	0.195817331	0.064968152	0.013295856	0.012228345	0.059922597	0.113701167	0.103080518	0.078749083	0.103309326	0.075406407	0.099608264	0.009633857	0.079588086	0.004584049	0.015624892	0.018091769	0.024892083	NA	NA	0.042355514	0.109362327	0.08506969	0.024799189	0.049936026	0.049935012
0.013127716	0.119528254	0.025512258	0.046600349	0.054184606	0.055222924	0.005655811	0.105781184	0.028766943	0.117724894	0.030889237	0.068349401	0.045477355	0.123693337	0.218673774	0.028298856	0.186754669	0.021970373	0.158906787	0.012059843	0.028255776	0.00812257	NA	NA	0.014070894	0.024683296	0.025976906	0.019143113	0.059571974	0.055037486
0.018525615	0.054741653	0.052210223	0.059510858	0.015598344	0.196518853	0.038255506	0.045770666	0.037205418	0.048211549	0.108960342	0.100288585	0.073121426	0.263812705	0.02443859	0.394011432	0.101227689	0.077002629	0.080101535	0.06278045	0.174827122	0.134061853	0.025771005	0.100891747	0.02719826	0.049283787	0.039638973	0.087581573	0.053165588	0.05456677
0.015395021	0.108572013	0.035474971	0.030131169	0.19029871	0.301787953	0.051505783	0.044015491	0.025937544	0.027561576	0.137475244	0.098875483	0.076464705	0.098198107	0.134669122	0.298863531	0.129357759	0.123296526	0.011000951	0.070281082	0.115019464	0.071308122	0.077088486	0.040854	0.028156955	0.038227231	0.024165113	0.021240593	0.035944203	0.095052386
0.014208367	0.024409253	0.017824266	0.123544394	0.108960611	0.0553439	0.065147678	0.065147678	0.032541927	0.037102692	0.072023231	0.005877619	0.059322438	0.062553256	0.095531883	0.092433496	0.030462499	0.093193117	0.061428525	0.012059744	0.046794382	0.12831858	NA	NA	0.033872828	0.039714095	0.041852345	0.063793168	0.014253008	0.105154293
0.036244824	0.041598293	0.03922384	0.030971036	0.025677537	0.014284617	0.016489739	0.035359037	0.044122842	0.035284677	0.057089888	0.121609523	0.060442657	0.044133045	0.17798109	0.117529494	0.134667715	0.313738923	0.035280571	0.072139707	0.049386029	0.077416798	0.043038995	0.102330028	0.018001625	0.065962905	0.11463008	0.025976906	0.062818181	0.061439279
0.027482706	0.087154255	0.02353521	0.036769459	0.001768637	0.112634605	0.001987648	0.094074237	0.035370159	0.117173939	0.126990341	0.241102737	0.049603155	0.144585799	0.167161982	0.128570028	0.156601871	0.083003112	0.151916234	0.055282319	0.002021687	0.167573238	0.069315826	0.027646849	0.030703279	0.098181628	0.020257431	0.040840164	0.030853126	0.049849294
0.069707493	0.073164433	0.064288615	0.095382	0.025652581	0.038619519	0.070506566	0.146630327	0.072495138	0.058606585	0.0713926	0.004946467	0.109916531	0.061420115	0.175688026	0.078769131	0.043465854	0.069464968	0.071639093	0.082378423	0.063660378	0.0186496	0.022369454	0.022223593	0.050873442	0.058406044	0.007602436	0.002136767	0.004554176	0.012301655
0.048189798	0.015975989	NA	NA	0.019553251	0.045028551	0.039593741	0.1218392	0.033925086	0.03866505	0.005877619	0.047744801	0.027279169	0.036677225	0.022192025	0.042104346	0.066659632	0.066139269	0.067524535	0.015388459	0.077183769	0.066021729	0.118715979	0.05103044	0.176666058	0.136146156	0.082834458	0.057191411	0.012412211	0.01143812
0.023318865	0.113968158	0.029362143	0.182518156	0.0553439	0.158596279	0.016377599	0.11438836	0.03749712	0.119002844	0.046431494	0.075538268	0.074989756	0.072021299	0.105830936	0.049915585	0.060557273	0.118306189	0.04488256	0.239545245	0.003307453	0.170206279	0.040854	0.077088486	0.018295361	0.056928905	0.027903971	0.062366877	0.038037105	0.058368737
0.036718524	0.118969725	0.06681041	0.052788595	0.019783039	0.062758344	0.043088643	0.039066047	0.078218676	0.03320588	0.142856221	0.028456018	0.027279169	0.090290172	0.01829635	0.199968057	0.023174497	0.098877689	0.053153384	0.092771485	0.053810319	0.071256312	NA	NA	0.015207205	0.051289702	0.029545122	0.007239911	0.006239192	0.011237025
0.007661574	0.098558085	0.025512258	0.025512258	0.032494837	0.051784834	0.016489739	0.070245908	0.046427301	0.061424248	0.062952051	0.121940643	0.018934608	0.203407327	0.098845868	0.099162979	0.10501467	0.113016143	0.080101535	0.095592911	0.033021692	0.026519876	NA	NA	0.079200645	0.045225557	0.104806381	0.016554565	0.026032108	0.084612344
0.081360982	0.06793573	0.080420917	0.124082584	0.19029871	0.081242927	0.10591118	0.053000758	0.040579871	0.088158416	0.048706088	0.156226217	0.13636552	0.095393093	0.064127217	0.113632776	0.023828229	0.012891149	0.177781669	0.035991101	0.022858416	0.014101153	NA	NA	0.04584106	0.035670582	0.005610079	0.011615942	0.049936026	0.00838329
0.072702077	0.03624381	0.023697202	0.132611899	0.017075586	0.107734506	0.049104472	0.102489106	0.014740222	0.025525288	0.204034625	0.04760056	0.152503622	0.041923177	0.069743453	0.035675105	0.151067697	0.09228266	0.005917252	0.031986779	0.140451474	0.022215976	0.051106359	0.062090219	0.037853018	0.032366158	0.009022824	0.032537956	0.234742687	0.009058242
0.046415362	0.192442979	0.017824266	0.182518156	0.109630534	0.136025111	0.022710296	0.114575676	0.160136775	0.017459724	0.090179121	0.141501738	0.170973644	0.123136854	0.105637307	0.095922875	0.060376222	0.163765503	0.061428525	0.040052343	0.110073596	0.086293898	NA	NA	0.101932452	0.03615319	0.048817551	0.023654973	0.012412211	0.056528091
0.030889656	0.040635849	NA	NA	0.217419655	0.049871579	0.141185419	0.085598319	0.053703743	0.052294649	0.092694148	0.103324972	0.145114578	0.24145026	0.112597851	0.108257902	0.063534998	0.238607066	0.029783993	0.048006437	0.07023324	0.093020466	0.031140854	0.075504495	0.035146665	0.05179513	0.035667601	0.017227111	0.073824241	0.013452958
0.043761875	0.039727137	0.029362143	0.054089063	0.02887331	0.04000004	0.218020526	0.034383226	0.022381926	0.056496307	0.030889237	0.212742426	0.120769661	0.100845973	0.1038336	0.054748549	0.063326064	0.290626626	0.151916234	0.012530742	0.037438034	0.085302883	NA	NA	0.061553799	0.053539696	0.027030694	0.036021426	0.030157526	0.029416612
NA	NA	0.05952469	0.056185096	0.01685698	0.099023686	0.017981771	0.200934238	0.060157475	0.035815902	0.079294619	0.12405058	0.014168825	0.018934608	0.054634167	0.068756143	0.125651216	0.139872235	0.003638895	0.025783598	0.180250098	0.109367501	NA	NA	0.005163151	0.037059309	0.08506969	0.059317393	0.007599137	0.195444651
0.044241042	0.05911112	NA	NA	0.030191421	0.19029871	0.023595903	0.073866913	0.149480328	0.030852927	0.048388647	0.028796519	0.021189507	0.079367092	0.017314817	0.092994272	0.075912984	0.11842841	0.08600516	0.010772403	0.117323115	0.094835802	0.031349328	0.034531393	0.18502205	0.027908042	0.004696754	0.030206392	0.039965606	0.039294858
0.02694785	0.015007371	0.035474971	0.312962427	0.06897612	0.08132604	0.038484553	0.107599701	0.068417724	0.142462259	0.094562713	0.108135949	0.067450391	0.054591645	0.045447989	0.193211973	0.107326774	0.170744549	0.027949461	0.039102991	0.134430647	0.119727057	NA	NA	0.076447536	0.07886344	0.009003232	0.009005171	0.065315032	0.100566196
0.012207274	0.043986397	0.029362143	0.066345884	0.014660306	0.16063211	0.055680576	0.118366401	0.015554233	0.0763041	0.211948722	0.025420743	0.126669505	0.106902962	0.067479514	0.089701534	0.092716928	0.070696109	0.020475421	0.04742584	0.016381113	0.056846109	NA	NA	0.027392078	0.025644338	0.007602436	0.017014426	0.019829145	0.080735223
0.015452122	0.035462208	NA	NA	0.026349956	0.09841317	0.132585221	0.075954416	0.068417724	0.16082006	0.064379881	0.023123274	0.066152371	0.189108328	0.095121529	0.182290524	0.037347789	0.063944061	0.03936404	0.006188588	0.091182276	0.094922077	NA	NA	0.041296895	0.048673803	0.056513819	0.043242561	0.026032108	0.065614802
0.09538316	0.081200459	0.06681041	0.068554084	0.256409792	0.057066693	0.057340201	0.151010324	0.032541927	0.076714449	0.051720554	0.051720554	0.049603155	0.123403878	0.098250011	0.104655255	0.012987895	0.114800578	0.009556024	0.066554168	0.007435272	0.142754777	NA	NA	0.030703279	0.063864052	0.030023327	0.005796561	0.027184243	0.027170862
0.066698943	0.068342752	NA	NA	0.034308544	0.085630085	0.039593741	0.023647954	0.151704111	0.1514984	0.138687347	0.064987858	0.114021001	0.253419255	0.001729797	0.132040829	0.063330513	0.100990805	0.005107923	0.004312263	0.079802534	0.11832069	NA	NA	0.070355922	0.02945751	0.012332605	0.026103412	0.024866758	0.074705036
0.027482706	0.115529064	0.023697202	0.300577099	0.032494837	0.041982286	0.141185419	0.032817011	0.024192455	0.115712998	0.275269879	0.122835536	0.139746625	0.054555286	0.110501399	0.094446498	0.246997098	0.197994758	0.044549361	0.030733982	0.123531695	0.122878166	0.034800579	0.064942184	0.093211838	0.041336787	0.029545122	0.01219203	0.034862975	0.085336499
0.021408841	0.093146182	0.078939298	0.109494595	0.044731853	0.037262623	0.022897767	0.08570726	0.036016229	0.018615625	0.10806276	0.124137025	0.072332178	0.104945595	0.045438567	0.139364393	0.09191445	0.060588683	0.07641943	0.031997596	0.048522419	0.102807278	0.029159493	0.148727988	0.023082054	0.068867428	0.009003232	0.067550038	0.004517916	0.11570996
0.028150503	0.054024894	0.013374466	0.071941763	NA	NA	0.064968152	0.02280138	0.085790019	0.081437719	0.044011058	0.109920124	0.069687373	0.181031183	0.105637307	0.169029992	0.09575518	0.047314756	0.026377459	0.031092145	0.162668709	0.0917658	NA	NA	0.04866849	0.080762609	0.005610079	0.044961706	0.041258074	0.053997393
0.024585047	0.056483434	NA	NA	0.054184606	0.126618562	0.045539004	0.124583418	0.01460883	0.023185241	0.047427447	0.075348069	0.023038405	0.083461912	0.03005374	0.119117484	0.11426961	0.079523723	0.0018772	0.128420099	0.028644567	0.267395453	0.084220856	0.069287051	0.071617106	0.023478494	0.01610587	0.020029495	0.058389063	0.057424259
0.057029921	0.060525994	0.021467405	0.038929506	0.029210375	0.052063109	0.012381686	0.032206341	0.015030078	0.036939483	0.025587101	0.05327477	0.016907292	0.087515002	0.121736059	0.055564217	0.15268954	0.025367824	0.024231165	0.101896925	0.053239568	0.111184578	0.132430909	0.04381089	0.041527389	0.097514866	0.020257431	0.023860578	0.007599137	0.077350371
0.013088277	0.04384352	0.017824266	0.048728596	0.109630534	0.08940843	0.068585555	0.069015917	0.047238692	0.014538083	0.09381554	0.102772591	0.061435598	0.049345904	0.098657975	0.050755403	0.023174497	0.138947806	0.109379171	0.035462434	0.026705042	0.166254775	0.200963236	0.026574695	0.015207205	0.092397145	0.024100626	0.034433359	0.022233409	0.055467423
0.017383886	0.040026013	0.078939298	0.069612515	0.02887331	0.221524279	0.011269586	0.07736322	0.021920312	0.042823152	0.01822973	0.191373829	0.080226168	0.015392229	0.045510227	0.182666246	0.007962353	0.031492632	0.027042397	0.014644864	0.063660378	0.289691122	NA	NA	0.004769261	0.170134895	0.010666041	0.024182939	0.056938315	0.055138501
0.016569676	0.046231716	NA	NA	0.006243411	0.175887381	0.111202489	0.064600099	0.053533951	0.172975903	0.080849991	0.063326064	0.049238091	0.120928277	0.054634167	0.13715943	0.02086475	0.046423687	0.012825148	0.013458093	0.140451474	0.027501982	NA	NA	0.009933931	0.04223491	0.027030694	0.043466518	0.00512498	0.028017294
0.024782987	0.015793196	0.053846808	0.10917348	0.034308544	0.109913397	0.016489739	0.100320182	0.024192455	0.09593103	0.081043312	0.295395683	0.044680359	0.073527305	0.056018349	0.086620636	0.002469899	0.068351415	0.022893076	0.356712398	0.057142823	0.208718165	NA	NA	0.101932452	0.0878807	0.029545122	0.00642832	0.011578389	0.048784403
0.066698943	0.030941353	NA	NA	0.074044004	0.029119374	0.038255506	0.081100707	0.060157475	0.100758777	0.089766888	0.101291309	0.019605509	0.090373087	0.007505697	0.094554328	0.186754669	0.003155847	0.030925782	0.078249834	0.14605361	0.095548171	0.035814426	0.061518284	0.029297869	0.10525531	0.04392022	0.024013157	0.032590726	0.067961515
0.026211662	0.083784881	0.03922384	0.110279379	0.038843138	0.084816581	0.044765124	0.051332559	0.149480328	0.070557684	0.063326064	0.090255878	0.058116577	0.15742285	0.218673774	0.030597807	0.120215444	0.097779125	0.074026206	0.053702237	0.109895009	0.146789359	0.130946921	0.141328782	0.099804065	0.058043262	0.032592972	0.023701481	0.030405493	0.08170525
0.051261296	0.058954458	0.029362143	0.136464858	0.217419655	0.094429666	0.015377962	0.116405412	0.072495138	0.277349748	0.061672227	0.017286026	0.100384179	0.095118239	0.039266534	0.044030528	0.112694384	0.14413244	0.204561188	0.020263288	0.040094683	0.098456599	0.141209617	0.036698017	0.041296895	0.070727919	0.009003232	0.039470167	0.017396995	0.024167252
0.011374321	0.054852419	0.055863029	0.084504413	0.029119374	0.09181694	0.023595903	0.045200219	0.094286994	0.144443308	0.10262589	0.080289653	0.021084934	0.06004662	0.071605709	0.058590598	0.053480292	0.060255828	0.017916876	0.029806383	0.11736203	0.102011454	NA	NA	0.014930129	0.057605934	0.030074936	0.028136533	0.012917062	0.026393978
0.030974487	0.05604007	0.040526772	0.05077601	0.013144687	0.065167687	0.110855202	0.013558788	0.078218676	0.058811452	0.016040883	0.034399038	0.076409061	0.077968201	0.057822547	0.110214746	0.080953248	0.132834858	0.011935583	0.071546738	0.11354395	0.086043842	NA	NA	0.06614223	0.112055408	0.021011037	0.089219773	0.041258074	0.060854158
0.039907747	0.080894703	0.06681041	0.049212947	0.032947625	0.11236653	0.19289111	0.10279154	0.02443601	0.04315312	0.01593639	0.094740603	0.076866888	0.104623474	0.003093578	0.165210576	0.15268954	0.059905229	0.046860308	0.013830808	0.174827122	0.169672848	0.074075785	0.130537091	0.05454607	0.061699123	0.089665033	0.022125949	0.058389063	0.059988387
0.023318865	0.055731238	0.05952469	0.070495461	NA	NA	0.020617359	0.184690649	0.035370159	0.108341442	0.180910598	0.149342117	0.02667256	0.072219003	0.090723419	0.032213636	0.08559929	0.14940614	0.047451288	0.036288859	0.19737523	0.090135106	0.036400197	0.12589079	0.026438324	0.076918917	0.024669076	0.02428742	0.019829145	0.022809654
0.054653995	0.085859572	NA	NA	0.006570583	0.123002511	0.017576227	0.080407428	0.086351033	0.044050916	0.057244667	0.020570854	0.014649366	0.082741142	0.03503978	0.165377778	0.021813083	0.100444724	0.04488256	0.029666954	0.064094621	0.00414343	NA	NA	0.043386801	0.093013931	0.016185116	0.013254363	0.059571974	0.047538178
0.019914471	0.078242941	0.017824266	0.112934964	0.217419655	0.190501471	0.038255506	0.092002141	0.033925086	0.110654084	0.028720287	0.021397709	0.043280972	0.282025905	0.16136903	0.033862002	0.054179947	0.118045186	0.017916876	0.038377227	0.033079219	0.050863542	0.047241936	0.089211577	0.01683089	0.061065788	0.029545122	0.014114634	0.026032108	0.128147081
0.042177543	0.091637756	0.023697202	0.049124214	0.030252428	0.08209728	0.039593741	0.070445211	0.047354248	0.025937544	0.157715401	0.070366764	0.014168825	0.223841336	0.081535131	0.140227776	0.089416045	0.149811968	0.08600516	0.013335174	0.032702223	0.016810879	NA	NA	0.025190232	0.07702536	0.007200565	0.030666675	0.039965606	0.069514368
0.011374321	0.026995872	NA	NA	0.06897612	0.069715942	0.033800788	0.069773132	0.053703743	0.003506361	0.095198958	0.101420536	0.012987165	0.026586497	0.007308461	0.070190744	0.14907968	0.054577561	0.020941645	0.060325076	0.002006752	0.156213099	NA	NA	0.070355922	0.017777297	0.11463008	0.110431078	0.035944203	0.009599348
0.066698943	0.109522917	0.029362143	0.086631751	0.025652581	0.077002716	0.041323642	0.06808697	0.005465704	0.100152594	0.275269879	0.193921776	0.051898885	0.086181157	0.050482288	0.062307647	0.059327787	0.056136147	0.044549361	0.061122413	0.046107592	0.08803951	0.089383117	0.214975022	0.04866849	0.021217151	0.025976906	0.04733489	0.012917062	0.046165875
0.015686961	0.061001867	0.025512258	0.125014647	0.054586406	0.131076459	0.077257245	0.036061613	0.025937544	0.07106298	0.131299139	0.10160684	0.014780316	0.034531663	0.034909191	0.12614005	0.111997199	0.128537925	0.01518114	0.039119426	0.16792259	0.214928282	NA	NA	0.027947861	0.038358623	0.00985479	0.015224612	0.027184243	0.129596794
0.072702077	0.027216835	0.080420917	0.131181596	0.020452303	0.160139715	0.040276217	0.101338868	0.047238692	0.081426649	0.09885004	0.132713151	0.067450391	0.095667035	0.013096945	0.246722471	0.134667715	0.00729967	0.052280788	0.013957262	0.004482389	0.209121007	NA	NA	0.02806144	0.079438298	0.060462355	0.102549615	0.030853126	0.066940933
0.050794547	0.06295295	0.021467405	0.032963939	0.125983874	0.205467745	0.031993685	0.128299678	0.081525754	0.085898579	0.072684399	0.050874525	0.051976631	0.073665476	0.02594654	0.025619435	0.049166836	0.064045425	0.018928944	0.013753928	0.051629159	0.008335277	NA	NA	0.050925381	0.049431445	0.009003232	0.041139243	0.001397269	0.004018304
0.026779789	0.156420867	NA	NA	0.029119374	0.120084784	0.057029118	0.04150723	0.040579871	0.046684324	0.045922066	0.20585158	0.026830828	0.021868167	0.070105392	0.083604548	0.149372406	0.082572031	0.012825148	0.05292517	0.007435272	0.138423757	NA	NA	0.004769261	0.011378507	0.010446406	0.030519558	0.017396995	0.054339601
0.03229648	0.047277362	0.013374466	0.069052206	0.029210375	0.085824063	0.022502179	0.109306946	0.054226497	0.130235899	0.120642851	0.060616938	0.012463319	0.027865912	0.026510265	0.07966395	0.007962353	0.067947866	0.016439645	0.014465289	0.149749126	0.099543399	NA	NA	0.071617106	0.011620952	0.079722016	0.045965786	0.00512498	0.045460751
0.021239241	0.036039864	0.040526772	0.055199496	0.021650524	0.075862293	0.080757272	0.03285107	0.022381926	0.110269667	0.031138687	0.111233682	0.017454103	0.048756046	0.049007922	0.048922587	0.012700566	0.079168367	0.03560796	0.034572389	0.022392214	0.024812274	0.032144807	0.092791336	0.05454607	0.035180627	0.023372511	0.028353286	0.00512498	0.218367444
0.037258202	0.032251132	0.013374466	0.068721486	0.025467549	0.060458659	0.022848619	0.072963736	0.052567083	0.076988792	0.100055926	0.083411916	0.100384179	0.066093595	0.205401439	0.20857303	0.057699801	0.072914674	0.085607701	0.056521838	0.017750877	0.056207776	NA	NA	0.02719826	0.034959409	0.04687587	0.032709966	0.004517916	0.081004834
0.015686961	0.070614094	NA	NA	0.02736896	0.185198018	0.058471813	0.089952111	0.022002356	0.337405937	0.023828229	0.162552867	0.072798081	0.117902187	0.057822547	0.008063782	0.156601871	0.107602197	0.079364295	0.055815367	0.115019464	0.111406075	0.077088486	0.038936264	0.034169681	0.041657098	0.007200565	0.048633863	0.010740907	0.057417302
NA	NA	0.055863029	0.137437478	0.188135083	0.081244635	0.040781653	0.164712919	0.11845841	0.03001255	0.071835445	0.099167831	0.03711378	0.14876792	0.098657975	0.255212682	0.087522546	0.146947089	0.028250027	0.040382716	0.19737523	0.013721713	NA	NA	0.043386801	0.011359617	0.082834458	0.101265375	0.062818181	0.069292481
0.016794975	0.118130009	NA	NA	0.055506933	0.025467549	0.054850127	0.095148414	0.149480328	0.023232633	0.030889237	0.21597279	0.012987165	0.228815646	0.02594654	0.240182428	0.002762656	0.023996124	0.014551956	0.169824253	0.277202371	0.05447908	NA	NA	0.11640897	0.040349608	0.025976906	0.038709164	0.019829145	0.066129628
0.030827322	0.076075116	NA	NA	0.006570583	0.083846354	0.031993685	0.03273007	0.028915138	0.008780121	0.037758452	0.110505712	0.049238091	0.067339189	0.113728129	0.091889013	0.062533828	0.085088448	0.085962117	0.117089231	0.040094683	0.10549056	NA	NA	0.040929658	0.033862013	0.077511897	0.00641486	0.097725494	0.051641528
0.021443923	0.075223866	0.025512258	0.048277089	0.027979886	0.068567018	0.051287508	0.040430217	0.072495138	0.019000757	0.016040883	0.076512221	0.092967592	0.061576921	0.0384201	0.118347289	0.008385543	0.238337265	0.003638895	0.031011986	0.065236312	0.008930222	NA	NA	0.015479533	0.071197996	0.012715187	0.03826275	0.056938315	0.031696225
0.044241042	0.037258202	NA	NA	0.030252428	0.025447704	0.064314695	0.075283521	0.047354248	0.071656879	0.150122758	0.113013596	0.023038405	0.114323452	0.056272378	0.112588143	0.088083456	0.07412304	0.015735736	0.026446706	0.180250098	0.198089845	NA	NA	0.012449457	0.037370722	0.024165113	0.050270363	0.030405493	0.013374602
0.142677128	0.021239241	0.053846808	0.168411914	0.033354379	0.006570583	0.034257429	0.047297255	0.057151557	0.088713357	0.086618479	0.068926402	NA	NA	0.103147177	0.078965874	0.14907968	0.086955625	0.177781669	0.013164057	0.03005374	0.059884964	NA	NA	0.027817496	0.075215365	0.030074936	0.02460641	0.039965606	0.084590267
0.013011618	0.059738024	0.017824266	0.184134772	0.047690137	0.056156581	0.044732838	0.05668157	0.348410229	0.016689323	0.120642851	0.088161112	0.050987574	0.08876763	0.088956931	0.065550633	0.101851451	0.082199289	0.022560605	0.115613108	0.024512951	0.130875106	0.200963236	0.253193905	0.02806144	0.008938428	0.023435684	0.005182069	0.024866758	0.057347404
0.04320388	0.037052042	0.021467405	0.082273613	0.006570583	0.235307508	0.066120616	0.030140636	0.032541927	0.032916815	0.107828691	0.102808558	0.061435598	0.111701029	0.064175765	0.120744531	0.101964125	0.077784538	0.049162845	0.00770518	0.049386029	0.038751569	NA	NA	0.051995552	0.068282261	0.007200565	0.077947803	0.021473719	0.003918844
0.029644413	0.104619748	NA	NA	0.029210375	0.118408433	0.096547108	0.126779808	0.036965491	0.222192631	0.109986568	0.116618092	0.126669505	0.085327026	0.030683806	0.100149236	0.274758101	0.157569211	0.045113077	0.053644477	0.053810319	0.038335673	NA	NA	0.037853018	0.042320591	0.030448748	0.063222066	0.073824241	0.013797266
0.02367699	0.095504533	NA	NA	0.074044004	0.216601477	0.037263644	0.060634996	0.078218676	0.063013949	0.09885004	0.070752492	0.120769661	0.044158688	0.153584191	0.02550442	0.072498212	0.123527546	0.047451288	0.100046075	0.047289273	0.050255953	NA	NA	0.02881918	0.046546823	0.082834458	0.020003634	0.067402075	0.077724033
0.019704491	0.120092863	0.078939298	0.067186052	0.030191421	0.256886301	0.025615362	0.14372377	0.054226497	0.066241938	0.09381554	0.124927827	0.079869422	0.155679581	0.033021692	0.11868238	0.058942889	0.064708686	0.149962765	0.04571603	0.006263115	0.051950462	NA	NA	0.044460238	0.0532674	0.023372511	0.032119708	0.004566383	0.326664124
0.012207274	0.111414026	0.040526772	0.08046569	0.038506529	0.075142213	0.080757272	0.054504214	0.078055039	0.066444384	0.092722989	0.244907682	0.152503622	0.063461283	0.112664167	0.158876456	0.037668771	0.059825768	0.027042397	0.067612094	0.115019464	0.100894629	NA	NA	0.023559851	0.028247328	0.00985479	0.02641615	0.014253008	0.046874351
0.044241042	0.040450672	0.080420917	0.066083194	NA	NA	0.123983428	0.052533322	0.048209949	0.036505414	0.100055926	0.094251581	0.068387986	0.058175553	0.17798109	0.086419701	0.017185599	0.034721858	0.246215975	0.009904795	0.056173994	0.081438662	0.011718463	0.032083393	0.050873442	0.041167974	0.009003232	0.023847849	0.062818181	0.060089268
0.012077359	0.097024037	NA	NA	0.073526292	0.046981492	0.191816294	0.090332065	0.078437818	0.018018162	0.042564428	0.14340665	0.047033912	0.096077175	0.105563244	0.114098147	0.003801377	0.003762895	0.0018772	0.055223513	0.043351719	0.06424922	0.005069788	0.217639923	0.11640897	0.047083653	0.023435684	0.035196204	0.048390299	0.104211427
0.058969885	0.036652431	0.02353521	0.107452019	0.256409792	0.094495406	0.054685682	0.11433673	0.025074078	0.124372052	0.126990341	0.013693156	0.023038405	0.031373601	0.060178602	0.110404976	0.098891579	0.129130183	0.035280571	0.04543312	0.003579363	0.068535463	0.027459406	0.086148463	0.041527389	0.051247947	0.010666041	0.02922644	0.097725494	0.097946643
0.028999268	0.042652208	0.053846808	0.02447896	0.014660306	0.380998195	0.034257429	0.064283691	0.068417724	0.131499122	0.209928697	0.045950518	0.017981771	0.1160599	0.02846519	0.125504008	0.019545664	0.126663848	0.009556024	0.007338822	0.174827122	0.142846745	0.016965359	0.020639713	0.070355922	0.056636937	0.060462355	0.032296649	0.007599137	0.154791472
0.083741936	0.103469936	NA	NA	0.108960611	0.140870555	0.052579289	0.062452639	0.022002356	0.078218676	0.018640758	0.072427834	0.016907292	0.332954161	0.10242171	0.081529921	0.082826455	0.079254661	0.03660681	0.051726439	0.032702223	0.160721274	NA	NA	0.018295361	0.121023161	0.038582706	0.069124854	0.022233409	0.018844803
0.012077359	0.037599927	0.053846808	0.16091405	0.029210375	0.104228712	0.058471813	0.076396124	0.015030078	0.081410156	0.120642851	0.082107391	0.086104784	0.08488655	0.009526691	0.012943811	0.116350798	0.138831744	0.151916234	0.092806644	0.146080479	0.184191794	NA	NA	0.014070894	0.01870164	0.030448748	0.02895304	0.056618663	0.050789965
0.069707493	0.019413978	0.02353521	0.033797696	0.038506529	0.097955642	0.016841629	0.058368443	0.037205418	0.034557622	0.058829171	0.131293782	0.04006201	0.105265658	0.043904656	0.089945086	0.003801377	0.025251656	0.042945331	0.187590457	0.003579363	0.086258354	NA	NA	0.065223198	0.308023692	0.025976906	0.009182134	0.048390299	0.042485018
0.011374321	0.016869421	NA	NA	0.001768637	0.250378448	0.012885756	0.097179436	0.036965491	0.088505834	0.07540043	0.090641507	0.026830828	0.117343683	0.056272378	0.094449682	0.091746513	0.055403484	0.020941645	0.077838509	0.180250098	0.017416447	NA	NA	0.02869077	0.031968198	0.024100626	0.035622847	0.004566383	0.010090649
0.038624975	0.022599822	0.052210223	0.131729273	0.023307236	0.132170416	0.039593741	0.076409061	0.060029363	0.03572023	0.057325915	0.003431071	0.087684981	0.17063717	0.274138684	0.326587802	0.047471411	0.092428648	0.147461802	0.086329711	0.040094683	0.078236406	NA	NA	0.04584106	0.249841122	0.023372511	0.041357101	0.022233409	0.016993701
0.022959505	0.022005989	0.025512258	0.063294578	0.032494837	0.034842795	0.018934608	0.143148679	0.044122842	0.028163203	0.250217804	0.032975395	0.084040779	0.169252412	0.148215058	0.027282356	0.11426961	0.080739442	0.065834038	0.060739216	0.001748327	0.319272697	NA	NA	0.018295361	0.048078714	0.089665033	0.01286781	0.03179895	0.023154827
0.016869421	0.03953744	0.03922384	0.029904163	0.027979886	0.079778106	0.094072292	0.076930333	0.021920312	0.009139329	0.139205483	0.070336046	0.032801465	0.065127563	0.061303456	0.129203364	0.088582102	0.024674047	0.003638895	0.116652974	0.110907765	0.117210671	NA	NA	0.033872828	0.047565318	0.041729505	0.025039432	0.012917062	0.065883859
0.048189798	0.042848594	NA	NA	0.02736896	0.180544483	0.151062219	0.105267683	0.094286994	0.065187723	0.089766888	0.151812722	0.045477355	0.099186758	0.097069221	0.083064291	0.101964125	0.105789645	0.012825148	0.136349776	0.053239568	0.048693016	0.057565659	0.033140442	0.176666058	0.192356449	0.010446406	0.01840064	0.039965606	0.052737131
0.019914471	0.058521862	0.035474971	0.063657006	0.006570583	0.258342033	0.020681779	0.018280807	0.057151557	0.064727508	0.02482355	0.015689126	0.077174746	0.065305077	0.03005374	0.065919917	0.08559929	0.098369121	0.029783993	0.033086907	0.003303434	0.067336081	NA	NA	0.18502205	0.04263311	0.032592972	0.077848517	0.006239192	0.11211575
0.02694785	0.022959505	0.06681041	0.050880282	0.030384614	0.239651561	0.086424872	0.067473758	0.013100357	0.072850089	0.061672227	0.084535969	0.126669505	0.108635251	0.121736059	0.0434224	0.021813083	0.2253091	0.079364295	0.050007827	0.024512951	0.324424999	0.016561053	0.079156693	0.101932452	0.149996539	0.020257431	0.023298775	0.026032108	0.120476251
0.015361533	0.029487618	0.078939298	0.217467178	0.033354379	0.309135893	0.058420425	0.104182438	0.078053076	0.151385849	0.066245175	0.079653976	0.083622485	0.135335303	0.081444142	0.044855177	0.038398442	0.174625681	0.011935583	0.012808427	0.120258794	0.143711775	0.035198357	0.041576342	0.024562566	0.069065741	0.004696754	0.004189844	0.014813442	0.057904112
0.025590413	0.20795118	NA	NA	0.01685698	0.03869889	0.059276368	0.074227993	0.023699688	0.048273801	0.187865927	0.141294777	0.036593972	0.097796049	0.051079139	0.079621268	0.021813083	0.144993943	0.042468323	0.075343337	0.207704315	0.119486386	0.016561053	0.084389007	0.053987995	0.052837093	0.012332605	0.007781735	0.030853126	0.04530152
0.073037312	0.128385365	0.055863029	0.059904668	0.021520248	0.050353373	0.111202489	0.102372614	0.022381926	0.067403838	0.07130254	0.026335009	0.019523598	0.036600207	0.064872337	0.024756041	0.150591404	0.138551569	0.012825148	0.107483204	0.174827122	0.035970401	NA	NA	0.079200645	0.007754108	0.025976906	0.009578125	0.056618663	0.045177727
0.043905191	0.043905191	0.078939298	0.122766018	0.054184606	0.041897001	0.033735211	0.102881673	0.005465704	0.068082536	0.054174073	0.134869675	0.103767028	0.034471505	0.03503978	0.180114037	0.038398442	0.166649063	0.065834038	0.033236524	0.038495748	0.169021679	NA	NA	0.071617106	0.169924734	0.014900847	0.036929878	0.004566383	0.055382762
0.03672205	0.061610605	NA	NA	0.023307236	0.084170179	0.064314695	0.116648715	0.078053076	0.151169283	0.048706088	0.061288971	0.023810137	0.053797218	0.034909191	0.108225069	0.121917652	0.124076532	0.04385086	0.067915282	0.024512951	0.034765963	NA	NA	0.065223198	0.081333844	0.060462355	0.038319363	0.024866758	0.061186575
0.021826478	0.264020463	0.02353521	0.110418554	0.044731853	0.135500823	0.068585555	0.117616517	0.052567083	0.102447017	0.011485225	0.084596604	0.035828157	0.072145595	0.148975739	0.128022877	0.059327787	0.070212671	0.005107923	0.018396368	0.078107873	0.162094165	NA	NA	0.044460238	0.07268054	0.010446406	0.019808204	0.007599137	0.025966422
0.07986074	0.135812138	0.05952469	0.045138252	0.038016034	0.132465662	0.037263644	0.054465143	0.047238692	0.395181394	0.120642851	0.13452446	0.072280986	0.10971449	0.020973838	0.113024366	0.14907968	0.100636187	0.149962765	0.036702828	0.067702765	0.085022727	0.023714641	0.146564725	0.035415167	0.076928947	0.005610079	0.07931159	0.004554176	0.024315504
0.039759043	0.031851885	0.080420917	0.076116148	0.026349956	0.20847688	0.061552126	0.054711171	0.348410229	0.081336786	0.044127852	0.029591893	0.058116577	0.021130595	0.153584191	0.018121923	0.029921831	0.102282695	0.019790302	0.017516914	0.251533148	0.075211558	0.145251486	0.018226457	0.061553799	0.063944986	0.048817551	0.0698707	0.035944203	0.044214083
0.006421352	0.121378185	0.053846808	0.191462694	0.033354379	0.139520976	0.103767028	0.071940495	0.081525754	0.18747837	0.086618479	0.10986709	NA	NA	0.109002751	0.094650933	0.044455772	0.099209359	0.053582936	0.017407932	0.016273345	0.051286716	0.051419923	0.037071272	0.098606641	0.132083969	0.027903971	0.02831723	0.064563087	0.025568662
0.033574037	0.077282213	0.017824266	0.068216383	0.025652581	0.129143816	0.126041982	0.097782595	0.044122842	0.034807968	NA	NA	0.120769661	0.131308278	0.101521108	0.046772901	0.09191445	0.132622995	0.017916876	0.036942873	0.14931303	0.104096054	NA	NA	0.024562566	0.054416965	0.00943437	0.01990898	0.021473719	0.038591167
NA	NA	NA	NA	0.02736896	0.068041459	0.055839772	0.177830435	0.078437818	0.075264422	0.10262589	0.096067944	0.047578432	0.053080994	0.047952376	0.361142136	0.009633857	0.048399018	0.027949461	0.074355117	0.091182276	0.105139135	NA	NA	0.027392078	0.029279518	0.065816776	0.015449099	0.041258074	0.049799766
0.027576038	0.199557506	NA	NA	0.109630534	0.167603734	0.051907233	0.0572641	0.060073314	0.065119046	0.044056985	0.075959434	0.049603155	0.090484562	0.071605709	0.085719188	0.057751152	0.102471837	0.009402486	0.0341382	0.038495748	0.045671554	NA	NA	0.037853018	0.063714724	0.00985479	0.007460234	0.03179895	0.010816749
NA	NA	0.064288615	0.104227577	0.074044004	0.108930515	0.061415775	0.136068097	0.185791081	0.066315447	0.040968083	0.279423187	0.034380957	0.155946128	0.031312814	0.096672927	0.03098366	0.078187231	0.041489025	0.078687243	0.06385804	0.112891979	NA	NA	0.050873442	0.026260802	0.013110731	0.073934702	0.038037105	0.021883424
0.065347137	0.049155709	0.013374466	0.105257414	0.044251613	0.083617829	0.006985596	0.039896687	0.019776384	0.105582194	0.037320735	0.067304771	0.029104382	0.065225711	NA	NA	0.028717742	0.035273937	0.044549361	0.074378885	0.057142823	0.088134093	NA	NA	0.040929658	0.013438168	0.012332605	0.010948361	0.056938315	0.019401421
0.015452122	0.0832923	0.078939298	0.079667632	0.025652581	0.210405174	0.022848619	0.123986956	0.028766943	0.173769574	0.227142696	0.124624046	0.126023902	0.072652525	0.163156852	0.052253362	0.007962353	0.055831278	0.106571062	0.024231268	0.094799082	0.110314894	0.077088486	0.090074358	0.005163151	0.018621855	0.048817551	0.012525242	0.049936026	0.165003198
0.032183373	0.054641119	NA	NA	0.055506933	0.181309006	0.064968152	0.047038524	0.054226497	0.029566016	0.126504754	0.196304282	0.04274007	0.073161148	0.014470488	0.036934068	0.055038553	0.202678945	0.004584049	0.047425813	0.07023324	0.105094331	0.028917483	0.123498161	0.02428634	0.037520456	0.005610079	0.019273427	0.004566383	0.050809045
0.008688242	0.100259606	0.05952469	0.05952469	0.079738628	0.072583481	0.088792957	0.200623775	0.037205418	0.040517784	0.282561159	0.278341918	0.019740391	0.099107679	0.035498302	0.08355229	0.102861309	0.102310651	0.076382752	0.037494831	0.113385504	0.025311596	0.070313828	0.04373439	0.027947861	0.044720563	0.009003232	0.042090745	0.022233409	0.024976609
0.029828748	0.065598367	0.055863029	0.052225429	0.038843138	0.100458672	NA	NA	0.081525754	0.016642422	0.275269879	0.023127475	0.049473054	0.02912419	0.017187449	0.119227952	0.083499115	0.089434012	0.132771547	0.076893777	0.123531695	0.0715343	0.149169179	0.038410101	0.096897074	0.039094524	0.065816776	0.117568173	0.011578389	0.051657689
0.038624975	0.018639572	0.017824266	0.130181737	0.021520248	0.027780205	0.043360202	0.114772497	0.051351093	0.085881294	0.087203059	0.074822681	0.075369005	0.120141663	0.039266534	0.12465606	0.096670857	0.057487477	0.042211736	0.015346898	0.081199635	0.102583312	NA	NA	0.034169681	0.041806596	0.007200565	0.026136549	0.017396995	0.057157397
0.117033135	0.111697677	0.03922384	0.059247811	0.033354379	0.065031999	0.126041982	0.077082126	0.044122842	0.09874011	0.044011058	0.052244937	0.032850433	0.08587693	0.064920802	0.072055884	0.25043834	0.201458322	0.027949461	0.064204562	0.078107873	0.03620764	NA	NA	0.064532574	0.052886357	0.024100626	0.029857306	0.00512498	0.039131131
0.016500412	0.102406389	0.021467405	0.049765297	0.0553439	0.106492754	0.056417243	0.152004617	0.068417724	0.043954756	0.027741082	0.017021247	0.021189507	0.23086481	0.041007976	0.177898495	0.063534998	0.028422707	0.053582936	0.110593323	0.001748327	0.09870825	NA	NA	0.02869077	0.08090619	0.039638973	0.063964516	0.041258074	0.039311731
0.141636036	0.228154088	0.025512258	0.081538626	0.025652581	0.107519651	0.017576227	0.182498381	0.099614805	0.113991591	0.071580803	0.073567781	0.067450391	0.087720997	0.032324446	0.096588217	0.026643679	0.047195404	0.05447155	0.045058263	0.231340578	0.193793181	NA	NA	0.02719826	0.017734344	0.007200565	0.063772104	0.039965606	0.033685709
0.026133641	0.036845369	0.02353521	0.0708149	0.030191421	0.051784834	0.086424872	0.109744391	0.023793551	0.096925739	0.102219822	0.038578484	0.03711378	0.027952989	0.108632461	0.120562509	0.057885649	0.009043662	0.034093802	0.008522336	0.002045057	0.019198547	NA	NA	0.018295361	0.025546949	0.004696754	0.025868928	0.048390299	0.023643854
0.072702077	0.127180886	0.064288615	0.194270264	0.019553251	0.173138237	0.022346516	0.125915555	0.033925086	0.094866475	0.018640758	0.080420038	0.337304799	0.094327787	0.10959581	0.126701546	0.080953248	0.138257441	0.042077431	0.020625456	0.020558996	0.273947171	0.169720166	0.046831676	0.071617106	0.014189103	0.089665033	0.078134075	0.030157526	0.050635354
0.051797228	0.087626422	0.05952469	0.034738574	0.026349956	0.029637117	NA	NA	0.012847786	0.106052058	0.115799593	0.179218493	0.039724767	0.08946289	0.028255776	0.143987368	0.055038553	0.127792957	0.029127423	0.050788181	0.14605361	0.166026368	NA	NA	0.050873442	0.033782848	0.032592972	0.099470791	0.014253008	0.011721499
0.030947606	0.044771062	0.06681041	0.086802501	0.109630534	0.109823458	0.068585555	0.059578549	0.01991684	0.021601067	0.204034625	0.081425433	0.021084934	0.103628948	0.147650407	0.145897541	0.012987895	0.051472726	0.011935583	0.124625572	0.139882284	0.019916362	0.092044493	0.092754428	0.025190232	0.06449717	0.082834458	0.032404384	0.012412211	0.016480866
0.013131709	0.093282272	0.080420917	0.087552873	0.047690137	0.134416286	0.110855202	0.111061096	0.085790019	0.193779748	0.059973253	0.128358974	0.040410797	0.217170937	0.012840685	0.026100787	0.043465854	0.055310806	0.035280571	0.052310922	0.11028508	0.029857455	0.018901782	0.044752743	0.090693913	0.054018946	0.023435684	0.091408863	0.010740907	0.020021868
0.027999489	0.09675702	0.021467405	0.054311586	0.048587113	0.07277983	0.087024405	0.107749206	0.037205418	0.128960572	0.050883469	0.061252143	0.038573073	0.067099204	0.36225528	0.056053435	0.03098366	0.014703328	0.075051438	0.084252395	0.001748327	0.067663741	NA	NA	0.025805354	0.037277027	0.045308815	0.043389227	0.030405493	0.006960481
0.013127716	0.046988703	NA	NA	0.01685698	0.229505668	0.098463364	0.041111431	0.048209949	0.037205418	0.084084435	0.114223333	0.052597589	0.072430172	0.095531883	0.117209204	0.075912984	0.133875506	0.044549361	0.013762735	0.046107592	0.11717974	NA	NA	0.014930129	0.04605826	0.024669076	0.037448582	0.006239192	0.019748952
0.012577085	0.112539323	NA	NA	0.188135083	0.073855554	0.069654153	0.073245037	0.11845841	0.0455691	0.054296579	0.147595754	0.060442657	0.046468247	0.109389552	0.04082843	0.087955181	0.086276595	0.063130998	0.06605684	0.007435272	0.010380988	NA	NA	0.176666058	0.101078275	0.01610587	0.033902018	0.034862975	0.053432897
0.008688242	0.203929729	0.052210223	0.190544148	0.044251613	0.045625168	0.064968152	0.025053446	0.019776384	0.082618685	0.050461098	0.071053732	0.037537365	0.059175685	0.062642736	0.12069473	0.01137799	0.008326829	0.149962765	0.012860951	0.082394409	0.162018507	NA	NA	0.034169681	0.041081927	0.048817551	0.045738515	0.016382034	0.029713607
0.051797228	0.064527446	NA	NA	0.038016034	0.137118443	0.019141116	0.095217859	0.072031304	0.009403331	0.102440317	0.065064829	0.126669505	0.062446569	0.103921889	0.328591669	0.03098366	0.058646171	0.077959807	0.019138451	0.057588285	0.154949748	0.018736695	0.021108985	NA	NA	0.077511897	0.008989966	0.004566383	0.320491
0.030832547	0.095255907	NA	NA	0.188135083	0.081244635	0.022897767	0.035780944	0.013100357	0.061205229	0.082475384	0.113340209	0.021084934	0.039987159	0.126206043	0.133334486	0.081634904	0.09682383	0.067845207	0.207152371	0.084874713	0.104602202	0.076163595	0.078207363	0.010299523	0.071152994	0.029593856	0.032593631	0.014813442	0.048823884
0.027999489	0.077091218	NA	NA	0.055506933	0.023106198	0.027617068	0.021465978	0.048209949	0.027865514	0.084341626	0.093411578	0.126800875	0.088149073	0.071561478	0.224701484	0.08559929	0.098057742	0.029783993	0.046735739	0.032983176	0.155047775	0.057565659	0.091465323	0.014070894	0.097812365	0.013110731	0.027542745	0.039965606	0.08571635
0.027482706	0.025581122	0.025512258	0.066733148	0.03234695	0.03498873	0.016410196	0.075085513	0.022381926	0.044447791	0.108311788	0.124831927	0.059322438	0.113144031	0.123685749	0.137849783	0.111997199	0.078284439	0.085370064	0.040106901	0.04351244	0.036156941	NA	NA	0.076447536	0.079218372	0.027903971	0.062526847	0.009065102	0.1078064
0.025269366	0.032424268	0.023697202	0.125532702	0.015598344	0.090876959	0.012885756	0.060853033	0.11845841	0.011065413	0.009633857	0.024155548	0.061907128	0.083517647	0.176204057	0.148097432	0.108014235	0.228136353	0.041475256	0.022715102	0.149749126	0.243079681	NA	NA	0.025805354	0.07754039	0.032592972	0.097127325	0.097725494	0.06096531
0.00843611	0.04495395	0.055863029	0.104607689	0.019553251	0.119673182	0.056733593	0.072068308	0.021739641	0.022381926	0.0943541	0.109275318	0.052597589	0.076763111	0.070105392	0.081384498	0.072498212	0.022584198	0.017874701	0.009252474	0.020558996	0.022640965	NA	NA	0.176666058	0.057628302	0.029545122	0.03538174	0.012175264	0.058014443
0.031146896	0.07177038	0.06681041	0.031310808	0.047690137	0.092541631	0.047077143	0.062513023	0.015554233	0.053747379	0.219526192	0.152337292	0.017879879	0.127480252	0.110227177	0.105150292	0.103342024	0.102510989	0.046860308	0.033895923	0.06385804	0.036094039	0.019694605	0.084825116	0.012449457	0.122301956	0.057734835	0.008683072	0.035944203	0.07063122
0.057029921	0.051797228	0.013374466	0.136889915	0.026349956	0.114584096	0.224746235	0.033829143	0.046427301	0.017596875	0.10225637	0.110320886	0.057627151	0.053290177	0.056018349	0.094034723	0.003801377	0.07997172	0.073097405	0.038438011	0.005706955	0.107534621	0.076359081	0.214963829	0.02881918	0.015644792	0.009022824	0.040712721	0.026032108	0.037549568
0.013131709	0.031146896	0.03922384	0.111532828	0.006570583	0.298064497	0.079020686	0.04751771	0.033925086	0.046652764	0.043287109	0.095608708	0.050133503	0.282547681	0.051079139	0.106877211	0.098632311	0.098327985	0.029127423	0.028485188	0.107767781	0.02244251	NA	NA	0.064532574	0.027321986	0.020257431	0.047523746	0.021473719	0.135071815
0.016615103	0.078262036	0.078939298	0.300577099	0.032494837	0.225388701	0.022848619	0.030964	0.044122842	0.075241049	0.066245175	0.159590007	0.069687373	0.161020866	0.121736059	0.071203141	0.112377387	0.06378103	0.012825148	0.090469723	0.003579363	0.00520738	0.040869572	0.052496555	0.019146872	0.014185178	0.023372511	0.039663192	0.075197651	0.076470301
0.02583738	0.02583738	0.080420917	0.042739116	0.018368708	0.121715616	0.056417243	0.109476205	0.078218676	0.163487793	0.09885004	0.078069226	0.072332178	0.072042258	0.06385804	0.148697004	0.060376222	0.059300034	0.042468323	0.053822881	0.181553253	0.161582651	NA	NA	0.079200645	0.028787108	0.023435684	0.027929016	0.004517916	0.069806093
0.033574037	0.038265818	0.035474971	0.088347442	0.035494679	0.026827439	0.022897767	0.134111974	0.022381926	0.24545221	0.080849991	0.060796155	0.105673006	0.084266433	0.147650407	0.116978204	0.037725183	0.037989811	0.011000951	0.110073438	0.023668487	0.046164572	NA	NA	0.019146872	0.05276365	0.029545122	0.004818717	0.030405493	0.103719637
0.019704491	0.093743334	0.053846808	0.087363154	0.256409792	0.093593574	0.022710296	0.061892852	0.078055039	0.016098001	0.037151501	0.009600601	0.012987165	0.105034189	0.037294409	0.291155342	0.030427612	0.147559008	0.05447155	0.073892302	0.13019437	0.109045374	NA	NA	0.047683869	0.080726846	0.077511897	0.015751725	0.014813442	0.027214977
0.003539769	0.056939189	0.021467405	0.032859539	0.038506529	0.179060783	0.058420425	0.081305529	0.047367246	0.037894279	0.050883469	0.13819392	0.036114503	0.157247116	0.095147416	0.072418775	0.009564301	0.089643521	0.007414729	0.035962342	0.06385804	0.151263855	NA	NA	0.025805354	0.047674389	0.012715187	0.113464069	0.035944203	0.120023031
0.026155243	0.093941898	0.064288615	0.052282845	0.021121501	0.248459869	0.018934608	0.050782108	0.015554233	0.018207126	0.066895293	0.09547147	0.064059374	0.211725233	0.009526691	0.313284751	0.10501467	0.111564638	0.019790302	0.008707278	0.026030894	0.029172705	0.071526604	0.093158284	0.043674129	0.022214052	0.032592972	0.094533055	0.034862975	0.089833575
0.02338886	0.07368444	0.029362143	0.17563451	0.015598344	0.109643689	0.069654153	0.082716797	0.007995604	0.066767563	0.135356842	0.110078189	0.034604971	0.060599234	0.067911591	0.081733149	0.033686305	0.063209829	0.027949461	0.040560779	0.134343507	0.1515241	0.016935157	0.03537604	0.026438324	0.044946688	0.030074936	0.059943114	0.00512498	0.012624574
0.012207274	0.082162535	NA	NA	0.01685698	0.125432706	0.012381686	0.060190849	0.021032365	0.183820423	0.072023231	0.091602551	0.076866888	0.029819304	0.057822547	0.30260007	0.103058589	0.14068526	0.03560796	0.114622404	0.013270642	0.012476952	NA	NA	0.079801698	0.029730111	0.056513819	0.101240648	0.036537231	0.019410027
0.012577085	0.032933363	0.055863029	0.071869873	0.02631517	0.304896193	0.040123882	0.1004829	0.021920312	0.064506066	0.09381554	0.086913469	0.103767028	0.207658964	0.112664167	0.133178555	0.088896896	0.102555905	0.021795699	0.020028988	0.021976084	0.180910861	NA	NA	0.04584106	0.023633464	0.065816776	0.020330857	0.058389063	0.062569574
0.027482706	0.065367556	NA	NA	0.006570583	0.216516333	0.056733593	0.059510938	0.040406798	0.053424919	0.063326064	0.120886296	0.012463319	0.027115517	0.027773723	0.188863079	0.063326064	0.138323163	0.147461802	0.028726224	0.14189773	0.075553808	NA	NA	0.017503225	0.062216516	0.04392022	0.049050423	0.056618663	0.049504514
0.020382464	0.068289243	NA	NA	0.0553439	0.031011706	0.036768165	0.026605498	0.185791081	0.043728573	0.032312262	0.105293522	0.05069508	0.104489873	0.026268125	0.102957766	0.045848903	0.055968857	0.071639093	0.036361461	0.026705042	0.277132305	0.290881979	0.15650071	0.050873442	0.055504179	0.060462355	0.031695152	0.097725494	0.051305543
0.02338886	0.192958031	NA	NA	0.02887331	0.155665566	NA	NA	0.01991684	0.179008974	0.043624259	0.05863556	0.072514484	0.156757761	0.007308461	0.133046693	0.047471411	0.059572899	0.03660681	0.031657871	0.105926041	0.128966844	NA	NA	0.027817496	0.041792983	0.048817551	0.045191104	0.007599137	0.016877159
0.02583738	0.168929096	NA	NA	0.054586406	0.056593395	0.059276368	0.082563916	0.078218676	0.115800705	0.048388647	0.124387196	0.034465855	0.21176352	0.064011368	0.097532129	0.101964125	0.13165119	0.041093964	0.006559564	0.037438034	0.035226999	NA	NA	0.023559851	0.044918528	0.038582706	0.016784899	0.056618663	0.051560016
0.033051126	0.062008114	0.080420917	0.025512258	0.014660306	0.052600322	0.034509843	0.041964224	0.078055039	0.049900863	0.027590306	0.040974175	0.045477355	0.168886936	0.003922414	0.05197963	0.09575518	0.091191661	0.024231165	0.076121499	0.14931303	0.055462984	NA	NA	0.043386801	0.184094804	0.017438229	0.018743389	0.004517916	0.028017592
0.017383886	0.147215837	NA	NA	0.030384614	0.051791549	0.040123882	0.082899453	0.008877306	0.092589781	0.05158288	0.129510988	0.126800875	0.100733421	0.105011605	0.049668163	0.064432774	0.099259634	0.017923056	0.041729613	0.046794382	0.20978441	0.020340207	0.040259268	0.012449457	0.006865651	0.004696754	0.025842722	0.022233409	0.082147312
0.022959505	0.073124678	0.078939298	0.029362143	0.074044004	0.081105825	0.036603455	0.085589213	0.086351033	0.245308796	0.08816843	0.10218037	0.152503622	0.090119075	0.077616745	0.069295437	0.053799925	0.115229238	0.014551956	0.013632376	0.022392214	0.07154294	0.057588521	0.099851253	0.027392078	0.161142113	0.024165113	0.031272276	0.009065102	0.103058644
0.008688242	0.017383886	0.055863029	0.179705653	0.030191421	0.081243456	0.135748458	0.051171285	0.060029363	0.027418378	0.039749102	0.123514193	0.052597589	0.086179776	0.035498302	0.043218329	0.162598855	0.124459954	0.046860308	0.014254873	0.06385804	0.055028911	0.193722178	0.043385203	0.023082054	0.063970936	0.013110731	0.051549975	0.036537231	0.121134398
0.039759043	0.063249407	0.025512258	0.118564949	0.0553439	0.039811859	0.064675596	0.08434026	0.040579871	0.167142067	0.028477846	0.039974902	0.019605509	0.22989052	0.058579578	0.178451486	0.246997098	0.170678753	0.041489025	0.031679441	0.018874232	0.2038524	NA	NA	0.019146872	0.066499602	0.030023327	0.079106135	0.016382034	0.122806797
0.051797228	0.096591645	0.03922384	0.105674345	0.029210375	0.086441354	0.101099066	0.090962946	0.021032365	0.078002657	0.07130254	0.11161987	0.04006201	0.068332628	0.024844453	0.176277028	0.108014235	0.076091328	0.020475421	0.028090425	0.016381113	0.196460017	NA	NA	0.015207205	0.110695212	0.060462355	0.060466386	0.049936026	0.012097319
0.03580454	0.03201174	0.029362143	0.137187435	0.01685698	0.127227804	0.088792957	0.092560817	0.151704111	0.05818456	0.02409899	0.045791662	0.021084934	0.041324001	0.02594654	0.013567857	0.024939168	0.035956873	0.142362191	0.097783484	0.053071295	0.118802302	NA	NA	0.099804065	0.044928654	0.028057396	0.022119516	0.014253008	0.045859436
0.101555352	0.083217285	NA	NA	0.025652581	0.083408933	0.037263644	0.086516306	0.047367246	0.056334447	0.023562428	0.07003446	NA	NA	0.019433185	0.05586809	0.107326774	0.053793662	0.013385049	0.080395411	0.058619298	0.092942281	NA	NA	0.18502205	0.038738868	0.024669076	0.022006379	0.011578389	0.017654217
0.051797228	0.077080263	0.017824266	0.029362143	0.001768637	0.073526292	0.086424872	0.114592496	0.018621825	0.060393709	0.057954495	0.127730889	0.123097563	0.053571916	0.130924072	0.045594105	0.098891579	0.125672998	0.033887581	0.073320465	0.047289273	0.075325991	0.016965359	0.075445088	0.101932452	0.100888434	0.041852345	0.017603868	0.075197651	0.060692794
0.053924285	0.013127716	NA	NA	0.006570583	0.041503439	0.016377599	0.199882158	0.051351093	0.109521182	0.020387292	0.076765085	0.152503622	0.071009937	0.205401439	0.103547072	0.03098366	0.204982158	0.042211736	0.051562335	0.048544969	0.051709812	NA	NA	0.027817496	0.083738338	0.00985479	0.037768203	0.058389063	0.067408413
0.013127716	0.071336396	0.05952469	0.158513466	0.073526292	0.227594706	0.015710407	0.159174035	0.022381926	0.103843507	0.005877619	0.139361178	0.076866888	0.11272688	0.001729797	0.207345755	0.018417941	0.069561845	0.043218327	0.02956761	0.035825245	0.032652467	0.032144807	0.070531968	0.012449457	0.031549981	0.005610079	0.00728098	0.067402075	0.036964102
0.016794975	0.049941486	0.029362143	0.150955187	0.108960611	0.06675297	0.04011822	0.073196622	0.028915138	0.046069814	0.009828714	0.008714473	0.017879879	0.123569953	0.02594654	0.02987397	0.129357759	0.072292943	0.075051438	0.02240211	0.033021692	0.162303173	NA	NA	0.040929658	0.115060988	0.009003232	0.00645586	0.004517916	0.00779207
0.014208367	0.031180321	0.02353521	0.104406289	0.035494679	0.023106198	0.022502179	0.143730671	0.078437818	0.037408444	0.02086475	0.166490864	0.139746625	0.103431675	0.068075901	0.05456792	0.066767366	0.276015081	0.073097405	0.077732988	0.059466267	0.096088631	NA	NA	0.050925381	0.052991744	0.027030694	0.039740466	0.059571974	0.06804415
0.033574037	0.054609493	0.064288615	0.049936831	0.027979886	0.13815797	0.087518782	0.077824924	0.060029363	0.049141151	0.028720287	0.037092879	0.071139496	0.076655444	0.007505697	0.090005622	0.002469899	0.092719811	0.083805008	0.034692527	0.078529129	0.095991685	0.016935157	0.229688493	0.18502205	0.036377228	0.017438229	0.01314512	0.03179895	0.118980187
0.027178734	0.050709589	NA	NA	0.013144687	0.119110296	0.052797488	0.090446722	0.060157475	0.013826537	0.048388647	0.065045212	0.103767028	0.136475973	0.028255776	0.047624915	0.028717742	0.15809613	0.001727682	0.147070384	0.11354395	0.072255458	0.168193681	0.104703765	0.02428634	0.054594609	0.079722016	0.014341596	0.234742687	0.034231328
0.046159663	0.03055046	0.080420917	0.137187435	0.021520248	0.020546578	0.034604971	0.123542306	0.037205418	0.036499242	0.097434732	0.181011294	0.080579633	0.259048143	0.135695353	0.193625533	0.019545664	0.152049932	0.019790302	0.065241769	0.002006752	0.276682254	NA	NA	0.042355514	0.090130668	0.023435684	0.116494023	0.024866758	0.063987421
0.023318865	0.051184489	NA	NA	0.048587113	0.25997892	0.040183594	0.018996131	0.048209949	0.062315246	0.027741082	0.192412412	0.083293962	0.090045656	0.238129958	0.086027036	0.060557273	0.100352738	0.046860308	0.036738894	0.055200169	0.14902831	NA	NA	0.028156955	0.059775106	0.077511897	0.057413436	0.056618663	0.054960817
0.142677128	0.074898616	0.055863029	0.204968255	0.188135083	0.035494679	0.026068925	0.102993172	0.033925086	0.033671865	0.113701167	0.088191603	0.016841629	0.03176784	0.097082438	0.104301957	0.101227689	0.12572592	0.287938992	0.130032767	0.088606907	0.128487807	NA	NA	0.093211838	0.096653967	0.014900847	0.035473423	0.097725494	0.053889356
0.066698943	0.062099204	0.013374466	0.048728596	0.006243411	0.04503744	0.064314695	0.050534508	0.072357246	0.051158245	0.024604435	0.072023231	0.051976631	0.087952874	0.113728129	0.110999017	0.101440534	0.067331653	0.087266039	0.02739934	0.026705042	0.04488114	NA	NA	0.096897074	0.157373753	0.035575925	0.090166433	0.056938315	0.066744688
0.053924285	0.091438833	0.06681041	0.061249565	0.060947339	0.230512216	0.045539004	0.085496524	0.03749712	0.138735283	0.138687347	0.067611359	0.05374191	0.074208711	0.024844453	0.122936211	0.053480292	0.05372953	0.022560605	0.009040216	0.14605361	0.10100927	0.006809337	0.066514999	0.032690664	0.089366817	0.004228981	0.003969986	0.00512498	0.044837829
0.018269403	0.084870201	0.040526772	0.122674741	0.015347019	0.080914851	0.017576227	0.08488655	0.125250265	0.108606059	0.025053494	0.035816932	0.052597589	0.070087437	0.049532768	0.019415606	0.024939168	0.033849156	0.044549361	0.143490712	0.003701128	0.154771265	0.061926704	0.077418733	0.076447536	0.076742208	0.023435684	0.011275485	0.021473719	0.050579674
0.056284737	0.049846504	0.017824266	0.217412026	0.018368708	0.061588151	0.044028796	0.165143833	0.048209949	0.110126601	0.089766888	0.118416734	0.049473054	0.074082195	0.066062784	0.265330768	0.098891579	0.1145418	0.035633101	0.104010452	0.174827122	0.052676775	NA	NA	0.012449457	0.06369702	0.007200565	0.037065424	0.03179895	0.008577957
0.010866375	0.120174795	NA	NA	0.217419655	0.159229836	0.028129163	0.064121454	0.047367246	0.071202924	0.046431494	0.030968445	0.02667256	0.231396424	0.035498302	0.036468681	0.044455772	0.070836365	0.175188078	0.01662694	0.078190116	0.082348431	0.199468782	0.095952308	0.028156955	0.109313518	0.041852345	0.019331715	0.022233409	0.070173986
0.008688242	0.071899402	0.021467405	0.046414597	0.013144687	0.065065756	0.057340201	0.076708783	0.037205418	0.137102267	0.116495429	0.228389548	0.050987574	0.085802731	0.103921889	0.067206258	0.046711039	0.078860404	0.013385049	0.022881092	0.140451474	0.231643331	NA	NA	0.071617106	0.15197606	0.009022824	0.15157183	0.016382034	0.019129759
0.041510196	0.047662946	0.023697202	0.167991283	0.032494837	0.148379954	NA	NA	0.013100357	0.0932004	0.072023231	0.116495429	0.049238091	0.182830863	0.040642549	0.05253245	0.063330513	0.07307176	0.04488256	0.012593483	0.003076285	0.012702807	0.328551436	0.092435047	0.099804065	0.041342263	0.012332605	0.016130712	0.056618663	0.053019584
0.015452122	0.083341381	NA	NA	0.035494679	0.001768637	0.083622485	0.066681157	0.018621825	0.286722764	0.039560943	0.231014314	NA	NA	0.015997835	0.029022007	0.082826455	0.119832072	0.041059254	0.030082853	0.00834229	0.005878117	NA	NA	0.009933931	0.098011842	0.014900847	0.051252597	0.034862975	0.028706103
0.016615103	0.053681245	NA	NA	0.001768637	0.041561997	0.035107145	0.141491129	0.021739641	0.011259424	0.009633857	0.081390735	0.062685373	0.051264024	0.001286618	0.324839645	0.114519602	0.106170487	0.015735736	0.018292999	0.085029903	0.045283217	0.111195526	0.023474778	0.053987995	0.066091213	0.04392022	0.023835931	0.012917062	0.073742613
0.024585047	0.032733398	0.03922384	0.079378055	0.032947625	0.110431504	0.144810352	0.082050379	0.019776384	0.038591401	0.047035467	0.208336232	0.09080673	0.063956741	0.06385804	0.104982607	0.055903948	0.079930069	0.034150198	0.087169219	0.074882474	0.194846649	0.012712316	0.044208877	0.004769261	0.253211386	0.024165113	0.034576741	0.010740907	0.079416473
0.008688242	0.021908895	0.078939298	0.089051204	0.013144687	0.051910445	0.086424872	0.081422249	0.078053076	0.14129388	0.092722989	0.139735119	0.021189507	0.193120673	0.106680074	0.16042181	0.180175183	0.100560529	0.060248913	0.072847891	0.082394409	0.057151554	NA	NA	0.051995552	0.140829582	0.056513819	0.059446007	0.030405493	0.044032338
0.014603851	0.115608239	0.017824266	0.068588515	0.02736896	0.08558313	NA	NA	0.021920312	0.061510075	0.037151501	0.123577339	0.117647457	0.059835942	0.014470488	0.104342417	0.066767366	0.098030979	0.027949461	0.048827482	0.021047347	0.080101287	0.018736695	0.219537244	0.176666058	0.124965513	0.024100626	0.042409231	0.038037105	0.04353275
NA	NA	0.02353521	0.048321278	0.015347019	0.063211732	0.001987648	0.042372252	0.050980948	0.098189303	0.043633694	0.160423971	0.052597589	0.081937916	0.088590361	0.059418392	0.101851451	0.114274402	0.01518114	0.022276532	0.016273345	0.206556915	NA	NA	0.017503225	0.087886967	0.00985479	0.036998512	0.030157526	0.064340861
0.01647228	0.044992691	0.080420917	0.237372901	0.035494679	0.097341937	0.034509843	0.034753284	0.046427301	0.032874316	0.072684399	0.018559096	0.037537365	0.097445744	0.057822547	0.023670469	0.113582009	0.112943016	0.042945331	0.033227443	0.028644567	0.086757055	0.013837757	0.057396349	0.030703279	0.042846965	0.04687587	0.008818205	0.019829145	0.099198462
0.02887372	0.088601688	NA	NA	0.060947339	0.050634862	0.022498379	0.11522649	0.033925086	0.039059678	0.130867522	0.092588927	0.021571983	0.08495266	0.021686346	0.038947712	0.111997199	0.05725087	0.003638895	0.03330978	0.091182276	0.089362131	0.032144807	0.053632935	0.093310224	0.064525	0.077511897	0.013337279	0.032590726	0.015907843
0.032190411	0.0414894	0.040526772	0.078939298	0.047690137	0.146255928	0.016841629	0.076968189	0.021297698	0.133104253	0.132670595	0.19530506	0.066152371	0.043974015	0.088956931	0.081053197	0.252074017	0.038878011	0.033887581	0.032842174	0.226604504	0.025688651	0.024663683	0.022451031	0.040929658	0.049502049	0.030448748	0.044744355	0.035944203	0.100287209
0.030947606	0.146780834	NA	NA	0.038416633	0.061281315	0.033800788	0.255634849	0.099614805	0.053999631	0.086618479	0.100412737	0.059322438	0.014572483	0.01547203	0.062705317	0.018052529	0.155797483	0.075051438	0.035788333	0.082355209	0.101335057	NA	NA	0.042355514	0.070160955	0.005610079	0.074758007	0.012175264	0.030840396
0.021908895	0.059325825	0.013374466	0.027236185	0.025467549	0.013144687	0.132585221	0.182686251	0.177898831	0.228626342	0.282561159	0.044243633	0.044028796	0.064122829	0.045510227	0.064490329	0.128042458	0.157890758	0.012825148	0.01175566	0.079132809	0.077257883	0.223036605	0.068277163	0.041296895	0.069597931	0.029593856	0.060234096	0.053165588	0.053319263
0.017383886	0.074914424	0.06681041	0.050807184	NA	NA	0.055680576	0.049061131	0.022381926	0.061695427	0.120222164	0.061895761	0.03015157	0.059973931	0.105011605	0.082326129	0.102861309	0.101612825	0.066050693	0.095092138	0.091399182	0.090284337	NA	NA	0.027817496	0.074437879	0.016185116	0.053106463	0.006239192	0.039475546
0.044241042	0.111034473	NA	NA	0.018042893	0.054360703	0.015377962	0.020127815	0.051351093	0.007058763	0.136184925	0.055482952	0.03711378	0.061472997	0.083882165	0.088885315	0.126893538	0.158502804	0.043218327	0.057571711	0.218134207	0.382316133	0.051106359	0.074232936	0.085855404	0.090011335	0.057734835	0.027815299	0.007599137	0.01860178
0.038624975	0.046017949	0.040526772	0.051331759	NA	NA	0.012140907	0.065545683	0.036965491	0.188121602	0.173993274	0.11790538	0.029004374	0.039469487	0.039760524	0.051262904	0.246997098	0.156752927	0.024040138	0.021294614	0.012303053	0.056376515	0.011718463	0.034261802	0.025190232	0.078037079	0.034531574	0.01337895	0.004517916	0.21159056
0.045013477	0.058822918	0.021467405	0.133206028	0.038506529	0.074593919	0.054707559	0.198210266	0.060157475	0.222216284	0.089987901	0.02409899	0.039724767	0.095591697	0.167962045	0.066567937	0.037725183	0.014469132	0.08600516	0.023357768	0.084874713	0.036413845	0.076359081	0.252198889	0.065223198	0.091693913	0.039638973	0.034125879	0.03179895	0.11580419
0.058822918	0.029976576	0.080420917	0.131181596	0.256409792	0.077871003	0.051287508	0.061390497	0.025074078	0.01457441	0.02409899	0.063430942	0.034380957	0.074884846	0.054784297	0.109576921	0.151067697	0.115029422	0.020475421	0.026491337	0.002021687	0.11183393	0.194429352	0.022373297	0.042355514	0.053740749	0.00943437	0.099775087	0.010740907	0.023043163
0.019704491	0.023133781	NA	NA	0.02631517	0.030560675	0.098463364	0.067103997	0.021920312	0.041202212	0.021252329	0.048930705	0.070010193	0.091804892	0.09408389	0.070546001	0.053480292	0.043408054	0.009170773	0.011803705	0.052216166	0.115132992	0.011248039	0.309817931	0.098606641	0.049786956	0.030448748	0.038840578	0.009065102	0.015957305
0.027482706	0.027979227	0.02353521	0.13310753	0.217419655	0.107596511	0.045539004	0.059770433	0.008877306	0.037047583	0.126881416	0.305793275	0.014649366	0.158174218	0.017153626	0.272794711	0.082826455	0.096823654	0.085962117	0.019533614	0.046794382	0.003267383	0.047241936	0.082816536	0.090693913	0.047918019	0.082834458	0.05190285	0.017396995	0.042497032
0.010866375	0.031146896	0.064288615	0.086776156	0.073526292	0.150710055	0.123983428	0.025176331	0.068417724	0.024871929	0.082475384	0.093565788	0.123097563	0.117714931	0.019433185	0.066355923	0.09191445	0.150251858	0.021721164	0.011737971	0.047289273	0.131571937	NA	NA	0.02806144	0.08701016	0.012332605	0.072017175	0.234742687	0.151696611
0.00843611	0.055652481	0.05952469	0.08046569	0.03234695	0.197966255	0.068585555	0.109487816	0.01460883	0.060157475	0.042788234	0.079890998	0.117647457	0.070727056	0.126206043	0.165700839	0.044455772	0.086467082	0.022893076	0.19102968	0.056256347	0.171845547	NA	NA	0.079200645	0.012404845	0.010666041	0.046339575	0.034862975	0.037514752
0.031146896	0.071017144	0.017824266	0.076388434	0.032423951	0.064005207	0.025729638	0.068856531	0.036016229	0.044845622	0.050461098	0.013370577	0.103767028	0.086534551	0.101521108	0.038675706	0.028717742	0.221582768	0.022560605	0.367218565	0.117323115	0.083570719	NA	NA	0.050873442	0.038928799	0.007200565	0.01907804	0.016382034	0.00873171
0.142480545	0.048314433	NA	NA	0.033354379	0.091182241	0.136535511	0.081910692	0.053533951	0.080120053	0.082377822	0.127929445	0.077174746	0.056595369	0.021670687	0.024349209	0.087955181	0.09833577	0.158906787	0.045217534	0.065236312	0.066314419	NA	NA	0.005163151	0.039260613	0.08506969	0.024196922	0.011578389	0.016561959
0.032695536	0.189088134	NA	NA	0.030252428	0.212341345	0.067103997	0.107390242	0.081525754	0.083554445	0.138687347	0.147244004	0.088984563	0.155981251	0.024512951	0.144363092	0.088083456	0.06676643	0.004584049	0.009977315	0.277202371	0.050316925	NA	NA	0.017503225	0.054726956	0.104806381	0.080173977	0.039965606	0.023905387
0.032695536	0.092088905	0.025512258	0.089130621	0.0553439	0.067356223	0.064314695	0.134150197	0.022381926	0.033733559	0.024604435	0.193105186	0.133896568	0.159339969	0.064011368	0.090093099	0.062533828	0.232821064	0.026377459	0.028197616	0.110618323	0.102117815	NA	NA	0.050925381	0.055325036	0.027459838	0.011975083	0.03179895	0.046529726
0.027576038	0.060808308	0.02353521	0.052454126	0.023614098	0.063832227	0.014576466	0.154233656	0.185791081	0.012132042	0.02015402	0.105118847	0.139746625	0.118873777	0.054634167	0.073256537	0.008385543	0.043326983	0.085962117	0.046187933	0.018874232	0.226347811	0.076199156	0.070179532	0.051995552	0.072057485	0.020257431	0.026713111	0.022233409	0.051452686
0.096091921	0.105084113	NA	NA	0.044251613	0.161522414	0.034553451	0.045941686	0.023699688	0.066516758	0.037758452	0.148418294	0.014168825	0.046588818	0.04438321	0.087133629	0.078993105	0.052583071	0.065834038	0.104060075	0.005032658	0.116397933	0.089383117	0.139329679	0.035415167	0.123860009	0.029545122	0.035442459	0.001397269	0.107494831
0.015686961	0.050177598	0.06681041	0.090262629	NA	NA	0.039593741	0.079698329	0.072357246	0.186404943	0.07844212	0.06789377	0.019740391	0.071412114	0.163156852	0.076978893	0.026643679	0.057105478	0.005107923	0.038595762	0.003303434	0.122118323	0.089936511	0.094297965	0.071617106	0.014948813	0.007602436	0.012867103	0.058389063	0.058468271
0.027178734	0.026236814	0.040526772	0.058205105	0.038843138	0.058993536	0.110855202	0.101205197	0.149480328	0.06624287	0.026521616	0.126993953	0.060442657	0.047965496	0.175688026	0.123960327	0.040878324	0.02530626	0.005917252	0.012924841	0.207704315	0.290110626	0.090250178	0.133882299	0.093211838	0.06958667	0.009022824	0.041057675	0.017396995	0.078284046
0.049053804	0.050031106	0.052210223	0.141802795	0.029928692	0.089999197	0.057340201	0.037644061	0.00966176	0.057163991	0.02409899	0.045376925	0.027279169	0.211301965	0.061303456	0.090341163	0.114519602	0.097686225	0.073097405	0.016763963	0.052222779	0.111928231	0.080324748	0.046863104	0.041527389	0.068646547	0.023435684	0.026539784	0.234742687	0.011768701
0.021239241	0.067782618	0.013374466	0.111119192	0.055506933	0.048964458	0.023595903	0.029860878	0.040579871	0.15395431	0.022184229	0.064359182	0.101508993	0.091189336	0.077731433	0.106983595	0.044129275	0.146848953	0.079364295	0.183399015	0.097788175	0.13072209	NA	NA	0.040929658	0.039925934	0.027030694	0.032348345	0.004566383	0.009128895
0.025590413	0.267113418	0.080420917	0.104750309	0.027979886	0.029119374	0.064968152	0.033656675	0.024192455	0.060310495	0.096986579	0.065599201	0.18928792	0.107313675	0.085256591	0.091588792	0.047471411	0.058955537	0.018928944	0.022660663	0.134669122	0.054996923	NA	NA	0.032690664	0.097237335	0.029593856	0.017644187	0.006239192	0.022193834
NA	NA	NA	NA	0.025677537	0.211748667	0.052797488	0.185490297	0.094286994	0.039901555	0.02124613	0.126334189	0.07229094	0.079367092	0.330426964	0.067607293	0.12390601	0.141762958	0.126261032	0.131493908	0.005706955	0.230342541	NA	NA	0.069246468	0.010520227	0.030074936	0.022952227	0.065315032	0.092220264
0.012077359	0.030699264	0.05952469	0.096750973	0.029119374	0.037971826	0.049104472	0.107122507	0.079839004	0.243765053	0.061117167	0.070072604	0.076866888	0.103161242	0.038495748	0.118594509	0.103058589	0.057149763	0.03936404	0.068741704	0.063312912	0.07451474	NA	NA	0.027947861	0.043049232	0.034531574	0.02565495	0.038037105	0.058071676
0.028150503	0.077707771	0.053846808	0.042260645	0.029119374	0.107413489	0.056733593	0.04783424	0.050980948	0.048123479	0.070067186	0.08744877	0.060442657	0.166702194	0.085256591	0.084885792	0.057885649	0.199748791	0.209202714	0.039825849	0.030161065	0.025544276	0.040854	0.038677848	0.014930129	0.033996931	0.023372511	0.031027452	0.017396995	0.056652912
0.025269366	0.054258865	NA	NA	0.044061611	0.147139428	0.019141116	0.119247901	0.081525754	0.022752808	0.108960342	0.052477143	0.114021001	0.096950645	0.001286618	0.039059309	0.049697085	0.124797986	0.066050693	0.085945877	0.056256347	0.073125496	NA	NA	0.11640897	0.027422947	0.025976906	0.089585277	0.032590726	0.03319278
0.03229648	0.03229648	0.013374466	0.113668937	0.108960611	0.226045483	0.023595903	0.100855889	0.033721895	0.128490252	0.089766888	0.012260578	0.152503622	0.076804058	0.081535131	0.090981594	0.012700566	0.015695371	0.016439645	0.02793552	0.017750877	0.012192069	NA	NA	0.025805354	0.049278823	0.014900847	0.065259035	0.027184243	0.020123612
0.031508852	0.069861608	0.06681041	0.054677197	0.017075586	0.030318806	0.014156224	0.164597508	0.012228345	0.049267802	0.093971712	0.107440248	0.04274007	0.074223542	0.043591757	0.09615404	0.12390601	0.152910545	0.085607701	0.116297493	0.110618323	0.109367477	0.011351814	0.103887932	0.06614223	0.051813758	0.030074936	0.022770186	0.049936026	0.188730774
0.048077756	0.068993529	0.035474971	0.11534893	0.025652581	0.175932262	0.123983428	0.061936531	0.021297698	0.08009716	0.081043312	0.087956249	0.049603155	0.230367067	0.077582966	0.087859001	0.252074017	0.033426028	0.009170773	0.069324471	0.052222779	0.113683454	NA	NA	0.01683089	0.035407801	0.041729505	0.065301579	0.007599137	0.24919494
0.047243555	0.062703917	0.05952469	0.081538626	0.026349956	0.092578784	0.059276368	0.066178023	0.00966176	0.039389966	0.077978186	0.088563192	0.033922566	0.106687372	0.064011368	0.070553141	0.103058589	0.109148789	0.049162845	0.043531927	0.029381786	0.103748561	NA	NA	NA	NA	0.060462355	0.029791056	0.030405493	0.099246417
0.018525615	0.07095511	0.025512258	0.265142332	NA	NA	0.088792957	0.133995356	0.053533951	0.064868452	0.017403685	0.038012747	0.072798081	0.092102445	0.017187449	0.08305368	0.09575518	0.104971725	0.044549361	0.041645547	0.12857921	0.143805779	NA	NA	0.034169681	0.039914301	0.030023327	0.01217565	0.016382034	0.127027916
0.042177543	0.081829826	NA	NA	0.015347019	0.046767349	0.017576227	0.114881618	0.023793551	0.030324735	0.077322681	0.158326731	NA	NA	0.02846519	0.07653001	0.092716928	0.137688303	0.043218327	0.121251659	0.091182276	0.108810493	0.049885014	0.028319966	0.029297869	0.011027834	0.077511897	0.03629955	0.097725494	0.060668665
0.0211447	0.043586834	NA	NA	0.023614098	0.029850796	0.094072292	0.082203099	0.068417724	0.026691095	0.119071274	0.089243526	0.18928792	0.097081364	0.064175765	0.102750268	0.038398442	0.224489548	0.077959807	0.015504087	0.162668709	0.089110914	NA	NA	0.023559851	0.015405497	0.089665033	0.026015973	0.021473719	0.252998515
0.018042113	0.055038767	0.052210223	0.104750309	0.079738628	0.034137805	0.049104472	0.10856987	0.072495138	0.09882531	0.005877619	0.059477179	0.126023902	0.041170663	0.1038336	0.052059181	0.059308021	0.085984844	0.041475256	0.106681271	0.003468162	0.055236481	NA	NA	0.027947861	0.037920968	0.048817551	0.118993702	0.00512498	0.078244406
0.03021421	0.036090373	0.064288615	0.079469897	0.018042893	0.050900908	0.19289111	0.152260372	0.048209949	0.078637654	0.042225555	0.046229829	0.023810137	0.027911115	NA	NA	0.037347789	0.100725	0.003638895	0.139001403	0.030161065	0.063744332	NA	NA	0.054879004	0.060724806	0.056513819	0.061333719	0.004517916	0.012419759
0.065347137	0.112873468	0.080420917	0.078446897	0.006243411	0.12288123	0.086424872	0.120920838	0.072495138	0.033248699	0.120496103	0.137170376	0.103767028	0.02194473	0.11028508	0.221091505	0.091746513	0.066174796	0.030925782	0.05195998	0.14189773	0.080501166	NA	NA	0.024562566	0.011214829	0.065816776	0.037089082	0.03179895	0.006991488
0.069707493	0.082863826	0.017824266	0.122574447	0.021520248	0.04219085	0.064675596	0.017749183	0.078218676	0.221188715	0.052679407	0.209843189	0.021571983	0.123154972	0.06395244	0.081376344	0.133798972	0.092426538	0.041475256	0.042542543	0.032417565	0.032211415	NA	NA	0.11640897	0.079576591	0.089665033	0.12065988	0.014253008	0.021731848
0.048077756	0.181239887	NA	NA	0.030191421	0.020564805	0.051505783	0.025732648	0.021784498	0.05008774	0.0713926	0.135922407	0.100384179	0.202233764	0.077861836	0.071805676	0.00765821	0.019477256	0.019790302	0.035232067	0.043351719	0.022361818	NA	NA	0.041296895	0.074109443	0.017438229	0.043861649	0.019829145	0.017999408
0.016569676	0.030769207	0.055863029	0.072762787	0.125983874	0.171566445	NA	NA	0.022002356	0.166623364	0.018640758	0.243902789	0.076409061	0.087756375	0.054634167	0.0601203	0.052380708	0.021271418	0.075051438	0.032987452	0.078529129	0.098436623	NA	NA	0.009788777	0.007432884	0.057734835	0.044824605	0.006239192	0.016051679
0.034810648	0.087227322	0.078939298	0.090085641	0.030252428	0.066161061	0.020681779	0.072582433	0.012847786	0.027688977	0.147502298	0.038551003	0.087756375	0.038915175	0.024512951	0.05384439	0.033686305	0.102834698	0.013385049	0.039589325	0.177362652	0.163491898	0.025771005	0.192565634	0.061553799	0.054287826	0.077511897	0.023270572	0.014813442	0.050149461
0.040076433	0.058410383	NA	NA	0.048587113	0.085268601	0.126041982	0.115789083	0.047367246	0.013476324	0.092882748	0.029095316	0.029104382	0.119628016	0.028255776	0.028297596	0.055903948	0.063396984	0.065834038	0.057016196	0.028255776	0.072872488	0.071526604	0.063712676	0.003610902	0.063336202	0.035667601	0.02350739	0.004566383	0.009496929
0.016615103	0.056672648	0.05952469	0.059247811	0.256409792	0.037741999	0.077257245	0.091848378	0.078437818	0.11662652	0.065774114	0.095900938	0.071139496	0.127546339	0.117467314	0.1486899	0.091805095	0.198120308	0.042945331	0.072138923	0.084033025	0.075147785	NA	NA	0.015207205	0.040218563	0.023372511	0.043731511	0.049936026	0.010679937
0.017916856	0.060922173	0.02353521	0.065117447	0.038416633	0.059611098	0.067595019	0.105849328	0.099614805	0.048744536	0.027741082	0.027015236	0.019605509	0.236936455	0.053602775	0.026385652	0.149372406	0.12094102	0.024231165	0.056779404	0.071709005	0.081008635	NA	NA	0.02881918	0.090496191	0.024669076	0.05189959	0.010740907	0.032377105
0.030405484	0.039509873	NA	NA	0.02631517	0.105645847	0.018934608	0.130921429	0.072357246	0.047631004	0.128286877	0.088172211	0.018934608	0.196752324	0.110920366	0.095434679	0.087522546	0.153633002	0.039171473	0.054811358	0.079802534	0.101663249	NA	NA	0.019146872	0.015135106	0.005610079	0.060526862	0.009065102	0.008409498
0.019914471	0.041377483	NA	NA	0.021121501	0.073922961	0.022346516	0.082529613	0.053533951	0.054543054	0.074202419	0.058078839	0.070245908	0.081380746	0.005706955	0.128751671	0.11515384	0.040429675	0.060248913	0.157606642	0.021047347	0.094441788	NA	NA	0.033872828	0.035603907	0.104806381	0.034407062	0.058389063	0.054137417
0.072702077	0.113210252	0.029362143	0.061249565	0.033354379	0.138901913	0.035107145	0.087769151	0.020577316	0.076269071	0.066245175	0.109092583	0.049603155	0.117503949	0.135695353	0.048576752	0.088083456	0.048393886	0.151916234	0.078589782	0.032983176	0.087069402	0.043038995	0.110182973	0.025190232	0.051730979	0.057734835	0.042731112	0.021473719	0.035556805
0.046415362	0.091919995	0.06681041	0.038959171	0.051649492	0.096225135	NA	NA	0.085790019	0.069703262	0.041354495	0.037869967	0.068604752	0.151583936	0.085256591	0.120889162	0.068125272	0.055236748	0.016439645	0.069640889	0.11736203	0.113881155	NA	NA	0.18502205	0.049512001	0.076066956	0.062882071	0.053165588	0.055948757
0.079313789	0.28596545	0.023697202	0.04752809	0.188135083	0.096001166	0.218020526	0.233887118	0.052567083	0.063112125	0.120222164	0.045612108	0.043994422	0.09213849	0.152179998	0.078874277	0.080953248	0.069839855	0.065834038	0.068967332	0.016381113	0.044539654	0.023714641	0.020796514	0.093310224	0.015857756	0.014900847	0.074042647	0.00512498	0.04589344
0.038624975	0.018525615	0.078939298	0.076737609	0.074044004	0.056156581	0.015710407	0.049849024	0.04317295	0.089514358	0.052679407	0.171883066	0.371771898	0.104177337	0.262263538	0.098331487	0.057751152	0.095395435	0.021795699	0.027195688	0.035414199	0.257944001	NA	NA	0.04584106	0.042752493	0.004228981	0.054039884	0.035944203	0.072579021
0.03229648	0.04249624	NA	NA	0.02736896	0.078607536	0.023433676	0.204791471	0.024192455	0.021918404	0.029422965	0.032783775	0.337304799	0.116624099	0.048931039	0.112882158	0.008385543	0.219746396	0.024040138	0.045524005	0.055200169	0.029163075	0.051419923	0.047111502	0.015479533	0.035033319	0.021011037	0.055027577	0.012175264	0.036508538
0.016569676	0.054682271	0.03922384	0.118564949	0.055506933	0.192342015	0.067595019	0.042248895	0.053703743	0.061164508	0.131299139	0.158454923	NA	NA	0.047352441	0.150743157	0.074894085	0.081495938	0.021721164	0.006875679	0.256090774	0.165861689	0.203442038	0.078808342	0.02806144	0.076689015	0.035575925	0.027542546	0.010740907	0.037175152
0.018525615	0.148345157	NA	NA	0.125983874	0.028304706	0.035487668	0.094236548	0.050848664	0.090920904	0.092722989	0.095754214	0.069687373	0.023231155	0.112779982	0.059217423	0.012987895	0.04313111	0.015735736	0.099078959	0.249017868	0.043578526	0.081156139	0.090579009	0.061553799	0.113939495	0.060462355	0.015987398	0.007599137	0.079093396
0.049629814	0.057550457	0.035474971	0.041460362	0.032423951	0.081244635	0.052579289	0.04766732	0.037205418	0.036388765	0.084341626	0.102377374	0.014780316	0.111495235	0.030683806	0.129045198	0.156601871	0.109812251	0.04488256	0.011835387	0.218134207	0.256090774	NA	NA	0.029297869	0.052634948	0.009022824	0.018165312	0.038037105	0.024340183
0.047406601	0.049629814	0.017824266	0.072650811	0.047690137	0.368256432	0.059276368	0.06341987	0.047367246	0.027105736	0.043624259	0.090986243	0.021084934	0.121944085	0.06385804	0.113101986	0.009633857	0.015203004	0.034093802	0.029985155	0.189435883	0.043823661	0.057807705	0.055694004	0.037853018	0.028548973	0.007602436	0.002990056	0.024866758	0.068045728
0.050794547	0.046186393	0.013374466	0.095363923	0.026349956	0.044731853	0.069654153	0.064279204	0.01991684	0.048435538	0.07030066	0.10969095	0.126023902	0.256832638	0.108632461	0.108746004	0.041415594	0.111508086	0.018928944	0.007646729	0.164559602	0.123851084	0.328551436	0.05964951	0.093211838	0.056172656	0.018095128	0.014295681	0.048390299	0.04402357
0.021826478	0.028300016	0.017824266	0.153009266	0.001768637	0.164525119	0.084040779	0.022486141	0.047354248	0.066241938	0.034321484	0.037110585	0.020236922	0.060413307	0.010556427	0.042038104	0.186754669	0.027418781	0.069687908	0.092168576	0.14931303	0.161940432	0.018150798	0.032217774	0.028156955	0.047329091	0.01610587	0.041528673	0.022233409	0.139362302
0.077723	0.137664967	0.053846808	0.141258761	0.020452303	0.306801615	0.086424872	0.054998765	0.036965491	0.138550734	0.028414802	0.119242413	0.076409061	0.209404512	0.117467314	0.030454347	0.024939168	0.157190375	0.017874701	0.011553118	0.021976084	0.04299723	NA	NA	0.035146665	0.018038092	0.030023327	0.008556333	0.038037105	0.026608762
0.063177582	0.056150888	0.064288615	0.088006105	0.021121501	0.108960611	0.040123882	0.071441567	0.060029363	0.192524224	0.058181944	0.103464553	0.021084934	0.023434451	0.098845868	0.083740579	0.010639519	0.172625862	0.073097405	0.048571806	0.014969948	0.255594351	NA	NA	0.079200645	0.084937438	0.012715187	0.039426901	0.064563087	0.054591603
0.015473269	0.10736913	0.025512258	0.029648709	0.044731853	0.218216486	0.064314695	0.057474525	0.022381926	0.201493549	0.044056985	0.087740014	0.087684981	0.140142203	0.084054929	0.077917611	0.02086475	0.044286855	0.041475256	0.022882714	0.117689606	0.095006466	0.067767793	0.126000873	0.009788777	0.024290494	0.030074936	0.017403793	0.056618663	0.056196084
0.02925255	0.036162611	0.05952469	0.116397541	0.108960611	0.070472429	0.022710296	0.131195353	0.007995604	0.055918287	0.209253244	0.170836909	0.077174746	0.074389486	0.009214614	0.098868876	0.123769405	0.059840581	0.011000951	0.061169064	0.003701128	0.033106509	0.132430909	0.280578114	0.033872828	0.041540627	0.023435684	0.00304884	0.010740907	0.028357855
0.029828748	0.053783556	NA	NA	0.047690137	0.154762949	0.064754471	0.052509424	0.033721895	0.067206148	0.071983588	0.099185183	0.070245908	0.10736041	0.093243051	0.105852619	0.049166836	0.052779066	0.033887581	0.09735397	0.262263538	0.077726041	NA	NA	0.027392078	0.056102197	0.014900847	0.044649094	0.034862975	0.045072768
0.028150503	0.022445256	0.029362143	0.046004788	0.021520248	0.047362001	0.034658275	0.059814462	0.078055039	0.047611233	0.046431494	0.140843631	0.043280972	0.099544397	0.017314817	0.174359933	0.045591457	0.091860488	0.0018772	0.13946787	0.079132809	0.138742298	NA	NA	0.023082054	0.065065	0.013110731	0.042394325	0.056938315	0.088486936
NA	NA	0.023697202	0.046255024	0.025652581	0.214437787	0.054850127	0.071715843	0.151704111	0.102204534	0.0943541	0.085778002	0.152503622	0.078380812	0.056272378	0.1306184	0.018052529	0.040560472	0.065834038	0.057104923	0.06385804	0.072006781	NA	NA	0.065223198	0.059741879	0.077511897	0.069736585	0.030853126	0.036815142
0.024782987	0.023333245	0.052210223	0.135625751	0.256409792	0.161630093	0.038484553	0.079992596	0.149480328	0.060901446	0.028720287	0.043091361	0.108590596	0.120895799	0.105011605	0.153632955	0.113582009	0.14995053	0.106571062	0.012812726	0.202696175	0.166693558	0.023086085	0.079167907	0.018001625	0.058875936	0.017438229	0.02961771	0.001397269	0.033327144
0.025590413	0.03440218	NA	NA	0.038016034	0.197177172	0.034154712	0.068876057	0.149480328	0.029748919	0.054296579	0.023983131	0.066152371	0.22705673	0.079437215	0.158273485	0.087522546	0.085517604	0.055516003	0.027429168	0.057142823	0.1283564	NA	NA	0.065223198	0.097282933	0.039638973	0.031648592	0.030157526	0.047208556
0.03842447	0.059388541	0.078939298	0.031343038	0.006570583	0.160337884	0.022502179	0.20162694	0.079839004	0.194285531	0.102440317	0.044119098	0.053268003	0.064150814	0.218673774	0.150588564	0.128042458	0.115218802	0.029783993	0.025804494	0.098272397	0.105278484	0.270271937	0.088820448	0.035415167	0.06991134	0.041729505	0.005471336	0.030405493	0.011576129
0.03021421	0.107719758	NA	NA	0.019783039	0.088261488	0.10591118	0.045193851	0.02443601	0.104172303	0.037801197	0.043839573	0.014780316	0.018934608	0.153584191	0.247723962	0.15268954	0.179945012	0.030925782	0.050753529	0.003076285	0.010667688	NA	NA	0.012449457	0.090953487	0.010666041	0.03954594	0.00512498	0.022292309
0.027576038	0.262471212	0.029362143	0.142766445	0.044061611	0.136067728	0.039760622	0.078929356	0.040579871	0.019443673	0.108311788	0.06338179	0.101508993	0.062407325	0.037289222	0.140144485	0.075912984	0.105182619	0.149962765	0.022360125	0.097788175	0.121814873	NA	NA	0.18502205	0.046362492	0.030074936	0.01054794	0.056618663	0.050234205
0.03229648	0.052566676	0.013374466	0.077126816	0.021520248	0.154110318	0.047077143	0.205337038	0.078055039	0.044265578	0.150122758	0.247844265	0.044605174	0.066315007	0.16136903	0.189185538	0.071581593	0.091601752	0.047451288	0.054162161	0.101136117	0.074709358	NA	NA	0.093211838	0.055442444	0.005610079	0.005899254	0.006239192	0.031081864
0.007661574	0.03021421	NA	NA	0.054586406	0.048882023	NA	NA	0.125250265	0.160388227	0.082475384	0.076115929	0.070245908	0.090104063	0.003922414	0.042506725	0.022716312	0.172978368	0.005917252	0.019609408	0.006263115	0.058891821	0.06843753	0.11873531	0.050925381	0.073969396	0.010446406	0.014486403	0.010740907	0.195714277
0.018525615	0.113804432	0.023697202	0.147261926	0.108960611	0.082571785	0.083622485	0.015481689	0.053533951	0.090785096	0.031138687	0.051743609	0.117647457	0.086106293	0.124186998	0.148655886	0.12390601	0.142557978	0.060849519	0.055516003	0.056295913	0.092478741	NA	NA	0.017503225	0.069578267	0.024165113	0.022552798	0.039965606	0.060796128
0.020676599	0.184995436	NA	NA	0.032494837	0.091780374	0.034553451	0.044767826	0.348410229	0.039326537	0.017185599	0.048091617	0.076409061	0.040078177	0.175688026	0.047461988	0.021813083	0.028472043	0.007414729	0.015800923	0.048544969	0.019041125	NA	NA	NA	NA	0.024100626	0.03258554	0.064563087	0.042395651
0.02694785	0.117117833	0.040526772	0.072389021	0.02631517	0.064787602	0.068585555	0.092815939	0.015554233	0.065872746	0.1417397	0.199321891	0.017849693	0.076409061	0.052955256	0.00630596	0.044129275	0.086146486	0.0169209	0.037973943	0.153584191	0.048186162	NA	NA	0.02806144	0.005705899	0.023435684	0.014529459	0.021473719	0.049257582
0.008688242	0.062711411	0.03922384	0.110476339	0.02736896	0.10202568	0.098146258	0.064081382	0.008877306	0.015820823	0.01822973	0.097426882	0.018934608	0.0775844	0.009195843	0.081934943	0.060376222	0.095445531	0.097052114	0.27407527	0.164559602	0.109682451	0.057807705	0.130784927	0.015207205	0.078497108	0.018095128	0.08292734	0.019829145	0.065494944
0.043905191	0.028581724	NA	NA	0.188135083	0.216516333	0.123305417	0.046661443	0.023699688	0.050067625	0.060009626	0.123330916	0.13636552	0.068818662	0.023801561	0.28756329	0.112261785	0.062733456	0.020941645	0.040225463	0.073090241	0.136730889	NA	NA	0.076447536	0.068101366	0.035575925	0.030561827	0.004517916	0.017560705
0.015361533	0.079783404	0.080420917	0.158321467	0.020452303	0.093049511	0.087518782	0.143618356	0.035370159	0.035370159	0.113443194	0.04784184	0.101169692	0.078000015	0.086421521	0.057900487	0.116350798	0.110352941	0.057436503	0.050219762	0.071709005	0.034247368	0.018736695	0.221263218	0.035146665	0.032608551	0.023372511	0.110544692	0.097725494	0.076937061
0.016615103	0.082890516	NA	NA	0.021650524	0.042226651	0.018934608	0.083549558	0.053703743	0.058499022	0.102440317	0.04620012	0.069687373	0.088281271	0.088659998	0.085829231	0.045848903	0.236715779	0.087854466	0.158966153	0.188411168	0.064089468	NA	NA	0.027817496	0.045202685	0.023435684	0.009304945	0.065315032	0.113355122
0.066698943	0.067451026	0.053846808	0.055260343	0.019783039	0.081822872	0.109446573	0.137862204	0.040579871	0.111920442	0.142856221	0.126060246	0.072186359	0.105236002	0.020558996	0.009985429	0.08559929	0.079234347	0.021795699	0.094912902	0.07023324	0.087857202	NA	NA	0.02869077	0.04498553	0.08506969	0.03332971	0.022233409	0.051207546
NA	NA	0.025512258	0.130514166	0.033354379	0.185546966	0.045539004	0.127334773	0.02443601	0.027271723	0.042788234	0.181931378	0.02465975	0.039747752	0.040041036	0.109264828	0.060376222	0.097150152	0.029127423	0.029858721	0.16792259	0.137465067	NA	NA	0.06614223	0.063268958	0.04392022	0.054543972	0.049936026	0.100800205
0.012577085	0.088256544	0.078939298	0.122766018	0.0553439	0.123947307	0.125589046	0.041425803	0.020577316	0.091144079	0.120642851	0.065794696	0.20640931	0.111422713	0.013096945	0.037034893	0.112377387	0.114807914	0.061428525	0.013705153	0.035825245	0.024808892	NA	NA	0.043386801	0.018923082	0.024165113	0.025939151	0.012175264	0.011420379
0.025269366	0.070550038	0.040526772	0.07635528	0.19029871	0.114625632	0.057340201	0.170073773	0.037205418	0.028818484	0.126073699	0.153490537	0.126800875	0.083894079	0.36225528	0.027507997	0.03098366	0.057733902	0.097052114	0.026085527	0.026705042	0.101472316	NA	NA	0.034169681	0.063753206	0.010446406	0.041150897	0.026032108	0.083045865
0.013127716	0.046811627	0.06681041	0.238678133	0.015598344	0.064870723	0.129103633	0.119178039	0.021920312	0.015868374	0.068778187	0.188728132	0.018934608	0.062497766	0.095531883	0.11043001	0.063534998	0.121190288	0.01518114	0.012106767	0.074882474	0.036850008	0.054971203	0.029141575	0.065223198	0.019652681	0.076066956	0.048591272	0.009065102	0.081379441
0.042177543	0.038390245	0.03922384	0.064130875	0.060947339	0.080316681	0.038484553	0.168817012	0.068417724	0.025711282	0.032312262	0.062453973	0.021571983	0.191269874	0.101035377	0.077110697	0.102861309	0.09194395	0.007666343	0.056419897	0.057049272	0.087331595	0.223036605	0.277893547	0.02428634	0.055939735	0.024669076	0.033068417	0.016382034	0.130020436
0.03672205	0.03110753	0.055863029	0.05443981	0.014660306	0.272230378	0.061552126	0.033154333	0.033925086	0.069831967	0.005696622	0.213748704	0.060442657	0.059421903	0.017895092	0.066744544	0.151067697	0.074055085	0.085607701	0.026600035	0.134669122	0.098946874	0.244217355	0.147854468	0.054879004	0.069733555	0.014900847	0.021506527	0.034862975	0.02907307
0.032695536	0.019704491	0.052210223	0.028671457	0.044731853	0.142426836	0.020617359	0.059930488	0.03749712	0.133240842	0.153865369	0.162328896	0.035828157	0.122134392	0.013096945	0.263903611	0.102861309	0.104839586	0.005917252	0.020776876	0.088606907	0.091022319	NA	NA	0.079200645	0.030997061	0.11463008	0.081338805	0.053165588	0.054358299
0.026155243	0.11496746	0.035474971	0.189217213	0.073526292	0.049493156	0.040183594	0.057337643	0.079839004	0.013521828	0.071580803	0.126346071	0.078749083	0.05799544	0.095121529	0.196857885	0.08559929	0.090101902	0.083805008	0.149341042	0.27022141	0.074815851	NA	NA	0.04584106	0.018663149	0.024165113	0.029555923	0.004566383	0.034250563
0.015361533	0.048574272	0.05952469	0.09445593	0.054586406	0.045999337	0.056417243	0.071164124	0.01991684	0.051162723	0.009828714	0.245470265	0.017981771	0.042605822	0.130295621	0.106957596	0.02086475	0.114339535	0.246215975	0.035373019	0.106633826	0.089849575	NA	NA	0.041165114	0.099642746	0.009022824	0.051839402	0.011578389	0.030977907
0.019704491	0.037677839	NA	NA	0.038416633	0.091556857	0.056733593	0.043707668	0.020577316	0.104200756	0.077322681	0.099690735	0.080226168	0.074415796	0.004867492	0.04491664	0.057706671	0.148616198	0.177781669	0.079733512	0.076458941	0.09901244	NA	NA	0.024562566	0.1144148	0.009003232	0.046128291	0.064563087	0.104997599
0.011374321	0.075559826	0.029362143	0.075782316	0.021121501	0.04663069	0.034509843	0.104586225	0.022002356	0.021352977	0.017185599	0.149891477	0.059322438	0.021728113	0.017314817	0.045178923	0.044129275	0.074287657	0.042077431	0.210597015	0.040651995	0.15654641	0.116974162	0.05188236	0.064532574	0.084588416	0.04687587	0.032178653	0.03179895	0.116066927
0.033574037	0.017891193	NA	NA	0.018042893	0.174827176	0.096547108	0.109321273	0.040406798	0.066628183	0.107828691	0.096294995	0.070010193	0.090246695	0.057234102	0.094484533	0.15268954	0.050644808	0.001727682	0.02494073	0.207704315	0.049269436	NA	NA	0.028156955	0.063913877	0.030448748	0.042640799	0.097725494	0.052805166
0.015473269	0.024293874	0.02353521	0.163845249	NA	NA	0.098463364	0.066001628	0.057151557	0.033778517	0.277376054	0.205029918	0.101169692	0.056065719	0.112779982	0.08820078	0.123548972	0.053971444	0.020941645	0.092900548	0.067702765	0.105533111	NA	NA	0.009788777	0.020801153	0.030023327	0.041426989	0.054652673	0.061542417
0.073037312	0.053570448	0.025512258	0.050405251	0.125983874	0.096942052	0.038255506	0.035941776	0.021297698	0.047654567	0.120496103	0.120246957	0.087756375	0.081221126	0.038209202	0.01375522	0.103058589	0.119740617	0.147461802	0.080316408	0.12857921	0.104383403	NA	NA	0.076447536	0.074990813	0.057734835	0.02235294	0.032590726	0.03250697
0.026133641	0.026133641	NA	NA	0.015347019	0.042776132	0.033461839	0.059682817	0.00479011	0.011035215	0.038034728	0.078698575	0.04215073	0.080883255	0.110501399	0.129731901	0.03098366	0.129520189	0.024040138	0.018441471	0.056256347	0.080133947	NA	NA	0.025805354	0.083807504	0.016185116	0.042339427	0.027184243	0.027356683
0.037258202	0.041184645	NA	NA	0.014660306	0.037436819	0.087024405	0.038430146	0.151704111	0.123035073	0.021252329	0.363136965	0.100384179	0.079706064	0.031100696	0.146267938	0.12390601	0.083354311	0.07641943	0.173762065	0.081352223	0.191583191	NA	NA	0.085855404	0.096406388	0.005610079	0.023651277	0.039965606	0.062322634
0.010715458	0.042465772	NA	NA	0.038804661	0.11862694	0.041212438	0.032080627	0.09916127	0.042617169	0.065066286	0.206483845	0.122072719	0.186992402	0.108357982	0.049799996	0.018941085	0.311495094	0.068476037	0.063385598	0.113896962	0.117924574	NA	NA	0.037382144	0.085959946	0.1100413	0.202317289	0.039908549	0.04674442
0.082098078	0.033047678	0.092677157	0.05122888	0.021920613	0.095771353	0.0414114	0.088074585	0.041800168	0.093934922	0.308037711	0.056795991	0.077590802	0.083976753	0.059569845	0.097068355	0.121849452	0.079229832	0.062090908	0.006044931	0.035784164	0.17197258	NA	NA	0.085051122	0.027526422	0.015704163	0.01207369	0.014014474	0.046370107
0.028251626	0.034206429	NA	NA	0.058074747	0.161268631	0.11937471	0.107764357	0.061780411	0.110514348	0.063784522	0.08070876	0.055121266	0.134231986	0.052034032	0.079215898	0.131678228	0.042582978	0.049865935	0.010264417	0.043393495	0.071449276	NA	NA	0.055546309	0.064090415	0.055577685	0.060348832	0.067121568	0.040862043
0.017203429	0.100218948	NA	NA	0.020941508	0.067072179	0.046061494	0.083590032	0.113726748	0.119064305	0.006255653	0.079402116	0.016635497	0.103808968	0.07131847	0.165185014	0.016417281	0.049886671	NA	NA	0.08244402	0.070651729	NA	NA	0.018238712	0.115876563	0.02169336	0.042110734	0.037135416	0.026165496
0.012558434	0.089453546	NA	NA	0.098897378	0.040630514	0.05294736	0.037447618	0.025221743	0.02703396	0.07318903	0.048210795	0.0934426	0.036993687	0.011659772	0.065044182	0.015936331	0.076265857	0.009952018	0.016456583	0.084566448	0.059841157	NA	NA	0.029850599	0.064157686	0.005887003	0.021444747	0.034849817	0.053378055
0.009129454	0.303558453	NA	NA	0.010065485	0.139559495	0.022362396	0.099855223	0.008578167	0.074282615	0.144934444	0.111351447	0.044678388	0.091190552	0.081538853	0.139294502	0.174345468	0.171439688	0.010788953	0.076835225	0.078832397	0.071635436	0.07066282	0.063636099	0.031345415	0.083218812	0.002034637	0.006631938	0.008578462	0.011135196
0.001621307	0.082098078	NA	NA	0.03710886	0.044921939	0.051224482	0.120759055	0.007720511	0.062516049	0.082241698	0.110995056	0.039506358	0.151072948	0.164477351	0.081792825	0.308037711	0.101808158	0.002873033	0.076911595	0.09515382	0.065563873	0.066757705	0.157679312	0.198197412	0.018501026	0.024935287	0.032230321	0.002323988	0.02282423
0.030104706	0.031966308	NA	NA	0.055575243	0.085872229	0.108317703	0.040484877	0.036321982	0.202207398	0.041263932	0.115545899	0.125789915	0.058972225	0.077099739	0.050180275	0.056780426	0.108421302	0.006915841	0.007393958	0.09357286	0.053612831	NA	NA	0.040374699	0.020354228	0.088888328	0.00540179	NA	NA
0.007560538	0.052791715	NA	NA	0.054620781	0.180583507	0.008900316	0.201694507	0.093337074	0.050024078	0.040764463	0.119443279	0.179011873	0.059076163	0.187691156	0.112893553	0.066377663	0.045780682	0.009493343	0.060249909	0.025680607	0.00599228	NA	NA	0.022648925	0.059767818	0.015735737	0.035896647	0.036102626	0.044173255
0.00603528	0.03552779	NA	NA	0.069900518	0.132818573	0.027015464	0.053923279	0.027830763	0.155523088	0.034497595	0.119230928	0.08772186	0.063766334	0.031775517	0.02326886	0.078587204	0.071011849	0.047534176	0.032087661	0.05164802	0.059301115	0.1037486	0.056301765	0.047391405	0.06486659	0.051603923	0.040739955	NA	NA
NA	NA	NA	NA	0.038804661	0.070801928	0.014331687	0.090258973	0.061780411	0.018134101	0.036767527	0.054742402	0.032778168	0.050646282	0.182104628	0.165035849	0.015038644	0.163719316	0.005355004	0.014483169	0.159368355	0.078129001	NA	NA	0.011006163	0.032762473	0.038631532	0.03539812	0.037135416	0.015876953
0.006450567	0.024241207	NA	NA	0.075954188	0.072353254	0.055605889	0.077739069	0.006574679	0.107933194	0.108003178	0.084623885	0.071150759	0.109715042	0.248719296	0.436518069	0.095207518	0.290359168	0.022023829	0.0245656	0.167071354	0.035291361	0.085064948	0.110569647	0.074393841	0.074122251	0.040566817	0.054219488	0.015111453	0.058334478
0.020889544	0.065352634	NA	NA	0.073087164	0.032937577	0.055963795	0.047519338	0.153157489	0.025294618	0.04340414	0.081138716	0.062143242	0.075470639	0.151076239	0.149728611	0.090492517	0.07170127	0.055779371	0.029417662	0.122964721	0.034813412	0.017289486	0.027522388	0.076416896	0.097760415	NA	NA	0.022974627	0.006741211
0.01682325	0.043620679	NA	NA	0.018131361	0.05232599	0.065777887	0.066549132	0.048848548	0.088816076	0.078634458	0.104277367	0.108134907	0.05621112	0.018814593	0.011230915	0.045551131	0.260961095	0.034722085	0.004730918	0.144332822	0.136881857	NA	NA	0.013577595	0.210315925	0.013458429	0.007776278	0.032020303	0.042078732
0.065352634	0.067760486	0.076723462	0.178637071	0.029372621	0.059567609	0.012900516	0.054818913	0.003920524	0.067912313	0.058646517	0.110459038	0.079983512	0.126981612	0.112617303	0.120989576	0.197180837	0.023275484	0.078416369	0.047324233	0.042320956	0.074322076	0.014071462	0.072765322	0.031785158	0.010828896	0.010645835	0.123873661	0.067121568	0.046188386
0.013054831	0.031608428	NA	NA	0.127954945	0.119324544	0.030531525	0.058186967	0.025221743	0.136733842	0.01622735	0.033945609	0.022362396	0.217015911	0.02482582	0.031348712	0.006484952	0.140982351	0.043157806	0.115781828	0.035530175	0.238725631	0.041405287	0.102406327	0.065835206	0.032398131	0.01928115	0.093497369	0.014014474	0.052819965
0.031608428	0.05056589	NA	NA	0.058074747	0.097878844	0.029480415	0.0442124	0.17245663	0.092936704	0.069545529	0.059451077	0.025981295	0.103838259	0.07796172	0.092492616	0.106591035	0.109843092	0.100989162	0.097871272	0.095237466	0.109257139	0.033789313	0.052530301	0.084006299	0.076889152	0.085454159	0.18985	0.019276654	0.149471113
0.029949236	0.041251905	NA	NA	0.171450393	0.092555929	0.109524994	0.052396998	0.012447806	0.092514565	0.061270518	0.172800668	0.019182048	0.048241173	0.022186135	0.206779211	0.023371163	0.049097803	0.014182234	0.06092403	0.084566448	0.167334357	NA	NA	0.008186719	0.034079987	0.0255075	0.025423001	0.022611367	0.055617679
0.056133293	0.099595581	NA	NA	0.04375455	0.136493926	0.125789915	0.050463295	0.030070231	0.118486073	0.039186949	0.065566465	0.077590802	0.04473901	0.005474241	0.014520437	0.071782979	0.074252764	0.03106893	0.03871058	0.321147425	0.147372993	0.054047271	0.064182228	0.055443176	0.088761677	0.068296694	0.08335092	0.05458214	0.035201502
0.022888578	0.092192874	0.09841365	0.12292669	0.021920613	0.054109721	0.089113785	0.048956051	0.014636866	0.031759647	0.041263932	0.080011595	0.044007985	0.177501953	0.003781489	0.104925941	0.098795891	0.056657016	0.02051298	0.018768075	0.034923995	0.120311916	0.022435897	0.031406779	0.046557927	0.065033537	0.055577685	0.033215907	0.023474871	0.030863363
0.045234978	0.065784127	NA	NA	0.050934593	0.096951559	0.010761241	0.107081722	0.046086783	0.007540836	0.120207704	0.045148135	0.036629274	0.061135035	0.005035217	0.005132569	0.034610201	0.13596622	0.009952018	0.028513565	0.074119011	0.080126466	0.079918475	0.07830265	0.019716975	0.06340212	0.072485042	0.01662823	0.101697737	0.062607325
0.015690085	0.051866867	NA	NA	0.125596291	0.097722847	0.037278716	0.045701599	0.050564619	0.075907727	0.069545529	0.052670583	0.118611943	0.092698715	0.052034032	0.093374711	0.064500794	0.080797056	0.049797872	0.012125758	0.037403182	0.194422942	0.094898165	0.106210051	0.016645845	0.077178644	0.020503342	0.016376046	0.014014474	0.064343853
0.029949236	0.091444288	0.089817305	0.075643028	0.025186013	0.068194917	0.040257141	0.15692901	0.107023579	0.035934336	0.007503129	0.09924308	0.077590802	0.066996993	0.038561714	0.00721701	0.085343267	0.092853433	0.006186697	0.02471138	0.057888016	0.108146928	0.06715973	0.101975987	0.047298604	0.086631561	0.127540604	0.10643198	0.02494953	0.042229011
0.01316263	0.156203263	NA	NA	0.251590287	0.068299711	0.045412797	0.104554681	0.113726748	0.069071778	0.114093032	0.122881025	0.179011873	0.106760531	0.096980397	0.104244975	0.010994069	0.050567898	0.009493343	0.065703175	0.055142738	0.081525267	NA	NA	0.03279103	0.057139951	0.055577685	0.096012507	0.034849817	0.05528055
0.004458086	0.042882195	NA	NA	0.04375455	0.050934593	0.118499737	0.12333948	0.036321982	0.042734641	0.030175	0.091062712	0.036536165	0.051213193	0.124277907	0.296745088	0.002333302	0.048996513	0.02051298	0.052524015	0.022770825	0.015981908	0.018526563	0.060869771	0.072771274	0.073966539	0.015609259	0.175959002	0.019276654	0.233411144
0.009129454	0.024694537	NA	NA	0.081522983	0.0773397	0.013129705	0.079697851	0.042734641	0.071770925	0.02866586	0.105346187	0.039202178	0.076611512	0.009700226	0.017594588	0.167192188	0.09416996	0.010788953	0.077674901	0.003164335	0.149779414	NA	NA	0.052116026	0.056513091	0.015735737	0.013534193	0.067121568	0.110951383
0.058307091	0.031096782	NA	NA	0.02248881	0.266553335	0.016891594	0.120968656	0.061780411	0.014346794	0.017501384	0.037951996	0.06741378	0.02817668	0.045398227	0.118643847	0.10668429	0.0652051	0.005355004	0.028398737	0.011659772	0.036593284	NA	NA	0.022473427	0.139726081	0.007377186	0.036362166	0.062455476	0.072091937
0.018190588	0.073563867	NA	NA	0.010065485	0.265129445	0.020419465	0.056367233	0.00711671	0.05213191	0.057956979	0.017272305	0.208961526	0.223880291	0.093120829	0.09342385	0.01232677	0.31522454	0.017326444	0.00638605	0.013588774	0.074122182	0.121044656	0.03869907	0.096849144	0.100832269	0.08940095	0.075273586	0.050309739	0.030708224
NA	NA	NA	NA	0.069900518	0.042031154	0.179739552	0.059959032	0.007540836	0.123811061	0.028098584	0.019511679	0.028979435	0.30341693	0.132447754	0.089587308	0.068745152	0.099870472	0.014182234	0.00626149	NA	NA	NA	NA	0.011160654	0.122004508	0.049795411	0.090624104	0.101138747	0.122770617
0.100774277	0.027533646	NA	NA	0.092621807	0.068115193	0.05661473	0.091194572	0.007655152	0.196718229	0.016611828	0.054265273	0.083452004	0.039701301	0.091705083	0.084156678	0.111883428	0.093937845	0.018645488	0.013191085	0.042320956	0.383023666	NA	NA	0.064634698	0.113182129	0.02169336	0.063709248	0.093916634	0.062711828
0.103889136	0.069635646	NA	NA	0.081522983	0.097087977	0.033469246	0.064576955	0.02330048	0.017161061	0.024491071	0.04667084	0.036629274	0.134662122	0.187691156	0.175193841	0.015416483	0.092737534	0.034722085	0.104718697	0.170138867	0.12081505	NA	NA	0.013743243	0.114969937	NA	NA	0.050088362	0.027933368
0.007560538	0.045444985	NA	NA	0.094566306	0.055824751	0.032963569	0.069594446	0.113726748	0.050141348	0.11141909	0.05818208	0.064590881	0.04499037	0.073183592	0.170679376	0.008592959	0.019818307	0.039920644	0.015863455	0.070630957	0.077807608	NA	NA	0.047391405	0.16327989	0.01928115	0.099892743	0.037135416	0.127154084
0.011547952	0.096390507	NA	NA	0.044477437	0.021844662	0.10271983	0.04019499	0.007251983	0.043818792	0.081871293	0.140002319	0.117438352	0.08589482	0.045979548	0.179207947	0.041042205	0.019087807	0.042801657	0.014210744	0.143617931	0.096511492	0.140954052	0.03282603	0.008186719	0.100259645	0.033032257	0.021374507	0.062455476	0.059188211
0.039462549	0.102521867	0.097345526	0.153518755	0.091164527	0.05002459	0.014989705	0.087296816	0.025221743	0.095710245	0.013715426	0.085260599	0.020859511	0.198713565	0.104045108	0.119760894	0.167502246	0.128135165	0.026908822	0.124098728	0.087173521	0.081077017	0.06715973	0.108215455	0.024655997	0.051798239	0.015735737	0.024198768	0.020191675	0.028415597
0.018064251	0.048412976	NA	NA	0.038618198	0.157716883	0.041212438	0.076780971	0.14677102	0.188891386	0.081765613	0.105122563	0.050240481	0.081048559	0.2295312	0.09239808	0.084471011	0.067273139	0.058482475	0.029934789	0.096004048	0.095063267	NA	NA	0.068373231	0.032307079	0.015609259	0.076966215	0.023474871	0.053379323
0.017203429	0.157703926	0.017301159	0.066067343	0.02248881	0.133715673	0.095496817	0.057800756	0.153157489	0.131927066	0.010806672	0.203257445	0.090341775	0.055332769	0.041352311	0.048625947	0.007764175	0.045050335	0.005355004	0.017260159	0.05383503	0.011308793	NA	NA	0.047298604	0.080665674	0.088888328	0.083576381	0.02550686	0.029598552
0.014970778	0.045807394	0.092864444	0.074090707	0.025186013	0.082570399	0.05167586	0.058920551	0.036321982	0.054601269	0.108745994	0.071174876	0.043850834	0.182223234	0.083898197	0.285649186	0.027314545	0.11315247	0.124098728	0.030789371	0.086931221	0.06116274	NA	NA	0.110656588	0.062604084	0.006813394	0.021535443	0.007893494	0.004995841
0.022888578	0.086750993	NA	NA	0.055575243	0.062237662	0.108317703	0.038893576	0.029886451	0.03392138	0.042462082	0.060829743	0.062783278	0.058670648	0.045244459	0.226963064	0.102719603	0.078204526	0.009493343	0.034163492	0.099750241	0.140295347	NA	NA	0.038310873	0.031445396	0.04841095	0.047517485	0.009846798	0.029103701
0.01682325	0.038652675	NA	NA	0.098897378	0.099980204	0.024614497	0.069109182	0.027830763	0.107125042	0.015868307	0.057430493	0.102547786	0.106167599	0.248719296	0.058646469	0.007599614	0.048416476	0.006079856	0.035138745	0.097114759	0.103510614	NA	NA	0.039020336	0.074111586	0.087369473	0.074932031	NA	NA
0.01316263	0.034331486	NA	NA	0.029372621	0.118603039	0.046659896	0.06987549	0.036342834	0.140791107	0.054797791	0.079698978	0.03185669	0.088952455	0.059527697	0.088585304	0.01232677	0.022178123	0.006186697	0.069200568	0.035615144	0.062532095	NA	NA	0.055792189	0.012589826	0.040566817	0.037123966	0.022611367	0.025163702
0.001621307	0.321414632	NA	NA	0.038618198	0.043026249	0.049339004	0.13238626	0.036342834	0.085213444	0.008533998	0.046598379	0.271090494	0.205732865	0.2295312	0.088888244	0.084263092	0.092153205	0.006634512	0.00422374	0.049825288	0.079295983	0.379870043	0.224951991	0.06859251	0.065917972	0.07182714	0.080693539	0.067121568	0.014326151
0.018813076	0.060964047	NA	NA	0.010065485	0.068194917	0.10271983	0.167352352	0.093337074	0.166592176	0.016972438	0.136457274	0.064590881	0.032316428	0.101191796	0.09035717	0.004305496	0.041157255	0.00422374	0.035773685	0.026713869	0.009454045	NA	NA	0.231818573	0.027668918	0.005764599	0.029819211	0.033189619	0.047391109
0.004954145	0.075246641	NA	NA	0.04375455	0.028033045	0.03065217	0.105456484	0.153157489	0.109006568	0.057956979	0.036333245	0.060561541	0.060639845	0.004354344	0.018044109	0.125992391	0.092771962	0.009493343	0.019091282	0.008079213	0.107341119	NA	NA	0.065835206	0.00561014	0.029025219	0.112339566	0.008578462	0.00736774
0.018064251	0.119414794	NA	NA	0.029372621	0.131261719	0.024754053	0.131036365	0.007251983	0.093727939	0.032152796	0.110970854	0.03374223	0.2446855	0.005035217	0.081605888	0.067000424	0.088789765	0.0628142	0.022602858	0.108251292	0.054094354	NA	NA	0.049938278	0.098221771	0.119475482	0.148661546	0.032020303	0.035601267
0.021822669	0.04944131	NA	NA	0.025186013	0.042952761	0.045483434	0.102761677	0.027830763	0.168468804	0.042705181	0.095487076	0.025981295	0.03115335	0.059291611	0.161299669	0.015745579	0.041746306	0.009542795	0.052232216	0.030286962	0.301412703	NA	NA	0.132315571	0.028492617	0.196833916	0.231400194	0.024220127	0.025981566
0.045531767	0.057383403	NA	NA	0.125596291	0.038618198	0.068950593	0.101420239	0.008142407	0.032147671	0.024491071	0.109789035	0.073623851	0.059801549	0.087718187	0.094718124	0.090003291	0.095946882	NA	NA	0.167071354	0.145047438	NA	NA	0.006190033	0.140253426	0.072485042	0.065645371	0.05458214	0.039901827
0.05139581	0.076644062	NA	NA	0.081522983	0.093910791	0.010177509	0.102715514	0.008578167	0.086441888	0.076678555	0.096502486	0.078499998	0.055277802	0.029436108	0.327797516	0.056780426	0.040893553	0.018418308	0.037475978	0.097114759	0.142251629	NA	NA	0.018238712	0.257027317	0.028557728	0.032725615	0.014294023	0.006939953
0.031608428	0.047408858	NA	NA	0.018131361	0.172834576	0.022418836	0.060833284	0.042734641	0.182911749	0.039216628	0.044138205	0.111731816	0.202693008	0.078548551	0.097587449	0.027613577	0.116942198	0.009952018	0.012795117	0.028978675	0.048641792	NA	NA	0.091856203	0.079147433	0.059995822	0.113549093	0.042324145	0.0354569
0.05682818	0.008052424	NA	NA	0.092621807	0.111009305	0.024614497	0.064812637	0.107023579	0.162680769	0.00997572	0.088734679	0.020712076	0.009574467	0.014900758	0.036541091	0.170649128	0.127366904	0.028368265	0.036240285	0.052985678	0.080564117	0.043452617	0.192245108	0.055545482	0.090592791	0.01928115	0.088154369	0.026056122	0.045744209
0.007560538	0.022650632	NA	NA	0.069900518	0.074866668	0.071202742	0.067549746	0.113726748	0.012255556	0.050582694	0.029866634	0.022594635	0.050472962	0.004501576	0.040084809	0.06648381	0.065305061	0.026356057	0.028178694	0.034923995	0.051916447	0.172859399	0.095570026	0.057286102	0.084454123	0.055577685	0.041873043	0.014014474	0.018848458
0.075933388	0.108756419	0.120020715	0.113497507	0.055351335	0.265129445	0.074407367	0.040867119	0.011963623	0.043501333	0.021469274	0.370907226	0.072233912	0.073272213	0.133616743	0.105477191	0.135677681	0.036798809	0.081649796	0.065359687	0.015641264	0.186469674	NA	NA	0.035695463	0.095408726	0.002034637	0.049531004	0.008578462	0.051648673
0.022888578	0.058307091	NA	NA	0.025186013	0.083816183	0.093415001	0.035204058	0.002698019	0.051526399	0.081217975	0.099273465	0.017027448	0.221675979	0.080926461	0.078920327	0.078587204	0.117189938	0.095812397	0.035251321	0.017364471	0.050762392	0.180582361	0.124844752	0.091460667	0.075372801	0.06615906	0.066270725	0.033189619	0.021085682
0.058307091	0.034630881	NA	NA	0.251590287	0.272777518	0.045177201	0.070130742	0.113726748	0.013748756	0.018147719	0.055244861	0.092720441	0.111891262	0.095909965	0.090434026	0.114093032	0.057153518	0.026356057	0.119756642	0.108574751	0.106704414	NA	NA	0.041142801	0.067349519	0.015609259	0.053509055	0.028396347	0.119408828
NA	NA	NA	NA	0.038804661	0.083705809	0.052422883	0.076194455	0.004363592	0.09903037	0.044204784	0.082016056	0.050240481	0.064391135	0.016490058	0.138568651	0.032521575	0.099802824	0.026406509	0.056107743	0.038990761	0.04636238	NA	NA	0.017399971	0.084955428	0.051603923	0.063041764	0.02239406	0.005159
0.018813076	0.00603528	NA	NA	0.091164527	0.120022489	0.067460581	0.041717292	0.007540836	0.004363592	0.142306	0.098085847	0.118611943	0.08080059	NA	NA	0.120147919	0.153844566	0.044525437	0.040691647	0.093697449	0.090875248	NA	NA	0.095155883	0.063407848	0.059995822	0.061497682	0.008624886	0.006194393
0.022093728	0.057189005	NA	NA	0.0678808	0.043391355	0.071202742	0.082175265	0.117796644	0.066864354	0.014187515	0.020402061	0.242048275	0.048151543	0.187691156	0.105007828	0.176373894	0.119560029	0.020894388	0.031367848	0.123757209	0.075188044	NA	NA	0.037660835	0.028937362	0.029025219	0.044898873	0.04931374	0.049852293
0.018064251	0.035402207	NA	NA	0.092621807	0.041412412	0.060735339	0.037155897	0.048848548	0.017652276	0.065066286	0.139141255	0.019182048	0.051620602	0.151076239	0.015393241	0.048657161	0.082486524	0.022773226	0.091239429	0.055142738	0.103346955	0.151132084	0.160001639	0.079706376	0.088888049	0.037667666	0.006870009	NA	NA
0.045234978	0.033282954	NA	NA	0.069900518	0.047041617	0.030531525	0.03468345	0.008142407	0.054021581	0.040764463	0.101651557	0.067460581	0.145129279	0.118289224	0.103025441	0.008592959	0.019433109	0.00215608	0.054556612	0.144332822	0.10572818	0.003520194	0.290440356	0.016645845	0.072538275	0.1100413	0.058208386	0.016632013	0.019406446
NA	NA	NA	NA	0.081522983	0.104213706	0.055334832	0.083550481	0.007720511	0.167862658	0.091113327	0.116495783	0.025981295	0.031729304	0.029436108	0.260632234	0.098795891	0.391989568	0.015826004	0.096761891	0.114659385	0.142802445	NA	NA	0.009544754	0.202319599	0.018590679	0.052627935	0.036102626	0.025143517
0.00603528	0.113658912	0.017407647	0.042064161	0.010065485	0.105972251	0.047998709	0.073512406	0.061780411	0.017223271	0.124989051	0.178529741	NA	NA	0.083561923	0.16601516	0.090492517	0.114362373	0.07990481	0.056015777	0.105999258	0.180037016	NA	NA	0.058468125	0.040132299	0.039336599	0.058508357	0.050309739	0.020198476
0.022174327	0.1008877	NA	NA	0.038618198	0.091175233	0.049280181	0.081032636	0.006574679	0.070319229	0.00997572	0.040628724	0.108142167	0.106638088	0.080573459	0.103546808	0.174345468	0.163297837	0.033376347	0.166531194	0.00437762	0.113281107	NA	NA	0.084006299	0.03842593	0.013280993	0.030112538	0.007893494	0.040514015
0.009612647	0.297029592	NA	NA	0.069900518	0.128369388	0.013831829	0.088278903	0.010235744	0.114343149	0.153843012	0.069095208	0.060561541	0.288348001	0.017539274	0.100976789	0.264948633	0.054729953	0.049797872	0.059019761	0.08233705	0.11700158	NA	NA	0.019716975	0.111270417	0.031214881	0.177718255	0.004112109	0.029496196
0.010715458	0.155062678	0.033380235	0.083361541	0.055351335	0.050984765	0.024754053	0.105642052	0.008142407	0.047097193	0.040764463	0.013941846	0.052484513	0.101626173	0.117248354	0.122285009	0.106591035	0.084805125	0.007746311	0.005376957	0.248719296	0.292291101	0.098271384	0.059827714	0.036043267	0.109049375	0.140439043	0.175439347	0.020191675	0.072828665
0.007646532	0.035751154	0.020605177	0.116693117	0.025186013	0.265129445	0.047998709	0.122217321	0.046086783	0.085056348	0.052174494	0.11458747	0.001204846	0.151306649	0.072377913	0.119302586	0.11832023	0.11995136	0.079490157	0.028508124	0.035615144	0.01372231	NA	NA	0.057235535	0.059003824	0.028557728	0.082285615	0.037135416	0.026023315
0.075933388	0.009612647	NA	NA	0.251590287	0.094777048	0.118499737	0.247313768	0.071046075	0.045390148	0.031381804	0.134337877	0.095876591	0.108927712	0.027345801	0.256837339	0.025479998	0.071956936	0.025040419	0.235496725	0.093451345	0.188665738	0.029793768	0.136464622	0.065835206	0.02289114	0.012244185	0.051401052	0.02494953	0.068037788
0.042601784	0.027384169	NA	NA	0.0678808	0.046988906	0.017223969	0.059364333	0.016496608	0.029543822	0.012039954	0.016429775	0.037278716	0.038154609	0.187691156	0.134325411	0.178272451	0.156885862	0.034878356	0.039992835	0.082452747	0.055295666	NA	NA	0.124699132	0.053476799	0.036673094	0.075212426	0.050309739	0.024006043
0.006450567	0.040420417	NA	NA	0.010065485	0.03824403	0.055963795	0.060533622	0.061780411	0.032535141	0.006255653	0.051301772	0.08772186	0.273853007	0.015641264	0.08744149	0.123997339	0.127773357	0.113912162	0.130039644	0.038954744	0.188161372	0.054047271	0.079613781	0.061518703	0.045162376	0.119475482	0.036510901	0.014014474	0.011857802
0.011547952	0.069662189	0.02702856	0.306961383	0.092621807	0.038618198	0.010177509	0.027199814	0.050564619	0.037357756	0.186806153	0.072890839	0.108151681	0.074240514	0.107047298	0.027338651	0.026940021	0.059025386	0.043157806	0.046881671	0.133565743	0.023243754	NA	NA	0.081755794	0.042402221	0.0255075	0.104582424	0.067121568	0.067108017
0.007560538	0.131972317	NA	NA	0.018131361	0.2361514	0.046659896	0.069361095	0.002698019	0.013400469	0.048248439	0.158455941	0.046177054	0.116011546	0.008256416	0.153936785	0.095207518	0.150981542	0.085529775	0.053155593	0.230724226	0.220041508	0.022435897	0.180553723	0.006190033	0.09045006	0.127540604	0.021255276	0.024220127	0.023548464
0.01715618	0.418752769	0.010240585	0.098894738	0.021920613	0.047895494	0.066749459	0.080949318	0.007251983	0.160290326	0.055924744	0.089808342	0.0934426	0.07580374	0.030286962	0.010896732	0.119212499	0.126474535	0.023664669	0.023141953	0.197291502	0.131856222	0.043452617	0.052413635	0.013577595	0.119025529	0.04798395	0.023059167	0.060623583	0.022392681
0.004458086	0.061791658	NA	NA	0.055575243	0.063003629	0.109524994	0.038880251	0.041800168	0.086338442	0.016122977	0.234860029	0.016635497	0.045292478	0.002053727	0.194986527	0.02632117	0.03374943	0.039385462	0.036920118	0.011659772	0.011163403	NA	NA	0.046557927	0.164220727	0.012244185	0.029786296	0.02550686	0.023124183
0.065352634	0.226141897	NA	NA	0.044477437	0.018131361	NA	NA	0.14677102	0.022751848	0.02145004	0.029875047	0.03185669	0.024071462	0.070116382	0.2539794	0.015594926	0.0528017	0.043157806	0.087049997	0.123757209	0.08801507	NA	NA	0.022648925	0.182468079	0.015609259	0.031815858	0.019276654	0.083368851
0.042601784	0.098300813	0.053973375	0.1038253	0.04375455	0.082603419	0.051224482	0.01848108	0.007540836	0.032535141	0.308037711	0.031362335	0.098461547	0.08528418	0.022186135	0.274302009	0.124581779	0.110395865	0.026908822	0.027738476	0.026102389	0.050890438	NA	NA	0.028524468	0.042734067	0.042476788	0.035975277	0.039908549	0.034271301
0.013054831	0.031594525	NA	NA	0.018131361	0.069491305	0.046061494	0.129323512	0.071046075	0.107926221	0.115882096	0.175635384	0.044680608	0.101708931	0.099756216	0.031615368	0.027235175	0.099581842	0.020142905	0.0259389	0.112041208	0.133348078	NA	NA	0.055545482	0.08356033	0.064798546	0.017088158	0.002323988	0.007601984
0.058307091	0.058423861	0.077531536	0.237490808	0.075954188	0.075954188	0.014989705	0.098382251	0.153157489	0.070319229	0.160762943	0.051828029	0.034361488	0.060320612	0.057672339	0.111818167	0.098795891	0.350099046	0.034722085	0.088916429	0.102673596	0.125207759	0.044077724	0.050555044	0.007088256	0.042879914	0.119239731	0.082744354	0.042324145	0.039362469
0.05682818	0.111259272	NA	NA	0.050934593	0.159320764	0.073623851	0.180997578	0.036342834	0.032824358	0.00917471	0.032814508	0.108134907	0.10927557	0.029401946	0.010887738	0.018941085	0.027635636	0.030960724	0.007472609	0.030240092	0.188624771	NA	NA	0.11538389	0.11383339	0.050654022	0.028189793	0.001795429	0.018049659
0.016622051	0.150288746	NA	NA	0.054620781	0.067423408	0.059598993	0.041982306	0.17245663	0.049398211	0.059146849	0.13506801	0.056436227	0.038572458	0.19524817	0.057525049	0.087218659	0.338737599	0.033334258	0.045258546	0.171314577	0.196538118	NA	NA	0.032439691	0.026714629	0.006813394	0.0523649	0.020191675	0.044678848
0.020889544	0.095087941	NA	NA	0.094566306	0.07189431	0.020218232	0.072066435	0.036321982	0.219911938	0.032417799	0.131077471	0.062783278	0.07300748	0.035769874	0.195707175	0.092636774	0.142445255	0.017326444	0.023565422	0.108574751	0.117984621	0.043892331	0.068017186	0.039020336	0.091000167	0.012236293	0.077523713	0.023474871	0.03053054
0.011547952	0.018558985	NA	NA	0.069900518	0.079941425	0.065292735	0.094441288	0.007251983	0.15955766	0.074328947	0.008935727	0.242048275	0.242048275	0.080904177	0.077459351	0.328915007	0.170875476	0.020246279	0.04585134	NA	NA	NA	NA	0.084006299	0.073302312	NA	NA	0.007893494	0.017349677
0.018064251	0.09873801	0.092389394	0.11785235	0.092621807	0.054282827	0.014331687	0.089778008	0.050564619	0.137939268	0.095516243	0.09446821	0.090646453	0.077812975	0.031775517	0.099140064	0.004058203	0.328915007	0.226117957	0.016231855	0.015641264	0.082973636	NA	NA	0.081755794	0.071544529	0.040566817	0.058828951	0.033189619	0.015697965
0.020889544	0.047291476	0.148946026	0.097470898	0.073087164	0.056147577	0.046061494	0.0526392	0.029886451	0.104582207	0.090878	0.078747532	0.016635497	0.193175398	0.039883605	0.093477144	0.1298629	0.099907125	0.002873033	0.031518716	0.138568837	0.138739134	NA	NA	0.010970257	0.222983734	0.046858066	0.098590108	0.050309739	0.110147129
0.009612647	0.045025488	NA	NA	0.038804661	0.082550484	0.045177201	0.065526967	0.012447806	0.02963685	0.052174494	0.2531361	0.108080142	0.089797928	0.059291611	0.09271957	0.03720944	0.025575844	0.041906793	0.042716612	0.135909007	0.093847398	0.049587255	0.110668238	0.198197412	0.283720389	0.072992182	0.064311634	0.036102626	0.043611616
0.022888578	0.08477028	NA	NA	0.050934593	0.025186013	0.179739552	0.068112209	0.013932646	0.047404588	0.076691365	0.097836112	0.020859511	0.040407738	0.080689374	0.076811956	0.099233237	0.086925422	0.068476037	0.002881901	0.159368355	0.091772438	0.1346456	0.150586013	0.091460667	0.073505853	0.015111453	0.024704257	0.016632013	0.128899404
0.056133293	0.07835777	NA	NA	0.098897378	0.043592661	0.014331687	0.041004224	0.007720511	0.018404126	0.051248135	0.081342571	0.063930986	0.069095348	0.007767622	0.05926876	0.308037711	0.021554421	0.026908822	0.015652628	0.052678934	0.073708577	NA	NA	0.077684654	0.079259388	0.033032257	0.096245648	0.062455476	0.054854808
0.05139581	0.030399281	NA	NA	0.054620781	0.09565787	0.093415001	0.074909283	0.041800168	0.007720511	0.160762943	0.165180441	0.110056223	0.053395582	0.066758538	0.07663908	0.085343267	0.098407794	0.018418308	0.018050588	0.059551192	0.095211722	0.114569247	0.187059332	0.006073333	0.062486767	0.078596441	0.066143156	0.060623583	0.011274461
0.004458086	0.107727843	0.106250214	0.075944918	0.025186013	0.042787175	0.118499737	0.096022449	0.025221743	0.029886451	0.020650809	0.048735603	0.140554308	0.08220199	0.080573459	0.101100995	0.134846262	0.06856883	0.026356057	0.051644838	0.06121847	0.087900385	NA	NA	0.10012559	0.07893823	0.04798395	0.115932348	0.002323988	0.019828298
0.05682818	0.092499323	NA	NA	0.058074747	0.08287707	0.02125031	0.06940102	0.061780411	0.059805802	0.08940015	0.08808185	0.061567957	0.207625583	0.170959674	0.141491331	0.024383088	0.038716042	0.022445417	0.005390603	0.169152592	0.128691364	NA	NA	0.034692737	0.067546154	0.036673094	0.085231375	0.054649982	0.06158185
0.021822669	0.086903658	NA	NA	0.055351335	0.110534713	0.043141215	0.075336879	0.030070231	0.117882876	0.065835791	0.111768048	0.04061724	0.19820172	0.016490058	0.133499209	0.10668429	0.131883342	0.062089616	0.005701776	0.014680915	0.223467457	NA	NA	0.015045254	0.076370599	0.014014474	0.049696898	0.015111453	0.035062612
0.009684468	0.048772761	NA	NA	0.127954945	0.13248867	0.074407367	0.034884441	0.002698019	0.053733784	0.055935451	0.02828407	0.076442784	0.098041066	0.124277907	0.063680506	0.025117212	0.029309634	0.062858308	0.043024181	0.133565743	0.049039738	NA	NA	0.039571361	0.143516574	0.012236293	0.162045489	0.004112109	0.058307653
0.010715458	0.061342109	NA	NA	0.094566306	0.073306455	0.029983051	0.034977125	0.153157489	0.123758803	0.078634458	0.077036667	0.012959494	0.063730138	0.163741198	0.092652659	0.095207518	0.034306377	0.062090908	0.046359107	NA	NA	NA	NA	0.009544754	0.011451222	0.015609259	0.044597889	0.039908549	0.055586552
0.022888578	0.042662996	NA	NA	0.073087164	0.050536889	0.0414114	0.150075147	0.060332289	0.011963623	0.04000608	0.113955248	0.073623851	0.027738928	0.003756772	0.252398125	0.026184047	0.043027907	0.068476037	0.135969574	0.035784164	0.050368497	NA	NA	0.038310873	0.122611158	0.027771735	0.154904076	0.039908549	0.007757543
0.020853905	0.068411154	NA	NA	0.092621807	0.052579937	NA	NA	0.050564619	0.045456767	0.211701275	0.05009847	0.172060343	0.204584852	0.057672339	0.100783013	0.015656907	0.118179693	0.028368265	0.029259653	0.08027212	0.066933208	0.045583555	0.081881398	0.061272325	0.032668529	0.011078429	0.055051644	0.054649982	0.04368431
0.018813076	0.101265858	NA	NA	0.091164527	0.068937965	0.044434402	0.12825846	0.007720511	0.163549255	0.11141909	0.050489491	0.064590881	0.292233408	0.08155427	0.104835632	0.007599614	0.103296066	0.157227869	0.090411497	0.066758538	0.12176251	0.062841674	0.049933897	0.057286102	0.08443019	0.1100413	0.055470134	0.101138747	0.133837801
0.01316263	0.06066996	NA	NA	0.029372621	0.065539933	0.143420306	0.079259636	0.008578167	0.07326251	0.021469274	0.143897349	0.044678388	0.122328291	0.022902606	0.048568741	0.024383088	0.02347846	0.028549802	0.062203146	0.08182815	0.128370802	NA	NA	0.058468125	0.047615031	0.005764599	0.066053878	0.02494953	0.014958342
0.100774277	0.037124538	NA	NA	0.038618198	0.029003816	0.047998709	0.123171436	0.025221743	0.039316977	0.033309954	0.074455924	0.006476401	0.067397599	0.11421169	0.123621885	0.033149731	0.011447349	0.02051298	0.022923417	0.080926461	0.063944175	0.022435897	0.009561509	0.107608251	0.013533552	0.064798546	0.031511214	0.086692587	0.017649677
0.024062089	0.024404384	NA	NA	0.020941508	0.198007317	0.048026124	0.033251922	0.016496608	0.017821435	0.188938919	0.039495686	0.242048275	0.040083955	0.087122374	0.098418469	0.072885676	0.103733886	0.071802787	0.106276826	0.052678934	0.037720441	NA	NA	0.023956801	0.061901753	0.051603923	0.055719872	0.002323988	0.022061232
0.045531767	0.092507041	0.009766449	0.107348777	0.06928055	0.132615768	0.016891594	0.121317546	0.036342834	0.037877505	0.094884948	0.111641012	0.062783278	0.098657184	0.081377438	0.131967805	0.024477476	0.11655654	0.023664669	0.007446567	0.089655445	0.100397386	NA	NA	0.124699132	0.024805018	0.02170164	0.074436237	0.015111453	0.006106148
0.009612647	0.075796663	NA	NA	0.127954945	0.041996201	0.132814673	0.06710478	0.011963623	0.060332289	0.028098584	0.133191908	0.108134907	0.103481681	0.133778645	0.13409528	0.071782979	0.120532223	0.006186697	0.026607325	0.144332822	0.076980162	NA	NA	0.039878884	0.00961815	0.055577685	0.053181367	0.022611367	0.067549857
0.013054831	0.020853905	NA	NA	0.04375455	0.087627102	0.028257354	0.084496875	0.153157489	0.074229682	0.033308161	0.043502959	0.07840483	0.101045467	0.031775517	0.019450324	0.054133205	0.111506562	0.006915841	0.028309662	0.171314577	0.081874967	0.206841673	0.067886112	0.092480062	0.038184648	0.078596441	0.088687109	0.032020303	0.039534964
0.011547952	0.013054831	0.018340418	0.063061268	0.094566306	0.09583875	0.10271983	0.073284262	0.012449457	0.094749051	0.006802419	0.075048767	0.043716872	0.145254371	0.167208204	0.114754668	0.00917471	0.069796236	0.020246279	0.031013814	0.142968205	0.08899442	NA	NA	0.042428066	0.062658204	0.126408471	0.09317475	0.049025793	0.058228889
0.045531767	0.032151797	NA	NA	0.025186013	0.127116585	0.108317703	0.023699434	0.033877143	0.033410783	0.081217975	0.107759754	0.125789915	0.121080469	0.011659772	0.052273461	0.016417281	0.083777513	0.022445417	0.019438824	0.041473486	0.112898675	0.114569247	0.069847995	0.132315571	0.034475184	0.011078429	0.078743839	0.023474871	0.032682038
0.018910968	0.026139795	0.043753317	0.231985313	0.029372621	0.086539774	0.052422883	0.118112536	0.030070231	0.057996461	0.046572816	0.104088614	0.117438352	0.077039877	0.038893752	0.106502567	0.095207518	0.022660184	0.226117957	0.007574879	0.066758538	0.109130962	NA	NA	0.013588574	0.039927658	0.08940095	0.065362422	0.060623583	0.079342385
NA	NA	NA	NA	0.055575243	0.131923379	0.014989705	0.048418336	0.046086783	0.034052508	0.033308161	0.140995182	0.051561949	0.060839419	0.039883605	0.066173337	0.0230629	0.065924955	0.026406509	0.081095499	0.087361006	0.193697381	NA	NA	0.055443176	0.071438473	0.06615906	0.067437615	0.044249933	0.049727146
0.042601784	0.377207897	0.018340418	0.067734482	0.050934593	0.073374534	0.045483434	0.074901907	0.042734641	0.102111825	0.15142035	0.071295327	0.025981295	0.191055808	0.026374608	0.028349113	0.073078777	0.057465733	0.009542795	0.090710026	0.143617931	0.09883667	NA	NA	0.022473427	0.03546458	0.006813394	0.026608464	0.007893494	0.018432001
0.045234978	0.018630101	NA	NA	0.055351335	0.086512028	0.020902925	0.025412034	0.012449457	0.101011526	0.007245665	0.101837723	0.02131746	0.225692086	0.005976211	0.339326669	0.010005174	0.142932659	0.044525437	0.017643746	0.049981051	0.097759115	NA	NA	0.013743243	0.026780861	0.075416501	0.073931665	0.02494953	0.063850058
0.016622051	0.052834151	NA	NA	0.06928055	0.097910028	0.016891594	0.073063607	0.09916127	0.178667979	0.033620247	0.153783931	0.020712076	0.140861809	0.020507911	0.027624962	0.01232677	0.12558794	0.13205687	0.036499181	0.104976705	0.061911424	0.07066282	0.05882368	0.038310873	0.062145485	0.049795411	0.045150052	0.101138747	0.020068835
0.01316263	0.061943496	NA	NA	0.094566306	0.061107955	0.046061494	0.092348258	0.17245663	0.066452904	0.108003178	0.07648691	0.163895412	0.063211255	0.104436842	0.153568936	0.074039338	0.091446311	0.046448027	0.086868442	0.095237466	0.10672705	0.069167462	0.092556155	0.037660835	0.040500261	0.072992182	0.06084807	NA	NA
0.05682818	0.082688134	NA	NA	0.018131361	0.086268067	0.040257141	0.174500705	0.011963623	0.030070231	0.083711941	0.103887276	0.071150759	0.031352668	0.096419125	0.09218332	0.102183702	0.10124239	0.041906793	0.041433148	0.035784164	0.138593338	NA	NA	0.023956801	0.021565182	0.140439043	0.070061525	0.037135416	0.03462904
0.029949236	0.065983082	0.115617864	0.081224197	0.020941508	0.106746062	0.027774021	0.04324322	0.036321982	0.01242794	0.016611828	0.050017729	0.061567957	0.065102294	0.029401946	0.017521195	0.114093032	0.027785075	0.051855886	0.010759106	0.086132094	0.146656201	NA	NA	0.028524468	0.062764535	0.127540604	0.083850112	0.016632013	0.028478729
0.01715618	0.031616383	NA	NA	0.021920613	0.022890864	0.024754053	0.162795834	0.017595152	0.206027204	0.078300779	0.10806564	0.08772186	0.071687582	0.095909965	0.085702704	0.015656907	0.116607514	0.042801657	0.054210929	0.167071354	0.060794837	NA	NA	0.005528946	0.027948982	0.0637768	0.161707735	0.002323988	0.010145698
0.015690085	0.020973286	NA	NA	0.038618198	0.053542323	0.006231284	0.048082072	0.027830763	0.04730137	0.015706679	0.035186501	0.055520455	0.055918461	NA	NA	0.054133205	0.166448148	0.006079856	0.184977179	0.015641264	0.072390876	NA	NA	0.036043267	0.059387548	0.050205904	0.080550201	0.086692587	0.198375708
NA	NA	NA	NA	0.055575243	0.118125607	0.055963795	0.091435994	0.00711671	0.074215446	0.055332417	0.082933597	0.050670738	0.093319627	0.007922158	0.14350251	0.078587204	0.073240992	NA	NA	0.008412295	0.024445019	NA	NA	0.057235535	0.06836217	0.012244185	0.052984468	0.04931374	0.049175741
0.010715458	0.06445604	NA	NA	0.055351335	0.073087164	0.049723135	0.050768399	0.012449457	0.008918707	0.015594926	0.079767575	0.172060343	0.092348218	0.104045108	0.090322224	0.032976388	0.111335924	0.078416369	0.109727949	0.065125683	0.123592719	NA	NA	0.085441254	0.062296424	0.023936866	0.036231195	0.022611367	0.056612355
0.009684468	0.035528972	0.204302306	0.189280077	0.020941508	0.059108436	0.060735339	0.02219765	0.036342834	0.092775899	0.02047777	0.029819874	0.125789915	0.120537563	0.008256416	0.1487345	0.10125906	0.078713852	0.018418308	0.020316584	0.022770825	0.02840688	NA	NA	0.069653708	0.032229101	0.029025219	0.030978561	0.039908549	0.007893494
0.019446983	0.136136406	NA	NA	0.073087164	0.107725516	0.134537653	0.156235615	0.007251983	0.057454019	0.028098584	0.047099649	0.036536165	0.041843913	0.031775517	0.053018064	0.08340153	0.036593576	0.007746311	0.01204087	0.037403182	0.127628713	NA	NA	0.011006163	0.088668656	0.078596441	0.081410114	0.009846798	0.01457701
0.018190588	0.039060379	NA	NA	0.025186013	0.042236724	0.021985165	0.109572676	0.030070231	0.007251983	0.016820154	0.130278108	0.027015464	0.051372082	0.045702056	0.165224719	0.068802811	0.08879199	0.004312339	0.00668151	0.035784164	0.129190514	0.054047271	0.210563237	0.046181089	0.134228444	0.055577685	0.040028256	0.014294023	0.063228047
0.01682325	0.05918364	0.043753317	0.193280624	0.098897378	0.067549625	0.024531837	0.170469813	0.013932646	0.070899339	0.098371765	0.058241923	0.095876591	0.158379233	0.080902779	0.096376092	0.006484952	0.165962398	0.010766564	0.010871884	0.197291502	0.30728732	0.151132084	0.360049755	0.064634698	0.06982265	0.014198034	0.030066821	0.101138747	0.064640892
0.045531767	0.039869141	NA	NA	0.092621807	0.065946019	0.066749459	0.158058625	0.010030628	0.025739481	0.061136607	0.04856335	0.062143242	0.045377637	0.020507911	0.105422133	0.135677681	0.094813849	0.025040419	0.003543973	0.089655445	0.090521008	NA	NA	0.0667665	0.169406671	0.028557728	0.028500712	0.007893494	0.018024538
0.01316263	0.057211953	NA	NA	0.03710886	0.071829613	0.013129705	0.093972488	0.010235744	0.027650686	0.032417799	0.099873433	0.162908582	0.029173808	0.002871894	0.1410155	0.074039338	0.085239344	0.009493343	0.011344436	0.068061042	0.071324074	NA	NA	0.279118252	0.008838733	0.036673094	0.024871635	0.067121568	0.025987818
0.031608428	0.046935394	0.12628841	0.101765648	0.021920613	0.068320821	0.118611943	0.053873517	0.107023579	0.036440223	0.039186949	0.054797347	0.062783278	0.156937245	0.133778645	0.144550307	0.007317742	0.058895112	0.022773226	0.023754373	0.070592839	0.078690632	0.1346456	0.168767918	0.04187273	0.080768368	0.02170164	0.01171427	0.02494953	0.068332029
0.058307091	0.023567872	0.161979666	0.200251499	0.038618198	0.04385882	0.038501433	0.039390089	0.013932646	0.032512008	0.076691365	0.112470511	0.018943855	0.367442923	0.031755686	0.109881134	0.086986445	0.130933884	0.026406509	0.075839029	0.018852974	0.123810753	NA	NA	0.046181089	0.016753406	0.07182714	0.057105185	0.050309739	0.0207675
0.006450567	0.054423869	0.045588022	0.151228418	0.069900518	0.066248055	0.049280181	0.025326462	0.059075544	0.052385443	0.192167871	0.225782268	0.026381252	0.056764884	0.045398227	0.083435436	0.308037711	0.399470904	0.010766564	0.048956904	0.084641435	0.094037181	0.025171992	0.065464726	0.006190033	0.114988848	0.029025219	0.026956566	0.02239406	0.023710626
0.030104706	0.084045781	NA	NA	0.073087164	0.056837337	0.068950593	0.018132625	0.002698019	0.164360458	0.137760001	0.115831934	0.092155249	0.133720977	0.04166861	0.069901656	0.010994069	0.145015285	0.049865935	0.06708337	0.131287245	0.123977575	NA	NA	0.087155484	0.129476311	0.088888328	0.00208653	0.062455476	0.047642688
0.045234978	0.086902478	NA	NA	0.03710886	0.107725516	0.025623402	0.043031607	0.007251983	0.050179149	0.08918942	0.0783716	0.003794865	0.121211501	0.06680266	0.091208692	0.092832808	0.122355578	0.069333537	0.033464402	0.070592839	0.071812069	0.032658448	0.049997753	0.013577595	0.069017691	0.01165125	0.032560606	0.037135416	0.032975342
0.039462549	0.160123242	NA	NA	0.055575243	0.092921091	0.043141215	0.048913183	0.029886451	0.152953014	0.023344378	0.106776383	0.072233912	0.103672687	0.2295312	0.117095153	0.174345468	0.1165721	0.042801657	0.045231026	NA	NA	NA	NA	0.079706376	0.095977414	0.061783166	0.153035768	0.101697737	0.054470979
0.015690085	0.169497836	NA	NA	0.171450393	0.075753112	0.033469246	0.039825659	0.113726748	0.038147046	0.041248183	0.149126505	0.036629274	0.075070823	0.035769874	0.130194141	0.013462256	0.276665314	0.022773226	0.023101461	0.00437762	0.145199413	NA	NA	0.013743243	0.201862757	0.075416501	0.18430809	0.008578462	0.013544374
0.05139581	0.035091255	NA	NA	0.127954945	0.09426798	0.082372832	0.088078349	0.040929658	0.019767309	0.002187696	0.033258252	0.102547786	0.087586964	0.018814593	0.025865912	0.091281377	0.077297104	0.062858308	0.00908505	0.008079213	0.115050327	NA	NA	0.114345617	0.087935954	0.140439043	0.02409407	0.009846798	0.017460718
0.031608428	0.120267662	NA	NA	0.054620781	0.123451932	0.043215772	0.083977064	0.007655152	0.129545897	0.108745994	0.107588211	NA	NA	0.072377913	0.067725601	0.018660896	0.101505001	0.020246279	0.0145374	0.070630957	0.048137228	NA	NA	0.048088661	0.086596868	0.024935287	0.048944678	0.039908549	0.140236207
0.022888578	0.101983517	NA	NA	0.021920613	0.110917149	0.096216888	0.104257888	0.050564619	0.069125292	0.061270518	0.078774377	0.106703506	0.031971876	0.093120829	0.075897781	0.073078777	0.087740646	0.023664669	0.060343352	0.08244402	0.152887844	NA	NA	0.092480062	0.04950956	0.046858066	0.044206285	0.032020303	0.047761494
0.012558434	0.046049581	NA	NA	0.02248881	0.079941425	0.040585784	0.123254906	0.030070231	0.022591507	0.032152796	0.066323831	0.271090494	0.149332975	0.0969127	0.108104801	0.364978837	0.078611383	0.046448027	0.055095472	0.03625743	0.109607471	NA	NA	0.039020336	0.11454333	0.050205904	0.061332037	0.02494953	0.009286296
0.006450567	0.04893024	0.045195421	0.042041288	0.127954945	0.213454788	0.045412797	0.118175316	0.036321982	0.008715114	0.050582694	0.130176526	0.044680608	0.103863536	0.041352311	0.138660066	0.264948633	0.036881776	0.006915841	0.007036208	0.079718877	0.118125361	NA	NA	0.034692737	0.084168585	0.040566817	0.047469683	0.023474871	0.085447489
0.024062089	0.065350261	NA	NA	0.094566306	0.070433502	0.073623851	0.029431508	0.010235744	0.038568176	0.098371765	0.044223177	0.092155249	0.042993669	0.003781489	0.314687018	0.020057657	0.149860265	0.017426447	0.062127852	0.011324744	0.155653417	NA	NA	0.006190033	0.03520133	0.003517113	0.054390227	0.050309739	0.029712811
0.056133293	0.021822669	NA	NA	0.125596291	0.11915552	0.044034732	0.084806078	0.107023579	0.028635973	0.073084744	0.105242243	0.018943855	0.076113476	0.112617303	0.146633521	0.017540165	0.060303099	0.062858308	0.007378613	0.095237466	0.098723936	NA	NA	0.007088256	0.016282051	0.109358924	0.0096754	0.101697737	0.056385881
0.033802227	0.075933388	NA	NA	0.050934593	0.120126026	0.014251208	0.099828893	0.011963623	0.086441888	0.041042205	0.178559994	0.025981295	0.08855797	0.029401946	0.179867226	0.024427372	0.035279986	0.095812397	0.026168777	0.035530175	0.166831047	NA	NA	0.022648925	0.065991418	0.059995822	0.037707373	0.033189619	0.032552304
0.039462549	0.111668579	NA	NA	0.04375455	0.145138901	0.065292735	0.047897777	0.010030628	0.03496226	0.156202301	0.011662341	0.125789915	0.06949399	0.095660797	0.126642811	0.080054311	0.095845684	0.023664669	0.013287112	0.058535479	0.022423306	NA	NA	0.091460667	0.081943707	0.050205904	0.0608886	0.044249933	0.039681722
0.004458086	0.080816286	NA	NA	0.02248881	0.10496245	0.113567139	0.059452939	0.153157489	0.036321982	0.25741247	0.038622423	0.098506192	0.138031084	0.007404332	0.051968943	0.00255456	0.072140817	0.062089616	0.066016639	0.138568837	0.10304277	NA	NA	0.042428066	0.063231431	0.052614155	0.015503651	0.037135416	0.059991144
0.018064251	0.140693541	NA	NA	0.06928055	0.065725846	0.109524994	0.038390186	0.008578167	0.036920442	0.044087143	0.10506099	0.108134907	0.090264595	0.007767622	0.094783201	0.096821435	0.079914574	0.025040419	0.062858308	0.089509376	0.095368346	0.089891147	0.094853836	0.032439691	0.019839687	0.037667666	0.029035635	0.015111453	0.0066106
NA	NA	NA	NA	0.018131361	0.085548958	0.02871296	0.111050159	0.008142407	0.017464917	0.058646517	0.063651708	0.108080142	0.028853893	0.031755686	0.136046572	0.016820154	0.128234342	0.009493343	0.100989162	0.230724226	0.078515751	NA	NA	0.008186719	0.114445161	0.011078429	0.036147442	0.008624886	0.04781152
0.075933388	0.110082845	NA	NA	0.081522983	0.057832329	0.065777887	0.06206245	0.060332289	0.112109215	0.052630022	0.083642405	0.162908582	0.124864927	0.074042057	0.128465752	0.063640715	0.127264899	0.100989162	0.014663258	0.157198897	0.21115409	0.156655428	0.018028988	0.097429694	0.084202035	0.064798546	0.069438063	0.026056122	0.03309144
0.021822669	0.047000009	NA	NA	0.021920613	0.078073122	0.045013826	0.029779362	0.007720511	0.19393984	0.034986854	0.025761038	0.064590881	0.205995306	0.215171109	0.050876638	0.004282963	0.007961151	0.018418308	0.009405227	0.057888016	0.045963351	0.07066282	0.128089464	0.093549189	0.068858249	0.010645835	0.070987953	0.02494953	0.031373888
0.007560538	0.040006139	NA	NA	0.081522983	0.089209091	0.046659896	0.194316237	0.09916127	0.167685947	0.186806153	0.104333179	0.077590802	0.067966509	0.126731503	0.019173633	0.004058203	0.062618947	0.041906793	0.028721479	0.111808882	0.100492494	0.048015732	0.089259042	0.043366788	0.038992902	0.016923023	0.073713622	0.067121568	0.119837418
0.009684468	0.056123142	0.016641624	0.039295785	0.055575243	0.091189339	0.095496817	0.11321734	0.007251983	0.046153165	0.086505945	0.107276345	0.069429503	0.071660447	0.057672339	0.151859238	0.003184565	0.198516621	0.095812397	0.038572502	0.035784164	0.254046009	0.051636647	0.046902177	0.017399971	0.058454031	0.050654022	0.092895703	0.023474871	0.074906559
0.004458086	0.297103656	NA	NA	0.021920613	0.091164527	0.052024003	0.130451582	0.007720511	0.022186192	0.019665222	0.042631889	0.049339004	0.056862177	0.087718187	0.097819965	0.074039338	0.090215292	0.023664669	0.039608787	0.015641264	0.140764931	NA	NA	0.062572077	0.015616757	0.012244185	0.083694008	0.009846798	0.027696158
0.00603528	0.10887033	NA	NA	0.029372621	0.14372614	0.037358812	0.120107804	0.011143605	0.108597657	0.076678555	0.086559356	0.044680608	0.127533319	0.042565602	0.030336254	0.080054311	0.118844804	0.009493343	0.037391984	0.038990761	0.127429382	NA	NA	0.052821484	0.055047193	0.075416501	0.012768646	0.02550686	0.015728751
0.045531767	0.166995418	NA	NA	0.073087164	0.061441898	0.043215772	0.061321563	0.019146872	0.136738429	0.076655855	0.08936992	0.032778168	0.043856096	0.005976211	0.036857802	0.006484952	0.072084522	0.093622649	0.032208165	0.157198897	0.054248578	NA	NA	0.007088256	0.107720812	0.011078429	0.016756947	0.101138747	0.022478649
0.058307091	0.122807507	0.09968864	0.059989894	0.251590287	0.055568877	0.020736148	0.079703483	0.033877143	0.035026737	0.051395687	0.059610655	0.079983512	0.170708368	0.080904177	0.046353243	0.084471011	0.068003158	0.028549802	0.04468784	0.031083701	0.028114263	0.026783134	0.086588334	0.013577595	0.010816408	0.028557728	0.088390571	0.019276654	0.012224935
0.001621307	0.101371255	NA	NA	0.025186013	0.05002459	0.036318557	0.059902167	0.041800168	0.043601836	0.098195077	0.103220921	0.02131746	0.09359171	0.004354344	0.049628626	0.124989051	0.081487545	0.034878356	0.019933975	0.112041208	0.094852012	NA	NA	0.089756066	0.1901849	0.046858066	0.041553555	0.015111453	0.040663173
0.011547952	0.067098744	NA	NA	0.171450393	0.276028572	0.020419465	0.040807644	0.036342834	0.070839705	0.070076612	0.070377453	0.022362396	0.158181086	0.027345801	0.039772503	0.170649128	0.106931373	0.007746311	0.031302928	0.059551192	0.052692512	0.122679281	0.052868035	0.037660835	0.027221596	0.127540604	0.057204545	0.062455476	0.043066301
0.018813076	0.061787218	NA	NA	0.091164527	0.035539539	0.048026124	0.038902293	0.048848548	0.007135932	0.094884948	0.088604288	0.055520455	0.050558957	0.062852972	0.224827411	0.041571213	0.018121463	0.026356057	0.056285714	0.03625743	0.208250923	NA	NA	0.052116026	0.077230211	0.013280993	0.030051773	0.002323988	0.015553682
0.065352634	0.075711763	NA	NA	0.03710886	0.084055091	0.179739552	0.037358812	0.042734641	0.057987902	0.059146849	0.075127205	0.090646453	0.066451775	0.163741198	0.019563466	0.018071853	0.049002747	0.025518554	0.023664669	0.025680607	0.0839986	0.072272838	0.216880703	0.018582771	0.118148538	0.078596441	0.062839732	0.039908549	0.031423205
NA	NA	NA	NA	0.03710886	0.145680137	NA	NA	0.00711671	0.038865417	0.206684464	0.12561866	0.122072719	0.102509683	0.066758538	0.063363698	0.032976388	0.0640829	0.07990481	0.051882465	0.030240092	0.068206403	NA	NA	0.007088256	0.129366072	0.01928115	0.041683395	0.009846798	0.111634017
0.018154331	0.062717294	0.090447813	0.178429936	0.081522983	0.062229293	0.050856278	0.189416539	0.117796644	0.109522849	0.003919447	0.064530077	0.036317469	0.09081875	0.044255602	0.088034535	0.073078777	0.092035094	0.017326444	0.063414705	0.12145217	0.154684124	0.130400741	0.149606355	0.096849144	0.089224055	0.08940095	0.094243308	0.007893494	0.128498101
0.006450567	0.007646532	NA	NA	0.0678808	0.062730528	0.060735339	0.062010995	0.059075544	0.189601116	0.028680733	0.019353487	0.068950593	0.056410944	0.017893957	0.054669734	0.0317193	0.031380896	0.043178348	0.016691708	0.086132094	0.018166013	NA	NA	0.036043267	0.098544068	0.038616181	0.042004495	0.039908549	0.062235862
0.018064251	0.104551709	NA	NA	0.054620781	0.088064198	0.016891594	0.132135047	0.09916127	0.077202829	0.029211656	0.040571159	0.063930986	0.146610972	0.096419125	0.088493486	0.197180837	0.039808641	0.080214283	0.055630529	0.063700489	0.139519099	NA	NA	0.110656588	0.099449991	0.1100413	0.02222092	0.019276654	0.042413289
0.030104706	0.03675987	NA	NA	0.125596291	0.235758981	0.02871296	0.067182484	0.042734641	0.025921892	0.027314545	0.086850455	0.034361488	0.076747274	0.140148364	0.124458601	0.072885676	0.113346132	0.13205687	0.010044124	0.02877029	0.028799035	NA	NA	0.031785158	0.030000597	0.006991574	0.275037027	NA	NA
0.007646532	0.025068051	NA	NA	0.171450393	0.115950704	0.019564943	0.0414114	0.002698019	0.176039751	0.192281966	0.045697864	0.102547786	0.150268833	0.035784164	0.21989251	0.067977624	0.133938689	0.034496332	0.100060187	0.030286962	0.328347001	NA	NA	0.040374699	0.174848567	0.036673094	0.055886443	0.101138747	0.026967492
0.009612647	0.107901895	NA	NA	0.044477437	0.163955293	0.024531837	0.152547705	0.007540836	0.177761638	0.04207003	0.047105204	0.08772186	0.116023596	0.082273784	0.10961464	NA	NA	0.041906793	0.049271913	0.085478807	0.042458798	NA	NA	0.013588574	0.083506042	0.02170164	0.172445107	0.05458214	0.062309007
0.033802227	0.100648704	NA	NA	0.020941508	0.091402722	0.020736148	0.053001992	0.025221743	0.059805802	0.034497595	0.109071909	0.020712076	0.063024114	0.133616743	0.120426108	0.093114711	0.057077923	0.010766564	0.135161366	0.003164335	0.033965816	NA	NA	0.015060125	0.121628403	0.016923023	0.115399458	0.02550686	0.099647706
0.017203429	0.257479804	NA	NA	0.038804661	0.040125961	0.027015464	0.242638052	0.048848548	0.049566694	0.009809069	0.046561565	0.062783278	0.076702546	0.046625988	0.020503351	0.085882876	0.054069106	0.009493343	0.073227384	0.040429737	0.087741621	NA	NA	0.013743243	0.067543663	0.07182714	0.069654754	0.04931374	0.050098106
0.028251626	0.034395233	0.069924649	0.104749693	0.025186013	0.099832136	0.0414114	0.156510754	0.040929658	0.01002685	0.052483742	0.133650669	0.251273487	0.104255364	0.008706573	0.07716414	0.072890764	0.226309488	0.020428683	0.020983603	0.112041208	0.096873205	NA	NA	0.097429694	0.072223263	0.010645835	0.020736627	0.001795429	0.033286842
0.004954145	0.200173846	NA	NA	0.06928055	0.079824894	0.113567139	0.124649114	0.013932646	0.045015949	0.029211656	0.05341338	0.050585374	0.138069499	0.151076239	0.031703845	0.072357619	0.04349317	0.038321542	0.006593305	0.096914933	0.063237424	0.064967097	0.093160889	0.037614417	0.048495941	0.014014474	0.073713526	0.023474871	0.041023285
0.01559167	0.047000009	NA	NA	0.171450393	0.065481226	0.082372832	0.170129151	0.001210937	0.147768782	0.042705181	0.039113495	NA	NA	0.080689374	0.088561669	0.06648381	0.095240143	0.041906793	0.049975252	0.008079213	0.076168677	NA	NA	0.092480062	0.079208671	0.031214881	0.04597908	0.086692587	0.191304452
0.020853905	0.058569027	0.045588022	0.109924176	0.04375455	0.043141249	0.023890228	0.116381139	0.153157489	0.143982782	0.02145004	0.15334749	0.055121266	0.129948445	0.120399269	0.11964091	0.027613577	0.111655466	0.042801657	0.03448734	0.079378996	0.094381194	NA	NA	0.060161644	0.046362547	0.038631532	0.061052488	0.067121568	0.017154784
0.01316263	0.299077291	NA	NA	0.03710886	0.086691602	0.040257141	0.046908649	0.025221743	0.103802526	0.069313113	0.082046449	0.03374223	0.016562269	0.117248354	0.027115959	0.036299625	0.026416768	0.043157806	0.007624652	0.114659385	0.061563093	NA	NA	0.005957751	0.0992139	0.007377186	0.014291922	0.050309739	0.012347726
0.019446983	0.282489906	NA	NA	0.02248881	0.037149128	0.02871826	0.101775138	0.046086783	0.055173315	0.004353889	0.365120437	0.015928497	0.097747071	0.045244459	0.079174937	0.026184047	0.113521072	0.028368265	0.107213024	0.013263128	0.09901006	0.02291702	0.012830267	0.019950914	0.137929675	0.02169336	0.055690204	0.009846798	0.055002944
NA	NA	NA	NA	0.038618198	0.123759176	0.065292735	0.069255707	0.016496608	0.208582037	0.060851995	0.040373848	0.048993308	0.039361406	0.164590469	0.088038231	0.033149731	0.038906065	0.022773226	0.056621139	0.008008162	0.026157998	0.03320468	0.136555475	0.037660835	0.08637264	0.0637768	0.021529713	0.02494953	0.020320464
0.024062089	0.192161704	NA	NA	0.127954945	0.041779832	0.020736148	0.084044674	0.029886451	0.026367856	0.037814665	0.139866044	NA	NA	0.06680266	0.033235363	0.067977624	0.075115731	0.020428683	0.083568777	0.079718877	0.122944336	0.089891147	0.106294133	0.049938278	0.096451804	0.059995822	0.033114563	0.044249933	0.063776827
0.029949236	0.017768538	NA	NA	0.094566306	0.140054852	0.037358812	0.05785503	0.113726748	0.17293952	0.03366202	0.042404122	0.059431697	0.033835489	0.093451345	0.11651108	0.023691273	0.075760212	0.002873033	0.085217349	0.089509376	0.094560811	0.093237645	0.1055394	0.015060125	0.040011912	0.180799218	0.047091244	0.093916634	0.053167213
0.039462549	0.301602388	NA	NA	0.018131361	0.031748931	0.040585784	0.063438268	0.019146872	0.133829774	0.154914586	0.048019667	0.078763783	0.058822916	0.02482582	0.073070967	0.10125906	0.063693112	0.068476037	0.023754215	0.079842446	0.112016608	NA	NA	0.032706719	0.15495239	0.051589339	0.102383851	0.015111453	0.037815381
0.01715618	0.101246032	NA	NA	0.010065485	0.04375455	0.058069603	0.053038527	0.011143605	0.016124437	0.039186949	0.06058247	0.039506358	0.045839238	0.09530254	0.143762944	0.008592959	0.024929386	0.049797872	0.063725631	0.082608959	0.059686188	NA	NA	0.039878884	0.025131515	0.013458429	0.069975883	0.101138747	0.060483521
[truncated: 7,830 more rows]
