# Supplementary material for: Gene-expression memory-based prediction of cell lineages from scRNA-seq datasets
Source: Nat Commun. 2024 Mar 29;15:2744. doi: 10.1038/s41467-024-47158-y (PMC10980719; doi:10.1038/s41467-024-47158-y)
Supplement: Supplementary file 11 — Source Data [file 41467_2024_47158_MOESM11_ESM.zip › Source Data files/Source Data file S1e.csv]

CELL_type	lineage_number
WM989	54
WM989	66
WM989	61
WM989	55
WM989	45
WM989	48
WM989	97
WM989	104
HSC	136
HSC	67
MEF	148
MEF	193
MEF	277
MEF	227
MEF	286
MEF	381
MEF	420
MEF	225
HSPC	541
HSPC	55
HSPC	90
HSPC	92
HSPC	109
HSPC	54
HSPC	58
HSPC	64
HSPC	46
HSPC	59
HSPC	66
HSPC	169
HSPC	255
HSPC	144
HSPC	77
HSPC	153
HSPC	208
HSPC	233
HSPC	255
HSPC	157
HSPC	121
HSPC	177
HSPC	165
HSPC	136
HSPC	38
HSPC	128
HSPC	127
HSPC	131
HSPC	132
HSPC	170
HSPC	144
HSPC	131
HSPC	172
HSPC	115
HSPC	170
HSPC	234
HSPC	140
HSPC	155
HSPC	338
HSPC	352
HSPC	159
HSPC	221
HSPC	228
HSPC	247
HSPC	309
HSPC	240
MEF	172
MEF	56
MEF	18
MEF	66
MEF	45
MEF	44
mESC	233
CD8	20
L1210	17
MEF	4
MEF	31
MEF	43
MEF	154
MEF	140
MEF	154
MEF	128
MEF	158
MEF	249
MEF	171
MEF	272
MEF	330
MEF	155
MEF	203
MEF	275
MEF	186
MEF	69
MEF	128
MEF	206
MEF	83
MEF	50
MEF	82
MEF	35
MEF	38
MEF	57
MEF	73
MEF	130
MEF	108
MEF	136
MEF	111
MEF	83
MEF	97
MEF	123
MEF	883
MEF	81
MEF	92
MEF	178
MEF	135
MEF	158
MEF	170
