# Supplementary material for: Gene-expression memory-based prediction of cell lineages from scRNA-seq datasets
Source: Nat Commun. 2024 Mar 29;15:2744. doi: 10.1038/s41467-024-47158-y (PMC10980719; doi:10.1038/s41467-024-47158-y)
Supplement: Supplementary file 11 — Source Data [file 41467_2024_47158_MOESM11_ESM.zip › Source Data files/Source Data file S20ab.csv]

percentage	precision	recovery	dataset	FPR
0	0.020536655	1	Organoids_Organoids_onall_output_sym.txt	1
10	0.374215135	0.705969451	Organoids_Organoids_onall_output_sym.txt	0.024753187
20	0.514207941	0.603569202	Organoids_Organoids_onall_output_sym.txt	0.011955843
30	0.655682715	0.51792394	Organoids_Organoids_onall_output_sym.txt	0.005702596
40	0.753091093	0.465165212	Organoids_Organoids_onall_output_sym.txt	0.003197702
50	0.834398977	0.406795511	Organoids_Organoids_onall_output_sym.txt	0.001692805
60	0.883479961	0.352166459	Organoids_Organoids_onall_output_sym.txt	0.000973853
70	0.921322691	0.314837905	Organoids_Organoids_onall_output_sym.txt	0.000563724
80	0.939295393	0.270105985	Organoids_Organoids_onall_output_sym.txt	0.000366012
90	0.987849779	0.209086658	Organoids_Organoids_onall_output_sym.txt	5.39213924137503e-05
100	1	0.099049252	Organoids_Organoids_onall_output_sym.txt	0
