# Supplementary material for: Gene-expression memory-based prediction of cell lineages from scRNA-seq datasets
Source: Nat Commun. 2024 Mar 29;15:2744. doi: 10.1038/s41467-024-47158-y (PMC10980719; doi:10.1038/s41467-024-47158-y)
Supplement: Supplementary file 11 — Source Data [file 41467_2024_47158_MOESM11_ESM.zip › Source Data files/Source Data file S1d.csv]

CELL_type	CELL_number_total
WM989	440
WM989	1663
WM989	1580
WM989	3826
WM989	399
WM989	562
WM989	2120
WM989	1796
HSC	315
HSC	235
MEF	10064
MEF	10593
MEF	11051
MEF	10206
MEF	10916
MEF	16576
MEF	12558
MEF	10806
HSPC	5161
HSPC	1861
HSPC	2497
HSPC	2587
HSPC	848
HSPC	3135
HSPC	4363
HSPC	4154
HSPC	4064
HSPC	4523
HSPC	4130
HSPC	2085
HSPC	2377
HSPC	1840
HSPC	5481
HSPC	5302
HSPC	6209
HSPC	5475
HSPC	4638
HSPC	6080
HSPC	6116
HSPC	5809
HSPC	5272
HSPC	4816
HSPC	802
HSPC	1795
HSPC	1686
HSPC	2243
HSPC	2073
HSPC	2563
HSPC	1929
HSPC	1945
HSPC	2253
HSPC	1497
HSPC	1949
HSPC	2667
HSPC	1868
HSPC	2102
HSPC	3005
HSPC	2092
HSPC	4154
HSPC	4619
HSPC	5552
HSPC	4353
HSPC	5567
HSPC	5206
MEF	2887
MEF	11457
MEF	4836
MEF	2909
MEF	4106
MEF	5641
mESC	1268
CD8	88
L1210	106
MEF	1033
MEF	6441
MEF	4836
MEF	2909
MEF	2647
MEF	3587
MEF	2647
MEF	3587
MEF	6214
MEF	5103
MEF	6214
MEF	5103
MEF	4106
MEF	5641
MEF	4106
MEF	5641
MEF	2546
MEF	12026
MEF	2546
MEF	12026
MEF	2546
MEF	12026
MEF	2546
MEF	8942
MEF	2546
MEF	8942
MEF	2546
MEF	8942
MEF	9758
MEF	9227
MEF	9823
MEF	8478
MEF	11991
MEF	29200
MEF	9646
MEF	10323
MEF	6864
MEF	6197
MEF	9260
MEF	9308
