# Supplementary material for: Gene-expression memory-based prediction of cell lineages from scRNA-seq datasets
Source: Nat Commun. 2024 Mar 29;15:2744. doi: 10.1038/s41467-024-47158-y (PMC10980719; doi:10.1038/s41467-024-47158-y)
Supplement: Supplementary file 11 — Source Data [file 41467_2024_47158_MOESM11_ESM.zip › Source Data files/Source Data file S2h.csv]

HSPC_all	HSPC_ctrl_all	HSPC_all_AS	HSPC_ctrl_all_AS
0.089526947	0.195453506	0.08015556	0.126053829
0.099710149	0.113880772	0.081893617	0.140901627
0.137391529	0.128187638	0.103692003	0.142055099
0.130224644	0.08982676	0.078587864	0.093682957
0.073179146	0.140225469	0.105649281	0.15851594
0.076407672	0.109895017	0.070452619	0.121237749
0.191388867	0.105159159	0.104386496	0.070452619
0.161514926	0.188105224	0.104847044	0.170352279
0.105109254	0.174248937	0.087601484	0.156640682
0.067644991	0.07331467	0.17473133	0.162493892
0.071582993	0.170905953	0.085215466	0.130557204
0.079682217	0.133622013	0.117501236	0.08875698
0.11537336	0.139296687	0.124064878	0.075319586
0.108773608	0.120104677	0.099487853	0.160365852
0.063416907	0.216116675	0.107035828	0.106066938
0.102273751	0.131726608	0.074406633	0.102842547
0.110390333	0.148254669	0.116284223	0.181198929
0.13546096	0.076407672	0.107067025	0.168395025
0.1755031	0.137555999	0.072441708	0.124863148
0.198649491	0.153769929	0.091873247	0.077314901
0.10202304	0.131358265	0.077416415	0.195730541
0.104654669	0.110833201	0.069560006	0.254675104
0.096542366	0.114481169	0.092417267	0.093416215
0.071951011	0.118203503	0.142658746	0.197542674
0.077344987	0.308056793	0.163587801	0.085041814
0.082495322	0.082322378	0.095520267	0.069560006
0.278304891	0.126485912	0.070630057	0.106759512
0.07921824	0.183073218	0.063018829	0.140667938
0.125075445	0.14341899	0.162574036	0.173152862
0.038770142	0.196761221	0.13176549	0.148605884
0.009010081	0.140204198	0.110922065	0.070630057
0.056704802	0.188365563	0.056904022	0.163251057
0.008828169	0.216279626	0.158718611	0.218991871
0.060208911	0.12737866	0.077864	0.144130852
0.11265216	0.130443664	0.200677457	0.110922065
0.044477033	0.198649491	0.08225232	0.140484599
0.140590899	0.132950351	0.158818569	0.164219471
0.040487752	0.06051866	0.094995614	0.12019909
0.101239152	0.19614568	0.110517777	0.083543032
0.024445194	0.179083559	0.118145016	0.08225232
0.206235907	0.105546843	0.120674275	0.169872258
0.040081481	0.205020177	0.063873756	0.203642799
0.061471675	0.290026412	0.115646308	0.147684523
0.136546153	0.163694849	0.19931368	0.195328458
0.062166749	0.161150347	0.089378585	0.090311533
0.038114057	0.147533001	0.051457697	0.085172141
0.147650324	0.176239419	0.170792797	0.179079759
0.132241881	0.137391529	0.080576954	0.107204698
0.102372046	0.093340223	0.124571341	0.161283814
0.143685209	0.121689419	0.123452729	0.135885218
0.058611573	0.218035726	0.076571054	0.132928662
0.086756597	0.137534975	0.168068185	0.11831726
0.081547116	0.173248107	0.157183328	0.109950275
0.08417794	0.119894902	0.061593469	0.111466164
0.137226979	0.182100672	0.123743535	0.11522119
0.036765267	0.122233482	0.178795688	0.177266826
0.064774313	0.193458579	0.130841948	0.226158018
0.138672537	0.11220271	0.08972234	0.132802565
0.243639457	0.093340223	0.119500692	0.078587864
0.051887517	0.121385703	0.075767231	0.097990739
0.094653904	0.116716725	0.175498527	0.166155075
0.12457744	0.195453506	0.107141653	0.091546609
0.074400418	0.105201992	0.10573118	0.197514248
0.03954289	0.282694923	0.088074192	0.171167704
0.136738323	0.266913009	0.087289087	0.139570385
0.102785808	0.172478552	0.094938806	0.141339404
0.257143665	0.174003495	0.084483793	0.243764192
0.106763209	0.120783967	0.06772519	0.177236202
0.119760805	0.274978036	0.136801567	0.263088993
0.076655844	0.212589322	0.070270694	0.157183328
0.155798809	0.143014466	0.06804795	0.176078491
0.072813633	0.171821385	0.102133762	0.183933201
0.016668811	0.342101709	0.076712771	0.134638464
0.05119121	0.167648732	0.080887135	0.119831645
0.062013398	0.096059918	0.168325163	0.122292848
0.122098395	0.256425694	0.07952152	0.11918695
0.131380601	0.21645788	0.097038749	0.14752874
0.101630524	0.080746786	0.068278794	0.107367543
0.104084969	0.218197415	0.151932923	0.081215768
0.102820846	0.115554909	0.151641619	0.117805453
0.066363745	0.116519258	0.098634117	0.168695121
0.189629621	0.137264363	0.109238297	0.092138249
0.092133979	0.200702503	0.071973033	0.109146458
0.096689283	0.214620707	0.092000704	0.08365567
0.168761066	0.159522592	0.127859878	0.118341423
0.122053488	0.123637038	0.080772742	0.141810092
0.233784334	0.181287059	0.115485026	0.122775885
0.173439883	0.153927377	0.092947082	0.070732682
0.022730436	0.260798206	0.141939968	0.139045655
0.156326197	0.170113822	0.072622351	0.119044676
0.12894111	0.179444315	0.100140501	0.087463462
0.074480199	0.232580809	0.094718212	0.115066327
0.128999993	0.314460431	0.107751028	0.07006516
0.089470985	0.166320596	0.12377452	0.097393999
0.037547134	0.112670642	0.104834545	0.117625714
0.124412848	0.104929941	0.093062262	0.104501547
0.057758145	0.11220271	0.087033163	0.111020474
0.059461016	0.093340223	0.080704932	0.14495654
0.079415347	0.18749134	0.069563472	0.124811046
0.143087127	0.097238266	0.114580187	0.099451115
0.045404197	0.122248989	0.071473614	0.140885424
0.212716096	0.077344987	0.100108513	0.137555983
0.078594424	0.061116051	0.128757131	0.062677296
0.133868318	0.182956708	0.061084399	0.175615455
0.11052319	0.086825271	0.124966076	0.162251564
0.201757737	0.090271334	0.120987704	0.144854264
0.043421409	0.12558448	0.094716151	0.109964856
0.077053625	0.181287059	0.143331268	0.118661203
0.021153582	0.134976999	0.188233567	0.089806038
0.134565895	0.25232445	0.074113656	0.107394731
0.122660152	0.176561306	0.123265637	0.115196869
0.014538022	0.217784306	0.088441429	0.097899001
0.139586022	0.123078332	0.135402931	0.15306661
0.089615235	0.128171336	0.081763757	0.197411387
0.02772483	0.164101027	0.165930066	0.239067697
0.053299604	0.224922605	0.082410205	0.171307298
0.106095415	0.189982769	0.110231838	0.075562641
0.037221297	0.222014587	0.076868307	0.102788207
0.00951334	0.223343307	0.110491765	0.169713192
0.168243521	0.098875257	0.090556847	0.120532057
0.062086598	0.369722814	0.102508822	0.118892839
0.056648419	0.393303444	0.101923547	0.157007633
0.100801689	0.121174588	0.071073007	0.175172977
0.105873995	0.184347927	0.068368889	0.104486454
0.066473374	0.097824227	0.125068186	0.099574201
0.212375421	0.082218303	0.072269837	0.176894538
0.035730599	0.131783369	0.095135013	0.121987426
0.019727952	0.071582993	0.113491923	0.086658956
0.211021599	0.150763658	0.11428078	0.120707452
0.079814968	0.183588783	0.340639275	0.174648568
0.130701161	0.117387899	0.147733213	0.1659696
0.114813623	0.149774964	0.110475987	0.147506012
0.13725758	0.190429596	0.098190785	0.096463249
0.050796778	0.24066221	0.119217071	0.101430411
0.171478253	0.307784398	0.145549796	0.120987704
0.178511487	0.22580612	0.167655436	0.066876136
0.083275216	0.228282821	0.096760419	0.111045792
0.063467773	0.370284697	0.12108363	0.143245103
0.123562448	0.190223012	0.124944397	0.139177262
0.054394959	0.178425875	0.095347948	0.156276521
0.097408527	0.137391529	0.081130564	0.110068342
0.018928259	0.11760196	0.101983489	0.157512749
0.090279154	0.265099737	0.075554784	0.131851741
0.110965478	0.118123878	0.122906068	0.18629025
0.11785195	0.13546096	0.10842964	0.122020745
0.070309517	0.172631781	0.111212286	0.080772742
0.229036828	0.175238296	0.092678256	0.182511449
0.086451642	0.133622013	0.0974067	0.157470321
0.083337661	0.101202997	0.104414058	0.079931596
0.076110947	0.141503921	0.106215354	0.092705463
0.112776632	0.17643359	0.234505239	0.123265637
0.13550151	0.248098117	0.088892133	0.107794317
0.108915725	0.198688435	0.100446073	0.132922859
0.048020031	0.257826445	0.137067366	0.13415271
0.086816709	0.146462801	0.104910114	0.169864795
0.136021547	0.17146635	0.111635012	0.088256329
0.136538223	0.143779456	0.058017607	0.181892795
0.087617249	0.157122632	0.168016991	0.091802645
0.111691354	0.1265476	0.151263999	0.142697441
0.037552335	0.123398639	0.151985379	0.111627165
0.123698779	0.12051085	0.084525878	0.114308466
0.118123381	0.145219737	0.076446584	0.077280923
0.099219693	0.188866657	0.083379629	0.101439271
0.081552929	0.168491203	0.12428068	0.118980135
0.015264066	0.096360838	0.120745184	0.064149499
0.10002416	0.099520554	0.097439163	0.123859534
0.112774912	0.099078904	0.100780602	0.093650123
0.102674463	0.199921345	0.104189541	0.133035986
0.142360383	0.132208518	0.139627653	0.195715073
0.08739475	0.1265476	0.114481109	0.072333805
0.016908044	0.111933168	0.164642689	0.088045863
0.255591781	0.140690938	0.130295384	0.107886297
0.065579231	0.127287453	0.092497128	0.109260729
0.23219124	0.09949265	0.116034748	0.201722275
0.093596209	0.116818705	0.057956522	0.089550041
0.077507512	0.165355077	0.119209885	0.154742599
0.221155625	0.3327358	0.06363618	0.119615179
0.148968282	0.246590179	0.104590456	0.125897119
0.045674386	0.129149415	0.081821949	0.139162066
0.221402117	0.269593057	0.069896523	0.090665902
0.083662091	0.310702221	0.090418016	0.18473433
0.070788359	0.090271334	0.199186378	0.046048414
0.118408335	0.214323259	0.088651679	0.140319323
0.076805106	0.191745868	0.090277556	0.090512495
0.096080718	0.169253011	0.099741694	0.066277581
0.120144814	0.170322988	0.106153216	0.117716762
0.097046086	0.156621836	0.106936498	0.159411132
0.09783146	0.162625886	0.124046917	0.295307818
0.101578756	0.144804796	0.085095977	0.141352943
0.0606447	0.115834787	0.125606693	0.107001966
0.145178864	0.154767122	0.09740806	0.067486992
0.237150748	0.250599423	0.126142116	0.125045458
0.085846	0.235168449	0.26096002	0.100389978
0.128965081	0.267302257	0.057235107	0.162381957
0.011547502	0.191606019	0.133038783	0.105452735
0.147857466	0.239395609	0.121091787	0.107114137
0.135293923	0.179709402	0.111714216	0.120180345
0.166935563	0.119845349	0.10184211	0.166990867
0.180546777	0.234128368	0.092715998	0.175432486
0.09676411	0.095615395	0.161179133	0.111771829
0.073674605	0.149001545	0.234986879	0.123336342
0.071332536	0.147533001	0.140340551	0.155910849
0.049894639	0.071934865	0.216522339	0.17521404
0.144174326	0.17092896	0.095790954	0.178265969
0.091808692	0.13032633	0.101819839	0.205417226
0.150842542	0.099824259	0.114570306	0.15584471
0.040756845	0.121904173	0.06096305	0.070747035
0.098069907	0.239854641	0.139618249	0.124944397
0.077793126	0.229805813	0.171034391	0.098732012
0.198558107	0.132208518	0.094010965	0.238769991
0.125709044	0.099710149	0.124285352	0.080748651
0.132411472	0.24150251	0.163267694	0.175697765
0.148153323	0.190212259	0.12098546	0.200677457
0.135150913	0.181543277	0.052495459	0.11923937
0.10664528	0.152601256	0.145895985	0.110535748
0.208056455	0.10141631	0.134524516	0.076950479
0.140087241	0.136741061	0.124873045	0.156351627
0.067653199	0.247560692	0.156858868	0.139837292
0.098974318	0.133248848	0.08469884	0.109223442
0.071972346	0.286974524	0.162647124	0.194592929
0.101691671	0.136832052	0.141254861	0.149837925
0.066755078	0.254654194	0.145394307	0.109587095
0.030039196	0.374147945	0.22109432	0.201824592
0.092191357	0.190635578	0.135129729	0.080286705
0.211731472	0.133012023	0.255215063	0.07554366
0.085764892	0.309382902	0.128060735	0.110407391
0.199555935	0.074727637	0.129810346	0.126928063
0.009579389	0.232163641	0.129081371	0.111482147
0.109511153	0.185897312	0.247617845	0.089555524
0.0658751	0.107137219	0.1085298	0.067523965
0.085823227	0.193996039	0.258052008	0.104847044
0.130853663	0.179979068	0.183873296	0.117487028
0.088970471	0.071582993	0.132854801	0.122686891
0.009013545	0.38803733	0.190508861	0.125992587
0.105017137	0.092818384	0.137295653	0.10663631
0.007435385	0.153746345	0.11183648	0.086836941
0.140154865	0.104411211	0.18814942	0.079871143
0.106480012	0.394528924	0.219692072	0.093987832
0.048656143	0.140690938	0.21519687	0.172494941
0.025803632	0.251539091	0.092230283	0.208698412
0.09117524	0.13804081	0.1393382	0.137750494
0.126914595	0.103712665	0.226532391	0.092011935
0.011163744	0.079328804	0.142801783	0.109502584
0.153333279	0.14378879	0.208076656	0.096080425
0.037744693	0.148445197	0.159022002	0.193127599
0.035872253	0.164552803	0.125085388	0.108499047
0.080188804	0.120911939	0.106526472	0.173346348
0.096769578	0.226073179	0.147845528	0.12515122
0.133984262	0.164655014	0.110522224	0.0835881
0.164356461	0.11759349	0.104694539	0.100279732
0.103098975	0.169253011	0.268793868	0.115364869
0.031244458	0.207610697	0.23758346	0.070462796
0.122519895	0.364840262	0.10964654	0.135049496
0.079420298	0.089977058	0.161449876	0.110384085
0.046264013	0.058727176	0.10907019	0.165003454
0.034327891	0.132906493	0.201656583	0.157008354
0.17937655	0.197018966	0.462713399	0.133635963
0.068386989	0.256821658	0.239046978	0.126365662
0.22417266	0.388084133	0.328308776	0.132850014
0.047064419	0.2521557	0.078073938	0.093198357
0.227195513	0.393753378	0.180622878	0.131969885
0.092225617	0.269593057	0.335264013	0.058017607
0.034146669	0.1755031	0.060676464	0.164320416
0.169258313	0.07921824	0.198909377	0.298717521
0.095095313	0.269656044	0.1268279	0.169155367
0.057658083	0.302095568	0.264638071	0.309215455
0.075128383	0.160943271	0.151808595	0.125307306
0.025231283	0.265727126	0.333371427	0.089135333
0.082926692	0.136655625	0.177390433	0.133254144
0.007608702	0.1755031	0.076901078	0.133286328
0.022406505	0.067892953	0.206664984	0.15215441
0.068937415	0.168492331	0.025299159	0.151695924
0.118332239	0.199026738	0.12952218	0.092344318
0.140663131	0.162836072	0.104507453	0.072735451
0.158224491	0.135677751	0.164335006	0.11988576
0.097966006	0.120137792	0.068709217	0.07602442
0.117535072	0.15163035	0.23672191	0.143331268
0.069692766	0.13833334	0.159980175	0.080208911
0.030548651	0.168964866	0.354964355	0.163855855
0.074337475	0.155105434	0.25694482	0.167454711
0.034226984	0.150636115	0.110323189	0.108932253
0.083930024	0.087891432	0.421238908	0.181768669
0.107742295	0.142842538	0.299041279	0.053569001
0.060791217	0.140372711	0.114533882	0.097582366
0.028431662	0.127820485	0.095448655	0.162611472
0.044857232	0.16573673	0.458453229	0.133151474
0.051731982	0.084068517	0.206690057	0.225288653
0.021333157	0.392243254	0.141935837	0.087398285
0.101716873	0.096360838	0.125684225	0.225906468
0.063513152	0.171379722	0.34376353	0.117017908
0.042921119	0.396445778	0.065761155	0.091453883
0.038572518	0.110580542	0.167424124	0.109015237
0.112346706	0.241567225	0.321849349	0.176190826
0.250540221	0.1214899	0.217502725	0.212609223
0.062402457	0.096360838	0.08398156	0.104481532
0.06596362	0.103696034	0.096676081	0.090875399
0.10081147	0.125075445	0.20344982	0.128664789
0.045900904	0.131897598	0.261159645	0.106351483
0.016432304	0.151398928	0.16127429	0.19746369
0.04944575	0.100489349	0.164588983	0.193407015
0.067899156	0.25948332	0.147540379	0.106821225
0.042980242	0.313524267	0.064619743	0.124839622
0.079769575	0.226331596	0.064994953	0.077730957
0.06625323	0.08363215	0.135696014	0.08905679
0.09973652	0.17984341	0.078432246	0.139620832
0.077039968	0.151298577	0.180001425	0.162574036
0.041480057	0.267157621	0.080089163	0.103180508
0.051763128	0.159155157	0.377139747	0.131990934
0.080632425	0.19828009	0.200503452	0.113624218
0.023439126	0.124652405	0.13671857	0.107763483
0.029265122	0.189143967	0.191343052	0.152611151
0.060688339	0.193458579	0.158223824	0.074025274
0.062554283	0.082495322	0.102635416	0.155906544
0.058644536	0.145408497	0.243618302	0.109832655
0.113401373	0.197764342	0.354375082	0.137904363
0.017022731	0.172507666	0.060759985	0.113662435
0.146852381	0.089890488	0.315124402	0.170148375
0.046384985	0.105782551	0.143045994	0.088499041
0.059757209	0.139888385	0.117726743	0.135756101
0.030694483	0.169093816	0.156370332	0.110947185
0.012669711	0.175114523	0.361204942	0.164555406
0.133835266	0.095440639	0.067100087	0.178548214
0.079121487	0.161520148	0.44186825	0.166097699
0.046930042	0.063416907	0.12204802	0.181939944
0.061105794	0.07999049	0.220538239	0.188810538
0.032136047	0.397180779	0.065002217	0.134213973
0.02163844	0.152591509	0.135969211	0.135492804
0.034639436	0.125516937	0.294370061	0.17191598
0.024648634	0.365321931	0.169057248	0.18664373
0.188083088	0.071582993	0.143560905	0.084894253
0.0983004	0.161150347	0.383448208	0.068291285
0.083068674	0.226094289	0.169234742	0.226707145
0.103065962	0.088736649	0.201566486	0.108796352
0.115510011	0.177956859	0.285581779	0.203965675
0.027350622	0.147533001	0.1253628	0.092276359
0.021042528	0.099926316	0.129231103	0.098135103
0.05074727	0.10795001	0.105394252	0.168955387
0.15628732	0.079327132	0.197424488	0.137025884
0.116800915	0.099721684	0.169466447	0.072625832
0.032568375	0.098109938	0.204132102	0.093826554
0.227814557	0.102273751	0.207340976	0.123217695
0.150235897	0.116484719	0.16772239	0.086650084
0.040582413	0.157189907	0.072861291	0.097894692
0.168513898	0.125516937	0.1939515	0.106083543
0.057570159	0.214307575	0.099138415	0.180101107
0.113600718	0.122229623	0.139042943	0.117725475
0.083669608	0.180773879	0.139921452	0.215561047
0.141280848	0.377173956	0.225665424	0.18451332
0.191194687	0.381033146	0.101871109	0.151806962
0.172842552	0.165735417	0.168645343	0.119209885
0.023007672	0.105939679	0.125932554	0.08645153
0.152848757	0.163592088	0.217514149	0.13302382
0.122733087	0.148254669	0.235937397	0.104189541
0.054149294	0.104523504	0.232236833	0.090420055
0.10590585	0.18304064	0.379377307	0.222556221
0.188382093	0.278304891	0.127806522	0.125937786
0.024817459	0.11439802	0.171035216	0.052376822
0.088997839	0.238613448	0.237008557	0.180519563
0.109786092	0.211750857	0.154993937	0.090800372
0.046015165	0.134649305	0.253840785	0.098975333
0.15028108	0.074727637	0.216804265	0.10450974
0.02207158	0.211912216	0.246208011	0.173448799
0.120631191	0.082322378	0.090165182	0.135214043
0.113439201	0.124777933	0.181555664	0.135965884
0.136757212	0.285381911	0.298045855	0.078582336
0.05773038	0.175063276	0.188193927	0.127969701
0.100790263	0.162401395	0.100560619	0.07012503
0.088328052	0.187807983	0.192550953	0.249794848
0.04402326	0.245265861	0.164826522	0.288477635
0.115720123	0.123123754	0.058141605	0.135056439
0.063646759	0.110935188	0.169034243	0.197228632
0.172794052	0.139642201	0.104121923	0.143366483
0.018025772	0.1133341	0.192083846	0.169678749
0.125455176	0.157122632	0.261436972	0.132508095
0.051630574	0.251669488	0.228202677	0.134148606
0.071254876	0.252890774	0.098772255	0.137340503
0.088179038	0.112070295	0.156239924	0.206711696
0.029455897	0.102136592	0.17656722	0.103108217
0.187681018	0.261321612	0.249951819	0.085401641
0.016312194	0.164503937	0.181398061	0.1024476
0.058432216	0.219333444	0.104186666	0.135833961
0.095384799	0.117488746	0.12049222	0.112706254
0.054264489	0.235119375	0.23398031	0.123835392
0.013378447	0.135802591	0.198665135	0.102969621
0.146831415	0.188105224	0.11896245	0.164450819
0.086405735	0.184994482	0.333410211	0.131963082
0.174604907	0.092455046	0.158929845	0.078285268
0.165925642	0.072941794	0.192604393	0.113031808
0.288912595	0.143983813	0.086870707	0.144353752
0.10556382	0.103696034	0.113618412	0.089976457
0.149189069	0.214681929	0.198237672	0.08914622
0.095691175	0.127118816	0.221475931	0.056904022
0.189503465	0.072577641	0.144390491	0.13958754
0.089858542	0.093097131	0.216181736	0.172905454
0.024259901	0.196761221	0.269739008	0.207065407
0.035422256	0.155994895	0.283018328	0.149766737
0.275792989	0.184415898	0.232951966	0.090988138
0.083503319	0.157076448	0.253062621	0.113398896
0.184288486	0.087248071	0.351498726	0.07590269
0.225175634	0.122730292	0.354355421	0.101375607
0.032454772	0.147064843	0.138977345	0.117239226
0.042326001	0.178168543	0.264611603	0.072312797
0.066306284	0.220138304	0.123848976	0.117873208
0.114495964	0.158621402	0.238709062	0.140347807
0.026835052	0.186527152	0.047915902	0.072523307
0.051485925	0.20068193	0.161468181	0.239979076
0.062642638	0.139473658	0.144716984	0.134705024
0.107773245	0.239998207	0.142144812	0.119730121
0.081973426	0.154003178	0.072372749	0.111251344
0.109282244	0.136412602	0.115771214	0.110724363
0.074934869	0.152699779	0.117368226	0.147684806
0.103434852	0.178356277	0.230166088	0.110461133
0.120814717	0.165735417	0.092567785	0.126447414
0.039875014	0.201916238	0.086287442	0.078710435
0.123020307	0.392076749	0.081660038	0.086624706
0.171713282	0.157955696	0.119231796	0.130294543
0.048894087	0.21947607	0.166946576	0.083759453
0.046711777	0.392486218	0.17041648	0.175263011
0.197246445	0.131811827	0.106655366	0.108725723
0.133417699	0.180325018	0.13582445	0.144021107
0.025520827	0.078083716	0.102233023	0.059077072
0.073947519	0.07976699	0.216546333	0.093638208
0.118230378	0.225433161	0.102000973	0.142199888
0.181687857	0.265965313	0.078251081	0.101994451
0.1819916	0.112314632	0.1158722	0.061887444
0.089612065	0.095025635	0.145551755	0.282315131
0.057286421	0.110580542	0.169171928	0.107593694
0.136122014	0.156127144	0.132512379	0.124626359
0.149572526	0.139151259	0.140465293	0.113016482
0.039266582	0.168929562	0.107197212	0.07808854
0.060933603	0.152665008	0.131428075	0.109285288
0.0726619	0.156238675	0.215289707	0.103486726
0.099000949	0.251669488	0.174304342	0.128859079
0.032118267	0.164044755	0.094177656	0.199164766
0.073109899	0.207349382	0.103509702	0.218194291
0.213330605	0.223235162	0.110522226	0.119322549
0.055595979	0.199130249	0.14562279	0.283332382
0.204979016	0.137116525	0.077594119	0.10704502
0.019346067	0.180548153	0.129374294	0.092226799
0.040705738	0.117833483	0.163857141	0.124000995
0.164189845	0.11752928	0.106198288	0.078111158
0.182913897	0.139539045	0.184090355	0.096934294
0.075966848	0.182409848	0.190857222	0.074364398
0.030524823	0.274487882	0.116126614	0.091289777
0.088325073	0.205321879	0.097806199	0.121452068
0.099555349	0.106844481	0.112047611	0.08570591
0.097522254	0.154960839	0.187515319	0.119500692
0.055502623	0.15138731	0.111588294	0.091095051
0.082949515	0.113383038	0.129179298	0.099019117
0.035744512	0.218508529	0.120441135	0.092050604
0.059757113	0.087515447	0.230284389	0.190013197
0.125331463	0.184842779	0.144508695	0.106142292
0.094412067	0.160394253	0.093517941	0.088651679
0.113653	0.178140191	0.117616487	0.111193722
0.073817273	0.124453725	0.091749897	0.140364805
0.099492819	0.187757423	0.138269721	0.118167224
0.072544188	0.141206759	0.131042644	0.122063195
0.090236797	0.203492473	0.107024216	0.134078708
0.021141147	0.165928655	0.090345392	0.148893394
0.104543348	0.110390333	0.12493625	0.180822087
0.187955991	0.155281852	0.090423115	0.117870145
0.20709965	0.192681976	0.095880722	0.157868016
0.148641752	0.279554321	0.056840747	0.195303167
0.036255755	0.173057822	0.126456218	0.069422446
0.102537082	0.1523941	0.098320258	0.312601722
0.057881483	0.099485198	0.093865283	0.129032659
0.110246645	0.209393381	0.090448607	0.267565921
0.148640204	0.131256322	0.171582217	0.112776836
0.032207768	0.123162292	0.046879857	0.095343936
0.06528263	0.144705242	0.158208344	0.116598624
0.179247428	0.11226936	0.115188083	0.091869922
0.113204478	0.173834444	0.072517822	0.088441429
0.142709092	0.07785315	0.144962183	0.106883414
0.10969391	0.092455046	0.112685446	0.101202091
0.031728677	0.116973255	0.112102199	0.117882331
0.096842387	0.135456862	0.112851692	0.132648342
0.158954179	0.095534313	0.068567695	0.137027489
0.188438035	0.153743694	0.076513836	0.172970346
0.070848291	0.174947143	0.069553656	0.145064714
0.163860501	0.142629108	0.160571197	0.10247782
0.050168094	0.272348089	0.09685642	0.103297684
0.092282712	0.253653946	0.169416267	0.104353883
0.091100514	0.116519258	0.133266913	0.121504393
0.010665419	0.116231345	0.148503938	0.140184752
0.026100396	0.277941199	0.084706038	0.148327936
0.070150098	0.377592091	0.122772754	0.121000739
0.077751857	0.142114289	0.137959355	0.159616575
0.089397003	0.202367802	0.115680283	0.098524264
0.227007549	0.375074713	0.103491372	0.095968802
0.049725726	0.134830887	0.205664925	0.310761073
0.071755146	0.291852564	0.13563853	0.135479936
0.120542158	0.128459621	0.056658434	0.058147383
0.070221232	0.201747889	0.105903612	0.181163605
0.06163956	0.222349801	0.121592022	0.189677277
0.024978584	0.149034265	0.119536823	0.088846317
0.161328659	0.286017635	0.114240083	0.254953565
0.14737873	0.209529648	0.090322748	0.077057509
0.08704819	0.07986882	0.117366758	0.136048302
0.163125566	0.388084133	0.066907844	0.233981709
0.046401814	0.081371529	0.068961056	0.286737709
0.06361834	0.19970054	0.147770605	0.073296462
0.042085528	0.423192429	0.098402013	0.12108363
0.023600805	0.156648374	0.138612399	0.10657533
0.162098828	0.108119324	0.137294734	0.142207718
0.016602542	0.119453643	0.264443019	0.084653632
0.173884597	0.150486313	0.094677534	0.206735898
0.15289499	0.184481691	0.137113581	0.077489475
0.034839697	0.148379543	0.131437546	0.144054882
0.055103935	0.077599185	0.139631177	0.177310877
0.171037465	0.127523138	0.120656006	0.092211198
0.078930322	0.117087258	0.181376516	0.124509363
0.139459163	0.180561866	0.072963078	0.18870511
0.108533416	0.076407672	0.050213637	0.170539001
0.109289865	0.165635675	0.182030088	0.156483643
0.150056797	0.12603108	0.176390393	0.178844578
0.176576252	0.161163649	0.110873984	0.171258255
0.102641707	0.157161127	0.121817361	0.144771725
0.14562591	0.156908812	0.134039625	0.211002026
0.028064925	0.106232812	0.133632758	0.253319206
0.075303142	0.125977722	0.100986499	0.097835574
0.097034958	0.164544985	0.145407415	0.1544435
0.151273473	0.155994895	0.095331561	0.231709869
0.061618413	0.174591595	0.100654199	0.162902958
0.155758087	0.140690938	0.115688335	0.209786382
0.075727104	0.126167713	0.151372434	0.104837461
0.082640901	0.144553483	0.059847581	0.129280849
0.118674041	0.196284997	0.141181573	0.147212771
0.14912631	0.163062315	0.305948425	0.256385577
0.097972168	0.173747762	0.126919273	0.095380172
0.081584067	0.180325018	0.117698591	0.135076946
0.116648863	0.146486606	0.072384553	0.102097099
0.158161165	0.136214339	0.085434737	0.102794696
0.086057212	0.164948871	0.138557811	0.126576335
0.100152649	0.163033188	0.134728395	0.09061639
0.082536745	0.12901317	0.153699463	0.136592719
0.098120176	0.081449844	0.149296143	0.105615178
0.122352466	0.130889873	0.233451289	0.134135239
0.080867103	0.124027418	0.105797087	0.124136654
0.078632846	0.107559441	0.149545546	0.174372323
0.094480668	0.127818795	0.192931893	0.141056418
0.109828389	0.135469341	0.148051407	0.220680122
0.117174921	0.110590227	0.149518292	0.091959772
0.104740156	0.279258321	0.07124801	0.163127437
0.191921415	0.111962247	0.101301188	0.146732207
0.100895387	0.222910572	0.253427559	0.207525462
0.093117783	0.117827005	0.083787066	0.124712554
0.063481126	0.186749487	0.09650266	0.10211049
0.199919065	0.175341601	0.054474976	0.061318756
0.102309742	0.208841356	0.141695977	0.105646629
0.065934949	0.197787728	0.086832327	0.116527171
0.123952307	0.13546096	0.106708003	0.145568768
0.087479023	0.117168933	0.092518579	0.077396756
0.176609811	0.119341885	0.21715599	0.14323984
0.107300583	0.377592091	0.104239102	0.145549796
0.063229403	0.38803733	0.065447197	0.093337539
0.11922594	0.147955286	0.136584455	0.10497565
0.098112883	0.194691945	0.133321589	0.120447614
0.107968428	0.119894902	0.051139037	0.097475329
0.092683058	0.144866612	0.088144617	0.112872787
0.167755405	0.164758039	0.200265945	0.171895481
0.070277366	0.179031119	0.249240954	0.08662661
0.052587839	0.09862586	0.261279873	0.054500598
0.155919743	0.279554321	0.123191116	0.138790799
0.078994995	0.10141631	0.122791692	0.15201502
0.100257052	0.099926316	0.159502983	0.249809699
0.058568247	0.169253011	0.101584468	0.101106421
0.074399309	0.117796885	0.083060218	0.128984753
0.094557518	0.123451174	0.087261978	0.075866776
0.161705393	0.138106615	0.098767545	0.115756305
0.101803259	0.176218745	0.166062963	0.152665581
0.054088348	0.211558055	0.057296639	0.125278329
0.129888204	0.22141004	0.07884037	0.120981459
0.114450085	0.098109938	0.156163249	0.098070718
0.131344087	0.16354756	0.149540797	0.101553323
0.126547545	0.103736661	0.076911654	0.108338068
0.070348833	0.106444677	0.101351895	0.127344479
0.122005823	0.165748614	0.085859685	0.113006485
0.142280001	0.395482568	0.191455704	0.081195956
0.148068589	0.135073962	0.144275437	0.169434719
0.16829802	0.102363666	0.075682624	0.105312887
0.094465736	0.385315626	0.0764885	0.103940126
0.100473014	0.165748614	0.068919373	0.081169398
0.079389013	0.114487791	0.066713649	0.088081796
0.146660639	0.169699294	0.192020102	0.158182793
0.127642143	0.195289503	0.105625281	0.122515424
0.063576082	0.310005357	0.07707449	0.108477265
0.069675735	0.258199923	0.160883604	0.099741694
0.12645014	0.319681169	0.132773842	0.270596403
0.115603609	0.10644807	0.081524543	0.201704638
0.150537096	0.135802591	0.103366056	0.137818783
0.164797262	0.221755574	0.066527046	0.14047228
0.070995316	0.190115865	0.119450431	0.147785848
0.074796932	0.233257687	0.114544795	0.205085038
0.078436199	0.181520275	0.101717878	0.263646603
0.106084142	0.190827958	0.207763156	0.167908962
0.061983684	0.072941794	0.071667694	0.174164451
0.126946616	0.193482536	0.072304819	0.061583639
0.059746962	0.109370703	0.123954383	0.135281658
0.16131014	0.134408759	0.081093911	0.076396873
0.087543769	0.144760722	0.087021488	0.10836729
0.13165091	0.308056793	0.098909126	0.158450219
0.078061754	0.089977058	0.060795456	0.113258267
0.112766895	0.151048971	0.114181369	0.119369796
0.082377408	0.123107792	0.129129331	0.277260629
0.11297478	0.07921824	0.107583092	0.119478869
0.065553663	0.145219737	0.094300414	0.099132499
0.072186176	0.159783071	0.142353406	0.135316248
0.106777177	0.270505031	0.18333132	0.174601047
0.05212945	0.125516937	0.110295724	0.076615118
0.136777372	0.168141665	0.078636065	0.10184211
0.075732491	0.130224644	0.112179776	0.092505184
0.11306737	0.139296687	0.072818055	0.156173371
0.097776335	0.167648732	0.178107204	0.168016991
0.159914307	0.156641956	0.397455373	0.17035415
0.181620223	0.142629108	0.160704291	0.197683054
0.214298462	0.108773608	0.252039286	0.09120093
0.070281967	0.099926316	0.067373029	0.093533146
0.120305091	0.186931247	0.098851198	0.093833559
0.088617313	0.176093526	0.115540431	0.113151261
0.095002772	0.132589892	0.137090911	0.121068134
0.122100715	0.183662479	0.070323538	0.128582293
0.138602666	0.155479063	0.064789124	0.189765426
0.097272105	0.161514926	0.094898812	0.13791373
0.126726516	0.095534313	0.125328352	0.16211312
0.129961707	0.209314628	0.089094605	0.065038426
0.034085225	0.153215612	0.261915352	0.134908517
0.092233317	0.199130249	0.114618617	0.098742746
0.081542927	0.175573869	0.255969165	0.088261156
0.140892576	0.126717861	0.042833359	0.160392263
0.133575983	0.132005183	0.180009543	0.126069316
0.095174883	0.071951011	0.078129437	0.200238858
0.104930344	0.13842577	0.082712741	0.197278633
0.177350791	0.126136798	0.121359307	0.207642317
0.106876051	0.205703942	0.052191495	0.099222973
0.118676295	0.101606367	0.0802916	0.253356391
0.083708178	0.219390812	0.085890299	0.185249584
0.111399191	0.156691263	0.105055773	0.100756946
0.146112585	0.127287453	0.398858359	0.311412985
0.113418232	0.161270895	0.079026521	0.251922822
0.137581349	0.361184063	0.12506542	0.2718215
0.133355528	0.198649491	0.120963152	0.100729409
0.094407782	0.395130577	0.081642838	0.266635587
0.142144791	0.161520148	0.120643822	0.30716391
0.103208793	0.140806926	0.230655986	0.19182
0.136695524	0.119418821	0.075446767	0.196646389
0.097270699	0.252501852	0.128415289	0.097545665
0.10889423	0.151287486	0.184300286	0.138540174
0.1790078	0.099710149	0.274660447	0.056904022
0.034537312	0.158621402	0.310707577	0.157040649
0.084697079	0.110470529	0.079326137	0.181888355
0.163013531	0.116661257	0.105369806	0.080108346
0.132695559	0.13612269	0.087821766	0.121692727
0.117012857	0.038770142	0.040767909	0.121286692
0.133296816	0.158621402	0.056690656	0.098115803
0.055628942	0.099078904	0.117475312	0.063812787
0.079519334	0.135278638	0.083886898	0.09235144
0.152960153	0.191388867	0.228722199	0.09246222
0.143108381	0.151542239	0.064961149	0.111530758
0.150411185	0.096965244	0.111117118	0.128447473
0.064361212	0.139015827	0.108688984	0.155605084
0.122878961	0.145042336	0.144674909	0.12470365
0.165460763	0.181741375	0.071566473	0.14769479
0.09886432	0.174232026	0.12797592	0.090955799
0.103890486	0.176945919	0.092312094	0.117295784
0.097607648	0.245868367	0.050219194	0.097974913
0.100313576	0.130443664	0.105732507	0.10973918
0.141292601	0.197822187	0.056668925	0.103473685
0.057143825	0.080736294	0.102933295	0.172045816
0.122600296	0.144475739	0.104687065	0.13521226
0.10804381	0.160155495	0.096401368	0.211445662
0.111071392	0.071951011	0.3017699	0.121290781
0.104166775	0.188105224	0.098883222	0.120971864
0.087988731	0.369722814	0.135947893	0.128573352
0.122230719	0.187867679	0.078783914	0.123350765
0.12971678	0.138366537	0.081338883	0.105021943
0.163091633	0.220947304	0.072545685	0.101386599
0.147213027	0.136491198	0.099187548	0.067246714
0.141123964	0.128082535	0.083482648	0.146601737
0.085278112	0.370467185	0.098172889	0.078471678
0.176900974	0.169817035	0.343095135	0.128302379
0.106008019	0.168141665	0.088758093	0.133634228
0.136925361	0.112698553	0.050748631	0.101570762
0.135327321	0.19477269	0.222959968	0.045867569
0.08427011	0.174346676	0.232684106	0.155605084
0.140019339	0.131012163	0.223489507	0.166061045
0.138846101	0.13340881	0.218015596	0.100163919
0.071911367	0.074727637	0.105358542	0.124977828
0.111229256	0.233667287	0.080120726	0.132734416
0.124131274	0.200641048	0.091604204	0.142380486
0.109159293	0.138552315	0.126318506	0.127421981
0.202449795	0.072577641	0.0659791	0.081893617
0.089702148	0.196002248	0.16187006	0.151998037
0.179779029	0.285381911	0.168819047	0.14954953
0.089042966	0.17984341	0.117398505	0.133013448
0.071924084	0.112698553	0.147408338	0.159135393
0.156346347	0.109129419	0.107361628	0.080316988
0.135948997	0.134165206	0.15052442	0.137808389
0.065452876	0.123746138	0.086239609	0.108649459
0.090312838	0.071648428	0.298887874	0.082088018
0.211409696	0.146475398	0.076843613	0.085283936
0.057856513	0.400726047	0.098934614	0.094058372
0.086015513	0.460196858	0.127707264	0.071421808
0.166808966	0.268172416	0.146939441	0.105402497
0.057904372	0.427483778	0.212397837	0.150403215
0.097700713	0.443140931	0.095030522	0.092006052
0.155516126	0.043179701	0.090101154	0.183668337
0.085647292	0.188266648	0.094628633	0.151142296
0.080079583	0.039505773	0.17390721	0.124285352
0.085290559	0.32241754	0.115069205	0.109813311
0.076487542	0.244126762	0.069279416	0.093517612
0.082928723	0.255797088	0.106337225	0.169115697
0.114491615	0.403242864	0.141676363	0.15542586
0.10144182	0.289048834	0.117479491	0.13969054
0.098036903	0.404863063	0.055391771	0.119335744
0.102014114	0.27367001	0.083875791	0.153632832
0.159106235	0.318360057	0.143632851	0.124985333
0.075595976	0.29362773	0.080859055	0.139330032
0.181448424	0.084373062	0.267781715	0.101808474
0.105919866	0.285688199	0.138572256	0.169782399
0.242535098	0.435762487	0.134302985	0.111288936
0.086087536	0.414854401	0.07924461	0.119335744
0.129933691	0.178965219	0.07462483	0.105230445
0.093945182	0.408316178	0.142207448	0.141700362
0.120231672	0.213004307	0.075927695	0.136556264
0.074367515	0.197694749	0.127755441	0.127527117
0.096927326	0.20818642	0.09922	0.0937195
0.066125789	0.388132798	0.129484053	0.118428217
0.10318643	0.359301665	0.087448484	0.171714539
0.124283002	0.421036123	0.068954859	0.08424453
0.107995785	0.412196146	0.159543596	0.10691022
0.078263568	0.285807943	0.281628105	0.137357393
0.128742442	0.138672537	0.107425616	0.169155153
0.150808586	0.387474097	0.053559195	0.124285352
0.079518849	0.383394805	0.087049653	0.147748778
0.110787043	0.272430664	0.109228568	0.137645213
0.127436025	0.275421776	0.078243113	0.119491253
0.075061707	0.410372892	0.12404022	0.126639459
0.053180994	0.27272613	0.109847737	0.16295875
0.165189285	0.375581962	0.122927494	0.144323315
0.110419669	0.216410244	0.078053075	0.138142854
0.112152422	0.146974633	0.237668003	0.094252015
0.049059885	0.347818153	0.120368973	0.114536434
0.0829436	0.315061088	0.147907306	0.124644964
0.129123712	0.205294784	0.200495565	0.146520426
0.153570733	0.306703826	0.145550176	0.064116487
0.096141929	0.247370167	0.281772151	0.209591784
0.059191012	0.20296987	0.087702535	0.124857853
0.107743786	0.306974813	0.077977057	0.128626818
0.08403129	0.357375625	0.261228364	0.117569678
0.141881125	0.378845117	0.140937329	0.157603045
0.071820522	0.014646204	0.167903828	0.118166137
0.080439086	0.303457685	0.174612435	0.120695759
0.052979471	0.217751996	0.224092601	0.156657074
0.175369154	0.316607633	0.141840709	0.15032645
0.108615366	0.171602573	0.084189129	0.110297958
0.073726285	0.086344957	0.081574205	0.107874068
0.077244244	0.16749129	0.090338527	0.134892225
0.209729742	0.076064035	0.142352997	0.118680745
0.070650724	0.398762227	0.24174105	0.125143595
0.094084821	0.188925026	0.184961654	0.164463298
0.225034013	0.276651786	0.128545211	0.108080952
0.141859541	0.200627175	0.15986755	0.116185781
0.069398171	0.179983301	0.116324605	0.13888544
0.085989914	0.25783093	0.124767251	0.162963782
0.070908039	0.258894154	0.127759448	0.140234295
0.083270619	0.322888464	0.126552445	0.126639459
0.07753514	0.263377789	0.136777975	0.06986092
0.1212058	0.110754914	0.136277345	0.084347177
0.238794237	0.324283525	0.147069191	0.119521854
0.084662289	0.101550946	0.148436917	0.141424567
0.172632532	0.400061646	0.202965249	0.112064139
0.130985166	0.183177388	0.139608651	0.052495459
0.074587449	0.248447296	0.193399558	0.13571152
0.135845865	0.210947037	0.146345539	0.132570274
0.076925362	0.397216287	0.235363104	0.159366737
0.072976943	0.339918962	0.201971429	0.168853853
0.110577546	0.114265125	0.200836602	0.145895985
0.084638847	0.251379253	0.107308842	0.105954252
0.106562743	0.404215401	0.107899218	0.077963912
0.100711147	0.251053288	0.112618424	0.112766862
0.144722487	0.34328288	0.145253412	0.136338536
0.049996361	0.122126011	0.107298838	0.108080952
0.125870868	0.289985692	0.127903756	0.197781554
0.082245925	0.212638609	0.310911921	0.111000598
0.086881371	0.09288859	0.104159814	0.147879135
0.058278995	0.22897866	0.113498758	0.117649675
0.092508319	0.317559921	0.102113254	0.136202129
0.075019464	0.339045539	0.093706394	0.163075497
0.086067259	0.380871445	0.131235111	0.107785379
0.094581281	0.337613916	0.282558998	0.115029593
0.082407843	0.136637115	0.242289819	0.146324052
0.077661577	0.439706614	0.240617678	0.116185781
0.074967498	0.449978126	0.096011754	0.107227782
0.223114648	0.059461016	0.135569856	0.109101117
0.104510086	0.11265216	0.157168608	0.201580931
0.132664653	0.314482658	0.107440581	0.130464744
0.064123619	0.265232014	0.188168851	0.110441828
0.128747769	0.243602892	0.151396436	0.134617835
0.053980005	0.352625361	0.105553045	0.111156864
0.072026702	0.225122349	0.082134043	0.073488084
0.05082472	0.247273685	0.098691374	0.166522304
0.043702257	0.192028691	0.153889641	0.13749053
0.083476342	0.058611573	0.126222861	0.114359708
0.142129974	0.206322944	0.116602036	0.1562131
0.143557102	0.215874207	0.068249106	0.109158667
0.148018772	0.17805584	0.172349656	0.1086499
0.081735685	0.363116661	0.262923284	0.138631742
0.126391891	0.35392461	0.125367827	0.133285041
0.111051572	0.241667567	0.190105672	0.127833371
0.129569777	0.266112113	0.113732968	0.170694453
0.058226759	0.304782726	0.093684006	0.131652983
0.147100412	0.247826825	0.13119245	0.155524195
0.110917325	0.292263066	0.151794109	0.11576727
0.082402377	0.212749424	0.117513219	0.134330058
0.047552372	0.100780853	0.129163595	0.141700362
0.109800241	0.202696921	0.198880107	0.093536154
0.108859557	0.316391076	0.134109252	0.108438138
0.068749841	0.215432889	0.131892064	0.190451629
0.098482243	0.178250264	0.093062568	0.094649128
0.115263741	0.240119692	0.128686862	0.128477303
0.112530102	0.317524491	0.177769136	0.133919468
0.081978427	0.429933049	0.134213377	0.111217741
0.129335828	0.183865149	0.110504063	0.161004577
0.153975686	0.193009456	0.15104304	0.14626468
0.084131214	0.252488883	0.11440049	0.109813311
0.110560717	0.327995682	0.192115416	0.145895985
0.148411674	0.340844963	0.11701179	0.0968085
0.089479378	0.119242735	0.172502565	0.137357393
0.132628088	0.299506072	0.221188024	0.163854484
0.095200902	0.123232947	0.167142008	0.12097947
0.079180991	0.070900406	0.187585796	0.10465532
0.100549578	0.166824779	0.178362456	0.095947282
0.081659368	0.297092769	0.22301992	0.127527117
0.108041062	0.037547134	0.14502678	0.13888544
0.104830558	0.426363872	0.192384183	0.160898644
0.091883716	0.30980438	0.227665754	0.10295765
0.096299367	0.102674473	0.121460686	0.213694861
0.150491563	0.248378032	0.216919285	0.116897342
0.047612848	0.054959371	0.169137784	0.147805346
0.126971461	0.429201236	0.135352544	0.112191841
0.060783778	0.375225081	0.175593058	0.09627732
0.084094326	0.102524371	0.150349688	0.147041083
0.076482314	0.485898545	0.139036341	0.118940349
0.156908403	0.166861065	0.268888847	0.092576407
0.074519788	0.417714202	0.122448166	0.135454508
0.115308449	0.2253059	0.175971766	0.201578049
0.094266707	0.382802751	0.10388942	0.084078079
0.115927494	0.470487115	0.096734276	0.094010965
0.092267487	0.100068729	0.089953904	0.171714539
0.074158385	0.463126659	0.115773501	0.13907387
0.069080398	0.281540478	0.072649117	0.117649675
0.08654027	0.193781858	0.213272966	0.099538208
0.047111192	0.158378696	0.098108973	0.126368402
0.131176905	0.15588831	0.126978171	0.16246186
0.094996772	0.400189389	0.120653092	0.128197376
0.099907804	0.288882078	0.108657686	0.110297958
0.046815512	0.279376438	0.065754051	0.139213736
0.108820412	0.275397057	0.124978758	0.102783613
0.135751393	0.20671012	0.038250756	0.071545526
0.071627948	0.4164669	0.113453792	0.160790611
0.058745376	0.090915557	0.069522848	0.124285352
0.105573941	0.319239081	0.093191954	0.147510435
0.058314339	0.455248931	0.12704032	0.137911196
0.077077246	0.32789632	0.059222135	0.163225206
0.085003376	0.327672588	NA	0.108266995
0.068446552	0.477803311	NA	0.13902179
0.048273103	0.452291157	NA	0.099930818
0.048677725	0.267796326	NA	0.094010965
0.097693335	0.021153582	NA	0.110088352
0.138848457	0.323676232	NA	0.128197376
0.063454637	0.044269148	NA	0.156166181
0.114715598	0.309946102	NA	0.124679664
0.105895131	0.138958421	NA	0.109536767
0.101567915	0.421049084	NA	0.157827899
0.051433127	0.348990909	NA	0.115475128
0.083278085	0.312345503	NA	0.155580528
0.073777831	0.345328668	NA	0.111828674
0.101371482	0.188724144	NA	0.131117687
0.030841625	0.35919991	NA	0.084347177
0.10688782	0.221677546	NA	0.152524542
0.078425996	0.076507556	NA	0.131855378
0.052131746	0.204577809	NA	0.132360956
0.10806476	0.312331055	NA	0.146520426
0.103307291	0.314985687	NA	0.133259374
0.093337014	0.267178395	NA	0.190451629
0.112750851	0.167907794	NA	0.142869497
0.112423227	0.308256233	NA	0.112629196
0.069365684	0.203213832	NA	0.109444708
0.089792331	0.138930377	NA	0.091951477
0.08744454	0.320614727	NA	0.138631742
0.077375676	0.466760816	NA	0.115753576
0.136743536	0.259640423	NA	0.088106693
0.097792123	0.345721178	NA	0.139458667
0.066436691	0.269920822	NA	0.1562131
0.075263997	0.34019965	NA	0.084078079
0.039766529	0.16513334	NA	0.144943428
0.090278856	0.279322936	NA	0.094058372
0.078356282	0.316960279	NA	0.107463551
0.12069587	0.363693136	NA	0.155184063
0.103315654	0.233672717	NA	0.117824416
0.130917819	0.137092636	NA	0.084070248
0.059727204	0.144044638	NA	0.13571152
0.077121361	0.043421409	NA	0.145895985
0.067368444	0.05167344	NA	0.102192279
0.058349192	0.169649146	NA	0.06986092
0.103228902	0.237963788	NA	0.149404528
0.073377206	0.366307723	NA	0.141415241
0.094293911	0.319249832	NA	0.163225206
0.114241944	0.197723781	NA	0.107656183
0.081140153	0.285805324	NA	0.0968085
0.082466798	0.425431356	NA	0.104467347
0.09095991	0.316959671	NA	0.138706053
0.149575	0.273730891	NA	0.114741193
0.099821964	0.138672537	NA	0.112191841
0.178800894	0.294997528	NA	0.144166718
0.137900855	0.021435867	NA	0.092576407
0.069678402	0.276487111	NA	0.111288936
0.087813318	0.368925153	NA	0.13610187
0.063267172	0.40853468	NA	0.141566106
0.06583448	0.363298739	NA	0.135454508
0.079596853	0.225204906	NA	0.148344818
0.061735039	0.2468177	NA	0.155148268
0.072527762	0.128148291	NA	0.077963912
0.103066165	0.322349326	NA	0.094010965
0.092091525	0.140960236	NA	0.125860641
0.079595199	0.350916364	NA	0.084078079
0.057917994	0.278701562	NA	0.109584654
0.065074652	0.297510849	NA	0.135454508
0.064222832	0.114010566	NA	0.17180212
0.084415382	0.288535748	NA	0.146324052
0.102850095	0.157579232	NA	0.138631742
0.126124263	0.355398133	NA	0.125917373
0.117972223	0.385720297	NA	0.109536767
0.081490589	0.291265079	NA	0.102192279
0.076181593	0.203216671	NA	0.088576769
0.127487225	0.259257515	NA	0.182736006
0.093813141	0.460118621	NA	0.123411212
0.049288124	0.365990443	NA	0.111957964
0.07626117	0.260553628	NA	0.10673023
0.155586055	0.114118264	NA	0.10571991
0.056240573	0.436970428	NA	0.149297997
0.046620387	0.400926843	NA	0.137457237
0.08150357	0.400086984	NA	0.104467347
0.097348666	0.165007211	NA	0.120857788
0.05776526	0.222281902	NA	0.103116583
0.170573733	0.189093405	NA	0.094252015
0.059111713	0.182779968	NA	0.158770027
0.120855057	0.169084253	NA	0.092576407
0.087490702	0.260760481	NA	0.094512727
0.13058922	0.204466495	NA	0.139444343
0.06063124	0.087178029	NA	0.144960676
0.06433309	0.231717965	NA	0.135454508
0.069915958	0.233672717	NA	0.118656186
0.051664583	0.09037641	NA	0.080129697
0.041206849	0.270213855	NA	0.160856065
0.084651361	0.425876233	NA	0.16295875
0.124523832	0.161208154	NA	0.1363767
0.090195	0.272295605	NA	0.122065185
0.053459839	0.228159703	NA	0.093750286
0.062855944	0.425874597	NA	0.146199029
0.071967195	0.329764591	NA	0.160381227
0.084715497	0.366711451	NA	0.060586259
0.080156862	0.297589093	NA	0.109764431
0.118367922	0.318839975	NA	0.103257407
0.06567318	0.295690446	NA	0.133259374
0.1115139	0.345732076	NA	0.092035996
0.122148874	0.336730179	NA	0.110088352
0.104541743	0.410266602	NA	0.12908167
0.071704771	0.28174407	NA	0.116426665
0.047455641	0.434372909	NA	0.072064054
0.229716631	0.444932717	NA	0.089167318
0.082680928	0.3137828	NA	0.16122653
0.093140834	0.377946708	NA	0.154548237
0.057028276	0.224737162	NA	0.117132976
0.066781541	0.195537175	NA	0.109158667
0.060710677	0.278157158	NA	0.157353752
0.046801571	0.399107935	NA	0.149012906
0.083925035	0.179203559	NA	0.06986092
0.056805854	0.320798141	NA	0.107785379
0.058135786	0.414344791	NA	0.134670747
0.109750865	0.207541771	NA	0.102267608
0.137730392	0.212403905	NA	0.182736006
0.1242703	0.172763907	NA	0.163790486
0.090597511	0.170660215	NA	0.130464744
0.06179727	0.220445008	NA	0.0968085
0.089075376	0.214307602	NA	0.10276431
0.060901563	0.160163461	NA	0.077963912
0.127731581	0.279908335	NA	0.124872142
0.052189898	0.173487441	NA	0.145635393
0.051845325	0.234069077	NA	0.159056888
0.097038147	0.403276654	NA	0.094010965
0.073009309	0.429242346	NA	0.0968085
0.060030994	0.286013559	NA	0.147755625
0.050489761	0.337102568	NA	0.09748798
0.074608914	0.216728411	NA	0.107938544
0.111615766	0.28316519	NA	0.155148268
0.167973082	0.058631494	NA	0.088576769
0.081375355	0.220008115	NA	0.13571152
0.091796804	0.201652784	NA	0.127527117
0.098285288	0.26462523	NA	0.165235786
0.062591104	0.261181014	NA	0.128626818
0.070078541	0.271839037	NA	0.10584597
0.067454413	0.434700108	NA	0.164679161
0.161059947	0.213095201	NA	0.129914823
0.043834428	0.398510938	NA	0.143693912
0.090769938	0.218304136	NA	0.084347177
0.069385079	0.45062559	NA	0.15875812
0.063962802	0.275236075	NA	0.099930818
0.114256287	0.179093644	NA	0.12588278
0.069523928	0.381824996	NA	0.09748798
0.136810965	0.078762726	NA	0.150601262
0.081937593	0.152025018	NA	0.176491377
0.053492216	0.321604861	NA	0.127480415
0.09466557	0.210495465	NA	0.121032296
0.081844171	0.479580081	NA	0.126179199
0.04714455	0.156662823	NA	0.146324052
0.101734014	0.448829362	NA	0.213694861
0.061873267	0.17032423	NA	0.122985416
0.079586323	0.460227207	NA	0.094010965
0.081736906	0.205473275	NA	0.133164255
0.184256793	0.283878484	NA	0.07217033
0.049504403	0.250919457	NA	0.091578829
0.081130634	0.394443196	NA	0.177190146
0.162504606	0.360599989	NA	0.110675657
0.05787377	0.317329885	NA	0.157603045
0.167988782	0.402099618	NA	0.08424453
0.092077235	0.337764257	NA	0.094058372
0.107336412	0.231231978	NA	0.132360956
0.065768586	0.272802605	NA	0.120643687
0.063208078	0.387344661	NA	0.154548237
0.110626475	0.118132089	NA	0.126359668
0.142671888	0.076468136	NA	0.093678982
0.053264611	0.475770538	NA	0.109158667
0.10325368	0.3410315	NA	0.07332675
0.098829848	0.435187638	NA	0.108438138
0.106661461	0.448598072	NA	0.117650743
0.049218514	0.313974304	NA	0.170985417
0.118306296	0.298226674	NA	0.136556264
0.061139936	0.235552053	NA	0.117649675
0.090423438	0.268041394	NA	0.103598789
0.076854903	0.170664174	NA	0.135567232
0.062854409	0.307148921	NA	0.13571152
0.076735358	0.399074133	NA	0.140140366
0.066375826	0.216201802	NA	0.113249055
0.083201677	0.200024516	NA	0.077963912
0.073172928	0.324255777	NA	0.170985417
0.121730109	0.165333557	NA	0.168896011
0.061903111	0.232361031	NA	0.104467347
0.085027576	0.164825169	NA	0.142699227
0.0557458	0.238635028	NA	0.117811527
0.127127559	0.172122569	NA	0.14626468
0.170404004	0.424639494	NA	0.08232224
0.070382893	0.369019869	NA	0.125917373
0.094663072	0.399302171	NA	0.126639459
0.077379353	0.455248931	NA	0.105556979
0.071808641	0.277856489	NA	0.13571152
0.049149518	0.288735747	NA	0.141299671
0.058556359	0.329161037	NA	0.12428626
0.071878941	0.348669204	NA	0.138304289
0.066939492	0.205545095	NA	0.094649128
0.063561732	0.318893978	NA	0.115475033
0.045300014	0.016611698	NA	0.077963912
0.120422623	0.270036355	NA	0.076028436
0.094566169	0.273643563	NA	0.152976137
0.097027056	0.238602525	NA	0.134781672
0.027812921	0.208094151	NA	0.15032645
0.116754565	0.044382203	NA	0.082773463
0.0764507	0.34183655	NA	0.125917373
0.066793159	0.137268599	NA	0.137188194
0.069644781	0.285098269	NA	0.109764431
0.083191223	0.312331055	NA	0.147379925
0.079368057	0.207952141	NA	0.084070248
0.032660917	0.380085297	NA	0.120191797
0.155723048	0.156020293	NA	0.115946879
0.060385532	0.291205165	NA	0.082773463
0.058213339	0.1395513	NA	0.127554594
0.049901169	0.372389428	NA	0.168316027
0.059699425	0.157363902	NA	0.127480415
0.109391431	0.227070649	NA	0.151699847
0.139191688	0.193471726	NA	0.138304289
0.075987458	0.341529078	NA	0.16295875
0.059228043	0.354023831	NA	0.13888544
0.052664325	0.246404762	NA	0.125143595
0.111665033	0.18011461	NA	0.096741799
0.090878315	0.133714367	NA	0.084078079
0.108543355	0.265162686	NA	0.105556979
0.088127063	0.442675529	NA	0.094571979
0.062011667	0.277128051	NA	0.127182836
0.0902219	0.2458778	NA	0.127793188
0.120892682	0.199822063	NA	0.201578049
0.178786173	0.074400418	NA	0.13672681
0.098941132	0.254824856	NA	0.135454508
0.072025416	0.279606758	NA	0.124285352
0.078696004	0.225605777	NA	0.136253149
0.094756484	0.235153434	NA	0.109275608
0.029743793	0.274054479	NA	0.205833636
0.079271086	0.237392869	NA	0.069161497
0.099565514	0.07664323	NA	0.124079065
0.071422329	0.073859344	NA	0.092006052
0.063499077	0.452941767	NA	0.162694514
0.051793028	0.429704106	NA	0.10571991
0.097937324	0.164973333	NA	0.137890402
0.116109719	0.403012843	NA	0.110760082
0.110268062	0.134535852	NA	0.066527253
0.077799475	0.384242976	NA	0.132101619
0.116951051	0.321910649	NA	0.093383653
0.081208985	0.461617824	NA	0.092576407
0.056240119	0.311851945	NA	0.134882195
0.048131474	0.167960623	NA	0.08424453
0.115672364	0.346809853	NA	0.161348258
0.116768268	0.008627514	NA	0.123996287
0.078403827	0.163580299	NA	0.124285352
0.123543017	0.140749993	NA	0.13054796
0.082196752	0.224673647	NA	0.134617835
0.070838843	0.332460679	NA	0.149012906
0.055067589	0.265711258	NA	0.148394332
0.048203871	0.198833628	NA	0.087390383
0.135115413	0.313983253	NA	0.126505578
0.091627541	0.248814144	NA	0.116185781
0.074302432	0.411892155	NA	0.128850904
0.06443536	0.324681178	NA	0.097391207
0.112441481	0.350157104	NA	0.169115697
0.104747658	0.304590192	NA	0.07332675
0.154481534	0.298479494	NA	0.158380892
0.106092001	0.414284891	NA	0.143097898
0.148857511	0.25865979	NA	0.183668337
0.105786907	0.346984075	NA	0.105556979
0.060557137	0.439899338	NA	0.125917373
0.114490263	0.162273826	NA	0.086812243
0.154415791	0.441714816	NA	0.142278557
0.057534627	0.401186369	NA	0.129398907
0.085514521	0.379390127	NA	0.130251885
0.09490419	0.415950548	NA	0.130665854
0.134767302	0.311110714	NA	0.138631742
0.094150924	0.425626645	NA	0.183668337
0.094740376	0.266293898	NA	0.132663428
0.072862058	0.306582265	NA	0.08789759
0.155793127	0.326897708	NA	0.169115697
0.105858717	0.301232164	NA	0.135400437
0.094061103	0.378408916	NA	0.143712495
0.064751592	0.03335163	NA	0.111532965
0.077273751	0.411701192	NA	0.146324052
0.124601312	0.1527233	NA	0.094058372
0.110987038	0.282535036	NA	0.090806242
0.152746473	0.35372497	NA	0.092749398
0.06966518	0.36036625	NA	0.163225206
0.085943974	0.246064152	NA	0.113082756
0.120063872	0.145191556	NA	0.201580931
0.054719438	0.292011582	NA	0.168316027
0.079424511	0.374914491	NA	0.070712071
0.150954032	0.426480024	NA	0.142629548
0.072623156	0.417965255	NA	0.111828674
0.139568218	0.209047661	NA	0.143097898
0.124135969	0.265494042	NA	0.116722178
0.064364773	0.267729727	NA	0.141566106
0.042756474	0.433259741	NA	0.127480415
0.083076227	0.409107697	NA	0.10465532
0.105279801	0.423580846	NA	0.16246186
0.09424656	0.245291078	NA	0.100698606
0.180235404	0.162537687	NA	0.127370696
0.100642442	0.403610627	NA	0.152524542
0.069495683	0.397878583	NA	0.105285788
0.171249721	0.299801345	NA	0.13571152
0.05074114	0.102132736	NA	0.110441828
0.078808232	0.130984907	NA	0.099930818
0.102200552	0.219080925	NA	0.105556979
0.061779319	0.084717767	NA	0.157275429
0.087371447	0.08914984	NA	0.120199708
0.075056709	0.109546835	NA	0.129199755
0.092234106	0.454622956	NA	0.089167318
0.081127671	0.337667807	NA	0.16295875
0.12286188	0.465468883	NA	0.11498995
0.082646392	0.439413396	NA	0.117569678
0.07737836	0.361464492	NA	0.155206534
0.061730459	0.364209913	NA	0.122992878
0.075284017	0.126964986	NA	0.109255107
0.107734449	0.141173535	NA	0.141080695
0.095659671	0.214583936	NA	0.168316027
0.077175083	0.152963055	NA	0.112191841
0.09842683	0.204387524	NA	0.095947282
0.075205223	0.237848412	NA	0.107785379
0.149807786	0.233129597	NA	0.130865767
0.098874071	0.05119121	NA	0.109764431
0.071442046	0.100541247	NA	0.168896011
0.097958792	0.077918381	NA	0.145771388
0.06266815	0.416840425	NA	0.102267608
0.074659642	0.237040531	NA	0.113249055
0.058588855	0.235167186	NA	0.109330426
0.121608299	0.420630394	NA	0.086812243
0.177606514	0.151484803	NA	0.16295875
0.05806139	0.411255558	NA	0.134902519
0.295352818	0.412225913	NA	0.12588278
0.08259031	0.408827202	NA	0.203418566
0.083136933	0.31667423	NA	0.120837455
0.073556888	0.438992022	NA	0.134916722
0.101361263	0.443992674	NA	0.13888544
0.109972969	0.419024971	NA	0.060586259
0.168240831	0.333400111	NA	0.146520426
0.072450455	0.333574476	NA	0.104138044
0.090023854	0.303666293	NA	0.128197376
0.112601774	0.230890328	NA	0.168896011
0.076946048	0.228097903	NA	0.116185781
0.09004493	0.041049315	NA	0.12545771
0.115210605	0.131288135	NA	0.14533222
0.084254186	0.159503887	NA	0.10596447
0.124955333	0.074171143	NA	0.115215181
0.076091301	0.296647692	NA	0.213694861
0.154601698	0.209664962	NA	0.084070248
0.088057573	0.17459832	NA	0.168716812
0.132458129	0.133676182	NA	0.097199001
0.210635239	0.096445818	NA	0.130251885
0.080333049	0.461103485	NA	0.147746734
0.104616774	0.477257599	NA	0.101949294
0.099858131	0.49268181	NA	0.086475988
0.168518918	0.453173697	NA	0.110088352
0.052354621	0.313501859	NA	0.115475033
0.07232638	0.462963378	NA	0.168896011
0.10530918	0.308712275	NA	0.120956205
0.072247359	0.29816958	NA	0.130253194
0.075111812	0.380180763	NA	0.114536434
0.118075977	0.058611573	NA	0.110760082
0.119062289	0.484852137	NA	0.084078079
0.079611203	0.424178581	NA	0.148935268
0.087581015	0.036594321	NA	0.125836273
0.132540944	0.439630145	NA	0.180047224
0.150612151	0.481940774	NA	0.161078398
0.096200004	0.391648069	NA	0.08424453
0.071888384	0.19168316	NA	0.111539798
0.126902078	0.479442579	NA	0.102783613
0.064104373	0.347448156	NA	0.101872491
0.096207182	0.404391832	NA	0.073488084
0.104743179	0.214253872	NA	0.127462765
0.105646312	0.476973546	NA	0.110088352
0.065820834	0.471677815	NA	0.082951485
0.080841002	0.313357901	NA	0.145629432
0.057316296	0.26909486	NA	0.15533064
0.149850469	0.272876645	NA	0.156166181
0.086319979	0.441638332	NA	0.121538535
0.079222455	0.140225151	NA	0.104685389
0.127987856	0.322835252	NA	0.091951477
0.077172917	0.40744623	NA	0.151142296
0.177213255	0.316520098	NA	0.119616106
0.094315726	0.104685867	NA	0.126950654
0.142970984	0.342949862	NA	0.117835573
0.155733004	0.124918828	NA	0.13888544
0.098653233	0.30235726	NA	0.152524542
0.095224255	0.329277765	NA	0.157976031
0.10326025	0.050024079	NA	0.12573738
0.093531412	0.074400418	NA	0.128197376
0.12609897	0.212560055	NA	0.066527253
0.082248094	0.333431899	NA	0.127758583
0.095023125	0.140960236	NA	0.109764431
0.078360834	0.290214875	NA	0.109275608
0.086322664	0.275007516	NA	0.110088352
0.075603947	0.406392123	NA	0.13888544
0.129467477	0.390039404	NA	0.146324052
0.086972664	0.11265216	NA	0.102184175
0.078223918	0.384331637	NA	0.129120181
0.064539729	0.23302644	NA	0.144402002
0.129710038	0.143087127	NA	0.116336229
0.17231503	0.301351588	NA	0.16246186
0.064763786	0.366042479	NA	0.11154808
0.056889327	0.273633808	NA	0.115135338
0.062009476	0.128024543	NA	0.111288936
0.064965511	0.236832457	NA	0.122992878
0.114199286	0.252252566	NA	0.205833636
0.049222929	0.450604605	NA	0.096732509
0.095894232	0.429749239	NA	0.132508986
0.109429928	0.069186458	NA	0.146520426
0.131805446	0.469758132	NA	0.124872142
0.079764787	0.239014906	NA	0.084070248
0.109188952	0.349298949	NA	0.159056888
0.085116634	0.181693147	NA	0.116520413
0.119212159	0.246833096	NA	0.15032645
0.094715868	0.25173959	NA	0.13054796
0.061214194	0.343152052	NA	0.166522304
0.157383576	0.439846225	NA	0.106162004
0.073371816	0.304574305	NA	0.099930818
0.104906159	0.342936096	NA	0.113287059
0.102913544	0.262488684	NA	0.146520426
0.11033691	0.173721797	NA	0.146863585
0.173018594	0.281870061	NA	0.125917373
0.117152663	0.121126419	NA	0.110597365
0.069165036	0.359998525	NA	0.169115697
0.182378788	0.395891191	NA	0.163295493
0.134654747	0.378260542	NA	0.086812243
0.131368005	0.381240153	NA	0.096377994
0.133932351	0.19427325	NA	0.093536154
0.154182594	0.290173086	NA	0.109536767
0.193486036	0.331218541	NA	0.086812243
0.072336443	0.184418571	NA	0.133540139
0.083755815	0.319285724	NA	0.173816166
0.193660261	0.432435703	NA	0.116185781
0.162152186	0.313193258	NA	0.130464744
0.074283092	0.301137708	NA	0.146001045
0.071695945	0.474812288	NA	0.166522304
0.08771188	0.248582062	NA	0.125439531
0.116741938	0.161007794	NA	0.146520426
0.101082673	0.317230745	NA	0.14052313
0.103023606	0.244470185	NA	0.133259374
0.055019421	0.049567419	NA	0.108381841
0.062952769	0.468064568	NA	0.052495459
0.131643807	0.436272449	NA	0.152524542
0.110700579	0.247999085	NA	0.124314761
0.091497612	0.257782195	NA	0.136202129
0.069754159	0.294315536	NA	0.071421808
0.079137274	0.434653509	NA	0.166522304
0.121533198	0.153350292	NA	0.11017139
0.075287845	0.13081536	NA	0.149550591
0.117746982	0.312662344	NA	0.170816529
0.200468537	0.430173204	NA	0.100642059
0.069241982	0.224337674	NA	0.087390383
0.070020331	0.233266517	NA	0.102192279
0.070984644	0.28926092	NA	0.115475033
0.169974293	0.285112402	NA	0.170694453
0.093534615	0.151909898	NA	0.109764431
0.199394792	0.426090102	NA	0.139649374
0.052205967	0.476286461	NA	0.103116583
0.07636747	0.365241945	NA	0.07332675
0.067759195	0.156326197	NA	0.151699847
0.065313863	0.492962581	NA	0.111341427
0.116757001	0.193106138	NA	0.127647032
0.092934476	0.120878119	NA	0.16246186
0.090400038	0.405459362	NA	0.113282398
0.080747908	0.425562828	NA	0.132663428
0.10099322	0.390612947	NA	0.13645491
0.046439246	0.435322916	NA	0.164463298
0.043464517	0.434325723	NA	0.143712495
0.142530854	0.350517552	NA	0.13571152
0.081620543	0.316960918	NA	0.106758041
0.080705546	0.159137679	NA	0.094058372
0.067511982	0.216620909	NA	0.162963782
0.052251424	0.267332346	NA	0.116185781
0.058601766	0.372605932	NA	0.090135602
0.106705961	0.163205449	NA	0.118194589
0.101362513	0.273391937	NA	0.16133147
0.125559769	0.307551827	NA	0.146520426
0.101811068	0.104985197	NA	0.104966338
0.088229869	0.296967839	NA	0.209591784
0.089883795	0.221309603	NA	0.109764431
0.128361295	0.098022286	NA	0.124948246
0.106535955	0.111763798	NA	0.15829197
0.07689119	0.254410867	NA	0.084070248
0.065240496	0.202028881	NA	0.112191841
0.095606492	0.425877967	NA	0.171714539
0.063184088	0.193009456	NA	0.105954252
0.102919588	0.192888503	NA	0.103257407
0.076007996	0.141119685	NA	0.134669265
0.139253172	0.454925955	NA	0.100781789
0.117148829	0.452800202	NA	0.128177134
0.136733217	0.195664491	NA	0.151144251
0.094189089	0.140052667	NA	0.149154702
0.025908686	0.348882074	NA	0.072064054
0.135800526	0.116523559	NA	0.070712071
0.088430832	0.216070638	NA	0.11723861
0.112242212	0.168852748	NA	0.1363767
0.128609527	0.261413609	NA	0.120604545
0.143215326	0.424979576	NA	0.139318469
0.082815435	0.329480203	NA	0.143693912
0.089749956	0.218990162	NA	0.096159153
0.106939147	0.297536289	NA	0.166522304
0.151201511	0.230844585	NA	0.124691277
0.092788442	0.041995906	NA	0.16133147
0.061415194	0.338530825	NA	0.115637342
0.116048338	0.008828169	NA	0.124285352
0.093848784	0.334346139	NA	0.102770612
0.140913343	0.191234479	NA	0.08789759
0.112907799	0.265142832	NA	0.141566106
0.065461711	0.167772975	NA	0.205833636
0.055157025	0.432290876	NA	0.149154702
0.070365739	0.401508919	NA	0.14704455
0.061376518	0.439670511	NA	0.126368402
0.072621517	0.44339249	NA	0.1696732
0.128695359	0.119862465	NA	0.129136471
0.059339267	0.34549581	NA	0.141700362
0.107146846	0.231223625	NA	0.102184175
0.106806166	0.263008507	NA	0.176491377
0.091079024	0.140991654	NA	0.093750286
0.100644873	0.429639299	NA	0.11881309
0.075089072	0.1649866	NA	0.106365624
0.053790735	0.4133796	NA	0.066527253
0.078379883	0.187227529	NA	0.124285352
0.12073038	0.242171141	NA	0.167998486
0.141693384	0.31525416	NA	0.0968085
0.09068524	0.368540736	NA	0.133422176
0.108468766	0.239353818	NA	0.139444343
0.035648702	0.330694548	NA	0.169155153
0.144354387	0.099550493	NA	0.0937195
0.071838235	0.077315438	NA	0.180047224
0.145630603	0.224886197	NA	0.138901831
0.116526397	0.287911256	NA	0.116185781
0.07825535	0.427471598	NA	0.082462102
0.098796899	0.3852099	NA	0.133904481
0.097767032	0.168849286	NA	0.11334866
0.151689355	0.151127355	NA	0.093383653
0.157352969	0.420381473	NA	0.133396251
0.136001964	0.153045513	NA	0.096047483
0.08843786	0.211297043	NA	0.190451629
0.077946049	0.423049319	NA	0.124285352
0.105044709	0.304433622	NA	0.080129697
0.093097564	0.198167401	NA	0.183705937
0.082378867	0.473881982	NA	0.106441822
0.031437882	0.313997431	NA	0.147176081
0.080384864	0.175912678	NA	0.257579275
0.067872742	0.344057265	NA	0.174529943
0.065330673	0.386286469	NA	0.181136704
0.064540737	0.419429796	NA	0.200532725
0.070708714	0.158762431	NA	0.275632057
0.05494242	0.186088498	NA	0.178850767
0.102604157	0.249573681	NA	0.161971687
0.150518314	0.080850195	NA	0.294947303
0.084522031	0.311849106	NA	0.126096451
0.099253679	0.184397001	NA	0.230186881
0.020234391	0.144331566	NA	0.148144041
0.097789738	0.36057929	NA	0.229873289
0.128546212	0.389452596	NA	0.119046377
0.113438314	0.155457575	NA	0.080003481
0.127795035	0.125116666	NA	0.215910575
0.097569707	0.422629952	NA	0.101837996
0.121332197	0.096836146	NA	0.206096394
0.085640174	0.019727952	NA	0.190161251
0.080812117	0.179159601	NA	0.247537982
0.129538319	0.089073666	NA	0.13272348
0.103536482	0.191885766	NA	0.157637903
0.113388604	0.168673596	NA	0.298860253
0.083352538	0.219567478	NA	0.179987117
0.101307	0.334799335	NA	0.152143414
0.104809422	0.281279338	NA	0.27306687
0.145001299	0.383662746	NA	0.154057373
0.088294696	0.221208173	NA	0.177184778
0.102038725	0.179217563	NA	0.138879818
0.049111426	0.324374077	NA	0.177440282
0.124143222	0.205333379	NA	0.18926358
0.118187219	0.16478044	NA	0.098507547
0.186630623	0.272936313	NA	0.150666838
0.136317429	0.205638956	NA	0.180407126
0.067623407	0.228273681	NA	0.178595596
0.083629505	0.207704708	NA	0.14925932
0.077529494	0.269534681	NA	0.265857263
0.113321467	0.212037386	NA	0.117815054
0.11138588	0.243604356	NA	0.244265304
0.073034401	0.172710689	NA	0.093114097
0.092033109	0.464648106	NA	0.269496002
0.114330132	0.215947399	NA	0.248455569
0.05750916	0.169000926	NA	0.127946109
0.068936219	0.396130403	NA	0.140650933
0.034544638	0.124637484	NA	0.153729698
0.109366877	0.430163572	NA	0.270807365
0.046267381	0.302488543	NA	0.294733021
0.112575163	0.308981767	NA	0.225281951
0.053392454	0.215151258	NA	0.20347682
0.071517981	0.08739475	NA	0.231393903
0.136742836	0.097392206	NA	0.358183351
0.123641781	0.261720682	NA	0.208438706
0.071489609	0.31877165	NA	0.192068937
0.083265428	0.35566695	NA	0.214749336
0.067116567	0.210696517	NA	0.120183559
0.090630176	0.312327389	NA	0.164363528
0.065396079	0.43332266	NA	0.180407522
0.058393915	0.478203696	NA	0.116046425
0.108789699	0.312042178	NA	0.169409213
0.036326701	0.356303573	NA	0.174241173
0.1185801	0.385552373	NA	0.166717241
0.056002624	0.278482369	NA	0.305985073
0.121812399	0.202411811	NA	0.110914925
0.09561966	0.268537573	NA	0.090354521
0.156538758	0.252403789	NA	0.364706634
0.07886604	0.452397967	NA	0.136423452
0.025918282	0.192686748	NA	0.137518601
0.093905672	0.201908345	NA	0.160426443
0.078922332	0.221365503	NA	0.262944324
0.070729761	0.24163103	NA	0.27225319
0.060928454	0.189134386	NA	0.295278393
0.072517932	0.21453013	NA	0.209609716
0.16522022	0.207658801	NA	0.355000667
0.07793382	0.321586355	NA	0.099322394
0.094292018	0.265631872	NA	0.35757625
0.088814453	0.230572487	NA	0.170795741
0.114758062	0.129643893	NA	0.213934389
0.079652024	0.353903774	NA	0.108356268
0.085102797	0.446015421	NA	0.210375666
0.152750043	0.120049605	NA	0.107777726
0.125034023	0.110405593	NA	0.135079836
0.083421844	0.278865997	NA	0.145871765
0.092569769	0.101993729	NA	0.147143457
0.074480183	0.391183096	NA	0.146035515
0.098812839	0.320453505	NA	0.150220379
0.166700378	0.193671357	NA	0.11489466
0.102923969	0.096767509	NA	0.306214739
0.04688032	0.122993421	NA	0.256064558
0.048725443	0.116010813	NA	0.153440539
0.111118143	0.289013507	NA	0.118431655
0.062130635	0.308024732	NA	0.202202722
0.024188452	0.264780226	NA	0.214457683
0.068841629	0.407116215	NA	0.165949266
0.062943503	0.206813288	NA	0.101318306
0.102446912	0.186821662	NA	0.201954176
0.085748698	0.287679726	NA	0.216874201
0.104112545	0.204009173	NA	0.164360988
0.068974542	0.161340608	NA	0.197240803
0.073893131	0.18780394	NA	0.191571264
0.051298979	0.304196609	NA	0.11489466
0.100775156	0.355963616	NA	0.155223433
0.097273603	0.360207035	NA	0.2073414
0.072295779	0.303517284	NA	0.188652242
0.055419494	0.463161827	NA	0.255078205
0.105338858	0.334780817	NA	0.162690542
0.076295613	0.235824962	NA	0.279512184
0.126107134	0.347521873	NA	0.141939182
0.097282322	0.180546777	NA	0.116433047
0.086373318	0.016030924	NA	0.128487206
0.090950435	0.198184183	NA	0.18790448
0.091356194	0.120628377	NA	0.115929153
0.044934803	0.201003	NA	0.189326178
0.080767508	0.213914123	NA	0.152995209
0.076447683	0.240189299	NA	0.112690027
0.087795741	0.213907089	NA	0.220795892
0.056589748	0.073674605	NA	0.201691635
0.174750741	0.049894639	NA	0.200354897
0.019036122	0.473245289	NA	0.120690834
0.064879069	0.141963258	NA	0.229018048
0.0528046	0.085589782	NA	0.121457309
0.076957239	0.091339845	NA	0.168698529
0.075844872	0.125910576	NA	0.190187725
0.135270226	0.122047895	NA	0.135923411
0.107086879	0.346569184	NA	0.156591446
0.080264675	0.426111836	NA	0.168860456
0.038647093	0.324149843	NA	0.274371244
0.085041745	0.259334659	NA	0.131815306
0.090136257	0.47451997	NA	0.319486364
0.07521326	0.034301775	NA	0.136333882
0.04413626	0.328218713	NA	0.124753104
0.099722193	0.262529008	NA	0.216048312
0.122234554	0.151790829	NA	0.140771038
0.06323238	0.217989329	NA	0.155041498
0.097147075	0.353050013	NA	0.118228244
0.06252456	0.173191539	NA	0.104015125
0.129834605	0.110868382	NA	0.171976056
0.111662004	0.083600026	NA	0.245459639
0.084310063	0.219741785	NA	0.127789372
0.125265481	0.461054513	NA	0.109385168
0.112740662	0.114733498	NA	0.186017221
0.129909122	0.430790463	NA	0.128060735
0.081690172	0.088379207	NA	0.227336346
0.123279236	0.253492457	NA	0.210125472
0.072358536	0.100715858	NA	0.165800021
0.053829999	0.20739043	NA	0.225463128
0.08129659	0.260585043	NA	0.173331544
0.121896882	0.221101146	NA	0.183455443
0.073698367	0.145566726	NA	0.18145195
0.097392631	0.226241757	NA	0.37528486
0.049072848	0.111269441	NA	0.171641883
0.11975157	0.167715032	NA	0.166922833
0.049458314	0.29863721	NA	0.190068607
0.122858168	0.414037439	NA	0.254855846
0.063596013	0.308308195	NA	0.217729988
0.04037192	0.246091571	NA	0.114440556
0.107459274	0.243570637	NA	0.20959618
0.12919382	0.291467247	NA	0.1539777
0.043544627	0.115111305	NA	0.360312957
0.106205786	0.238542837	NA	0.2357713
0.049032366	0.271583865	NA	0.129080352
0.066631341	0.433092688	NA	0.16868461
0.065595166	0.393432225	NA	0.294819764
0.056733414	0.326202161	NA	0.095244674
0.192575779	0.303174801	NA	0.175668345
0.064261836	0.09478655	NA	0.186117499
0.050689889	0.278645347	NA	0.211882688
0.056470713	0.135269342	NA	0.069700444
0.069660819	0.127819604	NA	0.111622891
0.092177686	0.358333099	NA	0.165933335
0.076695076	0.421632511	NA	0.234066849
0.035441606	0.172710689	NA	0.321153355
0.093242004	0.243226353	NA	0.315939304
0.079806135	0.316791927	NA	0.162265536
0.162573248	0.171680991	NA	0.21984091
0.077510342	0.175115259	NA	0.205987243
0.07744852	0.364404652	NA	0.112830157
0.04886102	0.159329788	NA	0.199177563
0.047575174	0.280493827	NA	0.259991133
0.051292612	0.315166857	NA	0.15122549
0.221595505	0.283082658	NA	0.378726533
0.172011656	0.28257101	NA	0.142994359
0.056633294	0.352584368	NA	0.343414544
0.080241333	0.290327614	NA	0.251955516
0.161015393	0.075611367	NA	0.31972765
0.10191658	0.249640476	NA	0.221654473
0.061868594	0.266804787	NA	0.163018743
0.091920912	0.125999874	NA	0.247852902
0.076332115	0.184045125	NA	0.188198349
0.052355802	0.332423184	NA	0.152215715
0.060398201	0.239109611	NA	0.143780698
0.103515481	0.434697704	NA	0.18238887
0.061002702	0.298569853	NA	0.100938686
0.058952134	0.201392544	NA	0.180631199
0.033175222	0.325562131	NA	0.178764585
0.167282016	0.3552162	NA	0.299900711
0.110246597	0.165697961	NA	0.218527116
0.082724184	0.196077978	NA	0.153511026
0.077198467	0.456449291	NA	0.16201953
0.147000386	0.129712058	NA	0.303413865
0.049699826	0.185818394	NA	0.206986587
0.137766339	0.199360705	NA	0.160367868
0.115784225	0.230100111	NA	0.19895854
0.071227834	0.140121607	NA	0.212144194
0.05487428	0.380979354	NA	0.320349465
0.107171109	0.398165281	NA	0.206592726
0.106244259	0.268611384	NA	0.169152281
0.050040075	0.276613573	NA	0.221421275
0.062335856	0.087617249	NA	0.277331002
0.101200175	0.212941773	NA	0.171531537
0.064641548	0.161412832	NA	0.145863419
0.050573071	0.266694061	NA	0.28215648
0.073267224	0.376056435	NA	0.194307507
0.058807756	0.389581695	NA	0.096648785
0.098509717	0.302365922	NA	0.229054325
0.104421839	0.19531303	NA	0.202441589
0.047670914	0.333963376	NA	0.09348235
0.106986653	0.057385622	NA	0.122269574
0.093463206	0.165537415	NA	0.202968513
0.042908426	0.401490695	NA	0.152083622
0.038530049	0.452503278	NA	0.24062315
0.131112092	0.077622184	NA	0.125499507
0.068659427	0.314166284	NA	0.297291277
0.102147548	0.150751964	NA	0.168362598
0.081627782	0.254816565	NA	0.23809752
0.107212424	0.090478924	NA	0.140383652
0.102150861	0.243509872	NA	0.249768177
0.069009125	0.176717047	NA	0.272936529
0.042439524	0.110762513	NA	0.244466387
0.135519624	0.192489845	NA	0.18885406
0.106935878	0.275229518	NA	0.178850767
0.093463862	0.224161151	NA	0.278734835
0.06882046	0.137610882	NA	0.239320587
0.165318267	0.111579067	NA	0.325521285
0.089310786	0.202608325	NA	0.373695496
0.062346419	0.323882389	NA	0.255789618
0.053063304	0.257345658	NA	0.140865921
0.053507589	0.242627374	NA	0.161332655
0.05929167	0.248261279	NA	0.212719276
0.071117642	0.159525541	NA	0.097147172
0.057248666	0.348573533	NA	0.195389819
0.10952042	0.25661425	NA	0.225463128
0.031730262	0.358152544	NA	0.23066957
0.139116619	0.122069476	NA	0.083533151
0.058691723	0.155729374	NA	0.266209741
0.080404355	0.293242259	NA	0.260098689
0.070626079	0.278782877	NA	0.134859005
0.063357894	0.298408029	NA	0.153541177
0.061283361	0.013871412	NA	0.146741831
0.090458832	0.267699053	NA	0.148099471
0.129174069	0.068891729	NA	0.20621921
0.06761823	0.288679809	NA	0.200682432
0.185768356	0.247371741	NA	0.167569692
0.058251482	0.210127579	NA	0.151838873
0.048010949	0.232721403	NA	0.13268427
0.050182731	0.264192649	NA	0.173466511
0.082621683	0.275729294	NA	0.184288516
0.109374936	0.217358665	NA	0.149152879
0.079320194	0.267893398	NA	0.232247248
0.141456215	0.252108979	NA	0.205381845
0.060506494	0.192584887	NA	0.155216826
0.121063865	0.124458688	NA	0.104778167
0.119388196	0.147600613	NA	0.185648461
0.137862435	0.277938365	NA	0.201518495
0.117475851	0.272252906	NA	0.22109432
0.118745218	0.221520048	NA	0.105000186
0.139939999	0.28018242	NA	0.109586329
0.167483528	0.25587446	NA	0.25440592
0.067087933	0.231203982	NA	0.20535059
0.100482816	0.435083813	NA	0.243680215
0.110112222	0.289472972	NA	0.157680373
0.138603748	0.420640493	NA	0.163456493
0.173046704	0.430421686	NA	0.134435571
0.166026894	0.460272533	NA	0.395277688
0.059896781	0.425463307	NA	0.293942241
0.094440205	0.406902961	NA	0.211584843
0.119368778	0.37255119	NA	0.127839622
0.112943246	0.243789215	NA	0.166413364
0.053899193	0.149082284	NA	0.172326657
0.121337763	0.073674605	NA	0.23515954
0.041586643	0.359552471	NA	0.103803137
0.30444574	0.167492601	NA	0.207083497
0.076466314	0.229142735	NA	0.190549222
0.069027166	0.167423571	NA	0.220537389
0.139258193	0.343664015	NA	0.27906208
0.141575881	0.216092197	NA	0.08658739
0.063751076	0.309680643	NA	0.118821894
0.176066882	0.295827813	NA	0.167209863
0.037817726	0.102070862	NA	0.176002286
0.139803727	0.221169152	NA	0.255821346
0.092577322	0.186545634	NA	0.398148954
0.035132531	0.095635685	NA	0.274997935
0.175293841	0.231272537	NA	0.186728427
0.047836448	0.31269093	NA	0.222802741
0.132734233	0.383320862	NA	0.175532164
0.100543774	0.109247457	NA	0.211400251
0.051482576	0.42079937	NA	0.152800474
0.066050518	0.062184029	NA	0.134589537
0.058897061	0.43628794	NA	0.174520034
0.04473082	0.376593748	NA	0.114844436
0.072207451	0.382574805	NA	0.20153982
0.094490919	0.48820306	NA	0.261674401
0.086521445	0.184627451	NA	0.199937199
0.094924033	0.304962241	NA	0.187360952
0.037802713	0.117550864	NA	0.247227839
0.058524773	0.359077731	NA	0.170243405
0.089888707	0.240585599	NA	0.22109432
0.135972263	0.299521637	NA	0.088308696
0.056898572	0.237388072	NA	0.245658986
0.12856633	0.445454635	NA	0.09403004
0.049491823	0.214473419	NA	0.317508748
0.138085674	0.272189687	NA	0.138661362
0.102913577	0.27260244	NA	0.363205792
0.144558714	0.192283089	NA	0.183225937
0.075193079	0.442282402	NA	0.185268479
0.061208567	0.106390497	NA	0.302503982
0.068365973	0.114094374	NA	0.257379046
0.137093057	0.428390173	NA	0.200946549
0.046205236	0.237747586	NA	0.337354813
0.019077158	0.428874059	NA	0.391015817
0.044870897	0.191423045	NA	0.199615247
0.101533337	0.256943286	NA	0.127666651
0.059375799	0.24613429	NA	0.188941185
0.114194863	0.355582834	NA	0.142634248
0.105319861	0.204743919	NA	0.187585607
0.050644453	0.315020832	NA	0.239235712
0.092631981	0.100669999	NA	0.196423288
0.018463052	0.251207797	NA	0.167611327
0.120642298	0.297364222	NA	0.334921517
0.048342033	0.250300059	NA	0.330708367
0.104402868	0.16162468	NA	0.243051891
0.07853824	0.089826187	NA	0.192474959
0.130228972	0.154526685	NA	0.179929653
0.137138263	0.390840229	NA	0.135892508
0.130240367	0.19901211	NA	0.296992076
0.144550354	0.017248221	NA	0.122617964
0.044181001	0.260612459	NA	0.167965196
0.071629514	0.348455184	NA	0.089918558
0.161075933	0.377608766	NA	0.248498291
0.111619258	0.070021069	NA	0.15051809
0.059326362	0.213267083	NA	0.181746383
0.131595823	0.436640297	NA	0.19688555
0.038560819	0.098559732	NA	0.103870532
0.035394575	0.465917153	NA	0.172101528
0.097783389	0.258946042	NA	0.164928157
0.086323282	0.252529318	NA	0.144431413
0.142383041	0.361676146	NA	0.294895607
0.126688139	0.277899637	NA	0.133229523
0.109563579	0.241199072	NA	0.354728784
0.062536551	0.289019057	NA	0.145791484
0.131754874	0.445262159	NA	0.068035627
0.062412217	0.304596018	NA	0.236056644
0.067594804	0.410241448	NA	0.309336526
0.061568969	0.484255912	NA	0.211699356
0.242486999	0.418508943	NA	0.188205458
0.077523855	0.333703376	NA	0.247074193
0.061621944	0.215443219	NA	0.23415785
0.03919368	0.209737601	NA	0.190332199
0.078504723	0.21565664	NA	0.257247273
0.083097712	0.247095349	NA	0.277749834
0.082332498	0.355176488	NA	0.160132866
0.136650048	0.126518042	NA	0.137627668
0.080705854	0.291451117	NA	0.265518356
0.069044669	0.445998536	NA	0.19351355
0.07950102	0.102928748	NA	0.101890734
0.067000858	0.308135612	NA	0.174969911
0.131929124	0.301957943	NA	0.180445638
0.136499715	0.329188946	NA	0.066110172
0.118636058	0.229590241	NA	0.217682193
0.054171994	0.210046315	NA	0.176084137
0.032718297	0.29830947	NA	0.353158785
0.179149006	0.297465694	NA	0.214182069
0.13218605	0.125955943	NA	0.214584481
0.12924472	0.109511153	NA	0.114938672
0.167653405	0.307571925	NA	0.236855037
0.080718326	0.390643522	NA	0.104228003
0.15070444	0.297860335	NA	0.227279204
0.076338161	0.28902465	NA	0.274917057
0.075329553	0.429597254	NA	0.142530165
0.053729217	0.26155215	NA	0.257432108
0.169626944	0.171295697	NA	0.158462669
0.059661914	0.258583888	NA	0.27371795
0.089543508	0.320391424	NA	0.070171902
0.180009804	0.47801137	NA	0.218463888
0.056501559	0.256995304	NA	0.211400251
0.06145785	0.347939447	NA	0.162581934
0.090236607	0.369043797	NA	0.136494452
0.111615489	0.190647538	NA	0.236777304
0.084261811	0.306552601	NA	0.262489482
0.165736289	0.126318036	NA	0.213761426
0.105615759	0.228944556	NA	0.266209741
0.173348371	0.238420505	NA	0.135129729
0.090781079	0.378872422	NA	0.180772771
0.046885599	0.259339087	NA	0.190063346
0.105693524	0.300727422	NA	0.189758736
0.184866989	0.228913367	NA	0.22053561
0.035903516	0.294566762	NA	0.229081248
0.13575517	0.247292063	NA	0.201518495
0.142150936	0.302254521	NA	0.158767147
0.112143293	0.164656605	NA	0.121997131
0.053825477	0.245073509	NA	0.168843759
0.120202714	0.094501214	NA	0.223376915
0.067667126	0.451300787	NA	0.158420868
0.105618172	0.146150809	NA	0.110362643
0.0742826	0.193318375	NA	0.160215161
0.07737431	0.438334824	NA	0.157957076
0.119780599	0.172930623	NA	0.401587716
0.063014874	0.473190879	NA	0.282182684
0.081976219	0.148549634	NA	0.331661253
0.125643045	0.304794229	NA	0.151888877
0.1399159	0.438402628	NA	0.195675809
0.105794974	0.343733819	NA	0.245788412
0.071449235	0.410792032	NA	0.167016488
0.132859405	0.202525742	NA	0.17812006
0.074556325	0.313272335	NA	0.15237359
0.074670448	0.358038793	NA	0.384843572
0.069694968	0.190488303	NA	0.274195522
0.207441106	0.142912594	NA	0.359629872
0.071731895	0.23658311	NA	0.348462777
0.123393853	0.27775266	NA	0.222185286
0.049356116	0.342946999	NA	0.115849721
0.151276498	0.249160718	NA	0.177882911
0.103453856	0.247764958	NA	0.365018014
0.216153643	0.265847869	NA	0.152412228
0.089243013	0.178030155	NA	0.197488133
0.081765086	0.384426436	NA	0.150234723
0.105536458	0.194588351	NA	0.247998379
0.095547796	0.256632905	NA	0.202135337
0.072154858	0.260245726	NA	0.104016047
0.110887978	0.132450277	NA	0.178098578
0.169469944	0.328314075	NA	0.256746885
0.099820555	0.335791522	NA	0.352308266
0.198373259	0.308364978	NA	0.134663893
0.106428006	0.335630196	NA	0.258711586
0.152450049	0.107220402	NA	0.127519692
0.121187117	0.252637367	NA	0.08658739
0.077128414	0.473552533	NA	0.206549318
0.151400082	0.288565336	NA	0.147261265
0.093275086	0.170931711	NA	0.160994885
0.119516457	0.245839298	NA	0.159419476
0.089538062	0.108810539	NA	0.278734835
0.051616054	0.185674385	NA	0.179929653
0.059427299	0.115886769	NA	0.135957919
0.098068508	0.20736682	NA	0.08469884
0.135904467	0.188434095	NA	0.332858219
0.077714194	0.177567987	NA	0.271862516
0.106770537	0.20497328	NA	0.13952291
0.152775892	0.143676626	NA	0.156445954
0.104355434	0.20218686	NA	0.232987281
0.099690372	0.250912565	NA	0.198899862
0.133905779	0.140930629	NA	0.194126459
0.083794528	0.254151003	NA	0.227677615
0.118928433	0.304863208	NA	0.219126304
0.106919964	0.172906231	NA	0.140960589
0.078924204	0.137856664	NA	0.141395967
0.114765304	0.082950614	NA	0.187449143
0.063735343	0.262823523	NA	0.111263191
0.077172473	0.191637348	NA	0.076917856
0.091019711	0.282191986	NA	0.21828422
0.068712668	0.308848157	NA	0.22109432
0.064973276	0.217900698	NA	0.215736027
0.145046066	0.28531352	NA	0.121600351
0.128572027	0.038789622	NA	0.16420458
0.106096412	0.369873704	NA	0.221385405
0.127010054	0.255924314	NA	0.365018014
0.053602767	0.170677824	NA	0.112891739
0.084470705	0.146581957	NA	0.167539963
0.150207026	0.282237395	NA	0.208438706
0.208071784	0.158304837	NA	0.241249136
0.11778406	0.110318967	NA	0.208076414
0.089838838	0.31152124	NA	0.222598285
0.115296402	0.082329815	NA	0.158059486
0.062167555	0.23132463	NA	0.057617643
0.105621113	0.180440829	NA	0.13744558
0.109071069	0.258611441	NA	0.10402929
0.094433925	0.158467475	NA	0.184048447
0.101589976	0.356981316	NA	0.120624154
0.061127855	0.225678486	NA	0.093918688
0.092649747	0.191186296	NA	0.250426733
0.112839115	0.307102297	NA	0.121914159
0.094738403	0.275211793	NA	0.183539801
0.099865006	0.231218723	NA	0.150272886
0.052793701	0.27653656	NA	0.119845346
0.069149641	0.111778642	NA	0.218759072
0.087899001	0.248537469	NA	0.188344552
0.069452805	0.30770138	NA	0.178252433
0.116443938	0.338804131	NA	0.164334621
0.126211016	0.257837158	NA	0.08149217
0.079755498	0.25809994	NA	0.221757111
0.065561772	0.26485591	NA	0.227520355
0.055464504	0.154344489	NA	0.215316109
0.072933393	0.109956943	NA	0.139431207
0.071234064	0.359967458	NA	0.162061122
0.062947144	0.243288102	NA	0.140028513
0.137891983	0.249288076	NA	0.108230437
0.171456761	0.118123381	NA	0.210403149
0.067027195	0.27780757	NA	0.231477773
0.094077359	0.197186753	NA	0.30201496
0.106102653	0.413543376	NA	0.303176723
0.088433259	0.188878179	NA	0.1578585
0.094106091	0.236361083	NA	0.192884484
0.08874711	0.213444516	NA	0.23304259
0.144187311	0.102674463	NA	0.17398217
0.119210478	0.205519144	NA	0.179574775
0.148533933	0.429558871	NA	0.137708541
0.091944729	0.303654285	NA	0.122891054
0.074769373	0.101422752	NA	0.14841791
0.150614552	0.121041851	NA	0.282727132
0.066031161	0.265221505	NA	0.184133497
0.091855859	0.444507871	NA	0.181090637
0.155730248	0.305560362	NA	0.165446091
0.079842525	0.382754933	NA	0.110087029
0.124152728	0.467379093	NA	0.277423618
0.127055988	0.171371552	NA	0.192466867
0.058525642	0.479591692	NA	0.145791484
0.0705047	0.26416919	NA	0.158775005
0.257455907	0.355794289	NA	0.27881354
0.132292173	0.199477708	NA	0.118422681
0.073846364	0.432221258	NA	0.147692414
0.109837812	0.298226386	NA	0.180767397
0.07219631	0.183120524	NA	0.09218101
0.088181309	0.199555935	NA	0.151611944
0.082530939	0.285924164	NA	0.173407134
0.122587989	0.074764288	NA	0.227748883
0.120841237	0.355287112	NA	0.311022616
0.12005652	0.419922098	NA	0.210564379
0.107383832	0.063467773	NA	0.251205272
0.159543961	0.139462706	NA	0.21519687
0.139115421	0.188319008	NA	0.157149605
0.090844381	0.235069721	NA	0.222250947
0.125729512	0.244128626	NA	0.34150027
0.114824187	0.239303561	NA	0.081351477
0.108655585	0.339231419	NA	0.134090631
0.102180646	0.44726537	NA	0.158712844
0.150214737	0.116050808	NA	0.175841956
0.134530959	0.141105432	NA	0.122066226
0.055362094	0.344030199	NA	0.165378472
0.096214121	0.317467224	NA	0.155763393
0.0712956	0.115886769	NA	0.279927261
0.076129672	0.237203178	NA	0.178974933
0.118560823	0.338265661	NA	0.290167171
0.155298696	0.136805789	NA	0.335561967
0.047559347	0.235003958	NA	0.281029021
0.107791422	0.315523582	NA	0.08658739
0.14384251	0.348563138	NA	0.272011444
0.070198845	0.360599547	NA	0.152001305
0.117941514	0.281210572	NA	0.225092739
0.14037026	0.273275453	NA	0.212375979
0.183354733	0.356351859	NA	0.310139334
0.176512285	0.3589142	NA	0.240052712
0.08949775	0.274454597	NA	0.137384125
0.088728808	0.182704525	NA	0.207540401
0.124966901	0.101534982	NA	0.22109432
0.083284203	0.388147539	NA	0.371804903
0.194568336	0.346784537	NA	0.193161461
0.057010888	0.223026757	NA	0.156116356
0.125340674	0.163578332	NA	0.114914891
0.134891053	0.140087241	NA	0.27289571
0.115607149	0.353227566	NA	0.381810242
0.136925319	0.281823336	NA	0.147750716
0.270916474	0.326610905	NA	0.193275458
0.158517835	0.127434962	NA	0.268599318
0.312995936	0.293558543	NA	0.199755659
0.118600552	0.273457009	NA	0.361041037
0.083536704	0.27851977	NA	0.262625561
0.105821814	0.227842416	NA	0.214714976
0.103709556	0.468492518	NA	0.185669558
0.167632584	0.422953522	NA	0.147758673
0.138384819	0.286176585	NA	0.16345923
0.059133942	0.184965901	NA	0.085735942
0.071813719	0.238658314	NA	0.1424182
0.118545556	0.433008763	NA	0.153824313
0.112573109	0.294643489	NA	0.242419594
0.074091263	0.115886769	NA	0.143435274
0.206093819	0.221159781	NA	0.265829474
0.103901101	0.296883944	NA	0.184939757
0.083712434	0.262976979	NA	0.097400578
0.075704303	0.230700906	NA	0.229987829
0.214448558	0.084879809	NA	0.20509463
0.149350452	0.390565744	NA	0.369365479
0.122035877	0.207913158	NA	0.204644529
0.214766218	0.2991712	NA	0.118810348
0.099109826	0.276477865	NA	0.285713513
0.098809067	0.291452705	NA	0.222891916
0.167299415	0.233443231	NA	0.133998604
0.063324871	0.248911682	NA	0.28968281
0.086704281	0.316178062	NA	0.214432016
0.126000559	0.254625337	NA	0.141095748
0.174734915	0.270353449	NA	0.257969942
0.142767835	0.23345596	NA	0.244285619
0.093411093	0.394875419	NA	0.131324733
0.14104041	0.259625078	NA	0.146554708
0.067017357	0.25219553	NA	0.174129358
0.290912513	0.330669325	NA	0.145070693
0.118080365	0.220987177	NA	0.241322205
0.140635622	0.229210358	NA	0.165268116
0.155448904	0.242567923	NA	0.180560283
0.127065903	0.151052704	NA	0.39145138
[truncated: 12,701 more rows]
