# Supplementary material for: Gene-expression memory-based prediction of cell lineages from scRNA-seq datasets
Source: Nat Commun. 2024 Mar 29;15:2744. doi: 10.1038/s41467-024-47158-y (PMC10980719; doi:10.1038/s41467-024-47158-y)
Supplement: Supplementary file 11 — Source Data [file 41467_2024_47158_MOESM11_ESM.zip › Source Data files/Source Data file 6e.csv]

DCAF7						CDH2						TCIM
	Gene_DCIS	Gene_mix_DCIS	Gene_mix_inv_tumor	Gene_inv_tumor			Gene_DCIS	Gene_mix_DCIS	Gene_mix_inv_tumor	Gene_inv_tumor			Gene_DCIS	Gene_mix_DCIS	Gene_mix_inv_tumor	Gene_inv_tumor
AAAGGGCGTAGTTCCA-1	66.12881894	90.58483836	158.1861323	247.185127		AAAGGGCGTAGTTCCA-1	0	0	21.09148431	23.04268133		AAAGGGCGTAGTTCCA-1	52.90305515	13.58772575	8.436593725	0
AAATGGAGTTATAGAG-1	51.46112847	175.2632793	180.8808899	256.8721121		AAATGGAGTTATAGAG-1	0	33.8227381	18.08808899	6.265173467		AAATGGAGTTATAGAG-1	5.881271825	9.224383119	3.617617799	12.53034693
AACAAAGTCTCTGCTG-1	37.96267004	87.68139616	318.9041682	314.8162298		AACAAAGTCTCTGCTG-1	0	7.587813129	6.420889293	55.01642852		AACAAAGTCTCTGCTG-1	17.71591269	10.96017452	8.561185724	13.75410713
AACAACCCAACGATTC-1	50.1314422	96.75768712	415.3453958	70.71041874		AACAACCCAACGATTC-1	0	7.442899009	4.974196356	272.5297389		AACAACCCAACGATTC-1	4.890872409	9.303623761	9.948392713	8.838802342
AACCTTTCAAACGAGC-1	46.14389016	42.31205138	87.65778401	132.971252		AACCTTTCAAACGAGC-1	0	0	14.02524544	24.34684896		AACCTTTCAAACGAGC-1	20.25829324	36.26747261	0	0
AACCTTTCAACCACAT-1	74.75341755	92.16589862	182.2461842	209.2675635		AACCTTTCAACCACAT-1	0	0	15.18718202	104.6337818		AACCTTTCAACCACAT-1	11.07458038	0	30.37436404	0
AACGAAATCATCCCGT-1	95.26902674	76.17785874	223.7832413	343.2793407		AACGAAATCATCCCGT-1	12.99123092	0	174.611139	29.55385053		AACGAAATCATCCCGT-1	28.58070802	8.280202037	0	18.18698494
AAGCATCAGGTAGATT-1	30.6634251	63.56773937	156.7671137	330.5785124		AAGCATCAGGTAGATT-1	0.87609786	0	31.35342275	33.39176893		AAGCATCAGGTAGATT-1	7.008782881	0	10.45114092	0
AAGCGAGTCGAGGCAA-1	40.254948	103.3424834	3.111145679	187.5124676		AAGCGAGTCGAGGCAA-1	0	0	24.88916544	39.8962697		AAGCGAGTCGAGGCAA-1	13.418316	14.53253674	0	3.98962697
AAGCGTTTCACTCCGT-1	35.84129029	121.4480343	119.0403887	146.4599802		AAGCGTTTCACTCCGT-1	0	0	26.72335257	53.38260959		AAGCGTTTCACTCCGT-1	42.56153222	9.342156481	9.717582751	0
AAGTACCCAATAGTAG-1	5.432937182	31.06393994	309.0896767	118.5868402		AAGTACCCAATAGTAG-1	2.716468591	0	29.82444249	69.17565676		AAGTACCCAATAGTAG-1	0	6.212787989	5.422625907	0
AAGTTCGTCCGAGCTG-1	54.65414176	45.27874729	166.9779194	122.8501229		AAGTTCGTCCGAGCTG-1	0	3.773228941	26.36493464	3.51000351		AAGTTCGTCCGAGCTG-1	47.82237404	0	8.788311546	8.775008775
AATCACGGTATGAGGC-1	0	229.6389997	180.7074285	156.8188183		AATCACGGTATGAGGC-1	0	93.41247446	6.160480517	29.8702511		AATCACGGTATGAGGC-1	0	3.892186436	9.240720776	7.467562774
AATGAAGAGTGAGCCA-1	47.6237722	40.88934321	116.3273785	216.9357821		AATGAAGAGTGAGCCA-1	0	3.407445268	33.23639385	54.23394552		AATGAAGAGTGAGCCA-1	43.65512452	23.85211688	5.539398975	9.860717367
ACACTGATCGAGAGCA-1	32.2312331	79.23848727	162.2857143	137.5289633		ACACTGATCGAGAGCA-1	0	0	57.14285714	50.82592122		ACACTGATCGAGAGCA-1	27.03264712	7.203498842	13.71428571	0
ACAGGGAAGCATCCTA-1	80.24072217	92.25403611	209.4728267	266.8905484		ACAGGGAAGCATCCTA-1	0	2.250098442	23.27475852	98.97927621		ACAGGGAAGCATCCTA-1	1.432870039	6.750295325	4.654951705	5.302461226
ACATCCCTCTACTCAT-1	45.69190601	181.626188	209.8958471	149.9071836		ACATCCCTCTACTCAT-1	3.263707572	0	3.180240108	186.3332283		ACATCCCTCTACTCAT-1	3.263707572	21.11932418	11.6608804	5.604006865
ACATTTCGTGTTTACG-1	19.85682186	119.1873589	0	168.1511258		ACATTTCGTGTTTACG-1	0	21.67042889	0	30.47739156		ACATTTCGTGTTTACG-1	0	0	0	0
ACATTTCTCTTCCCGA-1	48.57480182	133.1304679	232.8240308	177.2738162		ACATTTCTCTTCCCGA-1	0	0	16.63028791	20.76179829		ACATTTCTCTTCCCGA-1	0	1.901863827	8.315143956	41.52359658
ACCGTTCTCGGTCACG-1	94.22454045	95.48675867	195.4678293	219.8233562		ACCGTTCTCGGTCACG-1	0	50.72734054	32.57797154	78.50834151		ACCGTTCTCGGTCACG-1	20.19097295	20.88772846	5.749053802	0
ACGTTCCGTACTGAGG-1	38.27943991	82.0459108	280.0949887	315.6905731		ACGTTCCGTACTGAGG-1	0	12.21960374	4.871217195	32.57124961		ACGTTCCGTACTGAGG-1	14.10295155	3.491315353	56.01899775	7.516442217
ACTACGATCAAGTAAG-1	31.50282809	194.9565586	187.5771288	219.7802198		ACTACGATCAAGTAAG-1	0	2.119093028	23.03578774	7.849293564		ACTACGATCAAGTAAG-1	5.727786926	33.90548845	6.58165364	0
ACTACGATCCGTATGA-1	13.52265044	99.55011008	519.1873589	191.5176927		ACTACGATCCGTATGA-1	0	3.828850388	45.14672686	107.6578746		ACTACGATCCGTATGA-1	21.97430696	3.828850388	0	2.266481571
ACTATTCTCGCTCATC-1	33.88284355	58.317539	185.3151762	196.5309993		ACTATTCTCGCTCATC-1	2.606372581	0	29.60958738	105.1212322		ACTATTCTCGCTCATC-1	2.606372581	40.8222773	4.084081018	0
ACTGATGGTCTATGAC-1	84.39334638	70.81038552	396.8551104	176.6437684		ACTGATGGTCTATGAC-1	0	0	59.90265818	99.44389925		ACTGATGGTCTATGAC-1	40.36203523	0	0	0
AGAAGCGCACGGTGCT-1	48.22182037	140.1605064	127.8082876	206.7159723		AGAAGCGCACGGTGCT-1	0	7.535511096	0	38.58698149		AGAAGCGCACGGTGCT-1	0	0	3.994008987	0
AGACAAATCCCGAGAC-1	79.70667942	68.15266196	138.7122876	119.4624191		AGACAAATCCCGAGAC-1	1.594133588	0	32.36620044	26.54720425		AGACAAATCCCGAGAC-1	4.782400765	13.63053239	18.49497168	0
AGACTCATCTCACGAA-1	20.87791638	215.2663372	61.51142355	127.5103602		AGACTCATCTCACGAA-1	0	8.786381109	0	121.1348422		AGACTCATCTCACGAA-1	0	52.71828666	13.66920523	6.375518011
AGAGAGCTCCTCAGGG-1	58.59549458	106.9651741	151.0673235	141.903877		AGAGAGCTCCTCAGGG-1	4.287475213	0	19.7044335	21.39820368		AGAGAGCTCCTCAGGG-1	3.572896011	9.950248756	0	0
AGATGCTCATCGTGCG-1	82.27176221	78.51426846	47.57303204	456.3589277		AGATGCTCATCGTGCG-1	2.653927813	3.019779556	0	25.1977322		AGATGCTCATCGTGCG-1	0	0	1.486657251	0
AGCCAATGTCTACTGA-1	20.12325494	181.3153042	181.1445039	417.8894236		AGCCAATGTCTACTGA-1	0	5.12190125	12.35076163	7.043080174		AGCCAATGTCTACTGA-1	30.1848824	10.2438025	41.16920543	4.695386782
AGCCAGCAGGTGGCTA-1	40.33352724	251.7078148	301.5443168	237.891068		AGCCAGCAGGTGGCTA-1	0	73.69823408	2.927614726	43.15233327		AGCCAGCAGGTGGCTA-1	0	0	5.855229452	16.59705126
AGCTTCCAGTAAATGC-1	51.53255677	39.4282898	146.5201465	118.8419816		AGCTTCCAGTAAATGC-1	0	0	26.45502646	88.44054446		AGCTTCCAGTAAATGC-1	12.88313919	0	16.28001628	0
AGGACTTAGTATGCAA-1	109.4056172	54.17607223	173.1295822	276.9535114		AGGACTTAGTATGCAA-1	4.898758981	0	35.33256779	21.58079309		AGGACTTAGTATGCAA-1	8.164598302	0	21.19954068	8.991997123
AGTACTGTCAATGTCG-1	49.01449578	75.62341454	340.5430281	207.5572113		AGTACTGTCAATGTCG-1	0.521430806	0	18.40773125	34.59286855		AGTACTGTCAATGTCG-1	4.171446449	14.35887618	15.33977604	2.660989888
AGTCACAAGAGAGGGC-1	84.38818565	59.7292275	135.5680394	196.5271234		AGTCACAAGAGAGGGC-1	0	1.327316167	0	45.76659039		AGTCACAAGAGAGGGC-1	15.49987083	5.309264667	76.14095362	8.076457127
AGTCTCCAGCGACATG-1	62.2713474	61.83940685	209.760636	230.5664003		AGTCTCCAGCGACATG-1	0	1.262028711	20.29941639	25.3459518		AGTCTCCAGCGACATG-1	21.79497159	0	33.83236065	3.270445394
AGTTCCCTCCTGGCTT-1	36.40021074	60.70263298	92.20979634	485.5798585		AGTTCCCTCCTGGCTT-1	0	0	11.43096649	17.2395216		AGTTCCCTCCTGGCTT-1	21.07380622	3.035131649	27.43431957	0
ATACTTCGTTGCTCAA-1	43.18488529	50.85464049	126.6009998	203.4976153		ATACTTCGTTGCTCAA-1	0	0	18.93099062	103.8685745		ATACTTCGTTGCTCAA-1	0	1.883505203	11.83186914	0
ATAGGCTGTTCCTACC-1	49.23472118	230.7969708	175.3717118	186.0465116		ATAGGCTGTTCCTACC-1	10.70320026	14.42481067	12.70809506	78.71198569		ATAGGCTGTTCCTACC-1	10.70320026	0	7.624857034	7.155635063
ATCCACCAGCCGGATA-1	34.88680748	123.3130095	145.4923357	136.1332368		ATCCACCAGCCGGATA-1	1.516817716	12.33130095	8.660258076	57.92903693		ATCCACCAGCCGGATA-1	22.75226575	17.12680688	19.05256777	0
ATCCGTCGTCCCGCAA-1	14.60209297	75.79029494	112.0015448	205.9260954		ATCCGTCGTCCCGCAA-1	0	0	54.06971131	34.3210159		ATCCGTCGTCCCGCAA-1	4.867364322	18.94757374	3.862122236	9.152270907
ATCCGTCTCGACCACG-1	52.21737347	144.9156482	226.2407393	87.99374267		ATCCGTCTCGACCACG-1	0	15.31184207	92.40818928	50.8408291		ATCCGTCTCGACCACG-1	26.85464921	8.202772537	0	0
ATCGTAGTCGCCACTT-1	49.84988387	47.64425622	140.9925316	169.8886936		ATCGTAGTCGCCACTT-1	0	0	9.771759615	20.50380785		ATCGTAGTCGCCACTT-1	47.58398006	1.764602082	16.05360508	14.64557704
ATCGTCCAGTCAGGGT-1	54.47032307	28.01120448	337.2325851	97.51260226		ATCGTCCAGTCAGGGT-1	0	5.602240896	8.430814627	33.05511941		ATCGTCCAGTCAGGGT-1	25.35687453	16.80672269	0	0
ATGAGTCAGAGTACCG-1	16.70843776	128.3632003	219.447202	127.6885237		ATGAGTCAGAGTACCG-1	0	10.13393687	4.179946706	66.9841436		ATGAGTCAGAGTACCG-1	0	8.782745283	11.49485344	0
ATGCGATAGAGGTTTA-1	33.20460533	113.0298273	217.7625961	168.3277962		ATGCGATAGAGGTTTA-1	1.443678493	0	21.34927412	7.38279808		ATGCGATAGAGGTTTA-1	0	47.09576138	34.1588386	0
ATGGGAGGTGCATGTT-1	46.27175013	253.9938517	133.5476691	199.9220162		ATGGGAGGTGCATGTT-1	0	18.14241798	9.892419933	25.52195952		ATGGGAGGTGCATGTT-1	0	26.20571486	13.18989324	0
ATTCAGGCAACAGCCC-1	37.28213254	55.13185702	90.9455664	167.163255		ATTCAGGCAACAGCCC-1	7.456426508	11.0263714	0	88.22505127		ATTCAGGCAACAGCCC-1	37.28213254	0	0	1.547807917
CAACAGTCATGGTGGA-1	26.16374142	46.80795735	125.3271689	181.4688301		CAACAGTCATGGTGGA-1	0	0	0	55.50811272		CAACAGTCATGGTGGA-1	0	2.600442075	16.81218119	2.134927412
CAACCTCCATTGCTTT-1	57.4042515	41.29458525	139.3728223	144.8874634		CAACCTCCATTGCTTT-1	0	2.064729262	0	200.1880219		CAACCTCCATTGCTTT-1	28.70212575	16.5178341	0	3.318033512
CAAGGGATCGTCTACC-1	55.81777139	53.31112037	155.0703938	286.5053569		CAAGGGATCGTCTACC-1	0	0	38.47611275	4.815216083		CAAGGGATCGTCTACC-1	41.04247897	6.663890046	0	7.222824124
CACATGATCTCGCGTT-1	31.50984683	83.70965965	281.2971557	266.0390873		CACATGATCTCGCGTT-1	0	1.762308624	6.833129289	9.209045329		CACATGATCTCGCGTT-1	0	22.0288578	4.555419526	3.069681776
CACTAAGTCCTAACAG-1	129.3725022	115.3984854	99.53409572	230.3360121		CACTAAGTCCTAACAG-1	22.24877426	0	36.0016942	20.24931975		CACTAAGTCCTAACAG-1	6.59222941	8.654886405	12.7064803	43.02980447
CAGGCCACATCCGGCA-1	33.54657513	57.75231708	17.72892474	94.12995163		CAGGCCACATCCGGCA-1	0	1.86297797	17.72892474	22.22512747		CAGGCCACATCCGGCA-1	7.8015291	16.76680173	0	0
CAGTTAGAGGTGTGAC-1	107.0707071	126.3972825	151.288942	195.6610354		CAGTTAGAGGTGTGAC-1	0	15.79966031	3.981287947	14.49341003		CAGTTAGAGGTGTGAC-1	32.32323232	17.37962634	71.66318304	41.66855383
CAGTTCCCATAGAAAC-1	45.54611544	163.3634838	253.164557	180.7110587		CAGTTCCCATAGAAAC-1	0	11.02452958	0	9.428403064		CAGTTCCCATAGAAAC-1	3.503547342	18.04013931	29.3524124	14.1426046
CATCCGTCAATCCTAG-1	10.59707918	13.56085433	125.1509496	267.4166628		CATCCGTCAATCCTAG-1	0	0	4.39126139	44.26206833		CATCCGTCAATCCTAG-1	0	4.520284778	15.36941486	0
CATCGCTTCTGAGATC-1	62.12591863	51.9269148	219.8621204	566.1038324		CATCGCTTCTGAGATC-1	0	2.325085738	3.726476616	21.01870665		CATCGCTTCTGAGATC-1	28.79005985	12.40045727	14.90590647	1.40124711
CATCGGGAGATTCGAA-1	31.09153496	56.31777605	151.8916131	59.58291956		CATCGGGAGATTCGAA-1	0	0	0	72.82356835		CATCGGGAGATTCGAA-1	3.701373209	39.54226829	3.750410201	0
CATTCCGTCGCCAACG-1	83.00297324	70.25128344	209.9657082	130.1054784		CATTCCGTCGCCAACG-1	0	10.80788976	32.18452461	35.31434413		CATTCCGTCGCCAACG-1	47.07631318	21.61577952	6.13038564	0
CATTCTAAGAGTGTTA-1	28.97990726	188.075618	188.5931559	88.99483512		CATTCTAAGAGTGTTA-1	0	0	6.08365019	47.67580453		CATTCTAAGAGTGTTA-1	0	71.7401842	0	0
CATTGAGCATCCGTGG-1	71.25185552	181.6331324	111.780541	67.62988011		CATTGAGCATCCGTGG-1	0	3.131605731	0	9.222256379		CATTGAGCATCCGTGG-1	19.79218209	21.92124012	34.8673247	0
CATTGTTCACGCGCTA-1	18.81401993	143.0390377	380.0360794	195.8545582		CATTGTTCACGCGCTA-1	1.393631106	14.08717796	62.53758268	28.98296153		CATTGTTCACGCGCTA-1	0	20.5889524	28.8634997	2.634814685
CATTGTTTCCACAGGC-1	33.07288437	123.869895	142.1582974	163.4529434		CATTGTTTCCACAGGC-1	0	12.47012366	3.344901116	23.83688758		CATTGTTTCCACAGGC-1	47.95568233	9.144757352	25.08675837	0
CATTTCAGTCCATAGT-1	27.84925079	125.1380199	89.13980092	77.30962505		CATTTCAGTCCATAGT-1	0	13.34192124	0	10.30795001		CATTTCAGTCCATAGT-1	0	7.821126242	11.88530679	0
CCAATTTCATGAGTAA-1	101.3762414	126.1056135	98.36728976	0		CCAATTTCATGAGTAA-1	0	3.502933707	0.622577783	0		CCAATTTCATGAGTAA-1	9.430348039	14.01173483	22.4128002	0
CCCAACTGTGGACTGA-1	87.06251088	128.8394295	39.29974991	179.0790222		CCCAACTGTGGACTGA-1	0	20.89288046	0	162.0238772		CCCAACTGTGGACTGA-1	8.706251088	10.44644023	10.71811361	0
CCCGAAGTCTCCGAGG-1	23.23448487	57.84848148	105.5931364	311.1946533		CCCGAAGTCTCCGAGG-1	0	0	21.99857009	114.8705096		CCCGAAGTCTCCGAGG-1	1.222867625	4.449883191	2.199857009	0
CCCTCAAAGCCAAGCA-1	55.25651408	178.2098015	223.7290733	109.6281279		CCCTCAAAGCCAAGCA-1	0	16.20089105	159.3686549	88.60355541		CCCTCAAAGCCAAGCA-1	36.20254371	8.100445525	0	1.501755176
CCGATCTAGTTCATGC-1	12.10898083	65.83910569	175.3561923	192.8793183		CCGATCTAGTTCATGC-1	0	5.48659214	0	187.5949534		CCGATCTAGTTCATGC-1	0	16.45977642	9.394081729	2.642182443
CCGGACAGTGCACATT-1	34.41121401	65.81202441	304.2850265	116.7260359		CCGGACAGTGCACATT-1	0	0	0	37.83533579		CCGGACAGTGCACATT-1	2.024189059	5.484335367	61.62734714	1.610014289
CCGGGTATCTGCCTGT-1	63.4126736	160.5422761	124.6909599	90.11223069		CCGGGTATCTGCCTGT-1	32.15290493	8.919015341	55.89594754	58.982551		CCGGGTATCTGCCTGT-1	1.786272496	8.919015341	4.299688273	0
CCTATCGAGTCACGCC-1	83.14537172	150.3759398	242.5655977	117.8750202		CCTATCGAGTCACGCC-1	0	21.20686331	9.329446064	72.66268368		CCTATCGAGTCACGCC-1	7.96072708	12.21001221	4.664723032	27.45034717
CCTCAACAGGTAAACT-1	15.22070015	139.6552566	153.9180142	186.5548594		CCTCAACAGGTAAACT-1	0	10.74271205	18.68368958	45.22542046		CCTCAACAGGTAAACT-1	0	29.29830558	12.45579306	0
CCTCTCCAGCGTGAAC-1	48.24287794	87.59124088	134.8819783	207.7584808		CCTCTCCAGCGTGAAC-1	0	18.76955162	14.98688647	51.93962019		CCTCTCCAGCGTGAAC-1	2.495321273	2.085505735	2.497814412	6.492452524
CGAAGGACAGGAGGTT-1	45.03940948	169.6635731	80.03931756	215.8666998		CGAAGGACAGGAGGTT-1	0	14.50116009	0	10.9425516		CGAAGGACAGGAGGTT-1	35.03065182	0	21.06297831	7.958219348
CGAGGCTCACGTCATA-1	17.91426743	259.5032945	285.9601509	112.3458298		CGAGGCTCACGTCATA-1	1.279590531	4.054738976	7.943337526	29.30760777		CGAGGCTCACGTCATA-1	5.118362124	8.109477952	23.83001258	9.769202589
CGATGCGTCTGAGGTT-1	76.52146188	85.94728116	71.17437722	267.09062		CGATGCGTCTGAGGTT-1	0	0	0	8.479067303		CGATGCGTCTGAGGTT-1	7.970985612	1.353500491	0	2.826355768
CGATGGCGTATGGTTC-1	2.906818306	133.7813356	219.1546891	271.7188084		CGATGGCGTATGGTTC-1	0	10.5290866	11.38465917	17.44983173		CGATGGCGTATGGTTC-1	55.95625238	11.14844464	5.692329586	0
CGCATGGGTCTTACAG-1	35.59510567	116.2743091	124.931678	228.1183288		CGCATGGGTCTTACAG-1	0	19.65199591	56.21925509	23.17779811		CGCATGGGTCTTACAG-1	2.966258806	16.37666325	0	20.73802989
CGGAATTGTATCGTTG-1	48.77755028	29.50722927	13.79944802	96.56004828		CGGAATTGTATCGTTG-1	0.602191979	0	4.599816007	19.61375981		CGGAATTGTATCGTTG-1	4.81753583	2.950722927	0	12.07000604
CGGACACCACGTACAT-1	31.00152137	83.80792747	146.4889897	194.1747573		CGGACACCACGTACAT-1	2.29640899	13.71402449	17.01162461	119.152692		CGGACACCACGTACAT-1	3.444613486	0	5.670541537	0
CGTGCTTCAAATGCGG-1	31.59765651	83.75968741	92.69093367	136.1835129		CGTGCTTCAAATGCGG-1	0	0	0	40.18529888		CGTGCTTCAAATGCGG-1	0	11.22552512	65.65607801	0
CTAACTTGTTGGCCGT-1	19.10116018	180.811207	348.9005997	208.2120918		CTAACTTGTTGGCCGT-1	2.604703661	34.20752566	14.53752499	10.34594245		CTAACTTGTTGGCCGT-1	3.472938214	1.628929793	14.53752499	16.81215648
CTAACTTTCGTTGTAG-1	38.47459545	53.13713468	80.70617907	151.4086411		CTAACTTTCGTTGTAG-1	0	73.57449418	0	28.11874763		CTAACTTTCGTTGTAG-1	0	44.96219088	0	2.162980587
CTACCTGAGCATACTC-1	0	34.34655676	277.5902573	216.7322454		CTACCTGAGCATACTC-1	0	0	169.5784841	10.32058311		CTACCTGAGCATACTC-1	0	9.159081802	0	0
CTCATCGCAGATTTCG-1	37.94789462	102.2669167	131.6431009	193.8465006		CTCATCGCAGATTTCG-1	0	0	58.50804486	36.06446523		CTCATCGCAGATTTCG-1	10.21674086	6.817794443	14.62701121	4.508058154
CTCCGATCATAACGGG-1	37.14667131	75.15265383	113.3212779	240.871057		CTCCGATCATAACGGG-1	0	0	19.28872815	11.20330497		CTCCGATCATAACGGG-1	4.643333914	0	3.013863773	0
CTCTCAGCATAATCGC-1	21.63331531	97.05029991	160.2778149	209.6277487		CTCTCAGCATAATCGC-1	0	18.87089165	5.342593829	196.6610838		CTCTCAGCATAATCGC-1	5.768884081	7.188911105	0	0
CTGATCCGTGCAACGA-1	73.41539825	NA	65.1465798	156.6049592		CTGATCCGTGCAACGA-1	0	NA	0	9.666972787		CTGATCCGTGCAACGA-1	12.65782728	NA	0	5.800183672
CTGCATCAGAGCGACT-1	15.30434783	NA	184.0277778	153.4226795		CTGCATCAGAGCGACT-1	0	NA	36.45833333	0		CTGCATCAGAGCGACT-1	0	NA	1.736111111	9.024863499
CTGCGAGAGTTCCTGA-1	16.8468342	NA	131.9370595	222.3500096		CTGCGAGAGTTCCTGA-1	0	NA	10.81451308	19.16810427		CTGCGAGAGTTCCTGA-1	8.735395511	NA	2.883870154	0
CTGCGAGCAGTAGTGG-1	21.69411301	NA	210.1223617	180.5381804		CTGCGAGCAGTAGTGG-1	0	NA	17.61504828	52.00284544		CTGCGAGCAGTAGTGG-1	0	NA	15.09861281	9.81185763
CTGCGAGCAGTCAGCC-1	38.59693011	NA	164.081528	226.0141118		CTGCGAGCAGTCAGCC-1	0	NA	2.563773875	32.60900121		CTGCGAGCAGTCAGCC-1	5.003305756	NA	2.563773875	1.124448318
CTGGCAGCAGTTTCAG-1	27.05627706	NA	71.54844091	224.3567272		CTGGCAGCAGTTTCAG-1	0	NA	10.8528534	33.65350908		CTGGCAGCAGTTTCAG-1	0	NA	3.215660265	5.60891818
CTGTAGAAGAAGATCT-1	94.02914904	NA	214.2630745	237.298091		CTGTAGAAGAAGATCT-1	3.761165961	NA	69.73058637	93.979442		CTGTAGAAGAAGATCT-1	3.761165961	NA	1.267828843	7.04845815
CTGTATTTCTCATAGG-1	32.40615717	NA	198.7831499	285.0267213		CTGTATTTCTCATAGG-1	1.350256549	NA	3.715572895	31.25292996		CTGTATTTCTCATAGG-1	17.55333513	NA	3.715572895	3.750351595
CTGTGAAGTGCGTTTA-1	140.3963497	NA	45.32292585	117.6745896		CTGTGAAGTGCGTTTA-1	2.159943841	NA	0	41.45354862		CTGTGAAGTGCGTTTA-1	10.79971921	NA	0	2.674422492
CTTACCGCACCGCTAG-1	25.68383203	NA	139.9192549	155.0334886		CTTACCGCACCGCTAG-1	0	NA	9.327950329	42.15822935		CTTACCGCACCGCTAG-1	0	NA	4.663975164	2.719885765
CTTAGGACAGACGATG-1	81.00607546	NA	159.2832255	297.4628171		CTTAGGACAGACGATG-1	0	NA	205.7408329	19.44201419		CTTAGGACAGACGATG-1	4.000300023	NA	53.0944085	7.776805677
CTTCCGAAGAAGCGCT-1	114.0756702	NA	121.463078	129.3693245		CTTCCGAAGAAGCGCT-1	0	NA	1.840349666	79.61189203		CTTCCGAAGAAGCGCT-1	25.35014893	NA	0	0
CTTCTCTGTGTCCTAA-1	48.44447809	NA	187.4219075	238.5041023		CTTCTCTGTGTCCTAA-1	0	NA	8.329862557	26.71245945		CTTCTCTGTGTCCTAA-1	33.30557868	NA	0	0
CTTTCGGTCGTGGCGT-1	124.4276677	NA	174.1122566	172.2282024		CTTTCGGTCGTGGCGT-1	6.990318409	NA	14.89117984	15.65710931		CTTTCGGTCGTGGCGT-1	18.17482786	NA	6.872852234	0
GAAACCTCACATTACG-1	67.99320068	NA	125.6503387	125.7797839		GAAACCTCACATTACG-1	1.99980002	NA	11.77971925	62.88989197		GAAACCTCACATTACG-1	1.99980002	NA	24.54108177	4.057412385
GAACTGTAGGAAACGA-1	66.97846296	NA	265.458077	297.0086981		GAACTGTAGGAAACGA-1	0	NA	0	16.97192561		GAACTGTAGGAAACGA-1	8.083607599	NA	0	2.828654268
GAAGGGTAGAAATCCA-1	17.05514497	NA	131.6177639	211.9472655		GAAGGGTAGAAATCCA-1	0	NA	13.61563074	44.15568031		GAAGGGTAGAAATCCA-1	0	NA	9.077087163	1.261590866
GACCCTTAGCAGTACG-1	13.57312521	NA	139.0713127	196.701336		GACCCTTAGCAGTACG-1	1.696640652	NA	21.63331531	33.07367597		GACCCTTAGCAGTACG-1	0	NA	0	6.962879151
GACGTTACAGAATTCC-1	10.25082487	NA	151.3132442	98.01988564		GACGTTACAGAATTCC-1	0	NA	18.91415553	61.96659437		GACGTTACAGAATTCC-1	1.281353109	NA	3.438937368	1.126665352
GACTCAATCCAATCTT-1	122.4978918	NA	209.5218338	353.5811423		GACTCAATCCAATCTT-1	0	NA	47.71289285	36.26473255		GACTCAATCCAATCTT-1	7.10132706	NA	5.186184006	0
GACTCAATCGCTCCTA-1	30.56505128	NA	162.7218935	204.0689355		GACTCAATCGCTCCTA-1	0	NA	13.65498407	151.8073788		GACTCAATCGCTCCTA-1	3.217373819	NA	7.965407374	0
GACTCTCTCTCTCGCA-1	52.58257107	NA	NA	625.1713737		GACTCTCTCTCTCGCA-1	0	NA	NA	10.96791884		GACTCTCTCTCTCGCA-1	10.95470231	NA	NA	0
GACTGATTCGTCGGGT-1	64.14186672	NA	NA	100.7092199		GACTGATTCGTCGGGT-1	0	NA	NA	9.929078014		GACTGATTCGTCGGGT-1	0	NA	NA	8.510638298
GAGAAATAGCCTGACC-1	64.30324054	NA	NA	183.1790427		GAGAAATAGCCTGACC-1	3.384381081	NA	NA	137.8766988		GAGAAATAGCCTGACC-1	2.256254054	NA	NA	1.969667126
GAGACTTCACAAGTTC-1	81.89863943	NA	NA	142.5236516		GAGACTTCACAAGTTC-1	14.97071903	NA	NA	314.5349552		GAGACTTCACAAGTTC-1	0.880630531	NA	NA	9.829217349
GAGGCCTCAGGACTTT-1	41.22383253	NA	NA	140.8882083		GAGGCCTCAGGACTTT-1	0	NA	NA	12.25114855		GAGGCCTCAGGACTTT-1	3.220611916	NA	NA	6.125574273
GAGTGTTGTTATTCCT-1	4.20190136	NA	NA	223.9416242		GAGTGTTGTTATTCCT-1	0	NA	NA	140.9070894		GAGTGTTGTTATTCCT-1	81.93707653	NA	NA	10.0647921
GAGTTACAGGAACTAT-1	52.96676966	NA	NA	389.3628874		GAGTTACAGGAACTAT-1	0	NA	NA	34.01061366		GAGTTACAGGAACTAT-1	17.65558989	NA	NA	0
GATAGCTCAGTTGTTG-1	61.62994999	NA	NA	354.5189504		GATAGCTCAGTTGTTG-1	1.081227193	NA	NA	0		GATAGCTCAGTTGTTG-1	19.46208947	NA	NA	0
GATCAGTAGGAGATAG-1	13.53218122	NA	NA	137.6431432		GATCAGTAGGAGATAG-1	0	NA	NA	92.51424381		GATCAGTAGGAGATAG-1	2.255363536	NA	NA	0
GATCAGTTCTGGGATT-1	34.84320557	NA	NA	304.0347468		GATCAGTTCTGGGATT-1	8.710801394	NA	NA	52.57743742		GATCAGTTCTGGGATT-1	0	NA	NA	2.28597554
GATCCCTAGAAGAACG-1	45.48836817	NA	NA	192.5770308		GATCCCTAGAAGAACG-1	0.561584792	NA	NA	7.00280112		GATCCCTAGAAGAACG-1	5.054263131	NA	NA	10.50420168
GATCGTAGTCAACCTA-1	43.52772419	NA	NA	114.4772885		GATCGTAGTCAACCTA-1	0.989266459	NA	NA	22.8954577		GATCGTAGTCAACCTA-1	2.967799377	NA	NA	1.635389836
GATGATCAGGCGAACT-1	18.73057767	NA	NA	263.8734121		GATGATCAGGCGAACT-1	0	NA	NA	82.01470916		GATGATCAGGCGAACT-1	0	NA	NA	3.56585692
GATGTTGAGCCGATTT-1	42.15430695	NA	NA	290.5225864		GATGTTGAGCCGATTT-1	0	NA	NA	22.67493357		GATGTTGAGCCGATTT-1	4.437295468	NA	NA	2.834366696
GATTCGATCTCGCCTA-1	18.28822238	NA	NA	174.9609462		GATTCGATCTCGCCTA-1	0	NA	NA	207.0966302		GATTCGATCTCGCCTA-1	3.657644477	NA	NA	5.355947333
GCAGCCAGTCGTTTCC-1	15.83465289	NA	NA	208.91068		GCAGCCAGTCGTTTCC-1	0	NA	NA	25.58089959		GCAGCCAGTCGTTTCC-1	1.666805567	NA	NA	8.526966532
GCAGCTGCATCTAGAC-1	20.69322297	NA	NA	397.5799481		GCAGCTGCATCTAGAC-1	0	NA	NA	92.19245174		GCAGCTGCATCTAGAC-1	0	NA	NA	0
GCCTGTTTCCTTTAGT-1	186.7657993	NA	NA	514.1388175		GCCTGTTTCCTTTAGT-1	11.89591078	NA	NA	67.93977231		GCCTGTTTCCTTTAGT-1	8.327137546	NA	NA	0
GCGTGCATCAGCTAGT-1	112.4648547	NA	NA	126.9474899		GCGTGCATCAGCTAGT-1	0	NA	NA	87.70917484		GCGTGCATCAGCTAGT-1	46.86035614	NA	NA	0
GCTCAAACACTACTTT-1	97.27029751	NA	NA	176.370831		GCTCAAACACTACTTT-1	8.763089865	NA	NA	6.783493499		GCTCAAACACTACTTT-1	6.134162906	NA	NA	36.178632
GCTTCACAGGATTCAA-1	64.97941703	NA	NA	209.7440132		GCTTCACAGGATTCAA-1	0.738402466	NA	NA	11.56069364		GCTTCACAGGATTCAA-1	0.738402466	NA	NA	6.606110652
GGGAAGTGTCTGCCTT-1	63.01084857	NA	NA	179.107927		GGGAAGTGTCTGCCTT-1	0	NA	NA	25.42177028		GGGAAGTGTCTGCCTT-1	10.69995542	NA	NA	2.311070025
GGGTATTCAGGGATAC-1	48.32410867	NA	NA	251.7510913		GGGTATTCAGGGATAC-1	1.123816481	NA	NA	0		GGGTATTCAGGGATAC-1	1.123816481	NA	NA	8.121002944
GGGTATTTCCACATAG-1	95.42144471	NA	NA	280.1610926		GGGTATTTCCACATAG-1	0	NA	NA	21.01208195		GGGTATTTCCACATAG-1	16.74060434	NA	NA	7.004027316
GGGTTATCAGATTCGT-1	22.89176906	NA	NA	236.632537		GGGTTATCAGATTCGT-1	0	NA	NA	20.4778157		GGGTTATCAGATTCGT-1	1.346574651	NA	NA	15.92718999
GGTCACGGTGGACCAA-1	55.54503566	NA	NA	238.4153446		GGTCACGGTGGACCAA-1	0	NA	NA	12.54817603		GGTCACGGTGGACCAA-1	1.893580761	NA	NA	0
GGTCACGTCGTGTCAA-1	56.76484073	NA	NA	245.036869		GGTCACGTCGTGTCAA-1	0	NA	NA	9.075439592		GGTCACGTCGTGTCAA-1	0	NA	NA	0
GGTTAACTCCACAGCG-1	5.18000518	NA	NA	147.0930503		GGTTAACTCCACAGCG-1	0	NA	NA	113.5781781		GGTTAACTCCACAGCG-1	0	NA	NA	0
GGTTCTCCACTATGTG-1	0.737327189	NA	NA	137.8528116		GGTTCTCCACTATGTG-1	0.737327189	NA	NA	38.38939057		GGTTCTCCACTATGTG-1	32.44239631	NA	NA	0
GTAATCGAGATGTAGT-1	136.3438573	NA	NA	140.8450704		GTAATCGAGATGTAGT-1	13.53768796	NA	NA	18.53224611		GTAATCGAGATGTAGT-1	28.04235362	NA	NA	0
GTAGGAGAGGATATGT-1	65.12931198	NA	NA	123.7229356		GTAGGAGAGGATATGT-1	1.514635162	NA	NA	7.498359734		GTAGGAGAGGATATGT-1	33.32197357	NA	NA	18.74589933
GTAGGTTTCAAACGAA-1	5.724917704	NA	NA	142.5770807		GTAGGTTTCAAACGAA-1	0	NA	NA	64.15968633		GTAGGTTTCAAACGAA-1	40.07442393	NA	NA	0
GTAGTACAGCAAATGT-1	0	NA	NA	203.0279163		GTAGTACAGCAAATGT-1	0	NA	NA	17.50240658		GTAGTACAGCAAATGT-1	29.18465374	NA	NA	0
GTCACGGTCATAGGCT-1	48.1120323	NA	NA	207.6706519		GTCACGGTCATAGGCT-1	1.718286868	NA	NA	108.2227341		GTCACGGTCATAGGCT-1	10.30972121	NA	NA	1.46246938
GTCACTCTCCCGAAAT-1	66.67078215	NA	NA	169.0008607		GTCACTCTCCCGAAAT-1	7.407864683	NA	NA	81.37078476		GTCACTCTCCCGAAAT-1	0	NA	NA	6.259291135
GTCATTTAGAATCGAT-1	60.14702606	NA	NA	459.1697949		GTCATTTAGAATCGAT-1	2.227667632	NA	NA	45.69936347		GTCATTTAGAATCGAT-1	2.227667632	NA	NA	0
GTCATTTGTTCGGTCG-1	91.52366095	NA	NA	378.9408293		GTCATTTGTTCGGTCG-1	0	NA	NA	21.7425066		GTCATTTGTTCGGTCG-1	4.160166407	NA	NA	0
GTCTACCCAAGCCATT-1	60.76216895	NA	NA	131.5549059		GTCTACCCAAGCCATT-1	0	NA	NA	26.10216387		GTCTACCCAAGCCATT-1	42.26933492	NA	NA	6.264519329
GTGAGTTCACTAACGT-1	69.38421509	NA	NA	157.9760746		GTGAGTTCACTAACGT-1	0	NA	NA	32.05311659		GTGAGTTCACTAACGT-1	20.81526453	NA	NA	16.0265583
GTGCAGCGTGGGCTCT-1	76.96401523	NA	NA	102.9326083		GTGCAGCGTGGGCTCT-1	0	NA	NA	33.01611963		GTGCAGCGTGGGCTCT-1	8.187661195	NA	NA	54.37949116
GTGCAGCTCGACACCG-1	15.05740636	NA	NA	0		GTGCAGCTCGACACCG-1	0	NA	NA	0		GTGCAGCTCGACACCG-1	0	NA	NA	0
GTGGTTATCGATCCCT-1	78.54825984	NA	NA	258.7731546		GTGGTTATCGATCCCT-1	0.701323749	NA	NA	22.34012846		GTGGTTATCGATCCCT-1	10.51985623	NA	NA	27.92516057
GTGTTCCAGAAGGCTC-1	43.66585226	NA	NA	115.3331274		GTGTTCCAGAAGGCTC-1	0	NA	NA	82.38080527		GTGTTCCAGAAGGCTC-1	72.77642044	NA	NA	0
GTTGCTCAGACTACGG-1	64.96568345	NA	NA	389.1231449		GTTGCTCAGACTACGG-1	0	NA	NA	49.13841761		GTTGCTCAGACTACGG-1	0	NA	NA	0
TAACACGTCGGAGCAA-1	33.83421236	NA	NA	198.1884338		TAACACGTCGGAGCAA-1	0	NA	NA	108.3842998		TAACACGTCGGAGCAA-1	43.78545129	NA	NA	6.193388558
TAACCAGAGTGGTGGT-1	43.19654428	NA	NA	241.8042316		TAACCAGAGTGGTGGT-1	1.542733724	NA	NA	30.22552895		TAACCAGAGTGGTGGT-1	4.628201172	NA	NA	13.95024413
TAACCAGCAGCTGGTC-1	28.57857321	NA	NA	236.1657791		TAACCAGCAGCTGGTC-1	0	NA	NA	18.52280621		TAACCAGCAGCTGGTC-1	0	NA	NA	0
TAAGCGTAGGTGCCAA-1	38.27293386	NA	NA	307.8082794		TAAGCGTAGGTGCCAA-1	0	NA	NA	15.07632389		TAAGCGTAGGTGCCAA-1	4.784116732	NA	NA	2.512720648
TACACCCAGGCCTTCG-1	70.78846299	NA	NA	232.7475852		TACACCCAGGCCTTCG-1	0	NA	NA	25.60223438		TACACCCAGGCCTTCG-1	19.57978763	NA	NA	48.8769929
TACCTCGAGCCTCTGG-1	94.8131623	NA	NA	319.1618955		TACCTCGAGCCTCTGG-1	0	NA	NA	63.34510903		TACCTCGAGCCTCTGG-1	0	NA	NA	2.436350347
TACGCTCAGCGATTCT-1	20.96573413	NA	NA	263.0854416		TACGCTCAGCGATTCT-1	0	NA	NA	73.419193		TACGCTCAGCGATTCT-1	0	NA	NA	2.447306433
TACGGGCTCCCTATTA-1	33.32963004	NA	NA	155.9210152		TACGGGCTCCCTATTA-1	0	NA	NA	77.3914528		TACGGGCTCCCTATTA-1	0	NA	NA	0
TACGGTAAGTGCAACG-1	58.50468898	NA	NA	166.3923935		TACGGTAAGTGCAACG-1	0	NA	NA	7.313951362		TACGGTAAGTGCAACG-1	3.441452293	NA	NA	3.656975681
TACTTGTCAACTGCCG-1	44.39265302	NA	NA	133.1152349		TACTTGTCAACTGCCG-1	0	NA	NA	65.42952225		TACTTGTCAACTGCCG-1	19.97669386	NA	NA	29.33047549
TAGGTTGTCCGATGTA-1	28.42675668	NA	NA	175.9940404		TAGGTTGTCCGATGTA-1	0	NA	NA	52.14638234		TAGGTTGTCCGATGTA-1	3.553344586	NA	NA	5.587112394
TATCTTGTCGGAGCAA-1	47.25649777	NA	NA	127.3696682		TATCTTGTCGGAGCAA-1	1.750240658	NA	NA	17.77251185		TATCTTGTCGGAGCAA-1	7.000962632	NA	NA	0
TATGTTCTCCTACGAA-1	52.18433765	NA	NA	91.39201462		TATGTTCTCCTACGAA-1	0	NA	NA	31.98720512		TATGTTCTCCTACGAA-1	14.10387504	NA	NA	2.284800366
TCACATTAGAGCATCG-1	27.26252205	NA	NA	199.0369181		TCACATTAGAGCATCG-1	0	NA	NA	81.32691279		TCACATTAGAGCATCG-1	0	NA	NA	2.140181915
TCAGTCCTCCCATTTA-1	71.6106982	NA	NA	190.1743265		TCAGTCCTCCCATTTA-1	23.87023273	NA	NA	21.13048072		TCAGTCCTCCCATTTA-1	49.91048663	NA	NA	4.695662382
TCATATCTCTATTGTC-1	112.1414708	NA	NA	114.7602869		TCATATCTCTATTGTC-1	0	NA	NA	57.38014345		TCATATCTCTATTGTC-1	34.50506793	NA	NA	1.510003775
TCATCATAGGATATAC-1	5.725737189	NA	NA	223.0907018		TCATCATAGGATATAC-1	0	NA	NA	3.256798567		TCATCATAGGATATAC-1	5.725737189	NA	NA	22.79758997
TCCATGCCAGGCGAAT-1	69.01311249	NA	NA	187.3352803		TCCATGCCAGGCGAAT-1	0	NA	NA	64.10713014		TCCATGCCAGGCGAAT-1	0	NA	NA	0
TCCTCGACATCCAACA-1	14.28469395	NA	NA	202.2808194		TCCTCGACATCCAACA-1	1.428469395	NA	NA	107.3326797		TCCTCGACATCCAACA-1	0	NA	NA	2.064089994
TCCTTCTCACCCTAAA-1	19.79218209	NA	NA	235.8962946		TCCTTCTCACCCTAAA-1	0	NA	NA	44.50873484		TCCTTCTCACCCTAAA-1	0	NA	NA	2.225436742
TCCTTCTTCTTACCAT-1	76.27845134	NA	NA	194.4397883		TCCTTCTTCTTACCAT-1	8.39762767	NA	NA	27.77711262		TCCTTCTTCTTACCAT-1	1.399604612	NA	NA	6.704820287
TCCTTTCGTCTGTGGC-1	14.96445941	NA	NA	106.7318917		TCCTTTCGTCTGTGGC-1	5.611672278	NA	NA	80.04891878		TCCTTTCGTCTGTGGC-1	1.870557426	NA	NA	0
TCGATTTGTGCCTTTC-1	58.56978907	NA	NA	372.8598605		TCGATTTGTGCCTTTC-1	3.165934544	NA	NA	79.89854153		TCGATTTGTGCCTTTC-1	0	NA	NA	0
TCGGTCTTCTCTCCGA-1	128.1893258	NA	NA	155.1361135		TCGGTCTTCTCTCCGA-1	0	NA	NA	67.96439257		TCGGTCTTCTCTCCGA-1	0	NA	NA	1.477486795
TCTAACTTCTTGCGCT-1	133.9994578	NA	NA	201.0920229		TCTAACTTCTTGCGCT-1	7.745633399	NA	NA	17.31255826		TCTAACTTCTTGCGCT-1	3.8728167	NA	NA	1.331735251
TCTCTGGCATTGTACG-1	65.13970355	NA	NA	138.8209991		TCTCTGGCATTGTACG-1	9.047181049	NA	NA	66.47766155		TCTCTGGCATTGTACG-1	6.634599436	NA	NA	9.776126699
TGACTCCTCACGATAC-1	37.93866582	NA	NA	146.9795698		TGACTCCTCACGATAC-1	0	NA	NA	90.1474695		TGACTCCTCACGATAC-1	4.215407314	NA	NA	0
TGAGCATCAATTGTGC-1	61.5065101	NA	NA	136.0417443		TGAGCATCAATTGTGC-1	0.798785846	NA	NA	16.77226985		TGAGCATCAATTGTGC-1	7.18907261	NA	NA	3.727171077
TGATTTCTCTGGCCGA-1	2.858776444	NA	NA	449.2979719		TGATTTCTCTGGCCGA-1	0	NA	NA	53.66614665		TGATTTCTCTGGCCGA-1	28.58776444	NA	NA	0
TGCACGGGTAGCCCTG-1	49.67915545	NA	NA	399.109284		TGCACGGGTAGCCCTG-1	4.139929621	NA	NA	39.39705379		TGCACGGGTAGCCCTG-1	0	NA	NA	0
TGCGATATCGAGAGAC-1	1.735583807	NA	NA	169.5976325		TGCGATATCGAGAGAC-1	0	NA	NA	58.05019635		TGCGATATCGAGAGAC-1	0	NA	NA	3.414717432
TGCGGCACAAGTATCC-1	28.27014955	NA	NA	229.6780005		TGCGGCACAAGTATCC-1	0	NA	NA	58.54537266		TGCGGCACAAGTATCC-1	0	NA	NA	0
TGCTGAATCTGTGTGA-1	28.77697842	NA	NA	97.627946		TGCTGAATCTGTGTGA-1	16.78657074	NA	NA	57.96659294		TGCTGAATCTGTGTGA-1	4.79616307	NA	NA	3.050873312
TGGATGTAGACCCGCT-1	59.18254115	NA	NA	217.5771233		TGGATGTAGACCCGCT-1	0	NA	NA	21.75771233		TGGATGTAGACCCGCT-1	41.42777881	NA	NA	12.43297848
TGGCGTGTCCTCTCGA-1	29.43650126	NA	NA	140.1483924		TGGCGTGTCCTCTCGA-1	0	NA	NA	28.85408079		TGGCGTGTCCTCTCGA-1	14.71825063	NA	NA	0
TGGGTTACACAGCCAC-1	93.46588495	NA	NA	288.7608966		TGGGTTACACAGCCAC-1	0.849689863	NA	NA	50.59153176		TGGGTTACACAGCCAC-1	16.99379726	NA	NA	0.778331258
TGGGTTACATGACTGT-1	18.55976244	NA	NA	116.4134389		TGGGTTACATGACTGT-1	0	NA	NA	80.46222983		TGGGTTACATGACTGT-1	21.03439743	NA	NA	0
TGGGTTATCCGCACTT-1	22.23652642	NA	NA	249.1445269		TGGGTTATCCGCACTT-1	0	NA	NA	90.73782152		TGGGTTATCCGCACTT-1	0	NA	NA	7.689645892
TGGTGATCATAAGCGG-1	76.89274448	NA	NA	203.9586054		TGGTGATCATAAGCGG-1	0	NA	NA	40.18888777		TGGTGATCATAAGCGG-1	7.886435331	NA	NA	0
TGTAGACCAGCTATTG-1	25.91068435	NA	NA	103.9463347		TGTAGACCAGCTATTG-1	3.048315806	NA	NA	1.20867831		TGTAGACCAGCTATTG-1	19.81405274	NA	NA	10.87810479
TGTCCACGTGCGTGCT-1	61.66908725	NA	NA	147.8464208		TGTCCACGTGCGTGCT-1	0	NA	NA	36.20728672		TGTCCACGTGCGTGCT-1	25.02513686	NA	NA	3.017273893
TGTTCTAAGGGCAACT-1	65.39166059	NA	NA	278.1424061		TGTTCTAAGGGCAACT-1	0	NA	NA	14.19093909		TGTTCTAAGGGCAACT-1	23.63553997	NA	NA	12.77184518
TTACAGGGTCAAGGCA-1	89.74592202	NA	NA	279.3867121		TTACAGGGTCAAGGCA-1	0	NA	NA	20.44293015		TTACAGGGTCAAGGCA-1	26.68122006	NA	NA	0
TTACGTTAGCTAATCC-1	31.19313751	NA	NA	183.9918226		TTACGTTAGCTAATCC-1	0	NA	NA	125.3277632		TTACGTTAGCTAATCC-1	103.977125	NA	NA	3.555397538
TTCATGTTCATTACTC-1	4.659289458	NA	NA	255.8746736		TTCATGTTCATTACTC-1	0	NA	NA	83.55091384		TTCATGTTCATTACTC-1	32.61502621	NA	NA	0
TTCCGGTAGGCACGAT-1	55.44334878	NA	NA	181.7868032		TTCCGGTAGGCACGAT-1	0	NA	NA	46.02197549		TTCCGGTAGGCACGAT-1	17.42505247	NA	NA	2.301098775
TTCCTAACAAGCTGTT-1	18.76612714	NA	NA	204.5029987		TTCCTAACAAGCTGTT-1	0	NA	NA	70.78949956		TTCCTAACAAGCTGTT-1	0	NA	NA	3.932749975
TTCGGTCCAATCTGCA-1	65.24271845	NA	NA	231.2842362		TTCGGTCCAATCTGCA-1	0	NA	NA	51.12598904		TTCGGTCCAATCTGCA-1	15.53398058	NA	NA	0
TTCTCTCGTGATGGCA-1	25.55747237	NA	NA	114.7003745		TTCTCTCGTGATGGCA-1	0	NA	NA	140.4494382		TTCTCTCGTGATGGCA-1	17.89023066	NA	NA	0
TTGAACGAGTGCGACA-1	24.99316593	NA	NA	131.9554849		TTGAACGAGTGCGACA-1	0	NA	NA	20.66772655		TTGAACGAGTGCGACA-1	3.124145741	NA	NA	0
TTGAACGTCCGTGGCA-1	83.71071772	NA	NA	107.5941449		TTGAACGTCCGTGGCA-1	8.233841087	NA	NA	25.02189416		TTGAACGTCCGTGGCA-1	10.97845478	NA	NA	0
TTGCATTTCTGAATGC-1	55.27638191	NA	NA	182.174044		TTGCATTTCTGAATGC-1	0	NA	NA	21.07798856		TTGCATTTCTGAATGC-1	32.66331658	NA	NA	0
TTTACCATCTAGACCA-1	65.36509848	NA	NA	509.1258405		TTTACCATCTAGACCA-1	0	NA	NA	24.01536984		TTTACCATCTAGACCA-1	24.08187839	NA	NA	0
TTTCATGGTGCCCAGT-1	64.46760503	NA	NA	358.3122259		TTTCATGGTGCCCAGT-1	0	NA	NA	23.47562859		TTTCATGGTGCCCAGT-1	2.148920168	NA	NA	0
AAACGAACAACACGTT-2	38.8286685	NA	NA	209.49158		AAACGAACAACACGTT-2	0	NA	NA	61.23600032		AAACGAACAACACGTT-2	0	NA	NA	0
AAAGAACGTCGAATGG-2	66.6010747	NA	NA	303.3725996		AAAGAACGTCGAATGG-2	0	NA	NA	45.18315314		AAAGAACGTCGAATGG-2	3.027321577	NA	NA	2.151578721
AAAGGTACACATAGCT-2	9.033168666	NA	NA	102.5602353		AAAGGTACACATAGCT-2	0	NA	NA	18.09886505		AAAGGTACACATAGCT-2	1.129146083	NA	NA	0
AAAGTGAAGGTTGCCC-2	71.67745147	NA	NA	197.3855077		AAAGTGAAGGTTGCCC-2	3.982080637	NA	NA	31.1661328		AAAGTGAAGGTTGCCC-2	23.89248382	NA	NA	0
AACAAGACACAAGTTC-2	33.60638521	NA	NA	169.0566038		AACAAGACACAAGTTC-2	0	NA	NA	93.58490566		AACAAGACACAAGTTC-2	0	NA	NA	1.509433962
AAGACTCCACAGGATG-2	8.460236887	NA	NA	286.1400894		AAGACTCCACAGGATG-2	0	NA	NA	28.61400894		AAGACTCCACAGGATG-2	0	NA	NA	4.76900149
AAGTGAATCGGCATTA-2	29.64609969	NA	NA	347.6134329		AAGTGAATCGGCATTA-2	0	NA	NA	31.44242107		AAGTGAATCGGCATTA-2	0	NA	NA	0
AATCGTGAGATGGCGT-2	129.1433491	NA	NA	448.9469475		AATCGTGAGATGGCGT-2	0	NA	NA	9.597440682		AATCGTGAGATGGCGT-2	8.609556608	NA	NA	6.398293788
ACAACCACACTAGTAC-2	52.49970171	NA	NA	82.52601363		ACAACCACACTAGTAC-2	0	NA	NA	150.6996771		ACAACCACACTAGTAC-2	38.18160124	NA	NA	0
ACATCGAAGGGAGGTG-2	71.80236096	NA	NA	245.408242		ACATCGAAGGGAGGTG-2	0	NA	NA	21.60827288		ACATCGAAGGGAGGTG-2	34.07569673	NA	NA	3.086896126
ACATGCACAACTCGAT-2	84.81607818	NA	NA	161.7832105		ACATGCACAACTCGAT-2	7.375311146	NA	NA	50.33255438		ACATGCACAACTCGAT-2	3.687655573	NA	NA	0
ACCGTTCCAGGTTCCG-2	8.76385785	NA	NA	209.4818082		ACCGTTCCAGGTTCCG-2	0	NA	NA	41.34509372		ACCGTTCCAGGTTCCG-2	0	NA	NA	2.756339581
ACGATGTCAGGCTCTG-2	83.90793435	NA	NA	58.32725758		ACGATGTCAGGCTCTG-2	8.546178499	NA	NA	108.3220498		ACGATGTCAGGCTCTG-2	25.6385355	NA	NA	0
ACGATGTGTCGTCATA-2	29.50722927	NA	NA	517.069937		ACGATGTGTCGTCATA-2	5.901445854	NA	NA	32.40894192		ACGATGTGTCGTCATA-2	0	NA	NA	0
ACGTAACAGCACGGAT-2	101.845958	NA	NA	134.6201435		ACGTAACAGCACGGAT-2	24.30414907	NA	NA	15.83766394		ACGTAACAGCACGGAT-2	13.88808518	NA	NA	3.959415986
ACGTAGTGTATCGCGC-2	45.72932001	NA	NA	335.650923		ACGTAGTGTATCGCGC-2	0	NA	NA	35.16343003		ACGTAGTGTATCGCGC-2	13.78143891	NA	NA	3.196675458
ACTATCTTCCGTAGGC-2	85.24590164	NA	NA	164.7739924		ACTATCTTCCGTAGGC-2	0	NA	NA	4.453351147		ACTATCTTCCGTAGGC-2	6.557377049	NA	NA	24.49343131
ACTATCTTCGCATTAG-2	62.60671599	NA	NA	241.0269845		ACTATCTTCGCATTAG-2	0	NA	NA	17.46572352		ACTATCTTCGCATTAG-2	17.07455891	NA	NA	5.821907839
ACTTCCGGTCGACTTA-2	45.39502401	NA	NA	201.806347		ACTTCCGGTCGACTTA-2	0	NA	NA	46.84790198		ACTTCCGGTCGACTTA-2	38.41117416	NA	NA	17.11750265
AGAACAACAACTAGAA-2	59.38634114	NA	NA	125.8836944		AGAACAACAACTAGAA-2	0	NA	NA	27.36602052		AGAACAACAACTAGAA-2	32.99241175	NA	NA	0
AGAACCTTCGCACGAC-2	33.6684592	NA	NA	210.9927208		AGAACCTTCGCACGAC-2	1.870469956	NA	NA	51.48222386		AGAACCTTCGCACGAC-2	5.611409867	NA	NA	0
AGACCATCACTTACAG-2	14.12429379	NA	NA	112.1254983		AGACCATCACTTACAG-2	0	NA	NA	79.20792079		AGACCATCACTTACAG-2	0	NA	NA	2.057348592
AGACCCGAGAACTCCT-2	20.22858299	NA	NA	189.9936669		AGACCCGAGAACTCCT-2	0	NA	NA	37.15431708		AGACCCGAGAACTCCT-2	8.091433195	NA	NA	0
AGCCAGCAGGACCCAA-2	0	NA	NA	209.1478638		AGCCAGCAGGACCCAA-2	4.246735322	NA	NA	96.09496444		AGCCAGCAGGACCCAA-2	84.93470644	NA	NA	13.18950492
AGGCTGCGTTGGGACA-2	20.30328025	NA	NA	151.9615444		AGGCTGCGTTGGGACA-2	0	NA	NA	96.13893627		AGGCTGCGTTGGGACA-2	5.075820062	NA	NA	6.202512017
AGGGCTCGTAAGGCTG-2	70.51658742	NA	NA	154.6613203		AGGGCTCGTAAGGCTG-2	0	NA	NA	7.637596067		AGGGCTCGTAAGGCTG-2	27.77926171	NA	NA	9.546995083
AGGGTGAGTGGCAGAT-2	70.20109689	NA	NA	69.60845245		AGGGTGAGTGGCAGAT-2	0	NA	NA	2.486016159		AGGGTGAGTGGCAGAT-2	23.40036563	NA	NA	0
AGGTAGGGTACAAGCG-2	57.02436496	NA	NA	201.3194586		AGGTAGGGTACAAGCG-2	0	NA	NA	23.12453241		AGGTAGGGTACAAGCG-2	0	NA	NA	1.360266612
AGGTTGTAGCGTCAAG-2	60.79830822	NA	NA	153.5761299		AGGTTGTAGCGTCAAG-2	0	NA	NA	57.04256253		AGGTTGTAGCGTCAAG-2	0	NA	NA	8.77577885
AGGTTGTGTATGATCC-2	35.96611613	NA	NA	92.94127073		AGGTTGTGTATGATCC-2	0	NA	NA	137.8094704		AGGTTGTGTATGATCC-2	9.464767403	NA	NA	0
AGGTTGTTCTTTGCTA-2	65.22156148	NA	NA	116.2486559		AGGTTGTTCTTTGCTA-2	0	NA	NA	26.73719085		AGGTTGTTCTTTGCTA-2	1.91828122	NA	NA	9.29989247
AGTACCACAAGCTGTT-2	30.9511966	NA	NA	162.2786629		AGTACCACAAGCTGTT-2	0	NA	NA	54.09288763		AGTACCACAAGCTGTT-2	4.421599514	NA	NA	0
AGTAGTCAGCCGATCC-2	5.957700328	NA	NA	135.2344554		AGTAGTCAGCCGATCC-2	0	NA	NA	24.98897545		AGTAGTCAGCCGATCC-2	0	NA	NA	16.16933706
AGTCTCCGTCCTCATC-2	48.12512533	NA	NA	75.60390928		AGTCTCCGTCCTCATC-2	16.04170844	NA	NA	60.85192698		AGTCTCCGTCCTCATC-2	0	NA	NA	3.687995574
AGTGACTGTATTGGCT-2	32.2684737	NA	NA	179.6945193		AGTGACTGTATTGGCT-2	0	NA	NA	23.10358106		AGTGACTGTATTGGCT-2	6.45369474	NA	NA	20.53651649
ATAGGCTAGCTCTGTA-2	62.63411239	NA	NA	205.7390363		ATAGGCTAGCTCTGTA-2	0	NA	NA	18.94964808		ATAGGCTAGCTCTGTA-2	25.51760135	NA	NA	8.121277748
ATCCCTGTCTCGCCTA-2	54.97337227	NA	NA	270.8884603		ATCCCTGTCTCGCCTA-2	0	NA	NA	130.9593219		ATCCCTGTCTCGCCTA-2	41.2300292	NA	NA	0
ATCGGATCAGTCGGTC-2	7.96284008	NA	NA	182.8556607		ATCGGATCAGTCGGTC-2	0	NA	NA	41.49915705		ATCGGATCAGTCGGTC-2	18.57996019	NA	NA	9.077940604
ATGTCTTCAATTGCCA-2	66.20892594	NA	NA	196.8339446		ATGTCTTCAATTGCCA-2	0	NA	NA	31.56770809		ATGTCTTCAATTGCCA-2	17.1652771	NA	NA	11.14154403
ATTACCTTCGAACACT-2	54.86550331	NA	NA	298.533368		ATTACCTTCGAACACT-2	0	NA	NA	270.7628222		ATTACCTTCGAACACT-2	0	NA	NA	0
ATTCAGGCAGATCCAT-2	42.4421439	NA	NA	122.4016039		ATTCAGGCAGATCCAT-2	0	NA	NA	50.64893954		ATTCAGGCAGATCCAT-2	0	NA	NA	2.813829974
ATTCATCGTCAATGGG-2	135.8167779	NA	NA	148.3016193		ATTCATCGTCAATGGG-2	18.2830278	NA	NA	8.723624666		ATTCATCGTCAATGGG-2	4.57075695	NA	NA	2.180906167
ATTCCCGGTACTAACC-2	19.19343933	NA	NA	196.8911917		ATTCCCGGTACTAACC-2	0	NA	NA	24.61139896		ATTCCCGGTACTAACC-2	0	NA	NA	1.295336788
ATTCCTAGTCTTCTAT-2	100.5944216	NA	NA	227.4080892		ATTCCTAGTCTTCTAT-2	0	NA	NA	149.4396015		ATTCCTAGTCTTCTAT-2	9.144947417	NA	NA	6.497373978
ATTCGTTGTTTAGACC-2	94.68114731	NA	NA	292.9273463		ATTCGTTGTTTAGACC-2	0	NA	NA	0		ATTCGTTGTTTAGACC-2	16.70843776	NA	NA	0
ATTGTTCGTCGAAGCA-2	105.0228311	NA	NA	95.26768147		ATTGTTCGTCGAAGCA-2	0	NA	NA	132.5463394		ATTGTTCGTCGAAGCA-2	13.69863014	NA	NA	8.284146215
CAAAGAACAGATTAAG-2	37.88639821	NA	NA	200.9972556		CAAAGAACAGATTAAG-2	0	NA	NA	52.56851301		CAAAGAACAGATTAAG-2	11.48072673	NA	NA	0
CAACAACGTATCCCAA-2	62.99212598	NA	NA	283.6436336		CAACAACGTATCCCAA-2	0	NA	NA	27.48969137		CAACAACGTATCCCAA-2	11.81102362	NA	NA	9.996251406
CAACGGCCACAACGTT-2	68.31006831	NA	NA	101.7354877		CAACGGCCACAACGTT-2	2.97000297	NA	NA	31.91701576		CAACGGCCACAACGTT-2	2.97000297	NA	NA	3.98962697
CAAGAGGCACACTTAG-2	61.15833894	NA	NA	203.5271251		CAAGAGGCACACTTAG-2	4.892667115	NA	NA	53.32410677		CAAGAGGCACACTTAG-2	41.58767048	NA	NA	2.442325501
CAAGAGGGTAACTTCG-2	81.51020293	NA	NA	169.9415826		CAAGAGGGTAACTTCG-2	0	NA	NA	18.05629315		CAAGAGGGTAACTTCG-2	36.22675686	NA	NA	8.497079129
CAAGCTATCTGCCCTA-2	12.30895476	NA	NA	319.5854027		CAAGCTATCTGCCCTA-2	0	NA	NA	17.27488663		CAAGCTATCTGCCCTA-2	0	NA	NA	0
CAATCGAGTATCGTTG-2	98.28009828	NA	NA	177.9628928		CAATCGAGTATCGTTG-2	3.78000378	NA	NA	26.5051117		CAATCGAGTATCGTTG-2	11.34001134	NA	NA	1.893222264
CAATTTCGTACCGTCG-2	44.13291796	NA	NA	170.4522613		CAATTTCGTACCGTCG-2	0	NA	NA	43.41708543		CAATTTCGTACCGTCG-2	33.74870197	NA	NA	0
CACGTTCTCGTCAAAC-2	3.082376512	NA	NA	97.05113848		CACGTTCTCGTCAAAC-2	0	NA	NA	57.2352868		CACGTTCTCGTCAAAC-2	29.28257687	NA	NA	2.48849073
CACTAAGGTTCTCTCG-2	59.02606985	NA	NA	172.4228565		CACTAAGGTTCTCTCG-2	0	NA	NA	69.38968617		CACTAAGGTTCTCTCG-2	14.75651746	NA	NA	0
CACTAAGTCCCGAAAT-2	97.27626459	NA	NA	224.268299		CACTAAGTCCCGAAAT-2	6.485084306	NA	NA	49.38017592		CACTAAGTCCCGAAAT-2	32.42542153	NA	NA	6.17252199
CACTGTCAGGCGACAT-2	62.918389	NA	NA	112.871717		CACTGTCAGGCGACAT-2	0	NA	NA	21.08592514		CACTGTCAGGCGACAT-2	4.389655046	NA	NA	0
CACTGTCAGGGAGTTC-2	19.62008383	NA	NA	313.5760862		CACTGTCAGGGAGTTC-2	0	NA	NA	20.51432339		CACTGTCAGGGAGTTC-2	1.783643985	NA	NA	5.861235255
CAGCGTGAGCTCGTGC-2	109.9065794	NA	NA	234.9151282		CAGCGTGAGCTCGTGC-2	17.98471299	NA	NA	29.73609218		CAGCGTGAGCTCGTGC-2	0	NA	NA	0
CATAAGCCAGAAACCG-2	41.88207578	NA	NA	105.2170101		CATAAGCCAGAAACCG-2	0	NA	NA	75.5404175		CATAAGCCAGAAACCG-2	2.617629736	NA	NA	1.348936027
CATAGACTCGTGGGTC-2	119.0316972	NA	NA	197.3565744		CATAGACTCGTGGGTC-2	21.3989568	NA	NA	61.94403429		CATAGACTCGTGGGTC-2	6.687174	NA	NA	2.881117874
CATGCGGCACGGATCC-2	11.04590956	NA	NA	178.5714286		CATGCGGCACGGATCC-2	2.76147739	NA	NA	71.42857143		CATGCGGCACGGATCC-2	0	NA	NA	0
CATTCCGTCCCAGGCA-2	64.06345333	NA	NA	189.3721517		CATTCCGTCCCAGGCA-2	3.050640635	NA	NA	31.85699748		CATTCCGTCCCAGGCA-2	42.70896888	NA	NA	0
CATTGTTGTGTTGCCG-2	15.95320394	NA	NA	150.4324934		CATTGTTGTGTTGCCG-2	0	NA	NA	31.59082362		CATTGTTGTGTTGCCG-2	0	NA	NA	7.521624671
CATTGTTTCATTGTTC-2	87.33624454	NA	NA	136.6937206		CATTGTTTCATTGTTC-2	3.579354284	NA	NA	91.84109355		CATTGTTTCATTGTTC-2	2.863483428	NA	NA	0
CATTGTTTCGACGATT-2	3.930914183	NA	NA	261.5131579		CATTGTTTCGACGATT-2	0	NA	NA	0		CATTGTTTCGACGATT-2	23.09412083	NA	NA	3.289473684
CCACAAAAGCTAGAAT-2	NA	NA	NA	185.8284126		CCACAAAAGCTAGAAT-2	NA	NA	NA	5.210142411		CCACAAAAGCTAGAAT-2	NA	NA	NA	0
CCACCATAGGTCGTAG-2	NA	NA	NA	103.3682274		CCACCATAGGTCGTAG-2	NA	NA	NA	59.56813105		CCACCATAGGTCGTAG-2	NA	NA	NA	0
CCCGGAAGTCAAGCGA-2	NA	NA	NA	269.5970696		CCCGGAAGTCAAGCGA-2	NA	NA	NA	52.74725275		CCCGGAAGTCAAGCGA-2	NA	NA	NA	2.93040293
CCCTCTCCAGCGACCT-2	NA	NA	NA	155.9410136		CCCTCTCCAGCGACCT-2	NA	NA	NA	160.461043		CCCTCTCCAGCGACCT-2	NA	NA	NA	0
CCCTGATGTGGCAGAT-2	NA	NA	NA	257.3327642		CCCTGATGTGGCAGAT-2	NA	NA	NA	10.97627904		CCCTGATGTGGCAGAT-2	NA	NA	NA	0
CCGATGGTCAGCCTTC-2	NA	NA	NA	181.8181818		CCGATGGTCAGCCTTC-2	NA	NA	NA	18.71657754		CCGATGGTCAGCCTTC-2	NA	NA	NA	18.71657754
CCTAAGACAAGTCCCG-2	NA	NA	NA	197.044335		CCTAAGACAAGTCCCG-2	NA	NA	NA	45.97701149		CCTAAGACAAGTCCCG-2	NA	NA	NA	1.642036125
CCTGTTGTCATTTCGT-2	NA	NA	NA	740.7097072		CCTGTTGTCATTTCGT-2	NA	NA	NA	90.49394612		CCTGTTGTCATTTCGT-2	NA	NA	NA	0
CGAATTGCATTCATCT-2	NA	NA	NA	125.5230126		CGAATTGCATTCATCT-2	NA	NA	NA	55.78800558		CGAATTGCATTCATCT-2	NA	NA	NA	0
CGAGGAAAGCTAGAAT-2	NA	NA	NA	114.8078725		CGAGGAAAGCTAGAAT-2	NA	NA	NA	44.51733833		CGAGGAAAGCTAGAAT-2	NA	NA	NA	2.343017807
CGAGTTATCGGATACT-2	NA	NA	NA	128.0980228		CGAGTTATCGGATACT-2	NA	NA	NA	51.98180637		CGAGTTATCGGATACT-2	NA	NA	NA	0
CGCATGGGTGATAGTA-2	NA	NA	NA	203.6846321		CGCATGGGTGATAGTA-2	NA	NA	NA	40.05034901		CGCATGGGTGATAGTA-2	NA	NA	NA	1.144295686
CGGAGAAAGGCTCTAT-2	NA	NA	NA	367.6934952		CGGAGAAAGGCTCTAT-2	NA	NA	NA	15.43751316		CGGAGAAAGGCTCTAT-2	NA	NA	NA	1.403410287
CGTTCTGGTATGGGAC-2	NA	NA	NA	138.1469884		CGTTCTGGTATGGGAC-2	NA	NA	NA	3.683919691		CGTTCTGGTATGGGAC-2	NA	NA	NA	1.841959845
CGTTCTGTCCGTCCTA-2	NA	NA	NA	298.8260406		CGTTCTGTCCGTCCTA-2	NA	NA	NA	68.30309498		CGTTCTGTCCGTCCTA-2	NA	NA	NA	0
CTAACCCCACGACGAA-2	NA	NA	NA	340.6335182		CTAACCCCACGACGAA-2	NA	NA	NA	46.62092302		CTAACCCCACGACGAA-2	NA	NA	NA	1.503900743
CTAACCCTCTTTCAGT-2	NA	NA	NA	481.4004376		CTAACCCTCTTTCAGT-2	NA	NA	NA	136.1536591		CTAACCCTCTTTCAGT-2	NA	NA	NA	0
CTACCCAAGCGTCTCG-2	NA	NA	NA	226.8286141		CTACCCAAGCGTCTCG-2	NA	NA	NA	21.4567608		CTACCCAAGCGTCTCG-2	NA	NA	NA	0
CTACCCACATCCTAAG-2	NA	NA	NA	356.8697425		CTACCCACATCCTAAG-2	NA	NA	NA	8.157022687		CTACCCACATCCTAAG-2	NA	NA	NA	0
CTATAGGGTCACGCTG-2	NA	NA	NA	100.8742434		CTATAGGGTCACGCTG-2	NA	NA	NA	76.21609505		CTATAGGGTCACGCTG-2	NA	NA	NA	0
CTATCCGCAACACTAC-2	NA	NA	NA	133.6946703		CTATCCGCAACACTAC-2	NA	NA	NA	36.13369467		CTATCCGCAACACTAC-2	NA	NA	NA	36.13369467
CTCCACATCTTGGATG-2	NA	NA	NA	182.8901456		CTCCACATCTTGGATG-2	NA	NA	NA	38.50318855		CTCCACATCTTGGATG-2	NA	NA	NA	2.406449284
CTCTCAGAGGACAACC-2	NA	NA	NA	138.1207028		CTCTCAGAGGACAACC-2	NA	NA	NA	12.22307105		CTCTCAGAGGACAACC-2	NA	NA	NA	14.66768526
CTCTCGACAAAGCTAA-2	NA	NA	NA	245.3016815		CTCTCGACAAAGCTAA-2	NA	NA	NA	100.2307946		CTCTCGACAAAGCTAA-2	NA	NA	NA	10.55060996
CTCTCGACACCAGCTG-2	NA	NA	NA	164.6754924		CTCTCGACACCAGCTG-2	NA	NA	NA	167.9044236		CTCTCGACACCAGCTG-2	NA	NA	NA	0
CTGCGAGTCTGTCAGA-2	NA	NA	NA	136.7406411		CTGCGAGTCTGTCAGA-2	NA	NA	NA	4.483299709		CTGCGAGTCTGTCAGA-2	NA	NA	NA	29.14144811
CTGTACCCATAAGCGG-2	NA	NA	NA	205.8734484		CTGTACCCATAAGCGG-2	NA	NA	NA	21.79836512		CTGTACCCATAAGCGG-2	NA	NA	NA	0
CTGTCGTGTGATGTAA-2	NA	NA	NA	400.7756949		CTGTCGTGTGATGTAA-2	NA	NA	NA	25.85649644		CTGTCGTGTGATGTAA-2	NA	NA	NA	1.616031028
CTTACCGGTGATAGAT-2	NA	NA	NA	70.68452381		CTTACCGGTGATAGAT-2	NA	NA	NA	13.02083333		CTTACCGGTGATAGAT-2	NA	NA	NA	18.60119048
CTTTCGGCATCAACCA-2	NA	NA	NA	167.9132957		CTTTCGGCATCAACCA-2	NA	NA	NA	44.26805068		CTTTCGGCATCAACCA-2	NA	NA	NA	1.526484506
GAAATGATCAAACCCA-2	NA	NA	NA	284.4368746		GAAATGATCAAACCCA-2	NA	NA	NA	71.53502235		GAAATGATCAAACCCA-2	NA	NA	NA	8.51607409
GAAGTAATCGTCAAAC-2	NA	NA	NA	307.8757094		GAAGTAATCGTCAAAC-2	NA	NA	NA	13.47604115		GAAGTAATCGTCAAAC-2	NA	NA	NA	4.146474201
GAATCACAGGTTGCCC-2	NA	NA	NA	258.7519026		GAATCACAGGTTGCCC-2	NA	NA	NA	156.0121766		GAATCACAGGTTGCCC-2	NA	NA	NA	0
GACCCAGTCGTAACCA-2	NA	NA	NA	158.9848308		GACCCAGTCGTAACCA-2	NA	NA	NA	33.54725788		GACCCAGTCGTAACCA-2	NA	NA	NA	4.375729288
GACCCTTCATATGCGT-2	NA	NA	NA	245.6442988		GACCCTTCATATGCGT-2	NA	NA	NA	77.28135242		GACCCTTCATATGCGT-2	NA	NA	NA	1.38002415
GACGCTGCAGTTGTTG-2	NA	NA	NA	355.4171936		GACGCTGCAGTTGTTG-2	NA	NA	NA	2.594286085		GACGCTGCAGTTGTTG-2	NA	NA	NA	1.297143042
GACGTTAGTCTGCCTT-2	NA	NA	NA	276.7005555		GACGTTAGTCTGCCTT-2	NA	NA	NA	35.6356776		GACGTTAGTCTGCCTT-2	NA	NA	NA	2.09621633
GACTGATTCATGTCAG-2	NA	NA	NA	302.6066935		GACTGATTCATGTCAG-2	NA	NA	NA	92.09768933		GACTGATTCATGTCAG-2	NA	NA	NA	0
GAGCCTGTCTTGATTC-2	NA	NA	NA	334.7680536		GAGCCTGTCTTGATTC-2	NA	NA	NA	22.31787024		GAGCCTGTCTTGATTC-2	NA	NA	NA	15.94133588
GAGTTGTTCCAATCCC-2	NA	NA	NA	205.3957128		GAGTTGTTCCAATCCC-2	NA	NA	NA	26.08199527		GAGTTGTTCCAATCCC-2	NA	NA	NA	0
GAGTTTGCATTGACTG-2	NA	NA	NA	213.4863702		GAGTTTGCATTGACTG-2	NA	NA	NA	29.84218077		GAGTTTGCATTGACTG-2	NA	NA	NA	0
GATGACTAGATGATTG-2	NA	NA	NA	337.8042722		GATGACTAGATGATTG-2	NA	NA	NA	13.48378398		GATGACTAGATGATTG-2	NA	NA	NA	1.419345682
GATGACTTCCACTAGA-2	NA	NA	NA	450.9185378		GATGACTTCCACTAGA-2	NA	NA	NA	5.566895528		GATGACTTCCACTAGA-2	NA	NA	NA	3.711263685
GATTTCTTCGTTTACT-2	NA	NA	NA	128.4141867		GATTTCTTCGTTTACT-2	NA	NA	NA	126.3758663		GATTTCTTCGTTTACT-2	NA	NA	NA	0
GCATCGGAGGCGACAT-2	NA	NA	NA	288.2911268		GCATCGGAGGCGACAT-2	NA	NA	NA	14.17825214		GCATCGGAGGCGACAT-2	NA	NA	NA	12.60289079
GCATCTCGTATCTCGA-2	NA	NA	NA	298.2187978		GCATCTCGTATCTCGA-2	NA	NA	NA	41.17665408		GCATCTCGTATCTCGA-2	NA	NA	NA	0
GCCCAGACAGTTACCA-2	NA	NA	NA	150.5605106		GCCCAGACAGTTACCA-2	NA	NA	NA	117.8299648		GCCCAGACAGTTACCA-2	NA	NA	NA	0
GCGGAAAAGGGCAGAG-2	NA	NA	NA	170.6937316		GCGGAAAAGGGCAGAG-2	NA	NA	NA	23.06672049		GCGGAAAAGGGCAGAG-2	NA	NA	NA	0
GCTCAAATCAGCTGAT-2	NA	NA	NA	276.7776073		GCTCAAATCAGCTGAT-2	NA	NA	NA	36.31923354		GCTCAAATCAGCTGAT-2	NA	NA	NA	3.75716209
GCTTCACTCTCAACCC-2	NA	NA	NA	180.4372842		GCTTCACTCTCAACCC-2	NA	NA	NA	33.141542		GCTTCACTCTCAACCC-2	NA	NA	NA	1.841196778
GGAAGTGAGGCCCGTT-2	NA	NA	NA	314.6465766		GGAAGTGAGGCCCGTT-2	NA	NA	NA	8.863283847		GGAAGTGAGGCCCGTT-2	NA	NA	NA	17.72656769
GGCTTGGGTGGATTTC-2	NA	NA	NA	86.29111039		GGCTTGGGTGGATTTC-2	NA	NA	NA	34.19081732		GGCTTGGGTGGATTTC-2	NA	NA	NA	1.628134158
GGGACTCAGGAACTAT-2	NA	NA	NA	218.3406114		GGGACTCAGGAACTAT-2	NA	NA	NA	32.7510917		GGGACTCAGGAACTAT-2	NA	NA	NA	14.55604076
GGGCCATTCCTCATAT-2	NA	NA	NA	74.6456553		GGGCCATTCCTCATAT-2	NA	NA	NA	4.14698085		GGGCCATTCCTCATAT-2	NA	NA	NA	4.14698085
GGGCTACAGGTGGGTT-2	NA	NA	NA	97.19507686		GGGCTACAGGTGGGTT-2	NA	NA	NA	44.37166552		GGGCTACAGGTGGGTT-2	NA	NA	NA	0
GGGTAGACATTGAGCT-2	NA	NA	NA	141.8992671		GGGTAGACATTGAGCT-2	NA	NA	NA	17.15265866		GGGTAGACATTGAGCT-2	NA	NA	NA	1.559332606
GGGTTATGTACAGTCT-2	NA	NA	NA	160.2067183		GGGTTATGTACAGTCT-2	NA	NA	NA	12.91989664		GGGTTATGTACAGTCT-2	NA	NA	NA	15.50387597
GGTAACTGTGATACTC-2	NA	NA	NA	429.2730249		GGTAACTGTGATACTC-2	NA	NA	NA	25.46534894		GGTAACTGTGATACTC-2	NA	NA	NA	8.488449645
GGTAATCAGAGTCAAT-2	NA	NA	NA	130.0186601		GGTAATCAGAGTCAAT-2	NA	NA	NA	74.6403419		GGTAATCAGAGTCAAT-2	NA	NA	NA	2.407752965
GGTAGAGCAACTGTGT-2	NA	NA	NA	143.5305706		GGTAGAGCAACTGTGT-2	NA	NA	NA	0		GGTAGAGCAACTGTGT-2	NA	NA	NA	11.25729966
GGTCTGGGTTCTAAGC-2	NA	NA	NA	313.0830489		GGTCTGGGTTCTAAGC-2	NA	NA	NA	52.78725825		GGTCTGGGTTCTAAGC-2	NA	NA	NA	3.640500569
GGTGATTTCTAGGCAT-2	NA	NA	NA	154.7604802		GGTGATTTCTAGGCAT-2	NA	NA	NA	76.58250568		GGTGATTTCTAGGCAT-2	NA	NA	NA	0
GTAGGTTAGCAGTAAT-2	NA	NA	NA	259.2334495		GTAGGTTAGCAGTAAT-2	NA	NA	NA	25.08710801		GTAGGTTAGCAGTAAT-2	NA	NA	NA	0
GTCAAGTAGAGAGTTT-2	NA	NA	NA	332.7079425		GTCAAGTAGAGAGTTT-2	NA	NA	NA	60.03752345		GTCAAGTAGAGAGTTT-2	NA	NA	NA	0
GTCATGAGTCTCACAA-2	NA	NA	NA	193.5455231		GTCATGAGTCTCACAA-2	NA	NA	NA	47.94246904		GTCATGAGTCTCACAA-2	NA	NA	NA	5.326941004
GTCCTCACACTTCTCG-2	NA	NA	NA	117.8916018		GTCCTCACACTTCTCG-2	NA	NA	NA	37.22892688		GTCCTCACACTTCTCG-2	NA	NA	NA	12.40964229
GTCTAGACAAAGGAGA-2	NA	NA	NA	165.8593865		GTCTAGACAAAGGAGA-2	NA	NA	NA	19.08116835		GTCTAGACAAAGGAGA-2	NA	NA	NA	1.467782181
GTCTAGAGTGAGACGT-2	NA	NA	NA	216.3974398		GTCTAGAGTGAGACGT-2	NA	NA	NA	82.29198415		GTCTAGAGTGAGACGT-2	NA	NA	NA	0
GTGAGCCTCACTCTTA-2	NA	NA	NA	272.3433595		GTGAGCCTCACTCTTA-2	NA	NA	NA	62.05291735		GTGAGCCTCACTCTTA-2	NA	NA	NA	1.723692149
GTGCTGGCACAGAAGC-2	NA	NA	NA	595.0523735		GTGCTGGCACAGAAGC-2	NA	NA	NA	78.00312012		GTGCTGGCACAGAAGC-2	NA	NA	NA	0
GTGGTTACACTACAGT-2	NA	NA	NA	116.6605906		GTGGTTACACTACAGT-2	NA	NA	NA	9.11410864		GTGGTTACACTACAGT-2	NA	NA	NA	3.645643456
GTTACCCAGAGTCCGA-2	NA	NA	NA	171.2247325		GTTACCCAGAGTCCGA-2	NA	NA	NA	63.41656758		GTTACCCAGAGTCCGA-2	NA	NA	NA	0
GTTACCCTCGCATTGA-2	NA	NA	NA	230.8211572		GTTACCCTCGCATTGA-2	NA	NA	NA	127.1693922		GTTACCCTCGCATTGA-2	NA	NA	NA	6.968185876
GTTCTATCAGTGTGCC-2	NA	NA	NA	235.4006338		GTTCTATCAGTGTGCC-2	NA	NA	NA	29.63084901		GTTCTATCAGTGTGCC-2	NA	NA	NA	3.292316556
GTTTACTAGTTGAATG-2	NA	NA	NA	241.2351238		GTTTACTAGTTGAATG-2	NA	NA	NA	12.86587327		GTTTACTAGTTGAATG-2	NA	NA	NA	0
GTTTGGACACAATGCT-2	NA	NA	NA	289.0011223		GTTTGGACACAATGCT-2	NA	NA	NA	14.0291807		GTTTGGACACAATGCT-2	NA	NA	NA	0
TACTTCATCCTTCTTC-2	NA	NA	NA	240.1330467		TACTTCATCCTTCTTC-2	NA	NA	NA	61.65578226		TACTTCATCCTTCTTC-2	NA	NA	NA	3.245041171
TACTTGTTCCCTATTA-2	NA	NA	NA	305.3255828		TACTTGTTCCCTATTA-2	NA	NA	NA	28.18389995		TACTTGTTCCCTATTA-2	NA	NA	NA	16.4406083
TAGGTACAGCTCGGCT-2	NA	NA	NA	204.1788607		TAGGTACAGCTCGGCT-2	NA	NA	NA	46.28054175		TAGGTACAGCTCGGCT-2	NA	NA	NA	0
TAGGTACTCCATCTGC-2	NA	NA	NA	185.2090032		TAGGTACTCCATCTGC-2	NA	NA	NA	82.31511254		TAGGTACTCCATCTGC-2	NA	NA	NA	2.572347267
TCACATTTCGCGTCGA-2	NA	NA	NA	210.5846495		TCACATTTCGCGTCGA-2	NA	NA	NA	155.1676365		TCACATTTCGCGTCGA-2	NA	NA	NA	7.38893507
TCACTATCACGCAAAG-2	NA	NA	NA	241.4756847		TCACTATCACGCAAAG-2	NA	NA	NA	100.6148686		TCACTATCACGCAAAG-2	NA	NA	NA	0
TCAGCAAAGGGATCGT-2	NA	NA	NA	96.99161598		TCAGCAAAGGGATCGT-2	NA	NA	NA	14.79533125		TCAGCAAAGGGATCGT-2	NA	NA	NA	0
TCAGTGACACGAAAGC-2	NA	NA	NA	286.2823062		TCAGTGACACGAAAGC-2	NA	NA	NA	3.976143141		TCAGTGACACGAAAGC-2	NA	NA	NA	0
TCATCATCATCGATCA-2	NA	NA	NA	565.2173913		TCATCATCATCGATCA-2	NA	NA	NA	72.46376812		TCATCATCATCGATCA-2	NA	NA	NA	0
TCCACGTAGGACCCAA-2	NA	NA	NA	369.3241705		TCCACGTAGGACCCAA-2	NA	NA	NA	28.66899954		TCCACGTAGGACCCAA-2	NA	NA	NA	1.686411737
TCCAGAACAACACAAA-2	NA	NA	NA	398.0015243		TCCAGAACAACACAAA-2	NA	NA	NA	32.17884664		TCCAGAACAACACAAA-2	NA	NA	NA	1.693623507
TCCGAAACAGAGCCCT-2	NA	NA	NA	148.4859734		TCCGAAACAGAGCCCT-2	NA	NA	NA	11.66675505		TCCGAAACAGAGCCCT-2	NA	NA	NA	3.181842287
TCCGGGATCTTCTGTA-2	NA	NA	NA	258.6411829		TCCGGGATCTTCTGTA-2	NA	NA	NA	70.36561594		TCCGGGATCTTCTGTA-2	NA	NA	NA	0
TCCTCGATCCGGTTCT-2	NA	NA	NA	346.6135458		TCCTCGATCCGGTTCT-2	NA	NA	NA	159.3625498		TCCTCGATCCGGTTCT-2	NA	NA	NA	3.984063745
TCCTTCTAGATTGACA-2	NA	NA	NA	155.7476602		TCCTTCTAGATTGACA-2	NA	NA	NA	60.0128599		TCCTTCTAGATTGACA-2	NA	NA	NA	7.144388083
TCGAACATCCTAGCGG-2	NA	NA	NA	112.1209547		TCGAACATCCTAGCGG-2	NA	NA	NA	40.77125626		TCGAACATCCTAGCGG-2	NA	NA	NA	0
TCGACCTAGGAACTAT-2	NA	NA	NA	147.6611884		TCGACCTAGGAACTAT-2	NA	NA	NA	24.27307206		TCGACCTAGGAACTAT-2	NA	NA	NA	10.11378003
TCGCAGGGTACAGCGA-2	NA	NA	NA	312.1372372		TCGCAGGGTACAGCGA-2	NA	NA	NA	33.53540565		TCGCAGGGTACAGCGA-2	NA	NA	NA	2.579646588
TCGCTTGCATCAGCAT-2	NA	NA	NA	175.1959428		TCGCTTGCATCAGCAT-2	NA	NA	NA	88.52005533		TCGCTTGCATCAGCAT-2	NA	NA	NA	0
TCGTAGATCCACGTGG-2	NA	NA	NA	120.6818525		TCGTAGATCCACGTGG-2	NA	NA	NA	42.23864836		TCGTAGATCCACGTGG-2	NA	NA	NA	9.051138935
TCGTCCATCACCTGTC-2	NA	NA	NA	348.0486244		TCGTCCATCACCTGTC-2	NA	NA	NA	89.57133717		TCGTCCATCACCTGTC-2	NA	NA	NA	0
TCTAACTAGCCTTTCC-2	NA	NA	NA	165.6489085		TCTAACTAGCCTTTCC-2	NA	NA	NA	106.6891275		TCTAACTAGCCTTTCC-2	NA	NA	NA	1.40380431
TCTCTGGGTTCCCAAA-2	NA	NA	NA	365.7262278		TCTCTGGGTTCCCAAA-2	NA	NA	NA	3.483106931		TCTCTGGGTTCCCAAA-2	NA	NA	NA	0
TCTGGCTCAACTGCCG-2	NA	NA	NA	232.9569353		TCTGGCTCAACTGCCG-2	NA	NA	NA	54.35661824		TCTGGCTCAACTGCCG-2	NA	NA	NA	6.471025981
TGACAGTTCGAGAACG-2	NA	NA	NA	234.4096842		TGACAGTTCGAGAACG-2	NA	NA	NA	7.103323764		TGACAGTTCGAGAACG-2	NA	NA	NA	3.551661882
TGATCAGAGTCTAACC-2	NA	NA	NA	213.7433205		TGATCAGAGTCTAACC-2	NA	NA	NA	29.99906253		TGATCAGAGTCTAACC-2	NA	NA	NA	29.99906253
TGATTCTCAGCTTCGG-2	NA	NA	NA	152.7643065		TGATTCTCAGCTTCGG-2	NA	NA	NA	99.41804074		TGATTCTCAGCTTCGG-2	NA	NA	NA	0
TGCTGAAGTACGGATG-2	NA	NA	NA	230.3163615		TGCTGAAGTACGGATG-2	NA	NA	NA	12.93912143		TGCTGAAGTACGGATG-2	NA	NA	NA	7.76347286
TGCTGAATCCCAGCGA-2	NA	NA	NA	368.8181056		TGCTGAATCCCAGCGA-2	NA	NA	NA	30.8466052		TGCTGAATCCCAGCGA-2	NA	NA	NA	0
TGGAACTGTACAACGG-2	NA	NA	NA	167.5803361		TGGAACTGTACAACGG-2	NA	NA	NA	92.70401569		TGGAACTGTACAACGG-2	NA	NA	NA	0
TGGAGGAAGTAAATGC-2	NA	NA	NA	210.0982718		TGGAGGAAGTAAATGC-2	NA	NA	NA	33.88681803		TGGAGGAAGTAAATGC-2	NA	NA	NA	6.777363606
TGGGCTGAGGAGTACC-2	NA	NA	NA	226.2749071		TGGGCTGAGGAGTACC-2	NA	NA	NA	64.16751098		TGGGCTGAGGAGTACC-2	NA	NA	NA	0
TGGTACACACCGGTCA-2	NA	NA	NA	163.136263		TGGTACACACCGGTCA-2	NA	NA	NA	37.93866582		TGGTACACACCGGTCA-2	NA	NA	NA	0
TGGTAGTGTCGTTCAA-2	NA	NA	NA	263.9800611		TGGTAGTGTCGTTCAA-2	NA	NA	NA	15.44564187		TGGTAGTGTCGTTCAA-2	NA	NA	NA	0
TGTCCCACAGGCCTGT-2	NA	NA	NA	236.9810277		TGTCCCACAGGCCTGT-2	NA	NA	NA	14.75368266		TGTCCCACAGGCCTGT-2	NA	NA	NA	13.83157749
TGTGCGGTCCCGTTCA-2	NA	NA	NA	231.4482409		TGTGCGGTCCCGTTCA-2	NA	NA	NA	18.5834354		TGTGCGGTCCCGTTCA-2	NA	NA	NA	5.068209655
TGTTCATCAGCTGAAG-2	NA	NA	NA	144.9848425		TGTTCATCAGCTGAAG-2	NA	NA	NA	28.9969685		TGTTCATCAGCTGAAG-2	NA	NA	NA	13.18044023
TTACTGTCACAGACGA-2	NA	NA	NA	286.909743		TTACTGTCACAGACGA-2	NA	NA	NA	58.06506703		TTACTGTCACAGACGA-2	NA	NA	NA	0
TTACTGTCAGGTGGAT-2	NA	NA	NA	208.6797473		TTACTGTCAGGTGGAT-2	NA	NA	NA	45.72663785		TTACTGTCAGGTGGAT-2	NA	NA	NA	0.831393415
TTAGTCTCAGCCGTCA-2	NA	NA	NA	310.6766689		TTAGTCTCAGCCGTCA-2	NA	NA	NA	39.4028946		TTAGTCTCAGCCGTCA-2	NA	NA	NA	1.515495946
TTCACGCTCTGAGGCC-2	NA	NA	NA	111.0996811		TTCACGCTCTGAGGCC-2	NA	NA	NA	55.54984055		TTCACGCTCTGAGGCC-2	NA	NA	NA	12.34440901
TTCATTGCATCCTTCG-2	NA	NA	NA	213.4449385		TTCATTGCATCCTTCG-2	NA	NA	NA	117.1854564		TTCATTGCATCCTTCG-2	NA	NA	NA	2.092597437
TTCCAATCAATCGCGC-2	NA	NA	NA	212.0876074		TTCCAATCAATCGCGC-2	NA	NA	NA	45.74438592		TTCCAATCAATCGCGC-2	NA	NA	NA	9.703354588
TTCCTCTTCTTAGCCC-2	NA	NA	NA	313.3016757		TTCCTCTTCTTAGCCC-2	NA	NA	NA	108.0727035		TTCCTCTTCTTAGCCC-2	NA	NA	NA	3.274930408
TTGTGGAGTCACAGAG-2	NA	NA	NA	139.277356		TTGTGGAGTCACAGAG-2	NA	NA	NA	93.61264912		TTGTGGAGTCACAGAG-2	NA	NA	NA	6.849706033
TTGTGTTTCGCTATTT-2	NA	NA	NA	212.7925273		TTGTGTTTCGCTATTT-2	NA	NA	NA	34.96590824		TTGTGTTTCGCTATTT-2	NA	NA	NA	3.996103799
TTGTTTGCACGACGTC-2	NA	NA	NA	135.6768424		TTGTTTGCACGACGTC-2	NA	NA	NA	4.933703361		TTGTTTGCACGACGTC-2	NA	NA	NA	9.867406722
AAAGGGCCAGTCGGAA-3	NA	NA	NA	197.9844823		AAAGGGCCAGTCGGAA-3	NA	NA	NA	67.77847142		AAAGGGCCAGTCGGAA-3	NA	NA	NA	0
AACCACAGTCTCAGAT-3	NA	NA	NA	323.1240429		AACCACAGTCTCAGAT-3	NA	NA	NA	10.71975498		AACCACAGTCTCAGAT-3	NA	NA	NA	6.125574273
AAGACTCCAATCGAAA-3	NA	NA	NA	197.2509818		AAGACTCCAATCGAAA-3	NA	NA	NA	3.570153517		AAGACTCCAATCGAAA-3	NA	NA	NA	11.60299893
AAGCCATTCAGAATAG-3	NA	NA	NA	158.0066849		AAGCCATTCAGAATAG-3	NA	NA	NA	139.7751443		AAGCCATTCAGAATAG-3	NA	NA	NA	3.038590094
AAGTCGTGTTCTCCAC-3	NA	NA	NA	211.4680765		AAGTCGTGTTCTCCAC-3	NA	NA	NA	6.506710045		AAGTCGTGTTCTCCAC-3	NA	NA	NA	3.253355022
AAGTGAATCAAGGAGC-3	NA	NA	NA	280.8935809		AAGTGAATCAAGGAGC-3	NA	NA	NA	35.81864455		AAGTGAATCAAGGAGC-3	NA	NA	NA	9.425959091
AATAGAGCACATCATG-3	NA	NA	NA	132.9519981		AATAGAGCACATCATG-3	NA	NA	NA	54.10837134		AATAGAGCACATCATG-3	NA	NA	NA	0
AATGAAGTCGTGGAAG-3	NA	NA	NA	182.0006691		AATGAAGTCGTGGAAG-3	NA	NA	NA	18.735363		AATGAAGTCGTGGAAG-3	NA	NA	NA	0
AATGGAACACAGACGA-3	NA	NA	NA	164.4586569		AATGGAACACAGACGA-3	NA	NA	NA	36.5463682		AATGGAACACAGACGA-3	NA	NA	NA	0
AATTTCCGTCTCCTGT-3	NA	NA	NA	553.8743696		AATTTCCGTCTCCTGT-3	NA	NA	NA	126.5474553		AATTTCCGTCTCCTGT-3	NA	NA	NA	0
ACAACCACAGGATTCT-3	NA	NA	NA	128.5518323		ACAACCACAGGATTCT-3	NA	NA	NA	94.06231628		ACAACCACAGGATTCT-3	NA	NA	NA	3.135410543
ACACCAAAGGGCCCTT-3	NA	NA	NA	504.8933154		ACACCAAAGGGCCCTT-3	NA	NA	NA	92.67904693		ACACCAAAGGGCCCTT-3	NA	NA	NA	2.766538714
ACATGCAGTCCACTCT-3	NA	NA	NA	142.3000616		ACATGCAGTCCACTCT-3	NA	NA	NA	68.41349114		ACATGCAGTCCACTCT-3	NA	NA	NA	0
ACATGCAGTTCCTAAG-3	NA	NA	NA	121.0944194		ACATGCAGTTCCTAAG-3	NA	NA	NA	36.55680585		ACATGCAGTTCCTAAG-3	NA	NA	NA	6.854401097
ACCAAACAGAGTCAAT-3	NA	NA	NA	169.2900281		ACCAAACAGAGTCAAT-3	NA	NA	NA	24.72775691		ACCAAACAGAGTCAAT-3	NA	NA	NA	1.902135147
ACCAACACAGGCATGA-3	NA	NA	NA	274.6835948		ACCAACACAGGCATGA-3	NA	NA	NA	119.7748233		ACCAACACAGGCATGA-3	NA	NA	NA	0
ACCATTTGTGTTGATC-3	NA	NA	NA	560.4986947		ACCATTTGTGTTGATC-3	NA	NA	NA	25.57408493		ACCATTTGTGTTGATC-3	NA	NA	NA	0
ACCCTCATCATTTCGT-3	NA	NA	NA	126.2792715		ACCCTCATCATTTCGT-3	NA	NA	NA	22.20294883		ACCCTCATCATTTCGT-3	NA	NA	NA	6.938421509
ACCTGAATCCGAGGCT-3	NA	NA	NA	153.4828808		ACCTGAATCCGAGGCT-3	NA	NA	NA	69.36245573		ACCTGAATCCGAGGCT-3	NA	NA	NA	1.47579693
ACCTGTCGTCGAACGA-3	NA	NA	NA	305.0929278		ACCTGTCGTCGAACGA-3	NA	NA	NA	27.03355057		ACCTGTCGTCGAACGA-3	NA	NA	NA	0
ACGTAACTCAGAGCGA-3	NA	NA	NA	178.8499532		ACGTAACTCAGAGCGA-3	NA	NA	NA	49.91161485		ACGTAACTCAGAGCGA-3	NA	NA	NA	8.318602475
ACGTCCTTCAGAGCGA-3	NA	NA	NA	130.0079597		ACGTCCTTCAGAGCGA-3	NA	NA	NA	7.959671		ACGTCCTTCAGAGCGA-3	NA	NA	NA	0
ACTCCCAAGACTGGGT-3	NA	NA	NA	78.98634195		ACTCCCAAGACTGGGT-3	NA	NA	NA	82.27743953		ACTCCCAAGACTGGGT-3	NA	NA	NA	3.291097581
ACTCTCGCAAATCGTC-3	NA	NA	NA	518.4341886		ACTCTCGCAAATCGTC-3	NA	NA	NA	57.79840617		ACTCTCGCAAATCGTC-3	NA	NA	NA	0
ACTGTGACACCAGCCA-3	NA	NA	NA	117.9882995		ACTGTGACACCAGCCA-3	NA	NA	NA	15.73177327		ACTGTGACACCAGCCA-3	NA	NA	NA	0
ACTTTGTCAACGTAAA-3	NA	NA	NA	184.2615683		ACTTTGTCAACGTAAA-3	NA	NA	NA	159.3239124		ACTTTGTCAACGTAAA-3	NA	NA	NA	0
AGACAAAAGTTCGCAT-3	NA	NA	NA	240.8036121		AGACAAAAGTTCGCAT-3	NA	NA	NA	28.00042001		AGACAAAAGTTCGCAT-3	NA	NA	NA	0
AGACAAAGTCTGTCCT-3	NA	NA	NA	130.5977669		AGACAAAGTCTGTCCT-3	NA	NA	NA	25.79708977		AGACAAAGTCTGTCCT-3	NA	NA	NA	9.673908662
AGACACTTCAGCTTGA-3	NA	NA	NA	227.9870026		AGACACTTCAGCTTGA-3	NA	NA	NA	22.72767627		AGACACTTCAGCTTGA-3	NA	NA	NA	4.971679185
AGACTCAAGATCGGTG-3	NA	NA	NA	165.6873134		AGACTCAAGATCGGTG-3	NA	NA	NA	3.853193334		AGACTCAAGATCGGTG-3	NA	NA	NA	0
AGATGAAGTGGAACAC-3	NA	NA	NA	397.1962617		AGATGAAGTGGAACAC-3	NA	NA	NA	63.41789052		AGATGAAGTGGAACAC-3	NA	NA	NA	3.337783712
AGATGCTTCTCCATAT-3	NA	NA	NA	326.8963012		AGATGCTTCTCCATAT-3	NA	NA	NA	16.95017858		AGATGCTTCTCCATAT-3	NA	NA	NA	14.5287245
AGCATCATCCATACAG-3	NA	NA	NA	163.6730381		AGCATCATCCATACAG-3	NA	NA	NA	22.28412256		AGCATCATCCATACAG-3	NA	NA	NA	6.915762175
AGCTCAAGTCCTCCAT-3	NA	NA	NA	233.6556014		AGCTCAAGTCCTCCAT-3	NA	NA	NA	34.61564465		AGCTCAAGTCCTCCAT-3	NA	NA	NA	0
AGGACTTTCTAGTCAG-3	NA	NA	NA	255.6780971		AGGACTTTCTAGTCAG-3	NA	NA	NA	12.57433264		AGGACTTTCTAGTCAG-3	NA	NA	NA	5.239305268
AGGAGGTAGACCAACG-3	NA	NA	NA	163.9137561		AGGAGGTAGACCAACG-3	NA	NA	NA	27.73925104		AGGAGGTAGACCAACG-3	NA	NA	NA	7.565250284
AGGATCTTCGTGCATA-3	NA	NA	NA	161.7250674		AGGATCTTCGTGCATA-3	NA	NA	NA	94.33962264		AGGATCTTCGTGCATA-3	NA	NA	NA	0
AGGCTGCAGGATAATC-3	NA	NA	NA	274.4689027		AGGCTGCAGGATAATC-3	NA	NA	NA	10.97875611		AGGCTGCAGGATAATC-3	NA	NA	NA	3.293626832
AGGGTCCTCGGCGATC-3	NA	NA	NA	163.9344262		AGGGTCCTCGGCGATC-3	NA	NA	NA	49.28747455		AGGGTCCTCGGCGATC-3	NA	NA	NA	4.285867352
AGGTAGGCACTGCTTC-3	NA	NA	NA	89.15635796		AGGTAGGCACTGCTTC-3	NA	NA	NA	75.78290427		AGGTAGGCACTGCTTC-3	NA	NA	NA	4.457817898
AGGTTGTAGGGCGAGA-3	NA	NA	NA	304.4736256		AGGTTGTAGGGCGAGA-3	NA	NA	NA	19.5860227		AGGTTGTAGGGCGAGA-3	NA	NA	NA	7.122190073
AGTAACCCACTTTATC-3	NA	NA	NA	216.6433032		AGTAACCCACTTTATC-3	NA	NA	NA	28.03619218		AGTAACCCACTTTATC-3	NA	NA	NA	15.29246846
AGTCAACAGACATCAA-3	NA	NA	NA	204.921214		AGTCAACAGACATCAA-3	NA	NA	NA	65.20220446		AGTCAACAGACATCAA-3	NA	NA	NA	0
AGTCTCCAGCTCCCTT-3	NA	NA	NA	298.1839677		AGTCTCCAGCTCCCTT-3	NA	NA	NA	136.6129191		AGTCTCCAGCTCCCTT-3	NA	NA	NA	0
AGTTAGCCATCCTAAG-3	NA	NA	NA	186.9364416		AGTTAGCCATCCTAAG-3	NA	NA	NA	63.77831537		AGTTAGCCATCCTAAG-3	NA	NA	NA	4.398504508
AGTTCCCAGTAGAATC-3	NA	NA	NA	75.49204637		AGTTCCCAGTAGAATC-3	NA	NA	NA	75.49204637		AGTTCCCAGTAGAATC-3	NA	NA	NA	0
AGTTCGAAGTTGTAAG-3	NA	NA	NA	98.15771161		AGTTCGAAGTTGTAAG-3	NA	NA	NA	18.3130059		AGTTCGAAGTTGTAAG-3	NA	NA	NA	13.18536425
ATACTTCAGGCGACAT-3	NA	NA	NA	67.20082709		ATACTTCAGGCGACAT-3	NA	NA	NA	43.93900233		ATACTTCAGGCGACAT-3	NA	NA	NA	0
ATCACAGAGCCTATCA-3	NA	NA	NA	254.3431361		ATCACAGAGCCTATCA-3	NA	NA	NA	109.0042012		ATCACAGAGCCTATCA-3	NA	NA	NA	2.270920858
ATCACTTCAGAGTGAC-3	NA	NA	NA	173.4156255		ATCACTTCAGAGTGAC-3	NA	NA	NA	18.06412765		ATCACTTCAGAGTGAC-3	NA	NA	NA	12.04275177
ATCATTCCAATCGAAA-3	NA	NA	NA	150.9572901		ATCATTCCAATCGAAA-3	NA	NA	NA	25.77319588		ATCATTCCAATCGAAA-3	NA	NA	NA	47.86450663
ATCCATTAGATCGCTT-3	NA	NA	NA	193.5260915		ATCCATTAGATCGCTT-3	NA	NA	NA	50.68540491		ATCCATTAGATCGCTT-3	NA	NA	NA	0
ATCCCTGCAAGGTTGG-3	NA	NA	NA	212.0141343		ATCCCTGCAAGGTTGG-3	NA	NA	NA	14.49669294		ATCCCTGCAAGGTTGG-3	NA	NA	NA	16.30877956
ATCGGATGTTGCAACT-3	NA	NA	NA	81.52789311		ATCGGATGTTGCAACT-3	NA	NA	NA	21.13686118		ATCGGATGTTGCAACT-3	NA	NA	NA	9.05865479
ATCGTAGGTAGAGTTA-3	NA	NA	NA	215.0132026		ATCGTAGGTAGAGTTA-3	NA	NA	NA	143.342135		ATCGTAGGTAGAGTTA-3	NA	NA	NA	3.772161449
ATCTTCAGTCTTTATC-3	NA	NA	NA	187.3857404		ATCTTCAGTCTTTATC-3	NA	NA	NA	25.13711152		ATCTTCAGTCTTTATC-3	NA	NA	NA	0
ATGAGTCCAGTTAGGG-3	NA	NA	NA	545.6984097		ATGAGTCCAGTTAGGG-3	NA	NA	NA	96.57022418		ATGAGTCCAGTTAGGG-3	NA	NA	NA	0
ATGGAGGGTGCGTGCT-3	NA	NA	NA	118.5245734		ATGGAGGGTGCGTGCT-3	NA	NA	NA	18.39174415		ATGGAGGGTGCGTGCT-3	NA	NA	NA	2.043527128
ATTACTCAGTTGCCCG-3	NA	NA	NA	353.319761		ATTACTCAGTTGCCCG-3	NA	NA	NA	185.1973468		ATTACTCAGTTGCCCG-3	NA	NA	NA	0
ATTCACTCACGCGCAT-3	NA	NA	NA	367.6595745		ATTCACTCACGCGCAT-3	NA	NA	NA	43.57446809		ATTCACTCACGCGCAT-3	NA	NA	NA	1.361702128
ATTCAGGGTATGACAA-3	NA	NA	NA	243.536735		ATTCAGGGTATGACAA-3	NA	NA	NA	5.452314962		ATTCAGGGTATGACAA-3	NA	NA	NA	13.63078741
CAACCTCAGATTGACA-3	NA	NA	NA	239.1958947		CAACCTCAGATTGACA-3	NA	NA	NA	39.01777005		CAACCTCAGATTGACA-3	NA	NA	NA	3.39284957
CAATCGAAGAGCTGAC-3	NA	NA	NA	195.3670109		CAATCGAAGAGCTGAC-3	NA	NA	NA	66.98297516		CAATCGAAGAGCTGAC-3	NA	NA	NA	0
CAATGACAGCCTCAGC-3	NA	NA	NA	405.2708638		CAATGACAGCCTCAGC-3	NA	NA	NA	3.513909224		CAATGACAGCCTCAGC-3	NA	NA	NA	0
CACAGGCCACCCAACG-3	NA	NA	NA	420.5261513		CACAGGCCACCCAACG-3	NA	NA	NA	70.41674207		CACAGGCCACCCAACG-3	NA	NA	NA	1.316200786
CACCGTTGTATCGCGC-3	NA	NA	NA	194.9623368		CACCGTTGTATCGCGC-3	NA	NA	NA	107.7064658		CACCGTTGTATCGCGC-3	NA	NA	NA	2.72674597
CACGGGTCACAGCTTA-3	NA	NA	NA	199.0163559		CACGGGTCACAGCTTA-3	NA	NA	NA	153.2654695		CACGGGTCACAGCTTA-3	NA	NA	NA	0
CACGTGGAGTCCTGCG-3	NA	NA	NA	257.7762502		CACGTGGAGTCCTGCG-3	NA	NA	NA	22.34060835		CACGTGGAGTCCTGCG-3	NA	NA	NA	0
CAGCAATCAAAGCTAA-3	NA	NA	NA	158.5630226		CAGCAATCAAAGCTAA-3	NA	NA	NA	29.73056674		CAGCAATCAAAGCTAA-3	NA	NA	NA	4.955094456
CAGTGCGGTCGCTTAA-3	NA	NA	NA	145.7436237		CAGTGCGGTCGCTTAA-3	NA	NA	NA	0		CAGTGCGGTCGCTTAA-3	NA	NA	NA	0
CATACTTAGAATCGCG-3	NA	NA	NA	193.0184805		CATACTTAGAATCGCG-3	NA	NA	NA	26.69404517		CATACTTAGAATCGCG-3	NA	NA	NA	4.106776181
CATCCGTCAGAGTCTT-3	NA	NA	NA	96.84392564		CATCCGTCAGAGTCTT-3	NA	NA	NA	176.3942931		CATCCGTCAGAGTCTT-3	NA	NA	NA	0
CATCGCTGTTGTTGTG-3	NA	NA	NA	91.87092888		CATCGCTGTTGTTGTG-3	NA	NA	NA	12.04864641		CATCGCTGTTGTTGTG-3	NA	NA	NA	15.06080801
CATCGCTGTTTAGAGA-3	NA	NA	NA	149.7290351		CATCGCTGTTTAGAGA-3	NA	NA	NA	73.74713671		CATCGCTGTTTAGAGA-3	NA	NA	NA	2.234761719
CATTCATTCTAGCAAC-3	NA	NA	NA	148.1481481		CATTCATTCTAGCAAC-3	NA	NA	NA	118.0163214		CATTCATTCTAGCAAC-3	NA	NA	NA	0
CATTGTTTCCATAAGC-3	NA	NA	NA	180.7975505		CATTGTTTCCATAAGC-3	NA	NA	NA	32.07698476		CATTGTTTCCATAAGC-3	NA	NA	NA	0
CCACAAAGTCGATTCA-3	NA	NA	NA	112.7978568		CCACAAAGTCGATTCA-3	NA	NA	NA	15.03971425		CCACAAAGTCGATTCA-3	NA	NA	NA	7.519857123
CCACCATAGACCTGGA-3	NA	NA	NA	233.140865		CCACCATAGACCTGGA-3	NA	NA	NA	102.4076697		CCACCATAGACCTGGA-3	NA	NA	NA	0
CCACGTTAGCGATCGA-3	NA	NA	NA	85.55073284		CCACGTTAGCGATCGA-3	NA	NA	NA	50.3239605		CCACGTTAGCGATCGA-3	NA	NA	NA	0
CCACGTTGTAGAATGT-3	NA	NA	NA	188.3266245		CCACGTTGTAGAATGT-3	NA	NA	NA	64.69235193		CCACGTTGTAGAATGT-3	NA	NA	NA	2.875215641
CCACGTTGTAGCGTTT-3	NA	NA	NA	79.10631247		CCACGTTGTAGCGTTT-3	NA	NA	NA	25.65610134		CCACGTTGTAGCGTTT-3	NA	NA	NA	8.552033781
CCCATTGTCGCATGAT-3	NA	NA	NA	123.4567901		CCCATTGTCGCATGAT-3	NA	NA	NA	87.7914952		CCCATTGTCGCATGAT-3	NA	NA	NA	0
CCCTCTCGTTGAGAGC-3	NA	NA	NA	264.5757589		CCCTCTCGTTGAGAGC-3	NA	NA	NA	35.04314687		CCCTCTCGTTGAGAGC-3	NA	NA	NA	10.51294406
CCCTTAGAGCCTGCCA-3	NA	NA	NA	209.8273572		CCCTTAGAGCCTGCCA-3	NA	NA	NA	22.57636122		CCCTTAGAGCCTGCCA-3	NA	NA	NA	1.328021248
CCGAACGGTCTAGATC-3	NA	NA	NA	347.1326375		CCGAACGGTCTAGATC-3	NA	NA	NA	3.75278527		CCGAACGGTCTAGATC-3	NA	NA	NA	4.690981588
CCGATGGGTGCCTTCT-3	NA	NA	NA	167.1600209		CCGATGGGTGCCTTCT-3	NA	NA	NA	62.68500784		CCGATGGGTGCCTTCT-3	NA	NA	NA	0
CCGATGGTCTCTAGGA-3	NA	NA	NA	419.0152079		CCGATGGTCTCTAGGA-3	NA	NA	NA	29.77773051		CCGATGGTCTCTAGGA-3	NA	NA	NA	17.01584601
CCGCAAGCAACTTCTT-3	NA	NA	NA	172.6644056		CCGCAAGCAACTTCTT-3	NA	NA	NA	75.76091265		CCGCAAGCAACTTCTT-3	NA	NA	NA	0
CCTGTTGGTCAGTCCG-3	NA	NA	NA	412.2047822		CCTGTTGGTCAGTCCG-3	NA	NA	NA	23.47073493		CCTGTTGGTCAGTCCG-3	NA	NA	NA	19.06997213
CGAAGTTAGGATTTGA-3	NA	NA	NA	170.3604385		CGAAGTTAGGATTTGA-3	NA	NA	NA	15.77411468		CGAAGTTAGGATTTGA-3	NA	NA	NA	0
CGAGGCTAGCTATCCA-3	NA	NA	NA	78.17997029		CGAGGCTAGCTATCCA-3	NA	NA	NA	78.17997029		CGAGGCTAGCTATCCA-3	NA	NA	NA	28.1447893
CGGAACCCAAGTTCGT-3	NA	NA	NA	419.8342243		CGGAACCCAAGTTCGT-3	NA	NA	NA	35.31315906		CGGAACCCAAGTTCGT-3	NA	NA	NA	1.96184217
CGGAGAATCAGAGCGA-3	NA	NA	NA	182.8492073		CGGAGAATCAGAGCGA-3	NA	NA	NA	27.77456313		CGGAGAATCAGAGCGA-3	NA	NA	NA	2.314546927
CGGGTGTCACGTACTA-3	NA	NA	NA	187.9565647		CGGGTGTCACGTACTA-3	NA	NA	NA	20.53307009		CGGGTGTCACGTACTA-3	NA	NA	NA	6.31786772
CGTAGTAGTACGTACT-3	NA	NA	NA	137.0821094		CGTAGTAGTACGTACT-3	NA	NA	NA	25.17834662		CGTAGTAGTACGTACT-3	NA	NA	NA	5.595188138
CGTGTCTTCCATCAGA-3	NA	NA	NA	182.4040859		CGTGTCTTCCATCAGA-3	NA	NA	NA	14.59232687		CGTGTCTTCCATCAGA-3	NA	NA	NA	2.432054478
CTAACCCCAAAGGCAC-3	NA	NA	NA	207.6853617		CTAACCCCAAAGGCAC-3	NA	NA	NA	36.11919334		CTAACCCCAAAGGCAC-3	NA	NA	NA	5.01655463
CTAAGTGTCTGTCCCA-3	NA	NA	NA	262.2498275		CTAAGTGTCTGTCCCA-3	NA	NA	NA	20.70393375		CTAAGTGTCTGTCCCA-3	NA	NA	NA	13.8026225
CTACATTGTAAGAACT-3	NA	NA	NA	129.5503212		CTACATTGTAAGAACT-3	NA	NA	NA	9.635974304		CTACATTGTAAGAACT-3	NA	NA	NA	1.070663812
CTCAGTCGTAACCCGC-3	NA	NA	NA	213.9359699		CTCAGTCGTAACCCGC-3	NA	NA	NA	33.14500942		CTCAGTCGTAACCCGC-3	NA	NA	NA	3.013182674
CTCATTAGTTGCATAC-3	NA	NA	NA	232.4511894		CTCATTAGTTGCATAC-3	NA	NA	NA	43.4800786		CTCATTAGTTGCATAC-3	NA	NA	NA	1.672310715
CTCCGATGTGAGACCA-3	NA	NA	NA	66.23781925		CTCCGATGTGAGACCA-3	NA	NA	NA	12.73804216		CTCCGATGTGAGACCA-3	NA	NA	NA	0
CTCTCGAAGCATGATA-3	NA	NA	NA	178.3792096		CTCTCGAAGCATGATA-3	NA	NA	NA	33.83053975		CTCTCGAAGCATGATA-3	NA	NA	NA	6.151007227
CTGCAGGTCCGTCCTA-3	NA	NA	NA	613.684771		CTGCAGGTCCGTCCTA-3	NA	NA	NA	61.23535676		CTGCAGGTCCGTCCTA-3	NA	NA	NA	0
CTGCTCACATCTCAAG-3	NA	NA	NA	155.6499923		CTGCTCACATCTCAAG-3	NA	NA	NA	102.4013107		CTGCTCACATCTCAAG-3	NA	NA	NA	6.144078644
CTGGACGGTTCTGAGT-3	NA	NA	NA	143.5268245		CTGGACGGTTCTGAGT-3	NA	NA	NA	17.36211586		CTGGACGGTTCTGAGT-3	NA	NA	NA	11.57474391
CTTCCTTTCGCCAGTG-3	NA	NA	NA	450.3631961		CTTCCTTTCGCCAGTG-3	NA	NA	NA	4.842615012		CTTCCTTTCGCCAGTG-3	NA	NA	NA	19.37046005
CTTCGGTTCTATCGCC-3	NA	NA	NA	215.2680885		CTTCGGTTCTATCGCC-3	NA	NA	NA	19.93223042		CTTCGGTTCTATCGCC-3	NA	NA	NA	7.972892167
CTTGATTAGCGACTAG-3	NA	NA	NA	282.5085153		CTTGATTAGCGACTAG-3	NA	NA	NA	50.09016229		CTTGATTAGCGACTAG-3	NA	NA	NA	0
CTTTCAACATAACCCA-3	NA	NA	NA	317.8924259		CTTTCAACATAACCCA-3	NA	NA	NA	21.07574094		CTTTCAACATAACCCA-3	NA	NA	NA	3.512623491
CTTTCGGTCCCTCAAC-3	NA	NA	NA	159.9669034		CTTTCGGTCCCTCAAC-3	NA	NA	NA	16.54830035		CTTTCGGTCCCTCAAC-3	NA	NA	NA	0
GAAGCGATCGCCGAAC-3	NA	NA	NA	344.3699595		GAAGCGATCGCCGAAC-3	NA	NA	NA	19.05604519		GAAGCGATCGCCGAAC-3	NA	NA	NA	14.97260694
GAATCACGTTCCGCGA-3	NA	NA	NA	307.9519089		GAATCACGTTCCGCGA-3	NA	NA	NA	12.6555579		GAATCACGTTCCGCGA-3	NA	NA	NA	6.32777895
GACCAATCACAGCTGC-3	NA	NA	NA	289.1906189		GACCAATCACAGCTGC-3	NA	NA	NA	35.26714865		GACCAATCACAGCTGC-3	NA	NA	NA	0
GACCCAGCAGTATACC-3	NA	NA	NA	418.023476		GACCCAGCAGTATACC-3	NA	NA	NA	48.46648997		GACCCAGCAGTATACC-3	NA	NA	NA	33.32071185
GACTTCCCAGCACAGA-3	NA	NA	NA	327.2498427		GACTTCCCAGCACAGA-3	NA	NA	NA	90.62303335		GACTTCCCAGCACAGA-3	NA	NA	NA	5.034612964
GAGGCCTCATTCCTAT-3	NA	NA	NA	243.0790007		GAGGCCTCATTCCTAT-3	NA	NA	NA	39.47436763		GAGGCCTCATTCCTAT-3	NA	NA	NA	0
GAGGCCTTCGACATTG-3	NA	NA	NA	131.4867705		GAGGCCTTCGACATTG-3	NA	NA	NA	21.55520828		GAGGCCTTCGACATTG-3	NA	NA	NA	4.311041655
GAGGGTACACTCGATA-3	NA	NA	NA	254.0578687		GAGGGTACACTCGATA-3	NA	NA	NA	72.33592096		GAGGGTACACTCGATA-3	NA	NA	NA	0
GAGTTGTTCCTACGAA-3	NA	NA	NA	160.3334937		GAGTTGTTCCTACGAA-3	NA	NA	NA	11.22334456		GAGTTGTTCCTACGAA-3	NA	NA	NA	0
GATAGAACAATGACCT-3	NA	NA	NA	190.6491148		GATAGAACAATGACCT-3	NA	NA	NA	101.6795279		GATAGAACAATGACCT-3	NA	NA	NA	7.262823423
GATCCCTAGGGTTAAT-3	NA	NA	NA	231.0277896		GATCCCTAGGGTTAAT-3	NA	NA	NA	34.08606732		GATCCCTAGGGTTAAT-3	NA	NA	NA	0
GATGAGGGTTGCTCCT-3	NA	NA	NA	168.6021505		GATGAGGGTTGCTCCT-3	NA	NA	NA	94.62365591		GATGAGGGTTGCTCCT-3	NA	NA	NA	0
GATTCGAGTGATCATC-3	NA	NA	NA	651.0040688		GATTCGAGTGATCATC-3	NA	NA	NA	94.50059063		GATTCGAGTGATCATC-3	NA	NA	NA	0
GATTCTTTCCGCAACG-3	NA	NA	NA	158.1139267		GATTCTTTCCGCAACG-3	NA	NA	NA	101.6446672		GATTCTTTCCGCAACG-3	NA	NA	NA	0
GCATCGGGTTCCCAAA-3	NA	NA	NA	426.8032437		GCATCGGGTTCCCAAA-3	NA	NA	NA	22.76283966		GCATCGGGTTCCCAAA-3	NA	NA	NA	0
GCCATGGTCTATCGGA-3	NA	NA	NA	214.4118901		GCCATGGTCTATCGGA-3	NA	NA	NA	21.92848876		GCCATGGTCTATCGGA-3	NA	NA	NA	21.92848876
GCCGATGGTTAAGAAC-3	NA	NA	NA	124.7693524		GCCGATGGTTAAGAAC-3	NA	NA	NA	0		GCCGATGGTTAAGAAC-3	NA	NA	NA	0
GCCGTGAAGAAAGCGA-3	NA	NA	NA	163.4356255		GCCGTGAAGAAAGCGA-3	NA	NA	NA	10.4320612		GCCGTGAAGAAAGCGA-3	NA	NA	NA	1.738676867
GCTGGGTCATGACAGG-3	NA	NA	NA	130.0967793		GCTGGGTCATGACAGG-3	NA	NA	NA	24.32704003		GCTGGGTCATGACAGG-3	NA	NA	NA	24.32704003
GCTTCACGTACCGGCT-3	NA	NA	NA	418.198154		GCTTCACGTACCGGCT-3	NA	NA	NA	19.60303847		GCTTCACGTACCGGCT-3	NA	NA	NA	0
GGGAGATGTGGTTTAC-3	NA	NA	NA	154.9031855		GGGAGATGTGGTTTAC-3	NA	NA	NA	47.47033104		GGGAGATGTGGTTTAC-3	NA	NA	NA	4.996876952
GGGAGTACATCGAGCC-3	NA	NA	NA	184.1582086		GGGAGTACATCGAGCC-3	NA	NA	NA	100.449932		GGGAGTACATCGAGCC-3	NA	NA	NA	4.185413833
GGGCTCAAGCTACAAA-3	NA	NA	NA	260.788575		GGGCTCAAGCTACAAA-3	NA	NA	NA	97.09011882		GGGCTCAAGCTACAAA-3	NA	NA	NA	0
GGGCTCACAAAGACTA-3	NA	NA	NA	195.714793		GGGCTCACAAAGACTA-3	NA	NA	NA	18.94014126		GGGCTCACAAAGACTA-3	NA	NA	NA	1.578345105
GGGTAGATCACTTGTT-3	NA	NA	NA	360.5783774		GGGTAGATCACTTGTT-3	NA	NA	NA	19.35991288		GGGTAGATCACTTGTT-3	NA	NA	NA	4.83997822
GGGTCACCATGTGCCG-3	NA	NA	NA	192.28128		GGGTCACCATGTGCCG-3	NA	NA	NA	49.44375773		GGGTCACCATGTGCCG-3	NA	NA	NA	0
GGGTCTGCATTCCTCG-3	NA	NA	NA	110.0659116		GGGTCTGCATTCCTCG-3	NA	NA	NA	5.119344724		GGGTCTGCATTCCTCG-3	NA	NA	NA	33.27574071
GGGTGTCAGGCCTGCT-3	NA	NA	NA	248.7030821		GGGTGTCAGGCCTGCT-3	NA	NA	NA	41.19621605		GGGTGTCAGGCCTGCT-3	NA	NA	NA	7.628928898
GGGTTTATCTATGCCC-3	NA	NA	NA	332.0717861		GGGTTTATCTATGCCC-3	NA	NA	NA	2.44170431		GGGTTTATCTATGCCC-3	NA	NA	NA	12.20852155
GGTCTGGAGGGCCAAT-3	NA	NA	NA	93.03098264		GGTCTGGAGGGCCAAT-3	NA	NA	NA	69.77323698		GGTCTGGAGGGCCAAT-3	NA	NA	NA	0
GGTGTTATCCTTACCG-3	NA	NA	NA	154.9916426		GGTGTTATCCTTACCG-3	NA	NA	NA	68.37866586		GGTGTTATCCTTACCG-3	NA	NA	NA	3.039051816
GTAATGCGTGGCCACT-3	NA	NA	NA	178.4957777		GTAATGCGTGGCCACT-3	NA	NA	NA	96.02620951		GTAATGCGTGGCCACT-3	NA	NA	NA	3.389160336
GTAGATCGTATTGACC-3	NA	NA	NA	142.781342		GTAGATCGTATTGACC-3	NA	NA	NA	54.02537263		GTAGATCGTATTGACC-3	NA	NA	NA	0
GTCATTTCAAAGGGTC-3	NA	NA	NA	253.2056484		GTCATTTCAAAGGGTC-3	NA	NA	NA	74.66320403		GTCATTTCAAAGGGTC-3	NA	NA	NA	0
GTCATTTTCACTGATG-3	NA	NA	NA	94.44828381		GTCATTTTCACTGATG-3	NA	NA	NA	50.67956692		GTCATTTTCACTGATG-3	NA	NA	NA	0
GTCCCATGTAGGAGTC-3	NA	NA	NA	164.3368906		GTCCCATGTAGGAGTC-3	NA	NA	NA	64.13146951		GTCCCATGTAGGAGTC-3	NA	NA	NA	6.012325267
GTCGCGAAGCACTCCG-3	NA	NA	NA	85.22371224		GTCGCGAAGCACTCCG-3	NA	NA	NA	25.90132431		GTCGCGAAGCACTCCG-3	NA	NA	NA	3.342106363
GTGCAGCTCAAGCGTT-3	NA	NA	NA	77.52538957		GTGCAGCTCAAGCGTT-3	NA	NA	NA	13.95457012		GTGCAGCTCAAGCGTT-3	NA	NA	NA	3.101015583
GTGCTTCTCAAACGAA-3	NA	NA	NA	328.4836728		GTGCTTCTCAAACGAA-3	NA	NA	NA	29.74458455		GTGCTTCTCAAACGAA-3	NA	NA	NA	0
GTGGAAGTCGGCTTGG-3	NA	NA	NA	651.8332811		GTGGAAGTCGGCTTGG-3	NA	NA	NA	66.8546955		GTGGAAGTCGGCTTGG-3	NA	NA	NA	0
GTGGAGAAGAAGGGAT-3	NA	NA	NA	181.0110268		GTGGAGAAGAAGGGAT-3	NA	NA	NA	14.89331233		GTGGAGAAGAAGGGAT-3	NA	NA	NA	3.43691823
GTGGCGTGTCGCAGTC-3	NA	NA	NA	129.3103448		GTGGCGTGTCGCAGTC-3	NA	NA	NA	22.10433245		GTGGCGTGTCGCAGTC-3	NA	NA	NA	11.05216622
GTGTTAGGTATCGATC-3	NA	NA	NA	260.6096832		GTGTTAGGTATCGATC-3	NA	NA	NA	76.50926479		GTGTTAGGTATCGATC-3	NA	NA	NA	0
GTTAGTGGTCGCTTGG-3	NA	NA	NA	76.00228007		GTTAGTGGTCGCTTGG-3	NA	NA	NA	11.40034201		GTTAGTGGTCGCTTGG-3	NA	NA	NA	0
GTTCCGTAGATGTTCC-3	NA	NA	NA	171.2050771		GTTCCGTAGATGTTCC-3	NA	NA	NA	61.98804516		GTTCCGTAGATGTTCC-3	NA	NA	NA	0
TAAGCACGTTAAACAG-3	NA	NA	NA	146.2673076		TAAGCACGTTAAACAG-3	NA	NA	NA	10.68244381		TAAGCACGTTAAACAG-3	NA	NA	NA	20.54316118
TAAGCCATCCAGTTCC-3	NA	NA	NA	347.7141017		TAAGCCATCCAGTTCC-3	NA	NA	NA	38.63490019		TAAGCCATCCAGTTCC-3	NA	NA	NA	0
TAATTCCAGACCAGCA-3	NA	NA	NA	99.09434269		TAATTCCAGACCAGCA-3	NA	NA	NA	38.98793811		TAATTCCAGACCAGCA-3	NA	NA	NA	11.37148195
TACAACGAGGCAGGGA-3	NA	NA	NA	214.8052478		TACAACGAGGCAGGGA-3	NA	NA	NA	0		TACAACGAGGCAGGGA-3	NA	NA	NA	0
TACCGGGTCTAAGCCA-3	NA	NA	NA	400.7285974		TACCGGGTCTAAGCCA-3	NA	NA	NA	66.52411499		TACCGGGTCTAAGCCA-3	NA	NA	NA	0
TACCTCGGTAGACAAT-3	NA	NA	NA	325.9911894		TACCTCGGTAGACAAT-3	NA	NA	NA	35.92002711		TACCTCGGTAGACAAT-3	NA	NA	NA	4.066418163
TACGCTCTCAGTCTTT-3	NA	NA	NA	163.6315651		TACGCTCTCAGTCTTT-3	NA	NA	NA	29.0314067		TACGCTCTCAGTCTTT-3	NA	NA	NA	29.0314067
TACGGTAAGAACGCGT-3	NA	NA	NA	136.8002816		TACGGTAAGAACGCGT-3	NA	NA	NA	18.10591963		TACGGTAAGAACGCGT-3	NA	NA	NA	80.47075391
TACGTCCTCCATGAGT-3	NA	NA	NA	107.5957474		TACGTCCTCCATGAGT-3	NA	NA	NA	25.6180351		TACGTCCTCCATGAGT-3	NA	NA	NA	5.123607019
TACTGCCAGTCTTCGA-3	NA	NA	NA	250.0924898		TACTGCCAGTCTTCGA-3	NA	NA	NA	113.9474658		TACTGCCAGTCTTCGA-3	NA	NA	NA	1.479837218
TAGATCGTCTTCTGTA-3	NA	NA	NA	164.3065615		TAGATCGTCTTCTGTA-3	NA	NA	NA	25.94314128		TAGATCGTCTTCTGTA-3	NA	NA	NA	0
TATTTCGCAATAACGA-3	NA	NA	NA	402.4333177		TATTTCGCAATAACGA-3	NA	NA	NA	31.82030884		TATTTCGCAATAACGA-3	NA	NA	NA	0
TCAAGACAGCGTCAGA-3	NA	NA	NA	230.8326463		TCAAGACAGCGTCAGA-3	NA	NA	NA	43.96812311		TCAAGACAGCGTCAGA-3	NA	NA	NA	0
TCACGCTAGATACATG-3	NA	NA	NA	172.1127463		TCACGCTAGATACATG-3	NA	NA	NA	52.38214018		TCACGCTAGATACATG-3	NA	NA	NA	7.483162884
TCAGTTTCAGAAACCG-3	NA	NA	NA	297.8019381		TCAGTTTCAGAAACCG-3	NA	NA	NA	25.9985819		TCAGTTTCAGAAACCG-3	NA	NA	NA	0
TCATACTAGGTGGCTA-3	NA	NA	NA	166.7438629		TCATACTAGGTGGCTA-3	NA	NA	NA	9.263547939		TCATACTAGGTGGCTA-3	NA	NA	NA	0
TCATACTTCGGTAGGA-3	NA	NA	NA	216.1116039		TCATACTTCGGTAGGA-3	NA	NA	NA	6.451092654		TCATACTTCGGTAGGA-3	NA	NA	NA	0
TCATCATTCGGCACTG-3	NA	NA	NA	83.76836227		TCATCATTCGGCACTG-3	NA	NA	NA	50.9894379		TCATCATTCGGCACTG-3	NA	NA	NA	4.856136943
TCCCACACATAACAGA-3	NA	NA	NA	174.5237842		TCCCACACATAACAGA-3	NA	NA	NA	29.79674364		TCCCACACATAACAGA-3	NA	NA	NA	4.256677663
TCCGTGTCATTCGATG-3	NA	NA	NA	147.7167815		TCCGTGTCATTCGATG-3	NA	NA	NA	122.1504155		TCCGTGTCATTCGATG-3	NA	NA	NA	0
TCCTCCCTCACGGAGA-3	NA	NA	NA	161.2903226		TCCTCCCTCACGGAGA-3	NA	NA	NA	163.7341153		TCCTCCCTCACGGAGA-3	NA	NA	NA	0
TCCTCGAAGAGAATCT-3	NA	NA	NA	229.1374085		TCCTCGAAGAGAATCT-3	NA	NA	NA	11.82644689		TCCTCGAAGAGAATCT-3	NA	NA	NA	34.00103481
TCGCACTAGAAACACT-3	NA	NA	NA	153.2750569		TCGCACTAGAAACACT-3	NA	NA	NA	15.56699796		TCGCACTAGAAACACT-3	NA	NA	NA	0
TCGGATAGTGAGCAGT-3	NA	NA	NA	380.4598763		TCGGATAGTGAGCAGT-3	NA	NA	NA	7.387570413		TCGGATAGTGAGCAGT-3	NA	NA	NA	8.311016714
TCGGATATCATTGGTG-3	NA	NA	NA	126.0665693		TCGGATATCATTGGTG-3	NA	NA	NA	33.8227381		TCGGATATCATTGGTG-3	NA	NA	NA	15.37397187
TCGGGTGTCGCCGAAC-3	NA	NA	NA	149.0196078		TCGGGTGTCGCCGAAC-3	NA	NA	NA	11.76470588		TCGGGTGTCGCCGAAC-3	NA	NA	NA	19.60784314
TCGGTCTTCAATCTTC-3	NA	NA	NA	128.929882		TCGGTCTTCAATCTTC-3	NA	NA	NA	184.4689081		TCGGTCTTCAATCTTC-3	NA	NA	NA	0
TCTACATCAGCGTTGC-3	NA	NA	NA	237.4988403		TCTACATCAGCGTTGC-3	NA	NA	NA	18.5545969		TCTACATCAGCGTTGC-3	NA	NA	NA	7.421838761
TCTATACAGGGTCACA-3	NA	NA	NA	235.0078633		TCTATACAGGGTCACA-3	NA	NA	NA	77.14904602		TCTATACAGGGTCACA-3	NA	NA	NA	1.1869084
TCTATCAGTAGGGTAC-3	NA	NA	NA	198.4970934		TCTATCAGTAGGGTAC-3	NA	NA	NA	25.52105487		TCTATCAGTAGGGTAC-3	NA	NA	NA	34.02807316
TCTATCATCAAGCTGT-3	NA	NA	NA	250.1421262		TCTATCATCAAGCTGT-3	NA	NA	NA	17.686817		TCTATCATCAAGCTGT-3	NA	NA	NA	17.686817
TCTATCATCTAAACGC-3	NA	NA	NA	285.2413091		TCTATCATCTAAACGC-3	NA	NA	NA	50.93594805		TCTATCATCTAAACGC-3	NA	NA	NA	2.546797402
TCTCACGCAAAGGCTG-3	NA	NA	NA	69.87408108		TCTCACGCAAAGGCTG-3	NA	NA	NA	26.20278041		TCTCACGCAAAGGCTG-3	NA	NA	NA	0
TCTGCCATCCGTCCTA-3	NA	NA	NA	324.1313006		TCTGCCATCCGTCCTA-3	NA	NA	NA	19.228128		TCTGCCATCCGTCCTA-3	NA	NA	NA	8.240626288
TCTGTCGCATAGACTC-3	NA	NA	NA	157.8493032		TCTGTCGCATAGACTC-3	NA	NA	NA	92.07876023		TCTGTCGCATAGACTC-3	NA	NA	NA	0
TGAATCGTCGAAGTGG-3	NA	NA	NA	207.9343365		TGAATCGTCGAAGTGG-3	NA	NA	NA	15.32147743		TGAATCGTCGAAGTGG-3	NA	NA	NA	0
TGAATGCAGCAAGCCA-3	NA	NA	NA	101.4119666		TGAATGCAGCAAGCCA-3	NA	NA	NA	29.64349793		TGAATGCAGCAAGCCA-3	NA	NA	NA	0
TGAGACTTCGCCCAGA-3	NA	NA	NA	205.9271197		TGAGACTTCGCCCAGA-3	NA	NA	NA	94.90554213		TGAGACTTCGCCCAGA-3	NA	NA	NA	1.790670606
TGATCTTTCAAACGTC-3	NA	NA	NA	88.47184987		TGATCTTTCAAACGTC-3	NA	NA	NA	16.08579088		TGATCTTTCAAACGTC-3	NA	NA	NA	0
TGATCTTTCTAGCATG-3	NA	NA	NA	268.7369364		TGATCTTTCTAGCATG-3	NA	NA	NA	14.9298298		TGATCTTTCTAGCATG-3	NA	NA	NA	8.95789788
TGATGGTCACCAAATC-3	NA	NA	NA	120.6346431		TGATGGTCACCAAATC-3	NA	NA	NA	75.17811093		TGATGGTCACCAAATC-3	NA	NA	NA	0
TGATGGTTCTCAGGCG-3	NA	NA	NA	107.9489696		TGATGGTTCTCAGGCG-3	NA	NA	NA	24.53385672		TGATGGTTCTCAGGCG-3	NA	NA	NA	4.906771344
TGCAGGCTCCTTATCA-3	NA	NA	NA	168.5818709		TGCAGGCTCCTTATCA-3	NA	NA	NA	10.53636693		TGCAGGCTCCTTATCA-3	NA	NA	NA	2.634091732
TGCTTCGCAACCTATG-3	NA	NA	NA	165.7662991		TGCTTCGCAACCTATG-3	NA	NA	NA	8.880337453		TGCTTCGCAACCTATG-3	NA	NA	NA	14.80056242
TGGAACTCAGAGTCAG-3	NA	NA	NA	233.284048		TGGAACTCAGAGTCAG-3	NA	NA	NA	39.4282898		TGGAACTCAGAGTCAG-3	NA	NA	NA	6.571381633
TGGAGAGCAATGCAGG-3	NA	NA	NA	172.6618705		TGGAGAGCAATGCAGG-3	NA	NA	NA	32.23021583		TGGAGAGCAATGCAGG-3	NA	NA	NA	2.302158273
TGGCGTGAGAGGTCAC-3	NA	NA	NA	225.1671162		TGGCGTGAGAGGTCAC-3	NA	NA	NA	70.36472382		TGGCGTGAGAGGTCAC-3	NA	NA	NA	0
TGGCGTGGTATGTGTC-3	NA	NA	NA	260.6317994		TGGCGTGGTATGTGTC-3	NA	NA	NA	34.90604456		TGGCGTGGTATGTGTC-3	NA	NA	NA	1.163534819
TGGGAAGGTAACACGG-3	NA	NA	NA	238.4299612		TGGGAAGGTAACACGG-3	NA	NA	NA	22.49339257		TGGGAAGGTAACACGG-3	NA	NA	NA	0
TGGGCTGCACGCTATA-3	NA	NA	NA	426.0804668		TGGGCTGCACGCTATA-3	NA	NA	NA	32.56665988		TGGGCTGCACGCTATA-3	NA	NA	NA	16.28332994
TGTCCACTCACCATCC-3	NA	NA	NA	126.3188115		TGTCCACTCACCATCC-3	NA	NA	NA	48.80499533		TGTCCACTCACCATCC-3	NA	NA	NA	0
TGTCCTGGTACTCAAC-3	NA	NA	NA	159.4408649		TGTCCTGGTACTCAAC-3	NA	NA	NA	8.736485749		TGTCCTGGTACTCAAC-3	NA	NA	NA	50.23479305
TGTGAGTCAAATTAGG-3	NA	NA	NA	210.5890533		TGTGAGTCAAATTAGG-3	NA	NA	NA	31.78702692		TGTGAGTCAAATTAGG-3	NA	NA	NA	0
TGTTTGTTCATCTACT-3	NA	NA	NA	221.1013612		TGTTTGTTCATCTACT-3	NA	NA	NA	30.40143716		TGTTTGTTCATCTACT-3	NA	NA	NA	0
TTACGCCTCCTCAGAA-3	NA	NA	NA	442.7241611		TTACGCCTCCTCAGAA-3	NA	NA	NA	92.12757109		TTACGCCTCCTCAGAA-3	NA	NA	NA	0
TTAGTCTTCGCAATTG-3	NA	NA	NA	166.8404588		TTAGTCTTCGCAATTG-3	NA	NA	NA	28.87623326		TTAGTCTTCGCAATTG-3	NA	NA	NA	3.208470362
TTCCACGCAGAGATTA-3	NA	NA	NA	200.9920763		TTCCACGCAGAGATTA-3	NA	NA	NA	33.49867938		TTCCACGCAGAGATTA-3	NA	NA	NA	2.576821491
TTCCTTCCAATTCACG-3	NA	NA	NA	333.8213763		TTCCTTCCAATTCACG-3	NA	NA	NA	44.8999512		TTCCTTCCAATTCACG-3	NA	NA	NA	0
TTCGCTGGTTCTATCT-3	NA	NA	NA	121.2214209		TTCGCTGGTTCTATCT-3	NA	NA	NA	42.96455424		TTCGCTGGTTCTATCT-3	NA	NA	NA	6.137793463
TTCTTGAAGCCTCACG-3	NA	NA	NA	187.4414246		TTCTTGAAGCCTCACG-3	NA	NA	NA	70.29053421		TTCTTGAAGCCTCACG-3	NA	NA	NA	4.686035614
TTCTTGAGTGAGAGGG-3	NA	NA	NA	453.9722573		TTCTTGAGTGAGAGGG-3	NA	NA	NA	21.61772654		TTCTTGAGTGAGAGGG-3	NA	NA	NA	2.882363538
TTGAGTGTCAGAGCAG-3	NA	NA	NA	139.1035549		TTGAGTGTCAGAGCAG-3	NA	NA	NA	57.95981453		TTGAGTGTCAGAGCAG-3	NA	NA	NA	0
TTGCCTGCAGAGTCTT-3	NA	NA	NA	206.8850453		TTGCCTGCAGAGTCTT-3	NA	NA	NA	17.79656304		TTGCCTGCAGAGTCTT-3	NA	NA	NA	0
TTTACCACAACGGCTC-3	NA	NA	NA	138.6481802		TTTACCACAACGGCTC-3	NA	NA	NA	16.73340106		TTTACCACAACGGCTC-3	NA	NA	NA	9.561943465
TTTACGTTCGCGAAGA-3	NA	NA	NA	146.3478374		TTTACGTTCGCGAAGA-3	NA	NA	NA	60.10714752		TTTACGTTCGCGAAGA-3	NA	NA	NA	0
TTTCGATGTTCCTAAG-3	NA	NA	NA	346.1545682		TTTCGATGTTCCTAAG-3	NA	NA	NA	32.28773629		TTTCGATGTTCCTAAG-3	NA	NA	NA	3.754387941
TTTGTTGGTAGTTAGA-3	NA	NA	NA	162.3233755		TTTGTTGGTAGTTAGA-3	NA	NA	NA	95.82946267		TTTGTTGGTAGTTAGA-3	NA	NA	NA	3.91140664
AAAGGATCAGAGTTCT-4	NA	NA	NA	112.0032942		AAAGGATCAGAGTTCT-4	NA	NA	NA	0		AAAGGATCAGAGTTCT-4	NA	NA	NA	8.235536339
AAAGGATTCGCCAATA-4	NA	NA	NA	294.9255458		AAAGGATTCGCCAATA-4	NA	NA	NA	5.782853838		AAAGGATTCGCCAATA-4	NA	NA	NA	0
AAATGGAGTTGAGGAC-4	NA	NA	NA	312.1053075		AAATGGAGTTGAGGAC-4	NA	NA	NA	14.59485251		AAATGGAGTTGAGGAC-4	NA	NA	NA	1.122680962
AACAACCTCCCTCTAG-4	NA	NA	NA	140.614466		AACAACCTCCCTCTAG-4	NA	NA	NA	55.86054127		AACAACCTCCCTCTAG-4	NA	NA	NA	11.55735337
AACCATGAGAGATCGC-4	NA	NA	NA	163.0363326		AACCATGAGAGATCGC-4	NA	NA	NA	54.34544419		AACCATGAGAGATCGC-4	NA	NA	NA	3.506157689
AACGAAACATGTGCCG-4	NA	NA	NA	233.4145374		AACGAAACATGTGCCG-4	NA	NA	NA	18.12928446		AACGAAACATGTGCCG-4	NA	NA	NA	6.798481672
AAGACAAGTAGCTTAC-4	NA	NA	NA	162.5253946		AAGACAAGTAGCTTAC-4	NA	NA	NA	6.250976715		AAGACAAGTAGCTTAC-4	NA	NA	NA	0
AAGCGAGAGTGGCAGT-4	NA	NA	NA	185.755935		AAGCGAGAGTGGCAGT-4	NA	NA	NA	55.81007913		AAGCGAGAGTGGCAGT-4	NA	NA	NA	0
AATGAAGCAGAGCGTA-4	NA	NA	NA	307.0768233		AATGAAGCAGAGCGTA-4	NA	NA	NA	14.05633346		AATGAAGCAGAGCGTA-4	NA	NA	NA	14.05633346
AATGCCATCGCTGTTC-4	NA	NA	NA	100.5389718		AATGCCATCGCTGTTC-4	NA	NA	NA	7.255389718		AATGCCATCGCTGTTC-4	NA	NA	NA	10.36484245
ACAAGCTTCCTACAAG-4	NA	NA	NA	200.8105002		ACAAGCTTCCTACAAG-4	NA	NA	NA	24.19403617		ACAAGCTTCCTACAAG-4	NA	NA	NA	4.838807234
ACACCAAGTTATGACC-4	NA	NA	NA	192.1521998		ACACCAAGTTATGACC-4	NA	NA	NA	7.609988109		ACACCAAGTTATGACC-4	NA	NA	NA	0
ACAGAAAAGTCTTGGT-4	NA	NA	NA	184.5495977		ACAGAAAAGTCTTGGT-4	NA	NA	NA	45.012097		ACAGAAAAGTCTTGGT-4	NA	NA	NA	9.0024194
ACAGAAATCCTAGAGT-4	NA	NA	NA	317.9455824		ACAGAAATCCTAGAGT-4	NA	NA	NA	28.53357791		ACAGAAATCCTAGAGT-4	NA	NA	NA	1.358741805
ACAGGGACACCTCTAC-4	NA	NA	NA	157.7432764		ACAGGGACACCTCTAC-4	NA	NA	NA	81.00330408		ACAGGGACACCTCTAC-4	NA	NA	NA	0
ACATTTCAGTACCATC-4	NA	NA	NA	162.5689915		ACATTTCAGTACCATC-4	NA	NA	NA	12.04214752		ACATTTCAGTACCATC-4	NA	NA	NA	6.021073758
ACCACAACACGTACTA-4	NA	NA	NA	94.83282675		ACCACAACACGTACTA-4	NA	NA	NA	14.58966565		ACCACAACACGTACTA-4	NA	NA	NA	0
ACCACAATCTTTGATC-4	NA	NA	NA	163.790582		ACCACAATCTTTGATC-4	NA	NA	NA	132.5923759		ACCACAATCTTTGATC-4	NA	NA	NA	23.39865458
ACGGTTATCACTAGCA-4	NA	NA	NA	193.9276407		ACGGTTATCACTAGCA-4	NA	NA	NA	99.38791588		ACGGTTATCACTAGCA-4	NA	NA	NA	0
ACTATCTTCAATCCAG-4	NA	NA	NA	163.5548549		ACTATCTTCAATCCAG-4	NA	NA	NA	25.61702547		ACTATCTTCAATCCAG-4	NA	NA	NA	1.970540421
ACTGTCCCAGCAGACA-4	NA	NA	NA	210.0426649		ACTGTCCCAGCAGACA-4	NA	NA	NA	102.3957991		ACTGTCCCAGCAGACA-4	NA	NA	NA	0
ACTGTGAAGGAAAGGT-4	NA	NA	NA	162.1288219		ACTGTGAAGGAAAGGT-4	NA	NA	NA	45.81901489		ACTGTGAAGGAAAGGT-4	NA	NA	NA	3.524539607
ACTTAGGCAGCGAGTA-4	NA	NA	NA	419.266284		ACTTAGGCAGCGAGTA-4	NA	NA	NA	3.32751019		ACTTAGGCAGCGAGTA-4	NA	NA	NA	9.982530571
ACTTTCACATGAAGGC-4	NA	NA	NA	243.6901654		ACTTTCACATGAAGGC-4	NA	NA	NA	58.02146794		ACTTTCACATGAAGGC-4	NA	NA	NA	2.320858718
ACTTTCATCTATGTGG-4	NA	NA	NA	246.1899179		ACTTTCATCTATGTGG-4	NA	NA	NA	93.7866354		ACTTTCATCTATGTGG-4	NA	NA	NA	20.51582649
AGACAAATCCATGAGT-4	NA	NA	NA	71.91226703		AGACAAATCCATGAGT-4	NA	NA	NA	59.9268892		AGACAAATCCATGAGT-4	NA	NA	NA	2.397075568
AGAGAGCAGGTATCTC-4	NA	NA	NA	287.2646026		AGAGAGCAGGTATCTC-4	NA	NA	NA	25.53463134		AGAGAGCAGGTATCTC-4	NA	NA	NA	0
AGAGCCCTCAACTTTC-4	NA	NA	NA	173.6725664		AGAGCCCTCAACTTTC-4	NA	NA	NA	23.2300885		AGAGCCCTCAACTTTC-4	NA	NA	NA	4.424778761
AGATGCTAGAGTGTTA-4	NA	NA	NA	125.6002955		AGATGCTAGAGTGTTA-4	NA	NA	NA	7.388252678		AGATGCTAGAGTGTTA-4	NA	NA	NA	4.925501785
AGCCACGAGCTTTCTT-4	NA	NA	NA	170.4624843		AGCCACGAGCTTTCTT-4	NA	NA	NA	95.01187648		AGCCACGAGCTTTCTT-4	NA	NA	NA	2.794466955
AGCCAGCTCCGTGGTG-4	NA	NA	NA	100.4709576		AGCCAGCTCCGTGGTG-4	NA	NA	NA	20.9314495		AGCCAGCTCCGTGGTG-4	NA	NA	NA	0
AGCGATTCATATGAAG-4	NA	NA	NA	164.1432008		AGCGATTCATATGAAG-4	NA	NA	NA	16.98033112		AGCGATTCATATGAAG-4	NA	NA	NA	9.433517287
AGCGTATCATTGAAAG-4	NA	NA	NA	121.7656012		AGCGTATCATTGAAAG-4	NA	NA	NA	26.09262883		AGCGTATCATTGAAAG-4	NA	NA	NA	0
AGCTTCCGTATGAGCG-4	NA	NA	NA	256.6037736		AGCTTCCGTATGAGCG-4	NA	NA	NA	18.86792453		AGCTTCCGTATGAGCG-4	NA	NA	NA	3.773584906
AGGAATAGTCTTCGAA-4	NA	NA	NA	188.3408072		AGGAATAGTCTTCGAA-4	NA	NA	NA	15.69506726		AGGAATAGTCTTCGAA-4	NA	NA	NA	13.4529148
AGGCCACTCTTTGATC-4	NA	NA	NA	286.1827396		AGGCCACTCTTTGATC-4	NA	NA	NA	143.0913698		AGGCCACTCTTTGATC-4	NA	NA	NA	5.962140408
AGGGTCCGTACCTTCC-4	NA	NA	NA	239.284613		AGGGTCCGTACCTTCC-4	NA	NA	NA	6.167129201		AGGGTCCGTACCTTCC-4	NA	NA	NA	12.3342584
AGGGTCCGTGGCAGAT-4	NA	NA	NA	179.3721973		AGGGTCCGTGGCAGAT-4	NA	NA	NA	19.21844971		AGGGTCCGTGGCAGAT-4	NA	NA	NA	3.203074952
AGGGTTTCAGGGATAC-4	NA	NA	NA	71.8693852		AGGGTTTCAGGGATAC-4	NA	NA	NA	21.87329115		AGGGTTTCAGGGATAC-4	NA	NA	NA	0
AGGTAGGCAGCCGTCA-4	NA	NA	NA	263.4810763		AGGTAGGCAGCCGTCA-4	NA	NA	NA	8.931561907		AGGTAGGCAGCCGTCA-4	NA	NA	NA	0
AGTAACCCAAACACGG-4	NA	NA	NA	139.0240512		AGTAACCCAAACACGG-4	NA	NA	NA	127.9021271		AGTAACCCAAACACGG-4	NA	NA	NA	0
AGTAACCTCCTATTGT-4	NA	NA	NA	151.811213		AGTAACCTCCTATTGT-4	NA	NA	NA	0		AGTAACCTCCTATTGT-4	NA	NA	NA	15.03081317
AGTCAACCAGGGAGAG-4	NA	NA	NA	104.3950308		AGTCAACCAGGGAGAG-4	NA	NA	NA	8.351602464		AGTCAACCAGGGAGAG-4	NA	NA	NA	0
AGTGTTGCAAATGAAC-4	NA	NA	NA	546.6018247		AGTGTTGCAAATGAAC-4	NA	NA	NA	9.645914553		AGTGTTGCAAATGAAC-4	NA	NA	NA	0
ATCACAGTCAATCAGC-4	NA	NA	NA	114.888785		ATCACAGTCAATCAGC-4	NA	NA	NA	21.37465767		ATCACAGTCAATCAGC-4	NA	NA	NA	2.671832209
ATCATTCGTCACTACA-4	NA	NA	NA	385.8303249		ATCATTCGTCACTACA-4	NA	NA	NA	40.61371841		ATCATTCGTCACTACA-4	NA	NA	NA	0
ATCCCTGCAGACTGCC-4	NA	NA	NA	189.2498293		ATCCCTGCAGACTGCC-4	NA	NA	NA	62.43293337		ATCCCTGCAGACTGCC-4	NA	NA	NA	1.951029168
ATCCTATAGCCAGACA-4	NA	NA	NA	215.5576382		ATCCTATAGCCAGACA-4	NA	NA	NA	79.66260544		ATCCTATAGCCAGACA-4	NA	NA	NA	0
ATCGGATGTGTAGGAC-4	NA	NA	NA	196.0784314		ATCGGATGTGTAGGAC-4	NA	NA	NA	16.03156986		ATCGGATGTGTAGGAC-4	NA	NA	NA	6.165988408
ATCGGATTCTGTCAGA-4	NA	NA	NA	171.2162817		ATCGGATTCTGTCAGA-4	NA	NA	NA	0		ATCGGATTCTGTCAGA-4	NA	NA	NA	25.84396705
ATCGTAGCAGTATTCG-4	NA	NA	NA	108.9918256		ATCGTAGCAGTATTCG-4	NA	NA	NA	25.15195976		ATCGTAGCAGTATTCG-4	NA	NA	NA	8.383986586
ATCGTCCGTCGGTGAA-4	NA	NA	NA	231.176407		ATCGTCCGTCGGTGAA-4	NA	NA	NA	25.92632602		ATCGTCCGTCGGTGAA-4	NA	NA	NA	15.12369018
ATGACCAAGACTGAGC-4	NA	NA	NA	91.43448633		ATGACCAAGACTGAGC-4	NA	NA	NA	25.87768481		ATGACCAAGACTGAGC-4	NA	NA	NA	6.900715949
ATGAGTCGTCCATCTC-4	NA	NA	NA	137.3692197		ATGAGTCGTCCATCTC-4	NA	NA	NA	23.95974762		ATGAGTCGTCCATCTC-4	NA	NA	NA	14.37584857
ATGCGATAGTTAACGA-4	NA	NA	NA	219.0034762		ATGCGATAGTTAACGA-4	NA	NA	NA	8.111239861		ATGCGATAGTTAACGA-4	NA	NA	NA	11.58748552
ATTACCTGTCGTGGTC-4	NA	NA	NA	230.7375361		ATTACCTGTCGTGGTC-4	NA	NA	NA	72.51751133		ATTACCTGTCGTGGTC-4	NA	NA	NA	0
ATTACTCCAGATCACT-4	NA	NA	NA	401.0846945		ATTACTCCAGATCACT-4	NA	NA	NA	30.27054298		ATTACTCCAGATCACT-4	NA	NA	NA	2.522545248
ATTATCCGTCTCAAGT-4	NA	NA	NA	203.6575229		ATTATCCGTCTCAAGT-4	NA	NA	NA	54.0315877		ATTATCCGTCTCAAGT-4	NA	NA	NA	0
ATTCCATCACTTGTGA-4	NA	NA	NA	140.7759044		ATTCCATCACTTGTGA-4	NA	NA	NA	52.38173187		ATTCCATCACTTGTGA-4	NA	NA	NA	6.547716484
CAACGATGTGTCGCTG-4	NA	NA	NA	136.7934017		CAACGATGTGTCGCTG-4	NA	NA	NA	18.77556494		CAACGATGTGTCGCTG-4	NA	NA	NA	0
CAAGAGGCAATAACGA-4	NA	NA	NA	178.2437746		CAAGAGGCAATAACGA-4	NA	NA	NA	34.94975972		CAAGAGGCAATAACGA-4	NA	NA	NA	0
CAAGCTATCGCCACTT-4	NA	NA	NA	163.9618538		CAAGCTATCGCCACTT-4	NA	NA	NA	55.76933802		CAAGCTATCGCCACTT-4	NA	NA	NA	0
CAATACGGTAAGTCAA-4	NA	NA	NA	157.9640193		CAATACGGTAAGTCAA-4	NA	NA	NA	31.59280386		CAATACGGTAAGTCAA-4	NA	NA	NA	3.51031154
CACAACAAGATTAGCA-4	NA	NA	NA	287.6652622		CACAACAAGATTAGCA-4	NA	NA	NA	61.01990411		CACAACAAGATTAGCA-4	NA	NA	NA	0
CACAACACAAGAATGT-4	NA	NA	NA	163.9176314		CACAACACAAGAATGT-4	NA	NA	NA	84.00778609		CACAACACAAGAATGT-4	NA	NA	NA	0
CACAACATCAATGTCG-4	NA	NA	NA	131.225768		CACAACATCAATGTCG-4	NA	NA	NA	17.8944229		CACAACATCAATGTCG-4	NA	NA	NA	0
CACTGGGCATTCGATG-4	NA	NA	NA	421.0072563		CACTGGGCATTCGATG-4	NA	NA	NA	51.72785401		CACTGGGCATTCGATG-4	NA	NA	NA	0
CACTTCGGTAGCTTGT-4	NA	NA	NA	185.5517071		CACTTCGGTAGCTTGT-4	NA	NA	NA	17.31815933		CACTTCGGTAGCTTGT-4	NA	NA	NA	0
CAGAGCCTCACAATGC-4	NA	NA	NA	197.5252583		CAGAGCCTCACAATGC-4	NA	NA	NA	20.43364741		CAGAGCCTCACAATGC-4	NA	NA	NA	6.811215802
CAGGTATTCATGGCCG-4	NA	NA	NA	511.2435134		CAGGTATTCATGGCCG-4	NA	NA	NA	38.43936191		CAGGTATTCATGGCCG-4	NA	NA	NA	0
CATACTTCATCCTGTC-4	NA	NA	NA	158.4892935		CATACTTCATCCTGTC-4	NA	NA	NA	185.4661946		CATACTTCATCCTGTC-4	NA	NA	NA	5.058168943
CATCCGTCACCTCAGG-4	NA	NA	NA	222.9719818		CATCCGTCACCTCAGG-4	NA	NA	NA	8.801525598		CATCCGTCACCTCAGG-4	NA	NA	NA	0
CATCGCTGTACAGTTC-4	NA	NA	NA	258.4995785		CATCGCTGTACAGTTC-4	NA	NA	NA	2.809778028		CATCGCTGTACAGTTC-4	NA	NA	NA	2.809778028
CATCGGGTCAAACTGC-4	NA	NA	NA	259.8690736		CATCGGGTCAAACTGC-4	NA	NA	NA	13.8861337		CATCGGGTCAAACTGC-4	NA	NA	NA	0
CATCGGGTCATCTATC-4	NA	NA	NA	119.8175505		CATCGGGTCATCTATC-4	NA	NA	NA	38.12376608		CATCGGGTCATCTATC-4	NA	NA	NA	5.446252298
CATCGTCTCTAGTCAG-4	NA	NA	NA	152.6286797		CATCGTCTCTAGTCAG-4	NA	NA	NA	37.61974499		CATCGTCTCTAGTCAG-4	NA	NA	NA	1.074849857
CATGCAAAGTTAACAG-4	NA	NA	NA	277.4449839		CATGCAAAGTTAACAG-4	NA	NA	NA	103.4113122		CATGCAAAGTTAACAG-4	NA	NA	NA	0
CATGCCTAGACGAAGA-4	NA	NA	NA	238.6928724		CATGCCTAGACGAAGA-4	NA	NA	NA	9.47193938		CATGCCTAGACGAAGA-4	NA	NA	NA	18.94387876
CATGCTCCATTAGGCT-4	NA	NA	NA	74.385511		CATGCTCCATTAGGCT-4	NA	NA	NA	3.234152652		CATGCTCCATTAGGCT-4	NA	NA	NA	6.468305304
CATGCTCTCACACCGG-4	NA	NA	NA	156.5741574		CATGCTCTCACACCGG-4	NA	NA	NA	38.36066857		CATGCTCTCACACCGG-4	NA	NA	NA	3.914353936
CATTCATCAGACGATG-4	NA	NA	NA	328.3008923		CATTCATCAGACGATG-4	NA	NA	NA	33.13128271		CATTCATCAGACGATG-4	NA	NA	NA	1.505967396
CCAATTTCAAGCCTGC-4	NA	NA	NA	249.6461202		CCAATTTCAAGCCTGC-4	NA	NA	NA	136.4045811		CCAATTTCAAGCCTGC-4	NA	NA	NA	2.573671342
CCACAAATCGTGGACC-4	NA	NA	NA	137.5894331		CCACAAATCGTGGACC-4	NA	NA	NA	38.52504128		CCACAAATCGTGGACC-4	NA	NA	NA	0
CCATCACCACACCTGG-4	NA	NA	NA	176.0008139		CCATCACCACACCTGG-4	NA	NA	NA	19.32956915		CCATCACCACACCTGG-4	NA	NA	NA	2.03469149
CCATCACTCCACACCT-4	NA	NA	NA	204.1031777		CCATCACTCCACACCT-4	NA	NA	NA	78.82605483		CCATCACTCCACACCT-4	NA	NA	NA	1.407608122
CCCGGAACACGTAGTT-4	NA	NA	NA	255.6488057		CCCGGAACACGTAGTT-4	NA	NA	NA	41.3169787		CCCGGAACACGTAGTT-4	NA	NA	NA	0
CCCGGAACATCAGTCA-4	NA	NA	NA	134.3954912		CCCGGAACATCAGTCA-4	NA	NA	NA	26.01203056		CCCGGAACATCAGTCA-4	NA	NA	NA	2.167669214
CCCTTAGTCCGTGGTG-4	NA	NA	NA	120.0800534		CCCTTAGTCCGTGGTG-4	NA	NA	NA	13.34222815		CCCTTAGTCCGTGGTG-4	NA	NA	NA	0
CCGGACAAGATGCTTC-4	NA	NA	NA	86.69450759		CCGGACAAGATGCTTC-4	NA	NA	NA	31.71750278		CCGGACAAGATGCTTC-4	NA	NA	NA	2.114500185
CCGGACACATTCACAG-4	NA	NA	NA	194.0978412		CCGGACACATTCACAG-4	NA	NA	NA	55.45652604		CCGGACACATTCACAG-4	NA	NA	NA	17.1651152
CCTACGTAGACATCAA-4	NA	NA	NA	234.4535775		CCTACGTAGACATCAA-4	NA	NA	NA	54.10467173		CCTACGTAGACATCAA-4	NA	NA	NA	0
CCTACGTAGATGAAGG-4	NA	NA	NA	226.9930261		CCTACGTAGATGAAGG-4	NA	NA	NA	21.87884589		CCTACGTAGATGAAGG-4	NA	NA	NA	2.734855736
CCTCTAGTCGCGGTAC-4	NA	NA	NA	125.9670021		CCTCTAGTCGCGGTAC-4	NA	NA	NA	10.95365236		CCTCTAGTCGCGGTAC-4	NA	NA	NA	8.215239269
CCTTCAGAGTAGACCG-4	NA	NA	NA	191.7896778		CCTTCAGAGTAGACCG-4	NA	NA	NA	17.2395216		CCTTCAGAGTAGACCG-4	NA	NA	NA	12.9296412
CGAAGGATCCCAGGCA-4	NA	NA	NA	204.5472425		CGAAGGATCCCAGGCA-4	NA	NA	NA	50.35009047		CGAAGGATCCCAGGCA-4	NA	NA	NA	0
CGGAATTCAGTGCCTG-4	NA	NA	NA	154.9595573		CGGAATTCAGTGCCTG-4	NA	NA	NA	20.43422733		CGGAATTCAGTGCCTG-4	NA	NA	NA	3.405704555
CGGAATTTCCATTGCC-4	NA	NA	NA	65.06309148		CGGAATTTCCATTGCC-4	NA	NA	NA	7.886435331		CGGAATTTCCATTGCC-4	NA	NA	NA	0
CGGCAGTGTGCGTGCT-4	NA	NA	NA	261.572879		CGGCAGTGTGCGTGCT-4	NA	NA	NA	41.3009809		CGGCAGTGTGCGTGCT-4	NA	NA	NA	0
CGGGACTCAGTGTACT-4	NA	NA	NA	190.4535174		CGGGACTCAGTGTACT-4	NA	NA	NA	28.56802762		CGGGACTCAGTGTACT-4	NA	NA	NA	0
CGGGACTGTTTCGTAG-4	NA	NA	NA	440.1021037		CGGGACTGTTTCGTAG-4	NA	NA	NA	24.64571781		CGGGACTGTTTCGTAG-4	NA	NA	NA	10.56245049
CGGGTCAAGGTGTGAC-4	NA	NA	NA	0		CGGGTCAAGGTGTGAC-4	NA	NA	NA	0		CGGGTCAAGGTGTGAC-4	NA	NA	NA	0
CGTAATGTCCGAAATC-4	NA	NA	NA	182.2898408		CGTAATGTCCGAAATC-4	NA	NA	NA	30.84904999		CGTAATGTCCGAAATC-4	NA	NA	NA	8.41337727
CTAAGTGGTGACACAG-4	NA	NA	NA	255.3292092		CTAAGTGGTGACACAG-4	NA	NA	NA	33.09823082		CTAAGTGGTGACACAG-4	NA	NA	NA	11.03274361
CTACCTGCACAAATAG-4	NA	NA	NA	177.5063902		CTACCTGCACAAATAG-4	NA	NA	NA	14.20051122		CTACCTGCACAAATAG-4	NA	NA	NA	1.420051122
CTAGACACAATTGAGA-4	NA	NA	NA	282.2491731		CTAGACACAATTGAGA-4	NA	NA	NA	4.41014333		CTAGACACAATTGAGA-4	NA	NA	NA	17.64057332
CTCAACCCAAGTTTGC-4	NA	NA	NA	214.9369076		CTCAACCCAAGTTTGC-4	NA	NA	NA	60.37553583		CTCAACCCAAGTTTGC-4	NA	NA	NA	2.415021433
CTCAAGAGTGGGCTCT-4	NA	NA	NA	121.0804098		CTCAAGAGTGGGCTCT-4	NA	NA	NA	43.4647625		CTCAAGAGTGGGCTCT-4	NA	NA	NA	0
CTCAGAAGTTCGTGCG-4	NA	NA	NA	157.665445		CTCAGAAGTTCGTGCG-4	NA	NA	NA	105.1102967		CTCAGAAGTTCGTGCG-4	NA	NA	NA	0
CTCCACAGTGGTCTTA-4	NA	NA	NA	160.3977865		CTCCACAGTGGTCTTA-4	NA	NA	NA	32.0795573		CTCCACAGTGGTCTTA-4	NA	NA	NA	6.41591146
CTGAGCGCACTACTTT-4	NA	NA	NA	290.7126318		CTGAGCGCACTACTTT-4	NA	NA	NA	7.718034474		CTGAGCGCACTACTTT-4	NA	NA	NA	12.86339079
CTGCAGGAGTCATGAA-4	NA	NA	NA	113.1660292		CTGCAGGAGTCATGAA-4	NA	NA	NA	6.287001624		CTGCAGGAGTCATGAA-4	NA	NA	NA	2.095667208
CTGCCATTCCGCTGTT-4	NA	NA	NA	85.89026389		CTGCCATTCCGCTGTT-4	NA	NA	NA	15.82189072		CTGCCATTCCGCTGTT-4	NA	NA	NA	4.520540205
CTGTGAAAGCCAGACA-4	NA	NA	NA	179.7385621		CTGTGAAAGCCAGACA-4	NA	NA	NA	44.93464052		CTGTGAAAGCCAGACA-4	NA	NA	NA	0
CTTCCGAGTCCTCCTA-4	NA	NA	NA	104.2798175		CTTCCGAGTCCTCCTA-4	NA	NA	NA	21.72496198		CTTCCGAGTCCTCCTA-4	NA	NA	NA	4.344992396
CTTCGGTCACATGACT-4	NA	NA	NA	285.6826487		CTTCGGTCACATGACT-4	NA	NA	NA	17.7167534		CTTCGGTCACATGACT-4	NA	NA	NA	8.858376702
CTTTCAAAGACCAAAT-4	NA	NA	NA	181.5549556		CTTTCAAAGACCAAAT-4	NA	NA	NA	31.30257855		CTTTCAAAGACCAAAT-4	NA	NA	NA	9.390773565
GAAACCTCAGTTTCGA-4	NA	NA	NA	105.3221289		GAAACCTCAGTTTCGA-4	NA	NA	NA	42.57703081		GAAACCTCAGTTTCGA-4	NA	NA	NA	0
GAAATGAAGAGCTTTC-4	NA	NA	NA	110.6989342		GAAATGAAGAGCTTTC-4	NA	NA	NA	28.26355768		GAAATGAAGAGCTTTC-4	NA	NA	NA	0
GAACGTTCACATTCTT-4	NA	NA	NA	396.1808169		GAACGTTCACATTCTT-4	NA	NA	NA	7.923616338		GAACGTTCACATTCTT-4	NA	NA	NA	12.67778614
GAAGAATCACCTATCC-4	NA	NA	NA	167.9841897		GAAGAATCACCTATCC-4	NA	NA	NA	88.93280632		GAAGAATCACCTATCC-4	NA	NA	NA	7.411067194
GACCTTCTCTTGCAAG-4	NA	NA	NA	108.9394425		GACCTTCTCTTGCAAG-4	NA	NA	NA	43.57577699		GACCTTCTCTTGCAAG-4	NA	NA	NA	1.2816405
GACGTTAAGTGGTGAC-4	NA	NA	NA	61.66495375		GACGTTAAGTGGTGAC-4	NA	NA	NA	20.55498458		GACGTTAAGTGGTGAC-4	NA	NA	NA	20.55498458
GACTATGCACAATCTG-4	NA	NA	NA	127.7048599		GACTATGCACAATCTG-4	NA	NA	NA	70.94714438		GACTATGCACAATCTG-4	NA	NA	NA	2.837885775
GACTCAACAGTTTCAG-4	NA	NA	NA	452.3994812		GACTCAACAGTTTCAG-4	NA	NA	NA	24.90272374		GACTCAACAGTTTCAG-4	NA	NA	NA	0
GAGACCCAGATCCTAC-4	NA	NA	NA	164.7885617		GAGACCCAGATCCTAC-4	NA	NA	NA	24.23361202		GAGACCCAGATCCTAC-4	NA	NA	NA	0
GAGTGAGTCCTAGCTC-4	NA	NA	NA	168.0892974		GAGTGAGTCCTAGCTC-4	NA	NA	NA	110.3086014		GAGTGAGTCCTAGCTC-4	NA	NA	NA	5.252790545
GATCCCTTCAGCAATC-4	NA	NA	NA	317.2730252		GATCCCTTCAGCAATC-4	NA	NA	NA	13.11045559		GATCCCTTCAGCAATC-4	NA	NA	NA	6.555227794
GATTGGTGTGTAAATG-4	NA	NA	NA	313.7551387		GATTGGTGTGTAAATG-4	NA	NA	NA	9.450455985		GATTGGTGTGTAAATG-4	NA	NA	NA	1.890091197
GATTGGTTCGACCACG-4	NA	NA	NA	141.5762152		GATTGGTTCGACCACG-4	NA	NA	NA	28.31524304		GATTGGTTCGACCACG-4	NA	NA	NA	7.550731477
GCAACCGGTTTCACAG-4	NA	NA	NA	244.1933102		GCAACCGGTTTCACAG-4	NA	NA	NA	20.44409109		GCAACCGGTTTCACAG-4	NA	NA	NA	4.543131353
GCACGGTTCTAGTCAG-4	NA	NA	NA	403.2166723		GCACGGTTCTAGTCAG-4	NA	NA	NA	9.061048816		GCACGGTTCTAGTCAG-4	NA	NA	NA	0
GCACTAACACACAGCC-4	NA	NA	NA	125.8883249		GCACTAACACACAGCC-4	NA	NA	NA	52.79187817		GCACTAACACACAGCC-4	NA	NA	NA	6.091370558
GCACTAATCAAGGAGC-4	NA	NA	NA	136.8331031		GCACTAATCAAGGAGC-4	NA	NA	NA	10.52562331		GCACTAATCAAGGAGC-4	NA	NA	NA	21.05124663
GCAGTTACACAAATGA-4	NA	NA	NA	119.7833705		GCAGTTACACAAATGA-4	NA	NA	NA	12.74291176		GCAGTTACACAAATGA-4	NA	NA	NA	5.097164702
GCATTAGAGCTAGCCC-4	NA	NA	NA	196.7120978		GCATTAGAGCTAGCCC-4	NA	NA	NA	50.58311086		GCATTAGAGCTAGCCC-4	NA	NA	NA	0
GCGATCGCATAGAATG-4	NA	NA	NA	351.9498919		GCGATCGCATAGAATG-4	NA	NA	NA	13.42181791		GCGATCGCATAGAATG-4	NA	NA	NA	1.491313101
GCGTGCACACACTTAG-4	NA	NA	NA	217.7217673		GCGTGCACACACTTAG-4	NA	NA	NA	3.922914726		GCGTGCACACACTTAG-4	NA	NA	NA	11.76874418
GCTACCTCAGAGCCCT-4	NA	NA	NA	299.0948445		GCTACCTCAGAGCCCT-4	NA	NA	NA	102.3219205		GCTACCTCAGAGCCCT-4	NA	NA	NA	0
GCTACCTTCCGCATAA-4	NA	NA	NA	179.4700782		GCTACCTTCCGCATAA-4	NA	NA	NA	65.48232584		GCTACCTTCCGCATAA-4	NA	NA	NA	0
GCTCAAAGTAGCGTAG-4	NA	NA	NA	181.3236627		GCTCAAAGTAGCGTAG-4	NA	NA	NA	27.19854941		GCTCAAAGTAGCGTAG-4	NA	NA	NA	0
GGAACCCAGATAGTCA-4	NA	NA	NA	407.693916		GGAACCCAGATAGTCA-4	NA	NA	NA	4.181476061		GGAACCCAGATAGTCA-4	NA	NA	NA	2.090738031
GGAACCCGTTTACCAG-4	NA	NA	NA	167.0843776		GGAACCCGTTTACCAG-4	NA	NA	NA	13.92369813		GGAACCCGTTTACCAG-4	NA	NA	NA	5.569479254
GGAATCTGTTCAGCTA-4	NA	NA	NA	186.6171325		GGAATCTGTTCAGCTA-4	NA	NA	NA	112.3158668		GGAATCTGTTCAGCTA-4	NA	NA	NA	3.455872824
GGAGCAAGTTGGAGAC-4	NA	NA	NA	211.2976059		GGAGCAAGTTGGAGAC-4	NA	NA	NA	57.93644032		GGAGCAAGTTGGAGAC-4	NA	NA	NA	3.408025901
GGGACTCCAGCGCGTT-4	NA	NA	NA	128.1510834		GGGACTCCAGCGCGTT-4	NA	NA	NA	26.97917545		GGGACTCCAGCGCGTT-4	NA	NA	NA	0
GGGAGATAGAAGCCTG-4	NA	NA	NA	171.06201		GGGAGATAGAAGCCTG-4	NA	NA	NA	11.87930625		GGGAGATAGAAGCCTG-4	NA	NA	NA	0
GGGATCCTCTCGTGGG-4	NA	NA	NA	169.9119434		GGGATCCTCTCGTGGG-4	NA	NA	NA	13.6425648		GGGATCCTCTCGTGGG-4	NA	NA	NA	7.441398983
GGGATGAAGGAACTAT-4	NA	NA	NA	313.3903134		GGGATGAAGGAACTAT-4	NA	NA	NA	10.95770327		GGGATGAAGGAACTAT-4	NA	NA	NA	6.574621959
GGGTGTCTCGGACTTA-4	NA	NA	NA	232.1153323		GGGTGTCTCGGACTTA-4	NA	NA	NA	21.7608124		GGGTGTCTCGGACTTA-4	NA	NA	NA	21.7608124
GGGTTTAAGTTACGAA-4	NA	NA	NA	175.9704251		GGGTTTAAGTTACGAA-4	NA	NA	NA	11.82994455		GGGTTTAAGTTACGAA-4	NA	NA	NA	1.478743068
GGTAACTGTGCTAGCC-4	NA	NA	NA	204.9150964		GGTAACTGTGCTAGCC-4	NA	NA	NA	12.89675432		GGTAACTGTGCTAGCC-4	NA	NA	NA	2.865945404
GGTGAAGGTCCTGGGT-4	NA	NA	NA	180.3108808		GGTGAAGGTCCTGGGT-4	NA	NA	NA	4.14507772		GGTGAAGGTCCTGGGT-4	NA	NA	NA	12.43523316
GGTGTTATCCGAGAAG-4	NA	NA	NA	163.8193307		GGTGTTATCCGAGAAG-4	NA	NA	NA	28.08331383		GGTGTTATCCGAGAAG-4	NA	NA	NA	0
GTAAGTCAGAATCCCT-4	NA	NA	NA	183.6167324		GTAAGTCAGAATCCCT-4	NA	NA	NA	18.10305812		GTAAGTCAGAATCCCT-4	NA	NA	NA	10.34460464
GTAAGTCTCACTACTT-4	NA	NA	NA	538.5276425		GTAAGTCTCACTACTT-4	NA	NA	NA	38.19344982		GTAAGTCTCACTACTT-4	NA	NA	NA	0
GTACAACGTACCCAGC-4	NA	NA	NA	230.8613743		GTACAACGTACCCAGC-4	NA	NA	NA	17.42349995		GTACAACGTACCCAGC-4	NA	NA	NA	0
GTCAAACAGGTGATAT-4	NA	NA	NA	238.2181284		GTCAAACAGGTGATAT-4	NA	NA	NA	14.2930877		GTCAAACAGGTGATAT-4	NA	NA	NA	7.94060428
GTCATTTGTCGACTGC-4	NA	NA	NA	223.5460993		GTCATTTGTCGACTGC-4	NA	NA	NA	65.81560284		GTCATTTGTCGACTGC-4	NA	NA	NA	1.134751773
GTCTTTAAGGTGCTAG-4	NA	NA	NA	156.9483776		GTCTTTAAGGTGCTAG-4	NA	NA	NA	34.11921253		GTCTTTAAGGTGCTAG-4	NA	NA	NA	0
GTGAGTTGTTCTCGTC-4	NA	NA	NA	195.911414		GTGAGTTGTTCTCGTC-4	NA	NA	NA	17.03577513		GTGAGTTGTTCTCGTC-4	NA	NA	NA	29.81260647
GTGATGTTCCTTGACC-4	NA	NA	NA	157.7779604		GTGATGTTCCTTGACC-4	NA	NA	NA	29.58336757		GTGATGTTCCTTGACC-4	NA	NA	NA	0
GTGCGTGAGGCGAACT-4	NA	NA	NA	172.0930233		GTGCGTGAGGCGAACT-4	NA	NA	NA	4.651162791		GTGCGTGAGGCGAACT-4	NA	NA	NA	4.651162791
GTGCGTGGTGGGAGAG-4	NA	NA	NA	195.6468574		GTGCGTGGTGGGAGAG-4	NA	NA	NA	6.521561914		GTGCGTGGTGGGAGAG-4	NA	NA	NA	6.521561914
GTGGAAGGTAGTTAGA-4	NA	NA	NA	157.9575719		GTGGAAGGTAGTTAGA-4	NA	NA	NA	25.71402333		GTGGAAGGTAGTTAGA-4	NA	NA	NA	40.40775094
GTGTGATGTCGGATTT-4	NA	NA	NA	149.4238318		GTGTGATGTCGGATTT-4	NA	NA	NA	43.05432443		GTGTGATGTCGGATTT-4	NA	NA	NA	7.597821958
GTTGTCCAGCTGAAAT-4	NA	NA	NA	328.2755988		GTTGTCCAGCTGAAAT-4	NA	NA	NA	7.634316252		GTTGTCCAGCTGAAAT-4	NA	NA	NA	7.634316252
GTTGTGAAGAAAGCGA-4	NA	NA	NA	163.0837658		GTTGTGAAGAAAGCGA-4	NA	NA	NA	44.47739066		GTTGTGAAGAAAGCGA-4	NA	NA	NA	4.235941968
TAAGTCGGTCTGTGCG-4	NA	NA	NA	107.1892141		TAAGTCGGTCTGTGCG-4	NA	NA	NA	19.26056191		TAAGTCGGTCTGTGCG-4	NA	NA	NA	5.02449441
TACATTCTCCCAATAG-4	NA	NA	NA	231.8239646		TACATTCTCCCAATAG-4	NA	NA	NA	4.711869199		TACATTCTCCCAATAG-4	NA	NA	NA	30.15596287
TACCCACCACAGACGA-4	NA	NA	NA	175.3676814		TACCCACCACAGACGA-4	NA	NA	NA	149.2490905		TACCCACCACAGACGA-4	NA	NA	NA	2.487484842
TAGTGCACACTCCACT-4	NA	NA	NA	232.8095119		TAGTGCACACTCCACT-4	NA	NA	NA	152.9891078		TAGTGCACACTCCACT-4	NA	NA	NA	0
TATCTTGTCGAGAGAC-4	NA	NA	NA	208.4678535		TATCTTGTCGAGAGAC-4	NA	NA	NA	20.29333087		TATCTTGTCGAGAGAC-4	NA	NA	NA	0
TCACACCTCCCTATTA-4	NA	NA	NA	207.4752098		TCACACCTCCCTATTA-4	NA	NA	NA	33.56216629		TCACACCTCCCTATTA-4	NA	NA	NA	3.051106026
TCACTATCATGGCACC-4	NA	NA	NA	192.7876754		TCACTATCATGGCACC-4	NA	NA	NA	17.2131853		TCACTATCATGGCACC-4	NA	NA	NA	0
TCAGGGCAGCCTCATA-4	NA	NA	NA	79.33945293		TCAGGGCAGCCTCATA-4	NA	NA	NA	11.07062134		TCAGGGCAGCCTCATA-4	NA	NA	NA	14.76082845
TCAGGGCGTTGTTTGG-4	NA	NA	NA	213.1308182		TCAGGGCGTTGTTTGG-4	NA	NA	NA	12.2488976		TCAGGGCGTTGTTTGG-4	NA	NA	NA	0
TCATATCTCTGTGCTC-4	NA	NA	NA	148.361838		TCATATCTCTGTGCTC-4	NA	NA	NA	29.67236761		TCATATCTCTGTGCTC-4	NA	NA	NA	11.53925407
TCCCAGTCAGCGACAA-4	NA	NA	NA	141.9972218		TCCCAGTCAGCGACAA-4	NA	NA	NA	30.86896126		TCCCAGTCAGCGACAA-4	NA	NA	NA	0
TCCGAAATCCGTGACG-4	NA	NA	NA	166.2625563		TCCGAAATCCGTGACG-4	NA	NA	NA	159.3349498		TCCGAAATCCGTGACG-4	NA	NA	NA	6.927606512
TCGATTTAGCCGCTTG-4	NA	NA	NA	96.6727363		TCGATTTAGCCGCTTG-4	NA	NA	NA	17.8778348		TCGATTTAGCCGCTTG-4	NA	NA	NA	4.634994206
TCGGGTGGTACTGCCG-4	NA	NA	NA	166.4451251		TCGGGTGGTACTGCCG-4	NA	NA	NA	9.246951396		TCGGGTGGTACTGCCG-4	NA	NA	NA	6.935213547
TCTACATAGTCGCGAA-4	NA	NA	NA	166.5148953		TCTACATAGTCGCGAA-4	NA	NA	NA	20.81436191		TCTACATAGTCGCGAA-4	NA	NA	NA	0
TCTATACGTATTGAGA-4	NA	NA	NA	249.4108405		TCTATACGTATTGAGA-4	NA	NA	NA	15.71091909		TCTATACGTATTGAGA-4	NA	NA	NA	3.927729772
TCTATCACACATGTTG-4	NA	NA	NA	199.0688714		TCTATCACACATGTTG-4	NA	NA	NA	0		TCTATCACACATGTTG-4	NA	NA	NA	23.54578049
TCTCACGTCTCGCTTG-4	NA	NA	NA	108.563674		TCTCACGTCTCGCTTG-4	NA	NA	NA	34.28326548		TCTCACGTCTCGCTTG-4	NA	NA	NA	8.57081637
TCTCAGCCACAAGTTC-4	NA	NA	NA	206.4530686		TCTCAGCCACAAGTTC-4	NA	NA	NA	103.7906137		TCTCAGCCACAAGTTC-4	NA	NA	NA	5.640794224
TCTTAGTTCACCTCTG-4	NA	NA	NA	935.4896892		TCTTAGTTCACCTCTG-4	NA	NA	NA	9.619431251		TCTTAGTTCACCTCTG-4	NA	NA	NA	0
TGAATCGGTTCGAAGG-4	NA	NA	NA	146.9592961		TGAATCGGTTCGAAGG-4	NA	NA	NA	27.07144929		TGAATCGGTTCGAAGG-4	NA	NA	NA	1.933674949
TGAATCGTCCGCTAGG-4	NA	NA	NA	63.30783434		TGAATCGTCCGCTAGG-4	NA	NA	NA	34.2917436		TGAATCGTCCGCTAGG-4	NA	NA	NA	31.65391717
TGACAGTCAAAGGGCT-4	NA	NA	NA	199.0632319		TGACAGTCAAAGGGCT-4	NA	NA	NA	64.4028103		TGACAGTCAAAGGGCT-4	NA	NA	NA	17.56440281
TGATCAGTCGTAGCCG-4	NA	NA	NA	225.382345		TGATCAGTCGTAGCCG-4	NA	NA	NA	50.08496557		TGATCAGTCGTAGCCG-4	NA	NA	NA	3.57749754
TGCACGGCAGTCGGTC-4	NA	NA	NA	309.8840953		TGCACGGCAGTCGGTC-4	NA	NA	NA	10.4636188		TGCACGGCAGTCGGTC-4	NA	NA	NA	7.244043786
TGCCGAGGTACTTGTG-4	NA	NA	NA	212.7188123		TGCCGAGGTACTTGTG-4	NA	NA	NA	165.4479651		TGCCGAGGTACTTGTG-4	NA	NA	NA	2.954427949
TGCCGAGTCTAGTGTG-4	NA	NA	NA	192.0307249		TGCCGAGTCTAGTGTG-4	NA	NA	NA	19.20307249		TGCCGAGTCTAGTGTG-4	NA	NA	NA	5.48659214
TGCTTGCGTGTATACC-4	NA	NA	NA	127.0761342		TGCTTGCGTGTATACC-4	NA	NA	NA	4.458811727		TGCTTGCGTGTATACC-4	NA	NA	NA	4.458811727
TGGAACTTCTACACTT-4	NA	NA	NA	149.4803223		TGGAACTTCTACACTT-4	NA	NA	NA	0		TGGAACTTCTACACTT-4	NA	NA	NA	0
TGGCGTGGTCGCTTGG-4	NA	NA	NA	254.1436464		TGGCGTGGTCGCTTGG-4	NA	NA	NA	44.19889503		TGGCGTGGTCGCTTGG-4	NA	NA	NA	0
TGGGATTGTACGATGG-4	NA	NA	NA	158.187752		TGGGATTGTACGATGG-4	NA	NA	NA	26.10865809		TGGGATTGTACGATGG-4	NA	NA	NA	21.50124784
TGGGCGTCACCTTCGT-4	NA	NA	NA	201.1695906		TGGGCGTCACCTTCGT-4	NA	NA	NA	4.678362573		TGGGCGTCACCTTCGT-4	NA	NA	NA	32.74853801
TGGTTAGCATAGGTAA-4	NA	NA	NA	134.4961648		TGGTTAGCATAGGTAA-4	NA	NA	NA	10.50751287		TGGTTAGCATAGGTAA-4	NA	NA	NA	16.81202059
TGTAAGCCAGAGTCAG-4	NA	NA	NA	148.9853583		TGTAAGCCAGAGTCAG-4	NA	NA	NA	10.2748523		TGTAAGCCAGAGTCAG-4	NA	NA	NA	5.137426149
TGTAGACCACACCGAC-4	NA	NA	NA	236.2841884		TGTAGACCACACCGAC-4	NA	NA	NA	9.710309112		TGTAGACCACACCGAC-4	NA	NA	NA	0
TGTAGACGTCATATGC-4	NA	NA	NA	240.9416958		TGTAGACGTCATATGC-4	NA	NA	NA	84.60548096		TGTAGACGTCATATGC-4	NA	NA	NA	5.517748759
TGTGATGAGTGGTCAG-4	NA	NA	NA	126.2119213		TGTGATGAGTGGTCAG-4	NA	NA	NA	36.71619528		TGTGATGAGTGGTCAG-4	NA	NA	NA	4.589524411
TGTGTGAAGCGGGTTA-4	NA	NA	NA	195.427008		TGTGTGAAGCGGGTTA-4	NA	NA	NA	23.45124096		TGTGTGAAGCGGGTTA-4	NA	NA	NA	0
TGTTCTAAGCAGCAGT-4	NA	NA	NA	165.9423153		TGTTCTAAGCAGCAGT-4	NA	NA	NA	28.97405505		TGTTCTAAGCAGCAGT-4	NA	NA	NA	5.268010009
TGTTCTAAGTGCCTCG-4	NA	NA	NA	150.9865599		TGTTCTAAGTGCCTCG-4	NA	NA	NA	0		TGTTCTAAGTGCCTCG-4	NA	NA	NA	11.43837575
TGTTTGTTCAGCTTCC-4	NA	NA	NA	147.7851084		TGTTTGTTCAGCTTCC-4	NA	NA	NA	42.22431668		TGTTTGTTCAGCTTCC-4	NA	NA	NA	3.01602262
TTAATCCCAAATGAAC-4	NA	NA	NA	136.1505363		TTAATCCCAAATGAAC-4	NA	NA	NA	33.39541455		TTAATCCCAAATGAAC-4	NA	NA	NA	5.137756085
TTACGCCCAAGCGGAT-4	NA	NA	NA	162.969131		TTACGCCCAAGCGGAT-4	NA	NA	NA	38.06578243		TTACGCCCAAGCGGAT-4	NA	NA	NA	3.568667103
TTATTGCCAACCAATC-4	NA	NA	NA	182.74955		TTATTGCCAACCAATC-4	NA	NA	NA	101.066039		TTATTGCCAACCAATC-4	NA	NA	NA	2.768932576
TTCCACGTCATTCTTG-4	NA	NA	NA	164.7875108		TTCCACGTCATTCTTG-4	NA	NA	NA	273.2003469		TTCCACGTCATTCTTG-4	NA	NA	NA	0
TTCCGGTCACCTATCC-4	NA	NA	NA	132.231405		TTCCGGTCACCTATCC-4	NA	NA	NA	66.11570248		TTCCGGTCACCTATCC-4	NA	NA	NA	30.69657615
TTCTGTATCCGACATA-4	NA	NA	NA	170.3728289		TTCTGTATCCGACATA-4	NA	NA	NA	84.08009736		TTCTGTATCCGACATA-4	NA	NA	NA	6.637902423
TTGCTGCCACCGTGCA-4	NA	NA	NA	129.3647986		TTGCTGCCACCGTGCA-4	NA	NA	NA	16.17059983		TTGCTGCCACCGTGCA-4	NA	NA	NA	4.042649957
TTGGATGGTGACTATC-4	NA	NA	NA	153.7950349		TTGGATGGTGACTATC-4	NA	NA	NA	102.5300233		TTGGATGGTGACTATC-4	NA	NA	NA	0
TTGTTGTGTAACGGTG-4	NA	NA	NA	243.2535158		TTGTTGTGTAACGGTG-4	NA	NA	NA	30.40668947		TTGTTGTGTAACGGTG-4	NA	NA	NA	0
TTTACCACACGTCATA-4	NA	NA	NA	231.7104921		TTTACCACACGTCATA-4	NA	NA	NA	85.91512627		TTTACCACACGTCATA-4	NA	NA	NA	0
TTTCATGAGTGAGTTA-4	NA	NA	NA	159.5648232		TTTCATGAGTGAGTTA-4	NA	NA	NA	58.02357208		TTTCATGAGTGAGTTA-4	NA	NA	NA	0
TTTGTTGGTTGTACGT-4	NA	NA	NA	200.4555809		TTTGTTGGTTGTACGT-4	NA	NA	NA	54.66970387		TTTGTTGGTTGTACGT-4	NA	NA	NA	9.111617312
