# Supplementary material for: Gene-expression memory-based prediction of cell lineages from scRNA-seq datasets
Source: Nat Commun. 2024 Mar 29;15:2744. doi: 10.1038/s41467-024-47158-y (PMC10980719; doi:10.1038/s41467-024-47158-y)
Supplement: Supplementary file 11 — Source Data [file 41467_2024_47158_MOESM11_ESM.zip › Source Data files/Source Data file S19a.csv]

ORGANOID															mESC																CRYPT
	x	y	node	K	cluster	size	sc3_stability	.ggraph.orig_index	circular	.ggraph.index		sc3_stability	K			x	y	node	K	cluster	size	sc3_stability	.ggraph.orig_index	circular	.ggraph.index		sc3_stability	K				x	y	node	K	cluster	size	sc3_stability	.ggraph.orig_index	circular	.ggraph.index		sc3_stability	K
1	-692.6428108	195	K2C1	2	1	2	0.150230376	1	FALSE	1		0	1		14	-562.3829448	62	K2C14	2	14	2	0.984126984	14	FALSE	14		0.048571429	1			1	-155.2893836	96	K2C1	2	1	2	0.183820553	1	FALSE	1		0	1
3	-688.1428108	195	K2C3	2	3	2	0.094107927	3	FALSE	3		0	2		22	-384.9788673	62	K2C22	2	22	2	0.331626483	22	FALSE	22		0.44	2			2	-153.2893836	96	K2C2	2	2	2	0.096201678	2	FALSE	2		0	2
5	-680.8928108	195	K2C5	2	5	2	0.347233609	5	FALSE	5		0	3		29	-358.0969229	62	K2C29	2	29	2	0.549026152	29	FALSE	29		0.622857143	3			3	-152.2893836	96	K2C3	2	3	2	0.096201678	3	FALSE	3		0.025	3
8	-676.8928108	195	K2C8	2	8	2	0.223657015	8	FALSE	8		0	4		41	-326.5969229	62	K2C41	2	41	2	0.512831613	41	FALSE	41		0.677142857	4			4	-149.7893836	96	K2C4	2	4	2	0.143403446	4	FALSE	4		0.05	4
9	-674.3928108	195	K2C9	2	9	2	0.132212579	9	FALSE	9		0	5		50	-305.5969229	62	K2C50	2	50	2	0.608496142	50	FALSE	50		0.714285714	5			5	-149.7893836	96	K2C5	2	5	2	0.101356317	5	FALSE	5		0.05	5
11	-677.3928108	195	K2C11	2	11	2	0.094107927	11	FALSE	11		0	6		59	-276.5969229	62	K2C59	2	59	2	0.984126984	59	FALSE	59		0.72	6			6	-146.7893836	96	K2C6	2	6	2	0.124552194	6	FALSE	6		0.075	6
12	-671.3928108	195	K2C12	2	12	2	0.122323233	12	FALSE	12		0	7		67	-260.0969229	62	K2C67	2	67	2	0.543259967	67	FALSE	67		0.722857143	7			7	-145.7893836	96	K2C7	2	7	2	0.157885527	7	FALSE	7		0.075	7
19	-665.1428108	195	K2C19	2	19	2	0.154056906	19	FALSE	19		0	8		73	-241.8469229	62	K2C73	2	73	2	0.984126984	73	FALSE	73		0.722857143	8			8	-145.7893836	96	K2C8	2	8	2	0.148558085	8	FALSE	8		0.15	8
22	-648.1428108	195	K2C22	2	22	2	0.186428849	22	FALSE	22		0	9		77	-230.0969229	62	K2C77	2	77	2	0.53391999	77	FALSE	77		0.725714286	9			9	-142.7893836	96	K2C9	2	9	2	0.235786034	9	FALSE	9		0.15	9
27	-637.1428108	195	K2C27	2	27	2	0.258479717	27	FALSE	27		0.014285714	10		91	-202.2635895	62	K2C91	2	91	2	0.231604289	91	FALSE	91		0.725714286	10			10	-143.7893836	96	K2C10	2	10	2	0.177194969	10	FALSE	10		0.175	10
28	-633.3928108	195	K2C28	2	28	2	0.139266097	28	FALSE	28		0.014285714	11		116	-152.0760895	62	K2C116	2	116	2	0.357600436	116	FALSE	116		0.725714286	11			11	-143.7893836	96	K2C11	2	11	2	0.101356317	11	FALSE	11		0.2	11
31	-627.3928108	195	K2C31	2	31	2	0.163280805	31	FALSE	31		0.028571429	12		120	-145.0760895	62	K2C120	2	120	2	0.468750493	120	FALSE	120		0.725714286	12			12	-139.7893836	96	K2C12	2	12	2	0.179085003	12	FALSE	12		0.2	12
49	-601.3928108	195	K2C49	2	49	2	0.109462577	49	FALSE	49		0.057142857	13		124	-136.5760895	62	K2C124	2	124	2	0.318318049	124	FALSE	124		0.725714286	13			13	-138.7893836	96	K2C13	2	13	2	0.179085003	13	FALSE	13		0.225	13
52	-596.3928108	195	K2C52	2	52	2	0.100368723	52	FALSE	52		0.057142857	14		125	-131.0760895	62	K2C125	2	125	2	0.289420494	125	FALSE	125		0.725714286	14			14	-136.7893836	96	K2C14	2	14	2	0.188813362	14	FALSE	14		0.25	14
59	-582.3928108	195	K2C59	2	59	2	0.087636861	59	FALSE	59		0.071428571	15		133	-115.0760895	62	K2C133	2	133	2	0.173177533	133	FALSE	133		0.725714286	15			15	-134.7893836	96	K2C15	2	15	2	0.546439183	15	FALSE	15		0.25	15
60	-580.3928108	195	K2C60	2	60	2	0.086050092	60	FALSE	60		0.071428571	16		137	-194.0760895	62	K2C137	2	137	2	0.442983119	137	FALSE	137		0.725714286	16			26	-114.2893836	96	K2C26	2	26	2	0.113015317	26	FALSE	26		0.25	16
61	-578.3928108	195	K2C61	2	61	2	0.12912568	61	FALSE	61		0.1	17		138	-107.5760895	62	K2C138	2	138	2	0.938502015	138	FALSE	138		0.725714286	17			27	-112.2893836	96	K2C27	2	27	2	0.183707511	27	FALSE	27		0.3	17
74	-575.1428108	195	K2C74	2	74	2	0.109462577	74	FALSE	74		0.114285714	18		141	-101.5760895	62	K2C141	2	141	2	0.290538405	141	FALSE	141		0.728571429	18			28	-110.2893836	96	K2C28	2	28	2	0.145661365	28	FALSE	28		0.3	18
89	-533.6428108	195	K2C89	2	89	2	0.077470772	89	FALSE	89		0.114285714	19		149	-104.5760895	62	K2C149	2	149	2	0.318318049	149	FALSE	149		0.728571429	19			29	-108.2893836	96	K2C29	2	29	2	0.149097791	29	FALSE	29		0.325	19
90	-531.1428108	195	K2C90	2	90	2	0.096897773	90	FALSE	90		0.114285714	20		160	-45.01276777	62	K2C160	2	160	2	0.3427154	160	FALSE	160		0.728571429	20			30	-109.2893836	96	K2C30	2	30	2	0.126761021	30	FALSE	30		0.325	20
91	-529.1428108	195	K2C91	2	91	2	0.266870078	91	FALSE	91		0.114285714	21		168	-28.26276777	62	K2C168	2	168	2	0.494413931	168	FALSE	168		0.728571429	21			31	-108.2893836	96	K2C31	2	31	2	0.126761021	31	FALSE	31		0.325	21
92	-527.1428108	195	K2C92	2	92	2	0.142154658	92	FALSE	92		0.142857143	22		169	-48.3461011	62	K2C169	2	169	2	0.209388515	169	FALSE	169		0.728571429	22			32	-104.2893836	96	K2C32	2	32	2	0.182791131	32	FALSE	32		0.35	22
97	-509.3719775	195	K2C97	2	97	2	0.1200643	97	FALSE	97		0.142857143	23		174	-13.76276777	62	K2C174	2	174	2	0.843556435	174	FALSE	174		0.728571429	23			33	-106.2893836	96	K2C33	2	33	2	0.113015317	33	FALSE	33		0.35	23
99	-506.3719775	195	K2C99	2	99	2	0.150160938	99	FALSE	99		0.171428571	24		180	-1.762767769	62	K2C180	2	180	2	0.273132531	180	FALSE	180		0.728571429	24			34	-101.2893836	96	K2C34	2	34	2	0.242503024	34	FALSE	34		0.375	24
100	-504.3719775	195	K2C100	2	100	2	0.180147771	100	FALSE	100		0.171428571	25		183	3.237232231	62	K2C183	2	183	2	0.305901463	183	FALSE	183		0.728571429	25			35	-98.78938356	96	K2C35	2	35	2	0.207728803	35	FALSE	35		0.375	25
101	-502.3719775	195	K2C101	2	101	2	0.112699346	101	FALSE	101		0.171428571	26		196	31.23723223	62	K2C196	2	196	2	0.310097537	196	FALSE	196		0.728571429	26			36	-96.78938356	96	K2C36	2	36	2	0.171434561	36	FALSE	36		0.4	26
103	-499.3719775	195	K2C103	2	103	2	0.071851391	103	FALSE	103		0.171428571	27		197	33.73723223	62	K2C197	2	197	2	0.511346396	197	FALSE	197		0.728571429	27			37	-94.78938356	96	K2C37	2	37	2	0.182934315	37	FALSE	37		0.4	27
112	-501.3719775	195	K2C112	2	112	2	0.077470772	112	FALSE	112		0.185714286	28		207	56.07056556	62	K2C207	2	207	2	0.984126984	207	FALSE	207		0.728571429	28			38	-92.28938356	96	K2C38	2	38	2	0.152374669	38	FALSE	38		0.45	28
127	-460.3719775	195	K2C127	2	127	2	0.367109602	127	FALSE	127		0.214285714	29		214	67.07056556	62	K2C214	2	214	2	0.733406318	214	FALSE	214		0.728571429	29			39	-89.78938356	96	K2C39	2	39	2	0.216892606	39	FALSE	39		0.45	29
128	-458.3719775	195	K2C128	2	128	2	0.11631263	128	FALSE	128		0.228571429	30		230	96.57056556	62	K2C230	2	230	2	0.984126984	230	FALSE	230		0.728571429	30			40	-87.78938356	96	K2C40	2	40	2	0.144986352	40	FALSE	40		0.475	30
129	-456.3719775	195	K2C129	2	129	2	0.149686396	129	FALSE	129		0.242857143	31		317	305.5001687	62	K2C317	2	317	2	0.575057248	317	FALSE	317		0.728571429	31			41	-85.78938356	96	K2C41	2	41	2	0.0985946	41	FALSE	41		0.475	31
130	-454.3719775	195	K2C130	2	130	2	0.062192238	130	FALSE	130		0.242857143	32		347	368.5279465	62	K2C347	2	347	2	0.365653093	347	FALSE	347		0.728571429	32			42	-82.78938356	96	K2C42	2	42	2	0.123508689	42	FALSE	42		0.5	32
132	-441.1219775	195	K2C132	2	132	2	0.086550732	132	FALSE	132		0.242857143	33		350	375.0279465	62	K2C350	2	350	2	0.380238631	350	FALSE	350		0.728571429	33			43	-82.78938356	96	K2C43	2	43	2	0.0985946	43	FALSE	43		0.5	33
133	-438.6219775	195	K2C133	2	133	2	0.137084268	133	FALSE	133		0.257142857	34		364	401.7779465	62	K2C364	2	364	2	0.36788262	364	FALSE	364		0.728571429	34			44	-80.78938356	96	K2C44	2	44	2	0.123508689	44	FALSE	44		0.5	34
136	-434.1219775	195	K2C136	2	136	2	0.137084268	136	FALSE	136		0.271428571	35		366	405.7779465	62	K2C366	2	366	2	0.739795124	366	FALSE	366		0.728571429	35			45	-100.7893836	96	K2C45	2	45	2	0.268593624	45	FALSE	45		0.5	35
157	-400.1219775	195	K2C157	2	157	2	0.333900633	157	FALSE	157		0.271428571	36		383	436.2779465	62	K2C383	2	383	2	0.169988801	383	FALSE	383		0.728571429	36			46	-86.78938356	96	K2C46	2	46	2	0.242503024	46	FALSE	46		0.5	36
169	-376.6219775	195	K2C169	2	169	2	0.139089174	169	FALSE	169		0.285714286	37		392	449.2779465	62	K2C392	2	392	2	0.984126984	392	FALSE	392		0.728571429	37			47	-81.78938356	96	K2C47	2	47	2	0.152374669	47	FALSE	47		0.5	37
171	-372.1219775	195	K2C171	2	171	2	0.162877516	171	FALSE	171		0.285714286	38		408	305.6529465	62	K2C408	2	408	2	0.280605106	408	FALSE	408		0.728571429	38			54	-65.28938356	96	K2C54	2	54	2	0.178701799	54	FALSE	54		0.5	38
174	-366.1219775	195	K2C174	2	174	2	0.467487982	174	FALSE	174		0.285714286	39		414	491.6529465	62	K2C414	2	414	2	0.663361494	414	FALSE	414		0.728571429	39			111	33.71061644	96	K2C111	2	111	2	0.100449664	111	FALSE	111		0.5	39
177	-359.1219775	195	K2C177	2	177	2	0.07549909	177	FALSE	177		0.3	40		421	502.6529465	62	K2C421	2	421	2	0.925788914	421	FALSE	421		0.728571429	40			112	35.71061644	96	K2C112	2	112	2	0.10388609	112	FALSE	112		0.5	40
178	-356.6219775	195	K2C178	2	178	2	0.07373325	178	FALSE	178		0.3	41		423	506.6529465	62	K2C423	2	423	2	0.263020878	423	FALSE	423		0.728571429	41			113	36.71061644	96	K2C113	2	113	2	0.10388609	113	FALSE	113		0.5	41
179	-353.1219775	195	K2C179	2	179	2	0.184543399	179	FALSE	179		0.3	42		466	572.6529465	62	K2C466	2	466	2	0.337526956	466	FALSE	466		0.728571429	42			114	38.71061644	96	K2C114	2	114	2	0.121068221	114	FALSE	114		0.5	42
181	-351.1219775	195	K2C181	2	181	2	0.184543399	181	FALSE	181		0.3	43		486	602.1529465	62	K2C486	2	486	2	0.842248697	486	FALSE	486		0.728571429	43			115	37.71061644	96	K2C115	2	115	2	0.100449664	115	FALSE	115		0.5	43
182	-349.1219775	195	K2C182	2	182	2	0.122988959	182	FALSE	182		0.3	44		494	613.1529465	62	K2C494	2	494	2	0.320979122	494	FALSE	494		0.728571429	44			116	41.71061644	96	K2C116	2	116	2	0.133782998	116	FALSE	116		0.525	44
185	-343.6219775	195	K2C185	2	185	2	0.051722841	185	FALSE	185		0.3	45		504	630.1529465	62	K2C504	2	504	2	0.549337316	504	FALSE	504		0.728571429	45			117	42.71061644	96	K2C117	2	117	2	0.133782998	117	FALSE	117		0.525	45
186	-354.6219775	195	K2C186	2	186	2	0.140789855	186	FALSE	186		0.3	46		585	-582.213809	61	K3C6	3	6	2	0.160302754	585	FALSE	585		0.728571429	46			118	44.71061644	96	K2C118	2	118	2	0.31608094	118	FALSE	118		0.525	46
193	-337.6219775	195	K2C193	2	193	2	0.122988959	193	FALSE	193		0.328571429	47		591	-567.8829448	61	K3C12	3	12	2	0.324302664	591	FALSE	591		0.728571429	47			119	46.71061644	96	K2C119	2	119	2	0.168392718	119	FALSE	119		0.525	47
194	-329.6219775	195	K2C194	2	194	2	0.111203911	194	FALSE	194		0.328571429	48		592	-564.8829448	61	K3C13	3	13	2	0.294677426	592	FALSE	592		0.728571429	48			120	48.71061644	96	K2C120	2	120	2	0.204475192	120	FALSE	120		0.525	48
219	-281.1219775	195	K2C219	2	219	2	0.047896311	219	FALSE	219		0.342857143	49		593	-562.3829448	61	K3C14	3	14	2	0.984126984	593	FALSE	593		0.728571429	49			121	50.71061644	96	K2C121	2	121	2	0.268830081	121	FALSE	121		0.525	49
223	-274.1219775	195	K2C223	2	223	2	0.093131319	223	FALSE	223		0.357142857	50		598	-536.8829448	61	K3C19	3	19	3	0.516402116	598	FALSE	598		0.728571429	50			122	53.71061644	96	K2C122	2	122	2	0.238839453	122	FALSE	122		0.525	50
227	-267.1219775	195	K2C227	2	227	2	0.212885408	227	FALSE	227		0.371428571	51		599	-526.0496115	61	K3C20	3	20	3	0.401850003	599	FALSE	599		0.728571429	51			123	54.71061644	96	K2C123	2	123	2	0.238839453	123	FALSE	123		0.525	51
229	-256.7886442	195	K2C229	2	229	2	0.128759706	229	FALSE	229		0.371428571	52		600	-522.5496115	61	K3C21	3	21	2	0.377664065	600	FALSE	600		0.728571429	52			152	105.4606164	96	K2C152	2	152	2	0.106917275	152	FALSE	152		0.525	52
234	-239.0108664	195	K2C234	2	234	2	0.068880089	234	FALSE	234		0.371428571	53		601	-384.9788673	61	K3C22	3	22	2	0.331626483	601	FALSE	601		0.728571429	53			153	106.4606164	96	K2C153	2	153	2	0.106917275	153	FALSE	153		0.525	53
242	-225.0108664	195	K2C242	2	242	2	0.19480318	242	FALSE	242		0.371428571	54		605	-365.0969229	61	K3C26	3	26	2	0.260901288	605	FALSE	605		0.728571429	54			154	107.4606164	96	K2C154	2	154	2	0.106917275	154	FALSE	154		0.525	54
246	-217.0108664	195	K2C246	2	246	2	0.075100494	246	FALSE	246		0.371428571	55		608	-358.0969229	61	K3C29	3	29	2	0.549026152	608	FALSE	608		0.728571429	55			155	109.4606164	96	K2C155	2	155	2	0.142999749	155	FALSE	155		0.525	55
247	-215.0108664	195	K2C247	2	247	2	0.134861941	247	FALSE	247		0.371428571	56		614	-340.2219229	61	K3C35	3	35	2	0.392265054	614	FALSE	614		0.728571429	56			156	109.4606164	96	K2C156	2	156	2	0.106917275	156	FALSE	156		0.525	56
248	-213.0108664	195	K2C248	2	248	2	0.059886107	248	FALSE	248		0.385714286	57		615	-336.0969229	61	K3C36	3	36	2	0.240795468	615	FALSE	615		0.728571429	57			157	112.4606164	96	K2C157	2	157	2	0.159494595	157	FALSE	157		0.525	57
249	-211.0108664	195	K2C249	2	249	2	0.248036759	249	FALSE	249		0.385714286	58		618	-329.5969229	61	K3C39	3	39	2	0.42189902	618	FALSE	618		0.728571429	58			158	114.4606164	96	K2C158	2	158	2	0.296791147	158	FALSE	158		0.525	58
278	-161.5108664	195	K2C278	2	278	2	0.131698027	278	FALSE	278		0.385714286	59		619	-326.5969229	61	K3C40	3	40	2	0.512831613	619	FALSE	619		0.728571429	59			159	117.9606164	96	K2C159	2	159	2	0.114244226	159	FALSE	159		0.525	59
280	-158.5108664	195	K2C280	2	280	2	0.066601513	280	FALSE	280		0.385714286	60		624	-313.5969229	61	K3C45	3	45	2	0.325410384	624	FALSE	624		0.728571429	60			160	120.4606164	96	K2C160	2	160	2	0.176676725	160	FALSE	160		0.525	60
289	-118.2747553	195	K2C289	2	289	2	0.144845593	289	FALSE	289		0.385714286	61		628	-305.5969229	61	K3C49	3	49	2	0.608496142	628	FALSE	628		0.728571429	61			161	120.4606164	96	K2C161	2	161	2	0.126271718	161	FALSE	161		0.525	61
291	-114.2747553	195	K2C291	2	291	2	0.07630312	291	FALSE	291		0.4	62		633	-287.6802562	61	K3C54	3	54	2	0.423709213	633	FALSE	633		0.728571429	62			162	123.4606164	96	K2C162	2	162	2	0.285787975	162	FALSE	162		0.525	62
293	-110.2747553	195	K2C293	2	293	2	0.095404914	293	FALSE	293		0.4	63		635	-280.5969229	61	K3C56	3	56	2	0.180677625	635	FALSE	635		0.728571429	63			163	122.4606164	96	K2C163	2	163	2	0.114244226	163	FALSE	163		0.525	63
294	-107.7747553	195	K2C294	2	294	2	0.126574516	294	FALSE	294		0.414285714	64		637	-276.5969229	61	K3C58	3	58	2	0.984126984	637	FALSE	637		0.728571429	64			164	123.4606164	96	K2C164	2	164	2	0.126271718	164	FALSE	164		0.525	64
308	-107.7747553	195	K2C308	2	308	2	0.131698027	308	FALSE	308		0.414285714	65		640	-271.0969229	61	K3C61	3	61	2	0.522466482	640	FALSE	640		0.728571429	65			165	127.4606164	96	K2C165	2	165	2	0.150326701	165	FALSE	165		0.525	65
352	-8.774755267	195	K2C352	2	352	2	0.048398179	352	FALSE	352		0.414285714	66		644	-262.0969229	61	K3C65	3	65	3	0.396174273	644	FALSE	644		0.728571429	66			200	181.4606164	96	K2C200	2	200	2	0.079722579	200	FALSE	200		0.525	66
353	-6.774755267	195	K2C353	2	353	2	0.046371634	353	FALSE	353		0.414285714	67		645	-260.0969229	61	K3C66	3	66	2	0.543259967	645	FALSE	645		0.728571429	67			221	213.4606164	96	K2C221	2	221	2	0.146997527	221	FALSE	221		0.525	67
355	-2.774755267	195	K2C355	2	355	2	0.094986794	355	FALSE	355		0.414285714	68		647	-250.3469229	61	K3C68	3	68	2	0.410136455	647	FALSE	647		0.728571429	68			228	227.4606164	96	K2C228	2	228	2	0.09030852	228	FALSE	228		0.525	68
360	7.225244733	195	K2C360	2	360	2	0.044336188	360	FALSE	360		0.414285714	69		651	-241.8469229	61	K3C72	3	72	2	0.984126984	651	FALSE	651		0.728571429	69			229	228.4606164	96	K2C229	2	229	2	0.09030852	229	FALSE	229		0.525	69
362	12.22524473	195	K2C362	2	362	2	0.055269132	362	FALSE	362		0.414285714	70		655	-230.0969229	61	K3C76	3	76	2	0.53391999	655	FALSE	655		0.728571429	70			230	230.4606164	96	K2C230	2	230	2	0.104054224	230	FALSE	230		0.525	70
366	16.47524473	195	K2C366	2	366	2	0.038723943	366	FALSE	366		0.414285714	71		667	-202.2635895	61	K3C88	3	88	2	0.231604289	667	FALSE	667		0.728571429	71			231	232.4606164	96	K2C231	2	231	2	0.153195118	231	FALSE	231		0.525	71
380	36.47524473	195	K2C380	2	380	2	0.05289998	380	FALSE	380		0.414285714	72		671	-193.7635895	61	K3C92	3	92	2	0.230172289	671	FALSE	671		0.728571429	72			232	234.4606164	96	K2C232	2	232	2	0.119518142	232	FALSE	232		0.525	72
408	83.47524473	195	K2C408	2	408	2	0.450868503	408	FALSE	408		0.414285714	73		672	-189.0760895	61	K3C93	3	93	2	0.489183564	672	FALSE	672		0.728571429	73			233	236.4606164	96	K2C233	2	233	2	0.136012987	233	FALSE	233		0.525	73
409	85.47524473	195	K2C409	2	409	2	0.284187237	409	FALSE	409		0.414285714	74		681	-170.5760895	61	K3C102	3	102	2	0.470715579	681	FALSE	681		0.728571429	74			234	233.4606164	96	K2C234	2	234	2	0.09030852	234	FALSE	234		0.525	74
413	96.47524473	195	K2C413	2	413	2	0.155615809	413	FALSE	413		0.414285714	75		688	-156.0760895	61	K3C109	3	109	2	0.181995876	688	FALSE	688		0.728571429	75			235	239.4606164	96	K2C235	2	235	2	0.170868167	235	FALSE	235		0.525	75
418	104.4752447	195	K2C418	2	418	2	0.106223467	418	FALSE	418		0.414285714	76		689	-173.0760895	61	K3C110	3	110	2	0.228958786	689	FALSE	689		0.728571429	76			236	241.4606164	96	K2C236	2	236	2	0.188909404	236	FALSE	236		0.525	76
421	110.4752447	195	K2C421	2	421	2	0.354164795	421	FALSE	421		0.414285714	77		690	-152.0760895	61	K3C111	3	111	2	0.357600436	690	FALSE	690		0.728571429	77			237	243.4606164	96	K2C237	2	237	2	0.225564616	237	FALSE	237		0.525	77
425	118.4752447	195	K2C425	2	425	2	0.397259426	425	FALSE	425		0.414285714	78		694	-145.0760895	61	K3C115	3	115	2	0.468750493	694	FALSE	694		0.728571429	78			239	246.4606164	96	K2C239	2	239	2	0.253493388	239	FALSE	239		0.525	78
426	120.4752447	195	K2C426	2	426	2	0.092023179	426	FALSE	426		0.414285714	79		698	-136.5760895	61	K3C119	3	119	2	0.318318049	698	FALSE	698		0.728571429	79			240	248.4606164	96	K2C240	2	240	2	0.244121317	240	FALSE	240		0.525	79
431	-36.52475527	195	K2C431	2	431	2	0.07549909	431	FALSE	431		0.414285714	80		699	-131.0760895	61	K3C120	3	120	2	0.289420494	699	FALSE	699		0.728571429	80			241	250.4606164	96	K2C241	2	241	2	0.348186019	241	FALSE	241		0.525	80
432	132.4752447	195	K2C432	2	432	2	0.053483545	432	FALSE	432		0.428571429	81		702	-124.5760895	61	K3C123	3	123	2	0.720905358	702	FALSE	702		0.728571429	81			293	-155.2893836	95	K3C1	3	1	2	0.183820553	293	FALSE	293		0.525	81
433	133.4752447	195	K2C433	2	433	2	0.053483545	433	FALSE	433		0.428571429	82		705	-117.0760895	61	K3C126	3	126	3	0.417115233	705	FALSE	705		0.728571429	82			294	-153.2893836	95	K3C2	3	2	2	0.096201678	294	FALSE	294		0.525	82
434	135.4752447	195	K2C434	2	434	2	0.114317827	434	FALSE	434		0.428571429	83		706	-115.0760895	61	K3C127	3	127	2	0.173177533	706	FALSE	706		0.728571429	83			295	-152.2893836	95	K3C3	3	3	2	0.096201678	295	FALSE	295		0.525	83
437	140.4752447	195	K2C437	2	437	2	0.109079497	437	FALSE	437		0.428571429	84		709	-194.0760895	61	K3C130	3	130	2	0.442983119	709	FALSE	709		0.728571429	84			296	-149.7893836	95	K3C4	3	4	2	0.143403446	296	FALSE	296		0.525	84
445	260.8046206	195	K2C445	2	445	2	0.135616877	445	FALSE	445		0.428571429	85		710	-107.5760895	61	K3C131	3	131	2	0.938502015	710	FALSE	710		0.728571429	85			297	-149.7893836	95	K3C5	3	5	2	0.101356317	297	FALSE	297		0.525	85
464	291.3046206	195	K2C464	2	464	2	0.062027024	464	FALSE	464		0.428571429	86		713	-101.5760895	61	K3C134	3	134	2	0.290538405	713	FALSE	713		0.728571429	86			298	-146.7893836	95	K3C6	3	6	2	0.124552194	298	FALSE	298		0.525	86
473	304.8046206	195	K2C473	2	473	2	0.125870913	473	FALSE	473		0.428571429	87		718	-196.5760895	61	K3C139	3	139	3	0.401850003	718	FALSE	718		0.728571429	87			299	-145.7893836	95	K3C7	3	7	2	0.157885527	299	FALSE	299		0.525	87
475	308.8046206	195	K2C475	2	475	2	0.247012931	475	FALSE	475		0.428571429	88		720	-104.5760895	61	K3C141	3	141	2	0.318318049	720	FALSE	720		0.728571429	88			300	-145.7893836	95	K3C8	3	8	2	0.148558085	300	FALSE	300		0.525	88
478	315.8046206	195	K2C478	2	478	2	0.154442341	478	FALSE	478		0.428571429	89		723	-82.57608953	61	K3C144	3	144	2	0.282300418	723	FALSE	723		0.728571429	89			301	-142.7893836	95	K3C9	3	9	2	0.235786034	301	FALSE	301		0.525	89
481	321.8046206	195	K2C481	2	481	2	0.078928725	481	FALSE	481		0.428571429	90		727	-128.5127678	61	K3C148	3	148	2	0.312779946	727	FALSE	727		0.728571429	90			302	-143.7893836	95	K3C10	3	10	2	0.177194969	302	FALSE	302		0.525	90
482	324.3046206	195	K2C482	2	482	2	0.081849458	482	FALSE	482		0.428571429	91		729	-47.01276777	61	K3C150	3	150	3	0.440131106	729	FALSE	729		0.728571429	91			303	-143.7893836	95	K3C11	3	11	2	0.101356317	303	FALSE	303		0.525	91
486	331.3046206	195	K2C486	2	486	2	0.125870913	486	FALSE	486		0.428571429	92		730	-45.01276777	61	K3C151	3	151	2	0.3427154	730	FALSE	730		0.728571429	92			304	-139.7893836	95	K3C12	3	12	2	0.179085003	304	FALSE	304		0.525	92
498	352.3046206	195	K2C498	2	498	2	0.060982828	498	FALSE	498		0.428571429	93		732	-52.51276777	61	K3C153	3	153	2	0.264252305	732	FALSE	732		0.728571429	93			305	-138.7893836	95	K3C13	3	13	2	0.179085003	305	FALSE	305		0.525	93
504	363.8046206	195	K2C504	2	504	2	0.112537691	504	FALSE	504		0.428571429	94		738	-28.26276777	61	K3C159	3	159	2	0.494413931	738	FALSE	738		0.728571429	94			306	-136.7893836	95	K3C14	3	14	2	0.188813362	306	FALSE	306		0.525	94
530	406.8046206	195	K2C530	2	530	2	0.112093494	530	FALSE	530		0.428571429	95		739	-48.3461011	61	K3C160	3	160	2	0.209388515	739	FALSE	739		0.728571429	95			307	-134.7893836	95	K3C15	3	15	2	0.546439183	307	FALSE	307		0.525	95
535	415.8046206	195	K2C535	2	535	2	0.14493363	535	FALSE	535		0.428571429	96		743	-13.76276777	61	K3C164	3	164	2	0.843556435	743	FALSE	743		0.728571429	96			308	-132.7893836	95	K3C16	3	16	3	0.489406655	308	FALSE	308		0.525	96
559	456.8046206	195	K2C559	2	559	2	0.063232513	559	FALSE	559		0.428571429	97		745	-9.762767769	61	K3C166	3	166	2	0.377499837	745	FALSE	745		0.728571429	97			310	-126.7893836	95	K3C18	3	18	3	0.336497262	310	FALSE	310		0.525	97
582	495.0546206	195	K2C582	2	582	2	0.057510344	582	FALSE	582		0.428571429	98		749	-1.762767769	61	K3C170	3	170	2	0.273132531	749	FALSE	749		0.728571429	98			314	-114.2893836	95	K3C22	3	22	2	0.113015317	314	FALSE	314		0.525	98
622	559.5546206	195	K2C622	2	622	2	0.095741396	622	FALSE	622		0.428571429	99		752	3.237232231	61	K3C173	3	173	2	0.305901463	752	FALSE	752		0.728571429	99			315	-112.2893836	95	K3C23	3	23	2	0.183707511	315	FALSE	315		0.525	99
631	569.5546206	195	K2C631	2	631	2	0.095741396	631	FALSE	631		0.428571429	100		755	8.237232231	61	K3C176	3	176	2	0.296958539	755	FALSE	755		0.728571429	100			316	-110.2893836	95	K3C24	3	24	2	0.145661365	316	FALSE	316		0.525	100
642	596.5546206	195	K2C642	2	642	2	0.068258134	642	FALSE	642		0.428571429	101		760	21.73723223	61	K3C181	3	181	2	0.363276515	760	FALSE	760						317	-108.2893836	95	K3C25	3	25	2	0.149097791	317	FALSE	317
656	616.5546206	195	K2C656	2	656	2	0.057373781	656	FALSE	656		0.428571429	102		761	23.73723223	61	K3C182	3	182	3	0.676615828	761	FALSE	761						318	-109.2893836	95	K3C26	3	26	2	0.126761021	318	FALSE	318
715	720.0546206	195	K2C715	2	715	2	0.598666589	715	FALSE	715		0.428571429	103		764	31.23723223	61	K3C185	3	185	2	0.310097537	764	FALSE	764						319	-108.2893836	95	K3C27	3	27	2	0.126761021	319	FALSE	319
716	722.0546206	195	K2C716	2	716	2	0.432692051	716	FALSE	716		0.428571429	104		765	33.73723223	61	K3C186	3	186	2	0.511346396	765	FALSE	765						320	-104.2893836	95	K3C28	3	28	2	0.182791131	320	FALSE	320
717	272.0546206	195	K2C717	2	717	2	0.315353379	717	FALSE	717		0.428571429	105		768	43.57056556	61	K3C189	3	189	2	0.569288458	768	FALSE	768						321	-106.2893836	95	K3C29	3	29	2	0.113015317	321	FALSE	321
722	264.5546206	195	K2C722	2	722	2	0.233870824	722	FALSE	722		0.428571429	106		769	46.07056556	61	K3C190	3	190	2	0.37008169	769	FALSE	769						322	-101.2893836	95	K3C30	3	30	2	0.242503024	322	FALSE	322
724	735.0546206	195	K2C724	2	724	2	0.236551496	724	FALSE	724		0.428571429	107		770	-4.429434435	61	K3C191	3	191	2	0.175658356	770	FALSE	770						323	-98.78938356	95	K3C31	3	31	2	0.207728803	323	FALSE	323
729	742.0546206	195	K2C729	2	729	2	0.236551496	729	FALSE	729		0.428571429	108		774	56.07056556	61	K3C195	3	195	2	0.984126984	774	FALSE	774						324	-96.78938356	95	K3C32	3	32	2	0.171434561	324	FALSE	324
730	290.0546206	195	K2C730	2	730	2	0.139266097	730	FALSE	730		0.428571429	109		775	58.07056556	61	K3C196	3	196	2	0.311770985	775	FALSE	775						325	-94.78938356	95	K3C33	3	33	2	0.182934315	325	FALSE	325
731	276.0546206	195	K2C731	2	731	2	0.402327358	731	FALSE	731		0.428571429	110		776	60.07056556	61	K3C197	3	197	2	0.56912227	776	FALSE	776						326	-92.28938356	95	K3C34	3	34	2	0.152374669	326	FALSE	326
749	776.0546206	195	K2C749	2	749	2	0.513985401	749	FALSE	749		0.428571429	111		779	-80.92943444	61	K3C200	3	200	2	0.170520769	779	FALSE	779						327	-89.78938356	95	K3C35	3	35	2	0.216892606	327	FALSE	327
751	780.0546206	195	K2C751	2	751	2	0.105274368	751	FALSE	751		0.428571429	112		780	67.07056556	61	K3C201	3	201	2	0.733406318	780	FALSE	780						328	-87.78938356	95	K3C36	3	36	2	0.144986352	328	FALSE	328
755	788.0546206	195	K2C755	2	755	2	0.088202154	755	FALSE	755		0.428571429	113		787	81.07056556	61	K3C208	3	208	3	0.197596988	787	FALSE	787						329	-85.78938356	95	K3C37	3	37	2	0.0985946	329	FALSE	329
764	804.0546206	195	K2C764	2	764	2	0.221027704	764	FALSE	764		0.428571429	114		794	96.57056556	61	K3C215	3	215	2	0.984126984	794	FALSE	794						330	-82.78938356	95	K3C38	3	38	2	0.123508689	330	FALSE	330
768	328.0546206	195	K2C768	2	768	2	0.134164057	768	FALSE	768		0.428571429	115		803	145.2547322	61	K3C224	3	224	2	0.669456713	803	FALSE	803						331	-82.78938356	95	K3C39	3	39	2	0.0985946	331	FALSE	331
770	813.0546206	195	K2C770	2	770	2	0.18966506	770	FALSE	770		0.428571429	116		804	148.7547322	61	K3C225	3	225	2	0.16865607	804	FALSE	804						332	-80.78938356	95	K3C40	3	40	2	0.123508689	332	FALSE	332
771	815.0546206	195	K2C771	2	771	2	0.416488258	771	FALSE	771		0.428571429	117		809	47.75473223	61	K3C230	3	230	2	0.683698346	809	FALSE	809						333	-100.7893836	95	K3C41	3	41	2	0.268593624	333	FALSE	333
772	817.0546206	195	K2C772	2	772	2	0.147554915	772	FALSE	772		0.428571429	118		811	162.2547322	61	K3C232	3	232	2	0.522004861	811	FALSE	811						334	-86.78938356	95	K3C42	3	42	2	0.242503024	334	FALSE	334
822	928.1088741	195	K2C822	2	822	2	0.064755582	822	FALSE	822		0.428571429	119		813	88.75473223	61	K3C234	3	234	2	0.317653665	813	FALSE	813						335	-81.78938356	95	K3C43	3	43	2	0.152374669	335	FALSE	335
835	944.1088741	195	K2C835	2	835	2	0.068723836	835	FALSE	835		0.428571429	120		815	74.25473223	61	K3C236	3	236	2	0.460813985	815	FALSE	815						336	-75.78938356	95	K3C44	3	44	3	0.226128299	336	FALSE	336
861	1110.367926	195	K2C861	2	861	2	0.080277912	861	FALSE	861		0.428571429	121		821	191.0835021	61	K3C242	3	242	3	0.314023444	821	FALSE	821						342	-62.78938356	95	K3C50	3	50	2	0.073118473	342	FALSE	342
878	1148.242926	195	K2C878	2	878	2	0.075467417	878	FALSE	878		0.428571429	122		825	79.58350207	61	K3C246	3	246	2	0.230172289	825	FALSE	825						351	-45.78938356	95	K3C59	3	59	2	0.113285007	351	FALSE	351
1011	-692.6428108	194	K3C1	3	1	2	0.150230376	1011	FALSE	1011		0.428571429	123		830	208.3335021	61	K3C251	3	251	2	0.680432693	830	FALSE	830						361	-26.78938356	95	K3C69	3	69	3	0.159970925	361	FALSE	361
1013	-688.1428108	194	K3C3	3	3	2	0.094107927	1013	FALSE	1013		0.442857143	124		832	212.3335021	61	K3C253	3	253	2	0.151470282	832	FALSE	832						367	-14.78938356	95	K3C75	3	75	2	0.13462961	367	FALSE	367
1014	-683.3928108	194	K3C4	3	4	3	0.260900072	1014	FALSE	1014		0.442857143	125		834	217.3335021	61	K3C255	3	255	3	0.973544974	834	FALSE	834						368	-12.28938356	95	K3C76	3	76	2	0.153529954	368	FALSE	368
1015	-680.8928108	194	K3C5	3	5	2	0.347233609	1015	FALSE	1015		0.442857143	126		839	228.3335021	61	K3C260	3	260	2	0.16900169	839	FALSE	839						371	-6.289383562	95	K3C79	3	79	2	0.238256387	371	FALSE	371
1016	-676.8928108	194	K3C6	3	6	2	0.223657015	1016	FALSE	1016		0.442857143	127		842	233.8335021	61	K3C263	3	263	3	0.415331116	842	FALSE	842						379	10.71061644	95	K3C87	3	87	2	0.145325324	379	FALSE	379
1017	-674.3928108	194	K3C7	3	7	2	0.132212579	1017	FALSE	1017		0.442857143	128		863	295.5001687	61	K3C284	3	284	2	0.154659015	863	FALSE	863						381	14.71061644	95	K3C89	3	89	2	0.14876175	381	FALSE	381
1018	-672.3928108	194	K3C8	3	8	2	0.081344344	1018	FALSE	1018		0.442857143	129		868	305.5001687	61	K3C289	3	289	2	0.575057248	868	FALSE	868						390	33.71061644	95	K3C98	3	98	2	0.100449664	390	FALSE	390
1019	-677.3928108	194	K3C9	3	9	2	0.094107927	1019	FALSE	1019		0.442857143	130		869	308.0001687	61	K3C290	3	290	2	0.28375806	869	FALSE	869						391	35.71061644	95	K3C99	3	99	2	0.10388609	391	FALSE	391
1020	-671.3928108	194	K3C10	3	10	2	0.122323233	1020	FALSE	1020		0.442857143	131		870	311.0001687	61	K3C291	3	291	2	0.468110901	870	FALSE	870						392	36.71061644	95	K3C100	3	100	2	0.10388609	392	FALSE	392
1026	-664.1428108	194	K3C16	3	16	3	0.263815524	1026	FALSE	1026		0.442857143	132		872	319.5001687	61	K3C293	3	293	2	0.186934243	872	FALSE	872						393	38.71061644	95	K3C101	3	101	2	0.121068221	393	FALSE	393
1027	-665.1428108	194	K3C17	3	17	2	0.154056906	1027	FALSE	1027		0.442857143	133		877	337.5279465	61	K3C298	3	298	2	0.163010793	877	FALSE	877						394	37.71061644	95	K3C102	3	102	2	0.100449664	394	FALSE	394
1028	-653.1428108	194	K3C18	3	18	3	0.478928168	1028	FALSE	1028		0.442857143	134		882	348.5279465	61	K3C303	3	303	2	0.420247474	882	FALSE	882						395	41.71061644	95	K3C103	3	103	2	0.133782998	395	FALSE	395
1029	-650.1428108	194	K3C19	3	19	3	0.488758316	1029	FALSE	1029		0.442857143	135		893	368.5279465	61	K3C314	3	314	2	0.365653093	893	FALSE	893						396	42.71061644	95	K3C104	3	104	2	0.133782998	396	FALSE	396
1030	-648.1428108	194	K3C20	3	20	2	0.186428849	1030	FALSE	1030		0.442857143	136		896	375.0279465	61	K3C317	3	317	2	0.380238631	896	FALSE	896						397	44.71061644	95	K3C105	3	105	2	0.31608094	397	FALSE	397
1033	-640.1428108	194	K3C23	3	23	2	0.093791055	1033	FALSE	1033		0.442857143	137		907	397.7779465	61	K3C328	3	328	2	0.210629841	907	FALSE	907						398	46.71061644	95	K3C106	3	106	2	0.168392718	398	FALSE	398
1035	-637.1428108	194	K3C25	3	25	2	0.258479717	1035	FALSE	1035		0.442857143	138		909	401.7779465	61	K3C330	3	330	2	0.36788262	909	FALSE	909						399	48.71061644	95	K3C107	3	107	2	0.204475192	399	FALSE	399
1036	-633.3928108	194	K3C26	3	26	2	0.139266097	1036	FALSE	1036		0.442857143	139		911	405.7779465	61	K3C332	3	332	2	0.739795124	911	FALSE	911						400	50.71061644	95	K3C108	3	108	2	0.268830081	400	FALSE	400
1038	-627.3928108	194	K3C28	3	28	2	0.163280805	1038	FALSE	1038		0.442857143	140		924	436.2779465	61	K3C345	3	345	2	0.169988801	924	FALSE	924						401	53.71061644	95	K3C109	3	109	2	0.238839453	401	FALSE	401
1044	-613.3928108	194	K3C34	3	34	2	0.321333137	1044	FALSE	1044		0.442857143	141		925	395.2779465	61	K3C346	3	346	3	0.56929937	925	FALSE	925						402	54.71061644	95	K3C110	3	110	2	0.238839453	402	FALSE	402
1049	-605.8928108	194	K3C39	3	39	2	0.044452383	1049	FALSE	1049		0.442857143	142		930	449.2779465	61	K3C351	3	351	2	0.984126984	930	FALSE	930						403	56.71061644	95	K3C111	3	111	3	0.275355103	403	FALSE	403
1050	-603.3928108	194	K3C40	3	40	2	0.069287174	1050	FALSE	1050		0.442857143	143		938	471.6529465	61	K3C359	3	359	2	0.651386343	938	FALSE	938						404	60.71061644	95	K3C112	3	112	2	0.111692424	404	FALSE	404
1051	-601.3928108	194	K3C41	3	41	2	0.109462577	1051	FALSE	1051		0.442857143	144		940	474.6529465	61	K3C361	3	361	2	0.437808583	940	FALSE	940						405	63.71061644	95	K3C113	3	113	3	0.237298129	405	FALSE	405
1054	-596.3928108	194	K3C44	3	44	2	0.100368723	1054	FALSE	1054		0.442857143	145		943	305.6529465	61	K3C364	3	364	2	0.280605106	943	FALSE	943						414	81.46061644	95	K3C122	3	122	2	0.070817725	414	FALSE	414
1055	-593.8928108	194	K3C45	3	45	2	0.056874825	1055	FALSE	1055		0.442857143	146		949	491.6529465	61	K3C370	3	370	2	0.663361494	949	FALSE	949						424	101.4606164	95	K3C132	3	132	3	0.359489355	424	FALSE	424
1060	-600.3928108	194	K3C50	3	50	3	0.117849849	1060	FALSE	1060		0.442857143	147		952	502.6529465	61	K3C373	3	373	2	0.925788914	952	FALSE	952						426	105.4606164	95	K3C134	3	134	2	0.106917275	426	FALSE	426
1061	-582.3928108	194	K3C51	3	51	2	0.087636861	1061	FALSE	1061		0.442857143	148		954	506.6529465	61	K3C375	3	375	2	0.263020878	954	FALSE	954						427	106.4606164	95	K3C135	3	135	2	0.106917275	427	FALSE	427
1062	-580.3928108	194	K3C52	3	52	2	0.086050092	1062	FALSE	1062		0.442857143	149		993	572.6529465	61	K3C414	3	414	2	0.337526956	993	FALSE	993						428	107.4606164	95	K3C136	3	136	2	0.106917275	428	FALSE	428
1063	-578.3928108	194	K3C53	3	53	2	0.12912568	1063	FALSE	1063		0.442857143	150		1010	602.1529465	61	K3C431	3	431	2	0.842248697	1010	FALSE	1010						429	109.4606164	95	K3C137	3	137	2	0.142999749	429	FALSE	429
1064	-576.3928108	194	K3C54	3	54	3	0.053394113	1064	FALSE	1064		0.442857143	151		1016	613.1529465	61	K3C437	3	437	2	0.320979122	1016	FALSE	1016						430	109.4606164	95	K3C138	3	138	2	0.106917275	430	FALSE	430
1072	-575.1428108	194	K3C62	3	62	2	0.109462577	1072	FALSE	1072		0.442857143	152		1025	630.1529465	61	K3C446	3	446	2	0.549337316	1025	FALSE	1025						431	112.4606164	95	K3C139	3	139	2	0.159494595	431	FALSE	431
1084	-533.6428108	194	K3C74	3	74	2	0.077470772	1084	FALSE	1084		0.442857143	153		1062	700.1529465	61	K3C483	3	483	2	0.294302702	1062	FALSE	1062						432	114.4606164	95	K3C140	3	140	2	0.296791147	432	FALSE	432
1085	-531.1428108	194	K3C75	3	75	2	0.096897773	1085	FALSE	1085		0.442857143	154		1088	-584.213809	60	K4C5	4	5	2	0.124582661	1088	FALSE	1088						433	117.9606164	95	K3C141	3	141	2	0.114244226	433	FALSE	433
1086	-529.1428108	194	K3C76	3	76	2	0.266870078	1086	FALSE	1086		0.442857143	155		1089	-582.213809	60	K4C6	4	6	2	0.160302754	1089	FALSE	1089						434	120.4606164	95	K3C142	3	142	2	0.176676725	434	FALSE	434
1087	-527.1428108	194	K3C77	3	77	2	0.142154658	1087	FALSE	1087		0.442857143	156		1093	-572.3829448	60	K4C10	4	10	2	0.106537683	1093	FALSE	1093						435	120.4606164	95	K3C143	3	143	2	0.126271718	435	FALSE	435
1092	-509.3719775	194	K3C82	3	82	2	0.1200643	1092	FALSE	1092		0.442857143	157		1095	-567.8829448	60	K4C12	4	12	2	0.324302664	1095	FALSE	1095						436	123.4606164	95	K3C144	3	144	2	0.285787975	436	FALSE	436
1093	-508.3719775	194	K3C83	3	83	2	0.11751328	1093	FALSE	1093		0.442857143	158		1096	-564.8829448	60	K4C13	4	13	2	0.294677426	1096	FALSE	1096						437	122.4606164	95	K3C145	3	145	2	0.114244226	437	FALSE	437
1094	-506.3719775	194	K3C84	3	84	2	0.150160938	1094	FALSE	1094		0.442857143	159		1097	-562.3829448	60	K4C14	4	14	2	0.984126984	1097	FALSE	1097						438	123.4606164	95	K3C146	3	146	2	0.126271718	438	FALSE	438
1095	-504.3719775	194	K3C85	3	85	2	0.180147771	1095	FALSE	1095		0.442857143	160		1100	-541.3829448	60	K4C17	4	17	2	0.217692581	1100	FALSE	1100						439	127.4606164	95	K3C147	3	147	2	0.150326701	439	FALSE	439
1096	-502.3719775	194	K3C86	3	86	2	0.112699346	1096	FALSE	1096		0.442857143	161		1102	-536.8829448	60	K4C19	4	19	4	0.677513228	1102	FALSE	1102						440	129.4606164	95	K3C148	3	148	3	0.120834331	440	FALSE	440
1098	-499.3719775	194	K3C88	3	88	2	0.071851391	1098	FALSE	1098		0.442857143	162		1103	-526.0496115	60	K4C20	4	20	3	0.401850003	1103	FALSE	1103						441	130.4606164	95	K3C149	3	149	3	0.120834331	441	FALSE	441
1099	-497.3719775	194	K3C89	3	89	3	0.163166576	1099	FALSE	1099		0.442857143	163		1104	-522.5496115	60	K4C21	4	21	3	0.536072817	1104	FALSE	1104						444	140.4606164	95	K3C152	3	152	2	0.096891326	444	FALSE	444
1106	-501.3719775	194	K3C96	3	96	2	0.077470772	1106	FALSE	1106		0.442857143	164		1105	-384.9788673	60	K4C22	4	22	2	0.331626483	1105	FALSE	1105						445	141.4606164	95	K3C153	3	153	2	0.096891326	445	FALSE	445
1119	-460.3719775	194	K3C109	3	109	2	0.367109602	1119	FALSE	1119		0.442857143	165		1106	-379.3538673	60	K4C23	4	23	2	0.299099551	1106	FALSE	1106						447	143.4606164	95	K3C155	3	155	3	0.143618776	447	FALSE	447
1120	-458.3719775	194	K3C110	3	110	2	0.11631263	1120	FALSE	1120		0.442857143	166		1107	-370.5969229	60	K4C24	4	24	2	0.363369167	1107	FALSE	1107						454	154.4606164	95	K3C162	3	162	2	0.098609539	454	FALSE	454
1121	-456.3719775	194	K3C111	3	111	2	0.149686396	1121	FALSE	1121		0.442857143	167		1109	-365.0969229	60	K4C26	4	26	2	0.260901288	1109	FALSE	1109						455	163.4606164	95	K3C163	3	163	3	0.208895767	455	FALSE	455
1122	-454.3719775	194	K3C112	3	112	2	0.062192238	1122	FALSE	1122		0.442857143	168		1112	-358.0969229	60	K4C29	4	29	2	0.549026152	1112	FALSE	1112						459	173.4606164	95	K3C167	3	167	3	0.102401738	459	FALSE	459
1123	-445.9969775	194	K3C113	3	113	3	0.053797339	1123	FALSE	1123		0.442857143	169		1117	-346.0969229	60	K4C34	4	34	3	0.332793945	1117	FALSE	1117						461	177.4606164	95	K3C169	3	169	3	0.142865655	461	FALSE	461
1124	-441.1219775	194	K3C114	3	114	2	0.086550732	1124	FALSE	1124		0.442857143	170		1118	-340.2219229	60	K4C35	4	35	2	0.392265054	1118	FALSE	1118						463	181.4606164	95	K3C171	3	171	2	0.079722579	463	FALSE	463
1125	-438.6219775	194	K3C115	3	115	2	0.137084268	1125	FALSE	1125		0.442857143	171		1119	-336.0969229	60	K4C36	4	36	2	0.240795468	1119	FALSE	1119						465	103.4606164	95	K3C173	3	173	2	0.114298313	465	FALSE	465
1128	-434.1219775	194	K3C118	3	118	2	0.137084268	1128	FALSE	1128		0.442857143	172		1122	-329.5969229	60	K4C39	4	39	2	0.42189902	1122	FALSE	1122						469	197.4606164	95	K3C177	3	177	2	0.073364287	469	FALSE	469
1129	-430.1219775	194	K3C119	3	119	3	0.308913521	1129	FALSE	1129		0.442857143	173		1123	-326.5969229	60	K4C40	4	40	2	0.512831613	1123	FALSE	1123						470	199.4606164	95	K3C178	3	178	2	0.076113428	470	FALSE	470
1130	-492.1219775	194	K3C120	3	120	3	0.364374837	1130	FALSE	1130		0.442857143	174		1125	-280.5969229	60	K4C42	4	42	4	0.338868477	1125	FALSE	1125						476	213.4606164	95	K3C184	3	184	2	0.146997527	476	FALSE	476
1133	-423.1219775	194	K3C123	3	123	3	0.1153473	1133	FALSE	1133		0.442857143	175		1128	-313.5969229	60	K4C45	4	45	2	0.325410384	1128	FALSE	1128						483	227.4606164	95	K3C191	3	191	2	0.09030852	483	FALSE	483
1139	-404.1219775	194	K3C129	3	129	2	0.056469488	1139	FALSE	1139		0.442857143	176		1132	-305.5969229	60	K4C49	4	49	2	0.608496142	1132	FALSE	1132						484	228.4606164	95	K3C192	3	192	2	0.09030852	484	FALSE	484
1141	-400.1219775	194	K3C131	3	131	2	0.333900633	1141	FALSE	1141		0.442857143	177		1137	-287.6802562	60	K4C54	4	54	2	0.423709213	1137	FALSE	1137						485	230.4606164	95	K3C193	3	193	2	0.104054224	485	FALSE	485
1152	-376.6219775	194	K3C142	3	142	2	0.139089174	1152	FALSE	1152		0.442857143	178		1140	-276.5969229	60	K4C57	4	57	2	0.984126984	1140	FALSE	1140						486	232.4606164	95	K3C194	3	194	2	0.153195118	486	FALSE	486
1154	-372.1219775	194	K3C144	3	144	2	0.162877516	1154	FALSE	1154		0.442857143	179		1142	-271.0969229	60	K4C59	4	59	2	0.522466482	1142	FALSE	1142						487	234.4606164	95	K3C195	3	195	2	0.119518142	487	FALSE	487
1157	-366.1219775	194	K3C147	3	147	2	0.467487982	1157	FALSE	1157		0.442857143	180		1146	-262.0969229	60	K4C63	4	63	4	0.517209436	1146	FALSE	1146						488	236.4606164	95	K3C196	3	196	2	0.136012987	488	FALSE	488
1160	-359.1219775	194	K3C150	3	150	2	0.07549909	1160	FALSE	1160		0.442857143	181		1147	-260.0969229	60	K4C64	4	64	2	0.543259967	1147	FALSE	1147						489	233.4606164	95	K3C197	3	197	2	0.09030852	489	FALSE	489
1161	-356.6219775	194	K3C151	3	151	2	0.07373325	1161	FALSE	1161		0.442857143	182		1149	-250.3469229	60	K4C66	4	66	2	0.410136455	1149	FALSE	1149						490	239.4606164	95	K3C198	3	198	2	0.170868167	490	FALSE	490
1162	-353.1219775	194	K3C152	3	152	2	0.184543399	1162	FALSE	1162		0.442857143	183		1152	-244.3469229	60	K4C69	4	69	2	0.575560595	1152	FALSE	1152						491	241.4606164	95	K3C199	3	199	2	0.188909404	491	FALSE	491
1164	-351.1219775	194	K3C154	3	154	2	0.184543399	1164	FALSE	1164		0.442857143	184		1153	-241.8469229	60	K4C70	4	70	2	0.984126984	1153	FALSE	1153						492	243.4606164	95	K3C200	3	200	2	0.225564616	492	FALSE	492
1165	-349.1219775	194	K3C155	3	155	2	0.122988959	1165	FALSE	1165		0.442857143	185		1155	-234.0969229	60	K4C72	4	72	2	0.330872219	1155	FALSE	1155						493	246.4606164	95	K3C201	3	201	2	0.253493388	493	FALSE	493
1167	-345.6219775	194	K3C157	3	157	2	0.074083372	1167	FALSE	1167		0.442857143	186		1157	-230.0969229	60	K4C74	4	74	2	0.53391999	1157	FALSE	1157						494	248.4606164	95	K3C202	3	202	2	0.244121317	494	FALSE	494
1168	-343.6219775	194	K3C158	3	158	2	0.051722841	1168	FALSE	1168		0.442857143	187		1160	-218.7635895	60	K4C77	4	77	2	0.088595503	1160	FALSE	1160						495	250.4606164	95	K3C203	3	203	2	0.348186019	495	FALSE	495
1169	-354.6219775	194	K3C159	3	159	2	0.140789855	1169	FALSE	1169		0.442857143	188		1166	-206.2635895	60	K4C83	4	83	2	0.333058577	1166	FALSE	1166						514	283.9606164	95	K3C222	3	222	3	0.085829085	514	FALSE	514
1170	-340.6219775	194	K3C160	3	160	2	0.123377655	1170	FALSE	1170		0.442857143	189		1168	-202.2635895	60	K4C85	4	85	2	0.231604289	1168	FALSE	1168						515	285.9606164	95	K3C223	3	223	2	0.060868547	515	FALSE	515
1174	-337.6219775	194	K3C164	3	164	2	0.122988959	1174	FALSE	1174		0.442857143	190		1172	-193.7635895	60	K4C89	4	89	2	0.230172289	1172	FALSE	1172						516	286.9606164	95	K3C224	3	224	2	0.060868547	516	FALSE	516
1175	-329.6219775	194	K3C165	3	165	2	0.111203911	1175	FALSE	1175		0.442857143	191		1173	-189.0760895	60	K4C90	4	90	2	0.489183564	1173	FALSE	1173						525	299.9606164	95	K3C233	3	233	3	0.109346642	525	FALSE	525
1199	-281.1219775	194	K3C189	3	189	2	0.047896311	1199	FALSE	1199		0.442857143	192		1182	-170.5760895	60	K4C99	4	99	3	0.640219249	1182	FALSE	1182						539	-155.2893836	94	K4C1	4	1	2	0.183820553	539	FALSE	539
1201	-277.1219775	194	K3C191	3	191	3	0.488322795	1201	FALSE	1201		0.442857143	193		1186	-162.0760895	60	K4C103	4	103	2	0.529671855	1186	FALSE	1186						540	-153.2893836	94	K4C2	4	2	2	0.096201678	540	FALSE	540
1202	-274.1219775	194	K3C192	3	192	2	0.093131319	1202	FALSE	1202		0.442857143	194		1189	-156.0760895	60	K4C106	4	106	2	0.181995876	1189	FALSE	1189						541	-152.2893836	94	K4C3	4	3	2	0.096201678	541	FALSE	541
1204	-270.1219775	194	K3C194	3	194	3	0.329253445	1204	FALSE	1204		0.442857143	195		1190	-173.0760895	60	K4C107	4	107	2	0.228958786	1190	FALSE	1190						542	-149.7893836	94	K4C4	4	4	2	0.143403446	542	FALSE	542
1205	-267.1219775	194	K3C195	3	195	2	0.212885408	1205	FALSE	1205		0.442857143	196		1191	-152.0760895	60	K4C108	4	108	2	0.357600436	1191	FALSE	1191						543	-149.7893836	94	K4C5	4	5	2	0.101356317	543	FALSE	543
1206	-256.7886442	194	K3C196	3	196	2	0.128759706	1206	FALSE	1206		0.442857143	197		1195	-145.0760895	60	K4C112	4	112	2	0.468750493	1195	FALSE	1195						544	-146.7893836	94	K4C6	4	6	2	0.124552194	544	FALSE	544
1210	-239.0108664	194	K3C200	3	200	2	0.068880089	1210	FALSE	1210		0.442857143	198		1197	-141.0760895	60	K4C114	4	114	2	0.246935997	1197	FALSE	1197						545	-145.7893836	94	K4C7	4	7	2	0.157885527	545	FALSE	545
1214	-232.0108664	194	K3C204	3	204	3	0.136238033	1214	FALSE	1214		0.442857143	199		1199	-136.5760895	60	K4C116	4	116	2	0.318318049	1199	FALSE	1199						546	-145.7893836	94	K4C8	4	8	2	0.148558085	546	FALSE	546
1215	-230.0108664	194	K3C205	3	205	2	0.064046072	1215	FALSE	1215		0.442857143	200		1200	-131.0760895	60	K4C117	4	117	2	0.289420494	1200	FALSE	1200						547	-142.7893836	94	K4C9	4	9	2	0.235786034	547	FALSE	547
1218	-225.0108664	194	K3C208	3	208	2	0.19480318	1218	FALSE	1218					1202	-127.0760895	60	K4C119	4	119	2	0.868034404	1202	FALSE	1202						548	-143.7893836	94	K4C10	4	10	2	0.177194969	548	FALSE	548
1222	-217.0108664	194	K3C212	3	212	2	0.075100494	1222	FALSE	1222					1203	-124.5760895	60	K4C120	4	120	2	0.720905358	1203	FALSE	1203						549	-143.7893836	94	K4C11	4	11	2	0.101356317	549	FALSE	549
1223	-215.0108664	194	K3C213	3	213	2	0.134861941	1223	FALSE	1223					1204	-122.0760895	60	K4C121	4	121	2	0.444603185	1204	FALSE	1204						550	-139.7893836	94	K4C12	4	12	2	0.179085003	550	FALSE	550
1224	-213.0108664	194	K3C214	3	214	2	0.059886107	1224	FALSE	1224					1206	-117.0760895	60	K4C123	4	123	3	0.417115233	1206	FALSE	1206						551	-138.7893836	94	K4C13	4	13	2	0.179085003	551	FALSE	551
1225	-211.0108664	194	K3C215	3	215	2	0.248036759	1225	FALSE	1225					1207	-115.0760895	60	K4C124	4	124	2	0.173177533	1207	FALSE	1207						552	-136.7893836	94	K4C14	4	14	2	0.188813362	552	FALSE	552
1229	-202.5108664	194	K3C219	3	219	2	0.040179859	1229	FALSE	1229					1210	-194.0760895	60	K4C127	4	127	2	0.442983119	1210	FALSE	1210						553	-134.7893836	94	K4C15	4	15	2	0.546439183	553	FALSE	553
1236	-187.0108664	194	K3C226	3	226	3	0.203032698	1236	FALSE	1236					1211	-107.5760895	60	K4C128	4	128	2	0.938502015	1211	FALSE	1211						554	-132.7893836	94	K4C16	4	16	4	0.645382986	554	FALSE	554
1239	-179.0108664	194	K3C229	3	229	3	0.052021489	1239	FALSE	1239					1214	-101.5760895	60	K4C131	4	131	2	0.290538405	1214	FALSE	1214						555	-126.7893836	94	K4C17	4	17	4	0.441503796	555	FALSE	555
1246	-161.5108664	194	K3C236	3	236	2	0.131698027	1246	FALSE	1246					1219	-196.5760895	60	K4C136	4	136	3	0.401850003	1219	FALSE	1219						558	-114.2893836	94	K4C20	4	20	2	0.113015317	558	FALSE	558
1248	-158.5108664	194	K3C238	3	238	2	0.066601513	1248	FALSE	1248					1221	-104.5760895	60	K4C138	4	138	2	0.318318049	1221	FALSE	1221						559	-112.2893836	94	K4C21	4	21	2	0.183707511	559	FALSE	559
1253	-128.7747553	194	K3C243	3	243	3	0.062794405	1253	FALSE	1253					1224	-82.57608953	60	K4C141	4	141	3	0.408900363	1224	FALSE	1224						560	-110.2893836	94	K4C22	4	22	2	0.145661365	560	FALSE	560
1255	-123.7747553	194	K3C245	3	245	2	0.0525709	1255	FALSE	1255					1228	-128.5127678	60	K4C145	4	145	2	0.312779946	1228	FALSE	1228						561	-108.2893836	94	K4C23	4	23	2	0.149097791	561	FALSE	561
1257	-118.2747553	194	K3C247	3	247	2	0.144845593	1257	FALSE	1257					1230	-47.01276777	60	K4C147	4	147	3	0.440131106	1230	FALSE	1230						562	-109.2893836	94	K4C24	4	24	2	0.126761021	562	FALSE	562
1259	-114.2747553	194	K3C249	3	249	2	0.07630312	1259	FALSE	1259					1231	-45.01276777	60	K4C148	4	148	2	0.3427154	1231	FALSE	1231						563	-108.2893836	94	K4C25	4	25	2	0.126761021	563	FALSE	563
1260	-112.2747553	194	K3C250	3	250	3	0.100976883	1260	FALSE	1260					1233	-52.51276777	60	K4C150	4	150	2	0.264252305	1233	FALSE	1233						564	-104.2893836	94	K4C26	4	26	2	0.182791131	564	FALSE	564
1261	-110.2747553	194	K3C251	3	251	2	0.095404914	1261	FALSE	1261					1236	-34.76276777	60	K4C153	4	153	2	0.407306938	1236	FALSE	1236						565	-106.2893836	94	K4C27	4	27	2	0.113015317	565	FALSE	565
1262	-107.7747553	194	K3C252	3	252	2	0.126574516	1262	FALSE	1262					1239	-28.26276777	60	K4C156	4	156	2	0.494413931	1239	FALSE	1239						566	-101.2893836	94	K4C28	4	28	2	0.242503024	566	FALSE	566
1270	-90.77475527	194	K3C260	3	260	2	0.029162717	1270	FALSE	1270					1240	-48.3461011	60	K4C157	4	157	2	0.209388515	1240	FALSE	1240						567	-98.78938356	94	K4C29	4	29	2	0.207728803	567	FALSE	567
1274	-107.7747553	194	K3C264	3	264	2	0.131698027	1274	FALSE	1274					1244	-13.76276777	60	K4C161	4	161	2	0.843556435	1244	FALSE	1244						568	-96.78938356	94	K4C30	4	30	2	0.171434561	568	FALSE	568
1304	-58.77475527	194	K3C294	3	294	2	0.122322815	1304	FALSE	1304					1246	-9.762767769	60	K4C163	4	163	2	0.377499837	1246	FALSE	1246						569	-94.78938356	94	K4C31	4	31	2	0.182934315	569	FALSE	569
1312	-10.77475527	194	K3C302	3	302	3	0.051338765	1312	FALSE	1312					1250	-1.762767769	60	K4C167	4	167	2	0.273132531	1250	FALSE	1250						570	-92.28938356	94	K4C32	4	32	2	0.152374669	570	FALSE	570
1313	-8.774755267	194	K3C303	3	303	2	0.048398179	1313	FALSE	1313					1252	3.237232231	60	K4C169	4	169	2	0.305901463	1252	FALSE	1252						571	-89.78938356	94	K4C33	4	33	2	0.216892606	571	FALSE	571
1314	-6.774755267	194	K3C304	3	304	2	0.046371634	1314	FALSE	1314					1254	8.237232231	60	K4C171	4	171	2	0.296958539	1254	FALSE	1254						572	-87.78938356	94	K4C34	4	34	2	0.144986352	572	FALSE	572
1315	-4.774755267	194	K3C305	3	305	3	0.055952009	1315	FALSE	1315					1259	21.73723223	60	K4C176	4	176	2	0.363276515	1259	FALSE	1259						573	-85.78938356	94	K4C35	4	35	4	0.176570643	573	FALSE	573
1316	-2.774755267	194	K3C306	3	306	2	0.094986794	1316	FALSE	1316					1260	23.73723223	60	K4C177	4	177	3	0.676615828	1260	FALSE	1260						574	-82.78938356	94	K4C36	4	36	2	0.123508689	574	FALSE	574
1319	3.225244733	194	K3C309	3	309	3	0.063193507	1319	FALSE	1319					1263	31.23723223	60	K4C180	4	180	2	0.310097537	1263	FALSE	1263						575	-80.78938356	94	K4C37	4	37	2	0.123508689	575	FALSE	575
1320	5.225244733	194	K3C310	3	310	3	0.148748928	1320	FALSE	1320					1264	33.73723223	60	K4C181	4	181	2	0.511346396	1264	FALSE	1264						576	-100.7893836	94	K4C38	4	38	2	0.268593624	576	FALSE	576
1321	7.225244733	194	K3C311	3	311	2	0.044336188	1321	FALSE	1321					1265	36.73723223	60	K4C182	4	182	2	0.744719282	1265	FALSE	1265						577	-86.78938356	94	K4C39	4	39	2	0.242503024	577	FALSE	577
1322	9.725244733	194	K3C312	3	312	2	0.034472242	1322	FALSE	1322					1267	43.57056556	60	K4C184	4	184	2	0.569288458	1267	FALSE	1267						578	-81.78938356	94	K4C40	4	40	2	0.152374669	578	FALSE	578
1323	12.22524473	194	K3C313	3	313	2	0.055269132	1323	FALSE	1323					1268	46.07056556	60	K4C185	4	185	2	0.37008169	1268	FALSE	1268						579	-75.78938356	94	K4C41	4	41	4	0.294345178	579	FALSE	579
1324	15.47524473	194	K3C314	3	314	3	0.294208543	1324	FALSE	1324					1273	56.07056556	60	K4C190	4	190	2	0.984126984	1273	FALSE	1273						582	-65.78938356	94	K4C44	4	44	2	0.178701799	582	FALSE	582
1326	16.47524473	194	K3C316	3	316	2	0.038723943	1326	FALSE	1326					1274	58.07056556	60	K4C191	4	191	2	0.311770985	1274	FALSE	1274						583	-62.78938356	94	K4C45	4	45	3	0.100227538	583	FALSE	583
1328	13.47524473	194	K3C318	3	318	3	0.051338765	1328	FALSE	1328					1275	60.07056556	60	K4C192	4	192	2	0.56912227	1275	FALSE	1275						585	-58.78938356	94	K4C47	4	47	4	0.122200844	585	FALSE	585
1330	36.47524473	194	K3C320	3	320	2	0.05289998	1330	FALSE	1330					1276	-80.92943444	60	K4C193	4	193	2	0.170520769	1276	FALSE	1276						586	-51.78938356	94	K4C48	4	48	2	0.070550594	586	FALSE	586
1333	44.47524473	194	K3C323	3	323	2	0.071043298	1333	FALSE	1333					1277	67.07056556	60	K4C194	4	194	2	0.733406318	1277	FALSE	1277						589	-45.78938356	94	K4C51	4	51	2	0.113285007	589	FALSE	589
1334	46.97524473	194	K3C324	3	324	2	0.039143027	1334	FALSE	1334					1284	81.07056556	60	K4C201	4	201	3	0.197596988	1284	FALSE	1284						596	-28.78938356	94	K4C58	4	58	2	0.113978326	596	FALSE	596
1337	53.47524473	194	K3C327	3	327	2	0.034381122	1337	FALSE	1337					1285	84.07056556	60	K4C202	4	202	2	0.240104768	1285	FALSE	1285						597	-26.78938356	94	K4C59	4	59	3	0.159970925	597	FALSE	597
1339	58.47524473	194	K3C329	3	329	3	0.049665044	1339	FALSE	1339					1290	96.57056556	60	K4C207	4	207	2	0.984126984	1290	FALSE	1290						599	-19.78938356	94	K4C61	4	61	2	0.170454352	599	FALSE	599
1340	57.47524473	194	K3C330	3	330	2	0.034381122	1340	FALSE	1340					1299	145.2547322	60	K4C216	4	216	2	0.669456713	1299	FALSE	1299						601	-14.78938356	94	K4C63	4	63	2	0.13462961	601	FALSE	601
1350	83.47524473	194	K3C340	3	340	2	0.450868503	1350	FALSE	1350					1300	148.7547322	60	K4C217	4	217	3	0.23843384	1300	FALSE	1300						602	-12.28938356	94	K4C64	4	64	2	0.153529954	602	FALSE	602
1351	85.47524473	194	K3C341	3	341	2	0.284187237	1351	FALSE	1351					1305	47.75473223	60	K4C222	4	222	2	0.683698346	1305	FALSE	1305						605	-6.289383562	94	K4C67	4	67	2	0.238256387	605	FALSE	605
1354	94.47524473	194	K3C344	3	344	3	0.224920312	1354	FALSE	1354					1307	162.2547322	60	K4C224	4	224	2	0.522004861	1307	FALSE	1307						613	10.71061644	94	K4C75	4	75	3	0.208537814	613	FALSE	613
1355	96.47524473	194	K3C345	3	345	2	0.155615809	1355	FALSE	1355					1309	88.75473223	60	K4C226	4	226	2	0.317653665	1309	FALSE	1309						614	14.71061644	94	K4C76	4	76	2	0.14876175	614	FALSE	614
1358	104.4752447	194	K3C348	3	348	2	0.106223467	1358	FALSE	1358					1311	74.25473223	60	K4C228	4	228	2	0.460813985	1311	FALSE	1311						623	33.71061644	94	K4C85	4	85	4	0.180280772	623	FALSE	623
1361	110.4752447	194	K3C351	3	351	2	0.354164795	1361	FALSE	1361					1316	191.0835021	60	K4C233	4	233	4	0.407674998	1316	FALSE	1316						624	35.71061644	94	K4C86	4	86	4	0.187153624	624	FALSE	624
1365	118.4752447	194	K3C355	3	355	2	0.397259426	1365	FALSE	1365					1320	79.58350207	60	K4C237	4	237	2	0.230172289	1320	FALSE	1320						625	38.71061644	94	K4C87	4	87	2	0.121068221	625	FALSE	625
1366	120.4752447	194	K3C356	3	356	2	0.092023179	1366	FALSE	1366					1325	208.3335021	60	K4C242	4	242	2	0.680432693	1325	FALSE	1325						626	41.71061644	94	K4C88	4	88	4	0.185091769	626	FALSE	626
1367	122.4752447	194	K3C357	3	357	3	0.124429327	1367	FALSE	1367					1327	212.3335021	60	K4C244	4	244	2	0.151470282	1327	FALSE	1327						627	44.71061644	94	K4C89	4	89	2	0.31608094	627	FALSE	627
1370	129.4752447	194	K3C360	3	360	3	0.195873156	1370	FALSE	1370					1329	115.3335021	60	K4C246	4	246	2	0.273547478	1329	FALSE	1329						628	46.71061644	94	K4C90	4	90	2	0.168392718	628	FALSE	628
1371	-36.52475527	194	K3C361	3	361	2	0.07549909	1371	FALSE	1371					1330	217.3335021	60	K4C247	4	247	3	0.973544974	1330	FALSE	1330						629	48.71061644	94	K4C91	4	91	2	0.204475192	629	FALSE	629
1372	132.4752447	194	K3C362	3	362	2	0.053483545	1372	FALSE	1372					1335	228.3335021	60	K4C252	4	252	2	0.16900169	1335	FALSE	1335						630	50.71061644	94	K4C92	4	92	2	0.268830081	630	FALSE	630
1373	133.4752447	194	K3C363	3	363	2	0.053483545	1373	FALSE	1373					1338	233.8335021	60	K4C255	4	255	3	0.415331116	1338	FALSE	1338						631	53.71061644	94	K4C93	4	93	2	0.238839453	631	FALSE	631
1374	135.4752447	194	K3C364	3	364	2	0.114317827	1374	FALSE	1374					1344	229.2501687	60	K4C261	4	261	3	0.146579011	1344	FALSE	1344						632	54.71061644	94	K4C94	4	94	2	0.238839453	632	FALSE	632
1376	140.4752447	194	K3C366	3	366	2	0.109079497	1376	FALSE	1376					1354	283.5001687	60	K4C271	4	271	2	0.307658775	1354	FALSE	1354						633	56.71061644	94	K4C95	4	95	3	0.275355103	633	FALSE	633
1377	-12.69537935	194	K3C367	3	367	2	0.036733867	1377	FALSE	1377					1356	291.5001687	60	K4C273	4	273	2	0.205452762	1356	FALSE	1356						634	60.71061644	94	K4C96	4	96	2	0.111692424	634	FALSE	634
1378	251.8046206	194	K3C368	3	368	3	0.217467936	1378	FALSE	1378					1357	319.5001687	60	K4C274	4	274	3	0.2658511	1357	FALSE	1357						635	63.71061644	94	K4C97	4	97	3	0.237298129	635	FALSE	635
1382	260.8046206	194	K3C372	3	372	2	0.135616877	1382	FALSE	1382					1358	295.5001687	60	K4C275	4	275	2	0.154659015	1358	FALSE	1358						637	64.71061644	94	K4C99	4	99	2	0.106537785	637	FALSE	637
1390	277.8046206	194	K3C380	3	380	3	0.282843702	1390	FALSE	1390					1362	305.5001687	60	K4C279	4	279	2	0.575057248	1362	FALSE	1362						643	81.46061644	94	K4C105	4	105	4	0.127030639	643	FALSE	643
1395	291.3046206	194	K3C385	3	385	2	0.062027024	1395	FALSE	1395					1363	308.0001687	60	K4C280	4	280	2	0.28375806	1363	FALSE	1363						646	92.46061644	94	K4C108	4	108	2	0.101843744	646	FALSE	646
1404	304.8046206	194	K3C394	3	394	2	0.125870913	1404	FALSE	1404					1364	311.0001687	60	K4C281	4	281	2	0.468110901	1364	FALSE	1364						650	101.4606164	94	K4C112	4	112	3	0.359489355	650	FALSE	650
1406	308.8046206	194	K3C396	3	396	2	0.247012931	1406	FALSE	1406					1370	337.5279465	60	K4C287	4	287	2	0.163010793	1370	FALSE	1370						652	105.4606164	94	K4C114	4	114	4	0.193215993	652	FALSE	652
1408	313.3046206	194	K3C398	3	398	3	0.060813407	1408	FALSE	1408					1375	348.5279465	60	K4C292	4	292	2	0.420247474	1375	FALSE	1375						653	107.4606164	94	K4C115	4	115	4	0.193215993	653	FALSE	653
1409	315.8046206	194	K3C399	3	399	2	0.154442341	1409	FALSE	1409					1380	292.5279465	60	K4C297	4	297	2	0.240104768	1380	FALSE	1380						654	109.4606164	94	K4C116	4	116	2	0.142999749	654	FALSE	654
1412	321.8046206	194	K3C402	3	402	2	0.078928725	1412	FALSE	1412					1385	368.5279465	60	K4C302	4	302	2	0.365653093	1385	FALSE	1385						655	112.4606164	94	K4C117	4	117	2	0.159494595	655	FALSE	655
1413	324.3046206	194	K3C403	3	403	2	0.081849458	1413	FALSE	1413					1388	375.0279465	60	K4C305	4	305	2	0.380238631	1388	FALSE	1388						656	114.4606164	94	K4C118	4	118	2	0.296791147	656	FALSE	656
1414	327.3046206	194	K3C404	3	404	2	0.057646878	1414	FALSE	1414					1391	336.0279465	60	K4C308	4	308	2	0.231895032	1391	FALSE	1391						657	117.9606164	94	K4C119	4	119	4	0.207869896	657	FALSE	657
1415	329.3046206	194	K3C405	3	405	2	0.047061545	1415	FALSE	1415					1392	383.5279465	60	K4C309	4	309	2	0.35019891	1392	FALSE	1392						658	120.4606164	94	K4C120	4	120	2	0.176676725	658	FALSE	658
1416	331.3046206	194	K3C406	3	406	2	0.125870913	1416	FALSE	1416					1399	397.7779465	60	K4C316	4	316	2	0.210629841	1399	FALSE	1399						659	120.4606164	94	K4C121	4	121	2	0.126271718	659	FALSE	659
1426	352.3046206	194	K3C416	3	416	2	0.060982828	1426	FALSE	1426					1401	401.7779465	60	K4C318	4	318	2	0.36788262	1401	FALSE	1401						660	123.4606164	94	K4C122	4	122	2	0.285787975	660	FALSE	660
1430	361.3046206	194	K3C420	3	420	2	0.05477006	1430	FALSE	1430					1403	405.7779465	60	K4C320	4	320	2	0.739795124	1403	FALSE	1403						661	123.4606164	94	K4C123	4	123	2	0.126271718	661	FALSE	661
1431	363.8046206	194	K3C421	3	421	2	0.112537691	1431	FALSE	1431					1406	162.2779465	60	K4C323	4	323	2	0.287182038	1406	FALSE	1406						662	127.4606164	94	K4C124	4	124	2	0.150326701	662	FALSE	662
1433	368.8046206	194	K3C423	3	423	3	0.111368938	1433	FALSE	1433					1416	436.2779465	60	K4C333	4	333	2	0.169988801	1416	FALSE	1416						663	129.4606164	94	K4C125	4	125	3	0.120834331	663	FALSE	663
1436	376.8046206	194	K3C426	3	426	3	0.121429971	1436	FALSE	1436					1417	395.2779465	60	K4C334	4	334	3	0.56929937	1417	FALSE	1417						664	130.4606164	94	K4C126	4	126	3	0.120834331	664	FALSE	664
1437	371.8046206	194	K3C427	3	427	2	0.047967339	1437	FALSE	1437					1422	449.2779465	60	K4C339	4	339	2	0.984126984	1422	FALSE	1422						667	140.4606164	94	K4C129	4	129	4	0.180896054	667	FALSE	667
1440	385.8046206	194	K3C430	3	430	3	0.055539444	1440	FALSE	1440					1429	471.6529465	60	K4C346	4	346	2	0.651386343	1429	FALSE	1429						669	143.4606164	94	K4C131	4	131	3	0.143618776	669	FALSE	669
1448	404.8046206	194	K3C438	3	438	3	0.257962045	1448	FALSE	1448					1431	474.6529465	60	K4C348	4	348	2	0.437808583	1431	FALSE	1431						672	154.4606164	94	K4C134	4	134	3	0.138464137	672	FALSE	672
1449	406.8046206	194	K3C439	3	439	2	0.112093494	1449	FALSE	1449					1434	305.6529465	60	K4C351	4	351	2	0.280605106	1434	FALSE	1434						676	163.4606164	94	K4C138	4	138	3	0.208895767	676	FALSE	676
1453	415.8046206	194	K3C443	3	443	2	0.14493363	1453	FALSE	1453					1439	491.6529465	60	K4C356	4	356	2	0.663361494	1439	FALSE	1439						680	173.4606164	94	K4C142	4	142	3	0.102401738	680	FALSE	680
1455	419.8046206	194	K3C445	3	445	3	0.103685802	1455	FALSE	1455					1442	502.6529465	60	K4C359	4	359	2	0.925788914	1442	FALSE	1442						682	177.4606164	94	K4C144	4	144	3	0.142865655	682	FALSE	682
1457	425.8046206	194	K3C447	3	447	2	0.050955887	1457	FALSE	1457					1444	506.6529465	60	K4C361	4	361	2	0.263020878	1444	FALSE	1444						684	181.4606164	94	K4C146	4	146	2	0.079722579	684	FALSE	684
1458	427.8046206	194	K3C448	3	448	3	0.067930429	1458	FALSE	1458					1473	572.6529465	60	K4C390	4	390	2	0.337526956	1473	FALSE	1473						686	103.4606164	94	K4C148	4	148	2	0.114298313	686	FALSE	686
1461	435.3046206	194	K3C451	3	451	2	0.058256664	1461	FALSE	1461					1487	602.1529465	60	K4C404	4	404	2	0.842248697	1487	FALSE	1487						690	197.4606164	94	K4C152	4	152	4	0.132123764	690	FALSE	690
1470	456.8046206	194	K3C460	3	460	2	0.063232513	1470	FALSE	1470					1493	613.1529465	60	K4C410	4	410	2	0.320979122	1493	FALSE	1493						691	199.4606164	94	K4C153	4	153	3	0.10471997	691	FALSE	691
1474	464.0546206	194	K3C464	3	464	3	0.045802366	1474	FALSE	1474					1502	630.1529465	60	K4C419	4	419	2	0.549337316	1502	FALSE	1502						694	213.4606164	94	K4C156	4	156	2	0.146997527	694	FALSE	694
1481	477.0546206	194	K3C471	3	471	3	0.049846662	1481	FALSE	1481					1532	700.1529465	60	K4C449	4	449	2	0.294302702	1532	FALSE	1532						701	227.4606164	94	K4C163	4	163	2	0.09030852	701	FALSE	701
1483	482.0546206	194	K3C473	3	473	3	0.164067965	1483	FALSE	1483					1552	-606.6607226	59	K5C1	5	1	2	0.452586116	1552	FALSE	1552						702	228.4606164	94	K4C164	4	164	2	0.09030852	702	FALSE	702
1489	495.0546206	194	K3C479	3	479	2	0.057510344	1489	FALSE	1489					1554	-602.1607226	59	K5C3	5	3	2	0.111346825	1554	FALSE	1554						703	230.4606164	94	K4C165	4	165	2	0.104054224	703	FALSE	703
1500	516.0546206	194	K3C490	3	490	3	0.227203533	1500	FALSE	1500					1556	-584.213809	59	K5C5	5	5	3	0.165709971	1556	FALSE	1556						704	232.4606164	94	K4C166	4	166	2	0.153195118	704	FALSE	704
1502	522.0546206	194	K3C492	3	492	3	0.576274085	1502	FALSE	1502					1557	-582.213809	59	K5C6	5	6	3	0.21003085	1557	FALSE	1557						705	234.4606164	94	K4C167	4	167	2	0.119518142	705	FALSE	705
1505	530.0546206	194	K3C495	3	495	3	0.091952589	1505	FALSE	1505					1561	229.2501687	59	K5C10	5	10	5	0.225074366	1561	FALSE	1561						706	236.4606164	94	K4C168	4	168	2	0.136012987	706	FALSE	706
1509	538.5546206	194	K3C499	3	499	2	0.074771519	1509	FALSE	1509					1563	-567.8829448	59	K5C12	5	12	3	0.456030716	1563	FALSE	1563						707	233.4606164	94	K4C169	4	169	2	0.09030852	707	FALSE	707
1513	542.5546206	194	K3C503	3	503	2	0.071582743	1513	FALSE	1513					1564	-564.8829448	59	K5C13	5	13	2	0.294677426	1564	FALSE	1564						708	239.4606164	94	K4C170	4	170	2	0.170868167	708	FALSE	708
1515	551.5546206	194	K3C505	3	505	2	0.06697066	1515	FALSE	1515					1565	-562.3829448	59	K5C14	5	14	2	0.984126984	1565	FALSE	1565						709	241.4606164	94	K4C171	4	171	2	0.188909404	709	FALSE	709
1518	559.5546206	194	K3C508	3	508	2	0.095741396	1518	FALSE	1518					1568	-541.8829448	59	K5C17	5	17	2	0.217692581	1568	FALSE	1568						710	243.4606164	94	K4C172	4	172	2	0.225564616	710	FALSE	710
1520	563.5546206	194	K3C510	3	510	2	0.066754603	1520	FALSE	1520					1570	-536.8829448	59	K5C19	5	19	4	0.677513228	1570	FALSE	1570						711	246.4606164	94	K4C173	4	173	2	0.253493388	711	FALSE	711
1522	567.5546206	194	K3C512	3	512	3	0.063870971	1522	FALSE	1522					1571	-526.0496115	59	K5C20	5	20	3	0.401850003	1571	FALSE	1571						712	248.4606164	94	K4C174	4	174	2	0.244121317	712	FALSE	712
1524	572.5546206	194	K3C514	3	514	2	0.037815957	1524	FALSE	1524					1572	-522.5496115	59	K5C21	5	21	3	0.536072817	1572	FALSE	1572						713	250.4606164	94	K4C175	4	175	2	0.348186019	713	FALSE	713
1526	576.5546206	194	K3C516	3	516	3	0.072063155	1526	FALSE	1526					1573	-384.9788673	59	K5C22	5	22	2	0.331626483	1573	FALSE	1573						714	253.4606164	94	K4C176	4	176	3	0.100645327	714	FALSE	714
1527	569.5546206	194	K3C517	3	517	2	0.095741396	1527	FALSE	1527					1574	-379.3538673	59	K5C23	5	23	2	0.299099551	1574	FALSE	1574						715	257.4606164	94	K4C177	4	177	2	0.072824262	715	FALSE	715
1532	590.5546206	194	K3C522	3	522	2	0.054409738	1532	FALSE	1532					1575	-370.5969229	59	K5C24	5	24	2	0.363369167	1575	FALSE	1575						722	272.9606164	94	K4C184	4	184	3	0.166175062	722	FALSE	722
1535	596.5546206	194	K3C525	3	525	2	0.068258134	1535	FALSE	1535					1577	-365.0969229	59	K5C26	5	26	3	0.345055636	1577	FALSE	1577						727	283.9606164	94	K4C189	4	189	3	0.085829085	727	FALSE	727
1547	616.5546206	194	K3C537	3	537	2	0.057373781	1547	FALSE	1547					1580	-358.0969229	59	K5C29	5	29	2	0.549026152	1580	FALSE	1580						728	285.9606164	94	K4C190	4	190	2	0.060868547	728	FALSE	728
1563	649.0546206	194	K3C553	3	553	2	0.050187273	1563	FALSE	1563					1585	-346.0969229	59	K5C34	5	34	3	0.332793945	1585	FALSE	1585						729	286.9606164	94	K4C191	4	191	2	0.060868547	729	FALSE	729
1564	651.5546206	194	K3C554	3	554	3	0.099928626	1564	FALSE	1564					1586	-340.2219229	59	K5C35	5	35	3	0.557974301	1586	FALSE	1586						738	299.9606164	94	K4C200	4	200	4	0.138636301	738	FALSE	738
1566	656.0546206	194	K3C556	3	556	3	0.066777508	1566	FALSE	1566					1587	-336.0969229	59	K5C36	5	36	3	0.314896905	1587	FALSE	1587						744	321.4606164	94	K4C206	4	206	2	0.206911798	744	FALSE	744
1567	658.0546206	194	K3C557	3	557	3	0.077522163	1567	FALSE	1567					1590	-329.5969229	59	K5C39	5	39	2	0.42189902	1590	FALSE	1590						750	-155.2893836	93	K5C1	5	1	2	0.183820553	750	FALSE	750
1571	668.0546206	194	K3C561	3	561	2	0.058439621	1571	FALSE	1571					1591	-326.5969229	59	K5C40	5	40	2	0.512831613	1591	FALSE	1591						751	-153.2893836	93	K5C2	5	2	2	0.096201678	751	FALSE	751
1586	704.0546206	194	K3C576	3	576	3	0.116279739	1586	FALSE	1586					1593	-280.5969229	59	K5C42	5	42	4	0.338868477	1593	FALSE	1593						752	-152.2893836	93	K5C3	5	3	2	0.096201678	752	FALSE	752
1587	706.0546206	194	K3C577	3	577	3	0.123677698	1587	FALSE	1587					1595	-218.7635895	59	K5C44	5	44	5	0.176250662	1595	FALSE	1595						753	-149.7893836	93	K5C4	5	4	2	0.143403446	753	FALSE	753
1592	720.0546206	194	K3C582	3	582	2	0.598666589	1592	FALSE	1592					1596	-313.5969229	59	K5C45	5	45	2	0.325410384	1596	FALSE	1596						754	-149.7893836	93	K5C5	5	5	2	0.101356317	754	FALSE	754
1593	722.0546206	194	K3C583	3	583	2	0.432692051	1593	FALSE	1593					1600	-305.5969229	59	K5C49	5	49	2	0.608496142	1600	FALSE	1600						755	-146.7893836	93	K5C6	5	6	2	0.124552194	755	FALSE	755
1594	272.0546206	194	K3C584	3	584	2	0.315353379	1594	FALSE	1594					1601	-303.0969229	59	K5C50	5	50	2	0.125015256	1601	FALSE	1601						756	-145.7893836	93	K5C7	5	7	2	0.157885527	756	FALSE	756
1595	725.5546206	194	K3C585	3	585	3	0.268588851	1595	FALSE	1595					1605	-287.6802562	59	K5C54	5	54	2	0.423709213	1605	FALSE	1605						757	-145.7893836	93	K5C8	5	8	2	0.148558085	757	FALSE	757
1597	264.5546206	194	K3C587	3	587	2	0.233870824	1597	FALSE	1597					1606	191.0835021	59	K5C55	5	55	5	0.483337133	1606	FALSE	1606						758	-142.7893836	93	K5C9	5	9	2	0.235786034	758	FALSE	758
1599	735.0546206	194	K3C589	3	589	2	0.236551496	1599	FALSE	1599					1608	-276.5969229	59	K5C57	5	57	2	0.984126984	1608	FALSE	1608						759	-143.7893836	93	K5C10	5	10	2	0.177194969	759	FALSE	759
1600	737.5546206	194	K3C590	3	590	2	0.13594829	1600	FALSE	1600					1610	-271.0969229	59	K5C59	5	59	2	0.522466482	1610	FALSE	1610						760	-143.7893836	93	K5C11	5	11	2	0.101356317	760	FALSE	760
1602	742.5546206	194	K3C592	3	592	3	0.251609583	1602	FALSE	1602					1614	-262.0969229	59	K5C63	5	63	4	0.517209436	1614	FALSE	1614						761	-139.7893836	93	K5C12	5	12	2	0.179085003	761	FALSE	761
1604	742.0546206	194	K3C594	3	594	2	0.236551496	1604	FALSE	1604					1615	-260.0969229	59	K5C64	5	64	2	0.543259967	1615	FALSE	1615						762	-138.7893836	93	K5C13	5	13	2	0.179085003	762	FALSE	762
1605	290.0546206	194	K3C595	3	595	2	0.139266097	1605	FALSE	1605					1616	-202.2635895	59	K5C65	5	65	3	0.307723894	1616	FALSE	1616						763	-136.7893836	93	K5C14	5	14	2	0.188813362	763	FALSE	763
1606	276.0546206	194	K3C596	3	596	2	0.402327358	1606	FALSE	1606					1617	-250.3469229	59	K5C66	5	66	2	0.410136455	1617	FALSE	1617						764	-134.7893836	93	K5C15	5	15	2	0.546439183	764	FALSE	764
1620	776.0546206	194	K3C610	3	610	2	0.513985401	1620	FALSE	1620					1620	-244.3469229	59	K5C69	5	69	2	0.575560595	1620	FALSE	1620						765	-132.7893836	93	K5C16	5	16	4	0.645382986	765	FALSE	765
1622	780.0546206	194	K3C612	3	612	2	0.105274368	1622	FALSE	1622					1621	-241.8469229	59	K5C70	5	70	2	0.984126984	1621	FALSE	1621						766	-126.7893836	93	K5C17	5	17	4	0.441503796	766	FALSE	766
1626	788.0546206	194	K3C616	3	616	2	0.088202154	1626	FALSE	1626					1623	-234.0969229	59	K5C72	5	72	4	0.627352904	1623	FALSE	1623						769	-114.2893836	93	K5C20	5	20	2	0.113015317	769	FALSE	769
1635	804.0546206	194	K3C625	3	625	2	0.221027704	1635	FALSE	1635					1625	-230.0969229	59	K5C74	5	74	2	0.53391999	1625	FALSE	1625						770	-112.2893836	93	K5C21	5	21	2	0.183707511	770	FALSE	770
1637	808.0546206	194	K3C627	3	627	3	0.269366988	1637	FALSE	1637					1633	-206.2635895	59	K5C82	5	82	2	0.333058577	1633	FALSE	1633						771	-110.2893836	93	K5C22	5	22	2	0.145661365	771	FALSE	771
1639	328.0546206	194	K3C629	3	629	2	0.134164057	1639	FALSE	1639					1638	-193.7635895	59	K5C87	5	87	2	0.230172289	1638	FALSE	1638						772	-108.2893836	93	K5C23	5	23	2	0.149097791	772	FALSE	772
1640	811.0546206	194	K3C630	3	630	3	0.269366988	1640	FALSE	1640					1639	-189.0760895	59	K5C88	5	88	2	0.489183564	1639	FALSE	1639						773	-109.2893836	93	K5C24	5	24	2	0.126761021	773	FALSE	773
1641	813.0546206	194	K3C631	3	631	2	0.18966506	1641	FALSE	1641					1645	700.1529465	59	K5C94	5	94	3	0.411030772	1645	FALSE	1645						774	-108.2893836	93	K5C25	5	25	2	0.126761021	774	FALSE	774
1642	815.0546206	194	K3C632	3	632	2	0.416488258	1642	FALSE	1642					1646	-215.5760895	59	K5C95	5	95	2	0.376090165	1646	FALSE	1646						775	-104.2893836	93	K5C26	5	26	2	0.182791131	775	FALSE	775
1643	817.0546206	194	K3C633	3	633	2	0.147554915	1643	FALSE	1643					1647	-171.0760895	59	K5C96	5	96	2	0.470715579	1647	FALSE	1647						776	-106.2893836	93	K5C27	5	27	2	0.113015317	776	FALSE	776
1659	878.2338741	194	K3C649	3	649	3	0.112045089	1659	FALSE	1659					1650	-162.0760895	59	K5C99	5	99	2	0.529671855	1650	FALSE	1650						777	-101.2893836	93	K5C28	5	28	2	0.242503024	777	FALSE	777
1660	880.2338741	194	K3C650	3	650	3	0.509204682	1660	FALSE	1660					1652	-156.0760895	59	K5C101	5	101	2	0.181995876	1652	FALSE	1652						778	-98.78938356	93	K5C29	5	29	2	0.207728803	778	FALSE	778
1662	884.2338741	194	K3C652	3	652	3	0.114796547	1662	FALSE	1662					1653	-173.0760895	59	K5C102	5	102	2	0.228958786	1653	FALSE	1653						779	-96.78938356	93	K5C30	5	30	2	0.171434561	779	FALSE	779
1663	887.2338741	194	K3C653	3	653	3	0.12398022	1663	FALSE	1663					1654	-152.0760895	59	K5C103	5	103	2	0.357600436	1654	FALSE	1654						780	-94.78938356	93	K5C31	5	31	2	0.182934315	780	FALSE	780
1665	403.2338741	194	K3C655	3	655	3	0.10587	1665	FALSE	1665					1658	-145.0760895	59	K5C107	5	107	4	0.879299928	1658	FALSE	1658						781	-92.28938356	93	K5C32	5	32	2	0.152374669	781	FALSE	781
1666	898.6088741	194	K3C656	3	656	3	0.119909306	1666	FALSE	1666					1659	-80.92943444	59	K5C108	5	108	3	0.225357873	1659	FALSE	1659						782	-89.78938356	93	K5C33	5	33	2	0.216892606	782	FALSE	782
1669	911.6088741	194	K3C659	3	659	3	0.101591861	1669	FALSE	1669					1660	-141.0760895	59	K5C109	5	109	2	0.246935997	1660	FALSE	1660						783	-87.78938356	93	K5C34	5	34	2	0.144986352	783	FALSE	783
1670	916.1088741	194	K3C660	3	660	3	0.119131652	1670	FALSE	1670					1662	-136.5760895	59	K5C111	5	111	2	0.318318049	1662	FALSE	1662						784	-85.78938356	93	K5C35	5	35	4	0.176570643	784	FALSE	784
1671	918.1088741	194	K3C661	3	661	3	0.147192876	1671	FALSE	1671					1663	-131.0760895	59	K5C112	5	112	2	0.289420494	1663	FALSE	1663						785	-82.78938356	93	K5C36	5	36	2	0.123508689	785	FALSE	785
1673	922.1088741	194	K3C663	3	663	3	0.086349514	1673	FALSE	1673					1665	-127.0760895	59	K5C114	5	114	2	0.868034404	1665	FALSE	1665						786	-80.78938356	93	K5C37	5	37	2	0.123508689	786	FALSE	786
1675	926.1088741	194	K3C665	3	665	3	0.066727639	1675	FALSE	1675					1666	-124.5760895	59	K5C115	5	115	2	0.720905358	1666	FALSE	1666						787	-100.7893836	93	K5C38	5	38	2	0.268593624	787	FALSE	787
1676	928.1088741	194	K3C666	3	666	2	0.064755582	1676	FALSE	1676					1669	-117.0760895	59	K5C118	5	118	3	0.417115233	1669	FALSE	1669						788	-86.78938356	93	K5C39	5	39	2	0.242503024	788	FALSE	788
1677	930.1088741	194	K3C667	3	667	3	0.13838026	1677	FALSE	1677					1670	-115.0760895	59	K5C119	5	119	2	0.173177533	1670	FALSE	1670						789	-81.78938356	93	K5C40	5	40	2	0.152374669	789	FALSE	789
1679	944.1088741	194	K3C669	3	669	2	0.068723836	1679	FALSE	1679					1673	-194.0760895	59	K5C122	5	122	2	0.442983119	1673	FALSE	1673						790	-75.78938356	93	K5C41	5	41	5	0.358610166	790	FALSE	790
1703	1110.367926	194	K3C693	3	693	2	0.080277912	1703	FALSE	1703					1674	-107.5760895	59	K5C123	5	123	2	0.938502015	1674	FALSE	1674						792	-65.78938356	93	K5C43	5	43	2	0.178701799	792	FALSE	792
1711	597.1873705	194	K3C701	3	701	2	0.098393311	1711	FALSE	1711					1675	162.2779465	59	K5C124	5	124	3	0.409609037	1675	FALSE	1675						793	-62.78938356	93	K5C44	5	44	4	0.12304107	793	FALSE	793
1720	1148.242926	194	K3C710	3	710	2	0.075467417	1720	FALSE	1720					1677	-101.5760895	59	K5C126	5	126	2	0.290538405	1677	FALSE	1677						794	-58.78938356	93	K5C45	5	45	4	0.122200844	794	FALSE	794
1734	623.2429261	194	K3C724	3	724	3	0.039819348	1734	FALSE	1734					1682	-196.5760895	59	K5C131	5	131	3	0.401850003	1682	FALSE	1682						795	-51.78938356	93	K5C46	5	46	3	0.092080187	795	FALSE	795
1745	635.2429261	194	K3C735	3	735	2	0.027963465	1745	FALSE	1745					1684	-104.5760895	59	K5C133	5	133	2	0.318318049	1684	FALSE	1684						798	-45.78938356	93	K5C49	5	49	2	0.113285007	798	FALSE	798
1751	1203.242926	194	K3C741	3	741	2	0.137875961	1751	FALSE	1751					1687	-82.57608953	59	K5C136	5	136	3	0.408900363	1687	FALSE	1687						801	-35.28938356	93	K5C52	5	52	2	0.091317213	801	FALSE	801
1801	1297.992926	194	K3C791	3	791	2	0.038667073	1801	FALSE	1801					1691	-128.5127678	59	K5C140	5	140	3	0.438746639	1691	FALSE	1691						804	-28.78938356	93	K5C55	5	55	2	0.113978326	804	FALSE	804
1812	1320.992926	194	K3C802	3	802	2	0.028910915	1812	FALSE	1812					1693	-47.01276777	59	K5C142	5	142	3	0.440131106	1693	FALSE	1693						805	-26.78938356	93	K5C56	5	56	5	0.24233413	805	FALSE	805
1814	1324.992926	194	K3C804	3	804	2	0.041608757	1814	FALSE	1814					1694	-45.01276777	59	K5C143	5	143	2	0.3427154	1694	FALSE	1694						806	-19.78938356	93	K5C57	5	57	2	0.170454352	806	FALSE	806
1816	1329.492926	194	K3C806	3	806	3	0.053323738	1816	FALSE	1816					1696	-52.51276777	59	K5C145	5	145	3	0.365955176	1696	FALSE	1696						808	-14.78938356	93	K5C59	5	59	3	0.182184965	808	FALSE	808
1824	1333.492926	194	K3C814	3	814	3	0.041240522	1824	FALSE	1824					1699	-34.76276777	59	K5C148	5	148	2	0.407306938	1699	FALSE	1699						809	-12.28938356	93	K5C60	5	60	2	0.153529954	809	FALSE	809
1841	-692.6428108	193	K4C1	4	1	2	0.150230376	1841	FALSE	1841					1702	-28.26276777	59	K5C151	5	151	2	0.494413931	1702	FALSE	1702						810	-6.289383562	93	K5C61	5	61	2	0.238256387	810	FALSE	810
1843	-688.1428108	193	K4C3	4	3	2	0.094107927	1843	FALSE	1843					1703	-48.3461011	59	K5C152	5	152	2	0.209388515	1703	FALSE	1703						812	-1.289383562	93	K5C63	5	63	2	0.17408113	812	FALSE	812
1844	-683.3928108	193	K4C4	4	4	3	0.260900072	1844	FALSE	1844					1707	-13.76276777	59	K5C156	5	156	2	0.843556435	1707	FALSE	1707						817	10.71061644	93	K5C68	5	68	5	0.333588224	817	FALSE	817
1845	-680.8928108	193	K4C5	4	5	2	0.347233609	1845	FALSE	1845					1709	-9.762767769	59	K5C158	5	158	2	0.377499837	1709	FALSE	1709						826	33.71061644	93	K5C77	5	77	4	0.180280772	826	FALSE	826
1846	-676.8928108	193	K4C6	4	6	2	0.223657015	1846	FALSE	1846					1713	-1.762767769	59	K5C162	5	162	2	0.273132531	1713	FALSE	1713						827	35.71061644	93	K5C78	5	78	4	0.187153624	827	FALSE	827
1847	-674.3928108	193	K4C7	4	7	2	0.132212579	1847	FALSE	1847					1716	3.237232231	59	K5C165	5	165	2	0.305901463	1716	FALSE	1716						828	38.71061644	93	K5C79	5	79	2	0.121068221	828	FALSE	828
1848	-672.3928108	193	K4C8	4	8	3	0.117339645	1848	FALSE	1848					1718	8.237232231	59	K5C167	5	167	3	0.415014528	1718	FALSE	1718						829	41.71061644	93	K5C80	5	80	4	0.185091769	829	FALSE	829
1849	-677.3928108	193	K4C9	4	9	2	0.094107927	1849	FALSE	1849					1723	21.73723223	59	K5C172	5	172	2	0.363276515	1723	FALSE	1723						830	44.71061644	93	K5C81	5	81	2	0.31608094	830	FALSE	830
1850	-671.3928108	193	K4C10	4	10	2	0.122323233	1850	FALSE	1850					1724	23.73723223	59	K5C173	5	173	3	0.676615828	1724	FALSE	1724						831	46.71061644	93	K5C82	5	82	2	0.168392718	831	FALSE	831
1856	-664.1428108	193	K4C16	4	16	3	0.263815524	1856	FALSE	1856					1727	31.23723223	59	K5C176	5	176	2	0.310097537	1727	FALSE	1727						832	48.71061644	93	K5C83	5	83	2	0.204475192	832	FALSE	832
1857	-665.1428108	193	K4C17	4	17	2	0.154056906	1857	FALSE	1857					1728	33.73723223	59	K5C177	5	177	2	0.511346396	1728	FALSE	1728						833	50.71061644	93	K5C84	5	84	2	0.268830081	833	FALSE	833
1858	-653.1428108	193	K4C18	4	18	3	0.478928168	1858	FALSE	1858					1729	36.73723223	59	K5C178	5	178	2	0.744719282	1729	FALSE	1729						834	53.71061644	93	K5C85	5	85	2	0.238839453	834	FALSE	834
1859	-650.1428108	193	K4C19	4	19	3	0.488758316	1859	FALSE	1859					1731	43.57056556	59	K5C180	5	180	2	0.569288458	1731	FALSE	1731						835	54.71061644	93	K5C86	5	86	2	0.238839453	835	FALSE	835
1860	-648.1428108	193	K4C20	4	20	2	0.186428849	1860	FALSE	1860					1732	46.07056556	59	K5C181	5	181	2	0.37008169	1732	FALSE	1732						836	56.71061644	93	K5C87	5	87	3	0.275355103	836	FALSE	836
1863	-640.1428108	193	K4C23	4	23	2	0.093791055	1863	FALSE	1863					1734	337.5279465	59	K5C183	5	183	3	0.214092909	1734	FALSE	1734						837	60.71061644	93	K5C88	5	88	4	0.193316119	837	FALSE	837
1865	-637.1428108	193	K4C25	4	25	2	0.258479717	1865	FALSE	1865					1737	56.07056556	59	K5C186	5	186	2	0.984126984	1737	FALSE	1737						838	63.71061644	93	K5C89	5	89	3	0.237298129	838	FALSE	838
1866	-633.3928108	193	K4C26	4	26	2	0.139266097	1866	FALSE	1866					1738	58.07056556	59	K5C187	5	187	2	0.311770985	1738	FALSE	1738						845	81.46061644	93	K5C96	5	96	5	0.150755653	845	FALSE	845
1868	-627.3928108	193	K4C28	4	28	2	0.163280805	1868	FALSE	1868					1739	60.07056556	59	K5C188	5	188	2	0.56912227	1739	FALSE	1739						847	92.46061644	93	K5C98	5	98	2	0.101843744	847	FALSE	847
1874	-613.3928108	193	K4C34	4	34	2	0.321333137	1874	FALSE	1874					1741	67.07056556	59	K5C190	5	190	2	0.733406318	1741	FALSE	1741						851	101.4606164	93	K5C102	5	102	3	0.359489355	851	FALSE	851
1880	-603.3928108	193	K4C40	4	40	2	0.069287174	1880	FALSE	1880					1748	81.07056556	59	K5C197	5	197	3	0.197596988	1748	FALSE	1748						853	105.4606164	93	K5C104	5	104	4	0.193215993	853	FALSE	853
1881	-601.3928108	193	K4C41	4	41	4	0.208721072	1881	FALSE	1881					1749	84.07056556	59	K5C198	5	198	2	0.240104768	1749	FALSE	1749						854	107.4606164	93	K5C105	5	105	4	0.193215993	854	FALSE	854
1884	-596.3928108	193	K4C44	4	44	2	0.100368723	1884	FALSE	1884					1754	96.57056556	59	K5C203	5	203	2	0.984126984	1754	FALSE	1754						855	109.4606164	93	K5C106	5	106	2	0.142999749	855	FALSE	855
1885	-593.8928108	193	K4C45	4	45	2	0.056874825	1885	FALSE	1885					1756	131.7547322	59	K5C205	5	205	2	0.181562839	1756	FALSE	1756						856	112.4606164	93	K5C107	5	107	2	0.159494595	856	FALSE	856
1890	-600.3928108	193	K4C50	4	50	3	0.117849849	1890	FALSE	1890					1763	145.2547322	59	K5C212	5	212	2	0.669456713	1763	FALSE	1763						857	114.4606164	93	K5C108	5	108	2	0.296791147	857	FALSE	857
1891	-582.3928108	193	K4C51	4	51	2	0.087636861	1891	FALSE	1891					1764	148.7547322	59	K5C213	5	213	4	0.301597854	1764	FALSE	1764						858	117.9606164	93	K5C109	5	109	4	0.207869896	858	FALSE	858
1892	-580.3928108	193	K4C52	4	52	2	0.086050092	1892	FALSE	1892					1769	47.75473223	59	K5C218	5	218	2	0.683698346	1769	FALSE	1769						859	120.4606164	93	K5C110	5	110	2	0.176676725	859	FALSE	859
1893	-578.3928108	193	K4C53	4	53	2	0.12912568	1893	FALSE	1893					1771	162.2547322	59	K5C220	5	220	3	0.736710996	1771	FALSE	1771						860	120.4606164	93	K5C111	5	111	2	0.126271718	860	FALSE	860
1894	-576.3928108	193	K4C54	4	54	4	0.067649067	1894	FALSE	1894					1773	88.75473223	59	K5C222	5	222	2	0.317653665	1773	FALSE	1773						861	123.4606164	93	K5C112	5	112	2	0.285787975	861	FALSE	861
1913	-533.6428108	193	K4C73	4	73	2	0.077470772	1913	FALSE	1913					1775	131.2547322	59	K5C224	5	224	2	0.286288014	1775	FALSE	1775						862	123.4606164	93	K5C113	5	113	2	0.126271718	862	FALSE	862
1914	-531.1428108	193	K4C74	4	74	2	0.096897773	1914	FALSE	1914					1776	122.5835021	59	K5C225	5	225	2	0.199648066	1776	FALSE	1776						863	127.4606164	93	K5C114	5	114	2	0.150326701	863	FALSE	863
1915	-529.1428108	193	K4C75	4	75	2	0.266870078	1915	FALSE	1915					1781	79.58350207	59	K5C230	5	230	2	0.230172289	1781	FALSE	1781						864	129.4606164	93	K5C115	5	115	3	0.120834331	864	FALSE	864
1916	-527.1428108	193	K4C76	4	76	2	0.142154658	1916	FALSE	1916					1786	208.3335021	59	K5C235	5	235	2	0.680432693	1786	FALSE	1786						865	130.4606164	93	K5C116	5	116	3	0.120834331	865	FALSE	865
1918	-516.8719775	193	K4C78	4	78	2	0.079779035	1918	FALSE	1918					1788	212.3335021	59	K5C237	5	237	2	0.151470282	1788	FALSE	1788						868	140.4606164	93	K5C119	5	119	6	0.257168823	868	FALSE	868
1921	-509.3719775	193	K4C81	4	81	2	0.1200643	1921	FALSE	1921					1790	115.3335021	59	K5C239	5	239	2	0.273547478	1790	FALSE	1790						869	143.4606164	93	K5C120	5	120	6	0.259746143	869	FALSE	869
1922	-508.3719775	193	K4C82	4	82	2	0.11751328	1922	FALSE	1922					1791	217.3335021	59	K5C240	5	240	3	0.973544974	1791	FALSE	1791						874	163.4606164	93	K5C125	5	125	4	0.262777403	874	FALSE	874
1923	-506.3719775	193	K4C83	4	83	2	0.150160938	1923	FALSE	1923					1796	228.3335021	59	K5C245	5	245	2	0.16900169	1796	FALSE	1796						877	173.4606164	93	K5C128	5	128	5	0.150337375	877	FALSE	877
1924	-504.3719775	193	K4C84	4	84	2	0.180147771	1924	FALSE	1924					1798	233.8335021	59	K5C247	5	247	3	0.415331116	1798	FALSE	1798						879	177.4606164	93	K5C130	5	130	3	0.142865655	879	FALSE	879
1925	-502.3719775	193	K4C85	4	85	2	0.112699346	1925	FALSE	1925					1810	278.5001687	59	K5C259	5	259	2	0.127228164	1810	FALSE	1810						882	103.4606164	93	K5C133	5	133	2	0.114298313	882	FALSE	882
1926	-499.3719775	193	K4C86	4	86	2	0.071851391	1926	FALSE	1926					1813	283.5001687	59	K5C262	5	262	3	0.440324141	1813	FALSE	1813						885	197.4606164	93	K5C136	5	136	5	0.157122058	885	FALSE	885
1927	-497.3719775	193	K4C87	4	87	3	0.163166576	1927	FALSE	1927					1815	291.5001687	59	K5C264	5	264	2	0.205452762	1815	FALSE	1815						886	199.4606164	93	K5C137	5	137	4	0.12903098	886	FALSE	886
1934	-501.3719775	193	K4C94	4	94	2	0.077470772	1934	FALSE	1934					1816	319.5001687	59	K5C265	5	265	3	0.2658511	1816	FALSE	1816						888	213.4606164	93	K5C139	5	139	2	0.146997527	888	FALSE	888
1947	-460.3719775	193	K4C107	4	107	2	0.367109602	1947	FALSE	1947					1817	295.5001687	59	K5C266	5	266	2	0.154659015	1817	FALSE	1817						894	227.4606164	93	K5C145	5	145	2	0.09030852	894	FALSE	894
1948	-458.3719775	193	K4C108	4	108	2	0.11631263	1948	FALSE	1948					1821	305.5001687	59	K5C270	5	270	2	0.575057248	1821	FALSE	1821						895	228.4606164	93	K5C146	5	146	2	0.09030852	895	FALSE	895
1949	-456.3719775	193	K4C109	4	109	2	0.149686396	1949	FALSE	1949					1822	308.0001687	59	K5C271	5	271	2	0.28375806	1822	FALSE	1822						896	230.4606164	93	K5C147	5	147	2	0.104054224	896	FALSE	896
1950	-454.3719775	193	K4C110	4	110	2	0.062192238	1950	FALSE	1950					1823	311.0001687	59	K5C272	5	272	3	0.671743071	1823	FALSE	1823						897	232.4606164	93	K5C148	5	148	2	0.153195118	897	FALSE	897
1951	-445.9969775	193	K4C111	4	111	3	0.053797339	1951	FALSE	1951					1832	348.5279465	59	K5C281	5	281	2	0.420247474	1832	FALSE	1832						898	234.4606164	93	K5C149	5	149	2	0.119518142	898	FALSE	898
1952	-441.1219775	193	K4C112	4	112	2	0.086550732	1952	FALSE	1952					1836	292.5279465	59	K5C285	5	285	2	0.240104768	1836	FALSE	1836						899	236.4606164	93	K5C150	5	150	2	0.136012987	899	FALSE	899
1953	-438.6219775	193	K4C113	4	113	2	0.137084268	1953	FALSE	1953					1840	368.5279465	59	K5C289	5	289	2	0.365653093	1840	FALSE	1840						900	233.4606164	93	K5C151	5	151	2	0.09030852	900	FALSE	900
1956	-434.1219775	193	K4C116	4	116	2	0.137084268	1956	FALSE	1956					1843	375.0279465	59	K5C292	5	292	2	0.380238631	1843	FALSE	1843						901	239.4606164	93	K5C152	5	152	2	0.170868167	901	FALSE	901
1957	-430.1219775	193	K4C117	4	117	3	0.308913521	1957	FALSE	1957					1845	336.0279465	59	K5C294	5	294	2	0.231895032	1845	FALSE	1845						902	241.4606164	93	K5C153	5	153	2	0.188909404	902	FALSE	902
1958	-492.1219775	193	K4C118	4	118	3	0.364374837	1958	FALSE	1958					1846	383.5279465	59	K5C295	5	295	2	0.35019891	1846	FALSE	1846						903	243.4606164	93	K5C154	5	154	2	0.225564616	903	FALSE	903
1961	-423.1219775	193	K4C121	4	121	4	0.150253317	1961	FALSE	1961					1852	397.7779465	59	K5C301	5	301	2	0.210629841	1852	FALSE	1852						904	246.4606164	93	K5C155	5	155	2	0.253493388	904	FALSE	904
1966	-404.1219775	193	K4C126	4	126	2	0.056469488	1966	FALSE	1966					1854	401.7779465	59	K5C303	5	303	2	0.36788262	1854	FALSE	1854						905	248.4606164	93	K5C156	5	156	2	0.244121317	905	FALSE	905
1968	-400.1219775	193	K4C128	4	128	2	0.333900633	1968	FALSE	1968					1856	405.7779465	59	K5C305	5	305	2	0.739795124	1856	FALSE	1856						906	250.4606164	93	K5C157	5	157	2	0.348186019	906	FALSE	906
1975	-385.1219775	193	K4C135	4	135	2	0.031932277	1975	FALSE	1975					1868	436.2779465	59	K5C317	5	317	2	0.169988801	1868	FALSE	1868						907	253.4606164	93	K5C158	5	158	6	0.184108524	907	FALSE	907
1979	-376.6219775	193	K4C139	4	139	2	0.139089174	1979	FALSE	1979					1869	395.2779465	59	K5C318	5	318	3	0.56929937	1869	FALSE	1869						913	272.9606164	93	K5C164	5	164	4	0.212402946	913	FALSE	913
1981	-372.1219775	193	K4C141	4	141	2	0.162877516	1981	FALSE	1981					1873	449.2779465	59	K5C322	5	322	2	0.984126984	1873	FALSE	1873						917	283.9606164	93	K5C168	5	168	4	0.098688493	917	FALSE	917
1983	-455.6219775	193	K4C143	4	143	2	0.157090454	1983	FALSE	1983					1877	287.6529465	59	K5C326	5	326	2	0.226012476	1877	FALSE	1877						918	285.9606164	93	K5C169	5	169	6	0.11577329	918	FALSE	918
1984	-366.1219775	193	K4C144	4	144	2	0.467487982	1984	FALSE	1984					1880	471.6529465	59	K5C329	5	329	2	0.651386343	1880	FALSE	1880						919	289.9606164	93	K5C170	5	170	2	0.057432121	919	FALSE	919
1987	-359.1219775	193	K4C147	4	147	2	0.07549909	1987	FALSE	1987					1882	474.6529465	59	K5C331	5	331	2	0.437808583	1882	FALSE	1882						923	299.9606164	93	K5C174	5	174	5	0.16397407	923	FALSE	923
1988	-356.6219775	193	K4C148	4	148	2	0.07373325	1988	FALSE	1988					1885	305.6529465	59	K5C334	5	334	2	0.280605106	1885	FALSE	1885						924	309.4606164	93	K5C175	5	175	2	0.084776255	924	FALSE	924
1989	-353.1219775	193	K4C149	4	149	2	0.184543399	1989	FALSE	1989					1886	364.1529465	59	K5C335	5	335	2	0.287961462	1886	FALSE	1886						927	319.4606164	93	K5C178	5	178	2	0.191934708	927	FALSE	927
1990	-351.1219775	193	K4C150	4	150	2	0.184543399	1990	FALSE	1990					1890	491.6529465	59	K5C339	5	339	2	0.663361494	1890	FALSE	1890						933	-155.2893836	92	K6C1	6	1	2	0.183820553	933	FALSE	933
1991	-349.1219775	193	K4C151	4	151	4	0.235773837	1991	FALSE	1991					1893	502.6529465	59	K5C342	5	342	2	0.925788914	1893	FALSE	1893						934	-153.2893836	92	K6C2	6	2	4	0.140856965	934	FALSE	934
1993	-345.6219775	193	K4C153	4	153	2	0.074083372	1993	FALSE	1993					1894	506.6529465	59	K5C343	5	343	2	0.263020878	1894	FALSE	1894						935	-149.7893836	92	K6C3	6	3	2	0.143403446	935	FALSE	935
1994	-343.6219775	193	K4C154	4	154	2	0.051722841	1994	FALSE	1994					1909	380.1529465	59	K5C358	5	358	2	0.234957726	1909	FALSE	1909						936	-149.7893836	92	K6C4	6	4	2	0.101356317	936	FALSE	936
1995	-354.6219775	193	K4C155	4	155	2	0.140789855	1995	FALSE	1995					1919	572.6529465	59	K5C368	5	368	2	0.337526956	1919	FALSE	1919						937	-146.7893836	92	K6C5	6	5	2	0.124552194	937	FALSE	937
1996	-340.6219775	193	K4C156	4	156	2	0.123377655	1996	FALSE	1996					1931	602.1529465	59	K5C380	5	380	2	0.842248697	1931	FALSE	1931						938	-145.7893836	92	K6C6	6	6	2	0.157885527	938	FALSE	938
2000	-329.6219775	193	K4C160	4	160	2	0.111203911	2000	FALSE	2000					1937	613.1529465	59	K5C386	5	386	2	0.320979122	1937	FALSE	1937						939	-145.7893836	92	K6C7	6	7	2	0.148558085	939	FALSE	939
2010	-304.1219775	193	K4C170	4	170	3	0.082520444	2010	FALSE	2010					1945	630.1529465	59	K5C394	5	394	2	0.549337316	1945	FALSE	1945						940	-142.7893836	92	K6C8	6	8	2	0.235786034	940	FALSE	940
2022	-281.1219775	193	K4C182	4	182	2	0.047896311	2022	FALSE	2022					1987	-602.1607226	58	K6C3	6	3	2	0.111346825	1987	FALSE	1987						941	-143.7893836	92	K6C9	6	9	2	0.177194969	941	FALSE	941
2023	-270.1219775	193	K4C183	4	183	4	0.43546151	2023	FALSE	2023					1989	-584.213809	58	K6C5	6	5	3	0.165709971	1989	FALSE	1989						942	-143.7893836	92	K6C10	6	10	2	0.101356317	942	FALSE	942
2024	-277.1219775	193	K4C184	4	184	3	0.488322795	2024	FALSE	2024					1990	-582.213809	58	K6C6	6	6	4	0.258436196	1990	FALSE	1990						943	-139.7893836	92	K6C11	6	11	2	0.179085003	943	FALSE	943
2025	-274.1219775	193	K4C185	4	185	2	0.093131319	2025	FALSE	2025					1994	229.2501687	58	K6C10	6	10	5	0.225074366	1994	FALSE	1994						944	-138.7893836	92	K6C12	6	12	2	0.179085003	944	FALSE	944
2027	-267.1219775	193	K4C187	4	187	2	0.212885408	2027	FALSE	2027					1996	-567.8829448	58	K6C12	6	12	3	0.456030716	1996	FALSE	1996						945	-136.7893836	92	K6C13	6	13	2	0.188813362	945	FALSE	945
2028	-256.7886442	193	K4C188	4	188	2	0.128759706	2028	FALSE	2028					1997	-564.8829448	58	K6C13	6	13	2	0.294677426	1997	FALSE	1997						946	-134.7893836	92	K6C14	6	14	2	0.546439183	946	FALSE	946
2032	-239.0108664	193	K4C192	4	192	2	0.068880089	2032	FALSE	2032					1998	-562.3829448	58	K6C14	6	14	2	0.984126984	1998	FALSE	1998						947	-132.7893836	92	K6C15	6	15	4	0.645382986	947	FALSE	947
2033	-179.0108664	193	K4C193	4	193	4	0.065818901	2033	FALSE	2033					2001	-541.8829448	58	K6C17	6	17	3	0.304382787	2001	FALSE	2001						948	-126.7893836	92	K6C16	6	16	5	0.53482648	948	FALSE	948
2036	-232.0108664	193	K4C196	4	196	3	0.136238033	2036	FALSE	2036					2003	-536.8829448	58	K6C19	6	19	4	0.677513228	2003	FALSE	2003						950	-114.2893836	92	K6C18	6	18	2	0.113015317	950	FALSE	950
2037	-230.0108664	193	K4C197	4	197	2	0.064046072	2037	FALSE	2037					2004	-526.0496115	58	K6C20	6	20	3	0.401850003	2004	FALSE	2004						951	-112.2893836	92	K6C19	6	19	2	0.183707511	951	FALSE	951
2040	-225.0108664	193	K4C200	4	200	2	0.19480318	2040	FALSE	2040					2005	-523.0496115	58	K6C21	6	21	2	0.377664065	2005	FALSE	2005						952	-110.2893836	92	K6C20	6	20	2	0.145661365	952	FALSE	952
2044	-217.0108664	193	K4C204	4	204	2	0.075100494	2044	FALSE	2044					2006	-384.9788673	58	K6C22	6	22	2	0.331626483	2006	FALSE	2006						953	-108.2893836	92	K6C21	6	21	2	0.149097791	953	FALSE	953
2045	-215.0108664	193	K4C205	4	205	2	0.134861941	2045	FALSE	2045					2007	-379.3538673	58	K6C23	6	23	2	0.299099551	2007	FALSE	2007						954	-109.2893836	92	K6C22	6	22	2	0.126761021	954	FALSE	954
2046	-213.0108664	193	K4C206	4	206	2	0.059886107	2046	FALSE	2046					2008	-370.5969229	58	K6C24	6	24	2	0.363369167	2008	FALSE	2008						955	-108.2893836	92	K6C23	6	23	2	0.126761021	955	FALSE	955
2047	-211.0108664	193	K4C207	4	207	2	0.248036759	2047	FALSE	2047					2010	-365.0969229	58	K6C26	6	26	3	0.345055636	2010	FALSE	2010						956	-104.2893836	92	K6C24	6	24	2	0.182791131	956	FALSE	956
2055	-193.5108664	193	K4C215	4	215	2	0.027318079	2055	FALSE	2055					2013	-358.0969229	58	K6C29	6	29	2	0.549026152	2013	FALSE	2013						957	-106.2893836	92	K6C25	6	25	2	0.113015317	957	FALSE	957
2057	-187.0108664	193	K4C217	4	217	4	0.267167181	2057	FALSE	2057					2018	-346.0969229	58	K6C34	6	34	3	0.332793945	2018	FALSE	2018						958	-101.2893836	92	K6C26	6	26	2	0.242503024	958	FALSE	958
2065	-161.5108664	193	K4C225	4	225	2	0.131698027	2065	FALSE	2065					2019	-340.2219229	58	K6C35	6	35	3	0.557974301	2019	FALSE	2019						959	-98.78938356	92	K6C27	6	27	2	0.207728803	959	FALSE	959
2067	-158.5108664	193	K4C227	4	227	2	0.066601513	2067	FALSE	2067					2020	-336.0969229	58	K6C36	6	36	3	0.314896905	2020	FALSE	2020						960	-96.78938356	92	K6C28	6	28	2	0.171434561	960	FALSE	960
2069	-136.2747553	193	K4C229	4	229	3	0.034341743	2069	FALSE	2069					2023	-329.5969229	58	K6C39	6	39	2	0.42189902	2023	FALSE	2023						961	-94.78938356	92	K6C29	6	29	2	0.182934315	961	FALSE	961
2072	-128.7747553	193	K4C232	4	232	4	0.08018279	2072	FALSE	2072					2024	-326.5969229	58	K6C40	6	40	2	0.512831613	2024	FALSE	2024						962	-92.28938356	92	K6C30	6	30	2	0.152374669	962	FALSE	962
2074	-123.7747553	193	K4C234	4	234	2	0.0525709	2074	FALSE	2074					2025	-321.5969229	58	K6C41	6	41	2	0.586582954	2025	FALSE	2025						963	-89.78938356	92	K6C31	6	31	2	0.216892606	963	FALSE	963
2076	-118.2747553	193	K4C236	4	236	2	0.144845593	2076	FALSE	2076					2026	-280.5969229	58	K6C42	6	42	5	0.2510357	2026	FALSE	2026						964	-87.78938356	92	K6C32	6	32	2	0.144986352	964	FALSE	964
2078	-114.2747553	193	K4C238	4	238	2	0.07630312	2078	FALSE	2078					2028	-218.7635895	58	K6C44	6	44	6	0.199648942	2028	FALSE	2028						965	-85.78938356	92	K6C33	6	33	4	0.176570643	965	FALSE	965
2079	-112.2747553	193	K4C239	4	239	3	0.100976883	2079	FALSE	2079					2029	-313.5969229	58	K6C45	6	45	2	0.325410384	2029	FALSE	2029						966	-82.78938356	92	K6C34	6	34	2	0.123508689	966	FALSE	966
2080	-110.2747553	193	K4C240	4	240	2	0.095404914	2080	FALSE	2080					2031	-173.0760895	58	K6C47	6	47	3	0.297141883	2031	FALSE	2031						967	-80.78938356	92	K6C35	6	35	2	0.123508689	967	FALSE	967
2081	-107.7747553	193	K4C241	4	241	2	0.126574516	2081	FALSE	2081					2033	-305.5969229	58	K6C49	6	49	2	0.608496142	2033	FALSE	2033						968	-100.7893836	92	K6C36	6	36	2	0.268593624	968	FALSE	968
2089	-90.77475527	193	K4C249	4	249	3	0.039067204	2089	FALSE	2089					2038	-287.6802562	58	K6C54	6	54	2	0.423709213	2038	FALSE	2038						969	-86.78938356	92	K6C37	6	37	2	0.242503024	969	FALSE	969
2092	-107.7747553	193	K4C252	4	252	2	0.131698027	2092	FALSE	2092					2041	-276.5969229	58	K6C57	6	57	2	0.984126984	2041	FALSE	2041						970	-81.78938356	92	K6C38	6	38	2	0.152374669	970	FALSE	970
2099	-70.77475527	193	K4C259	4	259	2	0.025728962	2099	FALSE	2099					2043	-271.0969229	58	K6C59	6	59	2	0.522466482	2043	FALSE	2043						971	-75.78938356	92	K6C39	6	39	6	0.420126014	971	FALSE	971
2120	-58.77475527	193	K4C280	4	280	2	0.122322815	2120	FALSE	2120					2046	-265.0969229	58	K6C62	6	62	2	0.165628363	2046	FALSE	2046						972	-65.78938356	92	K6C40	6	40	2	0.178701799	972	FALSE	972
2126	-10.77475527	193	K4C286	4	286	3	0.051338765	2126	FALSE	2126					2047	-262.0969229	58	K6C63	6	63	4	0.517209436	2047	FALSE	2047						973	-62.78938356	92	K6C41	6	41	5	0.142761818	973	FALSE	973
2127	-8.774755267	193	K4C287	4	287	2	0.048398179	2127	FALSE	2127					2048	-260.0969229	58	K6C64	6	64	2	0.543259967	2048	FALSE	2048						974	-58.78938356	92	K6C42	6	42	7	0.188016917	974	FALSE	974
2128	-6.774755267	193	K4C288	4	288	2	0.046371634	2128	FALSE	2128					2049	-202.2635895	58	K6C65	6	65	3	0.307723894	2049	FALSE	2049						976	-45.78938356	92	K6C44	6	44	2	0.113285007	976	FALSE	976
2129	-4.774755267	193	K4C289	4	289	4	0.071059595	2129	FALSE	2129					2050	-250.3469229	58	K6C66	6	66	2	0.410136455	2050	FALSE	2050						982	-26.78938356	92	K6C50	6	50	7	0.327716481	982	FALSE	982
2130	-2.774755267	193	K4C290	4	290	2	0.094986794	2130	FALSE	2130					2052	-246.3469229	58	K6C68	6	68	2	0.287356361	2052	FALSE	2052						983	-19.78938356	92	K6C51	6	51	2	0.170454352	983	FALSE	983
2131	9.725244733	193	K4C291	4	291	3	0.045118227	2131	FALSE	2131					2053	-244.3469229	58	K6C69	6	69	2	0.575560595	2053	FALSE	2053						985	-14.78938356	92	K6C53	6	53	3	0.182184965	985	FALSE	985
2132	3.225244733	193	K4C292	4	292	3	0.063193507	2132	FALSE	2132					2054	-241.8469229	58	K6C70	6	70	2	0.984126984	2054	FALSE	2054						986	-12.28938356	92	K6C54	6	54	2	0.153529954	986	FALSE	986
2133	5.225244733	193	K4C293	4	293	3	0.148748928	2133	FALSE	2133					2056	-234.0969229	58	K6C72	6	72	4	0.627352904	2056	FALSE	2056						987	-6.289383562	92	K6C55	6	55	2	0.238256387	987	FALSE	987
2134	7.225244733	193	K4C294	4	294	2	0.044336188	2134	FALSE	2134					2058	-230.0969229	58	K6C74	6	74	2	0.53391999	2058	FALSE	2058						989	-1.289383562	92	K6C57	6	57	2	0.17408113	989	FALSE	989
2135	12.22524473	193	K4C295	4	295	2	0.055269132	2135	FALSE	2135					2066	-206.2635895	58	K6C82	6	82	2	0.333058577	2066	FALSE	2066						994	10.71061644	92	K6C62	6	62	6	0.390099683	994	FALSE	994
2136	15.47524473	193	K4C296	4	296	3	0.294208543	2136	FALSE	2136					2071	-193.7635895	58	K6C87	6	87	4	0.392884261	2071	FALSE	2071						1002	33.71061644	92	K6C70	6	70	4	0.180280772	1002	FALSE	1002
2138	16.47524473	193	K4C298	4	298	2	0.038723943	2138	FALSE	2138					2072	-189.0760895	58	K6C88	6	88	2	0.489183564	2072	FALSE	2072						1003	35.71061644	92	K6C71	6	71	4	0.187153624	1003	FALSE	1003
2140	13.47524473	193	K4C300	4	300	3	0.051338765	2140	FALSE	2140					2078	700.1529465	58	K6C94	6	94	3	0.411030772	2078	FALSE	2078						1004	38.71061644	92	K6C72	6	72	2	0.121068221	1004	FALSE	1004
2142	36.47524473	193	K4C302	4	302	2	0.05289998	2142	FALSE	2142					2080	-171.0760895	58	K6C96	6	96	3	0.640219249	2080	FALSE	2080						1005	41.71061644	92	K6C73	6	73	4	0.185091769	1005	FALSE	1005
2145	44.47524473	193	K4C305	4	305	3	0.101888076	2145	FALSE	2145					2083	-162.0760895	58	K6C99	6	99	2	0.529671855	2083	FALSE	2083						1006	44.71061644	92	K6C74	6	74	2	0.31608094	1006	FALSE	1006
2146	46.97524473	193	K4C306	4	306	2	0.039143027	2146	FALSE	2146					2085	-156.0760895	58	K6C101	6	101	3	0.226697517	2085	FALSE	2085						1007	46.71061644	92	K6C75	6	75	2	0.168392718	1007	FALSE	1007
2149	53.47524473	193	K4C309	4	309	2	0.034381122	2149	FALSE	2149					2086	-152.0760895	58	K6C102	6	102	2	0.357600436	2086	FALSE	2086						1008	48.71061644	92	K6C76	6	76	2	0.204475192	1008	FALSE	1008
2151	58.47524473	193	K4C311	4	311	3	0.049665044	2151	FALSE	2151					2090	-145.0760895	58	K6C106	6	106	4	0.879299928	2090	FALSE	2090						1009	50.71061644	92	K6C77	6	77	2	0.268830081	1009	FALSE	1009
2152	57.47524473	193	K4C312	4	312	2	0.034381122	2152	FALSE	2152					2091	-80.92943444	58	K6C107	6	107	3	0.225357873	2091	FALSE	2091						1010	53.71061644	92	K6C78	6	78	2	0.238839453	1010	FALSE	1010
2161	83.47524473	193	K4C321	4	321	2	0.450868503	2161	FALSE	2161					2092	-141.0760895	58	K6C108	6	108	2	0.246935997	2092	FALSE	2092						1011	54.71061644	92	K6C79	6	79	2	0.238839453	1011	FALSE	1011
2162	85.47524473	193	K4C322	4	322	2	0.284187237	2162	FALSE	2162					2094	-136.5760895	58	K6C110	6	110	2	0.318318049	2094	FALSE	2094						1012	56.71061644	92	K6C80	6	80	3	0.275355103	1012	FALSE	1012
2164	91.47524473	193	K4C324	4	324	3	0.105877882	2164	FALSE	2164					2095	-131.0760895	58	K6C111	6	111	2	0.289420494	2095	FALSE	2095						1013	60.71061644	92	K6C81	6	81	4	0.193316119	1013	FALSE	1013
2165	94.47524473	193	K4C325	4	325	3	0.224920312	2165	FALSE	2165					2097	-127.0760895	58	K6C113	6	113	2	0.868034404	2097	FALSE	2097						1014	63.71061644	92	K6C82	6	82	3	0.237298129	1014	FALSE	1014
2166	96.47524473	193	K4C326	4	326	2	0.155615809	2166	FALSE	2166					2098	-124.5760895	58	K6C114	6	114	2	0.720905358	2098	FALSE	2098						1021	81.46061644	92	K6C89	6	89	5	0.150755653	1021	FALSE	1021
2169	104.4752447	193	K4C329	4	329	2	0.106223467	2169	FALSE	2169					2099	-122.5760895	58	K6C115	6	115	2	0.444603185	2099	FALSE	2099						1023	92.46061644	92	K6C91	6	91	2	0.101843744	1023	FALSE	1023
2172	110.4752447	193	K4C332	4	332	2	0.354164795	2172	FALSE	2172					2101	-117.0760895	58	K6C117	6	117	3	0.417115233	2101	FALSE	2101						1027	101.4606164	92	K6C95	6	95	3	0.359489355	1027	FALSE	1027
2176	118.4752447	193	K4C336	4	336	2	0.397259426	2176	FALSE	2176					2102	-115.0760895	58	K6C118	6	118	2	0.173177533	2102	FALSE	2102						1029	105.4606164	92	K6C97	6	97	4	0.193215993	1029	FALSE	1029
2177	120.4752447	193	K4C337	4	337	2	0.092023179	2177	FALSE	2177					2105	-194.0760895	58	K6C121	6	121	2	0.442983119	2105	FALSE	2105						1030	107.4606164	92	K6C98	6	98	4	0.193215993	1030	FALSE	1030
2178	122.4752447	193	K4C338	4	338	4	0.162362685	2178	FALSE	2178					2106	-107.5760895	58	K6C122	6	122	2	0.938502015	2106	FALSE	2106						1031	109.4606164	92	K6C99	6	99	2	0.142999749	1031	FALSE	1031
2181	129.4752447	193	K4C341	4	341	3	0.195873156	2181	FALSE	2181					2107	162.2779465	58	K6C123	6	123	3	0.409609037	2107	FALSE	2107						1032	112.4606164	92	K6C100	6	100	2	0.159494595	1032	FALSE	1032
2182	-36.52475527	193	K4C342	4	342	2	0.07549909	2182	FALSE	2182					2109	-101.5760895	58	K6C125	6	125	2	0.290538405	2109	FALSE	2109						1033	114.4606164	92	K6C101	6	101	2	0.296791147	1033	FALSE	1033
2183	132.4752447	193	K4C343	4	343	4	0.096763009	2183	FALSE	2183					2111	-96.57608953	58	K6C127	6	127	2	0.521893216	2111	FALSE	2111						1034	117.9606164	92	K6C102	6	102	6	0.259399346	1034	FALSE	1034
2184	135.4752447	193	K4C344	4	344	2	0.114317827	2184	FALSE	2184					2114	-196.5760895	58	K6C130	6	130	3	0.401850003	2114	FALSE	2114						1035	120.4606164	92	K6C103	6	103	2	0.176676725	1035	FALSE	1035
2186	140.4752447	193	K4C346	4	346	2	0.109079497	2186	FALSE	2186					2116	-104.5760895	58	K6C132	6	132	2	0.318318049	2116	FALSE	2116						1036	120.4606164	92	K6C104	6	104	4	0.200997044	1036	FALSE	1036
2187	-12.69537935	193	K4C347	4	347	2	0.036733867	2187	FALSE	2187					2119	-82.57608953	58	K6C135	6	135	3	0.408900363	2119	FALSE	2119						1037	123.4606164	92	K6C105	6	105	2	0.285787975	1037	FALSE	1037
2188	251.8046206	193	K4C348	4	348	3	0.217467936	2188	FALSE	2188					2120	-159.0127678	58	K6C136	6	136	2	0.145123943	2120	FALSE	2120						1038	129.4606164	92	K6C106	6	106	3	0.120834331	1038	FALSE	1038
2192	260.8046206	193	K4C352	4	352	2	0.135616877	2192	FALSE	2192					2123	-128.5127678	58	K6C139	6	139	3	0.438746639	2123	FALSE	2123						1039	130.4606164	92	K6C107	6	107	3	0.120834331	1039	FALSE	1039
2200	277.8046206	193	K4C360	4	360	3	0.282843702	2200	FALSE	2200					2125	-47.01276777	58	K6C141	6	141	3	0.440131106	2125	FALSE	2125						1042	140.4606164	92	K6C110	6	110	6	0.257168823	1042	FALSE	1042
2204	291.3046206	193	K4C364	4	364	2	0.062027024	2204	FALSE	2204					2126	-45.01276777	58	K6C142	6	142	2	0.3427154	2126	FALSE	2126						1043	143.4606164	92	K6C111	6	111	6	0.259746143	1043	FALSE	1043
2213	304.8046206	193	K4C373	4	373	2	0.125870913	2213	FALSE	2213					2128	-52.51276777	58	K6C144	6	144	3	0.365955176	2128	FALSE	2128						1048	163.4606164	92	K6C116	6	116	4	0.262777403	1048	FALSE	1048
2215	308.8046206	193	K4C375	4	375	2	0.247012931	2215	FALSE	2215					2131	-34.76276777	58	K6C147	6	147	2	0.407306938	2131	FALSE	2131						1051	173.4606164	92	K6C119	6	119	5	0.150337375	1051	FALSE	1051
2217	313.3046206	193	K4C377	4	377	4	0.077541458	2217	FALSE	2217					2134	-28.26276777	58	K6C150	6	150	2	0.494413931	2134	FALSE	2134						1053	177.4606164	92	K6C121	6	121	3	0.142865655	1053	FALSE	1053
2218	315.8046206	193	K4C378	4	378	2	0.154442341	2218	FALSE	2218					2135	-48.3461011	58	K6C151	6	151	2	0.209388515	2135	FALSE	2135						1056	103.4606164	92	K6C124	6	124	2	0.114298313	1056	FALSE	1056
2219	318.3046206	193	K4C379	4	379	2	0.060731446	2219	FALSE	2219					2139	-13.76276777	58	K6C155	6	155	2	0.843556435	2139	FALSE	2139						1060	197.4606164	92	K6C128	6	128	10	0.292165079	1060	FALSE	1060
2221	321.8046206	193	K4C381	4	381	2	0.078928725	2221	FALSE	2221					2141	-9.762767769	58	K6C157	6	157	2	0.377499837	2141	FALSE	2141						1068	227.4606164	92	K6C136	6	136	6	0.181578481	1068	FALSE	1068
2222	324.3046206	193	K4C382	4	382	2	0.081849458	2222	FALSE	2222					2145	-1.762767769	58	K6C161	6	161	2	0.273132531	2145	FALSE	2145						1069	230.4606164	92	K6C137	6	137	2	0.104054224	1069	FALSE	1069
2223	327.3046206	193	K4C383	4	383	2	0.057646878	2223	FALSE	2223					2146	3.237232231	58	K6C162	6	162	2	0.305901463	2146	FALSE	2146						1070	232.4606164	92	K6C138	6	138	2	0.153195118	1070	FALSE	1070
2224	329.3046206	193	K4C384	4	384	2	0.047061545	2224	FALSE	2224					2148	8.237232231	58	K6C164	6	164	4	0.531747766	2148	FALSE	2148						1071	234.4606164	92	K6C139	6	139	2	0.119518142	1071	FALSE	1071
2225	331.3046206	193	K4C385	4	385	2	0.125870913	2225	FALSE	2225					2152	21.73723223	58	K6C168	6	168	2	0.363276515	2152	FALSE	2152						1072	236.4606164	92	K6C140	6	140	2	0.136012987	1072	FALSE	1072
2234	352.3046206	193	K4C394	4	394	2	0.060982828	2234	FALSE	2234					2153	23.73723223	58	K6C169	6	169	3	0.676615828	2153	FALSE	2153						1073	239.4606164	92	K6C141	6	141	2	0.170868167	1073	FALSE	1073
2236	376.8046206	193	K4C396	4	396	4	0.158363545	2236	FALSE	2236					2156	31.23723223	58	K6C172	6	172	2	0.310097537	2156	FALSE	2156						1074	241.4606164	92	K6C142	6	142	2	0.188909404	1074	FALSE	1074
2237	361.3046206	193	K4C397	4	397	2	0.05477006	2237	FALSE	2237					2157	33.73723223	58	K6C173	6	173	2	0.511346396	2157	FALSE	2157						1075	243.4606164	92	K6C143	6	143	2	0.225564616	1075	FALSE	1075
2238	363.8046206	193	K4C398	4	398	2	0.112537691	2238	FALSE	2238					2158	36.73723223	58	K6C174	6	174	2	0.744719282	2158	FALSE	2158						1076	246.4606164	92	K6C144	6	144	2	0.253493388	1076	FALSE	1076
2240	368.8046206	193	K4C400	4	400	4	0.144948833	2240	FALSE	2240					2160	43.57056556	58	K6C176	6	176	2	0.569288458	2160	FALSE	2160						1077	248.4606164	92	K6C145	6	145	2	0.244121317	1077	FALSE	1077
2242	371.8046206	193	K4C402	4	402	3	0.067274138	2242	FALSE	2242					2161	46.07056556	58	K6C177	6	177	2	0.37008169	2161	FALSE	2161						1078	250.4606164	92	K6C146	6	146	2	0.348186019	1078	FALSE	1078
2244	385.8046206	193	K4C404	4	404	3	0.055539444	2244	FALSE	2244					2162	-4.929434435	58	K6C178	6	178	2	0.175658356	2162	FALSE	2162						1079	253.4606164	92	K6C147	6	147	6	0.184108524	1079	FALSE	1079
2252	404.8046206	193	K4C412	4	412	3	0.257962045	2252	FALSE	2252					2163	337.5279465	58	K6C179	6	179	3	0.214092909	2163	FALSE	2163						1085	272.9606164	92	K6C153	6	153	4	0.212402946	1085	FALSE	1085
2253	406.8046206	193	K4C413	4	413	2	0.112093494	2253	FALSE	2253					2165	228.3335021	58	K6C181	6	181	4	0.262606554	2165	FALSE	2165						1086	277.9606164	92	K6C154	6	154	2	0.116510751	1086	FALSE	1086
2257	415.8046206	193	K4C417	4	417	2	0.14493363	2257	FALSE	2257					2166	56.07056556	58	K6C182	6	182	2	0.984126984	2166	FALSE	2166						1088	283.9606164	92	K6C156	6	156	5	0.108884672	1088	FALSE	1088
2259	419.8046206	193	K4C419	4	419	3	0.103685802	2259	FALSE	2259					2167	58.07056556	58	K6C183	6	183	2	0.311770985	2167	FALSE	2167						1089	285.9606164	92	K6C157	6	157	7	0.146900985	1089	FALSE	1089
2261	425.8046206	193	K4C421	4	421	2	0.050955887	2261	FALSE	2261					2168	60.07056556	58	K6C184	6	184	2	0.56912227	2168	FALSE	2168						1093	299.9606164	92	K6C161	6	161	7	0.213888686	1093	FALSE	1093
2262	427.8046206	193	K4C422	4	422	3	0.067930429	2262	FALSE	2262					2169	67.07056556	58	K6C185	6	185	2	0.733406318	2169	FALSE	2169						1103	-155.2893836	91	K7C1	7	1	2	0.183820553	1103	FALSE	1103
2265	435.3046206	193	K4C425	4	425	2	0.058256664	2265	FALSE	2265					2176	81.07056556	58	K6C192	6	192	4	0.225984697	2176	FALSE	2176						1104	-153.2893836	91	K7C2	7	2	4	0.140856965	1104	FALSE	1104
2273	454.3046206	193	K4C433	4	433	2	0.043334554	2273	FALSE	2273					2177	84.07056556	58	K6C193	6	193	2	0.240104768	2177	FALSE	2177						1105	-149.7893836	91	K7C3	7	3	2	0.143403446	1105	FALSE	1105
2274	456.8046206	193	K4C434	4	434	2	0.063232513	2274	FALSE	2274					2181	96.57056556	58	K6C197	6	197	2	0.984126984	2181	FALSE	2181						1106	-149.7893836	91	K7C4	7	4	4	0.135702326	1106	FALSE	1106
2275	464.0546206	193	K4C435	4	435	4	0.057526737	2275	FALSE	2275					2183	131.7547322	58	K6C199	6	199	2	0.181562839	2183	FALSE	2183						1107	-146.7893836	91	K7C5	7	5	4	0.132179989	1107	FALSE	1107
2276	461.0546206	193	K4C436	4	436	2	0.062212105	2276	FALSE	2276					2185	-30.24526777	58	K6C201	6	201	2	0.321311974	2185	FALSE	2185						1108	-145.7893836	91	K7C6	7	6	2	0.148558085	1108	FALSE	1108
2282	477.0546206	193	K4C442	4	442	4	0.062919132	2282	FALSE	2282					2189	145.2547322	58	K6C205	6	205	2	0.669456713	2189	FALSE	2189						1109	-142.7893836	91	K7C7	7	7	2	0.235786034	1109	FALSE	1109
2283	482.0546206	193	K4C443	4	443	3	0.164067965	2283	FALSE	2283					2190	148.7547322	58	K6C206	6	206	4	0.301597854	2190	FALSE	2190						1110	-143.7893836	91	K7C8	7	8	2	0.177194969	1110	FALSE	1110
2289	495.0546206	193	K4C449	4	449	2	0.057510344	2289	FALSE	2289					2194	47.75473223	58	K6C210	6	210	2	0.683698346	2194	FALSE	2194						1111	-139.7893836	91	K7C9	7	9	2	0.179085003	1111	FALSE	1111
2297	522.0546206	193	K4C457	4	457	4	0.764822363	2297	FALSE	2297					2196	161.7547322	58	K6C212	6	212	2	0.522004861	2196	FALSE	2196						1112	-138.7893836	91	K7C10	7	10	2	0.179085003	1112	FALSE	1112
2300	516.0546206	193	K4C460	4	460	4	0.299394961	2300	FALSE	2300					2198	88.75473223	58	K6C214	6	214	2	0.317653665	2198	FALSE	2198						1113	-136.7893836	91	K7C11	7	11	2	0.188813362	1113	FALSE	1113
2303	530.0546206	193	K4C463	4	463	3	0.091952589	2303	FALSE	2303					2200	131.2547322	58	K6C216	6	216	2	0.286288014	2200	FALSE	2200						1114	-134.7893836	91	K7C12	7	12	2	0.546439183	1114	FALSE	1114
2304	532.5546206	193	K4C464	4	464	2	0.069031723	2304	FALSE	2304					2201	122.5835021	58	K6C217	6	217	2	0.199648066	2201	FALSE	2201						1115	-132.7893836	91	K7C13	7	13	4	0.645382986	1115	FALSE	1115
2307	538.5546206	193	K4C467	4	467	2	0.074771519	2307	FALSE	2307					2204	191.5835021	58	K6C220	6	220	4	0.407674998	2204	FALSE	2204						1116	-126.7893836	91	K7C14	7	14	5	0.53482648	1116	FALSE	1116
2310	542.5546206	193	K4C470	4	470	2	0.071582743	2310	FALSE	2310					2209	203.8335021	58	K6C225	6	225	2	0.27521907	2209	FALSE	2209						1118	-114.2893836	91	K7C16	7	16	4	0.159020324	1118	FALSE	1118
2312	551.5546206	193	K4C472	4	472	2	0.06697066	2312	FALSE	2312					2211	208.3335021	58	K6C227	6	227	2	0.680432693	2211	FALSE	2211						1119	-112.2893836	91	K7C17	7	17	2	0.183707511	1119	FALSE	1119
2315	559.5546206	193	K4C475	4	475	2	0.095741396	2315	FALSE	2315					2213	212.3335021	58	K6C229	6	229	2	0.151470282	2213	FALSE	2213						1120	-110.2893836	91	K7C18	7	18	2	0.145661365	1120	FALSE	1120
2316	572.5546206	193	K4C476	4	476	4	0.068404024	2316	FALSE	2316					2214	115.3335021	58	K6C230	6	230	2	0.273547478	2214	FALSE	2214						1121	-108.2893836	91	K7C19	7	19	2	0.149097791	1121	FALSE	1121
2317	563.5546206	193	K4C477	4	477	2	0.066754603	2317	FALSE	2317					2215	217.3335021	58	K6C231	6	231	3	0.973544974	2215	FALSE	2215						1122	-109.2893836	91	K7C20	7	20	2	0.126761021	1122	FALSE	1122
2319	567.5546206	193	K4C479	4	479	3	0.063870971	2319	FALSE	2319					2221	233.8335021	58	K6C237	6	237	3	0.415331116	2221	FALSE	2221						1123	-108.2893836	91	K7C21	7	21	2	0.126761021	1123	FALSE	1123
2322	576.5546206	193	K4C482	4	482	4	0.092541122	2322	FALSE	2322					2233	278.5001687	58	K6C249	6	249	2	0.127228164	2233	FALSE	2233						1124	-104.2893836	91	K7C22	7	22	2	0.182791131	1124	FALSE	1124
2323	569.5546206	193	K4C483	4	483	2	0.095741396	2323	FALSE	2323					2235	283.5001687	58	K6C251	6	251	4	0.567698502	2235	FALSE	2235						1125	-101.2893836	91	K7C23	7	23	2	0.242503024	1125	FALSE	1125
2327	590.5546206	193	K4C487	4	487	3	0.076937736	2327	FALSE	2327					2237	291.5001687	58	K6C253	6	253	2	0.205452762	2237	FALSE	2237						1126	-98.78938356	91	K7C24	7	24	2	0.207728803	1126	FALSE	1126
2328	592.5546206	193	K4C488	4	488	2	0.055659688	2328	FALSE	2328					2238	319.5001687	58	K6C254	6	254	3	0.2658511	2238	FALSE	2238						1127	-96.78938356	91	K7C25	7	25	2	0.171434561	1127	FALSE	1127
2330	596.5546206	193	K4C490	4	490	2	0.068258134	2330	FALSE	2330					2239	295.5001687	58	K6C255	6	255	2	0.154659015	2239	FALSE	2239						1128	-94.78938356	91	K7C26	7	26	2	0.182934315	1128	FALSE	1128
2340	616.5546206	193	K4C500	4	500	2	0.057373781	2340	FALSE	2340					2243	305.5001687	58	K6C259	6	259	2	0.575057248	2243	FALSE	2243						1129	-92.28938356	91	K7C27	7	27	2	0.152374669	1129	FALSE	1129
2355	649.0546206	193	K4C515	4	515	2	0.050187273	2355	FALSE	2355					2244	308.0001687	58	K6C260	6	260	2	0.28375806	2244	FALSE	2244						1130	-89.78938356	91	K7C28	7	28	2	0.216892606	1130	FALSE	1130
2356	651.5546206	193	K4C516	4	516	4	0.112688281	2356	FALSE	2356					2245	311.0001687	58	K6C261	6	261	3	0.671743071	2245	FALSE	2245						1131	-87.78938356	91	K7C29	7	29	2	0.144986352	1131	FALSE	1131
2358	656.0546206	193	K4C518	4	518	3	0.066777508	2358	FALSE	2358					2252	348.5279465	58	K6C268	6	268	2	0.420247474	2252	FALSE	2252						1132	-85.78938356	91	K7C30	7	30	4	0.176570643	1132	FALSE	1132
2359	658.0546206	193	K4C519	4	519	4	0.0998198	2359	FALSE	2359					2255	292.5279465	58	K6C271	6	271	2	0.240104768	2255	FALSE	2255						1133	-82.78938356	91	K7C31	7	31	2	0.123508689	1133	FALSE	1133
2362	668.0546206	193	K4C522	4	522	3	0.077880521	2362	FALSE	2362					2259	368.5279465	58	K6C275	6	275	2	0.365653093	2259	FALSE	2259						1134	-80.78938356	91	K7C32	7	32	2	0.123508689	1134	FALSE	1134
2375	704.0546206	193	K4C535	4	535	4	0.151496568	2375	FALSE	2375					2260	371.0279465	58	K6C276	6	276	2	0.231923199	2260	FALSE	2260						1135	-100.7893836	91	K7C33	7	33	2	0.268593624	1135	FALSE	1135
2376	706.0546206	193	K4C536	4	536	3	0.123677698	2376	FALSE	2376					2262	375.0279465	58	K6C278	6	278	2	0.380238631	2262	FALSE	2262						1136	-86.78938356	91	K7C34	7	34	2	0.242503024	1136	FALSE	1136
2380	720.0546206	193	K4C540	4	540	2	0.598666589	2380	FALSE	2380					2264	336.0279465	58	K6C280	6	280	2	0.231895032	2264	FALSE	2264						1137	-81.78938356	91	K7C35	7	35	2	0.152374669	1137	FALSE	1137
2381	722.0546206	193	K4C541	4	541	2	0.432692051	2381	FALSE	2381					2265	383.5279465	58	K6C281	6	281	2	0.35019891	2265	FALSE	2265						1138	-75.78938356	91	K7C36	7	36	6	0.420126014	1138	FALSE	1138
2382	272.0546206	193	K4C542	4	542	2	0.315353379	2382	FALSE	2382					2271	397.7779465	58	K6C287	6	287	2	0.210629841	2271	FALSE	2271						1139	-65.78938356	91	K7C37	7	37	2	0.178701799	1139	FALSE	1139
2383	725.5546206	193	K4C543	4	543	3	0.268588851	2383	FALSE	2383					2273	401.7779465	58	K6C289	6	289	2	0.36788262	2273	FALSE	2273						1140	-62.78938356	91	K7C38	7	38	5	0.142761818	1140	FALSE	1140
2384	264.5546206	193	K4C544	4	544	2	0.233870824	2384	FALSE	2384					2275	405.7779465	58	K6C291	6	291	2	0.739795124	2275	FALSE	2275						1141	-58.78938356	91	K7C39	7	39	8	0.198500854	1141	FALSE	1141
2386	735.0546206	193	K4C546	4	546	2	0.236551496	2386	FALSE	2386					2287	436.2779465	58	K6C303	6	303	2	0.169988801	2287	FALSE	2287						1142	-45.78938356	91	K7C40	7	40	2	0.113285007	1142	FALSE	1142
2387	737.5546206	193	K4C547	4	547	2	0.13594829	2387	FALSE	2387					2288	395.2779465	58	K6C304	6	304	3	0.56929937	2288	FALSE	2288						1145	-35.78938356	91	K7C43	7	43	2	0.091317213	1145	FALSE	1145
2389	742.5546206	193	K4C549	4	549	3	0.251609583	2389	FALSE	2389					2292	449.2779465	58	K6C308	6	308	2	0.984126984	2292	FALSE	2292						1148	-26.78938356	91	K7C46	7	46	8	0.365007558	1148	FALSE	1148
2391	742.0546206	193	K4C551	4	551	2	0.236551496	2391	FALSE	2391					2296	287.6529465	58	K6C312	6	312	2	0.226012476	2296	FALSE	2296						1149	-19.78938356	91	K7C47	7	47	2	0.170454352	1149	FALSE	1149
2392	290.0546206	193	K4C552	4	552	2	0.139266097	2392	FALSE	2392					2299	471.6529465	58	K6C315	6	315	2	0.651386343	2299	FALSE	2299						1151	-14.78938356	91	K7C49	7	49	3	0.182184965	1151	FALSE	1151
2393	276.0546206	193	K4C553	4	553	2	0.402327358	2393	FALSE	2393					2300	474.6529465	58	K6C316	6	316	2	0.437808583	2300	FALSE	2300						1152	-12.28938356	91	K7C50	7	50	2	0.153529954	1152	FALSE	1152
2407	776.0546206	193	K4C567	4	567	2	0.513985401	2407	FALSE	2407					2302	305.6529465	58	K6C318	6	318	2	0.280605106	2302	FALSE	2302						1153	-6.289383562	91	K7C51	7	51	2	0.238256387	1153	FALSE	1153
2409	780.0546206	193	K4C569	4	569	2	0.105274368	2409	FALSE	2409					2307	491.6529465	58	K6C323	6	323	2	0.663361494	2307	FALSE	2307						1158	-0.789383562	91	K7C56	7	56	2	0.193411026	1158	FALSE	1158
2410	782.0546206	193	K4C570	4	570	3	0.057424708	2410	FALSE	2410					2310	502.6529465	58	K6C326	6	326	2	0.925788914	2310	FALSE	2310						1159	10.71061644	91	K7C57	7	57	7	0.444475649	1159	FALSE	1159
2413	788.0546206	193	K4C573	4	573	2	0.088202154	2413	FALSE	2413					2311	506.6529465	58	K6C327	6	327	2	0.263020878	2311	FALSE	2311						1166	33.71061644	91	K7C64	7	64	4	0.180280772	1166	FALSE	1166
2420	804.0546206	193	K4C580	4	580	2	0.221027704	2420	FALSE	2420					2328	380.1529465	58	K6C344	6	344	2	0.234957726	2328	FALSE	2328						1167	35.71061644	91	K7C65	7	65	4	0.187153624	1167	FALSE	1167
2422	808.0546206	193	K4C582	4	582	3	0.269366988	2422	FALSE	2422					2339	572.6529465	58	K6C355	6	355	2	0.337526956	2339	FALSE	2339						1168	38.71061644	91	K7C66	7	66	2	0.121068221	1168	FALSE	1168
2424	328.0546206	193	K4C584	4	584	2	0.134164057	2424	FALSE	2424					2349	602.1529465	58	K6C365	6	365	2	0.842248697	2349	FALSE	2349						1169	41.21061644	91	K7C67	7	67	2	0.133782998	1169	FALSE	1169
2425	811.0546206	193	K4C585	4	585	3	0.269366988	2425	FALSE	2425					2355	613.1529465	58	K6C371	6	371	2	0.320979122	2355	FALSE	2355						1170	42.21061644	91	K7C68	7	68	2	0.133782998	1170	FALSE	1170
2426	813.0546206	193	K4C586	4	586	2	0.18966506	2426	FALSE	2426					2363	630.1529465	58	K6C379	6	379	2	0.549337316	2363	FALSE	2363						1171	44.71061644	91	K7C69	7	69	2	0.31608094	1171	FALSE	1171
2427	815.0546206	193	K4C587	4	587	2	0.416488258	2427	FALSE	2427					2402	-607.1607226	57	K7C1	7	1	2	0.452586116	2402	FALSE	2402						1172	46.71061644	91	K7C70	7	70	2	0.168392718	1172	FALSE	1172
2428	817.0546206	193	K4C588	4	588	2	0.147554915	2428	FALSE	2428					2404	-602.1607226	57	K7C3	7	3	2	0.111346825	2404	FALSE	2404						1173	48.71061644	91	K7C71	7	71	2	0.204475192	1173	FALSE	1173
2442	878.2338741	193	K4C602	4	602	3	0.112045089	2442	FALSE	2442					2406	-584.213809	57	K7C5	7	5	6	0.265811476	2406	FALSE	2406						1174	50.71061644	91	K7C72	7	72	2	0.268830081	1174	FALSE	1174
2443	880.2338741	193	K4C603	4	603	3	0.509204682	2443	FALSE	2443					2407	-582.213809	57	K7C6	7	6	4	0.258436196	2407	FALSE	2407						1175	53.71061644	91	K7C73	7	73	2	0.238839453	1175	FALSE	1175
2444	403.2338741	193	K4C604	4	604	4	0.136122072	2444	FALSE	2444					2411	229.2501687	57	K7C10	7	10	5	0.225074366	2411	FALSE	2411						1176	54.71061644	91	K7C74	7	74	2	0.238839453	1176	FALSE	1176
2445	884.2338741	193	K4C605	4	605	4	0.149518978	2445	FALSE	2445					2413	-567.8829448	57	K7C12	7	12	4	0.546753476	2413	FALSE	2413						1177	56.71061644	91	K7C75	7	75	3	0.275355103	1177	FALSE	1177
2446	887.2338741	193	K4C606	4	606	3	0.12398022	2446	FALSE	2446					2414	-564.8829448	57	K7C13	7	13	2	0.294677426	2414	FALSE	2414						1178	60.71061644	91	K7C76	7	76	5	0.222873671	1178	FALSE	1178
2447	898.6088741	193	K4C607	4	607	4	0.156335991	2447	FALSE	2447					2415	-562.3829448	57	K7C14	7	14	2	0.984126984	2415	FALSE	2415						1179	63.71061644	91	K7C77	7	77	3	0.237298129	1179	FALSE	1179
2450	916.1088741	193	K4C610	4	610	4	0.155299118	2450	FALSE	2450					2418	-541.8829448	57	K7C17	7	17	3	0.304382787	2418	FALSE	2418						1184	81.46061644	91	K7C82	7	82	7	0.167294086	1184	FALSE	1184
2451	918.1088741	193	K4C611	4	611	3	0.147192876	2451	FALSE	2451					2420	-536.8829448	57	K7C19	7	19	4	0.677513228	2420	FALSE	2420						1186	92.46061644	91	K7C84	7	84	2	0.101843744	1186	FALSE	1186
2453	922.1088741	193	K4C613	4	613	4	0.111589601	2453	FALSE	2453					2421	-526.0496115	57	K7C20	7	20	3	0.401850003	2421	FALSE	2421						1190	101.4606164	91	K7C88	7	88	3	0.359489355	1190	FALSE	1190
2454	926.1088741	193	K4C614	4	614	4	0.085427101	2454	FALSE	2454					2422	-523.0496115	57	K7C21	7	21	3	0.536072817	2422	FALSE	2422						1192	105.4606164	91	K7C90	7	90	4	0.193215993	1192	FALSE	1192
2455	928.1088741	193	K4C615	4	615	2	0.064755582	2455	FALSE	2455					2423	-384.9788673	57	K7C22	7	22	2	0.331626483	2423	FALSE	2423						1193	107.4606164	91	K7C91	7	91	4	0.193215993	1193	FALSE	1193
2456	930.1088741	193	K4C616	4	616	3	0.13838026	2456	FALSE	2456					2424	-379.3538673	57	K7C23	7	23	2	0.299099551	2424	FALSE	2424						1194	109.4606164	91	K7C92	7	92	2	0.142999749	1194	FALSE	1194
2457	912.1088741	193	K4C617	4	617	2	0.087852624	2457	FALSE	2457					2427	-365.5969229	57	K7C26	7	26	2	0.260901288	2427	FALSE	2427						1195	112.4606164	91	K7C93	7	93	2	0.159494595	1195	FALSE	1195
2458	944.1088741	193	K4C618	4	618	2	0.068723836	2458	FALSE	2458					2430	-358.0969229	57	K7C29	7	29	2	0.549026152	2430	FALSE	2430						1196	114.4606164	91	K7C94	7	94	2	0.296791147	1196	FALSE	1196
2464	960.1088741	193	K4C624	4	624	2	0.027113125	2464	FALSE	2464					2435	-346.0969229	57	K7C34	7	34	4	0.389933372	2435	FALSE	2435						1197	117.4606164	91	K7C95	7	95	4	0.207869896	1197	FALSE	1197
2477	1102.367926	193	K4C637	4	637	2	0.038033167	2477	FALSE	2477					2436	-340.2219229	57	K7C35	7	35	3	0.557974301	2436	FALSE	2436						1198	120.4606164	91	K7C96	7	96	2	0.176676725	1198	FALSE	1198
2481	1110.367926	193	K4C641	4	641	2	0.080277912	2481	FALSE	2481					2437	-336.0969229	57	K7C36	7	36	3	0.314896905	2437	FALSE	2437						1199	120.4606164	91	K7C97	7	97	4	0.200997044	1199	FALSE	1199
2489	597.1873705	193	K4C649	4	649	2	0.098393311	2489	FALSE	2489					2440	-329.5969229	57	K7C39	7	39	2	0.42189902	2440	FALSE	2440						1200	123.4606164	91	K7C98	7	98	2	0.285787975	1200	FALSE	1200
2495	635.2429261	193	K4C655	4	655	3	0.037268327	2495	FALSE	2495					2441	-326.5969229	57	K7C40	7	40	2	0.512831613	2441	FALSE	2441						1201	118.4606164	91	K7C99	7	99	2	0.150326701	1201	FALSE	1201
2498	1148.242926	193	K4C658	4	658	2	0.075467417	2498	FALSE	2498					2442	-321.5969229	57	K7C41	7	41	2	0.586582954	2442	FALSE	2442						1202	129.4606164	91	K7C100	7	100	6	0.184967631	1202	FALSE	1202
2511	623.2429261	193	K4C671	4	671	3	0.039819348	2511	FALSE	2511					2443	-281.0969229	57	K7C42	7	42	4	0.338868477	2443	FALSE	2443						1205	140.4606164	91	K7C103	7	103	6	0.257168823	1205	FALSE	1205
2527	1203.242926	193	K4C687	4	687	2	0.137875961	2527	FALSE	2527					2445	-218.7635895	57	K7C44	7	44	6	0.199648942	2445	FALSE	2445						1206	143.4606164	91	K7C104	7	104	6	0.259746143	1206	FALSE	1206
2544	1234.742926	193	K4C704	4	704	2	0.044495752	2544	FALSE	2544					2446	-313.5969229	57	K7C45	7	45	2	0.325410384	2446	FALSE	2446						1211	163.4606164	91	K7C109	7	109	4	0.262777403	1211	FALSE	1211
2547	1244.992926	193	K4C707	4	707	2	0.21470602	2547	FALSE	2547					2448	-173.0760895	57	K7C47	7	47	3	0.297141883	2448	FALSE	2448						1214	173.4606164	91	K7C112	7	112	6	0.161504507	1214	FALSE	1214
2574	1297.992926	193	K4C734	4	734	3	0.053323738	2574	FALSE	2574					2450	-305.5969229	57	K7C49	7	49	2	0.608496142	2450	FALSE	2450						1216	177.4606164	91	K7C114	7	114	3	0.142865655	1216	FALSE	1216
2575	1324.992926	193	K4C735	4	735	4	0.075989623	2575	FALSE	2575					2455	-287.6802562	57	K7C54	7	54	2	0.423709213	2455	FALSE	2455						1218	103.4606164	91	K7C116	7	116	2	0.114298313	1218	FALSE	1218
2582	1314.992926	193	K4C742	4	742	2	0.064935477	2582	FALSE	2582					2456	191.5835021	57	K7C55	7	55	5	0.483337133	2456	FALSE	2456						1221	197.4606164	91	K7C119	7	119	11	0.314005506	1221	FALSE	1221
2584	1320.992926	193	K4C744	4	744	3	0.038689501	2584	FALSE	2584					2457	131.7547322	57	K7C56	7	56	3	0.228693464	2457	FALSE	2457						1222	212.9606164	91	K7C120	7	120	2	0.146997527	1222	FALSE	1222
2587	1329.492926	193	K4C747	4	747	4	0.067555234	2587	FALSE	2587					2458	-276.5969229	57	K7C57	7	57	2	0.984126984	2458	FALSE	2458						1227	227.4606164	91	K7C125	7	125	6	0.181578481	1227	FALSE	1227
2593	1333.492926	193	K4C753	4	753	3	0.041240522	2593	FALSE	2593					2460	-271.0969229	57	K7C59	7	59	2	0.522466482	2460	FALSE	2460						1228	230.4606164	91	K7C126	7	126	2	0.104054224	1228	FALSE	1228
2608	-692.6428108	192	K5C1	5	1	2	0.150230376	2608	FALSE	2608					2463	-265.0969229	57	K7C62	7	62	2	0.165628363	2463	FALSE	2463						1229	232.4606164	91	K7C127	7	127	2	0.153195118	1229	FALSE	1229
2610	-688.1428108	192	K5C3	5	3	2	0.094107927	2610	FALSE	2610					2464	-262.0969229	57	K7C63	7	63	4	0.517209436	2464	FALSE	2464						1230	234.4606164	91	K7C128	7	128	2	0.119518142	1230	FALSE	1230
2611	-683.3928108	192	K5C4	5	4	3	0.260900072	2611	FALSE	2611					2465	-260.0969229	57	K7C64	7	64	2	0.543259967	2465	FALSE	2465						1231	236.4606164	91	K7C129	7	129	2	0.136012987	1231	FALSE	1231
2612	-680.8928108	192	K5C5	5	5	2	0.347233609	2612	FALSE	2612					2466	-202.2635895	57	K7C65	7	65	3	0.307723894	2466	FALSE	2466						1232	239.4606164	91	K7C130	7	130	2	0.170868167	1232	FALSE	1232
2613	-676.8928108	192	K5C6	5	6	2	0.223657015	2613	FALSE	2613					2467	-250.3469229	57	K7C66	7	66	2	0.410136455	2467	FALSE	2467						1233	241.4606164	91	K7C131	7	131	2	0.188909404	1233	FALSE	1233
2614	-674.3928108	192	K5C7	5	7	2	0.132212579	2614	FALSE	2614					2469	-246.3469229	57	K7C68	7	68	2	0.287356361	2469	FALSE	2469						1234	243.4606164	91	K7C132	7	132	2	0.225564616	1234	FALSE	1234
2615	-672.3928108	192	K5C8	5	8	3	0.117339645	2615	FALSE	2615					2470	-244.3469229	57	K7C69	7	69	2	0.575560595	2470	FALSE	2470						1235	246.4606164	91	K7C133	7	133	2	0.253493388	1235	FALSE	1235
2616	-677.3928108	192	K5C9	5	9	2	0.094107927	2616	FALSE	2616					2471	-241.8469229	57	K7C70	7	70	2	0.984126984	2471	FALSE	2471						1236	248.4606164	91	K7C134	7	134	2	0.244121317	1236	FALSE	1236
2617	-671.3928108	192	K5C10	5	10	2	0.122323233	2617	FALSE	2617					2473	-234.0969229	57	K7C72	7	72	4	0.627352904	2473	FALSE	2473						1237	250.4606164	91	K7C135	7	135	2	0.348186019	1237	FALSE	1237
2623	-664.1428108	192	K5C16	5	16	3	0.263815524	2623	FALSE	2623					2475	-230.0969229	57	K7C74	7	74	2	0.53391999	2475	FALSE	2475						1238	253.4606164	91	K7C136	7	136	7	0.200270287	1238	FALSE	1238
2624	-665.1428108	192	K5C17	5	17	2	0.154056906	2624	FALSE	2624					2483	-206.2635895	57	K7C82	7	82	2	0.333058577	2483	FALSE	2483						1242	272.9606164	91	K7C140	7	140	6	0.291972116	1242	FALSE	1242
2625	-653.1428108	192	K5C18	5	18	3	0.478928168	2625	FALSE	2625					2487	-159.0127678	57	K7C86	7	86	3	0.18329438	2487	FALSE	2487						1244	285.9606164	91	K7C142	7	142	14	0.245587684	1244	FALSE	1244
2626	-650.1428108	192	K5C19	5	19	3	0.488758316	2626	FALSE	2626					2488	-193.7635895	57	K7C87	7	87	4	0.392884261	2488	FALSE	2488						1246	299.9606164	91	K7C144	7	144	7	0.213888686	1246	FALSE	1246
2627	725.5546206	192	K5C20	5	20	5	0.431633346	2627	FALSE	2627					2489	-189.0760895	57	K7C88	7	88	2	0.489183564	2489	FALSE	2489						1247	308.9606164	91	K7C145	7	145	2	0.084776255	1247	FALSE	1247
2628	-646.1428108	192	K5C21	5	21	2	0.058151637	2628	FALSE	2628					2496	700.1529465	57	K7C95	7	95	3	0.411030772	2496	FALSE	2496						1251	319.9606164	91	K7C149	7	149	2	0.206911798	1251	FALSE	1251
2630	-640.1428108	192	K5C23	5	23	2	0.093791055	2630	FALSE	2630					2497	-216.0760895	57	K7C96	7	96	2	0.376090165	2497	FALSE	2497						1254	-155.2893836	90	K8C1	8	1	2	0.183820553	1254	FALSE	1254
2632	-637.1428108	192	K5C25	5	25	2	0.258479717	2632	FALSE	2632					2498	-171.0760895	57	K7C97	7	97	3	0.640219249	2498	FALSE	2498						1255	-153.2893836	90	K8C2	8	2	8	0.228449325	1255	FALSE	1255
2633	-633.3928108	192	K5C26	5	26	2	0.139266097	2633	FALSE	2633					2501	-162.0760895	57	K7C100	7	100	2	0.529671855	2501	FALSE	2501						1256	-149.7893836	90	K8C3	8	3	4	0.170684325	1256	FALSE	1256
2635	-627.3928108	192	K5C28	5	28	2	0.163280805	2635	FALSE	2635					2503	-156.0760895	57	K7C102	7	102	3	0.226697517	2503	FALSE	2503						1257	-147.2893836	90	K8C4	8	4	2	0.124552194	1257	FALSE	1257
2640	-613.3928108	192	K5C33	5	33	2	0.321333137	2640	FALSE	2640					2504	-152.0760895	57	K7C103	7	103	2	0.357600436	2504	FALSE	2504						1258	-146.2893836	90	K8C5	8	5	2	0.157885527	1258	FALSE	1258
2645	-606.3928108	192	K5C38	5	38	3	0.054773813	2645	FALSE	2645					2508	-145.0760895	57	K7C107	7	107	4	0.879299928	2508	FALSE	2508						1259	-145.7893836	90	K8C6	8	6	2	0.148558085	1259	FALSE	1259
2646	-603.3928108	192	K5C39	5	39	2	0.069287174	2646	FALSE	2646					2509	-80.92943444	57	K7C108	7	108	3	0.225357873	2509	FALSE	2509						1260	-142.7893836	90	K8C7	8	7	2	0.235786034	1260	FALSE	1260
2647	-601.3928108	192	K5C40	5	40	4	0.208721072	2647	FALSE	2647					2510	-141.0760895	57	K7C109	7	109	2	0.246935997	2510	FALSE	2510						1261	-139.7893836	90	K8C8	8	8	2	0.179085003	1261	FALSE	1261
2649	-596.3928108	192	K5C42	5	42	2	0.100368723	2649	FALSE	2649					2512	-136.5760895	57	K7C111	7	111	2	0.318318049	2512	FALSE	2512						1262	-138.7893836	90	K8C9	8	9	2	0.179085003	1262	FALSE	1262
2650	-593.8928108	192	K5C43	5	43	3	0.054062237	2650	FALSE	2650					2513	-131.0760895	57	K7C112	7	112	2	0.289420494	2513	FALSE	2513						1263	-136.7893836	90	K8C10	8	10	2	0.188813362	1263	FALSE	1263
2654	-600.3928108	192	K5C47	5	47	3	0.117849849	2654	FALSE	2654					2515	-127.0760895	57	K7C114	7	114	2	0.868034404	2515	FALSE	2515						1264	-134.7893836	90	K8C11	8	11	2	0.546439183	1264	FALSE	1264
2655	-582.3928108	192	K5C48	5	48	2	0.087636861	2655	FALSE	2655					2516	-124.5760895	57	K7C115	7	115	2	0.720905358	2516	FALSE	2516						1265	-132.7893836	90	K8C12	8	12	4	0.645382986	1265	FALSE	1265
2656	-580.3928108	192	K5C49	5	49	2	0.086050092	2656	FALSE	2656					2517	-122.5760895	57	K7C116	7	116	2	0.444603185	2517	FALSE	2517						1266	-126.7893836	90	K8C13	8	13	5	0.53482648	1266	FALSE	1266
2657	-578.3928108	192	K5C50	5	50	2	0.12912568	2657	FALSE	2657					2519	-117.0760895	57	K7C118	7	118	3	0.417115233	2519	FALSE	2519						1268	-114.2893836	90	K8C15	8	15	4	0.159020324	1268	FALSE	1268
2658	-576.3928108	192	K5C51	5	51	4	0.067649067	2658	FALSE	2658					2520	-115.0760895	57	K7C119	7	119	3	0.188337729	2520	FALSE	2520						1269	-112.2893836	90	K8C16	8	16	2	0.183707511	1269	FALSE	1269
2675	-564.1428108	192	K5C68	5	68	5	0.11769942	2675	FALSE	2675					2523	-194.0760895	57	K7C122	7	122	3	0.577173091	2523	FALSE	2523						1270	-110.2893836	90	K8C17	8	17	2	0.145661365	1270	FALSE	1270
2676	-533.6428108	192	K5C69	5	69	4	0.129431339	2676	FALSE	2676					2524	-107.5760895	57	K7C123	7	123	2	0.938502015	2524	FALSE	2524						1271	-108.2893836	90	K8C18	8	18	2	0.149097791	1271	FALSE	1271
2677	-531.1428108	192	K5C70	5	70	2	0.096897773	2677	FALSE	2677					2525	162.2779465	57	K7C124	7	124	3	0.409609037	2525	FALSE	2525						1272	-109.2893836	90	K8C19	8	19	2	0.126761021	1272	FALSE	1272
2678	-529.1428108	192	K5C71	5	71	2	0.266870078	2678	FALSE	2678					2527	-101.5760895	57	K7C126	7	126	2	0.290538405	2527	FALSE	2527						1273	-108.2893836	90	K8C20	8	20	2	0.126761021	1273	FALSE	1273
2679	-527.1428108	192	K5C72	5	72	2	0.142154658	2679	FALSE	2679					2529	-96.57608953	57	K7C128	7	128	2	0.521893216	2529	FALSE	2529						1274	-104.2893836	90	K8C21	8	21	2	0.182791131	1274	FALSE	1274
2680	-516.8719775	192	K5C73	5	73	2	0.079779035	2680	FALSE	2680					2532	-196.5760895	57	K7C131	7	131	3	0.401850003	2532	FALSE	2532						1275	-101.2893836	90	K8C22	8	22	2	0.242503024	1275	FALSE	1275
2683	-509.3719775	192	K5C76	5	76	2	0.1200643	2683	FALSE	2683					2534	-104.5760895	57	K7C133	7	133	2	0.318318049	2534	FALSE	2534						1276	-98.78938356	90	K8C23	8	23	2	0.207728803	1276	FALSE	1276
2684	-508.3719775	192	K5C77	5	77	2	0.11751328	2684	FALSE	2684					2537	-82.57608953	57	K7C136	7	136	3	0.408900363	2537	FALSE	2537						1277	-96.78938356	90	K8C24	8	24	2	0.171434561	1277	FALSE	1277
2685	-506.3719775	192	K5C78	5	78	2	0.150160938	2685	FALSE	2685					2540	-128.5127678	57	K7C139	7	139	3	0.438746639	2540	FALSE	2540						1278	-94.78938356	90	K8C25	8	25	2	0.182934315	1278	FALSE	1278
2686	-504.3719775	192	K5C79	5	79	2	0.180147771	2686	FALSE	2686					2542	-47.01276777	57	K7C141	7	141	3	0.440131106	2542	FALSE	2542						1279	-92.28938356	90	K8C26	8	26	2	0.152374669	1279	FALSE	1279
2687	-502.3719775	192	K5C80	5	80	2	0.112699346	2687	FALSE	2687					2543	-45.01276777	57	K7C142	7	142	2	0.3427154	2543	FALSE	2543						1280	-89.78938356	90	K8C27	8	27	2	0.216892606	1280	FALSE	1280
2688	-499.3719775	192	K5C81	5	81	2	0.071851391	2688	FALSE	2688					2545	-52.51276777	57	K7C144	7	144	3	0.365955176	2545	FALSE	2545						1281	-87.78938356	90	K8C28	8	28	2	0.144986352	1281	FALSE	1281
2689	-497.3719775	192	K5C82	5	82	3	0.163166576	2689	FALSE	2689					2548	-34.76276777	57	K7C147	7	147	2	0.407306938	2548	FALSE	2548						1282	-85.78938356	90	K8C29	8	29	4	0.176570643	1282	FALSE	1282
2692	-501.3719775	192	K5C85	5	85	2	0.077228015	2692	FALSE	2692					2551	-28.26276777	57	K7C150	7	150	2	0.494413931	2551	FALSE	2551						1283	-82.78938356	90	K8C30	8	30	4	0.164543152	1283	FALSE	1283
2704	-460.3719775	192	K5C97	5	97	2	0.367109602	2704	FALSE	2704					2552	-48.3461011	57	K7C151	7	151	2	0.209388515	2552	FALSE	2552						1284	-100.7893836	90	K8C31	8	31	2	0.268593624	1284	FALSE	1284
2705	-458.3719775	192	K5C98	5	98	2	0.11631263	2705	FALSE	2705					2556	-13.76276777	57	K7C155	7	155	2	0.843556435	2556	FALSE	2556						1285	-86.78938356	90	K8C32	8	32	2	0.242503024	1285	FALSE	1285
2706	-456.3719775	192	K5C99	5	99	2	0.149686396	2706	FALSE	2706					2558	-9.762767769	57	K7C157	7	157	2	0.377499837	2558	FALSE	2558						1286	-81.78938356	90	K8C33	8	33	2	0.152374669	1286	FALSE	1286
2707	-454.3719775	192	K5C100	5	100	2	0.062192238	2707	FALSE	2707					2562	-1.762767769	57	K7C161	7	161	2	0.273132531	2562	FALSE	2562						1287	-75.78938356	90	K8C34	8	34	8	0.538444897	1287	FALSE	1287
2708	-445.9969775	192	K5C101	5	101	4	0.063935001	2708	FALSE	2708					2563	3.237232231	57	K7C162	7	162	2	0.305901463	2563	FALSE	2563						1288	-62.78938356	90	K8C35	8	35	5	0.142761818	1288	FALSE	1288
2709	-441.1219775	192	K5C102	5	102	2	0.086550732	2709	FALSE	2709					2565	8.237232231	57	K7C164	7	164	4	0.531747766	2565	FALSE	2565						1289	-59.28938356	90	K8C36	8	36	7	0.188016917	1289	FALSE	1289
2710	-438.6219775	192	K5C103	5	103	2	0.137084268	2710	FALSE	2710					2569	21.73723223	57	K7C168	7	168	2	0.363276515	2569	FALSE	2569						1291	-45.78938356	90	K8C38	8	38	2	0.113285007	1291	FALSE	1291
2713	-434.1219775	192	K5C106	5	106	2	0.137084268	2713	FALSE	2713					2570	23.73723223	57	K7C169	7	169	3	0.676615828	2570	FALSE	2570						1294	-35.78938356	90	K8C41	8	41	2	0.091317213	1294	FALSE	1294
2714	-430.1219775	192	K5C107	5	107	3	0.308913521	2714	FALSE	2714					2573	31.23723223	57	K7C172	7	172	2	0.310097537	2573	FALSE	2573						1297	-26.78938356	90	K8C44	8	44	9	0.400461784	1297	FALSE	1297
2715	-492.1219775	192	K5C108	5	108	3	0.364374837	2715	FALSE	2715					2574	33.73723223	57	K7C173	7	173	2	0.511346396	2574	FALSE	2574						1298	-19.78938356	90	K8C45	8	45	2	0.170454352	1298	FALSE	1298
2716	-385.1219775	192	K5C109	5	109	3	0.041095695	2716	FALSE	2716					2575	36.73723223	57	K7C174	7	174	2	0.744719282	2575	FALSE	2575						1300	-14.78938356	90	K8C47	8	47	4	0.198984306	1300	FALSE	1300
2718	-423.1219775	192	K5C111	5	111	4	0.150253317	2718	FALSE	2718					2577	43.57056556	57	K7C176	7	176	2	0.569288458	2577	FALSE	2577						1301	-12.28938356	90	K8C48	8	48	2	0.153529954	1301	FALSE	1301
2723	-404.1219775	192	K5C116	5	116	2	0.056469488	2723	FALSE	2723					2578	46.07056556	57	K7C177	7	177	2	0.37008169	2578	FALSE	2578						1302	-6.289383562	90	K8C49	8	49	2	0.238256387	1302	FALSE	1302
2725	-400.1219775	192	K5C118	5	118	2	0.333900633	2725	FALSE	2725					2579	-4.929434435	57	K7C178	7	178	2	0.175658356	2579	FALSE	2579						1303	-0.789383562	90	K8C50	8	50	3	0.229549529	1303	FALSE	1303
2734	-376.6219775	192	K5C127	5	127	2	0.139089174	2734	FALSE	2734					2580	337.5279465	57	K7C179	7	179	3	0.214092909	2580	FALSE	2580						1305	10.71061644	90	K8C52	8	52	8	0.497096583	1305	FALSE	1305
2735	-374.6219775	192	K5C128	5	128	2	0.087401072	2735	FALSE	2735					2582	228.3335021	57	K7C181	7	181	4	0.262606554	2582	FALSE	2582						1307	23.71061644	90	K8C54	8	54	2	0.15171544	1307	FALSE	1307
2736	-372.1219775	192	K5C129	5	129	2	0.162877516	2736	FALSE	2736					2583	56.07056556	57	K7C182	7	182	2	0.984126984	2583	FALSE	2583						1310	33.71061644	90	K8C57	8	57	6	0.225747618	1310	FALSE	1310
2739	-366.1219775	192	K5C132	5	132	2	0.467487982	2739	FALSE	2739					2584	58.07056556	57	K7C183	7	183	2	0.311770985	2584	FALSE	2584						1311	35.71061644	90	K8C58	8	58	4	0.187153624	1311	FALSE	1311
2742	-359.1219775	192	K5C135	5	135	4	0.110181853	2742	FALSE	2742					2585	60.07056556	57	K7C184	7	184	2	0.56912227	2585	FALSE	2585						1312	41.21061644	90	K8C59	8	59	2	0.133782998	1312	FALSE	1312
2743	-356.6219775	192	K5C136	5	136	2	0.07373325	2743	FALSE	2743					2586	67.07056556	57	K7C185	7	185	2	0.733406318	2586	FALSE	2586						1313	42.21061644	90	K8C60	8	60	2	0.133782998	1313	FALSE	1313
2744	-353.1219775	192	K5C137	5	137	2	0.184543399	2744	FALSE	2744					2593	81.07056556	57	K7C192	7	192	6	0.307892389	2593	FALSE	2593						1314	44.71061644	90	K8C61	8	61	2	0.31608094	1314	FALSE	1314
2746	-351.1219775	192	K5C139	5	139	2	0.184543399	2746	FALSE	2746					2594	84.07056556	57	K7C193	7	193	4	0.400844456	2594	FALSE	2594						1315	46.71061644	90	K8C62	8	62	2	0.168392718	1315	FALSE	1315
2747	-349.1219775	192	K5C140	5	140	4	0.235773837	2747	FALSE	2747					2596	20.07056556	57	K7C195	7	195	2	0.358524696	2596	FALSE	2596						1316	48.71061644	90	K8C63	8	63	2	0.204475192	1316	FALSE	1316
2749	-345.6219775	192	K5C142	5	142	2	0.074083372	2749	FALSE	2749					2598	96.57056556	57	K7C197	7	197	2	0.984126984	2598	FALSE	2598						1317	50.71061644	90	K8C64	8	64	2	0.268830081	1317	FALSE	1317
2750	-343.6219775	192	K5C143	5	143	2	0.051722841	2750	FALSE	2750					2605	145.2547322	57	K7C204	7	204	2	0.669456713	2605	FALSE	2605						1318	53.71061644	90	K8C65	8	65	2	0.238839453	1318	FALSE	1318
2751	-354.6219775	192	K5C144	5	144	2	0.140789855	2751	FALSE	2751					2606	148.7547322	57	K7C205	7	205	4	0.301597854	2606	FALSE	2606						1319	54.71061644	90	K8C66	8	66	2	0.238839453	1319	FALSE	1319
2752	-340.6219775	192	K5C145	5	145	2	0.123377655	2752	FALSE	2752					2610	47.75473223	57	K7C209	7	209	2	0.683698346	2610	FALSE	2610						1320	56.71061644	90	K8C67	8	67	3	0.275355103	1320	FALSE	1320
2756	-329.6219775	192	K5C149	5	149	2	0.111203911	2756	FALSE	2756					2612	161.7547322	57	K7C211	7	211	3	0.736710996	2612	FALSE	2612						1321	60.71061644	90	K8C68	8	68	6	0.239029161	1321	FALSE	1321
2764	-193.5108664	192	K5C157	5	157	4	0.043581737	2764	FALSE	2764					2614	88.75473223	57	K7C213	7	213	2	0.317653665	2614	FALSE	2614						1322	63.71061644	90	K8C69	8	69	3	0.237298129	1322	FALSE	1322
2766	-304.1219775	192	K5C159	5	159	3	0.082520444	2766	FALSE	2766					2616	131.2547322	57	K7C215	7	215	2	0.286288014	2616	FALSE	2616						1326	80.96061644	90	K8C73	8	73	7	0.17162247	1326	FALSE	1326
2778	-281.1219775	192	K5C171	5	171	2	0.047896311	2778	FALSE	2778					2617	122.5835021	57	K7C216	7	216	2	0.199648066	2617	FALSE	2617						1328	92.46061644	90	K8C75	8	75	2	0.101843744	1328	FALSE	1328
2779	-270.1219775	192	K5C172	5	172	4	0.43546151	2779	FALSE	2779					2626	208.3335021	57	K7C225	7	225	2	0.680432693	2626	FALSE	2626						1331	101.4606164	90	K8C78	8	78	3	0.359489355	1331	FALSE	1331
2780	-277.1219775	192	K5C173	5	173	3	0.488322795	2780	FALSE	2780					2628	212.3335021	57	K7C227	7	227	2	0.151470282	2628	FALSE	2628						1333	105.4606164	90	K8C80	8	80	8	0.319421677	1333	FALSE	1333
2781	-274.1219775	192	K5C174	5	174	2	0.093131319	2781	FALSE	2781					2629	115.3335021	57	K7C228	7	228	2	0.273547478	2629	FALSE	2629						1334	109.4606164	90	K8C81	8	81	2	0.142999749	1334	FALSE	1334
2783	-267.1219775	192	K5C176	5	176	2	0.212885408	2783	FALSE	2783					2630	217.3335021	57	K7C229	7	229	3	0.973544974	2630	FALSE	2630						1335	112.4606164	90	K8C82	8	82	2	0.159494595	1335	FALSE	1335
2784	-256.7886442	192	K5C177	5	177	2	0.128759706	2784	FALSE	2784					2636	233.8335021	57	K7C235	7	235	3	0.415331116	2636	FALSE	2636						1336	114.4606164	90	K8C83	8	83	2	0.296791147	1336	FALSE	1336
2786	-242.0108664	192	K5C179	5	179	2	0.068455579	2786	FALSE	2786					2650	283.5001687	57	K7C249	7	249	4	0.567698502	2650	FALSE	2650						1337	117.4606164	90	K8C84	8	84	4	0.207869896	1337	FALSE	1337
2787	-239.0108664	192	K5C180	5	180	2	0.068880089	2787	FALSE	2787					2652	291.5001687	57	K7C251	7	251	2	0.205452762	2652	FALSE	2652						1338	120.4606164	90	K8C85	8	85	2	0.176676725	1338	FALSE	1338
2788	-179.0108664	192	K5C181	5	181	5	0.077660532	2788	FALSE	2788					2653	319.5001687	57	K7C252	7	252	3	0.2658511	2653	FALSE	2653						1339	120.4606164	90	K8C86	8	86	4	0.200997044	1339	FALSE	1339
2790	-187.0108664	192	K5C183	5	183	5	0.32934588	2790	FALSE	2790					2657	305.5001687	57	K7C256	7	256	2	0.575057248	2657	FALSE	2657						1340	123.4606164	90	K8C87	8	87	2	0.285787975	1340	FALSE	1340
2791	-232.0108664	192	K5C184	5	184	3	0.136238033	2791	FALSE	2791					2658	308.0001687	57	K7C257	7	257	2	0.28375806	2658	FALSE	2658						1341	118.4606164	90	K8C88	8	88	2	0.150326701	1341	FALSE	1341
2792	-230.0108664	192	K5C185	5	185	2	0.064046072	2792	FALSE	2792					2659	311.0001687	57	K7C258	7	258	3	0.671743071	2659	FALSE	2659						1342	129.4606164	90	K8C89	8	89	7	0.199799824	1342	FALSE	1342
2795	-225.0108664	192	K5C188	5	188	2	0.19480318	2795	FALSE	2795					2666	348.5279465	57	K7C265	7	265	2	0.420247474	2666	FALSE	2666						1344	140.4606164	90	K8C91	8	91	6	0.257168823	1344	FALSE	1344
2799	-217.0108664	192	K5C192	5	192	2	0.075100494	2799	FALSE	2799					2672	368.5279465	57	K7C271	7	271	2	0.365653093	2672	FALSE	2672						1345	143.4606164	90	K8C92	8	92	6	0.259746143	1345	FALSE	1345
2800	-215.0108664	192	K5C193	5	193	2	0.134861941	2800	FALSE	2800					2673	371.0279465	57	K7C272	7	272	2	0.231923199	2673	FALSE	2673						1350	163.4606164	90	K8C97	8	97	4	0.262777403	1350	FALSE	1350
2801	-213.0108664	192	K5C194	5	194	2	0.059886107	2801	FALSE	2801					2674	187.5279465	57	K7C273	7	273	2	0.426480295	2674	FALSE	2674						1353	173.4606164	90	K8C100	8	100	8	0.193558946	1353	FALSE	1353
2802	-211.0108664	192	K5C195	5	195	2	0.248036759	2802	FALSE	2802					2675	375.0279465	57	K7C274	7	274	2	0.380238631	2675	FALSE	2675						1354	177.4606164	90	K8C101	8	101	3	0.142865655	1354	FALSE	1354
2816	-161.5108664	192	K5C209	5	209	2	0.131698027	2816	FALSE	2816					2677	336.0279465	57	K7C276	7	276	2	0.231895032	2677	FALSE	2677						1356	103.4606164	90	K8C103	8	103	2	0.114298313	1356	FALSE	1356
2818	-158.5108664	192	K5C211	5	211	2	0.066601513	2818	FALSE	2818					2678	383.5279465	57	K7C277	7	277	2	0.35019891	2678	FALSE	2678						1358	197.4606164	90	K8C105	8	105	11	0.314005506	1358	FALSE	1358
2820	-136.2747553	192	K5C213	5	213	7	0.06982542	2820	FALSE	2820					2683	397.7779465	57	K7C282	7	282	2	0.210629841	2683	FALSE	2683						1365	227.4606164	90	K8C112	8	112	8	0.220340609	1365	FALSE	1365
2823	-128.7747553	192	K5C216	5	216	4	0.08018279	2823	FALSE	2823					2685	401.7779465	57	K7C284	7	284	2	0.36788262	2685	FALSE	2685						1366	232.4606164	90	K8C113	8	113	2	0.153195118	1366	FALSE	1366
2825	-123.7747553	192	K5C218	5	218	2	0.0525709	2825	FALSE	2825					2687	405.7779465	57	K7C286	7	286	2	0.739795124	2687	FALSE	2687						1367	234.4606164	90	K8C114	8	114	2	0.119518142	1367	FALSE	1367
2827	-118.2747553	192	K5C220	5	220	2	0.144845593	2827	FALSE	2827					2692	422.7779465	57	K7C291	7	291	2	0.210272919	2692	FALSE	2692						1368	236.4606164	90	K8C115	8	115	2	0.136012987	1368	FALSE	1368
2829	-114.2747553	192	K5C222	5	222	2	0.07630312	2829	FALSE	2829					2698	436.2779465	57	K7C297	7	297	2	0.169988801	2698	FALSE	2698						1369	239.4606164	90	K8C116	8	116	2	0.170868167	1369	FALSE	1369
2830	-112.2747553	192	K5C223	5	223	3	0.100976883	2830	FALSE	2830					2699	395.2779465	57	K7C298	7	298	3	0.56929937	2699	FALSE	2699						1370	241.4606164	90	K8C117	8	117	2	0.188909404	1370	FALSE	1370
2831	-110.2747553	192	K5C224	5	224	2	0.095404914	2831	FALSE	2831					2703	449.2779465	57	K7C302	7	302	2	0.984126984	2703	FALSE	2703						1371	243.4606164	90	K8C118	8	118	2	0.225564616	1371	FALSE	1371
2832	-107.7747553	192	K5C225	5	225	2	0.126574516	2832	FALSE	2832					2707	287.6529465	57	K7C306	7	306	2	0.226012476	2707	FALSE	2707						1372	246.4606164	90	K8C119	8	119	2	0.253493388	1372	FALSE	1372
2837	-90.77475527	192	K5C230	5	230	4	0.046845841	2837	FALSE	2837					2710	471.6529465	57	K7C309	7	309	2	0.651386343	2710	FALSE	2710						1373	248.4606164	90	K8C120	8	120	2	0.244121317	1373	FALSE	1373
2842	-107.7747553	192	K5C235	5	235	2	0.131698027	2842	FALSE	2842					2712	474.6529465	57	K7C311	7	311	2	0.437808583	2712	FALSE	2712						1374	250.4606164	90	K8C121	8	121	2	0.348186019	1374	FALSE	1374
2867	-58.77475527	192	K5C260	5	260	2	0.122322815	2867	FALSE	2867					2714	305.6529465	57	K7C313	7	313	2	0.280605106	2714	FALSE	2714						1375	253.4606164	90	K8C122	8	122	7	0.200270287	1375	FALSE	1375
2873	-10.77475527	192	K5C266	5	266	3	0.051338765	2873	FALSE	2873					2715	363.6529465	57	K7C314	7	314	2	0.287961462	2715	FALSE	2715						1380	272.9606164	90	K8C127	8	127	6	0.291972116	1380	FALSE	1380
2874	-8.774755267	192	K5C267	5	267	2	0.048398179	2874	FALSE	2874					2719	491.6529465	57	K7C318	7	318	2	0.663361494	2719	FALSE	2719						1382	285.4606164	90	K8C129	8	129	7	0.136484318	1382	FALSE	1382
2875	-6.774755267	192	K5C268	5	268	2	0.046371634	2875	FALSE	2875					2722	502.6529465	57	K7C321	7	321	2	0.925788914	2722	FALSE	2722						1383	286.4606164	90	K8C130	8	130	7	0.146900985	1383	FALSE	1383
2876	-4.774755267	192	K5C269	5	269	4	0.071059595	2876	FALSE	2876					2723	506.6529465	57	K7C322	7	322	2	0.263020878	2723	FALSE	2723						1385	299.9606164	90	K8C132	8	132	7	0.213888686	1385	FALSE	1385
2877	-2.774755267	192	K5C270	5	270	2	0.094986794	2877	FALSE	2877					2737	380.1529465	57	K7C336	7	336	2	0.234957726	2737	FALSE	2737						1386	308.9606164	90	K8C133	8	133	2	0.084776255	1386	FALSE	1386
2879	3.225244733	192	K5C272	5	272	3	0.063193507	2879	FALSE	2879					2745	569.6529465	57	K7C344	7	344	2	0.234781501	2745	FALSE	2745						1389	319.9606164	90	K8C136	8	136	3	0.260467927	1389	FALSE	1389
2880	5.225244733	192	K5C273	5	273	3	0.148748928	2880	FALSE	2880					2746	572.6529465	57	K7C345	7	345	2	0.337526956	2746	FALSE	2746						1392	-155.2893836	89	K9C1	9	1	2	0.183820553	1392	FALSE	1392
2881	7.225244733	192	K5C274	5	274	2	0.044336188	2881	FALSE	2881					2758	602.1529465	57	K7C357	7	357	2	0.842248697	2758	FALSE	2758						1393	-153.2893836	89	K9C2	9	2	8	0.228449325	1393	FALSE	1393
2882	10.22524473	192	K5C275	5	275	4	0.058315233	2882	FALSE	2882					2764	613.1529465	57	K7C363	7	363	2	0.320979122	2764	FALSE	2764						1394	-150.2893836	89	K9C3	9	3	2	0.143403446	1394	FALSE	1394
2883	12.22524473	192	K5C276	5	276	2	0.055269132	2883	FALSE	2883					2771	630.1529465	57	K7C370	7	370	2	0.549337316	2771	FALSE	2771						1395	-147.2893836	89	K9C4	9	4	2	0.124552194	1395	FALSE	1395
2884	15.47524473	192	K5C277	5	277	3	0.294208543	2884	FALSE	2884					2804	-607.1607226	56	K8C1	8	1	2	0.452586116	2804	FALSE	2804						1396	-146.2893836	89	K9C5	9	5	2	0.157885527	1396	FALSE	1396
2887	13.47524473	192	K5C280	5	280	3	0.051338765	2887	FALSE	2887					2806	-218.7635895	56	K8C3	8	3	8	0.234691913	2806	FALSE	2806						1397	-145.7893836	89	K9C6	9	6	2	0.148558085	1397	FALSE	1397
2889	36.47524473	192	K5C282	5	282	2	0.05289998	2889	FALSE	2889					2808	-584.213809	56	K8C5	8	5	7	0.295071817	2808	FALSE	2808						1398	-142.7893836	89	K9C7	9	7	2	0.235786034	1398	FALSE	1398
2892	44.47524473	192	K5C285	5	285	3	0.101888076	2892	FALSE	2892					2809	-582.213809	56	K8C6	8	6	4	0.258436196	2809	FALSE	2809						1399	-149.2893836	89	K9C8	9	8	2	0.177194969	1399	FALSE	1399
2893	46.97524473	192	K5C286	5	286	3	0.04351471	2893	FALSE	2893					2813	229.2501687	56	K8C10	8	10	7	0.259163069	2813	FALSE	2813						1400	-139.7893836	89	K9C9	9	9	4	0.244767945	1400	FALSE	1400
2896	53.47524473	192	K5C289	5	289	5	0.06613988	2896	FALSE	2896					2815	-568.3829448	56	K8C12	8	12	3	0.456030716	2815	FALSE	2815						1401	-136.7893836	89	K9C10	9	10	2	0.188813362	1401	FALSE	1401
2897	58.47524473	192	K5C290	5	290	5	0.070756932	2897	FALSE	2897					2816	-564.8829448	56	K8C13	8	13	2	0.294677426	2816	FALSE	2816						1402	-134.7893836	89	K9C11	9	11	2	0.546439183	1402	FALSE	1402
2903	83.47524473	192	K5C296	5	296	2	0.450868503	2903	FALSE	2903					2817	-562.3829448	56	K8C14	8	14	2	0.984126984	2817	FALSE	2817						1403	-132.7893836	89	K9C12	9	12	4	0.645382986	1403	FALSE	1403
2904	85.47524473	192	K5C297	5	297	2	0.284187237	2904	FALSE	2904					2820	-541.8829448	56	K8C17	8	17	3	0.304382787	2820	FALSE	2820						1404	-126.7893836	89	K9C13	9	13	5	0.53482648	1404	FALSE	1404
2906	91.47524473	192	K5C299	5	299	3	0.105877882	2906	FALSE	2906					2822	-536.8829448	56	K8C19	8	19	4	0.677513228	2822	FALSE	2822						1406	-114.2893836	89	K9C15	9	15	4	0.159020324	1406	FALSE	1406
2907	94.47524473	192	K5C300	5	300	5	0.364804828	2907	FALSE	2907					2823	-526.0496115	56	K8C20	8	20	3	0.401850003	2823	FALSE	2823						1407	-112.2893836	89	K9C16	9	16	2	0.183707511	1407	FALSE	1407
2910	104.4752447	192	K5C303	5	303	2	0.106223467	2910	FALSE	2910					2824	-523.0496115	56	K8C21	8	21	3	0.536072817	2824	FALSE	2824						1408	-110.2893836	89	K9C17	9	17	2	0.145661365	1408	FALSE	1408
2913	110.4752447	192	K5C306	5	306	2	0.354164795	2913	FALSE	2913					2825	-384.9788673	56	K8C22	8	22	2	0.331626483	2825	FALSE	2825						1409	-108.2893836	89	K9C18	9	18	2	0.149097791	1409	FALSE	1409
2917	118.4752447	192	K5C310	5	310	2	0.397259426	2917	FALSE	2917					2826	-379.3538673	56	K8C23	8	23	2	0.299099551	2826	FALSE	2826						1410	-109.2893836	89	K9C19	9	19	4	0.14011998	1410	FALSE	1410
2918	120.4752447	192	K5C311	5	311	2	0.092023179	2918	FALSE	2918					2827	-371.0969229	56	K8C24	8	24	2	0.363369167	2827	FALSE	2827						1411	-104.2893836	89	K9C20	9	20	2	0.182791131	1411	FALSE	1411
2919	122.4752447	192	K5C312	5	312	4	0.162362685	2919	FALSE	2919					2829	-365.5969229	56	K8C26	8	26	3	0.345055636	2829	FALSE	2829						1412	-101.2893836	89	K9C21	9	21	2	0.242503024	1412	FALSE	1412
2922	129.4752447	192	K5C315	5	315	3	0.195873156	2922	FALSE	2922					2832	-358.0969229	56	K8C29	8	29	2	0.549026152	2832	FALSE	2832						1413	-98.78938356	89	K9C22	9	22	2	0.207728803	1413	FALSE	1413
2923	132.4752447	192	K5C316	5	316	4	0.096763009	2923	FALSE	2923					2837	-346.5969229	56	K8C34	8	34	3	0.332793945	2837	FALSE	2837						1414	-96.78938356	89	K9C23	9	23	2	0.171434561	1414	FALSE	1414
2924	135.4752447	192	K5C317	5	317	2	0.114317827	2924	FALSE	2924					2838	-340.2219229	56	K8C35	8	35	3	0.557974301	2838	FALSE	2838						1415	-94.78938356	89	K9C24	9	24	2	0.182934315	1415	FALSE	1415
2926	140.4752447	192	K5C319	5	319	2	0.109079497	2926	FALSE	2926					2839	-336.5969229	56	K8C36	8	36	2	0.240795468	2839	FALSE	2839						1416	-92.28938356	89	K9C25	9	25	2	0.152374669	1416	FALSE	1416
2927	-12.69537935	192	K5C320	5	320	3	0.045321889	2927	FALSE	2927					2842	-329.5969229	56	K8C39	8	39	2	0.42189902	2842	FALSE	2842						1417	-89.78938356	89	K9C26	9	26	2	0.216892606	1417	FALSE	1417
2928	251.8046206	192	K5C321	5	321	3	0.217467936	2928	FALSE	2928					2843	-326.5969229	56	K8C40	8	40	2	0.512831613	2843	FALSE	2843						1418	-87.78938356	89	K9C27	9	27	2	0.144986352	1418	FALSE	1418
2932	260.8046206	192	K5C325	5	325	2	0.135616877	2932	FALSE	2932					2845	-281.0969229	56	K8C42	8	42	4	0.338868477	2845	FALSE	2845						1419	-85.78938356	89	K9C28	9	28	4	0.176570643	1419	FALSE	1419
2939	277.8046206	192	K5C332	5	332	3	0.282843702	2939	FALSE	2939					2847	-313.5969229	56	K8C44	8	44	2	0.325410384	2847	FALSE	2847						1420	-82.78938356	89	K9C29	9	29	4	0.164543152	1420	FALSE	1420
2941	286.8046206	192	K5C334	5	334	2	0.033757676	2941	FALSE	2941					2849	-173.0760895	56	K8C46	8	46	3	0.297141883	2849	FALSE	2849						1421	-100.7893836	89	K9C30	9	30	2	0.268593624	1421	FALSE	1421
2943	291.3046206	192	K5C336	5	336	2	0.062027024	2943	FALSE	2943					2851	-305.5969229	56	K8C48	8	48	2	0.608496142	2851	FALSE	2851						1422	-86.78938356	89	K9C31	9	31	2	0.242503024	1422	FALSE	1422
2950	304.8046206	192	K5C343	5	343	2	0.125870913	2950	FALSE	2950					2852	436.2779465	56	K8C49	8	49	4	0.162728924	2852	FALSE	2852						1423	-81.78938356	89	K9C32	9	32	2	0.152374669	1423	FALSE	1423
2952	308.8046206	192	K5C345	5	345	2	0.247012931	2952	FALSE	2952					2853	84.07056556	56	K8C50	8	50	5	0.475658744	2853	FALSE	2853						1424	-75.78938356	89	K9C33	9	33	8	0.538444897	1424	FALSE	1424
2954	313.3046206	192	K5C347	5	347	4	0.077541458	2954	FALSE	2954					2856	-287.6802562	56	K8C53	8	53	2	0.423709213	2856	FALSE	2856						1425	-62.78938356	89	K9C34	9	34	8	0.173643095	1425	FALSE	1425
2955	315.8046206	192	K5C348	5	348	2	0.154442341	2955	FALSE	2955					2857	191.5835021	56	K8C54	8	54	6	0.548946359	2857	FALSE	2857						1426	-59.28938356	89	K9C35	9	35	8	0.198500854	1426	FALSE	1426
2958	321.8046206	192	K5C351	5	351	2	0.078928725	2958	FALSE	2958					2858	131.7547322	56	K8C55	8	55	5	0.293514051	2858	FALSE	2858						1427	-45.78938356	89	K9C36	9	36	2	0.113285007	1427	FALSE	1427
2959	324.3046206	192	K5C352	5	352	2	0.081849458	2959	FALSE	2959					2859	-276.5969229	56	K8C56	8	56	2	0.984126984	2859	FALSE	2859						1429	-35.78938356	89	K9C38	9	38	4	0.115003651	1429	FALSE	1429
2960	327.3046206	192	K5C353	5	353	2	0.057646878	2960	FALSE	2960					2862	-267.8469229	56	K8C59	8	59	2	0.144464341	2862	FALSE	2862						1431	-26.78938356	89	K9C40	9	40	9	0.400461784	1431	FALSE	1431
2961	329.3046206	192	K5C354	5	354	2	0.047061545	2961	FALSE	2961					2864	-265.0969229	56	K8C61	8	61	2	0.165628363	2864	FALSE	2864						1432	-19.78938356	89	K9C41	9	41	2	0.170454352	1432	FALSE	1432
2962	331.3046206	192	K5C355	5	355	2	0.125870913	2962	FALSE	2962					2865	-262.0969229	56	K8C62	8	62	4	0.517209436	2865	FALSE	2865						1434	-15.28938356	89	K9C43	9	43	3	0.182184965	1434	FALSE	1434
2972	352.3046206	192	K5C365	5	365	2	0.060982828	2972	FALSE	2972					2866	-260.0969229	56	K8C63	8	63	2	0.543259967	2866	FALSE	2866						1435	-12.28938356	89	K9C44	9	44	2	0.153529954	1435	FALSE	1435
2974	376.8046206	192	K5C367	5	367	4	0.158363545	2974	FALSE	2974					2867	-202.2635895	56	K8C64	8	64	3	0.307723894	2867	FALSE	2867						1436	-6.289383562	89	K9C45	9	45	2	0.238256387	1436	FALSE	1436
2975	361.3046206	192	K5C368	5	368	2	0.05477006	2975	FALSE	2975					2868	-250.3469229	56	K8C65	8	65	3	0.521289338	2868	FALSE	2868						1438	-0.789383562	89	K9C47	9	47	3	0.229549529	1438	FALSE	1438
2976	363.8046206	192	K5C369	5	369	2	0.112537691	2976	FALSE	2976					2870	-246.3469229	56	K8C67	8	67	2	0.287356361	2870	FALSE	2870						1440	10.71061644	89	K9C49	9	49	9	0.546935648	1440	FALSE	1440
2978	368.8046206	192	K5C371	5	371	4	0.144948833	2978	FALSE	2978					2871	-244.3469229	56	K8C68	8	68	2	0.575560595	2871	FALSE	2871						1445	33.71061644	89	K9C54	9	54	6	0.225747618	1445	FALSE	1445
2980	371.8046206	192	K5C373	5	373	3	0.067274138	2980	FALSE	2980					2872	-241.8469229	56	K8C69	8	69	2	0.984126984	2872	FALSE	2872						1446	35.71061644	89	K9C55	9	55	4	0.187153624	1446	FALSE	1446
2982	385.8046206	192	K5C375	5	375	3	0.055539444	2982	FALSE	2982					2874	-234.0969229	56	K8C71	8	71	4	0.627352904	2874	FALSE	2874						1447	41.21061644	89	K9C56	9	56	2	0.133782998	1447	FALSE	1447
2990	404.8046206	192	K5C383	5	383	3	0.257962045	2990	FALSE	2990					2876	-230.0969229	56	K8C73	8	73	2	0.53391999	2876	FALSE	2876						1448	42.21061644	89	K9C57	9	57	2	0.133782998	1448	FALSE	1448
2991	406.8046206	192	K5C384	5	384	2	0.112093494	2991	FALSE	2991					2884	-206.2635895	56	K8C81	8	81	2	0.333058577	2884	FALSE	2884						1449	44.71061644	89	K9C58	9	58	2	0.31608094	1449	FALSE	1449
2995	415.8046206	192	K5C388	5	388	2	0.14493363	2995	FALSE	2995					2888	-159.0127678	56	K8C85	8	85	4	0.205591802	2888	FALSE	2888						1450	46.71061644	89	K9C59	9	59	2	0.168392718	1450	FALSE	1450
2997	419.8046206	192	K5C390	5	390	3	0.103685802	2997	FALSE	2997					2889	-193.7635895	56	K8C86	8	86	4	0.392884261	2889	FALSE	2889						1451	48.71061644	89	K9C60	9	60	2	0.204475192	1451	FALSE	1451
2998	423.8046206	192	K5C391	5	391	2	0.070399378	2998	FALSE	2998					2890	-189.0760895	56	K8C87	8	87	2	0.489183564	2890	FALSE	2890						1452	50.71061644	89	K9C61	9	61	2	0.268830081	1452	FALSE	1452
2999	425.8046206	192	K5C392	5	392	2	0.050955887	2999	FALSE	2999					2896	700.1529465	56	K8C93	8	93	3	0.411030772	2896	FALSE	2896						1453	53.71061644	89	K9C62	9	62	2	0.238839453	1453	FALSE	1453
3000	427.8046206	192	K5C393	5	393	4	0.082779121	3000	FALSE	3000					2897	-216.0760895	56	K8C94	8	94	2	0.376090165	2897	FALSE	2897						1454	54.71061644	89	K9C63	9	63	2	0.238839453	1454	FALSE	1454
3003	435.3046206	192	K5C396	5	396	2	0.058256664	3003	FALSE	3003					2898	-171.0760895	56	K8C95	8	95	3	0.640219249	2898	FALSE	2898						1455	56.71061644	89	K9C64	9	64	3	0.275355103	1455	FALSE	1455
3008	464.0546206	192	K5C401	5	401	5	0.067295326	3008	FALSE	3008					2902	-162.0760895	56	K8C99	8	99	2	0.529671855	2902	FALSE	2902						1456	60.21061644	89	K9C65	9	65	5	0.222873671	1456	FALSE	1456
3009	454.3046206	192	K5C402	5	402	2	0.043334554	3009	FALSE	3009					2904	-156.0760895	56	K8C101	8	101	3	0.226697517	2904	FALSE	2904						1457	63.71061644	89	K9C66	9	66	3	0.237298129	1457	FALSE	1457
3010	456.8046206	192	K5C403	5	403	2	0.063232513	3010	FALSE	3010					2905	-152.0760895	56	K8C102	8	102	2	0.357600436	2905	FALSE	2905						1462	80.46061644	89	K9C71	9	71	7	0.167294086	1462	FALSE	1462
3011	461.0546206	192	K5C404	5	404	2	0.062212105	3011	FALSE	3011					2908	-145.0760895	56	K8C105	8	105	4	0.879299928	2908	FALSE	2908						1464	92.46061644	89	K9C73	9	73	3	0.097782798	1464	FALSE	1464
3012	462.0546206	192	K5C405	5	405	2	0.062151367	3012	FALSE	3012					2909	-80.92943444	56	K8C106	8	106	3	0.225357873	2909	FALSE	2909						1467	101.4606164	89	K9C76	9	76	3	0.359489355	1467	FALSE	1467
3016	477.0546206	192	K5C409	5	409	5	0.07403582	3016	FALSE	3016					2910	-141.0760895	56	K8C107	8	107	2	0.246935997	2910	FALSE	2910						1469	105.4606164	89	K9C78	9	78	8	0.319421677	1469	FALSE	1469
3017	482.0546206	192	K5C410	5	410	3	0.164067965	3017	FALSE	3017					2912	-136.5760895	56	K8C109	8	109	2	0.318318049	2912	FALSE	2912						1470	109.4606164	89	K9C79	9	79	2	0.142999749	1470	FALSE	1470
3023	495.0546206	192	K5C416	5	416	2	0.057510344	3023	FALSE	3023					2913	-131.0760895	56	K8C110	8	110	2	0.289420494	2913	FALSE	2913						1471	112.4606164	89	K9C80	9	80	2	0.159494595	1471	FALSE	1471
3027	501.0546206	192	K5C420	5	420	2	0.051387895	3027	FALSE	3027					2914	-127.0760895	56	K8C111	8	111	2	0.868034404	2914	FALSE	2914						1472	114.4606164	89	K9C81	9	81	2	0.296791147	1472	FALSE	1472
3029	522.0546206	192	K5C422	5	422	5	0.951414858	3029	FALSE	3029					2915	-124.5760895	56	K8C112	8	112	2	0.720905358	2915	FALSE	2915						1473	117.4606164	89	K9C82	9	82	10	0.394932472	1473	FALSE	1473
3031	516.0546206	192	K5C424	5	424	5	0.369630606	3031	FALSE	3031					2916	-122.5760895	56	K8C113	8	113	2	0.444603185	2916	FALSE	2916						1474	120.4606164	89	K9C83	9	83	2	0.176676725	1474	FALSE	1474
3033	530.0546206	192	K5C426	5	426	4	0.114808668	3033	FALSE	3033					2918	-117.0760895	56	K8C115	8	115	3	0.417115233	2918	FALSE	2918						1475	123.4606164	89	K9C84	9	84	2	0.285787975	1475	FALSE	1475
3034	532.5546206	192	K5C427	5	427	2	0.069031723	3034	FALSE	3034					2919	-115.0760895	56	K8C116	8	116	3	0.188337729	2919	FALSE	2919						1476	129.4606164	89	K9C85	9	85	7	0.199799824	1476	FALSE	1476
3037	538.5546206	192	K5C430	5	430	2	0.074771519	3037	FALSE	3037					2922	-194.0760895	56	K8C119	8	119	3	0.577173091	2922	FALSE	2922						1478	140.4606164	89	K9C87	9	87	13	0.48067255	1478	FALSE	1478
3039	542.5546206	192	K5C432	5	432	2	0.071582743	3039	FALSE	3039					2923	-107.5760895	56	K8C120	8	120	2	0.938502015	2923	FALSE	2923						1482	163.4606164	89	K9C91	9	91	4	0.262777403	1482	FALSE	1482
3041	551.5546206	192	K5C434	5	434	2	0.06697066	3041	FALSE	3041					2924	162.2779465	56	K8C121	8	121	3	0.409609037	2924	FALSE	2924						1485	173.4606164	89	K9C94	9	94	9	0.20806432	1485	FALSE	1485
3043	567.5546206	192	K5C436	5	436	4	0.07736651	3043	FALSE	3043					2926	-101.5760895	56	K8C123	8	123	2	0.290538405	2926	FALSE	2926						1486	177.4606164	89	K9C95	9	95	3	0.142865655	1486	FALSE	1486
3044	559.5546206	192	K5C437	5	437	2	0.095741396	3044	FALSE	3044					2928	-96.57608953	56	K8C125	8	125	2	0.521893216	2928	FALSE	2928						1488	197.4606164	89	K9C97	9	97	11	0.314005506	1488	FALSE	1488
3045	572.5546206	192	K5C438	5	438	6	0.096611138	3045	FALSE	3045					2931	-196.5760895	56	K8C128	8	128	3	0.401850003	2931	FALSE	2931						1489	212.4606164	89	K9C98	9	98	2	0.146997527	1489	FALSE	1489
3046	563.5546206	192	K5C439	5	439	2	0.066754603	3046	FALSE	3046					2933	-104.5760895	56	K8C130	8	130	2	0.318318049	2933	FALSE	2933						1493	227.4606164	89	K9C102	9	102	8	0.220340609	1493	FALSE	1493
3050	576.5546206	192	K5C443	5	443	4	0.092541122	3050	FALSE	3050					2936	-82.57608953	56	K8C133	8	133	3	0.408900363	2936	FALSE	2936						1494	232.4606164	89	K9C103	9	103	2	0.153195118	1494	FALSE	1494
3051	569.5546206	192	K5C444	5	444	2	0.095741396	3051	FALSE	3051					2937	380.1529465	56	K8C134	8	134	3	0.29291278	2937	FALSE	2937						1495	234.4606164	89	K9C104	9	104	2	0.119518142	1495	FALSE	1495
3055	590.5546206	192	K5C448	5	448	3	0.076937736	3055	FALSE	3055					2939	-128.5127678	56	K8C136	8	136	3	0.438746639	2939	FALSE	2939						1496	236.4606164	89	K9C105	9	105	2	0.136012987	1496	FALSE	1496
3056	592.5546206	192	K5C449	5	449	2	0.055659688	3056	FALSE	3056					2941	-47.01276777	56	K8C138	8	138	3	0.440131106	2941	FALSE	2941						1497	239.4606164	89	K9C106	9	106	2	0.170868167	1497	FALSE	1497
3058	596.5546206	192	K5C451	5	451	2	0.068258134	3058	FALSE	3058					2942	-45.01276777	56	K8C139	8	139	2	0.3427154	2942	FALSE	2942						1498	241.4606164	89	K9C107	9	107	2	0.188909404	1498	FALSE	1498
3063	611.5546206	192	K5C456	5	456	2	0.051005834	3063	FALSE	3063					2944	-52.51276777	56	K8C141	8	141	3	0.365955176	2944	FALSE	2944						1499	243.4606164	89	K9C108	9	108	2	0.225564616	1499	FALSE	1499
3068	616.5546206	192	K5C461	5	461	2	0.057373781	3068	FALSE	3068					2947	-34.76276777	56	K8C144	8	144	2	0.407306938	2947	FALSE	2947						1500	246.4606164	89	K9C109	9	109	2	0.253493388	1500	FALSE	1500
3080	649.0546206	192	K5C473	5	473	2	0.050187273	3080	FALSE	3080					2950	-28.26276777	56	K8C147	8	147	2	0.494413931	2950	FALSE	2950						1501	248.4606164	89	K9C110	9	110	2	0.244121317	1501	FALSE	1501
3081	651.0546206	192	K5C474	5	474	3	0.099928626	3081	FALSE	3081					2951	-48.3461011	56	K8C148	8	148	4	0.256519534	2951	FALSE	2951						1502	250.4606164	89	K9C111	9	111	2	0.348186019	1502	FALSE	1502
3083	656.0546206	192	K5C476	5	476	4	0.081241893	3083	FALSE	3083					2953	-131.7627678	56	K8C150	8	150	2	0.460167996	2953	FALSE	2953						1503	253.4606164	89	K9C112	9	112	7	0.200270287	1503	FALSE	1503
3084	658.0546206	192	K5C477	5	477	5	0.120161655	3084	FALSE	3084					2954	337.5279465	56	K8C151	8	151	4	0.237397247	2954	FALSE	2954						1507	272.9606164	89	K9C116	9	116	7	0.233634155	1507	FALSE	1507
3087	668.0546206	192	K5C480	5	480	3	0.077880521	3087	FALSE	3087					2955	-13.76276777	56	K8C152	8	152	2	0.843556435	2955	FALSE	2955						1508	285.4606164	89	K9C117	9	117	15	0.254277079	1508	FALSE	1508
3099	704.0546206	192	K5C492	5	492	5	0.184757615	3099	FALSE	3099					2957	-9.762767769	56	K8C154	8	154	2	0.377499837	2957	FALSE	2957						1509	299.9606164	89	K9C118	9	118	7	0.213888686	1509	FALSE	1509
3100	706.0546206	192	K5C493	5	493	3	0.123677698	3100	FALSE	3100					2960	-1.762767769	56	K8C157	8	157	2	0.273132531	2960	FALSE	2960						1510	308.9606164	89	K9C119	9	119	2	0.084776255	1510	FALSE	1510
3103	720.0546206	192	K5C496	5	496	2	0.598666589	3103	FALSE	3103					2961	3.237232231	56	K8C158	8	158	2	0.305901463	2961	FALSE	2961						1518	60.21061644	88	K10C1	10	1	8	0.234597997	1518	FALSE	1518
3104	722.0546206	192	K5C497	5	497	2	0.432692051	3104	FALSE	3104					2963	8.237232231	56	K8C160	8	160	4	0.531747766	2963	FALSE	2963						1519	-153.2893836	88	K10C2	10	2	8	0.228449325	1519	FALSE	1519
3105	272.0546206	192	K5C498	5	498	2	0.315353379	3105	FALSE	3105					2967	21.73723223	56	K8C164	8	164	2	0.363276515	2967	FALSE	2967						1520	-150.2893836	88	K10C3	10	3	6	0.21657918	1520	FALSE	1520
3106	264.5546206	192	K5C499	5	499	2	0.233870824	3106	FALSE	3106					2968	23.73723223	56	K8C165	8	165	3	0.676615828	2968	FALSE	2968						1521	-147.2893836	88	K10C4	10	4	2	0.124552194	1521	FALSE	1521
3108	735.0546206	192	K5C501	5	501	2	0.236551496	3108	FALSE	3108					2971	31.23723223	56	K8C168	8	168	2	0.310097537	2971	FALSE	2971						1522	-146.2893836	88	K10C5	10	5	2	0.157885527	1522	FALSE	1522
3109	737.5546206	192	K5C502	5	502	2	0.13594829	3109	FALSE	3109					2972	33.73723223	56	K8C169	8	169	2	0.511346396	2972	FALSE	2972						1523	-142.7893836	88	K10C6	10	6	2	0.235786034	1523	FALSE	1523
3111	742.5546206	192	K5C504	5	504	3	0.251609583	3111	FALSE	3111					2973	36.73723223	56	K8C170	8	170	2	0.744719282	2973	FALSE	2973						1524	-139.7893836	88	K10C7	10	7	4	0.244767945	1524	FALSE	1524
3113	742.0546206	192	K5C506	5	506	2	0.236551496	3113	FALSE	3113					2975	43.57056556	56	K8C172	8	172	2	0.569288458	2975	FALSE	2975						1525	-136.7893836	88	K10C8	10	8	2	0.188813362	1525	FALSE	1525
3114	290.0546206	192	K5C507	5	507	2	0.139266097	3114	FALSE	3114					2976	46.07056556	56	K8C173	8	173	2	0.37008169	2976	FALSE	2976						1526	-134.7893836	88	K10C9	10	9	2	0.546439183	1526	FALSE	1526
3115	276.0546206	192	K5C508	5	508	2	0.402327358	3115	FALSE	3115					2978	228.3335021	56	K8C175	8	175	4	0.262606554	2978	FALSE	2978						1527	-132.7893836	88	K10C10	10	10	4	0.645382986	1527	FALSE	1527
3129	776.0546206	192	K5C522	5	522	2	0.513985401	3129	FALSE	3129					2979	56.07056556	56	K8C176	8	176	2	0.984126984	2979	FALSE	2979						1528	-126.7893836	88	K10C11	10	11	5	0.53482648	1528	FALSE	1528
3131	780.0546206	192	K5C524	5	524	2	0.105274368	3131	FALSE	3131					2980	58.07056556	56	K8C177	8	177	4	0.500526098	2980	FALSE	2980						1530	-114.2893836	88	K10C13	10	13	4	0.159020324	1530	FALSE	1530
3132	782.0546206	192	K5C525	5	525	5	0.088678369	3132	FALSE	3132					2981	60.07056556	56	K8C178	8	178	2	0.56912227	2981	FALSE	2981						1531	-112.2893836	88	K10C14	10	14	2	0.183707511	1531	FALSE	1531
3133	788.0546206	192	K5C526	5	526	2	0.088202154	3133	FALSE	3133					2982	67.07056556	56	K8C179	8	179	2	0.733406318	2982	FALSE	2982						1532	-109.2893836	88	K10C15	10	15	6	0.147751563	1532	FALSE	1532
3140	804.0546206	192	K5C533	5	533	2	0.221027704	3140	FALSE	3140					2988	81.07056556	56	K8C185	8	185	6	0.307892389	2988	FALSE	2988						1533	-108.2893836	88	K10C16	10	16	2	0.149097791	1533	FALSE	1533
3142	808.0546206	192	K5C535	5	535	3	0.269366988	3142	FALSE	3142					2992	96.57056556	56	K8C189	8	189	2	0.984126984	2992	FALSE	2992						1534	-104.2893836	88	K10C17	10	17	2	0.182791131	1534	FALSE	1534
3144	328.0546206	192	K5C537	5	537	2	0.134164057	3144	FALSE	3144					2999	145.2547322	56	K8C196	8	196	2	0.669456713	2999	FALSE	2999						1535	-101.2893836	88	K10C18	10	18	2	0.242503024	1535	FALSE	1535
3145	811.0546206	192	K5C538	5	538	3	0.269366988	3145	FALSE	3145					3000	148.7547322	56	K8C197	8	197	5	0.312380915	3000	FALSE	3000						1536	-98.78938356	88	K10C19	10	19	2	0.207728803	1536	FALSE	1536
3146	813.0546206	192	K5C539	5	539	2	0.18966506	3146	FALSE	3146					3005	47.75473223	56	K8C202	8	202	2	0.683698346	3005	FALSE	3005						1537	-96.78938356	88	K10C20	10	20	2	0.171434561	1537	FALSE	1537
3147	815.0546206	192	K5C540	5	540	2	0.416488258	3147	FALSE	3147					3007	161.7547322	56	K8C204	8	204	3	0.736710996	3007	FALSE	3007						1538	-94.78938356	88	K10C21	10	21	2	0.182934315	1538	FALSE	1538
3148	817.0546206	192	K5C541	5	541	2	0.147554915	3148	FALSE	3148					3009	88.75473223	56	K8C206	8	206	2	0.317653665	3009	FALSE	3009						1539	-92.28938356	88	K10C22	10	22	2	0.152374669	1539	FALSE	1539
3162	878.2338741	192	K5C555	5	555	3	0.112045089	3162	FALSE	3162					3011	131.2547322	56	K8C208	8	208	2	0.286288014	3011	FALSE	3011						1540	-89.78938356	88	K10C23	10	23	2	0.216892606	1540	FALSE	1540
3163	880.2338741	192	K5C556	5	556	3	0.509204682	3163	FALSE	3163					3012	122.5835021	56	K8C209	8	209	3	0.224075274	3012	FALSE	3012						1541	-87.78938356	88	K10C24	10	24	2	0.144986352	1541	FALSE	1541
3164	403.2338741	192	K5C557	5	557	4	0.136122072	3164	FALSE	3164					3020	208.3335021	56	K8C217	8	217	2	0.680432693	3020	FALSE	3020						1542	-85.78938356	88	K10C25	10	25	4	0.176570643	1542	FALSE	1542
3165	884.2338741	192	K5C558	5	558	4	0.149518978	3165	FALSE	3165					3022	212.3335021	56	K8C219	8	219	2	0.151470282	3022	FALSE	3022						1543	-82.78938356	88	K10C26	10	26	4	0.164543152	1543	FALSE	1543
3166	887.2338741	192	K5C559	5	559	3	0.12398022	3166	FALSE	3166					3023	115.3335021	56	K8C220	8	220	2	0.273547478	3023	FALSE	3023						1544	-100.7893836	88	K10C27	10	27	2	0.268593624	1544	FALSE	1544
3167	898.6088741	192	K5C560	5	560	5	0.190806893	3167	FALSE	3167					3024	217.3335021	56	K8C221	8	221	3	0.973544974	3024	FALSE	3024						1545	-86.78938356	88	K10C28	10	28	2	0.242503024	1545	FALSE	1545
3169	916.1088741	192	K5C562	5	562	4	0.155299118	3169	FALSE	3169					3028	233.8335021	56	K8C225	8	225	3	0.415331116	3028	FALSE	3028						1546	-81.78938356	88	K10C29	10	29	2	0.152374669	1546	FALSE	1546
3170	918.1088741	192	K5C563	5	563	3	0.147192876	3170	FALSE	3170					3042	283.5001687	56	K8C239	8	239	4	0.567698502	3042	FALSE	3042						1547	-75.78938356	88	K10C30	10	30	8	0.538444897	1547	FALSE	1547
3172	922.1088741	192	K5C565	5	565	4	0.111589601	3172	FALSE	3172					3044	291.5001687	56	K8C241	8	241	2	0.205452762	3044	FALSE	3044						1548	-63.28938356	88	K10C31	10	31	9	0.18906776	1548	FALSE	1548
3173	926.1088741	192	K5C566	5	566	5	0.102170781	3173	FALSE	3173					3045	319.5001687	56	K8C242	8	242	3	0.2658511	3045	FALSE	3045						1549	-59.28938356	88	K10C32	10	32	8	0.198500854	1549	FALSE	1549
3174	928.1088741	192	K5C567	5	567	2	0.064755582	3174	FALSE	3174					3049	305.5001687	56	K8C246	8	246	2	0.575057248	3049	FALSE	3049						1551	-35.78938356	88	K10C34	10	34	4	0.115003651	1551	FALSE	1551
3175	930.1088741	192	K5C568	5	568	3	0.13838026	3175	FALSE	3175					3050	308.0001687	56	K8C247	8	247	2	0.28375806	3050	FALSE	3050						1553	-26.78938356	88	K10C36	10	36	9	0.400461784	1553	FALSE	1553
3176	912.1088741	192	K5C569	5	569	2	0.087852624	3176	FALSE	3176					3051	311.0001687	56	K8C248	8	248	3	0.671743071	3051	FALSE	3051						1554	-19.78938356	88	K10C37	10	37	2	0.170454352	1554	FALSE	1554
3177	944.1088741	192	K5C570	5	570	2	0.068723836	3177	FALSE	3177					3058	348.5279465	56	K8C255	8	255	2	0.420247474	3058	FALSE	3058						1556	-15.28938356	88	K10C39	10	39	6	0.267806356	1556	FALSE	1556
3182	960.1088741	192	K5C575	5	575	3	0.031571049	3182	FALSE	3182					3064	368.5279465	56	K8C261	8	261	2	0.365653093	3064	FALSE	3064						1557	-6.289383562	88	K10C40	10	40	2	0.238256387	1557	FALSE	1557
3193	1097.867926	192	K5C586	5	586	2	0.080898632	3193	FALSE	3193					3065	371.0279465	56	K8C262	8	262	2	0.231923199	3065	FALSE	3065						1558	-0.789383562	88	K10C41	10	41	3	0.229549529	1558	FALSE	1558
3195	1102.367926	192	K5C588	5	588	3	0.05024703	3195	FALSE	3195					3067	375.0279465	56	K8C264	8	264	2	0.380238631	3067	FALSE	3067						1560	10.71061644	88	K10C43	10	43	10	0.599769313	1560	FALSE	1560
3198	1110.367926	192	K5C591	5	591	2	0.080277912	3198	FALSE	3198					3070	383.5279465	56	K8C267	8	267	2	0.35019891	3070	FALSE	3070						1564	33.71061644	88	K10C47	10	47	10	0.331114301	1564	FALSE	1564
3206	597.1873705	192	K5C599	5	599	2	0.098393311	3206	FALSE	3206					3076	397.7779465	56	K8C273	8	273	2	0.210629841	3076	FALSE	3076						1565	41.21061644	88	K10C48	10	48	2	0.133782998	1565	FALSE	1565
3212	635.2429261	192	K5C605	5	605	3	0.037268327	3212	FALSE	3212					3078	401.7779465	56	K8C275	8	275	2	0.36788262	3078	FALSE	3078						1566	42.21061644	88	K10C49	10	49	2	0.133782998	1566	FALSE	1566
3215	1148.242926	192	K5C608	5	608	2	0.075467417	3215	FALSE	3215					3080	405.7779465	56	K8C277	8	277	2	0.739795124	3080	FALSE	3080						1567	44.71061644	88	K10C50	10	50	2	0.31608094	1567	FALSE	1567
3228	623.2429261	192	K5C621	5	621	3	0.039819348	3228	FALSE	3228					3089	395.2779465	56	K8C286	8	286	3	0.56929937	3089	FALSE	3089						1568	46.71061644	88	K10C51	10	51	2	0.168392718	1568	FALSE	1568
3235	1185.742926	192	K5C628	5	628	2	0.043280981	3235	FALSE	3235					3093	449.2779465	56	K8C290	8	290	2	0.984126984	3093	FALSE	3093						1569	48.71061644	88	K10C52	10	52	2	0.204475192	1569	FALSE	1569
3244	1203.242926	192	K5C637	5	637	2	0.137875961	3244	FALSE	3244					3094	327.6529465	56	K8C291	8	291	3	0.425479081	3094	FALSE	3094						1570	50.71061644	88	K10C53	10	53	2	0.268830081	1570	FALSE	1570
3260	1234.742926	192	K5C653	5	653	2	0.044495752	3260	FALSE	3260					3097	287.6529465	56	K8C294	8	294	2	0.226012476	3097	FALSE	3097						1571	53.71061644	88	K10C54	10	54	2	0.238839453	1571	FALSE	1571
3261	1237.742926	192	K5C654	5	654	2	0.132989017	3261	FALSE	3261					3100	471.6529465	56	K8C297	8	297	2	0.651386343	3100	FALSE	3100						1572	54.71061644	88	K10C55	10	55	2	0.238839453	1572	FALSE	1572
3263	1244.992926	192	K5C656	5	656	2	0.21470602	3263	FALSE	3263					3102	474.6529465	56	K8C299	8	299	2	0.437808583	3102	FALSE	3102						1573	56.71061644	88	K10C56	10	56	3	0.275355103	1573	FALSE	1573
3287	1297.992926	192	K5C680	5	680	3	0.053323738	3287	FALSE	3287					3104	305.6529465	56	K8C301	8	301	2	0.280605106	3104	FALSE	3104						1574	63.71061644	88	K10C57	10	57	3	0.237298129	1574	FALSE	1574
3288	1324.992926	192	K5C681	5	681	5	0.091011688	3288	FALSE	3288					3108	491.6529465	56	K8C305	8	305	2	0.663361494	3108	FALSE	3108						1578	80.46061644	88	K10C61	10	61	10	0.204132697	1578	FALSE	1578
3294	1314.992926	192	K5C687	5	687	2	0.064935477	3294	FALSE	3294					3111	502.6529465	56	K8C308	8	308	2	0.925788914	3111	FALSE	3111						1582	101.4606164	88	K10C65	10	65	3	0.359489355	1582	FALSE	1582
3296	1320.992926	192	K5C689	5	689	4	0.046342238	3296	FALSE	3296					3112	506.6529465	56	K8C309	8	309	2	0.263020878	3112	FALSE	3112						1584	105.4606164	88	K10C67	10	67	10	0.372043419	1584	FALSE	1584
3298	1327.492926	192	K5C691	5	691	2	0.066919604	3298	FALSE	3298					3134	572.6529465	56	K8C331	8	331	3	0.418988847	3134	FALSE	3134						1585	112.4606164	88	K10C68	10	68	2	0.159494595	1585	FALSE	1585
3299	1329.492926	192	K5C692	5	692	4	0.067555234	3299	FALSE	3299					3137	581.6529465	56	K8C334	8	334	2	0.802170834	3137	FALSE	3137						1586	114.4606164	88	K10C69	10	69	2	0.296791147	1586	FALSE	1586
3304	1333.492926	192	K5C697	5	697	4	0.047192578	3304	FALSE	3304					3143	602.1529465	56	K8C340	8	340	2	0.842248697	3143	FALSE	3143						1587	117.4606164	88	K10C70	10	70	10	0.394932472	1587	FALSE	1587
3317	-692.6428108	191	K6C1	6	1	2	0.150230376	3317	FALSE	3317					3148	613.1529465	56	K8C345	8	345	2	0.320979122	3148	FALSE	3148						1588	120.4606164	88	K10C71	10	71	2	0.176676725	1588	FALSE	1588
3319	-688.1428108	191	K6C3	6	3	4	0.162705649	3319	FALSE	3319					3156	630.1529465	56	K8C353	8	353	2	0.549337316	3156	FALSE	3156						1589	123.4606164	88	K10C72	10	72	2	0.285787975	1589	FALSE	1589
3320	-683.3928108	191	K6C4	6	4	3	0.260900072	3320	FALSE	3320					3192	-218.7635895	55	K9C3	9	3	9	0.245328792	3192	FALSE	3192						1590	129.4606164	88	K10C73	10	73	8	0.200234312	1590	FALSE	1590
3321	-680.8928108	191	K6C5	6	5	2	0.347233609	3321	FALSE	3321					3194	-584.213809	55	K9C5	9	5	9	0.353926335	3194	FALSE	3194						1591	140.4606164	88	K10C74	10	74	13	0.48067255	1591	FALSE	1591
3322	-676.8928108	191	K6C6	6	6	2	0.223657015	3322	FALSE	3322					3195	-582.213809	55	K9C6	9	6	4	0.258436196	3195	FALSE	3195						1595	163.4606164	88	K10C78	10	78	4	0.262777403	1595	FALSE	1595
3323	-674.3928108	191	K6C7	6	7	2	0.132212579	3323	FALSE	3323					3197	-574.3829448	55	K9C8	9	8	2	0.335312049	3197	FALSE	3197						1598	173.4606164	88	K10C81	10	81	9	0.20806432	1598	FALSE	1598
3324	-672.3928108	191	K6C8	6	8	3	0.117339645	3324	FALSE	3324					3198	229.2501687	55	K9C9	9	9	8	0.279438713	3198	FALSE	3198						1599	177.4606164	88	K10C82	10	82	3	0.142865655	1599	FALSE	1599
3325	-671.3928108	191	K6C9	6	9	2	0.122323233	3325	FALSE	3325					3200	-568.3829448	55	K9C11	9	11	3	0.456030716	3200	FALSE	3200						1601	197.4606164	88	K10C84	10	84	11	0.314005506	1601	FALSE	1601
3331	-664.1428108	191	K6C15	6	15	3	0.263815524	3331	FALSE	3331					3201	-564.8829448	55	K9C12	9	12	2	0.294677426	3201	FALSE	3201						1602	212.4606164	88	K10C85	10	85	2	0.146997527	1602	FALSE	1602
3332	-665.1428108	191	K6C16	6	16	2	0.154056906	3332	FALSE	3332					3202	-562.3829448	55	K9C13	9	13	2	0.984126984	3202	FALSE	3202						1607	227.4606164	88	K10C90	10	90	10	0.251886243	1607	FALSE	1607
3333	-653.1428108	191	K6C17	6	17	3	0.478928168	3333	FALSE	3333					3205	-541.8829448	55	K9C16	9	16	3	0.304382787	3205	FALSE	3205						1608	232.4606164	88	K10C91	10	91	2	0.153195118	1608	FALSE	1608
3334	-650.1428108	191	K6C18	6	18	3	0.488758316	3334	FALSE	3334					3207	-536.8829448	55	K9C18	9	18	4	0.677513228	3207	FALSE	3207						1609	236.4606164	88	K10C92	10	92	2	0.136012987	1609	FALSE	1609
3335	725.0546206	191	K6C19	6	19	2	0.186428849	3335	FALSE	3335					3208	-526.0496115	55	K9C19	9	19	3	0.401850003	3208	FALSE	3208						1610	239.4606164	88	K10C93	10	93	2	0.170868167	1610	FALSE	1610
3336	-646.1428108	191	K6C20	6	20	2	0.058151637	3336	FALSE	3336					3209	-523.0496115	55	K9C20	9	20	3	0.536072817	3209	FALSE	3209						1611	241.4606164	88	K10C94	10	94	2	0.188909404	1611	FALSE	1611
3338	-640.1428108	191	K6C22	6	22	2	0.093791055	3338	FALSE	3338					3210	-384.9788673	55	K9C21	9	21	2	0.331626483	3210	FALSE	3210						1612	243.4606164	88	K10C95	10	95	2	0.225564616	1612	FALSE	1612
3340	-637.1428108	191	K6C24	6	24	2	0.258479717	3340	FALSE	3340					3211	-379.3538673	55	K9C22	9	22	2	0.299099551	3211	FALSE	3211						1613	246.4606164	88	K10C96	10	96	2	0.253493388	1613	FALSE	1613
3341	-633.3928108	191	K6C25	6	25	2	0.139266097	3341	FALSE	3341					3212	-371.0969229	55	K9C23	9	23	2	0.363369167	3212	FALSE	3212						1614	248.4606164	88	K10C97	10	97	2	0.244121317	1614	FALSE	1614
3343	-627.3928108	191	K6C27	6	27	2	0.163280805	3343	FALSE	3343					3214	-365.5969229	55	K9C25	9	25	3	0.345055636	3214	FALSE	3214						1615	250.4606164	88	K10C98	10	98	2	0.348186019	1615	FALSE	1615
3348	-613.3928108	191	K6C32	6	32	2	0.321333137	3348	FALSE	3348					3216	-360.5969229	55	K9C27	9	27	2	0.477363763	3216	FALSE	3216						1616	253.4606164	88	K10C99	10	99	8	0.203889094	1616	FALSE	1616
3353	-606.8928108	191	K6C37	6	37	2	0.044452383	3353	FALSE	3353					3217	-358.0969229	55	K9C28	9	28	2	0.549026152	3217	FALSE	3217						1619	272.4606164	88	K10C102	10	102	6	0.291972116	1619	FALSE	1619
3354	-603.3928108	191	K6C38	6	38	2	0.069287174	3354	FALSE	3354					3218	-357.3469229	55	K9C29	9	29	2	0.254522584	3218	FALSE	3218						1621	285.4606164	88	K10C104	10	104	18	0.289645184	1621	FALSE	1621
3355	-601.3928108	191	K6C39	6	39	4	0.208721072	3355	FALSE	3355					3222	-346.5969229	55	K9C33	9	33	4	0.389933372	3222	FALSE	3222						1622	299.9606164	88	K10C105	10	105	7	0.213888686	1622	FALSE	1622
3356	-576.3928108	191	K6C40	6	40	6	0.088505913	3356	FALSE	3356					3223	-340.2219229	55	K9C34	9	34	3	0.557974301	3223	FALSE	3223						1625	319.9606164	88	K10C108	10	108	2	0.206911798	1625	FALSE	1625
3358	-596.3928108	191	K6C42	6	42	2	0.100368723	3358	FALSE	3358					3224	-336.5969229	55	K9C35	9	35	3	0.314896905	3224	FALSE	3224						1628	59.71061644	87	K11C1	11	1	2	0.183820553	1628	FALSE	1628
3359	-594.3928108	191	K6C43	6	43	2	0.056874825	3359	FALSE	3359					3227	-329.5969229	55	K9C38	9	38	2	0.42189902	3227	FALSE	3227						1629	-153.2893836	87	K11C2	11	2	10	0.255006101	1629	FALSE	1629
3364	-600.3928108	191	K6C48	6	48	3	0.117849849	3364	FALSE	3364					3228	-326.5969229	55	K9C39	9	39	2	0.512831613	3228	FALSE	3228						1630	-150.7893836	87	K11C3	11	3	4	0.182425448	1630	FALSE	1630
3365	-582.3928108	191	K6C49	6	49	2	0.087636861	3365	FALSE	3365					3229	-322.0969229	55	K9C40	9	40	2	0.586582954	3229	FALSE	3229						1631	-146.2893836	87	K11C4	11	4	2	0.157885527	1631	FALSE	1631
3366	-580.3928108	191	K6C50	6	50	2	0.086050092	3366	FALSE	3366					3230	-281.0969229	55	K9C41	9	41	4	0.338868477	3230	FALSE	3230						1632	-142.7893836	87	K11C5	11	5	2	0.235786034	1632	FALSE	1632
3367	-578.3928108	191	K6C51	6	51	2	0.12912568	3367	FALSE	3367					3232	-313.5969229	55	K9C43	9	43	2	0.325410384	3232	FALSE	3232						1633	-149.7893836	87	K11C6	11	6	2	0.177194969	1633	FALSE	1633
3372	-562.1428108	191	K6C56	6	56	2	0.041732229	3372	FALSE	3372					3233	371.0279465	55	K9C44	9	44	3	0.218255168	3233	FALSE	3233						1634	-139.7893836	87	K11C7	11	7	4	0.244767945	1634	FALSE	1634
3382	-564.1428108	191	K6C66	6	66	6	0.137565835	3382	FALSE	3382					3234	-173.0760895	55	K9C45	9	45	3	0.297141883	3234	FALSE	3234						1635	-136.7893836	87	K11C8	11	8	2	0.188813362	1635	FALSE	1635
3383	-533.6428108	191	K6C67	6	67	4	0.129431339	3383	FALSE	3383					3236	-305.5969229	55	K9C47	9	47	2	0.608496142	3236	FALSE	3236						1636	-134.7893836	87	K11C9	11	9	2	0.546439183	1636	FALSE	1636
3384	-531.1428108	191	K6C68	6	68	2	0.096897773	3384	FALSE	3384					3238	84.07056556	55	K9C49	9	49	5	0.475658744	3238	FALSE	3238						1637	-132.7893836	87	K11C10	11	10	4	0.645382986	1637	FALSE	1637
3385	-529.1428108	191	K6C69	6	69	2	0.266870078	3385	FALSE	3385					3241	-287.6802562	55	K9C52	9	52	2	0.423709213	3241	FALSE	3241						1638	-126.7893836	87	K11C11	11	11	5	0.53482648	1638	FALSE	1638
3386	-527.1428108	191	K6C70	6	70	2	0.142154658	3386	FALSE	3386					3242	191.5835021	55	K9C53	9	53	6	0.548946359	3242	FALSE	3242						1640	-114.2893836	87	K11C13	11	13	6	0.150042513	1640	FALSE	1640
3387	-516.8719775	191	K6C71	6	71	4	0.140850588	3387	FALSE	3387					3243	131.2547322	55	K9C54	9	54	4	0.277146841	3243	FALSE	3243						1641	-112.2893836	87	K11C14	11	14	2	0.183707511	1641	FALSE	1641
3390	-509.3719775	191	K6C74	6	74	2	0.1200643	3390	FALSE	3390					3244	-276.5969229	55	K9C55	9	55	2	0.984126984	3244	FALSE	3244						1642	-109.2893836	87	K11C15	11	15	6	0.147751563	1642	FALSE	1642
3391	-508.3719775	191	K6C75	6	75	2	0.11751328	3391	FALSE	3391					3246	-271.5969229	55	K9C57	9	57	2	0.522466482	3246	FALSE	3246						1643	-104.2893836	87	K11C16	11	16	2	0.182791131	1643	FALSE	1643
3392	-506.3719775	191	K6C76	6	76	2	0.150160938	3392	FALSE	3392					3247	-267.8469229	55	K9C58	9	58	3	0.159044976	3247	FALSE	3247						1644	-101.2893836	87	K11C17	11	17	2	0.242503024	1644	FALSE	1644
3393	-504.3719775	191	K6C77	6	77	2	0.180147771	3393	FALSE	3393					3249	-265.0969229	55	K9C60	9	60	2	0.165628363	3249	FALSE	3249						1645	-98.78938356	87	K11C18	11	18	2	0.207728803	1645	FALSE	1645
3394	-502.3719775	191	K6C78	6	78	2	0.112699346	3394	FALSE	3394					3250	-262.0969229	55	K9C61	9	61	4	0.517209436	3250	FALSE	3250						1646	-96.78938356	87	K11C19	11	19	2	0.171434561	1646	FALSE	1646
3395	-499.3719775	191	K6C79	6	79	2	0.071851391	3395	FALSE	3395					3251	-260.0969229	55	K9C62	9	62	2	0.543259967	3251	FALSE	3251						1647	-94.78938356	87	K11C20	11	20	2	0.182934315	1647	FALSE	1647
3396	-497.3719775	191	K6C80	6	80	3	0.163166576	3396	FALSE	3396					3252	-202.2635895	55	K9C63	9	63	3	0.307723894	3252	FALSE	3252						1648	-92.28938356	87	K11C21	11	21	4	0.129491605	1648	FALSE	1648
3409	-460.3719775	191	K6C93	6	93	2	0.367109602	3409	FALSE	3409					3253	-250.3469229	55	K9C64	9	64	3	0.521289338	3253	FALSE	3253						1649	-89.78938356	87	K11C22	11	22	2	0.216892606	1649	FALSE	1649
3410	-458.3719775	191	K6C94	6	94	2	0.11631263	3410	FALSE	3410					3255	-246.3469229	55	K9C66	9	66	2	0.287356361	3255	FALSE	3255						1650	-87.78938356	87	K11C23	11	23	2	0.144986352	1650	FALSE	1650
3411	-456.3719775	191	K6C95	6	95	2	0.149686396	3411	FALSE	3411					3256	-244.3469229	55	K9C67	9	67	2	0.575560595	3256	FALSE	3256						1651	-85.78938356	87	K11C24	11	24	4	0.176570643	1651	FALSE	1651
3412	-454.3719775	191	K6C96	6	96	2	0.062192238	3412	FALSE	3412					3257	-241.8469229	55	K9C68	9	68	2	0.984126984	3257	FALSE	3257						1652	-82.78938356	87	K11C25	11	25	4	0.164543152	1652	FALSE	1652
3413	-445.9969775	191	K6C97	6	97	4	0.063935001	3413	FALSE	3413					3258	-237.8469229	55	K9C69	9	69	3	0.592101395	3258	FALSE	3258						1653	-100.7893836	87	K11C26	11	26	2	0.268593624	1653	FALSE	1653
3414	-441.1219775	191	K6C98	6	98	2	0.086550732	3414	FALSE	3414					3259	-234.0969229	55	K9C70	9	70	4	0.627352904	3259	FALSE	3259						1654	-86.78938356	87	K11C27	11	27	2	0.242503024	1654	FALSE	1654
3415	-438.6219775	191	K6C99	6	99	2	0.137084268	3415	FALSE	3415					3261	-230.0969229	55	K9C72	9	72	2	0.53391999	3261	FALSE	3261						1655	-75.78938356	87	K11C28	11	28	8	0.538444897	1655	FALSE	1655
3418	-434.1219775	191	K6C102	6	102	2	0.137084268	3418	FALSE	3418					3267	-264.2635895	55	K9C78	9	78	2	0.299348003	3267	FALSE	3267						1656	-63.28938356	87	K11C29	11	29	12	0.228696501	1656	FALSE	1656
3419	-430.1219775	191	K6C103	6	103	3	0.308913521	3419	FALSE	3419					3268	-206.2635895	55	K9C79	9	79	2	0.333058577	3268	FALSE	3268						1657	-59.28938356	87	K11C30	11	30	10	0.202672173	1657	FALSE	1657
3420	-492.1219775	191	K6C104	6	104	3	0.364374837	3420	FALSE	3420					3271	-159.0127678	55	K9C82	9	82	4	0.205591802	3271	FALSE	3271						1658	-26.78938356	87	K11C31	11	31	9	0.400461784	1658	FALSE	1658
3421	-385.1219775	191	K6C105	6	105	4	0.048558432	3421	FALSE	3421					3272	-193.7635895	55	K9C83	9	83	4	0.392884261	3272	FALSE	3272						1659	-19.78938356	87	K11C32	11	32	2	0.170454352	1659	FALSE	1659
3423	-423.1219775	191	K6C107	6	107	4	0.150253317	3423	FALSE	3423					3273	-189.0760895	55	K9C84	9	84	2	0.489183564	3273	FALSE	3273						1661	-15.78938356	87	K11C34	11	34	5	0.240053407	1661	FALSE	1661
3428	-404.1219775	191	K6C112	6	112	2	0.056469488	3428	FALSE	3428					3275	-117.0760895	55	K9C86	9	86	4	0.478993151	3275	FALSE	3275						1662	-6.289383562	87	K11C35	11	35	2	0.238256387	1662	FALSE	1662
3430	-400.1219775	191	K6C114	6	114	2	0.333900633	3430	FALSE	3430					3279	700.1529465	55	K9C90	9	90	3	0.411030772	3279	FALSE	3279						1664	-0.789383562	87	K11C37	11	37	3	0.229549529	1664	FALSE	1664
3438	-376.6219775	191	K6C122	6	122	2	0.139089174	3438	FALSE	3438					3280	-216.0760895	55	K9C91	9	91	2	0.376090165	3280	FALSE	3280						1666	10.71061644	87	K11C39	11	39	10	0.599769313	1666	FALSE	1666
3439	-374.6219775	191	K6C123	6	123	2	0.087401072	3439	FALSE	3439					3281	-171.0760895	55	K9C92	9	92	3	0.640219249	3281	FALSE	3281						1670	33.71061644	87	K11C43	11	43	10	0.331114301	1670	FALSE	1670
3440	-372.1219775	191	K6C124	6	124	2	0.162877516	3440	FALSE	3440					3284	-162.0760895	55	K9C95	9	95	2	0.529671855	3284	FALSE	3284						1671	41.21061644	87	K11C44	11	44	4	0.185091769	1671	FALSE	1671
3441	-193.5108664	191	K6C125	6	125	5	0.049927851	3441	FALSE	3441					3286	-156.0760895	55	K9C97	9	97	4	0.231981169	3286	FALSE	3286						1672	44.71061644	87	K11C45	11	45	2	0.31608094	1672	FALSE	1672
3443	-366.1219775	191	K6C127	6	127	2	0.467487982	3443	FALSE	3443					3287	-152.0760895	55	K9C98	9	98	2	0.357600436	3287	FALSE	3287						1673	46.71061644	87	K11C46	11	46	2	0.168392718	1673	FALSE	1673
3446	-359.6219775	191	K6C130	6	130	2	0.07549909	3446	FALSE	3446					3289	-145.0760895	55	K9C100	9	100	4	0.879299928	3289	FALSE	3289						1674	48.71061644	87	K11C47	11	47	2	0.204475192	1674	FALSE	1674
3447	-356.6219775	191	K6C131	6	131	2	0.07373325	3447	FALSE	3447					3290	-80.92943444	55	K9C101	9	101	3	0.225357873	3290	FALSE	3290						1675	50.71061644	87	K11C48	11	48	2	0.268830081	1675	FALSE	1675
3448	-353.1219775	191	K6C132	6	132	4	0.305311288	3448	FALSE	3448					3291	-141.0760895	55	K9C102	9	102	2	0.246935997	3291	FALSE	3291						1676	53.71061644	87	K11C49	11	49	4	0.209637669	1676	FALSE	1676
3450	-349.1219775	191	K6C134	6	134	4	0.235773837	3450	FALSE	3450					3293	-136.5760895	55	K9C104	9	104	4	0.485842447	3293	FALSE	3293						1677	56.71061644	87	K11C50	11	50	3	0.275355103	1677	FALSE	1677
3452	-345.6219775	191	K6C136	6	136	3	0.096244106	3452	FALSE	3452					3294	-131.0760895	55	K9C105	9	105	2	0.289420494	3294	FALSE	3294						1678	60.71061644	87	K11C51	11	51	6	0.239029161	1678	FALSE	1678
3453	-343.6219775	191	K6C137	6	137	2	0.051722841	3453	FALSE	3453					3295	-127.0760895	55	K9C106	9	106	2	0.868034404	3295	FALSE	3295						1679	63.71061644	87	K11C52	11	52	3	0.237298129	1679	FALSE	1679
3454	-354.6219775	191	K6C138	6	138	2	0.140789855	3454	FALSE	3454					3296	-124.5760895	55	K9C107	9	107	2	0.720905358	3296	FALSE	3296						1683	80.46061644	87	K11C56	11	56	11	0.214449389	1683	FALSE	1683
3455	-340.6219775	191	K6C139	6	139	2	0.123377655	3455	FALSE	3455					3297	-122.5760895	55	K9C108	9	108	2	0.444603185	3297	FALSE	3297						1686	101.4606164	87	K11C59	11	59	3	0.359489355	1686	FALSE	1686
3459	-329.6219775	191	K6C143	6	143	2	0.111203911	3459	FALSE	3459					3299	81.07056556	55	K9C110	9	110	9	0.41382271	3299	FALSE	3299						1688	105.4606164	87	K11C61	11	61	10	0.372043419	1688	FALSE	1688
3464	-318.1219775	191	K6C148	6	148	2	0.105467164	3464	FALSE	3464					3302	-194.5760895	55	K9C113	9	113	2	0.442983119	3302	FALSE	3302						1689	112.4606164	87	K11C62	11	62	2	0.159494595	1689	FALSE	1689
3468	-304.1219775	191	K6C152	6	152	3	0.082520444	3468	FALSE	3468					3303	-107.5760895	55	K9C114	9	114	2	0.938502015	3303	FALSE	3303						1690	114.4606164	87	K11C63	11	63	2	0.296791147	1690	FALSE	1690
3478	-281.1219775	191	K6C162	6	162	2	0.047896311	3478	FALSE	3478					3304	162.2779465	55	K9C115	9	115	3	0.409609037	3304	FALSE	3304						1691	116.9606164	87	K11C64	11	64	8	0.335842885	1691	FALSE	1691
3479	-270.1219775	191	K6C163	6	163	4	0.43546151	3479	FALSE	3479					3306	-101.5760895	55	K9C117	9	117	2	0.290538405	3306	FALSE	3306						1692	120.4606164	87	K11C65	11	65	2	0.176676725	1692	FALSE	1692
3480	-277.1219775	191	K6C164	6	164	3	0.488322795	3480	FALSE	3480					3308	-96.57608953	55	K9C119	9	119	2	0.521893216	3308	FALSE	3308						1693	123.4606164	87	K11C66	11	66	2	0.285787975	1693	FALSE	1693
3481	-274.1219775	191	K6C165	6	165	2	0.093131319	3481	FALSE	3481					3311	-196.5760895	55	K9C122	9	122	3	0.401850003	3311	FALSE	3311						1694	117.9606164	87	K11C67	11	67	2	0.150326701	1694	FALSE	1694
3483	-267.1219775	191	K6C167	6	167	2	0.212885408	3483	FALSE	3483					3315	-82.57608953	55	K9C126	9	126	3	0.408900363	3315	FALSE	3315						1695	129.4606164	87	K11C68	11	68	8	0.200234312	1695	FALSE	1695
3484	-256.7886442	191	K6C168	6	168	2	0.128759706	3484	FALSE	3484					3316	380.1529465	55	K9C127	9	127	3	0.29291278	3316	FALSE	3316						1696	140.4606164	87	K11C69	11	69	13	0.48067255	1696	FALSE	1696
3486	-242.0108664	191	K6C170	6	170	2	0.068455579	3486	FALSE	3486					3318	-128.5127678	55	K9C129	9	129	3	0.438746639	3318	FALSE	3318						1700	163.4606164	87	K11C73	11	73	4	0.262777403	1700	FALSE	1700
3487	-239.0108664	191	K6C171	6	171	2	0.068880089	3487	FALSE	3487					3319	-49.51276777	55	K9C130	9	130	3	0.180954556	3319	FALSE	3319						1703	173.4606164	87	K11C76	11	76	9	0.20806432	1703	FALSE	1703
3488	-179.0108664	191	K6C172	6	172	5	0.077660532	3488	FALSE	3488					3320	-47.01276777	55	K9C131	9	131	3	0.440131106	3320	FALSE	3320						1704	177.4606164	87	K11C77	11	77	3	0.142865655	1704	FALSE	1704
3490	-187.0108664	191	K6C174	6	174	5	0.32934588	3490	FALSE	3490					3321	-45.01276777	55	K9C132	9	132	2	0.3427154	3321	FALSE	3321						1705	-36.28938356	87	K11C78	11	78	2	0.114298313	1705	FALSE	1705
3491	-232.0108664	191	K6C175	6	175	3	0.136238033	3491	FALSE	3491					3323	-52.51276777	55	K9C134	9	134	3	0.365955176	3323	FALSE	3323						1708	197.4606164	87	K11C81	11	81	11	0.314005506	1708	FALSE	1708
3492	-230.0108664	191	K6C176	6	176	2	0.064046072	3492	FALSE	3492					3326	-34.76276777	55	K9C137	9	137	2	0.407306938	3326	FALSE	3326						1709	212.4606164	87	K11C82	11	82	2	0.146997527	1709	FALSE	1709
3495	-225.0108664	191	K6C179	6	179	2	0.19480318	3495	FALSE	3495					3329	-28.26276777	55	K9C140	9	140	2	0.494413931	3329	FALSE	3329						1712	227.4606164	87	K11C85	11	85	10	0.251886243	1712	FALSE	1712
3499	-217.0108664	191	K6C183	6	183	2	0.075100494	3499	FALSE	3499					3330	-50.51276777	55	K9C141	9	141	2	0.209388515	3330	FALSE	3330						1713	232.4606164	87	K11C86	11	86	2	0.153195118	1713	FALSE	1713
3500	-215.0108664	191	K6C184	6	184	2	0.134861941	3500	FALSE	3500					3333	337.5279465	55	K9C144	9	144	4	0.237397247	3333	FALSE	3333						1714	236.4606164	87	K11C87	11	87	2	0.136012987	1714	FALSE	1714
3501	-213.0108664	191	K6C185	6	185	2	0.059886107	3501	FALSE	3501					3334	-13.76276777	55	K9C145	9	145	2	0.843556435	3334	FALSE	3334						1715	239.4606164	87	K11C88	11	88	2	0.170868167	1715	FALSE	1715
3502	-211.0108664	191	K6C186	6	186	2	0.248036759	3502	FALSE	3502					3336	-9.762767769	55	K9C147	9	147	2	0.377499837	3336	FALSE	3336						1716	241.4606164	87	K11C89	11	89	2	0.188909404	1716	FALSE	1716
3516	-161.5108664	191	K6C200	6	200	2	0.131698027	3516	FALSE	3516					3339	-1.762767769	55	K9C150	9	150	2	0.273132531	3339	FALSE	3339						1717	243.4606164	87	K11C90	11	90	2	0.225564616	1717	FALSE	1717
3518	-158.5108664	191	K6C202	6	202	2	0.066601513	3518	FALSE	3518					3340	3.237232231	55	K9C151	9	151	2	0.305901463	3340	FALSE	3340						1718	246.4606164	87	K11C91	11	91	2	0.253493388	1718	FALSE	1718
3520	-136.2747553	191	K6C204	6	204	7	0.06982542	3520	FALSE	3520					3342	8.237232231	55	K9C153	9	153	4	0.531747766	3342	FALSE	3342						1719	248.4606164	87	K11C92	11	92	2	0.244121317	1719	FALSE	1719
3523	-128.7747553	191	K6C207	6	207	7	0.123893133	3523	FALSE	3523					3346	21.73723223	55	K9C157	9	157	2	0.363276515	3346	FALSE	3346						1720	250.4606164	87	K11C93	11	93	2	0.348186019	1720	FALSE	1720
3525	-123.7747553	191	K6C209	6	209	2	0.0525709	3525	FALSE	3525					3347	23.73723223	55	K9C158	9	158	3	0.676615828	3347	FALSE	3347						1721	253.4606164	87	K11C94	11	94	8	0.203889094	1721	FALSE	1721
3527	-118.2747553	191	K6C211	6	211	2	0.144845593	3527	FALSE	3527					3350	31.23723223	55	K9C161	9	161	4	0.437655392	3350	FALSE	3350						1724	272.4606164	87	K11C97	11	97	6	0.291972116	1724	FALSE	1724
3529	-114.2747553	191	K6C213	6	213	2	0.07630312	3529	FALSE	3529					3351	33.73723223	55	K9C162	9	162	2	0.511346396	3351	FALSE	3351						1726	285.4606164	87	K11C99	11	99	18	0.289645184	1726	FALSE	1726
3530	-112.2747553	191	K6C214	6	214	3	0.100976883	3530	FALSE	3530					3352	36.73723223	55	K9C163	9	163	2	0.744719282	3352	FALSE	3352						1727	299.9606164	87	K11C100	11	100	7	0.213888686	1727	FALSE	1727
3531	-110.2747553	191	K6C215	6	215	2	0.095404914	3531	FALSE	3531					3354	43.57056556	55	K9C165	9	165	2	0.569288458	3354	FALSE	3354						1729	319.9606164	87	K11C102	11	102	3	0.260467927	1729	FALSE	1729
3532	-107.7747553	191	K6C216	6	216	2	0.126574516	3532	FALSE	3532					3355	46.07056556	55	K9C166	9	166	2	0.37008169	3355	FALSE	3355						1732	60.71061644	86	K12C1	12	1	8	0.234597997	1732	FALSE	1732
3535	-90.77475527	191	K6C219	6	219	5	0.053093866	3535	FALSE	3535					3356	-47.76276777	55	K9C167	9	167	2	0.14238781	3356	FALSE	3356						1733	-153.2893836	86	K12C2	12	2	10	0.255006101	1733	FALSE	1733
3540	-107.7747553	191	K6C224	6	224	2	0.131698027	3540	FALSE	3540					3358	228.3335021	55	K9C169	9	169	4	0.262606554	3358	FALSE	3358						1734	-150.7893836	86	K12C3	12	3	4	0.182425448	1734	FALSE	1734
3546	-63.77475527	191	K6C230	6	230	3	0.060787824	3546	FALSE	3546					3359	56.07056556	55	K9C170	9	170	2	0.984126984	3359	FALSE	3359						1735	-146.2893836	86	K12C4	12	4	2	0.157885527	1735	FALSE	1735
3562	-58.77475527	191	K6C246	6	246	2	0.122322815	3562	FALSE	3562					3360	58.07056556	55	K9C171	9	171	4	0.500526098	3360	FALSE	3360						1736	-142.7893836	86	K12C5	12	5	2	0.235786034	1736	FALSE	1736
3567	-10.77475527	191	K6C251	6	251	6	0.082269367	3567	FALSE	3567					3361	60.07056556	55	K9C172	9	172	2	0.56912227	3361	FALSE	3361						1737	-149.7893836	86	K12C6	12	6	2	0.177194969	1737	FALSE	1737
3568	-8.774755267	191	K6C252	6	252	2	0.048398179	3568	FALSE	3568					3362	67.07056556	55	K9C173	9	173	2	0.733406318	3362	FALSE	3362						1738	-139.7893836	86	K12C7	12	7	4	0.244767945	1738	FALSE	1738
3569	-4.774755267	191	K6C253	6	253	6	0.095917623	3569	FALSE	3569					3368	19.57056556	55	K9C179	9	179	2	0.358524696	3368	FALSE	3368						1739	-136.7893836	86	K12C8	12	8	2	0.188813362	1739	FALSE	1739
3570	-2.774755267	191	K6C254	6	254	2	0.094986794	3570	FALSE	3570					3370	96.57056556	55	K9C181	9	181	2	0.984126984	3370	FALSE	3370						1740	-134.7893836	86	K12C9	12	9	2	0.546439183	1740	FALSE	1740
3571	10.22524473	191	K6C255	6	255	5	0.067898293	3571	FALSE	3571					3377	145.2547322	55	K9C188	9	188	2	0.669456713	3377	FALSE	3377						1741	-132.7893836	86	K12C10	12	10	4	0.645382986	1741	FALSE	1741
3572	3.225244733	191	K6C256	6	256	3	0.063193507	3572	FALSE	3572					3378	148.2547322	55	K9C189	9	189	4	0.301597854	3378	FALSE	3378						1742	-126.7893836	86	K12C11	12	11	5	0.53482648	1742	FALSE	1742
3573	5.225244733	191	K6C257	6	257	3	0.148748928	3573	FALSE	3573					3382	47.75473223	55	K9C193	9	193	2	0.683698346	3382	FALSE	3382						1744	-114.7893836	86	K12C13	12	13	4	0.159020324	1744	FALSE	1744
3574	7.225244733	191	K6C258	6	258	2	0.044336188	3574	FALSE	3574					3384	161.7547322	55	K9C195	9	195	3	0.736710996	3384	FALSE	3384						1745	-112.2893836	86	K12C14	12	14	2	0.183707511	1745	FALSE	1745
3575	12.22524473	191	K6C259	6	259	2	0.055269132	3575	FALSE	3575					3386	88.75473223	55	K9C197	9	197	2	0.317653665	3386	FALSE	3386						1746	-109.7893836	86	K12C15	12	15	2	0.145661365	1746	FALSE	1746
3576	15.47524473	191	K6C260	6	260	3	0.294208543	3576	FALSE	3576					3388	122.5835021	55	K9C199	9	199	3	0.224075274	3388	FALSE	3388						1747	-113.7893836	86	K12C16	12	16	2	0.149097791	1747	FALSE	1747
3580	36.47524473	191	K6C264	6	264	2	0.05289998	3580	FALSE	3580					3391	193.5835021	55	K9C202	9	202	2	0.928571429	3391	FALSE	3391						1748	-108.7893836	86	K12C17	12	17	4	0.14011998	1748	FALSE	1748
3583	44.47524473	191	K6C267	6	267	3	0.101888076	3583	FALSE	3583					3394	203.3335021	55	K9C205	9	205	2	0.27521907	3394	FALSE	3394						1749	-104.2893836	86	K12C18	12	18	2	0.182791131	1749	FALSE	1749
3584	46.47524473	191	K6C268	6	268	2	0.039143027	3584	FALSE	3584					3396	208.3335021	55	K9C207	9	207	2	0.680432693	3396	FALSE	3396						1750	-101.2893836	86	K12C19	12	19	2	0.242503024	1750	FALSE	1750
3587	53.47524473	191	K6C271	6	271	6	0.074912074	3587	FALSE	3587					3398	212.3335021	55	K9C209	9	209	2	0.151470282	3398	FALSE	3398						1751	-98.78938356	86	K12C20	12	20	2	0.207728803	1751	FALSE	1751
3589	58.47524473	191	K6C273	6	273	5	0.070756932	3589	FALSE	3589					3400	115.3335021	55	K9C211	9	211	2	0.273547478	3400	FALSE	3400						1752	-96.78938356	86	K12C21	12	21	2	0.171434561	1752	FALSE	1752
3594	83.47524473	191	K6C278	6	278	2	0.450868503	3594	FALSE	3594					3401	217.3335021	55	K9C212	9	212	3	0.973544974	3401	FALSE	3401						1753	-94.78938356	86	K12C22	12	22	2	0.182934315	1753	FALSE	1753
3595	85.47524473	191	K6C279	6	279	2	0.284187237	3595	FALSE	3595					3405	436.7779465	55	K9C216	9	216	3	0.147840344	3405	FALSE	3405						1754	-92.78938356	86	K12C23	12	23	2	0.152374669	1754	FALSE	1754
3597	91.47524473	191	K6C281	6	281	3	0.105877882	3597	FALSE	3597					3406	233.8335021	55	K9C217	9	217	5	0.56832082	3406	FALSE	3406						1755	-89.78938356	86	K12C24	12	24	2	0.216892606	1755	FALSE	1755
3598	94.47524473	191	K6C282	6	282	5	0.364804828	3598	FALSE	3598					3418	283.5001687	55	K9C229	9	229	4	0.567698502	3418	FALSE	3418						1756	-85.78938356	86	K12C25	12	25	6	0.168636033	1756	FALSE	1756
3601	104.4752447	191	K6C285	6	285	2	0.106223467	3601	FALSE	3601					3420	319.5001687	55	K9C231	9	231	5	0.346171587	3420	FALSE	3420						1757	-82.78938356	86	K12C26	12	26	4	0.164543152	1757	FALSE	1757
3604	110.4752447	191	K6C288	6	288	2	0.354164795	3604	FALSE	3604					3424	305.5001687	55	K9C235	9	235	2	0.575057248	3424	FALSE	3424						1758	-100.7893836	86	K12C27	12	27	2	0.268593624	1758	FALSE	1758
3606	286.8046206	191	K6C290	6	290	3	0.041707943	3606	FALSE	3606					3425	308.0001687	55	K9C236	9	236	2	0.28375806	3425	FALSE	3425						1759	-86.78938356	86	K12C28	12	28	2	0.242503024	1759	FALSE	1759
3608	118.4752447	191	K6C292	6	292	2	0.397259426	3608	FALSE	3608					3426	311.0001687	55	K9C237	9	237	3	0.671743071	3426	FALSE	3426						1760	-91.78938356	86	K12C29	12	29	2	0.152374669	1760	FALSE	1760
3609	122.4752447	191	K6C293	6	293	6	0.232872259	3609	FALSE	3609					3432	348.5279465	55	K9C243	9	243	2	0.420247474	3432	FALSE	3432						1761	-75.78938356	86	K12C30	12	30	11	0.686308591	1761	FALSE	1761
3612	129.4752447	191	K6C296	6	296	3	0.195873156	3612	FALSE	3612					3438	368.5279465	55	K9C249	9	249	2	0.365653093	3438	FALSE	3438						1762	-63.78938356	86	K12C31	12	31	13	0.247452493	1762	FALSE	1762
3613	-358.6219775	191	K6C297	6	297	2	0.07549909	3613	FALSE	3613					3439	375.0279465	55	K9C250	9	250	2	0.380238631	3439	FALSE	3439						1763	-59.78938356	86	K12C32	12	32	9	0.197812316	1763	FALSE	1763
3614	132.4752447	191	K6C298	6	298	4	0.096763009	3614	FALSE	3614					3442	383.5279465	55	K9C253	9	253	2	0.35019891	3442	FALSE	3442						1764	-62.78938356	86	K12C33	12	33	3	0.109763678	1764	FALSE	1764
3615	135.4752447	191	K6C299	6	299	2	0.114317827	3615	FALSE	3615					3447	397.7779465	55	K9C258	9	258	2	0.210629841	3447	FALSE	3447						1765	-26.78938356	86	K12C34	12	34	9	0.400461784	1765	FALSE	1765
3617	140.4752447	191	K6C301	6	301	2	0.109079497	3617	FALSE	3617					3449	401.7779465	55	K9C260	9	260	2	0.36788262	3449	FALSE	3449						1766	-15.78938356	86	K12C35	12	35	8	0.331323423	1766	FALSE	1766
3618	-12.69537935	191	K6C302	6	302	3	0.045321889	3618	FALSE	3618					3451	405.7779465	55	K9C262	9	262	2	0.739795124	3451	FALSE	3451						1768	-6.289383562	86	K12C37	12	37	2	0.238256387	1768	FALSE	1768
3619	251.8046206	191	K6C303	6	303	3	0.217467936	3619	FALSE	3619					3457	422.2779465	55	K9C268	9	268	2	0.210272919	3457	FALSE	3457						1771	-0.289383562	86	K12C40	12	40	2	0.193411026	1771	FALSE	1771
3623	260.8046206	191	K6C307	6	307	2	0.135616877	3623	FALSE	3623					3461	395.2779465	55	K9C272	9	272	3	0.56929937	3461	FALSE	3461						1772	10.71061644	86	K12C41	12	41	12	0.685942735	1772	FALSE	1772
3630	277.8046206	191	K6C314	6	314	3	0.282843702	3630	FALSE	3630					3465	449.2779465	55	K9C276	9	276	2	0.984126984	3465	FALSE	3465						1774	33.71061644	86	K12C43	12	43	10	0.331114301	1774	FALSE	1774
3633	291.3046206	191	K6C317	6	317	2	0.062027024	3633	FALSE	3633					3468	463.1529465	55	K9C279	9	279	2	0.271921908	3468	FALSE	3468						1775	41.21061644	86	K12C44	12	44	4	0.185091769	1775	FALSE	1775
3638	301.8046206	191	K6C322	6	322	2	0.046697114	3638	FALSE	3638					3469	287.6529465	55	K9C280	9	280	2	0.226012476	3469	FALSE	3469						1776	44.71061644	86	K12C45	12	45	2	0.31608094	1776	FALSE	1776
3640	304.8046206	191	K6C324	6	324	2	0.125870913	3640	FALSE	3640					3472	471.6529465	55	K9C283	9	283	2	0.651386343	3472	FALSE	3472						1777	46.71061644	86	K12C46	12	46	2	0.168392718	1777	FALSE	1777
3642	308.8046206	191	K6C326	6	326	2	0.247012931	3642	FALSE	3642					3473	474.6529465	55	K9C284	9	284	2	0.437808583	3473	FALSE	3473						1778	48.71061644	86	K12C47	12	47	2	0.204475192	1778	FALSE	1778
3644	313.3046206	191	K6C328	6	328	7	0.120376245	3644	FALSE	3644					3475	305.6529465	55	K9C286	9	286	2	0.280605106	3475	FALSE	3475						1779	50.71061644	86	K12C48	12	48	2	0.268830081	1779	FALSE	1779
3645	315.8046206	191	K6C329	6	329	2	0.154442341	3645	FALSE	3645					3479	491.6529465	55	K9C290	9	290	2	0.663361494	3479	FALSE	3479						1780	53.21061644	86	K12C49	12	49	2	0.238839453	1780	FALSE	1780
3647	321.8046206	191	K6C331	6	331	2	0.078928725	3647	FALSE	3647					3480	494.6529465	55	K9C291	9	291	2	0.358928507	3480	FALSE	3480						1781	54.21061644	86	K12C50	12	50	2	0.238839453	1781	FALSE	1781
3648	324.3046206	191	K6C332	6	332	2	0.081849458	3648	FALSE	3648					3482	502.6529465	55	K9C293	9	293	2	0.925788914	3482	FALSE	3482						1782	63.71061644	86	K12C51	12	51	3	0.237298129	1782	FALSE	1782
3649	327.3046206	191	K6C333	6	333	2	0.057646878	3649	FALSE	3649					3483	506.6529465	55	K9C294	9	294	2	0.263020878	3483	FALSE	3483						1786	80.46061644	86	K12C55	12	55	11	0.214449389	1786	FALSE	1786
3650	331.3046206	191	K6C334	6	334	2	0.125870913	3650	FALSE	3650					3487	328.6529465	55	K9C298	9	298	2	0.493266526	3487	FALSE	3487						1789	101.4606164	86	K12C58	12	58	3	0.359489355	1789	FALSE	1789
3659	352.3046206	191	K6C343	6	343	2	0.060982828	3659	FALSE	3659					3503	572.6529465	55	K9C314	9	314	3	0.418988847	3503	FALSE	3503						1791	105.4606164	86	K12C60	12	60	12	0.420885093	1791	FALSE	1791
3661	376.8046206	191	K6C345	6	345	4	0.158363545	3661	FALSE	3661					3506	581.6529465	55	K9C317	9	317	2	0.802170834	3506	FALSE	3506						1792	114.4606164	86	K12C61	12	61	2	0.296791147	1792	FALSE	1792
3662	361.3046206	191	K6C346	6	346	2	0.05477006	3662	FALSE	3662					3512	602.1529465	55	K9C323	9	323	2	0.842248697	3512	FALSE	3512						1793	116.9606164	86	K12C62	12	62	10	0.394932472	1793	FALSE	1793
3663	363.8046206	191	K6C347	6	347	2	0.112537691	3663	FALSE	3663					3522	630.1529465	55	K9C333	9	333	2	0.549337316	3522	FALSE	3522						1794	120.4606164	86	K12C63	12	63	2	0.176676725	1794	FALSE	1794
3665	368.8046206	191	K6C349	6	349	4	0.144948833	3665	FALSE	3665					3535	536.1529465	55	K9C346	9	346	2	0.251986632	3535	FALSE	3535						1795	123.4606164	86	K12C64	12	64	2	0.285787975	1795	FALSE	1795
3667	371.8046206	191	K6C351	6	351	3	0.067274138	3667	FALSE	3667					3552	-607.6607226	54	K10C1	10	1	2	0.452586116	3552	FALSE	3552						1796	129.4606164	86	K12C65	12	65	8	0.200234312	1796	FALSE	1796
3669	385.8046206	191	K6C353	6	353	4	0.062006107	3669	FALSE	3669					3554	-218.7635895	54	K10C3	10	3	12	0.296508081	3554	FALSE	3554						1797	140.4606164	86	K12C66	12	66	13	0.48067255	1797	FALSE	1797
3676	404.8046206	191	K6C360	6	360	3	0.257962045	3676	FALSE	3676					3556	-584.213809	54	K10C5	10	5	9	0.353926335	3556	FALSE	3556						1801	163.4606164	86	K12C70	12	70	4	0.262777403	1801	FALSE	1801
3677	406.8046206	191	K6C361	6	361	2	0.112093494	3677	FALSE	3677					3557	-582.213809	54	K10C6	10	6	4	0.258436196	3557	FALSE	3557						1804	173.4606164	86	K12C73	12	73	12	0.245792072	1804	FALSE	1804
3681	415.8046206	191	K6C365	6	365	2	0.14493363	3681	FALSE	3681					3560	229.2501687	54	K10C9	10	9	8	0.279438713	3560	FALSE	3560						1806	197.4606164	86	K12C75	12	75	11	0.314005506	1806	FALSE	1806
3683	419.8046206	191	K6C367	6	367	3	0.103685802	3683	FALSE	3683					3562	-568.3829448	54	K10C11	10	11	4	0.546753476	3562	FALSE	3562						1807	212.4606164	86	K12C76	12	76	2	0.146997527	1807	FALSE	1807
3684	423.8046206	191	K6C368	6	368	2	0.070399378	3684	FALSE	3684					3563	-564.8829448	54	K10C12	10	12	3	0.291222488	3563	FALSE	3563						1810	227.4606164	86	K12C79	12	79	12	0.278277237	1810	FALSE	1810
3685	427.8046206	191	K6C369	6	369	6	0.116303034	3685	FALSE	3685					3564	-562.3829448	54	K10C13	10	13	2	0.984126984	3564	FALSE	3564						1811	232.4606164	86	K12C80	12	80	2	0.153195118	1811	FALSE	1811
3688	435.3046206	191	K6C372	6	372	2	0.058256664	3688	FALSE	3688					3567	-541.8829448	54	K10C16	10	16	4	0.341469818	3567	FALSE	3567						1812	239.4606164	86	K12C81	12	81	2	0.170868167	1812	FALSE	1812
3693	464.0546206	191	K6C377	6	377	6	0.075703371	3693	FALSE	3693					3569	-536.8829448	54	K10C18	10	18	5	0.773015873	3569	FALSE	3569						1813	241.4606164	86	K12C82	12	82	2	0.188909404	1813	FALSE	1813
3694	454.3046206	191	K6C378	6	378	2	0.043334554	3694	FALSE	3694					3570	-526.0496115	54	K10C19	10	19	6	0.644969847	3570	FALSE	3570						1814	243.4606164	86	K12C83	12	83	2	0.225564616	1814	FALSE	1814
3695	456.8046206	191	K6C379	6	379	2	0.063232513	3695	FALSE	3695					3571	-523.0496115	54	K10C20	10	20	3	0.536072817	3571	FALSE	3571						1815	246.4606164	86	K12C84	12	84	2	0.253493388	1815	FALSE	1815
3696	461.0546206	191	K6C380	6	380	2	0.062212105	3696	FALSE	3696					3572	-384.9788673	54	K10C21	10	21	2	0.331626483	3572	FALSE	3572						1816	248.4606164	86	K12C85	12	85	2	0.244121317	1816	FALSE	1816
3697	462.0546206	191	K6C381	6	381	2	0.062151367	3697	FALSE	3697					3573	-379.3538673	54	K10C22	10	22	3	0.348120226	3573	FALSE	3573						1817	250.4606164	86	K12C86	12	86	2	0.348186019	1817	FALSE	1817
3700	477.0546206	191	K6C384	6	384	6	0.083791964	3700	FALSE	3700					3574	-371.0969229	54	K10C23	10	23	2	0.363369167	3574	FALSE	3574						1818	253.4606164	86	K12C87	12	87	9	0.206902436	1818	FALSE	1818
3701	482.0546206	191	K6C385	6	385	3	0.164067965	3701	FALSE	3701					3576	-365.5969229	54	K10C25	10	25	3	0.345055636	3576	FALSE	3576						1820	272.4606164	86	K12C89	12	89	7	0.233634155	1820	FALSE	1820
3703	487.0546206	191	K6C387	6	387	3	0.066720437	3703	FALSE	3703					3577	-117.0760895	54	K10C26	10	26	5	0.561241438	3577	FALSE	3577						1821	285.4606164	86	K12C90	12	90	18	0.289645184	1821	FALSE	1821
3704	488.0546206	191	K6C388	6	388	2	0.051424736	3704	FALSE	3704					3579	-358.0969229	54	K10C28	10	28	2	0.549026152	3579	FALSE	3579						1822	299.9606164	86	K12C91	12	91	7	0.213888686	1822	FALSE	1822
3707	495.0546206	191	K6C391	6	391	2	0.057510344	3707	FALSE	3707					3583	-346.5969229	54	K10C32	10	32	4	0.389933372	3583	FALSE	3583						1824	319.9606164	86	K12C93	12	93	3	0.260467927	1824	FALSE	1824
3708	501.0546206	191	K6C392	6	392	2	0.051387895	3708	FALSE	3708					3584	-340.2219229	54	K10C33	10	33	3	0.557974301	3584	FALSE	3584						1827	59.71061644	85	K13C1	13	1	2	0.183820553	1827	FALSE	1827
3710	522.0546206	191	K6C394	6	394	5	0.951414858	3710	FALSE	3710					3585	-336.5969229	54	K10C34	10	34	3	0.314896905	3585	FALSE	3585						1828	-153.2893836	85	K13C2	13	2	10	0.255006101	1828	FALSE	1828
3712	516.0546206	191	K6C396	6	396	6	0.438505706	3712	FALSE	3712					3588	-329.5969229	54	K10C37	10	37	2	0.42189902	3588	FALSE	3588						1829	-150.7893836	85	K13C3	13	3	4	0.182425448	1829	FALSE	1829
3713	530.0546206	191	K6C397	6	397	8	0.215714274	3713	FALSE	3713					3589	-326.5969229	54	K10C38	10	38	2	0.512831613	3589	FALSE	3589						1830	-146.2893836	85	K13C4	13	4	2	0.157885527	1830	FALSE	1830
3714	532.5546206	191	K6C398	6	398	4	0.120631473	3714	FALSE	3714					3591	-281.0969229	54	K10C40	10	40	4	0.338868477	3591	FALSE	3591						1831	-142.7893836	85	K13C5	13	5	2	0.235786034	1831	FALSE	1831
3716	538.5546206	191	K6C400	6	400	2	0.074771519	3716	FALSE	3716					3593	-313.5969229	54	K10C42	10	42	2	0.325410384	3593	FALSE	3593						1832	-149.7893836	85	K13C6	13	6	2	0.177194969	1832	FALSE	1832
3719	567.5546206	191	K6C403	6	403	4	0.07736651	3719	FALSE	3719					3595	-173.0760895	54	K10C44	10	44	3	0.297141883	3595	FALSE	3595						1833	-139.7893836	85	K13C7	13	7	4	0.244767945	1833	FALSE	1833
3720	559.5546206	191	K6C404	6	404	2	0.095741396	3720	FALSE	3720					3597	-305.5969229	54	K10C46	10	46	2	0.608496142	3597	FALSE	3597						1834	-136.7893836	85	K13C8	13	8	2	0.188813362	1834	FALSE	1834
3721	572.5546206	191	K6C405	6	405	6	0.096611138	3721	FALSE	3721					3598	436.7779465	54	K10C47	10	47	4	0.162728924	3598	FALSE	3598						1835	-134.7893836	85	K13C9	13	9	2	0.546439183	1835	FALSE	1835
3722	563.5546206	191	K6C406	6	406	2	0.066754603	3722	FALSE	3722					3599	84.07056556	54	K10C48	10	48	5	0.475658744	3599	FALSE	3599						1836	-132.7893836	85	K13C10	13	10	4	0.645382986	1836	FALSE	1836
3726	576.5546206	191	K6C410	6	410	4	0.092541122	3726	FALSE	3726					3602	-287.6802562	54	K10C51	10	51	2	0.423709213	3602	FALSE	3602						1837	-126.7893836	85	K13C11	13	11	5	0.53482648	1837	FALSE	1837
3727	569.5546206	191	K6C411	6	411	2	0.095741396	3727	FALSE	3727					3603	191.5835021	54	K10C52	10	52	6	0.548946359	3603	FALSE	3603						1839	-114.7893836	85	K13C13	13	13	4	0.159020324	1839	FALSE	1839
3728	580.5546206	191	K6C412	6	412	3	0.06902339	3728	FALSE	3728					3604	131.2547322	54	K10C53	10	53	5	0.293514051	3604	FALSE	3604						1840	-112.2893836	85	K13C14	13	14	4	0.120790083	1840	FALSE	1840
3730	590.5546206	191	K6C414	6	414	3	0.076937736	3730	FALSE	3730					3605	-276.5969229	54	K10C54	10	54	2	0.984126984	3605	FALSE	3605						1841	-113.7893836	85	K13C15	13	15	2	0.149097791	1841	FALSE	1841
3731	592.5546206	191	K6C415	6	415	2	0.055659688	3731	FALSE	3731					3606	308.0001687	54	K10C55	10	55	3	0.245167428	3606	FALSE	3606						1842	-109.2893836	85	K13C16	13	16	2	0.126761021	1842	FALSE	1842
3733	596.5546206	191	K6C417	6	417	2	0.068258134	3733	FALSE	3733					3607	-271.5969229	54	K10C56	10	56	2	0.522466482	3607	FALSE	3607						1843	-108.2893836	85	K13C17	13	17	2	0.126761021	1843	FALSE	1843
3737	609.0546206	191	K6C421	6	421	2	0.047169699	3737	FALSE	3737					3608	-268.5969229	54	K10C57	10	57	4	0.173849318	3608	FALSE	3608						1844	-104.2893836	85	K13C18	13	18	2	0.182791131	1844	FALSE	1844
3738	611.5546206	191	K6C422	6	422	2	0.051005834	3738	FALSE	3738					3610	-262.0969229	54	K10C59	10	59	4	0.517209436	3610	FALSE	3610						1845	-101.2893836	85	K13C19	13	19	2	0.242503024	1845	FALSE	1845
3742	616.5546206	191	K6C426	6	426	2	0.057373781	3742	FALSE	3742					3611	-260.0969229	54	K10C60	10	60	2	0.543259967	3611	FALSE	3611						1846	-98.78938356	85	K13C20	13	20	2	0.207728803	1846	FALSE	1846
3746	607.0546206	191	K6C430	6	430	2	0.053321253	3746	FALSE	3746					3612	-202.2635895	54	K10C61	10	61	3	0.307723894	3612	FALSE	3612						1847	-96.78938356	85	K13C21	13	21	2	0.171434561	1847	FALSE	1847
3752	656.0546206	191	K6C436	6	436	7	0.130891121	3752	FALSE	3752					3613	-250.8469229	54	K10C62	10	62	2	0.410136455	3613	FALSE	3613						1848	-94.78938356	85	K13C22	13	22	2	0.182934315	1848	FALSE	1848
3753	651.0546206	191	K6C437	6	437	4	0.112688281	3753	FALSE	3753					3614	-136.5760895	54	K10C63	10	63	5	0.555054382	3614	FALSE	3614						1849	-92.78938356	85	K13C23	13	23	2	0.152374669	1849	FALSE	1849
3755	658.0546206	191	K6C439	6	439	6	0.139142965	3755	FALSE	3755					3615	-246.3469229	54	K10C64	10	64	2	0.287356361	3615	FALSE	3615						1850	-89.78938356	85	K13C24	13	24	2	0.216892606	1850	FALSE	1850
3758	668.0546206	191	K6C442	6	442	3	0.077880521	3758	FALSE	3758					3616	-244.3469229	54	K10C65	10	65	2	0.575560595	3616	FALSE	3616						1851	-86.28938356	85	K13C25	13	25	2	0.144986352	1851	FALSE	1851
3767	704.0546206	191	K6C451	6	451	5	0.184757615	3767	FALSE	3767					3617	-241.8469229	54	K10C66	10	66	2	0.984126984	3617	FALSE	3617						1852	-85.28938356	85	K13C26	13	26	4	0.176570643	1852	FALSE	1852
3768	706.0546206	191	K6C452	6	452	3	0.123677698	3768	FALSE	3768					3618	-237.8469229	54	K10C67	10	67	3	0.592101395	3618	FALSE	3618						1853	-82.78938356	85	K13C27	13	27	4	0.164543152	1853	FALSE	1853
3771	720.0546206	191	K6C455	6	455	2	0.598666589	3771	FALSE	3771					3619	-234.0969229	54	K10C68	10	68	4	0.627352904	3619	FALSE	3619						1854	-100.7893836	85	K13C28	13	28	2	0.268593624	1854	FALSE	1854
3772	722.0546206	191	K6C456	6	456	2	0.432692051	3772	FALSE	3772					3621	-230.0969229	54	K10C70	10	70	2	0.53391999	3621	FALSE	3621						1855	-86.78938356	85	K13C29	13	29	2	0.242503024	1855	FALSE	1855
3773	272.0546206	191	K6C457	6	457	2	0.315353379	3773	FALSE	3773					3627	-264.2635895	54	K10C76	10	76	2	0.299348003	3627	FALSE	3627						1856	-91.78938356	85	K13C30	13	30	2	0.152374669	1856	FALSE	1856
3774	726.0546206	191	K6C458	6	458	3	0.268588851	3774	FALSE	3774					3628	-206.2635895	54	K10C77	10	77	2	0.333058577	3628	FALSE	3628						1857	-76.28938356	85	K13C31	13	31	8	0.538444897	1857	FALSE	1857
3775	264.5546206	191	K6C459	6	459	2	0.233870824	3775	FALSE	3775					3631	-159.0127678	54	K10C80	10	80	4	0.205591802	3631	FALSE	3631						1858	-63.78938356	85	K13C32	13	32	24	0.428591885	1858	FALSE	1858
3777	735.0546206	191	K6C461	6	461	2	0.236551496	3777	FALSE	3777					3632	-193.7635895	54	K10C81	10	81	4	0.392884261	3632	FALSE	3632						1859	-26.78938356	85	K13C33	13	33	17	0.655603107	1859	FALSE	1859
3778	737.5546206	191	K6C462	6	462	2	0.13594829	3778	FALSE	3778					3633	-189.0760895	54	K10C82	10	82	2	0.489183564	3633	FALSE	3633						1861	-6.289383562	85	K13C35	13	35	2	0.238256387	1861	FALSE	1861
3780	742.5546206	191	K6C464	6	464	3	0.251609583	3780	FALSE	3780					3638	700.1529465	54	K10C87	10	87	3	0.411030772	3638	FALSE	3638						1864	-0.289383562	85	K13C38	13	38	2	0.193411026	1864	FALSE	1864
3782	742.0546206	191	K6C466	6	466	2	0.236551496	3782	FALSE	3782					3639	-216.0760895	54	K10C88	10	88	2	0.376090165	3639	FALSE	3639						1865	10.71061644	85	K13C39	13	39	12	0.685942735	1865	FALSE	1865
3783	290.0546206	191	K6C467	6	467	2	0.139266097	3783	FALSE	3783					3640	-171.0760895	54	K10C89	10	89	3	0.640219249	3640	FALSE	3640						1867	33.71061644	85	K13C41	13	41	14	0.416574258	1867	FALSE	1867
3784	276.0546206	191	K6C468	6	468	2	0.402327358	3784	FALSE	3784					3643	-162.0760895	54	K10C92	10	92	2	0.529671855	3643	FALSE	3643						1868	44.71061644	85	K13C42	13	42	2	0.31608094	1868	FALSE	1868
3798	776.0546206	191	K6C482	6	482	2	0.513985401	3798	FALSE	3798					3644	-235.5760895	54	K10C93	10	93	2	0.388318467	3644	FALSE	3644						1869	46.71061644	85	K13C43	13	43	2	0.168392718	1869	FALSE	1869
3799	782.0546206	191	K6C483	6	483	6	0.102349416	3799	FALSE	3799					3645	-156.0760895	54	K10C94	10	94	4	0.231981169	3645	FALSE	3645						1870	48.71061644	85	K13C44	13	44	2	0.204475192	1870	FALSE	1870
3800	780.0546206	191	K6C484	6	484	2	0.105274368	3800	FALSE	3800					3646	-152.0760895	54	K10C95	10	95	2	0.357600436	3646	FALSE	3646						1871	50.71061644	85	K13C45	13	45	2	0.268830081	1871	FALSE	1871
3801	788.0546206	191	K6C485	6	485	2	0.088202154	3801	FALSE	3801					3649	-145.0760895	54	K10C98	10	98	4	0.879299928	3649	FALSE	3649						1872	53.21061644	85	K13C46	13	46	2	0.238839453	1872	FALSE	1872
3808	804.0546206	191	K6C492	6	492	2	0.221027704	3808	FALSE	3808					3650	-80.92943444	54	K10C99	10	99	3	0.225357873	3650	FALSE	3650						1873	54.21061644	85	K13C47	13	47	2	0.238839453	1873	FALSE	1873
3810	808.0546206	191	K6C494	6	494	3	0.269366988	3810	FALSE	3810					3651	-141.0760895	54	K10C100	10	100	2	0.246935997	3651	FALSE	3651						1874	-75.28938356	85	K13C48	13	48	3	0.275355103	1874	FALSE	1874
3812	328.0546206	191	K6C496	6	496	2	0.134164057	3812	FALSE	3812					3653	-131.0760895	54	K10C102	10	102	2	0.289420494	3653	FALSE	3653						1875	60.71061644	85	K13C49	13	49	5	0.222873671	1875	FALSE	1875
3813	811.0546206	191	K6C497	6	497	3	0.269366988	3813	FALSE	3813					3654	-127.0760895	54	K10C103	10	103	2	0.868034404	3654	FALSE	3654						1876	63.71061644	85	K13C50	13	50	3	0.237298129	1876	FALSE	1876
3814	813.0546206	191	K6C498	6	498	2	0.18966506	3814	FALSE	3814					3655	-124.5760895	54	K10C104	10	104	2	0.720905358	3655	FALSE	3655						1881	80.46061644	85	K13C55	13	55	12	0.215759346	1881	FALSE	1881
3815	815.0546206	191	K6C499	6	499	2	0.416488258	3815	FALSE	3815					3656	-122.5760895	54	K10C105	10	105	2	0.444603185	3656	FALSE	3656						1884	101.4606164	85	K13C58	13	58	3	0.359489355	1884	FALSE	1884
3816	817.0546206	191	K6C500	6	500	2	0.147554915	3816	FALSE	3816					3658	81.07056556	54	K10C107	10	107	9	0.41382271	3658	FALSE	3658						1885	105.4606164	85	K13C59	13	59	12	0.420885093	1885	FALSE	1885
3823	365.2338741	191	K6C507	6	507	2	0.049761614	3823	FALSE	3823					3661	-194.5760895	54	K10C110	10	110	3	0.577173091	3661	FALSE	3661						1886	114.4606164	85	K13C60	13	60	2	0.296791147	1886	FALSE	1886
3829	878.2338741	191	K6C513	6	513	3	0.112045089	3829	FALSE	3829					3662	-107.5760895	54	K10C111	10	111	2	0.938502015	3662	FALSE	3662						1887	116.4606164	85	K13C61	13	61	8	0.335842885	1887	FALSE	1887
3830	880.2338741	191	K6C514	6	514	3	0.509204682	3830	FALSE	3830					3663	162.2779465	54	K10C112	10	112	3	0.409609037	3663	FALSE	3663						1888	120.4606164	85	K13C62	13	62	2	0.176676725	1888	FALSE	1888
3831	403.2338741	191	K6C515	6	515	4	0.136122072	3831	FALSE	3831					3665	-101.5760895	54	K10C114	10	114	2	0.290538405	3665	FALSE	3665						1889	123.4606164	85	K13C63	13	63	2	0.285787975	1889	FALSE	1889
3832	884.2338741	191	K6C516	6	516	4	0.149518978	3832	FALSE	3832					3667	-96.57608953	54	K10C116	10	116	2	0.521893216	3667	FALSE	3667						1890	117.4606164	85	K13C64	13	64	2	0.150326701	1890	FALSE	1890
3833	887.2338741	191	K6C517	6	517	3	0.12398022	3833	FALSE	3833					3673	-82.57608953	54	K10C122	10	122	3	0.408900363	3673	FALSE	3673						1891	129.4606164	85	K13C65	13	65	8	0.200234312	1891	FALSE	1891
3834	898.6088741	191	K6C518	6	518	5	0.190806893	3834	FALSE	3834					3674	380.1529465	54	K10C123	10	123	4	0.333897215	3674	FALSE	3674						1892	140.4606164	85	K13C66	13	66	13	0.48067255	1892	FALSE	1892
3835	912.1088741	191	K6C519	6	519	3	0.101591861	3835	FALSE	3835					3676	-128.5127678	54	K10C125	10	125	3	0.438746639	3676	FALSE	3676						1896	163.4606164	85	K13C70	13	70	4	0.262777403	1896	FALSE	1896
3836	916.1088741	191	K6C520	6	520	4	0.155299118	3836	FALSE	3836					3678	-47.01276777	54	K10C127	10	127	3	0.440131106	3678	FALSE	3678						1899	173.4606164	85	K13C73	13	73	12	0.245792072	1899	FALSE	1899
3837	918.1088741	191	K6C521	6	521	3	0.147192876	3837	FALSE	3837					3679	-45.01276777	54	K10C128	10	128	2	0.3427154	3679	FALSE	3679						1901	197.4606164	85	K13C75	13	75	12	0.303217366	1901	FALSE	1901
3838	926.1088741	191	K6C522	6	522	6	0.117553917	3838	FALSE	3838					3681	-52.51276777	54	K10C130	10	130	3	0.365955176	3681	FALSE	3681						1902	212.4606164	85	K13C76	13	76	2	0.146997527	1902	FALSE	1902
3839	922.1088741	191	K6C523	6	523	4	0.111589601	3839	FALSE	3839					3684	-34.76276777	54	K10C133	10	133	2	0.407306938	3684	FALSE	3684						1905	227.4606164	85	K13C79	13	79	12	0.278277237	1905	FALSE	1905
3840	928.1088741	191	K6C524	6	524	2	0.064755582	3840	FALSE	3840					3687	-28.26276777	54	K10C136	10	136	2	0.494413931	3687	FALSE	3687						1906	232.4606164	85	K13C80	13	80	2	0.153195118	1906	FALSE	1906
3841	930.1088741	191	K6C525	6	525	3	0.13838026	3841	FALSE	3841					3688	-50.51276777	54	K10C137	10	137	4	0.256519534	3688	FALSE	3688						1907	239.4606164	85	K13C81	13	81	2	0.170868167	1907	FALSE	1907
3842	944.1088741	191	K6C526	6	526	2	0.068723836	3842	FALSE	3842					3690	-356.5969229	54	K10C139	10	139	2	0.460167996	3690	FALSE	3690						1908	241.4606164	85	K13C82	13	82	2	0.188909404	1908	FALSE	1908
3847	623.2429261	191	K6C531	6	531	5	0.048820228	3847	FALSE	3847					3691	337.5279465	54	K10C140	10	140	6	0.269455659	3691	FALSE	3691						1909	243.4606164	85	K13C83	13	83	2	0.225564616	1909	FALSE	1909
3858	1097.867926	191	K6C542	6	542	2	0.080898632	3858	FALSE	3858					3692	-13.76276777	54	K10C141	10	141	2	0.843556435	3692	FALSE	3692						1910	246.4606164	85	K13C84	13	84	2	0.253493388	1910	FALSE	1910
3860	1102.367926	191	K6C544	6	544	3	0.05024703	3860	FALSE	3860					3694	-9.762767769	54	K10C143	10	143	2	0.377499837	3694	FALSE	3694						1911	248.4606164	85	K13C85	13	85	2	0.244121317	1911	FALSE	1911
3861	635.2429261	191	K6C545	6	545	5	0.046741619	3861	FALSE	3861					3697	-1.762767769	54	K10C146	10	146	2	0.273132531	3697	FALSE	3697						1912	250.4606164	85	K13C86	13	86	2	0.348186019	1912	FALSE	1912
3864	1110.367926	191	K6C548	6	548	2	0.080277912	3864	FALSE	3864					3698	3.237232231	54	K10C147	10	147	2	0.305901463	3698	FALSE	3698						1913	253.4606164	85	K13C87	13	87	9	0.206902436	1913	FALSE	1913
3866	597.1873705	191	K6C550	6	550	4	0.164048527	3866	FALSE	3866					3700	8.237232231	54	K10C149	10	149	4	0.531747766	3700	FALSE	3700						1915	271.9606164	85	K13C89	13	89	6	0.291972116	1915	FALSE	1915
3879	1148.242926	191	K6C563	6	563	2	0.075467417	3879	FALSE	3879					3704	21.73723223	54	K10C153	10	153	2	0.363276515	3704	FALSE	3704						1917	285.4606164	85	K13C91	13	91	19	0.286300746	1917	FALSE	1917
3906	1203.242926	191	K6C590	6	590	2	0.137875961	3906	FALSE	3906					3705	23.73723223	54	K10C154	10	154	3	0.676615828	3705	FALSE	3705						1918	299.9606164	85	K13C92	13	92	7	0.213888686	1918	FALSE	1918
3923	1234.742926	191	K6C607	6	607	2	0.044495752	3923	FALSE	3923					3708	30.73723223	54	K10C157	10	157	2	0.310097537	3708	FALSE	3708						1919	319.9606164	85	K13C93	13	93	3	0.260467927	1919	FALSE	1919
3924	1237.742926	191	K6C608	6	608	2	0.132989017	3924	FALSE	3924					3709	33.73723223	54	K10C158	10	158	2	0.511346396	3709	FALSE	3709						1922	59.71061644	84	K14C1	14	1	2	0.183820553	1922	FALSE	1922
3950	1329.492926	191	K6C634	6	634	8	0.117210807	3950	FALSE	3950					3710	36.73723223	54	K10C159	10	159	2	0.744719282	3710	FALSE	3710						1923	-153.2893836	84	K14C2	14	2	12	0.268533094	1923	FALSE	1923
3951	1324.992926	191	K6C635	6	635	6	0.104418107	3951	FALSE	3951					3712	43.57056556	54	K10C161	10	161	2	0.569288458	3712	FALSE	3712						1924	-150.7893836	84	K14C3	14	3	6	0.21657918	1924	FALSE	1924
3956	1320.992926	191	K6C640	6	640	10	0.100300444	3956	FALSE	3956					3713	46.07056556	54	K10C162	10	162	2	0.37008169	3713	FALSE	3713						1925	-142.7893836	84	K14C4	14	4	2	0.235786034	1925	FALSE	1925
3957	1314.992926	191	K6C641	6	641	2	0.064935477	3957	FALSE	3957					3715	228.3335021	54	K10C164	10	164	5	0.274885176	3715	FALSE	3715						1926	-139.7893836	84	K14C5	14	5	4	0.244767945	1926	FALSE	1926
3959	1327.492926	191	K6C643	6	643	2	0.066919604	3959	FALSE	3959					3716	56.07056556	54	K10C165	10	165	2	0.984126984	3716	FALSE	3716						1927	-136.7893836	84	K14C6	14	6	2	0.188813362	1927	FALSE	1927
3973	-692.6428108	190	K7C1	7	1	2	0.150230376	3973	FALSE	3973					3717	58.07056556	54	K10C166	10	166	4	0.500526098	3717	FALSE	3717						1928	-134.7893836	84	K14C7	14	7	2	0.546439183	1928	FALSE	1928
3974	-688.6428108	190	K7C2	7	2	2	0.075247953	3974	FALSE	3974					3718	60.07056556	54	K10C167	10	167	2	0.56912227	3718	FALSE	3718						1929	-132.7893836	84	K14C8	14	8	4	0.645382986	1929	FALSE	1929
3975	-688.1428108	190	K7C3	7	3	4	0.162705649	3975	FALSE	3975					3719	67.07056556	54	K10C168	10	168	2	0.733406318	3719	FALSE	3719						1930	-126.7893836	84	K14C9	14	9	5	0.53482648	1930	FALSE	1930
3976	-683.3928108	190	K7C4	7	4	3	0.260900072	3976	FALSE	3976					3724	88.75473223	54	K10C173	10	173	3	0.350819122	3724	FALSE	3724						1932	-114.7893836	84	K14C11	14	11	4	0.159020324	1932	FALSE	1932
3977	-680.8928108	190	K7C5	7	5	2	0.347233609	3977	FALSE	3977					3725	19.57056556	54	K10C174	10	174	2	0.358524696	3725	FALSE	3725						1933	-112.7893836	84	K14C12	14	12	2	0.183707511	1933	FALSE	1933
3978	-676.8928108	190	K7C6	7	6	2	0.223657015	3978	FALSE	3978					3727	96.57056556	54	K10C176	10	176	2	0.984126984	3727	FALSE	3727						1934	-111.7893836	84	K14C13	14	13	2	0.145661365	1934	FALSE	1934
3979	-674.3928108	190	K7C7	7	7	2	0.132212579	3979	FALSE	3979					3728	-30.74526777	54	K10C177	10	177	2	0.321311974	3728	FALSE	3728						1935	-113.7893836	84	K14C14	14	14	2	0.149097791	1935	FALSE	1935
3980	-672.3928108	190	K7C8	7	8	3	0.117339645	3980	FALSE	3980					3732	145.2547322	54	K10C181	10	181	2	0.669456713	3732	FALSE	3732						1936	-109.2893836	84	K14C15	14	15	4	0.14011998	1936	FALSE	1936
3981	-671.3928108	190	K7C9	7	9	2	0.122323233	3981	FALSE	3981					3733	148.2547322	54	K10C182	10	182	4	0.301597854	3733	FALSE	3733						1937	-104.2893836	84	K14C16	14	16	2	0.182791131	1937	FALSE	1937
3987	-664.1428108	190	K7C15	7	15	3	0.263815524	3987	FALSE	3987					3737	47.75473223	54	K10C186	10	186	2	0.683698346	3737	FALSE	3737						1938	-101.2893836	84	K14C17	14	17	2	0.242503024	1938	FALSE	1938
3988	-665.1428108	190	K7C16	7	16	2	0.154056906	3988	FALSE	3988					3738	159.2547322	54	K10C187	10	187	2	0.245359007	3738	FALSE	3738						1939	-98.78938356	84	K14C18	14	18	2	0.207728803	1939	FALSE	1939
3989	-653.1428108	190	K7C17	7	17	3	0.478928168	3989	FALSE	3989					3739	161.7547322	54	K10C188	10	188	3	0.736710996	3739	FALSE	3739						1940	-96.78938356	84	K14C19	14	19	2	0.171434561	1940	FALSE	1940
3990	-650.1428108	190	K7C18	7	18	3	0.488758316	3990	FALSE	3990					3741	31.73723223	54	K10C190	10	190	2	0.286288014	3741	FALSE	3741						1941	-94.78938356	84	K14C20	14	20	2	0.182934315	1941	FALSE	1941
3991	726.0546206	190	K7C19	7	19	5	0.431633346	3991	FALSE	3991					3742	122.0835021	54	K10C191	10	191	2	0.199648066	3742	FALSE	3742						1942	-92.78938356	84	K14C21	14	21	2	0.152374669	1942	FALSE	1942
3992	-646.1428108	190	K7C20	7	20	2	0.058151637	3992	FALSE	3992					3744	187.5835021	54	K10C193	10	193	2	0.218147152	3744	FALSE	3744						1943	-89.78938356	84	K14C22	14	22	2	0.216892606	1943	FALSE	1943
3994	-640.1428108	190	K7C22	7	22	2	0.093791055	3994	FALSE	3994					3745	193.5835021	54	K10C194	10	194	2	0.928571429	3745	FALSE	3745						1944	-85.28938356	84	K14C23	14	23	6	0.168636033	1944	FALSE	1944
3996	-637.1428108	190	K7C24	7	24	2	0.258479717	3996	FALSE	3996					3749	203.3335021	54	K10C198	10	198	2	0.27521907	3749	FALSE	3749						1945	-82.78938356	84	K14C24	14	24	4	0.164543152	1945	FALSE	1945
3997	-633.3928108	190	K7C25	7	25	2	0.139266097	3997	FALSE	3997					3751	208.3335021	54	K10C200	10	200	2	0.680432693	3751	FALSE	3751						1946	-100.7893836	84	K14C25	14	25	2	0.268593624	1946	FALSE	1946
3999	-627.3928108	190	K7C27	7	27	2	0.163280805	3999	FALSE	3999					3753	115.3335021	54	K10C202	10	202	2	0.273547478	3753	FALSE	3753						1947	-86.78938356	84	K14C26	14	26	2	0.242503024	1947	FALSE	1947
4004	-613.3928108	190	K7C32	7	32	2	0.321333137	4004	FALSE	4004					3754	217.3335021	54	K10C203	10	203	3	0.973544974	3754	FALSE	3754						1948	-91.78938356	84	K14C27	14	27	2	0.152374669	1948	FALSE	1948
4009	-606.8928108	190	K7C37	7	37	3	0.054773813	4009	FALSE	4009					3759	233.8335021	54	K10C208	10	208	5	0.56832082	3759	FALSE	3759						1949	-76.28938356	84	K14C28	14	28	11	0.686308591	1949	FALSE	1949
4010	-603.3928108	190	K7C38	7	38	2	0.069287174	4010	FALSE	4010					3767	463.1529465	54	K10C216	10	216	3	0.337777042	3767	FALSE	3767						1950	-63.78938356	84	K14C29	14	29	38	0.656855126	1950	FALSE	1950
4011	-601.3928108	190	K7C39	7	39	4	0.208721072	4011	FALSE	4011					3769	283.5001687	54	K10C218	10	218	4	0.567698502	3769	FALSE	3769						1951	-27.28938356	84	K14C30	14	30	16	0.616620045	1951	FALSE	1951
4012	-576.3928108	190	K7C40	7	40	7	0.098557757	4012	FALSE	4012					3771	319.5001687	54	K10C220	10	220	5	0.346171587	3771	FALSE	3771						1952	-26.28938356	84	K14C31	14	31	2	0.170454352	1952	FALSE	1952
4013	-596.3928108	190	K7C41	7	41	2	0.100368723	4013	FALSE	4013					3775	305.5001687	54	K10C224	10	224	2	0.575057248	3775	FALSE	3775						1953	-6.289383562	84	K14C32	14	32	2	0.238256387	1953	FALSE	1953
4014	-594.3928108	190	K7C42	7	42	2	0.056874825	4014	FALSE	4014					3776	311.0001687	54	K10C225	10	225	3	0.671743071	3776	FALSE	3776						1954	-0.289383562	84	K14C33	14	33	3	0.229549529	1954	FALSE	1954
4019	-600.3928108	190	K7C47	7	47	5	0.174449295	4019	FALSE	4019					3777	-49.01276777	54	K10C226	10	226	2	0.162723913	3777	FALSE	3777						1956	10.71061644	84	K14C35	14	35	12	0.685942735	1956	FALSE	1956
4020	-580.3928108	190	K7C48	7	48	2	0.086050092	4020	FALSE	4020					3783	348.5279465	54	K10C232	10	232	2	0.420247474	3783	FALSE	3783						1958	33.71061644	84	K14C37	14	37	16	0.458825592	1958	FALSE	1958
4021	-578.3928108	190	K7C49	7	49	2	0.12912568	4021	FALSE	4021					3789	368.5279465	54	K10C238	10	238	2	0.365653093	3789	FALSE	3789						1959	44.71061644	84	K14C38	14	38	2	0.31608094	1959	FALSE	1959
4036	-564.1428108	190	K7C64	7	64	7	0.155877342	4036	FALSE	4036					3790	371.5279465	54	K10C239	10	239	2	0.231923199	3790	FALSE	3790						1960	48.71061644	84	K14C39	14	39	2	0.204475192	1960	FALSE	1960
4037	-533.6428108	190	K7C65	7	65	4	0.129431339	4037	FALSE	4037					3791	375.0279465	54	K10C240	10	240	2	0.380238631	3791	FALSE	3791						1961	50.71061644	84	K14C40	14	40	2	0.268830081	1961	FALSE	1961
4038	-531.1428108	190	K7C66	7	66	2	0.096897773	4038	FALSE	4038					3794	383.5279465	54	K10C243	10	243	2	0.35019891	3794	FALSE	3794						1962	53.21061644	84	K14C41	14	41	2	0.238839453	1962	FALSE	1962
4039	-529.1428108	190	K7C67	7	67	2	0.266870078	4039	FALSE	4039					3800	401.7779465	54	K10C249	10	249	2	0.36788262	3800	FALSE	3800						1963	54.21061644	84	K14C42	14	42	2	0.238839453	1963	FALSE	1963
4040	-527.1428108	190	K7C68	7	68	2	0.142154658	4040	FALSE	4040					3802	405.7779465	54	K10C251	10	251	2	0.739795124	3802	FALSE	3802						1964	60.71061644	84	K14C43	14	43	6	0.239029161	1964	FALSE	1964
4041	-516.8719775	190	K7C69	7	69	6	0.201667038	4041	FALSE	4041					3811	395.2779465	54	K10C260	10	260	3	0.56929937	3811	FALSE	3811						1965	63.71061644	84	K14C44	14	44	3	0.237298129	1965	FALSE	1965
4044	-509.3719775	190	K7C72	7	72	2	0.1200643	4044	FALSE	4044					3815	449.2779465	54	K10C264	10	264	2	0.984126984	3815	FALSE	3815						1969	80.46061644	84	K14C48	14	48	12	0.215759346	1969	FALSE	1969
4045	-508.3719775	190	K7C73	7	73	2	0.11751328	4045	FALSE	4045					3818	287.6529465	54	K10C267	10	267	2	0.226012476	3818	FALSE	3818						1972	101.4606164	84	K14C51	14	51	3	0.359489355	1972	FALSE	1972
4046	-506.3719775	190	K7C74	7	74	2	0.150160938	4046	FALSE	4046					3821	471.6529465	54	K10C270	10	270	2	0.651386343	3821	FALSE	3821						1973	105.4606164	84	K14C52	14	52	14	0.466143065	1973	FALSE	1973
4047	-504.3719775	190	K7C75	7	75	2	0.180147771	4047	FALSE	4047					3822	474.6529465	54	K10C271	10	271	2	0.437808583	3822	FALSE	3822						1974	114.4606164	84	K14C53	14	53	2	0.296791147	1974	FALSE	1974
4048	-502.3719775	190	K7C76	7	76	2	0.112699346	4048	FALSE	4048					3824	305.6529465	54	K10C273	10	273	2	0.280605106	3824	FALSE	3824						1975	116.4606164	84	K14C54	14	54	10	0.394932472	1975	FALSE	1975
4049	-499.3719775	190	K7C77	7	77	2	0.071851391	4049	FALSE	4049					3828	491.6529465	54	K10C277	10	277	2	0.663361494	3828	FALSE	3828						1976	123.4606164	84	K14C55	14	55	2	0.285787975	1976	FALSE	1976
4050	-497.3719775	190	K7C78	7	78	3	0.163166576	4050	FALSE	4050					3831	502.6529465	54	K10C280	10	280	2	0.925788914	3831	FALSE	3831						1977	128.9606164	84	K14C56	14	56	7	0.199799824	1977	FALSE	1977
4060	-460.3719775	190	K7C88	7	88	2	0.367109602	4060	FALSE	4060					3832	506.6529465	54	K10C281	10	281	2	0.263020878	3832	FALSE	3832						1979	140.4606164	84	K14C58	14	58	14	0.483470705	1979	FALSE	1979
4061	-458.3719775	190	K7C89	7	89	2	0.11631263	4061	FALSE	4061					3852	572.6529465	54	K10C301	10	301	3	0.418988847	3852	FALSE	3852						1982	163.4606164	84	K14C61	14	61	4	0.262777403	1982	FALSE	1982
4062	-456.3719775	190	K7C90	7	90	2	0.149686396	4062	FALSE	4062					3862	602.1529465	54	K10C311	10	311	2	0.842248697	3862	FALSE	3862						1985	197.4606164	84	K14C64	14	64	14	0.328736972	1985	FALSE	1985
4063	-454.3719775	190	K7C91	7	91	2	0.062192238	4063	FALSE	4063					3873	630.1529465	54	K10C322	10	322	2	0.549337316	3873	FALSE	3873						1987	227.4606164	84	K14C66	14	66	14	0.300593612	1987	FALSE	1987
4064	-445.9969775	190	K7C92	7	92	5	0.06999103	4064	FALSE	4064					3904	-218.7635895	53	K11C3	11	3	12	0.296508081	3904	FALSE	3904						1988	239.4606164	84	K14C67	14	67	2	0.170868167	1988	FALSE	1988
4065	-441.1219775	190	K7C93	7	93	2	0.086550732	4065	FALSE	4065					3906	-584.213809	53	K11C5	11	5	9	0.353926335	3906	FALSE	3906						1989	241.4606164	84	K14C68	14	68	2	0.188909404	1989	FALSE	1989
4066	-438.6219775	190	K7C94	7	94	2	0.137084268	4066	FALSE	4066					3907	81.07056556	53	K11C6	11	6	15	0.589654404	3907	FALSE	3907						1990	243.4606164	84	K14C69	14	69	2	0.225564616	1990	FALSE	1990
4069	-434.1219775	190	K7C97	7	97	2	0.137084268	4069	FALSE	4069					3909	-574.8829448	53	K11C8	11	8	3	0.440137385	3909	FALSE	3909						1991	246.4606164	84	K14C70	14	70	2	0.253493388	1991	FALSE	1991
4070	-430.1219775	190	K7C98	7	98	3	0.308913521	4070	FALSE	4070					3910	229.2501687	53	K11C9	11	9	8	0.279438713	3910	FALSE	3910						1992	248.4606164	84	K14C71	14	71	2	0.244121317	1992	FALSE	1992
4071	-492.1219775	190	K7C99	7	99	3	0.364374837	4071	FALSE	4071					3912	-568.3829448	53	K11C11	11	11	4	0.546753476	3912	FALSE	3912						1993	250.4606164	84	K14C72	14	72	2	0.348186019	1993	FALSE	1993
4072	-385.1219775	190	K7C100	7	100	4	0.048558432	4072	FALSE	4072					3913	-565.3829448	53	K11C12	11	12	2	0.294677426	3913	FALSE	3913						1994	253.4606164	84	K14C73	14	73	9	0.206902436	1994	FALSE	1994
4074	-423.1219775	190	K7C102	7	102	4	0.150253317	4074	FALSE	4074					3914	-562.3829448	53	K11C13	11	13	2	0.984126984	3914	FALSE	3914						1996	271.9606164	84	K14C75	14	75	6	0.291972116	1996	FALSE	1996
4075	-415.1219775	190	K7C103	7	103	2	0.031100363	4075	FALSE	4075					3917	-541.8829448	53	K11C16	11	16	4	0.341469818	3917	FALSE	3917						1998	285.4606164	84	K14C77	14	77	19	0.286300746	1998	FALSE	1998
4079	-404.1219775	190	K7C107	7	107	2	0.056469488	4079	FALSE	4079					3919	-536.8829448	53	K11C18	11	18	5	0.773015873	3919	FALSE	3919						1999	299.9606164	84	K14C78	14	78	7	0.213888686	1999	FALSE	1999
4081	-400.1219775	190	K7C109	7	109	2	0.333900633	4081	FALSE	4081					3920	-526.0496115	53	K11C19	11	19	6	0.644969847	3920	FALSE	3920						2000	319.9606164	84	K14C79	14	79	3	0.260467927	2000	FALSE	2000
4089	-376.6219775	190	K7C117	7	117	2	0.139089174	4089	FALSE	4089					3921	-523.0496115	53	K11C20	11	20	3	0.536072817	3921	FALSE	3921						2003	59.71061644	83	K15C1	15	1	2	0.183820553	2003	FALSE	2003
4090	-374.6219775	190	K7C118	7	118	2	0.087401072	4090	FALSE	4090					3922	-384.9788673	53	K11C21	11	21	3	0.362519089	3922	FALSE	3922						2004	-153.2893836	83	K15C2	15	2	12	0.268533094	2004	FALSE	2004
4091	-372.1219775	190	K7C119	7	119	2	0.162877516	4091	FALSE	4091					3923	-379.3538673	53	K11C22	11	22	3	0.348120226	3923	FALSE	3923						2005	-150.7893836	83	K15C3	15	3	6	0.21657918	2005	FALSE	2005
4092	-193.5108664	190	K7C120	7	120	5	0.049927851	4092	FALSE	4092					3924	-371.0969229	53	K11C23	11	23	2	0.363369167	3924	FALSE	3924						2006	-142.7893836	83	K15C4	15	4	2	0.235786034	2006	FALSE	2006
4094	-366.1219775	190	K7C122	7	122	2	0.467487982	4094	FALSE	4094					3926	-365.5969229	53	K11C25	11	25	3	0.345055636	3926	FALSE	3926						2007	-139.7893836	83	K15C5	15	5	4	0.244767945	2007	FALSE	2007
4097	-359.6219775	190	K7C125	7	125	2	0.07549909	4097	FALSE	4097					3927	-117.0760895	53	K11C26	11	26	5	0.561241438	3927	FALSE	3927						2008	-136.7893836	83	K15C6	15	6	2	0.188813362	2008	FALSE	2008
4098	-356.6219775	190	K7C126	7	126	2	0.07373325	4098	FALSE	4098					3928	-361.0969229	53	K11C27	11	27	2	0.477363763	3928	FALSE	3928						2009	-134.7893836	83	K15C7	15	7	2	0.546439183	2009	FALSE	2009
4099	-353.6219775	190	K7C127	7	127	2	0.184543399	4099	FALSE	4099					3929	-358.0969229	53	K11C28	11	28	2	0.549026152	3929	FALSE	3929						2010	-132.7893836	83	K15C8	15	8	4	0.645382986	2010	FALSE	2010
4101	-352.6219775	190	K7C129	7	129	2	0.184543399	4101	FALSE	4101					3934	-346.5969229	53	K11C33	11	33	4	0.389933372	3934	FALSE	3934						2011	-126.7893836	83	K15C9	15	9	5	0.53482648	2011	FALSE	2011
4102	-349.1219775	190	K7C130	7	130	4	0.235773837	4102	FALSE	4102					3935	-340.2219229	53	K11C34	11	34	3	0.557974301	3935	FALSE	3935						2013	-114.7893836	83	K15C11	15	11	6	0.150042513	2013	FALSE	2013
4104	-345.6219775	190	K7C132	7	132	3	0.096244106	4104	FALSE	4104					3936	-336.5969229	53	K11C35	11	35	4	0.340056544	3936	FALSE	3936						2014	-112.7893836	83	K15C12	15	12	2	0.183707511	2014	FALSE	2014
4105	-343.6219775	190	K7C133	7	133	2	0.051722841	4105	FALSE	4105					3939	-329.5969229	53	K11C38	11	38	2	0.42189902	3939	FALSE	3939						2015	-109.2893836	83	K15C13	15	13	6	0.147751563	2015	FALSE	2015
4106	-354.6219775	190	K7C134	7	134	2	0.140789855	4106	FALSE	4106					3940	-326.5969229	53	K11C39	11	39	2	0.512831613	3940	FALSE	3940						2016	-104.2893836	83	K15C14	15	14	2	0.182791131	2016	FALSE	2016
4107	-340.6219775	190	K7C135	7	135	2	0.123377655	4107	FALSE	4107					3941	-322.5969229	53	K11C40	11	40	2	0.586582954	3941	FALSE	3941						2017	-101.2893836	83	K15C15	15	15	2	0.242503024	2017	FALSE	2017
4111	-329.6219775	190	K7C139	7	139	2	0.111203911	4111	FALSE	4111					3942	-281.0969229	53	K11C41	11	41	4	0.338868477	3942	FALSE	3942						2018	-98.78938356	83	K15C16	15	16	2	0.207728803	2018	FALSE	2018
4120	-304.1219775	190	K7C148	7	148	4	0.083276976	4120	FALSE	4120					3944	-313.5969229	53	K11C43	11	43	2	0.325410384	3944	FALSE	3944						2019	-96.78938356	83	K15C17	15	17	2	0.171434561	2019	FALSE	2019
4130	-281.1219775	190	K7C158	7	158	2	0.047896311	4130	FALSE	4130					3946	-173.0760895	53	K11C45	11	45	3	0.297141883	3946	FALSE	3946						2020	-94.78938356	83	K15C18	15	18	2	0.182934315	2020	FALSE	2020
4131	-270.1219775	190	K7C159	7	159	4	0.43546151	4131	FALSE	4131					3948	-305.5969229	53	K11C47	11	47	2	0.608496142	3948	FALSE	3948						2021	-82.78938356	83	K15C19	15	19	8	0.151766716	2021	FALSE	2021
4132	-277.1219775	190	K7C160	7	160	3	0.488322795	4132	FALSE	4132					3949	436.2779465	53	K11C48	11	48	2	0.125015256	3949	FALSE	3949						2022	-89.78938356	83	K15C20	15	20	2	0.216892606	2022	FALSE	2022
4133	-274.1219775	190	K7C161	7	161	2	0.093131319	4133	FALSE	4133					3950	84.07056556	53	K11C49	11	49	5	0.475658744	3950	FALSE	3950						2023	-85.28938356	83	K15C21	15	21	6	0.168636033	2023	FALSE	2023
4135	-267.1219775	190	K7C163	7	163	2	0.212885408	4135	FALSE	4135					3953	-287.6802562	53	K11C52	11	52	2	0.423709213	3953	FALSE	3953						2024	-100.7893836	83	K15C22	15	22	2	0.268593624	2024	FALSE	2024
4136	-256.7886442	190	K7C164	7	164	2	0.128759706	4136	FALSE	4136					3954	191.5835021	53	K11C53	11	53	6	0.548946359	3954	FALSE	3954						2025	-86.78938356	83	K15C23	15	23	2	0.242503024	2025	FALSE	2025
4138	-242.0108664	190	K7C166	7	166	2	0.068455579	4138	FALSE	4138					3955	130.7547322	53	K11C54	11	54	4	0.277146841	3955	FALSE	3955						2026	-76.28938356	83	K15C24	15	24	11	0.686308591	2026	FALSE	2026
4139	-239.0108664	190	K7C167	7	167	2	0.068880089	4139	FALSE	4139					3956	-276.5969229	53	K11C55	11	55	2	0.984126984	3956	FALSE	3956						2027	-63.78938356	83	K15C25	15	25	38	0.656855126	2027	FALSE	2027
4140	-179.0108664	190	K7C168	7	168	5	0.077660532	4140	FALSE	4140					3957	308.0001687	53	K11C56	11	56	3	0.245167428	3957	FALSE	3957						2028	-27.28938356	83	K15C26	15	26	18	0.682856823	2028	FALSE	2028
4141	-238.0108664	190	K7C169	7	169	2	0.064097586	4141	FALSE	4141					3958	-271.5969229	53	K11C57	11	57	2	0.522466482	3958	FALSE	3958						2029	-6.289383562	83	K15C27	15	27	2	0.238256387	2029	FALSE	2029
4142	-187.0108664	190	K7C170	7	170	5	0.32934588	4142	FALSE	4142					3959	-269.0969229	53	K11C58	11	58	2	0.144464341	3959	FALSE	3959						2030	-0.289383562	83	K15C28	15	28	3	0.229549529	2030	FALSE	2030
4143	-232.0108664	190	K7C171	7	171	3	0.136238033	4143	FALSE	4143					3961	-268.0969229	53	K11C60	11	60	2	0.165628363	3961	FALSE	3961						2032	10.71061644	83	K15C30	15	30	12	0.685942735	2032	FALSE	2032
4144	-230.0108664	190	K7C172	7	172	2	0.064046072	4144	FALSE	4144					3962	-262.0969229	53	K11C61	11	61	4	0.517209436	3962	FALSE	3962						2034	33.71061644	83	K15C32	15	32	16	0.458825592	2034	FALSE	2034
4145	-228.0108664	190	K7C173	7	173	2	0.037628839	4145	FALSE	4145					3963	-260.0969229	53	K11C62	11	62	2	0.543259967	3963	FALSE	3963						2035	44.71061644	83	K15C33	15	33	2	0.31608094	2035	FALSE	2035
4146	-225.0108664	190	K7C174	7	174	2	0.19480318	4146	FALSE	4146					3964	-202.2635895	53	K11C63	11	63	3	0.307723894	3964	FALSE	3964						2036	48.71061644	83	K15C34	15	34	2	0.204475192	2036	FALSE	2036
4150	-217.0108664	190	K7C178	7	178	2	0.075100494	4150	FALSE	4150					3965	-250.8469229	53	K11C64	11	64	3	0.521289338	3965	FALSE	3965						2037	50.71061644	83	K15C35	15	35	2	0.268830081	2037	FALSE	2037
4151	-215.0108664	190	K7C179	7	179	2	0.134861941	4151	FALSE	4151					3967	-246.3469229	53	K11C66	11	66	2	0.287356361	3967	FALSE	3967						2038	53.21061644	83	K15C36	15	36	2	0.238839453	2038	FALSE	2038
4152	-213.0108664	190	K7C180	7	180	2	0.059886107	4152	FALSE	4152					3968	-244.3469229	53	K11C67	11	67	2	0.575560595	3968	FALSE	3968						2039	54.21061644	83	K15C37	15	37	2	0.238839453	2039	FALSE	2039
4153	-211.0108664	190	K7C181	7	181	2	0.248036759	4153	FALSE	4153					3969	-241.8469229	53	K11C68	11	68	2	0.984126984	3969	FALSE	3969						2040	60.71061644	83	K15C38	15	38	6	0.239029161	2040	FALSE	2040
4157	-203.0108664	190	K7C185	7	185	2	0.040179859	4157	FALSE	4157					3970	-237.8469229	53	K11C69	11	69	3	0.592101395	3970	FALSE	3970						2041	63.71061644	83	K15C39	15	39	3	0.237298129	2041	FALSE	2041
4165	-161.5108664	190	K7C193	7	193	2	0.131698027	4165	FALSE	4165					3971	-234.0969229	53	K11C70	11	70	4	0.627352904	3971	FALSE	3971						2045	79.96061644	83	K15C43	15	43	11	0.218283173	2045	FALSE	2045
4166	-191.5108664	190	K7C194	7	194	2	0.079666261	4166	FALSE	4166					3973	-230.0969229	53	K11C72	11	72	2	0.53391999	3973	FALSE	3973						2048	101.4606164	83	K15C46	15	46	3	0.359489355	2048	FALSE	2048
4167	-158.5108664	190	K7C195	7	195	2	0.066601513	4167	FALSE	4167					3979	-264.2635895	53	K11C78	11	78	2	0.299348003	3979	FALSE	3979						2049	105.4606164	83	K15C47	15	47	14	0.466143065	2049	FALSE	2049
4169	-136.2747553	190	K7C197	7	197	7	0.06982542	4169	FALSE	4169					3980	-206.2635895	53	K11C79	11	79	2	0.333058577	3980	FALSE	3980						2050	114.4606164	83	K15C48	15	48	2	0.296791147	2050	FALSE	2050
4172	-128.7747553	190	K7C200	7	200	7	0.123893133	4172	FALSE	4172					3983	-159.0127678	53	K11C82	11	82	4	0.205591802	3983	FALSE	3983						2051	116.4606164	83	K15C49	15	49	10	0.394932472	2051	FALSE	2051
4174	-123.7747553	190	K7C202	7	202	3	0.04803152	4174	FALSE	4174					3984	-193.7635895	53	K11C83	11	83	4	0.392884261	3984	FALSE	3984						2052	123.4606164	83	K15C50	15	50	2	0.285787975	2052	FALSE	2052
4176	-118.2747553	190	K7C204	7	204	2	0.144845593	4176	FALSE	4176					3985	-189.0760895	53	K11C84	11	84	2	0.489183564	3985	FALSE	3985						2053	128.9606164	83	K15C51	15	51	8	0.200234312	2053	FALSE	2053
4178	-114.2747553	190	K7C206	7	206	2	0.07630312	4178	FALSE	4178					3990	700.1529465	53	K11C89	11	89	3	0.411030772	3990	FALSE	3990						2054	140.4606164	83	K15C52	15	52	15	0.499032098	2054	FALSE	2054
4179	-112.2747553	190	K7C207	7	207	3	0.100976883	4179	FALSE	4179					3991	-216.0760895	53	K11C90	11	90	2	0.376090165	3991	FALSE	3991						2057	163.4606164	83	K15C55	15	55	4	0.262777403	2057	FALSE	2057
4180	-110.2747553	190	K7C208	7	208	2	0.095404914	4180	FALSE	4180					3992	-171.0760895	53	K11C91	11	91	3	0.640219249	3992	FALSE	3992						2059	197.4606164	83	K15C57	15	57	14	0.328736972	2059	FALSE	2059
4181	-107.7747553	190	K7C209	7	209	2	0.126574516	4181	FALSE	4181					3995	-162.0760895	53	K11C94	11	94	2	0.529671855	3995	FALSE	3995						2061	227.4606164	83	K15C59	15	59	14	0.300593612	2061	FALSE	2061
4184	-90.77475527	190	K7C212	7	212	5	0.053093866	4184	FALSE	4184					3997	-156.0760895	53	K11C96	11	96	3	0.226697517	3997	FALSE	3997						2062	239.4606164	83	K15C60	15	60	2	0.170868167	2062	FALSE	2062
4189	-107.7747553	190	K7C217	7	217	2	0.131698027	4189	FALSE	4189					3998	-152.0760895	53	K11C97	11	97	2	0.357600436	3998	FALSE	3998						2063	241.4606164	83	K15C61	15	61	2	0.188909404	2063	FALSE	2063
4195	-64.27475527	190	K7C223	7	223	2	0.04874517	4195	FALSE	4195					3999	-145.0760895	53	K11C98	11	98	4	0.879299928	3999	FALSE	3999						2064	243.4606164	83	K15C62	15	62	2	0.225564616	2064	FALSE	2064
4210	-58.77475527	190	K7C238	7	238	2	0.122322815	4210	FALSE	4210					4000	-80.92943444	53	K11C99	11	99	3	0.225357873	4000	FALSE	4000						2065	246.4606164	83	K15C63	15	63	2	0.253493388	2065	FALSE	2065
4215	-10.77475527	190	K7C243	7	243	6	0.082269367	4215	FALSE	4215					4001	-141.0760895	53	K11C100	11	100	2	0.246935997	4001	FALSE	4001						2066	248.4606164	83	K15C64	15	64	2	0.244121317	2066	FALSE	2066
4216	-8.774755267	190	K7C244	7	244	2	0.048398179	4216	FALSE	4216					4003	-136.0760895	53	K11C102	11	102	4	0.485842447	4003	FALSE	4003						2067	250.4606164	83	K15C65	15	65	2	0.348186019	2067	FALSE	2067
4217	-4.774755267	190	K7C245	7	245	6	0.095917623	4217	FALSE	4217					4004	-131.0760895	53	K11C103	11	103	5	0.284397797	4004	FALSE	4004						2068	253.4606164	83	K15C66	15	66	9	0.206902436	2068	FALSE	2068
4218	-2.774755267	190	K7C246	7	246	2	0.094986794	4218	FALSE	4218					4005	-127.0760895	53	K11C104	11	104	2	0.868034404	4005	FALSE	4005						2071	271.9606164	83	K15C69	15	69	7	0.233634155	2071	FALSE	2071
4219	10.22524473	190	K7C247	7	247	7	0.086894345	4219	FALSE	4219					4006	-124.5760895	53	K11C105	11	105	2	0.720905358	4006	FALSE	4006						2072	285.4606164	83	K15C70	15	70	19	0.286300746	2072	FALSE	2072
4220	3.225244733	190	K7C248	7	248	3	0.063193507	4220	FALSE	4220					4007	-122.5760895	53	K11C106	11	106	2	0.444603185	4007	FALSE	4007						2073	299.9606164	83	K15C71	15	71	7	0.213888686	2073	FALSE	2073
4221	5.225244733	190	K7C249	7	249	3	0.148748928	4221	FALSE	4221					4010	-194.5760895	53	K11C109	11	109	3	0.577173091	4010	FALSE	4010						2074	319.9606164	83	K15C72	15	72	3	0.260467927	2074	FALSE	2074
4222	12.22524473	190	K7C250	7	250	2	0.055269132	4222	FALSE	4222					4011	-107.5760895	53	K11C110	11	110	2	0.938502015	4011	FALSE	4011						2077	79.96061644	82	K16C1	16	1	16	0.151732631	2077	FALSE	2077
4223	15.47524473	190	K7C251	7	251	3	0.294208543	4223	FALSE	4223					4012	162.2779465	53	K11C111	11	111	3	0.409609037	4012	FALSE	4012						2078	-153.2893836	82	K16C2	16	2	12	0.268533094	2078	FALSE	2078
4227	36.47524473	190	K7C255	7	255	2	0.05289998	4227	FALSE	4227					4014	-101.5760895	53	K11C113	11	113	2	0.290538405	4014	FALSE	4014						2079	-150.7893836	82	K16C3	16	3	6	0.21657918	2079	FALSE	2079
4230	44.47524473	190	K7C258	7	258	3	0.101888076	4230	FALSE	4230					4016	-96.57608953	53	K11C115	11	115	2	0.521893216	4016	FALSE	4016						2080	-142.7893836	82	K16C4	16	4	2	0.235786034	2080	FALSE	2080
4231	53.47524473	190	K7C259	7	259	8	0.093585524	4231	FALSE	4231					4022	-82.57608953	53	K11C121	11	121	3	0.408900363	4022	FALSE	4022						2081	-139.7893836	82	K16C5	16	5	4	0.244767945	2081	FALSE	2081
4233	58.47524473	190	K7C261	7	261	7	0.086795371	4233	FALSE	4233					4023	379.6529465	53	K11C122	11	122	3	0.29291278	4023	FALSE	4023						2082	-136.7893836	82	K16C6	16	6	2	0.188813362	2082	FALSE	2082
4238	83.47524473	190	K7C266	7	266	2	0.450868503	4238	FALSE	4238					4025	-128.5127678	53	K11C124	11	124	3	0.438746639	4025	FALSE	4025						2083	-134.7893836	82	K16C7	16	7	2	0.546439183	2083	FALSE	2083
4239	85.47524473	190	K7C267	7	267	2	0.284187237	4239	FALSE	4239					4026	-49.01276777	53	K11C125	11	125	3	0.180954556	4026	FALSE	4026						2084	-132.7893836	82	K16C8	16	8	4	0.645382986	2084	FALSE	2084
4241	91.47524473	190	K7C269	7	269	3	0.105877882	4241	FALSE	4241					4027	-47.01276777	53	K11C126	11	126	3	0.440131106	4027	FALSE	4027						2085	-126.7893836	82	K16C9	16	9	5	0.53482648	2085	FALSE	2085
4242	94.47524473	190	K7C270	7	270	5	0.364804828	4242	FALSE	4242					4028	-45.01276777	53	K11C127	11	127	2	0.3427154	4028	FALSE	4028						2087	-114.7893836	82	K16C11	16	11	12	0.193091899	2087	FALSE	2087
4243	365.2338741	190	K7C271	7	271	3	0.063587999	4243	FALSE	4243					4029	-89.51276777	53	K11C128	11	128	2	0.41510949	4029	FALSE	4029						2088	-112.7893836	82	K16C12	16	12	2	0.183707511	2088	FALSE	2088
4245	104.4752447	190	K7C273	7	273	2	0.106223467	4245	FALSE	4245					4030	-52.51276777	53	K11C129	11	129	3	0.365955176	4030	FALSE	4030						2089	-82.78938356	82	K16C13	16	13	8	0.142706664	2089	FALSE	2089
4248	110.4752447	190	K7C276	7	276	2	0.354164795	4248	FALSE	4248					4033	-34.76276777	53	K11C132	11	132	3	0.478685274	4033	FALSE	4033						2090	-101.2893836	82	K16C14	16	14	4	0.216964811	2090	FALSE	2090
4250	286.8046206	190	K7C278	7	278	3	0.041707943	4250	FALSE	4250					4036	-28.26276777	53	K11C135	11	135	2	0.494413931	4036	FALSE	4036						2091	-98.78938356	82	K16C15	16	15	2	0.207728803	2091	FALSE	2091
4252	118.4752447	190	K7C280	7	280	2	0.397259426	4252	FALSE	4252					4037	-50.51276777	53	K11C136	11	136	4	0.256519534	4037	FALSE	4037						2092	-96.78938356	82	K16C16	16	16	2	0.171434561	2092	FALSE	2092
4253	122.4752447	190	K7C281	7	281	6	0.232872259	4253	FALSE	4253					4039	-356.5969229	53	K11C138	11	138	2	0.460167996	4039	FALSE	4039						2093	-89.78938356	82	K16C17	16	17	2	0.216892606	2093	FALSE	2093
4256	129.4752447	190	K7C284	7	284	3	0.195873156	4256	FALSE	4256					4040	337.0279465	53	K11C139	11	139	4	0.237397247	4040	FALSE	4040						2094	-85.28938356	82	K16C18	16	18	10	0.181375061	2094	FALSE	2094
4257	-358.6219775	190	K7C285	7	285	2	0.07549909	4257	FALSE	4257					4041	-13.76276777	53	K11C140	11	140	2	0.843556435	4041	FALSE	4041						2095	-100.7893836	82	K16C19	16	19	2	0.268593624	2095	FALSE	2095
4258	132.4752447	190	K7C286	7	286	4	0.096763009	4258	FALSE	4258					4043	-9.762767769	53	K11C142	11	142	2	0.377499837	4043	FALSE	4043						2096	-76.28938356	82	K16C20	16	20	11	0.686308591	2096	FALSE	2096
4259	135.4752447	190	K7C287	7	287	2	0.114317827	4259	FALSE	4259					4046	-1.762767769	53	K11C145	11	145	2	0.273132531	4046	FALSE	4046						2097	-63.78938356	82	K16C21	16	21	38	0.656855126	2097	FALSE	2097
4261	140.4752447	190	K7C289	7	289	2	0.109079497	4261	FALSE	4261					4047	3.237232231	53	K11C146	11	146	2	0.305901463	4047	FALSE	4047						2098	-27.28938356	82	K16C22	16	22	18	0.682856823	2098	FALSE	2098
4262	-12.69537935	190	K7C290	7	290	3	0.045321889	4262	FALSE	4262					4049	8.237232231	53	K11C148	11	148	4	0.531747766	4049	FALSE	4049						2099	-6.289383562	82	K16C23	16	23	2	0.238256387	2099	FALSE	2099
4263	251.8046206	190	K7C291	7	291	3	0.217467936	4263	FALSE	4263					4053	21.73723223	53	K11C152	11	152	2	0.363276515	4053	FALSE	4053						2100	-0.289383562	82	K16C24	16	24	3	0.229549529	2100	FALSE	2100
4267	260.8046206	190	K7C295	7	295	2	0.135616877	4267	FALSE	4267					4054	23.73723223	53	K11C153	11	153	3	0.676615828	4054	FALSE	4054						2102	10.21061644	82	K16C26	16	26	11	0.641398146	2102	FALSE	2102
4274	277.8046206	190	K7C302	7	302	3	0.282843702	4274	FALSE	4274					4057	30.73723223	53	K11C156	11	156	4	0.437655392	4057	FALSE	4057						2105	33.71061644	82	K16C29	16	29	16	0.458825592	2105	FALSE	2105
4276	291.3046206	190	K7C304	7	304	2	0.062027024	4276	FALSE	4276					4058	33.73723223	53	K11C157	11	157	2	0.511346396	4058	FALSE	4058						2106	44.71061644	82	K16C30	16	30	2	0.31608094	2106	FALSE	2106
4280	301.8046206	190	K7C308	7	308	2	0.046697114	4280	FALSE	4280					4061	43.57056556	53	K11C160	11	160	2	0.569288458	4061	FALSE	4061						2107	48.71061644	82	K16C31	16	31	2	0.204475192	2107	FALSE	2107
4282	304.8046206	190	K7C310	7	310	2	0.125870913	4282	FALSE	4282					4064	228.3335021	53	K11C163	11	163	5	0.274885176	4064	FALSE	4064						2108	50.71061644	82	K16C32	16	32	2	0.268830081	2108	FALSE	2108
4283	327.3046206	190	K7C311	7	311	3	0.066487324	4283	FALSE	4283					4065	56.07056556	53	K11C164	11	164	2	0.984126984	4065	FALSE	4065						2109	53.21061644	82	K16C33	16	33	2	0.238839453	2109	FALSE	2109
4284	308.8046206	190	K7C312	7	312	2	0.247012931	4284	FALSE	4284					4066	58.07056556	53	K11C165	11	165	4	0.500526098	4066	FALSE	4066						2110	54.21061644	82	K16C34	16	34	2	0.238839453	2110	FALSE	2110
4286	313.3046206	190	K7C314	7	314	7	0.120376245	4286	FALSE	4286					4067	60.07056556	53	K11C166	11	166	2	0.56912227	4067	FALSE	4067						2111	60.71061644	82	K16C35	16	35	6	0.239029161	2111	FALSE	2111
4287	315.8046206	190	K7C315	7	315	2	0.154442341	4287	FALSE	4287					4068	67.07056556	53	K11C167	11	167	2	0.733406318	4068	FALSE	4068						2112	63.71061644	82	K16C36	16	36	3	0.237298129	2112	FALSE	2112
4288	317.8046206	190	K7C316	7	316	2	0.060731446	4288	FALSE	4288					4074	19.57056556	53	K11C173	11	173	2	0.358524696	4074	FALSE	4074						2116	101.4606164	82	K16C40	16	40	3	0.359489355	2116	FALSE	2116
4289	321.8046206	190	K7C317	7	317	2	0.078928725	4289	FALSE	4289					4076	96.57056556	53	K11C175	11	175	2	0.984126984	4076	FALSE	4076						2117	105.4606164	82	K16C41	16	41	14	0.466143065	2117	FALSE	2117
4290	324.3046206	190	K7C318	7	318	2	0.081849458	4290	FALSE	4290					4081	145.2547322	53	K11C180	11	180	2	0.669456713	4081	FALSE	4081						2118	114.4606164	82	K16C42	16	42	2	0.296791147	2118	FALSE	2118
4291	331.3046206	190	K7C319	7	319	2	0.125870913	4291	FALSE	4291					4082	148.2547322	53	K11C181	11	181	5	0.312380915	4082	FALSE	4082						2119	116.4606164	82	K16C43	16	43	10	0.394932472	2119	FALSE	2119
4299	352.3046206	190	K7C327	7	327	2	0.060982828	4299	FALSE	4299					4085	47.75473223	53	K11C184	11	184	2	0.683698346	4085	FALSE	4085						2120	123.4606164	82	K16C44	16	44	2	0.285787975	2120	FALSE	2120
4301	376.8046206	190	K7C329	7	329	4	0.158363545	4301	FALSE	4301					4086	159.2547322	53	K11C185	11	185	2	0.245359007	4086	FALSE	4086						2121	253.4606164	82	K16C45	16	45	17	0.29665547	2121	FALSE	2121
4302	361.3046206	190	K7C330	7	330	2	0.05477006	4302	FALSE	4302					4087	161.7547322	53	K11C186	11	186	3	0.736710996	4087	FALSE	4087						2122	140.4606164	82	K16C46	16	46	15	0.499032098	2122	FALSE	2122
4303	363.8046206	190	K7C331	7	331	2	0.112537691	4303	FALSE	4303					4088	89.25473223	53	K11C187	11	187	2	0.317653665	4088	FALSE	4088						2125	163.4606164	82	K16C49	16	49	4	0.262777403	2125	FALSE	2125
4305	368.8046206	190	K7C333	7	333	4	0.144948833	4305	FALSE	4305					4090	122.0835021	53	K11C189	11	189	3	0.224075274	4090	FALSE	4090						2127	197.4606164	82	K16C51	16	51	14	0.328736972	2127	FALSE	2127
4306	385.8046206	190	K7C334	7	334	7	0.092849244	4306	FALSE	4306					4093	193.5835021	53	K11C192	11	192	2	0.928571429	4093	FALSE	4093						2129	227.4606164	82	K16C53	16	53	16	0.319522652	2129	FALSE	2129
4307	371.8046206	190	K7C335	7	335	3	0.067274138	4307	FALSE	4307					4096	203.3335021	53	K11C195	11	195	2	0.27521907	4096	FALSE	4096						2130	241.4606164	82	K16C54	16	54	2	0.188909404	2130	FALSE	2130
4313	404.8046206	190	K7C341	7	341	3	0.257962045	4313	FALSE	4313					4098	208.3335021	53	K11C197	11	197	2	0.680432693	4098	FALSE	4098						2131	243.4606164	82	K16C55	16	55	2	0.225564616	2131	FALSE	2131
4314	406.8046206	190	K7C342	7	342	2	0.112093494	4314	FALSE	4314					4100	217.3335021	53	K11C199	11	199	3	0.973544974	4100	FALSE	4100						2132	246.4606164	82	K16C56	16	56	2	0.253493388	2132	FALSE	2132
4318	415.8046206	190	K7C346	7	346	2	0.14493363	4318	FALSE	4318					4104	233.8335021	53	K11C203	11	203	5	0.56832082	4104	FALSE	4104						2133	248.4606164	82	K16C57	16	57	2	0.244121317	2133	FALSE	2133
4320	419.8046206	190	K7C348	7	348	3	0.103685802	4320	FALSE	4320					4112	463.1529465	53	K11C211	11	211	3	0.337777042	4112	FALSE	4112						2134	250.4606164	82	K16C58	16	58	2	0.348186019	2134	FALSE	2134
4322	427.8046206	190	K7C350	7	350	7	0.130179909	4322	FALSE	4322					4113	274.5001687	53	K11C212	11	212	3	0.418993679	4113	FALSE	4113						2136	271.9606164	82	K16C60	16	60	7	0.233634155	2136	FALSE	2136
4324	435.3046206	190	K7C352	7	352	3	0.067402003	4324	FALSE	4324					4115	283.5001687	53	K11C214	11	214	4	0.567698502	4115	FALSE	4115						2137	285.4606164	82	K16C61	16	61	19	0.286300746	2137	FALSE	2137
4329	464.0546206	190	K7C357	7	357	7	0.083054565	4329	FALSE	4329					4117	319.5001687	53	K11C216	11	216	5	0.346171587	4117	FALSE	4117						2138	299.9606164	82	K16C62	16	62	7	0.213888686	2138	FALSE	2138
4331	456.8046206	190	K7C359	7	359	2	0.063232513	4331	FALSE	4331					4121	305.5001687	53	K11C220	11	220	2	0.575057248	4121	FALSE	4121						2139	319.9606164	82	K16C63	16	63	3	0.260467927	2139	FALSE	2139
4332	461.0546206	190	K7C360	7	360	4	0.057141047	4332	FALSE	4332					4122	311.0001687	53	K11C221	11	221	3	0.671743071	4122	FALSE	4122						2142	78.46061644	81	K17C1	17	1	2	0.183820553	2142	FALSE	2142
4335	477.0546206	190	K7C363	7	363	7	0.092491256	4335	FALSE	4335					4128	348.5279465	53	K11C227	11	227	2	0.420247474	4128	FALSE	4128						2143	-153.7893836	81	K17C2	17	2	12	0.250599245	2143	FALSE	2143
4336	482.0546206	190	K7C364	7	364	3	0.164067965	4336	FALSE	4336					4134	368.5279465	53	K11C233	11	233	2	0.365653093	4134	FALSE	4134						2144	-150.7893836	81	K17C3	17	3	6	0.21657918	2144	FALSE	2144
4338	486.5546206	190	K7C366	7	366	4	0.084567159	4338	FALSE	4338					4135	371.5279465	53	K11C234	11	234	2	0.231923199	4135	FALSE	4135						2145	-152.7893836	81	K17C4	17	4	2	0.157885527	2145	FALSE	2145
4341	495.0546206	190	K7C369	7	369	2	0.057510344	4341	FALSE	4341					4136	375.0279465	53	K11C235	11	235	2	0.380238631	4136	FALSE	4136						2146	-142.7893836	81	K17C5	17	5	2	0.235786034	2146	FALSE	2146
4343	501.0546206	190	K7C371	7	371	2	0.051387895	4343	FALSE	4343					4139	383.5279465	53	K11C238	11	238	2	0.35019891	4139	FALSE	4139						2147	-140.2893836	81	K17C6	17	6	2	0.179085003	2147	FALSE	2147
4344	522.0546206	190	K7C372	7	372	5	0.951414858	4344	FALSE	4344					4144	338.0279465	53	K11C243	11	243	2	0.210629841	4144	FALSE	4144						2148	-139.2893836	81	K17C7	17	7	2	0.179085003	2148	FALSE	2148
4345	516.0546206	190	K7C373	7	373	7	0.506323956	4345	FALSE	4345					4146	401.7779465	53	K11C245	11	245	2	0.36788262	4146	FALSE	4146						2149	-134.7893836	81	K17C8	17	8	2	0.546439183	2149	FALSE	2149
4346	530.0546206	190	K7C374	7	374	8	0.215714274	4346	FALSE	4346					4148	405.7779465	53	K11C247	11	247	2	0.739795124	4148	FALSE	4148						2150	-132.7893836	81	K17C9	17	9	4	0.645382986	2150	FALSE	2150
4347	532.5546206	190	K7C375	7	375	6	0.163618695	4347	FALSE	4347					4153	421.7779465	53	K11C252	11	252	2	0.210272919	4153	FALSE	4153						2151	-126.7893836	81	K17C10	17	10	5	0.53482648	2151	FALSE	2151
4351	567.5546206	190	K7C379	7	379	4	0.07736651	4351	FALSE	4351					4157	437.2779465	53	K11C256	11	256	2	0.169988801	4157	FALSE	4157						2153	-115.2893836	81	K17C12	17	12	12	0.188024126	2153	FALSE	2153
4352	559.5546206	190	K7C380	7	380	2	0.095741396	4352	FALSE	4352					4158	395.2779465	53	K11C257	11	257	3	0.56929937	4158	FALSE	4158						2154	-112.7893836	81	K17C13	17	13	2	0.183707511	2154	FALSE	2154
4353	572.5546206	190	K7C381	7	381	6	0.096611138	4353	FALSE	4353					4162	449.2779465	53	K11C261	11	261	2	0.984126984	4162	FALSE	4162						2155	-114.2893836	81	K17C14	17	14	2	0.145661365	2155	FALSE	2155
4354	563.5546206	190	K7C382	7	382	2	0.066754603	4354	FALSE	4354					4165	287.6529465	53	K11C264	11	264	2	0.226012476	4165	FALSE	4165						2156	-83.28938356	81	K17C15	17	15	2	0.182791131	2156	FALSE	2156
4358	576.5546206	190	K7C386	7	386	4	0.092541122	4358	FALSE	4358					4168	471.6529465	53	K11C267	11	267	2	0.651386343	4168	FALSE	4168						2157	-101.2893836	81	K17C16	17	16	4	0.216964811	2157	FALSE	2157
4359	569.5546206	190	K7C387	7	387	2	0.095741396	4359	FALSE	4359					4169	474.6529465	53	K11C268	11	268	2	0.437808583	4169	FALSE	4169						2158	-98.78938356	81	K17C17	17	17	2	0.207728803	2158	FALSE	2158
4360	580.0546206	190	K7C388	7	388	2	0.053385208	4360	FALSE	4360					4171	305.6529465	53	K11C270	11	270	2	0.280605106	4171	FALSE	4171						2159	-82.28938356	81	K17C18	17	18	2	0.182934315	2159	FALSE	2159
4362	590.5546206	190	K7C390	7	390	3	0.076937736	4362	FALSE	4362					4174	491.6529465	53	K11C273	11	273	2	0.663361494	4174	FALSE	4174						2160	-85.28938356	81	K17C19	17	19	14	0.209974832	2160	FALSE	2160
4363	592.5546206	190	K7C391	7	391	2	0.055659688	4363	FALSE	4363					4175	494.1529465	53	K11C274	11	274	2	0.358928507	4175	FALSE	4175						2161	-89.78938356	81	K17C20	17	20	2	0.216892606	2161	FALSE	2161
4365	596.5546206	190	K7C393	7	393	2	0.068258134	4365	FALSE	4365					4177	502.6529465	53	K11C276	11	276	2	0.925788914	4177	FALSE	4177						2162	-100.7893836	81	K17C21	17	21	2	0.268593624	2162	FALSE	2162
4366	611.5546206	190	K7C394	7	394	3	0.062478139	4366	FALSE	4366					4178	506.6529465	53	K11C277	11	277	2	0.263020878	4178	FALSE	4178						2163	-76.28938356	81	K17C22	17	22	11	0.686308591	2163	FALSE	2163
4369	609.0546206	190	K7C397	7	397	2	0.047169699	4369	FALSE	4369					4199	572.6529465	53	K11C298	11	298	3	0.418988847	4199	FALSE	4199						2164	-63.78938356	81	K17C23	17	23	39	0.64604796	2164	FALSE	2164
4373	616.5546206	190	K7C401	7	401	2	0.057373781	4373	FALSE	4373					4201	581.1529465	53	K11C300	11	300	2	0.802170834	4201	FALSE	4201						2165	-27.28938356	81	K17C24	17	24	18	0.682856823	2165	FALSE	2165
4378	607.0546206	190	K7C406	7	406	2	0.053321253	4378	FALSE	4378					4208	602.1529465	53	K11C307	11	307	2	0.842248697	4208	FALSE	4208						2166	-6.289383562	81	K17C25	17	25	2	0.238256387	2166	FALSE	2166
4384	656.0546206	190	K7C412	7	412	7	0.130891121	4384	FALSE	4384					4216	630.1529465	53	K11C315	11	315	2	0.549337316	4216	FALSE	4216						2167	-0.289383562	81	K17C26	17	26	3	0.229549529	2167	FALSE	2167
4385	651.0546206	190	K7C413	7	413	4	0.112688281	4385	FALSE	4385					4244	-608.1607226	52	K12C1	12	1	2	0.452586116	4244	FALSE	4244						2169	10.21061644	81	K17C28	17	28	12	0.685942735	2169	FALSE	2169
4387	658.0546206	190	K7C415	7	415	6	0.139142965	4387	FALSE	4387					4246	-218.7635895	52	K12C3	12	3	12	0.296508081	4246	FALSE	4246						2171	33.71061644	81	K17C30	17	30	16	0.458825592	2171	FALSE	2171
4390	668.0546206	190	K7C418	7	418	4	0.079889447	4390	FALSE	4390					4248	-584.213809	52	K12C5	12	5	9	0.353926335	4248	FALSE	4248						2172	44.71061644	81	K17C31	17	31	2	0.31608094	2172	FALSE	2172
4398	704.0546206	190	K7C426	7	426	5	0.184757615	4398	FALSE	4398					4249	80.57056556	52	K12C6	12	6	4	0.258436196	4249	FALSE	4249						2173	48.71061644	81	K17C32	17	32	2	0.204475192	2173	FALSE	2173
4399	706.0546206	190	K7C427	7	427	3	0.123677698	4399	FALSE	4399					4251	-575.3829448	52	K12C8	12	8	2	0.345232684	4251	FALSE	4251						2174	50.71061644	81	K17C33	17	33	2	0.268830081	2174	FALSE	2174
4402	720.0546206	190	K7C430	7	430	2	0.598666589	4402	FALSE	4402					4252	229.2501687	52	K12C9	12	9	8	0.279438713	4252	FALSE	4252						2175	53.21061644	81	K17C34	17	34	2	0.238839453	2175	FALSE	2175
4403	722.0546206	190	K7C431	7	431	2	0.432692051	4403	FALSE	4403					4254	-568.3829448	52	K12C11	12	11	4	0.546753476	4254	FALSE	4254						2176	54.21061644	81	K17C35	17	35	2	0.238839453	2176	FALSE	2176
4404	272.0546206	190	K7C432	7	432	2	0.315353379	4404	FALSE	4404					4255	-565.3829448	52	K12C12	12	12	3	0.291222488	4255	FALSE	4255						2177	60.71061644	81	K17C36	17	36	7	0.179147133	2177	FALSE	2177
4405	264.5546206	190	K7C433	7	433	2	0.233870824	4405	FALSE	4405					4256	-562.3829448	52	K12C13	12	13	2	0.984126984	4256	FALSE	4256						2178	63.71061644	81	K17C37	17	37	3	0.237298129	2178	FALSE	2178
4407	735.0546206	190	K7C435	7	435	2	0.236551496	4407	FALSE	4407					4259	-541.8829448	52	K12C16	12	16	5	0.367710289	4259	FALSE	4259						2181	79.46061644	81	K17C40	17	40	12	0.215759346	2181	FALSE	2181
4408	737.5546206	190	K7C436	7	436	2	0.13594829	4408	FALSE	4408					4261	-536.8829448	52	K12C18	12	18	6	0.87962963	4261	FALSE	4261						2184	101.4606164	81	K17C43	17	43	3	0.359489355	2184	FALSE	2184
4410	742.5546206	190	K7C438	7	438	3	0.251609583	4410	FALSE	4410					4262	-526.0496115	52	K12C19	12	19	6	0.644969847	4262	FALSE	4262						2185	105.4606164	81	K17C44	17	44	14	0.466143065	2185	FALSE	2185
4412	742.0546206	190	K7C440	7	440	2	0.236551496	4412	FALSE	4412					4263	-523.0496115	52	K12C20	12	20	3	0.536072817	4263	FALSE	4263						2186	114.4606164	81	K17C45	17	45	2	0.296791147	2186	FALSE	2186
4413	290.0546206	190	K7C441	7	441	2	0.139266097	4413	FALSE	4413					4264	-384.9788673	52	K12C21	12	21	3	0.362519089	4264	FALSE	4264						2187	116.4606164	81	K17C46	17	46	10	0.394932472	2187	FALSE	2187
4414	276.0546206	190	K7C442	7	442	2	0.402327358	4414	FALSE	4414					4265	-379.3538673	52	K12C22	12	22	3	0.348120226	4265	FALSE	4265						2188	123.4606164	81	K17C47	17	47	2	0.285787975	2188	FALSE	2188
4428	776.0546206	190	K7C456	7	456	2	0.513985401	4428	FALSE	4428					4266	-371.0969229	52	K12C23	12	23	2	0.363369167	4266	FALSE	4266						2189	253.4606164	81	K17C48	17	48	17	0.29665547	2189	FALSE	2189
4429	782.0546206	190	K7C457	7	457	7	0.114587034	4429	FALSE	4429					4268	-365.5969229	52	K12C25	12	25	3	0.345055636	4268	FALSE	4268						2190	140.4606164	81	K17C49	17	49	15	0.499032098	2190	FALSE	2190
4430	780.0546206	190	K7C458	7	458	2	0.105274368	4430	FALSE	4430					4269	-117.0760895	52	K12C26	12	26	5	0.561241438	4269	FALSE	4269						2193	163.4606164	81	K17C52	17	52	4	0.262777403	2193	FALSE	2193
4431	788.0546206	190	K7C459	7	459	2	0.088202154	4431	FALSE	4431					4270	-361.0969229	52	K12C27	12	27	2	0.477363763	4270	FALSE	4270						2195	197.4606164	81	K17C54	17	54	14	0.328736972	2195	FALSE	2195
4437	804.0546206	190	K7C465	7	465	2	0.221027704	4437	FALSE	4437					4271	-358.0969229	52	K12C28	12	28	2	0.549026152	4271	FALSE	4271						2196	227.4606164	81	K17C55	17	55	16	0.319522652	2196	FALSE	2196
4439	808.0546206	190	K7C467	7	467	3	0.269366988	4439	FALSE	4439					4275	-346.5969229	52	K12C32	12	32	5	0.409771213	4275	FALSE	4275						2197	241.4606164	81	K17C56	17	56	2	0.188909404	2197	FALSE	2197
4441	328.0546206	190	K7C469	7	469	2	0.134164057	4441	FALSE	4441					4276	-340.2219229	52	K12C33	12	33	3	0.557974301	4276	FALSE	4276						2198	243.4606164	81	K17C57	17	57	2	0.225564616	2198	FALSE	2198
4442	811.0546206	190	K7C470	7	470	3	0.269366988	4442	FALSE	4442					4277	-336.5969229	52	K12C34	12	34	4	0.340056544	4277	FALSE	4277						2199	246.4606164	81	K17C58	17	58	2	0.253493388	2199	FALSE	2199
4443	813.0546206	190	K7C471	7	471	2	0.18966506	4443	FALSE	4443					4280	-329.5969229	52	K12C37	12	37	2	0.42189902	4280	FALSE	4280						2200	248.4606164	81	K17C59	17	59	2	0.244121317	2200	FALSE	2200
4444	815.0546206	190	K7C472	7	472	2	0.416488258	4444	FALSE	4444					4281	-326.5969229	52	K12C38	12	38	2	0.512831613	4281	FALSE	4281						2201	250.4606164	81	K17C60	17	60	2	0.348186019	2201	FALSE	2201
4445	817.0546206	190	K7C473	7	473	2	0.147554915	4445	FALSE	4445					4283	-281.0969229	52	K12C40	12	40	5	0.192297248	4283	FALSE	4283						2203	271.4606164	81	K17C62	17	62	6	0.291972116	2203	FALSE	2203
4456	878.2338741	190	K7C484	7	484	3	0.112045089	4456	FALSE	4456					4285	-313.5969229	52	K12C42	12	42	2	0.325410384	4285	FALSE	4285						2205	285.4606164	81	K17C64	17	64	19	0.286300746	2205	FALSE	2205
4457	880.2338741	190	K7C485	7	485	3	0.509204682	4457	FALSE	4457					4287	-202.2635895	52	K12C44	12	44	6	0.425500698	4287	FALSE	4287						2206	299.9606164	81	K17C65	17	65	7	0.213888686	2206	FALSE	2206
4458	402.7338741	190	K7C486	7	486	3	0.103966857	4458	FALSE	4458					4289	-305.5969229	52	K12C46	12	46	2	0.608496142	4289	FALSE	4289						2207	319.9606164	81	K17C66	17	66	3	0.260467927	2207	FALSE	2207
4459	884.2338741	190	K7C487	7	487	4	0.149518978	4459	FALSE	4459					4290	436.2779465	52	K12C47	12	47	4	0.162728924	4290	FALSE	4290						2210	60.21061644	80	K18C1	18	1	8	0.234597997	2210	FALSE	2210
4460	887.2338741	190	K7C488	7	488	3	0.12398022	4460	FALSE	4460					4291	84.07056556	52	K12C48	12	48	5	0.475658744	4291	FALSE	4291						2211	-153.7893836	80	K18C2	18	2	18	0.281768849	2211	FALSE	2211
4462	898.6088741	190	K7C490	7	490	5	0.190806893	4462	FALSE	4462					4294	-287.6802562	52	K12C51	12	51	2	0.423709213	4294	FALSE	4294						2212	-142.7893836	80	K18C3	18	3	4	0.183624526	2212	FALSE	2212
4463	912.1088741	190	K7C491	7	491	3	0.101591861	4463	FALSE	4463					4295	191.5835021	52	K12C52	12	52	6	0.548946359	4295	FALSE	4295						2213	-150.7893836	80	K18C4	18	4	2	0.177194969	2213	FALSE	2213
4464	916.1088741	190	K7C492	7	492	4	0.155299118	4464	FALSE	4464					4296	130.7547322	52	K12C53	12	53	5	0.247746855	4296	FALSE	4296						2214	-140.2893836	80	K18C5	18	5	4	0.244767945	2214	FALSE	2214
4465	918.1088741	190	K7C493	7	493	3	0.147192876	4465	FALSE	4465					4297	-276.5969229	52	K12C54	12	54	2	0.984126984	4297	FALSE	4297						2215	-134.7893836	80	K18C6	18	6	2	0.546439183	2215	FALSE	2215
4466	926.1088741	190	K7C494	7	494	7	0.131880202	4466	FALSE	4466					4299	-271.5969229	52	K12C56	12	56	2	0.522466482	4299	FALSE	4299						2216	-132.7893836	80	K18C7	18	7	4	0.645382986	2216	FALSE	2216
4467	922.1088741	190	K7C495	7	495	4	0.111589601	4467	FALSE	4467					4300	-269.0969229	52	K12C57	12	57	4	0.173849318	4300	FALSE	4300						2217	-126.7893836	80	K18C8	18	8	5	0.53482648	2217	FALSE	2217
4468	928.1088741	190	K7C496	7	496	2	0.064755582	4468	FALSE	4468					4302	-262.0969229	52	K12C59	12	59	4	0.517209436	4302	FALSE	4302						2219	-115.2893836	80	K18C10	18	10	18	0.211825196	2219	FALSE	2219
4469	930.1088741	190	K7C497	7	497	3	0.13838026	4469	FALSE	4469					4303	-260.0969229	52	K12C60	12	60	2	0.543259967	4303	FALSE	4303						2220	-101.7893836	80	K18C11	18	11	2	0.242503024	2220	FALSE	2220
4470	944.1088741	190	K7C498	7	498	2	0.068723836	4470	FALSE	4470					4304	-250.8469229	52	K12C61	12	61	4	0.450100952	4304	FALSE	4304						2221	-98.78938356	80	K18C12	18	12	2	0.207728803	2221	FALSE	2221
4474	623.2429261	190	K7C502	7	502	10	0.083828503	4474	FALSE	4474					4305	-136.0760895	52	K12C62	12	62	5	0.555054382	4305	FALSE	4305						2222	-82.28938356	80	K18C13	18	13	2	0.182934315	2222	FALSE	2222
4478	1102.367926	190	K7C506	7	506	5	0.065944596	4478	FALSE	4478					4306	-246.3469229	52	K12C63	12	63	2	0.287356361	4306	FALSE	4306						2223	-85.28938356	80	K18C14	18	14	14	0.209974832	2223	FALSE	2223
4485	1097.867926	190	K7C513	7	513	2	0.080898632	4485	FALSE	4485					4307	-244.3469229	52	K12C64	12	64	2	0.575560595	4307	FALSE	4307						2224	-89.78938356	80	K18C15	18	15	2	0.216892606	2224	FALSE	2224
4489	1110.367926	190	K7C517	7	517	2	0.080277912	4489	FALSE	4489					4308	-241.8469229	52	K12C65	12	65	2	0.984126984	4308	FALSE	4308						2225	-100.7893836	80	K18C16	18	16	2	0.242503024	2225	FALSE	2225
4491	597.1873705	190	K7C519	7	519	4	0.164048527	4491	FALSE	4491					4309	-237.8469229	52	K12C66	12	66	3	0.592101395	4309	FALSE	4309						2226	-76.28938356	80	K18C17	18	17	11	0.686308591	2226	FALSE	2226
4504	1148.242926	190	K7C532	7	532	2	0.075467417	4504	FALSE	4504					4310	-234.0969229	52	K12C67	12	67	4	0.627352904	4310	FALSE	4310						2227	-64.28938356	80	K18C18	18	18	38	0.656855126	2227	FALSE	2227
4521	1185.242926	190	K7C549	7	549	2	0.043280981	4521	FALSE	4521					4312	-230.0969229	52	K12C69	12	69	2	0.53391999	4312	FALSE	4312						2228	-27.28938356	80	K18C19	18	19	18	0.682856823	2228	FALSE	2228
4530	1203.242926	190	K7C558	7	558	2	0.137875961	4530	FALSE	4530					4318	-264.2635895	52	K12C75	12	75	2	0.299348003	4318	FALSE	4318						2229	-6.289383562	80	K18C20	18	20	2	0.238256387	2229	FALSE	2229
4546	1234.742926	190	K7C574	7	574	2	0.044495752	4546	FALSE	4546					4319	-206.2635895	52	K12C76	12	76	2	0.333058577	4319	FALSE	4319						2230	-0.289383562	80	K18C21	18	21	3	0.229549529	2230	FALSE	2230
4547	1237.742926	190	K7C575	7	575	2	0.132989017	4547	FALSE	4547					4322	-159.5127678	52	K12C79	12	79	3	0.18329438	4322	FALSE	4322						2232	10.21061644	80	K18C23	18	23	12	0.685942735	2232	FALSE	2232
4555	1259.992926	190	K7C583	7	583	2	0.111153128	4555	FALSE	4555					4323	-193.7635895	52	K12C80	12	80	4	0.392884261	4323	FALSE	4323						2234	33.71061644	80	K18C25	18	25	18	0.481841121	2234	FALSE	2234
4558	1267.992926	190	K7C586	7	586	2	0.130559583	4558	FALSE	4558					4324	-189.0760895	52	K12C81	12	81	2	0.489183564	4324	FALSE	4324						2235	44.71061644	80	K18C26	18	26	2	0.31608094	2235	FALSE	2235
4571	1329.492926	190	K7C599	7	599	9	0.127587427	4571	FALSE	4571					4328	-176.5760895	52	K12C85	12	85	2	0.294016406	4328	FALSE	4328						2236	50.71061644	80	K18C27	18	27	2	0.268830081	2236	FALSE	2236
4572	1324.992926	190	K7C600	7	600	6	0.104418107	4572	FALSE	4572					4329	700.1529465	52	K12C86	12	86	3	0.411030772	4329	FALSE	4329						2237	53.21061644	80	K18C28	18	28	2	0.238839453	2237	FALSE	2237
4577	1320.992926	190	K7C605	7	605	11	0.106928907	4577	FALSE	4577					4330	-216.0760895	52	K12C87	12	87	2	0.376090165	4330	FALSE	4330						2238	54.21061644	80	K18C29	18	29	2	0.238839453	2238	FALSE	2238
4578	1314.992926	190	K7C606	7	606	2	0.064935477	4578	FALSE	4578					4331	-171.0760895	52	K12C88	12	88	3	0.640219249	4331	FALSE	4331						2239	63.71061644	80	K18C30	18	30	3	0.237298129	2239	FALSE	2239
4580	1327.492926	190	K7C608	7	608	2	0.066919604	4580	FALSE	4580					4334	-162.0760895	52	K12C91	12	91	2	0.529671855	4334	FALSE	4334						2244	79.46061644	80	K18C35	18	35	11	0.184378064	2244	FALSE	2244
4590	1374.492926	190	K7C618	7	618	2	0.035241786	4590	FALSE	4590					4336	-156.0760895	52	K12C93	12	93	4	0.231981169	4336	FALSE	4336						2246	101.4606164	80	K18C37	18	37	3	0.359489355	2246	FALSE	2246
4591	-692.6428108	189	K8C1	8	1	2	0.150230376	4591	FALSE	4591					4337	-152.0760895	52	K12C94	12	94	2	0.357600436	4337	FALSE	4337						2247	105.4606164	80	K18C38	18	38	14	0.466143065	2247	FALSE	2247
4593	-688.1428108	189	K8C3	8	3	4	0.162705649	4593	FALSE	4593					4338	81.57056556	52	K12C95	12	95	10	0.427522692	4338	FALSE	4338						2248	114.4606164	80	K18C39	18	39	2	0.296791147	2248	FALSE	2248
4594	-683.3928108	189	K8C4	8	4	3	0.260900072	4594	FALSE	4594					4340	-145.0760895	52	K12C97	12	97	4	0.879299928	4340	FALSE	4340						2249	116.4606164	80	K18C40	18	40	10	0.394932472	2249	FALSE	2249
4595	-680.8928108	189	K8C5	8	5	2	0.347233609	4595	FALSE	4595					4341	-80.92943444	52	K12C98	12	98	4	0.199507146	4341	FALSE	4341						2250	123.4606164	80	K18C41	18	41	2	0.285787975	2250	FALSE	2250
4596	-676.8928108	189	K8C6	8	6	2	0.223657015	4596	FALSE	4596					4342	-141.0760895	52	K12C99	12	99	2	0.246935997	4342	FALSE	4342						2251	252.9606164	80	K18C42	18	42	16	0.2886375	2251	FALSE	2251
4597	-674.3928108	189	K8C7	8	7	2	0.132212579	4597	FALSE	4597					4344	-132.0760895	52	K12C101	12	101	2	0.289420494	4344	FALSE	4344						2253	140.4606164	80	K18C44	18	44	15	0.499032098	2253	FALSE	2253
4598	-600.3928108	189	K8C8	8	8	8	0.265306918	4598	FALSE	4598					4345	-127.0760895	52	K12C102	12	102	2	0.868034404	4345	FALSE	4345						2256	163.4606164	80	K18C47	18	47	4	0.262777403	2256	FALSE	2256
4599	-671.3928108	189	K8C9	8	9	2	0.122323233	4599	FALSE	4599					4346	-124.5760895	52	K12C103	12	103	2	0.720905358	4346	FALSE	4346						2258	197.4606164	80	K18C49	18	49	14	0.328736972	2258	FALSE	2258
4605	-664.1428108	189	K8C15	8	15	3	0.263815524	4605	FALSE	4605					4347	-122.5760895	52	K12C104	12	104	2	0.444603185	4347	FALSE	4347						2260	227.4606164	80	K18C51	18	51	18	0.335547094	2260	FALSE	2260
4606	-665.1428108	189	K8C16	8	16	2	0.154056906	4606	FALSE	4606					4350	-194.5760895	52	K12C107	12	107	3	0.577173091	4350	FALSE	4350						2261	243.4606164	80	K18C52	18	52	2	0.225564616	2261	FALSE	2261
4607	-653.1428108	189	K8C17	8	17	3	0.478928168	4607	FALSE	4607					4351	-107.5760895	52	K12C108	12	108	2	0.938502015	4351	FALSE	4351						2262	246.4606164	80	K18C53	18	53	2	0.253493388	2262	FALSE	2262
4608	-650.1428108	189	K8C18	8	18	3	0.488758316	4608	FALSE	4608					4352	162.2779465	52	K12C109	12	109	3	0.409609037	4352	FALSE	4352						2263	248.4606164	80	K18C54	18	54	2	0.244121317	2263	FALSE	2263
4609	726.0546206	189	K8C19	8	19	5	0.431633346	4609	FALSE	4609					4354	-101.5760895	52	K12C111	12	111	2	0.290538405	4354	FALSE	4354						2264	250.4606164	80	K18C55	18	55	2	0.348186019	2264	FALSE	2264
4610	-646.1428108	189	K8C20	8	20	2	0.058151637	4610	FALSE	4610					4356	-96.57608953	52	K12C113	12	113	2	0.521893216	4356	FALSE	4356						2267	271.4606164	80	K18C58	18	58	7	0.233634155	2267	FALSE	2267
4612	-640.1428108	189	K8C22	8	22	2	0.093791055	4612	FALSE	4612					4362	-82.57608953	52	K12C119	12	119	3	0.408900363	4362	FALSE	4362						2268	284.9606164	80	K18C59	18	59	14	0.202436898	2268	FALSE	2268
4613	-641.1428108	189	K8C23	8	23	2	0.050498575	4613	FALSE	4613					4363	379.6529465	52	K12C120	12	120	4	0.333897215	4363	FALSE	4363						2269	285.9606164	80	K18C60	18	60	12	0.193412204	2269	FALSE	2269
4614	-637.1428108	189	K8C24	8	24	2	0.258479717	4614	FALSE	4614					4365	-128.5127678	52	K12C122	12	122	3	0.438746639	4365	FALSE	4365						2270	319.9606164	80	K18C61	18	61	3	0.260467927	2270	FALSE	2270
4615	-633.3928108	189	K8C25	8	25	2	0.139266097	4615	FALSE	4615					4366	-49.01276777	52	K12C123	12	123	3	0.180954556	4366	FALSE	4366						2273	79.46061644	79	K19C1	19	1	14	0.155051757	2273	FALSE	2273
4616	-630.3928108	189	K8C26	8	26	2	0.077636771	4616	FALSE	4616					4367	-47.01276777	52	K12C124	12	124	3	0.440131106	4367	FALSE	4367						2274	-154.5393836	79	K19C2	19	2	14	0.27088352	2274	FALSE	2274
4617	-627.3928108	189	K8C27	8	27	2	0.163280805	4617	FALSE	4617					4368	-45.01276777	52	K12C125	12	125	2	0.3427154	4368	FALSE	4368						2275	-153.0393836	79	K19C3	19	3	6	0.21657918	2275	FALSE	2275
4621	-613.3928108	189	K8C31	8	31	2	0.321333137	4621	FALSE	4621					4370	-52.51276777	52	K12C127	12	127	3	0.365955176	4370	FALSE	4370						2276	-142.7893836	79	K19C4	19	4	4	0.183624526	2276	FALSE	2276
4625	-606.8928108	189	K8C35	8	35	5	0.071505108	4625	FALSE	4625					4373	-35.26276777	52	K12C130	12	130	2	0.407306938	4373	FALSE	4373						2277	-140.2893836	79	K19C5	19	5	4	0.244767945	2277	FALSE	2277
4626	-603.3928108	189	K8C36	8	36	2	0.069287174	4626	FALSE	4626					4376	-28.26276777	52	K12C133	12	133	2	0.494413931	4376	FALSE	4376						2278	-134.7893836	79	K19C6	19	6	2	0.546439183	2278	FALSE	2278
4627	-601.3928108	189	K8C37	8	37	4	0.208721072	4627	FALSE	4627					4377	-50.51276777	52	K12C134	12	134	4	0.256519534	4377	FALSE	4377						2279	-132.7893836	79	K19C7	19	7	4	0.645382986	2279	FALSE	2279
4628	-576.3928108	189	K8C38	8	38	7	0.098557757	4628	FALSE	4628					4379	-356.5969229	52	K12C136	12	136	2	0.460167996	4379	FALSE	4379						2280	-126.7893836	79	K19C8	19	8	5	0.53482648	2280	FALSE	2280
4629	-596.3928108	189	K8C39	8	39	2	0.100368723	4629	FALSE	4629					4380	337.0279465	52	K12C137	12	137	4	0.237397247	4380	FALSE	4380						2282	-115.2893836	79	K19C10	19	10	18	0.226434008	2282	FALSE	2282
4630	-594.3928108	189	K8C40	8	40	3	0.054062237	4630	FALSE	4630					4381	-13.76276777	52	K12C138	12	138	2	0.843556435	4381	FALSE	4381						2283	-86.28938356	79	K19C11	19	11	8	0.142706664	2283	FALSE	2283
4632	-589.3928108	189	K8C42	8	42	2	0.047756562	4632	FALSE	4632					4383	-9.762767769	52	K12C140	12	140	2	0.377499837	4383	FALSE	4383						2284	-101.7893836	79	K19C12	19	12	4	0.216964811	2284	FALSE	2284
4634	-580.3928108	189	K8C44	8	44	2	0.086050092	4634	FALSE	4634					4386	-1.762767769	52	K12C143	12	143	2	0.273132531	4386	FALSE	4386						2285	-89.78938356	79	K19C13	19	13	2	0.216892606	2285	FALSE	2285
4635	-578.3928108	189	K8C45	8	45	2	0.12912568	4635	FALSE	4635					4387	3.237232231	52	K12C144	12	144	2	0.305901463	4387	FALSE	4387						2286	-85.28938356	79	K19C14	19	14	6	0.168636033	2286	FALSE	2286
4638	-562.8928108	189	K8C48	8	48	2	0.044332308	4638	FALSE	4638					4389	8.237232231	52	K12C146	12	146	4	0.531747766	4389	FALSE	4389						2287	-84.28938356	79	K19C15	19	15	4	0.164543152	2287	FALSE	2287
4646	-564.1428108	189	K8C56	8	56	7	0.155877342	4646	FALSE	4646					4392	21.73723223	52	K12C149	12	149	2	0.363276515	4392	FALSE	4392						2288	-76.28938356	79	K19C16	19	16	11	0.686308591	2288	FALSE	2288
4647	-533.6428108	189	K8C57	8	57	4	0.129431339	4647	FALSE	4647					4393	23.73723223	52	K12C150	12	150	3	0.676615828	4393	FALSE	4393						2289	-64.28938356	79	K19C17	19	17	39	0.64604796	2289	FALSE	2289
4648	-531.1428108	189	K8C58	8	58	2	0.096897773	4648	FALSE	4648					4396	30.73723223	52	K12C153	12	153	4	0.437655392	4396	FALSE	4396						2290	-27.28938356	79	K19C18	19	18	18	0.682856823	2290	FALSE	2290
4649	-529.1428108	189	K8C59	8	59	2	0.266870078	4649	FALSE	4649					4397	33.73723223	52	K12C154	12	154	2	0.511346396	4397	FALSE	4397						2291	-6.289383562	79	K19C19	19	19	2	0.238256387	2291	FALSE	2291
4650	-527.1428108	189	K8C60	8	60	2	0.142154658	4650	FALSE	4650					4398	36.23723223	52	K12C155	12	155	2	0.744719282	4398	FALSE	4398						2294	0.210616438	79	K19C22	19	22	2	0.193411026	2294	FALSE	2294
4651	-516.8719775	189	K8C61	8	61	7	0.23068435	4651	FALSE	4651					4400	43.57056556	52	K12C157	12	157	2	0.569288458	4400	FALSE	4400						2295	10.21061644	79	K19C23	19	23	12	0.685942735	2295	FALSE	2295
4653	-509.3719775	189	K8C63	8	63	4	0.121931322	4653	FALSE	4653					4401	45.57056556	52	K12C158	12	158	2	0.37008169	4401	FALSE	4401						2297	33.71061644	79	K19C25	19	25	18	0.481841121	2297	FALSE	2297
4654	-506.3719775	189	K8C64	8	64	2	0.150160938	4654	FALSE	4654					4403	228.3335021	52	K12C160	12	160	7	0.22896529	4403	FALSE	4403						2298	44.71061644	79	K19C26	19	26	2	0.31608094	2298	FALSE	2298
4655	-504.3719775	189	K8C65	8	65	2	0.180147771	4655	FALSE	4655					4404	56.07056556	52	K12C161	12	161	2	0.984126984	4404	FALSE	4404						2299	50.71061644	79	K19C27	19	27	2	0.268830081	2299	FALSE	2299
4656	-502.3719775	189	K8C66	8	66	2	0.112699346	4656	FALSE	4656					4405	58.07056556	52	K12C162	12	162	4	0.500526098	4405	FALSE	4405						2300	53.21061644	79	K19C28	19	28	2	0.238839453	2300	FALSE	2300
4657	-499.3719775	189	K8C67	8	67	2	0.071851391	4657	FALSE	4657					4406	60.07056556	52	K12C163	12	163	2	0.56912227	4406	FALSE	4406						2301	54.21061644	79	K19C29	19	29	2	0.238839453	2301	FALSE	2301
4658	-497.3719775	189	K8C68	8	68	3	0.163166576	4658	FALSE	4658					4407	67.07056556	52	K12C164	12	164	2	0.733406318	4407	FALSE	4407						2302	60.21061644	79	K19C30	19	30	6	0.239029161	2302	FALSE	2302
4668	-460.3719775	189	K8C78	8	78	2	0.367109602	4668	FALSE	4668					4411	89.25473223	52	K12C168	12	168	3	0.350819122	4411	FALSE	4411						2303	63.71061644	79	K19C31	19	31	3	0.237298129	2303	FALSE	2303
4669	-458.3719775	189	K8C79	8	79	2	0.11631263	4669	FALSE	4669					4412	19.57056556	52	K12C169	12	169	2	0.358524696	4412	FALSE	4412						2308	101.4606164	79	K19C36	19	36	3	0.359489355	2308	FALSE	2308
4670	-456.3719775	189	K8C80	8	80	2	0.149686396	4670	FALSE	4670					4414	96.57056556	52	K12C171	12	171	2	0.984126984	4414	FALSE	4414						2309	105.4606164	79	K19C37	19	37	16	0.468080826	2309	FALSE	2309
4671	-454.3719775	189	K8C81	8	81	2	0.062192238	4671	FALSE	4671					4415	-31.24526777	52	K12C172	12	172	2	0.321311974	4415	FALSE	4415						2310	116.4606164	79	K19C38	19	38	10	0.394932472	2310	FALSE	2310
4672	-445.9969775	189	K8C82	8	82	6	0.076812366	4672	FALSE	4672					4419	145.2547322	52	K12C176	12	176	2	0.669456713	4419	FALSE	4419						2311	123.4606164	79	K19C39	19	39	2	0.285787975	2311	FALSE	2311
4673	-441.1219775	189	K8C83	8	83	3	0.101764874	4673	FALSE	4673					4420	148.2547322	52	K12C177	12	177	5	0.312380915	4420	FALSE	4420						2312	252.9606164	79	K19C40	19	40	18	0.289879248	2312	FALSE	2312
4674	-438.6219775	189	K8C84	8	84	2	0.137084268	4674	FALSE	4674					4424	47.75473223	52	K12C181	12	181	2	0.683698346	4424	FALSE	4424						2313	140.4606164	79	K19C41	19	41	19	0.586321167	2313	FALSE	2313
4676	-437.6219775	189	K8C86	8	86	2	0.054644526	4676	FALSE	4676					4426	161.7547322	52	K12C183	12	183	3	0.736710996	4426	FALSE	4426						2317	197.4606164	79	K19C45	19	45	14	0.328736972	2317	FALSE	2317
4677	-434.1219775	189	K8C87	8	87	2	0.137084268	4677	FALSE	4677					4428	122.0835021	52	K12C185	12	185	4	0.233952217	4428	FALSE	4428						2318	227.4606164	79	K19C46	19	46	18	0.335547094	2318	FALSE	2318
4678	-430.1219775	189	K8C88	8	88	3	0.308913521	4678	FALSE	4678					4431	193.5835021	52	K12C188	12	188	2	0.928571429	4431	FALSE	4431						2319	243.4606164	79	K19C47	19	47	2	0.225564616	2319	FALSE	2319
4679	-492.1219775	189	K8C89	8	89	3	0.364374837	4679	FALSE	4679					4434	203.3335021	52	K12C191	12	191	2	0.27521907	4434	FALSE	4434						2320	246.4606164	79	K19C48	19	48	2	0.253493388	2320	FALSE	2320
4680	-385.1219775	189	K8C90	8	90	5	0.050834094	4680	FALSE	4680					4436	208.3335021	52	K12C193	12	193	2	0.680432693	4436	FALSE	4436						2321	248.4606164	79	K19C49	19	49	2	0.244121317	2321	FALSE	2321
4682	-423.1219775	189	K8C92	8	92	4	0.150253317	4682	FALSE	4682					4438	-131.0760895	52	K12C195	12	195	2	0.273547478	4438	FALSE	4438						2322	250.4606164	79	K19C50	19	50	2	0.348186019	2322	FALSE	2322
4687	-404.1219775	189	K8C97	8	97	2	0.056469488	4687	FALSE	4687					4439	217.3335021	52	K12C196	12	196	3	0.973544974	4439	FALSE	4439						2324	270.9606164	79	K19C52	19	52	6	0.291972116	2324	FALSE	2324
4689	-400.1219775	189	K8C99	8	99	2	0.333900633	4689	FALSE	4689					4443	233.8335021	52	K12C200	12	200	5	0.56832082	4443	FALSE	4443						2326	285.9606164	79	K19C54	19	54	19	0.286300746	2326	FALSE	2326
4694	-376.6219775	189	K8C104	8	104	2	0.139089174	4694	FALSE	4694					4451	463.1529465	52	K12C208	12	208	3	0.337777042	4451	FALSE	4451						2327	284.9606164	79	K19C55	19	55	7	0.213888686	2327	FALSE	2327
4695	-374.6219775	189	K8C105	8	105	2	0.087401072	4695	FALSE	4695					4452	274.5001687	52	K12C209	12	209	3	0.418993679	4452	FALSE	4452						2328	319.9606164	79	K19C56	19	56	3	0.260467927	2328	FALSE	2328
4696	-372.1219775	189	K8C106	8	106	2	0.162877516	4696	FALSE	4696					4453	283.5001687	52	K12C210	12	210	4	0.567698502	4453	FALSE	4453						2331	60.21061644	78	K20C1	20	1	8	0.234597997	2331	FALSE	2331
4697	-193.5108664	189	K8C107	8	107	6	0.051171925	4697	FALSE	4697					4455	319.5001687	52	K12C212	12	212	5	0.346171587	4455	FALSE	4455						2332	-154.5393836	78	K20C2	20	2	14	0.27088352	2332	FALSE	2332
4699	-366.1219775	189	K8C109	8	109	2	0.467487982	4699	FALSE	4699					4459	305.5001687	52	K12C216	12	216	2	0.575057248	4459	FALSE	4459						2333	-153.0393836	78	K20C3	20	3	6	0.21657918	2333	FALSE	2333
4702	-359.6219775	189	K8C112	8	112	2	0.07549909	4702	FALSE	4702					4460	308.5001687	52	K12C217	12	217	2	0.28375806	4460	FALSE	4460						2334	-143.2893836	78	K20C4	20	4	2	0.235786034	2334	FALSE	2334
4703	-356.6219775	189	K8C113	8	113	2	0.07373325	4703	FALSE	4703					4461	311.0001687	52	K12C218	12	218	3	0.671743071	4461	FALSE	4461						2335	-140.2893836	78	K20C5	20	5	4	0.244767945	2335	FALSE	2335
4704	-353.6219775	189	K8C114	8	114	4	0.305311288	4704	FALSE	4704					4465	348.5279465	52	K12C222	12	222	2	0.420247474	4465	FALSE	4465						2336	-134.7893836	78	K20C6	20	6	2	0.546439183	2336	FALSE	2336
4706	-349.1219775	189	K8C116	8	116	4	0.235773837	4706	FALSE	4706					4471	368.5279465	52	K12C228	12	228	2	0.365653093	4471	FALSE	4471						2337	-132.7893836	78	K20C7	20	7	4	0.645382986	2337	FALSE	2337
4708	-345.6219775	189	K8C118	8	118	3	0.096244106	4708	FALSE	4708					4472	371.5279465	52	K12C229	12	229	2	0.231923199	4472	FALSE	4472						2338	-126.7893836	78	K20C8	20	8	5	0.53482648	2338	FALSE	2338
4709	-343.6219775	189	K8C119	8	119	2	0.051722841	4709	FALSE	4709					4473	375.0279465	52	K12C230	12	230	2	0.380238631	4473	FALSE	4473						2340	-116.2893836	78	K20C10	20	10	14	0.205716118	2340	FALSE	2340
4710	-354.6219775	189	K8C120	8	120	2	0.140789855	4710	FALSE	4710					4475	335.5279465	52	K12C232	12	232	2	0.231895032	4475	FALSE	4475						2341	-115.2893836	78	K20C11	20	11	2	0.183707511	2341	FALSE	2341
4711	-340.6219775	189	K8C121	8	121	2	0.123377655	4711	FALSE	4711					4476	383.5279465	52	K12C233	12	233	2	0.35019891	4476	FALSE	4476						2342	-86.78938356	78	K20C12	20	12	2	0.182791131	2342	FALSE	2342
4715	-329.6219775	189	K8C125	8	125	2	0.111203911	4715	FALSE	4715					4481	338.0279465	52	K12C238	12	238	2	0.210629841	4481	FALSE	4481						2343	-101.7893836	78	K20C13	20	13	4	0.216964811	2343	FALSE	2343
4724	-304.6219775	189	K8C134	8	134	3	0.082520444	4724	FALSE	4724					4483	401.7779465	52	K12C240	12	240	2	0.36788262	4483	FALSE	4483						2344	-114.2893836	78	K20C14	20	14	2	0.207728803	2344	FALSE	2344
4735	-281.1219775	189	K8C145	8	145	2	0.047896311	4735	FALSE	4735					4485	405.7779465	52	K12C242	12	242	2	0.739795124	4485	FALSE	4485						2345	-85.78938356	78	K20C15	20	15	16	0.217747553	2345	FALSE	2345
4736	-270.1219775	189	K8C146	8	146	4	0.43546151	4736	FALSE	4736					4495	395.2779465	52	K12C252	12	252	3	0.56929937	4495	FALSE	4495						2346	-89.78938356	78	K20C16	20	16	2	0.216892606	2346	FALSE	2346
4737	-277.1219775	189	K8C147	8	147	3	0.488322795	4737	FALSE	4737					4499	449.2779465	52	K12C256	12	256	2	0.984126984	4499	FALSE	4499						2347	-142.2893836	78	K20C17	20	17	2	0.268593624	2347	FALSE	2347
4738	-274.1219775	189	K8C148	8	148	2	0.093131319	4738	FALSE	4738					4501	287.6529465	52	K12C258	12	258	2	0.226012476	4501	FALSE	4501						2348	-76.28938356	78	K20C18	20	18	11	0.686308591	2348	FALSE	2348
4740	-267.1219775	189	K8C150	8	150	2	0.212885408	4740	FALSE	4740					4504	471.6529465	52	K12C261	12	261	2	0.651386343	4504	FALSE	4504						2349	-64.78938356	78	K20C19	20	19	38	0.656855126	2349	FALSE	2349
4741	-256.7886442	189	K8C151	8	151	2	0.128759706	4741	FALSE	4741					4505	474.6529465	52	K12C262	12	262	2	0.437808583	4505	FALSE	4505						2350	-27.28938356	78	K20C20	20	20	20	0.718878904	2350	FALSE	2350
4743	-242.0108664	189	K8C153	8	153	2	0.068455579	4743	FALSE	4743					4507	305.6529465	52	K12C264	12	264	2	0.280605106	4507	FALSE	4507						2353	0.210616438	78	K20C23	20	23	2	0.193411026	2353	FALSE	2353
4744	-239.0108664	189	K8C154	8	154	2	0.068880089	4744	FALSE	4744					4510	491.6529465	52	K12C267	12	267	2	0.663361494	4510	FALSE	4510						2354	10.21061644	78	K20C24	20	24	12	0.685942735	2354	FALSE	2354
4745	-179.0108664	189	K8C155	8	155	9	0.112838844	4745	FALSE	4745					4513	502.6529465	52	K12C270	12	270	2	0.925788914	4513	FALSE	4513						2356	33.71061644	78	K20C26	20	26	18	0.481841121	2356	FALSE	2356
4746	-238.0108664	189	K8C156	8	156	2	0.064097586	4746	FALSE	4746					4514	506.6529465	52	K12C271	12	271	2	0.263020878	4514	FALSE	4514						2357	44.71061644	78	K20C27	20	27	2	0.31608094	2357	FALSE	2357
4747	-187.0108664	189	K8C157	8	157	5	0.32934588	4747	FALSE	4747					4518	328.1529465	52	K12C275	12	275	2	0.493266526	4518	FALSE	4518						2358	50.71061644	78	K20C28	20	28	2	0.268830081	2358	FALSE	2358
4748	-232.0108664	189	K8C158	8	158	3	0.136238033	4748	FALSE	4748					4522	377.1529465	52	K12C279	12	279	2	0.283808822	4522	FALSE	4522						2359	53.21061644	78	K20C29	20	29	4	0.209637669	2359	FALSE	2359
4749	-230.0108664	189	K8C159	8	159	2	0.064046072	4749	FALSE	4749					4531	572.6529465	52	K12C288	12	288	3	0.418988847	4531	FALSE	4531						2360	63.71061644	78	K20C30	20	30	3	0.237298129	2360	FALSE	2360
4750	-225.0108664	189	K8C160	8	160	2	0.19480318	4750	FALSE	4750					4533	581.1529465	52	K12C290	12	290	2	0.802170834	4533	FALSE	4533						2364	78.96061644	78	K20C34	20	34	13	0.179836376	2364	FALSE	2364
4754	-217.0108664	189	K8C164	8	164	2	0.075100494	4754	FALSE	4754					4538	602.1529465	52	K12C295	12	295	2	0.842248697	4538	FALSE	4538						2366	101.4606164	78	K20C36	20	36	3	0.359489355	2366	FALSE	2366
4755	-215.0108664	189	K8C165	8	165	2	0.134861941	4755	FALSE	4755					4547	630.1529465	52	K12C304	12	304	2	0.549337316	4547	FALSE	4547						2367	105.4606164	78	K20C37	20	37	16	0.468080826	2367	FALSE	2367
4756	-213.0108664	189	K8C166	8	166	2	0.059886107	4756	FALSE	4756					4573	-608.1607226	51	K13C1	13	1	2	0.452586116	4573	FALSE	4573						2368	116.4606164	78	K20C38	20	38	10	0.394932472	2368	FALSE	2368
4757	-211.0108664	189	K8C167	8	167	2	0.248036759	4757	FALSE	4757					4575	-218.7635895	51	K13C3	13	3	16	0.343878951	4575	FALSE	4575						2369	123.4606164	78	K20C39	20	39	2	0.285787975	2369	FALSE	2369
4766	-194.5108664	189	K8C176	8	176	2	0.06988735	4766	FALSE	4766					4577	-584.213809	51	K13C5	13	5	9	0.353926335	4577	FALSE	4577						2370	252.9606164	78	K20C40	20	40	18	0.289879248	2370	FALSE	2370
4767	-161.5108664	189	K8C177	8	177	2	0.131698027	4767	FALSE	4767					4578	81.57056556	51	K13C6	13	6	18	0.694300062	4578	FALSE	4578						2371	140.4606164	78	K20C41	20	41	19	0.586321167	2371	FALSE	2371
4769	-158.5108664	189	K8C179	8	179	2	0.066601513	4769	FALSE	4769					4580	-575.3829448	51	K13C8	13	8	2	0.345232684	4580	FALSE	4580						2375	197.4606164	78	K20C45	20	45	14	0.328736972	2375	FALSE	2375
4771	-136.2747553	189	K8C181	8	181	7	0.06982542	4771	FALSE	4771					4581	229.2501687	51	K13C9	13	9	8	0.279438713	4581	FALSE	4581						2377	227.4606164	78	K20C47	20	47	18	0.335547094	2377	FALSE	2377
4773	-90.77475527	189	K8C183	8	183	7	0.06019633	4773	FALSE	4773					4583	-568.3829448	51	K13C11	13	11	4	0.546753476	4583	FALSE	4583						2378	243.4606164	78	K20C48	20	48	2	0.225564616	2378	FALSE	2378
4774	-128.7747553	189	K8C184	8	184	7	0.123893133	4774	FALSE	4774					4584	-565.3829448	51	K13C12	13	12	3	0.291222488	4584	FALSE	4584						2379	246.4606164	78	K20C49	20	49	2	0.253493388	2379	FALSE	2379
4776	-124.2747553	189	K8C186	8	186	2	0.0525709	4776	FALSE	4776					4585	-562.3829448	51	K13C13	13	13	2	0.984126984	4585	FALSE	4585						2380	248.4606164	78	K20C50	20	50	2	0.244121317	2380	FALSE	2380
4778	-118.2747553	189	K8C188	8	188	2	0.144845593	4778	FALSE	4778					4588	-542.3829448	51	K13C16	13	16	4	0.341469818	4588	FALSE	4588						2381	250.4606164	78	K20C51	20	51	2	0.348186019	2381	FALSE	2381
4780	-114.2747553	189	K8C190	8	190	2	0.07630312	4780	FALSE	4780					4590	-536.8829448	51	K13C18	13	18	6	0.87962963	4590	FALSE	4590						2382	270.9606164	78	K20C52	20	52	6	0.291972116	2382	FALSE	2382
4781	-112.2747553	189	K8C191	8	191	3	0.100976883	4781	FALSE	4781					4591	-526.0496115	51	K13C19	13	19	6	0.644969847	4591	FALSE	4591						2384	285.9606164	78	K20C54	20	54	26	0.325013205	2384	FALSE	2384
4782	-110.2747553	189	K8C192	8	192	2	0.095404914	4782	FALSE	4782					4592	-523.0496115	51	K13C20	13	20	3	0.536072817	4592	FALSE	4592						2385	319.9606164	78	K20C55	20	55	3	0.260467927	2385	FALSE	2385
4783	-107.7747553	189	K8C193	8	193	2	0.126574516	4783	FALSE	4783					4593	-384.9788673	51	K13C21	13	21	3	0.362519089	4593	FALSE	4593						2388	60.21061644	77	K21C1	21	1	8	0.234597997	2388	FALSE	2388
4787	-64.27475527	189	K8C197	8	197	5	0.08502194	4787	FALSE	4787					4594	-379.3538673	51	K13C22	13	22	3	0.348120226	4594	FALSE	4594						2389	-155.0393836	77	K21C2	21	2	12	0.268533094	2389	FALSE	2389
4789	-107.7747553	189	K8C199	8	199	2	0.131698027	4789	FALSE	4789					4595	-371.0969229	51	K13C23	13	23	2	0.363369167	4595	FALSE	4595						2390	-153.0393836	77	K21C3	21	3	6	0.21657918	2390	FALSE	2390
4808	-58.77475527	189	K8C218	8	218	2	0.122322815	4808	FALSE	4808					4597	-365.5969229	51	K13C25	13	25	4	0.174749418	4597	FALSE	4597						2391	-143.2893836	77	K21C4	21	4	2	0.235786034	2391	FALSE	2391
4813	-10.77475527	189	K8C223	8	223	8	0.097382803	4813	FALSE	4813					4598	-117.0760895	51	K13C26	13	26	8	0.817642386	4598	FALSE	4598						2392	-140.2893836	77	K21C5	21	5	4	0.244767945	2392	FALSE	2392
4814	-4.774755267	189	K8C224	8	224	6	0.095917623	4814	FALSE	4814					4599	-361.0969229	51	K13C27	13	27	2	0.477363763	4599	FALSE	4599						2393	-154.0393836	77	K21C6	21	6	2	0.188813362	2393	FALSE	2393
4815	-2.774755267	189	K8C225	8	225	2	0.094986794	4815	FALSE	4815					4600	-358.0969229	51	K13C28	13	28	2	0.549026152	4600	FALSE	4600						2394	-134.7893836	77	K21C7	21	7	2	0.546439183	2394	FALSE	2394
4816	10.22524473	189	K8C226	8	226	7	0.086894345	4816	FALSE	4816					4603	-351.5969229	51	K13C31	13	31	2	0.21759855	4603	FALSE	4603						2395	-132.7893836	77	K21C8	21	8	4	0.645382986	2395	FALSE	2395
4817	3.225244733	189	K8C227	8	227	5	0.07740301	4817	FALSE	4817					4604	-347.0969229	51	K13C32	13	32	4	0.389933372	4604	FALSE	4604						2396	-126.7893836	77	K21C9	21	9	5	0.53482648	2396	FALSE	2396
4818	5.225244733	189	K8C228	8	228	3	0.148748928	4818	FALSE	4818					4605	-340.2219229	51	K13C33	13	33	3	0.557974301	4605	FALSE	4605						2398	-116.2893836	77	K21C11	21	11	20	0.235358127	2398	FALSE	2398
4819	12.22524473	189	K8C229	8	229	2	0.055269132	4819	FALSE	4819					4606	-336.5969229	51	K13C34	13	34	4	0.340056544	4606	FALSE	4606						2399	-85.78938356	77	K21C12	21	12	18	0.227026211	2399	FALSE	2399
4820	15.47524473	189	K8C230	8	230	3	0.294208543	4820	FALSE	4820					4609	-329.5969229	51	K13C37	13	37	2	0.42189902	4609	FALSE	4609						2400	-101.7893836	77	K21C13	21	13	4	0.216964811	2400	FALSE	2400
4826	44.47524473	189	K8C236	8	236	3	0.101888076	4826	FALSE	4826					4610	-326.5969229	51	K13C38	13	38	2	0.512831613	4610	FALSE	4610						2401	-142.2893836	77	K21C14	21	14	2	0.268593624	2401	FALSE	2401
4827	53.47524473	189	K8C237	8	237	9	0.100817657	4827	FALSE	4827					4611	-323.0969229	51	K13C39	13	39	2	0.586582954	4611	FALSE	4611						2402	-76.28938356	77	K21C15	21	15	11	0.686308591	2402	FALSE	2402
4829	58.47524473	189	K8C239	8	239	8	0.094480528	4829	FALSE	4829					4612	-281.8469229	51	K13C40	13	40	5	0.2510357	4612	FALSE	4612						2403	-64.78938356	77	K21C16	21	16	39	0.64604796	2403	FALSE	2403
4830	76.47524473	189	K8C240	8	240	2	0.040892666	4830	FALSE	4830					4614	-313.5969229	51	K13C42	13	42	2	0.325410384	4614	FALSE	4614						2404	-27.28938356	77	K21C17	21	17	23	0.798159696	2404	FALSE	2404
4831	83.47524473	189	K8C241	8	241	2	0.450868503	4831	FALSE	4831					4616	-202.2635895	51	K13C44	13	44	8	0.439380119	4616	FALSE	4616						2406	10.21061644	77	K21C19	21	19	12	0.685942735	2406	FALSE	2406
4832	85.47524473	189	K8C242	8	242	2	0.284187237	4832	FALSE	4832					4618	-305.5969229	51	K13C46	13	46	2	0.608496142	4618	FALSE	4618						2408	33.71061644	77	K21C21	21	21	18	0.481841121	2408	FALSE	2408
4834	91.47524473	189	K8C244	8	244	3	0.105877882	4834	FALSE	4834					4619	84.07056556	51	K13C47	13	47	5	0.475658744	4619	FALSE	4619						2409	44.71061644	77	K21C22	21	22	2	0.31608094	2409	FALSE	2409
4835	94.47524473	189	K8C245	8	245	5	0.364804828	4835	FALSE	4835					4622	-287.6802562	51	K13C50	13	50	2	0.423709213	4622	FALSE	4622						2410	50.71061644	77	K21C23	21	23	2	0.268830081	2410	FALSE	2410
4836	365.2338741	189	K8C246	8	246	3	0.063587999	4836	FALSE	4836					4623	191.5835021	51	K13C51	13	51	6	0.548946359	4623	FALSE	4623						2411	53.21061644	77	K21C24	21	24	4	0.209637669	2411	FALSE	2411
4838	104.4752447	189	K8C248	8	248	2	0.106223467	4838	FALSE	4838					4624	130.2547322	51	K13C52	13	52	5	0.293514051	4624	FALSE	4624						2412	63.71061644	77	K21C25	21	25	3	0.237298129	2412	FALSE	2412
4841	110.4752447	189	K8C251	8	251	2	0.354164795	4841	FALSE	4841					4625	-276.5969229	51	K13C53	13	53	2	0.984126984	4625	FALSE	4625						2416	78.21061644	77	K21C29	21	29	12	0.192060218	2416	FALSE	2416
4843	286.8046206	189	K8C253	8	253	4	0.043493244	4843	FALSE	4843					4626	308.5001687	51	K13C54	13	54	3	0.245167428	4626	FALSE	4626						2418	101.4606164	77	K21C31	21	31	3	0.359489355	2418	FALSE	2418
4845	118.4752447	189	K8C255	8	255	2	0.397259426	4845	FALSE	4845					4627	-271.5969229	51	K13C55	13	55	2	0.522466482	4627	FALSE	4627						2419	105.4606164	77	K21C32	21	32	16	0.468080826	2419	FALSE	2419
4846	122.4752447	189	K8C256	8	256	6	0.232872259	4846	FALSE	4846					4628	-269.0969229	51	K13C56	13	56	6	0.162682498	4628	FALSE	4628						2420	116.4606164	77	K21C33	21	33	10	0.394932472	2420	FALSE	2420
4849	129.4752447	189	K8C259	8	259	3	0.195873156	4849	FALSE	4849					4630	-262.0969229	51	K13C58	13	58	4	0.517209436	4630	FALSE	4630						2421	123.4606164	77	K21C34	21	34	2	0.285787975	2421	FALSE	2421
4850	-358.6219775	189	K8C260	8	260	2	0.07549909	4850	FALSE	4850					4631	-260.0969229	51	K13C59	13	59	2	0.543259967	4631	FALSE	4631						2422	252.9606164	77	K21C35	21	35	18	0.289879248	2422	FALSE	2422
4851	132.4752447	189	K8C261	8	261	4	0.096763009	4851	FALSE	4851					4632	-251.3469229	51	K13C60	13	60	3	0.521289338	4632	FALSE	4632						2423	140.4606164	77	K21C36	21	36	19	0.586321167	2423	FALSE	2423
4852	135.4752447	189	K8C262	8	262	2	0.114317827	4852	FALSE	4852					4633	-136.0760895	51	K13C61	13	61	5	0.555054382	4633	FALSE	4633						2427	197.4606164	77	K21C40	21	40	14	0.328736972	2427	FALSE	2427
4853	-12.69537935	189	K8C263	8	263	5	0.050763238	4853	FALSE	4853					4634	-246.3469229	51	K13C62	13	62	2	0.287356361	4634	FALSE	4634						2428	227.4606164	77	K21C41	21	41	18	0.335547094	2428	FALSE	2428
4854	140.4752447	189	K8C264	8	264	2	0.109079497	4854	FALSE	4854					4635	-244.3469229	51	K13C63	13	63	2	0.575560595	4635	FALSE	4635						2429	243.4606164	77	K21C42	21	42	2	0.225564616	2429	FALSE	2429
4855	251.8046206	189	K8C265	8	265	3	0.217467936	4855	FALSE	4855					4636	-241.8469229	51	K13C64	13	64	2	0.984126984	4636	FALSE	4636						2430	246.4606164	77	K21C43	21	43	2	0.253493388	2430	FALSE	2430
4857	260.8046206	189	K8C267	8	267	2	0.135616877	4857	FALSE	4857					4637	-237.8469229	51	K13C65	13	65	3	0.592101395	4637	FALSE	4637						2431	248.4606164	77	K21C44	21	44	2	0.244121317	2431	FALSE	2431
4864	277.8046206	189	K8C274	8	274	3	0.282843702	4864	FALSE	4864					4638	-234.0969229	51	K13C66	13	66	4	0.627352904	4638	FALSE	4638						2432	250.4606164	77	K21C45	21	45	2	0.348186019	2432	FALSE	2432
4865	72.30462065	189	K8C275	8	275	2	0.087536873	4865	FALSE	4865					4640	-230.0969229	51	K13C68	13	68	2	0.53391999	4640	FALSE	4640						2433	285.9606164	77	K21C46	21	46	27	0.20556779	2433	FALSE	2433
4866	291.3046206	189	K8C276	8	276	2	0.062027024	4866	FALSE	4866					4646	-264.2635895	51	K13C74	13	74	2	0.299348003	4646	FALSE	4646						2434	270.9606164	77	K21C47	21	47	7	0.233634155	2434	FALSE	2434
4870	313.3046206	189	K8C280	8	280	10	0.158194024	4870	FALSE	4870					4647	-206.2635895	51	K13C75	13	75	2	0.333058577	4647	FALSE	4647						2435	319.9606164	77	K21C48	21	48	3	0.260467927	2435	FALSE	2435
4871	304.8046206	189	K8C281	8	281	2	0.125870913	4871	FALSE	4871					4650	-159.5127678	51	K13C78	13	78	5	0.190323086	4650	FALSE	4650						2438	60.21061644	76	K22C1	22	1	8	0.234597997	2438	FALSE	2438
4872	327.3046206	189	K8C282	8	282	3	0.066487324	4872	FALSE	4872					4651	-193.7635895	51	K13C79	13	79	4	0.392884261	4651	FALSE	4651						2439	-155.0393836	76	K22C2	22	2	20	0.298721087	2439	FALSE	2439
4873	308.8046206	189	K8C283	8	283	2	0.247012931	4873	FALSE	4873					4652	-189.0760895	51	K13C80	13	80	2	0.489183564	4652	FALSE	4652						2440	-140.2893836	76	K22C3	22	3	6	0.189746419	2440	FALSE	2440
4875	315.8046206	189	K8C285	8	285	2	0.154442341	4875	FALSE	4875					4653	-216.0760895	51	K13C81	13	81	3	0.324717258	4653	FALSE	4653						2441	-134.7893836	76	K22C4	22	4	2	0.546439183	2441	FALSE	2441
4876	317.8046206	189	K8C286	8	286	2	0.060731446	4876	FALSE	4876					4657	700.1529465	51	K13C85	13	85	3	0.411030772	4657	FALSE	4657						2442	-132.7893836	76	K22C5	22	5	4	0.645382986	2442	FALSE	2442
4877	321.8046206	189	K8C287	8	287	2	0.078928725	4877	FALSE	4877					4658	-171.0760895	51	K13C86	13	86	3	0.640219249	4658	FALSE	4658						2443	-126.7893836	76	K22C6	22	6	5	0.53482648	2443	FALSE	2443
4878	324.3046206	189	K8C288	8	288	3	0.084508881	4878	FALSE	4878					4661	-162.0760895	51	K13C89	13	89	2	0.529671855	4661	FALSE	4661						2445	-85.78938356	76	K22C8	22	8	34	0.354856205	2445	FALSE	2445
4879	331.3046206	189	K8C289	8	289	2	0.125870913	4879	FALSE	4879					4663	-152.0760895	51	K13C91	13	91	2	0.357600436	4663	FALSE	4663						2446	-102.2893836	76	K22C9	22	9	2	0.242503024	2446	FALSE	2446
4885	352.3046206	189	K8C295	8	295	2	0.060982828	4885	FALSE	4885					4665	-145.0760895	51	K13C93	13	93	4	0.879299928	4665	FALSE	4665						2447	-116.7893836	76	K22C10	22	10	2	0.207728803	2447	FALSE	2447
4887	376.8046206	189	K8C297	8	297	4	0.158363545	4887	FALSE	4887					4666	-80.92943444	51	K13C94	13	94	4	0.199507146	4666	FALSE	4666						2448	-115.7893836	76	K22C11	22	11	2	0.216892606	2448	FALSE	2448
4888	361.3046206	189	K8C298	8	298	3	0.055794546	4888	FALSE	4888					4667	-141.0760895	51	K13C95	13	95	2	0.246935997	4667	FALSE	4667						2449	-142.2893836	76	K22C12	22	12	2	0.268593624	2449	FALSE	2449
4889	363.8046206	189	K8C299	8	299	2	0.112537691	4889	FALSE	4889					4669	-132.0760895	51	K13C97	13	97	4	0.303708713	4669	FALSE	4669						2450	-101.2893836	76	K22C13	22	13	2	0.242503024	2450	FALSE	2450
4891	368.8046206	189	K8C301	8	301	4	0.144948833	4891	FALSE	4891					4670	-127.0760895	51	K13C98	13	98	2	0.868034404	4670	FALSE	4670						2451	-76.28938356	76	K22C14	22	14	11	0.686308591	2451	FALSE	2451
4892	385.8046206	189	K8C302	8	302	8	0.101982331	4892	FALSE	4892					4671	-124.5760895	51	K13C99	13	99	2	0.720905358	4671	FALSE	4671						2452	-64.78938356	76	K22C15	22	15	39	0.64604796	2452	FALSE	2452
4893	371.8046206	189	K8C303	8	303	3	0.067274138	4893	FALSE	4893					4672	-122.5760895	51	K13C100	13	100	2	0.444603185	4672	FALSE	4672						2453	-27.28938356	76	K22C16	22	16	23	0.798159696	2453	FALSE	2453
4897	404.8046206	189	K8C307	8	307	3	0.257962045	4897	FALSE	4897					4675	-194.5760895	51	K13C103	13	103	3	0.577173091	4675	FALSE	4675						2455	10.21061644	76	K22C18	22	18	12	0.685942735	2455	FALSE	2455
4898	406.8046206	189	K8C308	8	308	2	0.112093494	4898	FALSE	4898					4676	-107.5760895	51	K13C104	13	104	2	0.938502015	4676	FALSE	4676						2457	33.71061644	76	K22C20	22	20	18	0.481841121	2457	FALSE	2457
4900	435.3046206	189	K8C310	8	310	7	0.115936712	4900	FALSE	4900					4677	162.2779465	51	K13C105	13	105	3	0.409609037	4677	FALSE	4677						2458	44.71061644	76	K22C21	22	21	2	0.31608094	2458	FALSE	2458
4901	415.8046206	189	K8C311	8	311	2	0.14493363	4901	FALSE	4901					4679	-101.5760895	51	K13C107	13	107	2	0.290538405	4679	FALSE	4679						2459	50.71061644	76	K22C22	22	22	2	0.268830081	2459	FALSE	2459
4903	419.8046206	189	K8C313	8	313	3	0.103685802	4903	FALSE	4903					4681	-96.57608953	51	K13C109	13	109	2	0.521893216	4681	FALSE	4681						2460	53.21061644	76	K22C23	22	23	4	0.209637669	2460	FALSE	2460
4904	423.3046206	189	K8C314	8	314	2	0.070399378	4904	FALSE	4904					4686	203.3335021	51	K13C114	13	114	3	0.301717494	4686	FALSE	4686						2461	285.9606164	76	K22C24	22	24	29	0.317013015	2461	FALSE	2461
4905	427.8046206	189	K8C315	8	315	7	0.130179909	4905	FALSE	4905					4687	-82.57608953	51	K13C115	13	115	3	0.408900363	4687	FALSE	4687						2465	77.71061644	76	K22C28	22	28	12	0.215759346	2465	FALSE	2465
4908	464.0546206	189	K8C318	8	318	8	0.089537197	4908	FALSE	4908					4688	379.6529465	51	K13C116	13	116	4	0.333897215	4688	FALSE	4688						2468	101.4606164	76	K22C31	22	31	3	0.359489355	2468	FALSE	2468
4909	453.8046206	189	K8C319	8	319	2	0.043334554	4909	FALSE	4909					4690	-128.5127678	51	K13C118	13	118	3	0.438746639	4690	FALSE	4690						2469	104.9606164	76	K22C32	22	32	24	0.675458412	2469	FALSE	2469
4910	456.8046206	189	K8C320	8	320	2	0.063232513	4910	FALSE	4910					4691	-49.01276777	51	K13C119	13	119	3	0.180954556	4691	FALSE	4691						2470	105.9606164	76	K22C33	22	33	2	0.296791147	2470	FALSE	2470
4911	460.5546206	189	K8C321	8	321	2	0.062212105	4911	FALSE	4911					4693	-52.51276777	51	K13C121	13	121	3	0.365955176	4693	FALSE	4693						2471	123.4606164	76	K22C34	22	34	2	0.285787975	2471	FALSE	2471
4912	461.5546206	189	K8C322	8	322	2	0.062151367	4912	FALSE	4912					4696	-35.26276777	51	K13C124	13	124	3	0.478685274	4696	FALSE	4696						2472	252.9606164	76	K22C35	22	35	18	0.289879248	2472	FALSE	2472
4913	477.0546206	189	K8C323	8	323	8	0.100321987	4913	FALSE	4913					4699	-28.26276777	51	K13C127	13	127	2	0.494413931	4699	FALSE	4699						2473	140.4606164	76	K22C36	22	36	19	0.586321167	2473	FALSE	2473
4914	482.0546206	189	K8C324	8	324	3	0.164067965	4914	FALSE	4914					4700	-50.51276777	51	K13C128	13	128	4	0.256519534	4700	FALSE	4700						2477	197.4606164	76	K22C40	22	40	14	0.328736972	2477	FALSE	2477
4916	486.5546206	189	K8C326	8	326	5	0.100755718	4916	FALSE	4916					4702	-356.5969229	51	K13C130	13	130	2	0.460167996	4702	FALSE	4702						2478	227.4606164	76	K22C41	22	41	20	0.336426715	2478	FALSE	2478
4918	495.0546206	189	K8C328	8	328	2	0.057510344	4918	FALSE	4918					4703	337.0279465	51	K13C131	13	131	7	0.273268312	4703	FALSE	4703						2479	246.4606164	76	K22C42	22	42	2	0.253493388	2479	FALSE	2479
4921	522.0546206	189	K8C331	8	331	5	0.951414858	4921	FALSE	4921					4704	-13.76276777	51	K13C132	13	132	2	0.843556435	4704	FALSE	4704						2480	248.4606164	76	K22C43	22	43	2	0.244121317	2480	FALSE	2480
4922	516.0546206	189	K8C332	8	332	7	0.506323956	4922	FALSE	4922					4706	-9.762767769	51	K13C134	13	134	2	0.377499837	4706	FALSE	4706						2481	250.4606164	76	K22C44	22	44	2	0.348186019	2481	FALSE	2481
4923	530.0546206	189	K8C333	8	333	8	0.215714274	4923	FALSE	4923					4709	-1.762767769	51	K13C137	13	137	2	0.273132531	4709	FALSE	4709						2482	270.4606164	76	K22C45	22	45	6	0.291972116	2482	FALSE	2482
4924	532.5546206	189	K8C334	8	334	7	0.188088193	4924	FALSE	4924					4710	3.237232231	51	K13C138	13	138	2	0.305901463	4710	FALSE	4710						2485	320.4606164	76	K22C48	22	48	2	0.206911798	2485	FALSE	2485
4927	567.5546206	189	K8C337	8	337	4	0.07736651	4927	FALSE	4927					4712	8.237232231	51	K13C140	13	140	4	0.531747766	4712	FALSE	4712						2488	60.21061644	75	K23C1	23	1	8	0.234597997	2488	FALSE	2488
4928	559.5546206	189	K8C338	8	338	2	0.095741396	4928	FALSE	4928					4716	21.73723223	51	K13C144	13	144	2	0.363276515	4716	FALSE	4716						2489	-155.5393836	75	K23C2	23	2	18	0.281768849	2489	FALSE	2489
4929	572.5546206	189	K8C339	8	339	6	0.096611138	4929	FALSE	4929					4717	23.73723223	51	K13C145	13	145	3	0.676615828	4717	FALSE	4717						2490	-140.7893836	75	K23C3	23	3	2	0.235786034	2490	FALSE	2490
4930	563.5546206	189	K8C340	8	340	2	0.066754603	4930	FALSE	4930					4720	30.73723223	51	K13C148	13	148	4	0.437655392	4720	FALSE	4720						2491	-154.5393836	75	K23C4	23	4	2	0.177194969	2491	FALSE	2491
4934	576.5546206	189	K8C344	8	344	4	0.092541122	4934	FALSE	4934					4721	33.73723223	51	K13C149	13	149	2	0.511346396	4721	FALSE	4721						2492	-139.7893836	75	K23C5	23	5	4	0.244767945	2492	FALSE	2492
4935	569.5546206	189	K8C345	8	345	2	0.095741396	4935	FALSE	4935					4722	36.23723223	51	K13C150	13	150	2	0.744719282	4722	FALSE	4722						2493	-134.7893836	75	K23C6	23	6	2	0.546439183	2493	FALSE	2493
4936	580.0546206	189	K8C346	8	346	3	0.06902339	4936	FALSE	4936					4724	43.57056556	51	K13C152	13	152	2	0.569288458	4724	FALSE	4724						2494	-132.7893836	75	K23C7	23	7	4	0.645382986	2494	FALSE	2494
4938	590.5546206	189	K8C348	8	348	3	0.076937736	4938	FALSE	4938					4725	45.57056556	51	K13C153	13	153	2	0.37008169	4725	FALSE	4725						2495	-126.7893836	75	K23C8	23	8	5	0.53482648	2495	FALSE	2495
4939	592.5546206	189	K8C349	8	349	2	0.055659688	4939	FALSE	4939					4727	226.3335021	51	K13C155	13	155	6	0.28795745	4727	FALSE	4727						2497	-85.78938356	75	K23C10	23	10	38	0.381702437	2497	FALSE	2497
4941	596.5546206	189	K8C351	8	351	2	0.068258134	4941	FALSE	4941					4728	56.07056556	51	K13C156	13	156	2	0.984126984	4728	FALSE	4728						2498	-102.2893836	75	K23C11	23	11	4	0.216964811	2498	FALSE	2498
4942	611.5546206	189	K8C352	8	352	5	0.086528191	4942	FALSE	4942					4729	58.07056556	51	K13C157	13	157	4	0.500526098	4729	FALSE	4729						2499	-142.2893836	75	K23C12	23	12	2	0.268593624	2499	FALSE	2499
4944	609.0546206	189	K8C354	8	354	4	0.062876813	4944	FALSE	4944					4730	60.07056556	51	K13C158	13	158	2	0.56912227	4730	FALSE	4730						2500	-76.28938356	75	K23C13	23	13	11	0.686308591	2500	FALSE	2500
4945	605.5546206	189	K8C355	8	355	2	0.045455607	4945	FALSE	4945					4731	67.07056556	51	K13C159	13	159	2	0.733406318	4731	FALSE	4731						2501	-64.78938356	75	K23C14	23	14	39	0.64604796	2501	FALSE	2501
4951	607.0546206	189	K8C361	8	361	2	0.053321253	4951	FALSE	4951					4735	89.25473223	51	K13C163	13	163	3	0.350819122	4735	FALSE	4735						2502	-27.28938356	75	K23C15	23	15	23	0.798159696	2502	FALSE	2502
4955	656.0546206	189	K8C365	8	365	9	0.156912537	4955	FALSE	4955					4738	96.57056556	51	K13C166	13	166	2	0.984126984	4738	FALSE	4738						2504	10.21061644	75	K23C17	23	17	12	0.685942735	2504	FALSE	2504
4956	651.0546206	189	K8C366	8	366	4	0.112688281	4956	FALSE	4956					4739	-31.24526777	51	K13C167	13	167	2	0.321311974	4739	FALSE	4739						2506	33.71061644	75	K23C19	23	19	18	0.481841121	2506	FALSE	2506
4958	658.0546206	189	K8C368	8	368	8	0.172301165	4958	FALSE	4958					4743	145.2547322	51	K13C171	13	171	2	0.669456713	4743	FALSE	4743						2507	44.71061644	75	K23C20	23	20	2	0.31608094	2507	FALSE	2507
4960	667.3046206	189	K8C370	8	370	3	0.077880521	4960	FALSE	4960					4744	148.2547322	51	K13C172	13	172	5	0.312380915	4744	FALSE	4744						2508	50.71061644	75	K23C21	23	21	2	0.268830081	2508	FALSE	2508
4966	704.0546206	189	K8C376	8	376	8	0.277015245	4966	FALSE	4966					4747	47.75473223	51	K13C175	13	175	2	0.683698346	4747	FALSE	4747						2509	52.71061644	75	K23C22	23	22	2	0.238839453	2509	FALSE	2509
4969	720.0546206	189	K8C379	8	379	2	0.598666589	4969	FALSE	4969					4748	158.7547322	51	K13C176	13	176	2	0.245359007	4748	FALSE	4748						2510	53.71061644	75	K23C23	23	23	2	0.238839453	2510	FALSE	2510
4970	722.0546206	189	K8C380	8	380	2	0.432692051	4970	FALSE	4970					4749	161.7547322	51	K13C177	13	177	3	0.736710996	4749	FALSE	4749						2511	285.9606164	75	K23C24	23	24	30	0.30739578	2511	FALSE	2511
4971	272.0546206	189	K8C381	8	381	2	0.315353379	4971	FALSE	4971					4751	122.0835021	51	K13C179	13	179	5	0.234834451	4751	FALSE	4751						2515	77.71061644	75	K23C28	23	28	13	0.187732947	2515	FALSE	2515
4972	264.5546206	189	K8C382	8	382	2	0.233870824	4972	FALSE	4972					4754	193.5835021	51	K13C182	13	182	2	0.928571429	4754	FALSE	4754						2517	101.4606164	75	K23C30	23	30	3	0.359489355	2517	FALSE	2517
4974	735.0546206	189	K8C384	8	384	2	0.236551496	4974	FALSE	4974					4758	208.3335021	51	K13C186	13	186	2	0.680432693	4758	FALSE	4758						2518	104.9606164	75	K23C31	23	31	24	0.675458412	2518	FALSE	2518
4975	737.5546206	189	K8C385	8	385	2	0.13594829	4975	FALSE	4975					4760	217.3335021	51	K13C188	13	188	3	0.973544974	4760	FALSE	4760						2519	105.9606164	75	K23C32	23	32	2	0.296791147	2519	FALSE	2519
4977	742.5546206	189	K8C387	8	387	3	0.251609583	4977	FALSE	4977					4764	233.8335021	51	K13C192	13	192	5	0.56832082	4764	FALSE	4764						2520	123.4606164	75	K23C33	23	33	2	0.285787975	2520	FALSE	2520
4979	742.0546206	189	K8C389	8	389	2	0.236551496	4979	FALSE	4979					4768	245.8335021	51	K13C196	13	196	2	0.559068243	4768	FALSE	4768						2521	252.9606164	75	K23C34	23	34	18	0.289879248	2521	FALSE	2521
4980	290.0546206	189	K8C390	8	390	2	0.139266097	4980	FALSE	4980					4773	274.5001687	51	K13C201	13	201	3	0.418993679	4773	FALSE	4773						2522	140.4606164	75	K23C35	23	35	19	0.586321167	2522	FALSE	2522
4981	276.0546206	189	K8C391	8	391	2	0.402327358	4981	FALSE	4981					4774	283.5001687	51	K13C202	13	202	4	0.567698502	4774	FALSE	4774						2526	197.4606164	75	K23C39	23	39	14	0.328736972	2526	FALSE	2526
4995	776.0546206	189	K8C405	8	405	2	0.513985401	4995	FALSE	4995					4776	319.5001687	51	K13C204	13	204	5	0.346171587	4776	FALSE	4776						2527	227.4606164	75	K23C40	23	40	20	0.336426715	2527	FALSE	2527
4996	782.0546206	189	K8C406	8	406	7	0.114587034	4996	FALSE	4996					4779	305.5001687	51	K13C207	13	207	2	0.575057248	4779	FALSE	4779						2528	246.4606164	75	K23C41	23	41	2	0.253493388	2528	FALSE	2528
4997	780.0546206	189	K8C407	8	407	2	0.105274368	4997	FALSE	4997					4780	311.0001687	51	K13C208	13	208	3	0.671743071	4780	FALSE	4780						2529	248.4606164	75	K23C42	23	42	2	0.244121317	2529	FALSE	2529
4998	788.0546206	189	K8C408	8	408	2	0.088202154	4998	FALSE	4998					4785	348.5279465	51	K13C213	13	213	2	0.420247474	4785	FALSE	4785						2530	250.4606164	75	K23C43	23	43	2	0.348186019	2530	FALSE	2530
5004	804.0546206	189	K8C414	8	414	2	0.221027704	5004	FALSE	5004					4791	368.5279465	51	K13C219	13	219	2	0.365653093	4791	FALSE	4791						2531	270.4606164	75	K23C44	23	44	6	0.291972116	2531	FALSE	2531
5006	808.0546206	189	K8C416	8	416	3	0.269366988	5006	FALSE	5006					4792	371.5279465	51	K13C220	13	220	2	0.231923199	4792	FALSE	4792						2533	320.4606164	75	K23C46	23	46	3	0.260467927	2533	FALSE	2533
5008	328.0546206	189	K8C418	8	418	2	0.134164057	5008	FALSE	5008					4793	375.0279465	51	K13C221	13	221	2	0.380238631	4793	FALSE	4793						2535	60.21061644	74	K24C1	24	1	8	0.234597997	2535	FALSE	2535
5009	811.0546206	189	K8C419	8	419	3	0.269366988	5009	FALSE	5009					4795	335.5279465	51	K13C223	13	223	2	0.231895032	4795	FALSE	4795						2536	-155.5393836	74	K24C2	24	2	20	0.298721087	2536	FALSE	2536
5010	813.0546206	189	K8C420	8	420	2	0.18966506	5010	FALSE	5010					4796	383.5279465	51	K13C224	13	224	2	0.35019891	4796	FALSE	4796						2537	-139.7893836	74	K24C3	24	3	6	0.189746419	2537	FALSE	2537
5011	815.0546206	189	K8C421	8	421	2	0.416488258	5011	FALSE	5011					4802	401.7779465	51	K13C230	13	230	2	0.36788262	4802	FALSE	4802						2538	-134.7893836	74	K24C4	24	4	2	0.546439183	2538	FALSE	2538
5012	817.0546206	189	K8C422	8	422	2	0.147554915	5012	FALSE	5012					4804	405.7779465	51	K13C232	13	232	2	0.739795124	4804	FALSE	4804						2539	-132.7893836	74	K24C5	24	5	4	0.645382986	2539	FALSE	2539
5024	878.2338741	189	K8C434	8	434	3	0.112045089	5024	FALSE	5024					4812	395.2779465	51	K13C240	13	240	3	0.56929937	4812	FALSE	4812						2540	-126.7893836	74	K24C6	24	6	5	0.53482648	2540	FALSE	2540
5025	880.2338741	189	K8C435	8	435	3	0.509204682	5025	FALSE	5025					4815	449.2779465	51	K13C243	13	243	2	0.984126984	4815	FALSE	4815						2542	-86.28938356	74	K24C8	24	8	20	0.235358127	2542	FALSE	2542
5026	402.7338741	189	K8C436	8	436	4	0.136122072	5026	FALSE	5026					4818	463.6529465	51	K13C246	13	246	2	0.271921908	4818	FALSE	4818						2543	-85.28938356	74	K24C9	24	9	18	0.227026211	2543	FALSE	2543
5027	884.2338741	189	K8C437	8	437	4	0.149518978	5027	FALSE	5027					4819	287.6529465	51	K13C247	13	247	2	0.226012476	4819	FALSE	4819						2544	-102.2893836	74	K24C10	24	10	4	0.216964811	2544	FALSE	2544
5028	887.2338741	189	K8C438	8	438	3	0.12398022	5028	FALSE	5028					4822	471.6529465	51	K13C250	13	250	2	0.651386343	4822	FALSE	4822						2545	-142.2893836	74	K24C11	24	11	2	0.268593624	2545	FALSE	2545
5029	898.6088741	189	K8C439	8	439	5	0.190806893	5029	FALSE	5029					4823	474.6529465	51	K13C251	13	251	2	0.437808583	4823	FALSE	4823						2546	-76.28938356	74	K24C12	24	12	11	0.686308591	2546	FALSE	2546
5031	916.1088741	189	K8C441	8	441	4	0.155299118	5031	FALSE	5031					4825	305.6529465	51	K13C253	13	253	2	0.280605106	4825	FALSE	4825						2547	-64.78938356	74	K24C13	24	13	53	0.813367466	2547	FALSE	2547
5032	918.1088741	189	K8C442	8	442	3	0.147192876	5032	FALSE	5032					4828	491.6529465	51	K13C256	13	256	2	0.663361494	4828	FALSE	4828						2548	-27.28938356	74	K24C14	24	14	24	0.807915251	2548	FALSE	2548
5033	926.1088741	189	K8C443	8	443	7	0.131880202	5033	FALSE	5033					4831	502.6529465	51	K13C259	13	259	2	0.925788914	4831	FALSE	4831						2549	10.21061644	74	K24C15	24	15	12	0.685942735	2549	FALSE	2549
5034	922.1088741	189	K8C444	8	444	4	0.111589601	5034	FALSE	5034					4832	506.6529465	51	K13C260	13	260	2	0.263020878	4832	FALSE	4832						2551	33.71061644	74	K24C17	24	17	22	0.515145873	2551	FALSE	2551
5035	928.1088741	189	K8C445	8	445	2	0.064755582	5035	FALSE	5035					4841	377.1529465	51	K13C269	13	269	3	0.215395773	4841	FALSE	4841						2552	44.71061644	74	K24C18	24	18	2	0.31608094	2552	FALSE	2552
5036	930.1088741	189	K8C446	8	446	3	0.13838026	5036	FALSE	5036					4848	572.6529465	51	K13C276	13	276	3	0.418988847	4848	FALSE	4848						2553	50.71061644	74	K24C19	24	19	2	0.268830081	2553	FALSE	2553
5037	912.6088741	189	K8C447	8	447	2	0.087852624	5037	FALSE	5037					4851	581.1529465	51	K13C279	13	279	2	0.802170834	4851	FALSE	4851						2554	285.2106164	74	K24C20	24	20	3	0.237298129	2554	FALSE	2554
5038	944.1088741	189	K8C448	8	448	2	0.068723836	5038	FALSE	5038					4856	602.1529465	51	K13C284	13	284	2	0.842248697	4856	FALSE	4856						2558	77.71061644	74	K24C24	24	24	13	0.187732947	2558	FALSE	2558
5042	623.2429261	189	K8C452	8	452	10	0.083828503	5042	FALSE	5042					4862	-47.76276777	51	K13C290	13	290	2	0.174340125	4862	FALSE	4862						2560	101.4606164	74	K24C26	24	26	3	0.359489355	2560	FALSE	2560
5046	1102.367926	189	K8C456	8	456	7	0.084942292	5046	FALSE	5046					4865	630.1529465	51	K13C293	13	293	2	0.549337316	4865	FALSE	4865						2561	104.9606164	74	K24C27	24	27	26	0.671623088	2561	FALSE	2561
5053	1097.867926	189	K8C463	8	463	2	0.080898632	5053	FALSE	5053					4875	188.0835021	51	K13C303	13	303	2	0.251986632	4875	FALSE	4875						2562	123.4606164	74	K24C28	24	28	2	0.285787975	2562	FALSE	2562
5056	1185.242926	189	K8C466	8	466	3	0.048765008	5056	FALSE	5056					4885	-608.1607226	50	K14C1	14	1	2	0.452586116	4885	FALSE	4885						2563	252.9606164	74	K24C29	24	29	18	0.289879248	2563	FALSE	2563
5057	1110.367926	189	K8C467	8	467	2	0.080277912	5057	FALSE	5057					4887	-218.7635895	50	K14C3	14	3	19	0.363112668	4887	FALSE	4887						2564	140.4606164	74	K24C30	24	30	19	0.586321167	2564	FALSE	2564
5059	597.1873705	189	K8C469	8	469	5	0.098566967	5059	FALSE	5059					4889	-584.213809	50	K14C5	14	5	9	0.353926335	4889	FALSE	4889						2568	227.4606164	74	K24C34	24	34	22	0.341914272	2568	FALSE	2568
5062	1237.742926	189	K8C472	8	472	3	0.124441008	5062	FALSE	5062					4890	81.07056556	50	K14C6	14	6	17	0.669071782	4890	FALSE	4890						2569	246.4606164	74	K24C35	24	35	2	0.253493388	2569	FALSE	2569
5072	1148.242926	189	K8C482	8	482	2	0.075467417	5072	FALSE	5072					4892	-575.3829448	50	K14C8	14	8	3	0.440137385	4892	FALSE	4892						2570	250.4606164	74	K24C36	24	36	2	0.348186019	2570	FALSE	2570
5096	1203.242926	189	K8C506	8	506	2	0.137875961	5096	FALSE	5096					4893	229.2501687	50	K14C9	14	9	12	0.260248872	4893	FALSE	4893						2571	270.4606164	74	K24C37	24	37	7	0.233634155	2571	FALSE	2571
5113	1244.492926	189	K8C523	8	523	2	0.21470602	5113	FALSE	5113					4895	-568.3829448	50	K14C11	14	11	4	0.546753476	4895	FALSE	4895						2572	286.7106164	74	K24C38	24	38	27	0.299128412	2572	FALSE	2572
5119	1259.992926	189	K8C529	8	529	2	0.111153128	5119	FALSE	5119					4896	-565.3829448	50	K14C12	14	12	4	0.215181594	4896	FALSE	4896						2573	320.4606164	74	K24C39	24	39	3	0.260467927	2573	FALSE	2573
5135	1329.492926	189	K8C545	8	545	9	0.127587427	5135	FALSE	5135					4897	-562.3829448	50	K14C13	14	13	2	0.984126984	4897	FALSE	4897						2575	60.21061644	73	K25C1	25	1	9	0.176422249	2575	FALSE	2575
5136	1324.992926	189	K8C546	8	546	6	0.104418107	5136	FALSE	5136					4900	-542.3829448	50	K14C16	14	16	6	0.337971608	4900	FALSE	4900						2576	-156.0393836	73	K25C2	25	2	14	0.27088352	2576	FALSE	2576
5141	1320.992926	189	K8C551	8	551	13	0.110723031	5141	FALSE	5141					4902	-536.8829448	50	K14C18	14	18	6	0.87962963	4902	FALSE	4902						2577	-155.0393836	73	K25C3	25	3	6	0.21657918	2577	FALSE	2577
5142	1314.992926	189	K8C552	8	552	2	0.064935477	5142	FALSE	5142					4903	-526.0496115	50	K14C19	14	19	6	0.644969847	4903	FALSE	4903						2578	-142.2893836	73	K25C4	25	4	4	0.183624526	2578	FALSE	2578
5144	1327.492926	189	K8C554	8	554	2	0.066919604	5144	FALSE	5144					4904	-523.0496115	50	K14C20	14	20	3	0.536072817	4904	FALSE	4904						2579	-139.7893836	73	K25C5	25	5	4	0.244767945	2579	FALSE	2579
5154	-692.6428108	188	K9C1	9	1	2	0.150230376	5154	FALSE	5154					4905	-384.9788673	50	K14C21	14	21	3	0.362519089	4905	FALSE	4905						2580	-134.7893836	73	K25C6	25	6	2	0.546439183	2580	FALSE	2580
5156	-688.1428108	188	K9C3	9	3	4	0.162705649	5156	FALSE	5156					4906	-379.3538673	50	K14C22	14	22	3	0.348120226	4906	FALSE	4906						2581	-132.7893836	73	K25C7	25	7	4	0.645382986	2581	FALSE	2581
5157	-683.3928108	188	K9C4	9	4	3	0.260900072	5157	FALSE	5157					4907	-371.0969229	50	K14C23	14	23	2	0.363369167	4907	FALSE	4907						2582	-126.7893836	73	K25C8	25	8	5	0.53482648	2582	FALSE	2582
5158	-680.8928108	188	K9C5	9	5	2	0.347233609	5158	FALSE	5158					4909	-366.0969229	50	K14C25	14	25	3	0.345055636	4909	FALSE	4909						2584	-86.28938356	73	K25C10	25	10	38	0.381702437	2584	FALSE	2584
5159	-676.8928108	188	K9C6	9	6	2	0.223657015	5159	FALSE	5159					4910	-117.0760895	50	K14C26	14	26	8	0.817642386	4910	FALSE	4910						2585	-102.2893836	73	K25C11	25	11	4	0.216964811	2585	FALSE	2585
5160	-674.3928108	188	K9C7	9	7	2	0.132212579	5160	FALSE	5160					4911	-361.0969229	50	K14C27	14	27	2	0.477363763	4911	FALSE	4911						2586	-76.28938356	73	K25C12	25	12	11	0.686308591	2586	FALSE	2586
5161	-600.3928108	188	K9C8	9	8	8	0.265306918	5161	FALSE	5161					4912	-358.0969229	50	K14C28	14	28	2	0.549026152	4912	FALSE	4912						2587	-64.78938356	73	K25C13	25	13	53	0.813367466	2587	FALSE	2587
5162	-671.3928108	188	K9C9	9	9	2	0.122323233	5162	FALSE	5162					4915	-347.0969229	50	K14C31	14	31	5	0.409771213	4915	FALSE	4915						2588	-27.28938356	73	K25C14	25	14	24	0.807915251	2588	FALSE	2588
5164	-664.8928108	188	K9C11	9	11	2	0.065373872	5164	FALSE	5164					4916	-340.2219229	50	K14C32	14	32	3	0.557974301	4916	FALSE	4916						2589	10.21061644	73	K25C15	25	15	12	0.685942735	2589	FALSE	2589
5168	-664.1428108	188	K9C15	9	15	3	0.263815524	5168	FALSE	5168					4917	-336.5969229	50	K14C33	14	33	4	0.340056544	4917	FALSE	4917						2591	33.71061644	73	K25C17	25	17	24	0.540119868	2591	FALSE	2591
5169	-665.1428108	188	K9C16	9	16	2	0.154056906	5169	FALSE	5169					4920	-329.5969229	50	K14C36	14	36	2	0.42189902	4920	FALSE	4920						2592	44.71061644	73	K25C18	25	18	2	0.31608094	2592	FALSE	2592
5170	-653.1428108	188	K9C17	9	17	3	0.478928168	5170	FALSE	5170					4921	-326.5969229	50	K14C37	14	37	2	0.512831613	4921	FALSE	4921						2593	285.2106164	73	K25C19	25	19	3	0.237298129	2593	FALSE	2593
5171	-650.1428108	188	K9C18	9	18	3	0.488758316	5171	FALSE	5171					4923	-282.3469229	50	K14C39	14	39	4	0.338868477	4923	FALSE	4923						2596	77.71061644	73	K25C22	25	22	13	0.187732947	2596	FALSE	2596
5172	726.0546206	188	K9C19	9	19	5	0.431633346	5172	FALSE	5172					4925	-313.5969229	50	K14C41	14	41	2	0.325410384	4925	FALSE	4925						2598	101.4606164	73	K25C24	25	24	3	0.359489355	2598	FALSE	2598
5173	-646.1428108	188	K9C20	9	20	4	0.061456335	5173	FALSE	5173					4926	371.5279465	50	K14C42	14	42	3	0.218255168	4926	FALSE	4926						2599	104.4606164	73	K25C25	25	25	24	0.675458412	2599	FALSE	2599
5175	-640.1428108	188	K9C22	9	22	2	0.093791055	5175	FALSE	5175					4927	-202.7635895	50	K14C43	14	43	6	0.425500698	4927	FALSE	4927						2600	105.4606164	73	K25C26	25	26	2	0.296791147	2600	FALSE	2600
5176	-637.1428108	188	K9C23	9	23	2	0.258479717	5176	FALSE	5176					4929	-305.5969229	50	K14C45	14	45	2	0.608496142	4929	FALSE	4929						2601	123.4606164	73	K25C27	25	27	2	0.285787975	2601	FALSE	2601
5177	-633.3928108	188	K9C24	9	24	2	0.139266097	5177	FALSE	5177					4930	84.07056556	50	K14C46	14	46	6	0.324919542	4930	FALSE	4930						2602	252.9606164	73	K25C28	25	28	18	0.289879248	2602	FALSE	2602
5178	-630.3928108	188	K9C25	9	25	2	0.077636771	5178	FALSE	5178					4933	-287.6802562	50	K14C49	14	49	2	0.423709213	4933	FALSE	4933						2603	140.4606164	73	K25C29	25	29	19	0.586321167	2603	FALSE	2603
5179	-627.3928108	188	K9C26	9	26	2	0.163280805	5179	FALSE	5179					4934	191.5835021	50	K14C50	14	50	6	0.548946359	4934	FALSE	4934						2607	227.4606164	73	K25C33	25	33	24	0.353170859	2607	FALSE	2607
5183	-613.3928108	188	K9C30	9	30	2	0.321333137	5183	FALSE	5183					4935	130.2547322	50	K14C51	14	51	5	0.293514051	4935	FALSE	4935						2608	250.4606164	73	K25C34	25	34	2	0.348186019	2608	FALSE	2608
5187	-606.8928108	188	K9C34	9	34	6	0.074380922	5187	FALSE	5187					4936	-276.5969229	50	K14C52	14	52	2	0.984126984	4936	FALSE	4936						2609	269.9606164	73	K25C35	25	35	6	0.291972116	2609	FALSE	2609
5188	-603.3928108	188	K9C35	9	35	2	0.069287174	5188	FALSE	5188					4937	308.5001687	50	K14C53	14	53	3	0.245167428	4937	FALSE	4937						2611	286.2106164	73	K25C37	25	37	26	0.325013205	2611	FALSE	2611
5189	-601.3928108	188	K9C36	9	36	4	0.208721072	5189	FALSE	5189					4938	-271.5969229	50	K14C54	14	54	2	0.522466482	4938	FALSE	4938						2612	320.4606164	73	K25C38	25	38	3	0.260467927	2612	FALSE	2612
5190	-576.3928108	188	K9C37	9	37	7	0.098557757	5190	FALSE	5190					4939	-269.5969229	50	K14C55	14	55	4	0.173849318	4939	FALSE	4939						2615	59.71061644	72	K26C1	26	1	2	0.183820553	2615	FALSE	2615
5191	-596.3928108	188	K9C38	9	38	2	0.100368723	5191	FALSE	5191					4941	-262.0969229	50	K14C57	14	57	4	0.517209436	4941	FALSE	4941						2616	-156.0393836	72	K26C2	26	2	14	0.27088352	2616	FALSE	2616
5192	-594.3928108	188	K9C39	9	39	2	0.056874825	5192	FALSE	5192					4942	-260.0969229	50	K14C58	14	58	2	0.543259967	4942	FALSE	4942						2617	-155.0393836	72	K26C3	26	3	6	0.21657918	2617	FALSE	2617
5194	-589.3928108	188	K9C41	9	41	2	0.047756562	5194	FALSE	5194					4943	-251.3469229	50	K14C59	14	59	3	0.521289338	4943	FALSE	4943						2618	-142.2893836	72	K26C4	26	4	8	0.185507635	2618	FALSE	2618
5196	-580.3928108	188	K9C43	9	43	2	0.086050092	5196	FALSE	5196					4944	-136.0760895	50	K14C60	14	60	5	0.555054382	4944	FALSE	4944						2619	-134.7893836	72	K26C5	26	5	2	0.546439183	2619	FALSE	2619
5197	-578.3928108	188	K9C44	9	44	2	0.12912568	5197	FALSE	5197					4945	-246.3469229	50	K14C61	14	61	2	0.287356361	4945	FALSE	4945						2620	-132.7893836	72	K26C6	26	6	4	0.645382986	2620	FALSE	2620
5209	-564.1428108	188	K9C56	9	56	11	0.227665644	5209	FALSE	5209					4946	-244.3469229	50	K14C62	14	62	2	0.575560595	4946	FALSE	4946						2621	-126.7893836	72	K26C7	26	7	5	0.53482648	2621	FALSE	2621
5210	-533.6428108	188	K9C57	9	57	4	0.129431339	5210	FALSE	5210					4947	-241.8469229	50	K14C63	14	63	2	0.984126984	4947	FALSE	4947						2623	-86.28938356	72	K26C9	26	9	38	0.381702437	2623	FALSE	2623
5211	-531.1428108	188	K9C58	9	58	2	0.096897773	5211	FALSE	5211					4948	-237.8469229	50	K14C64	14	64	3	0.592101395	4948	FALSE	4948						2624	-102.7893836	72	K26C10	26	10	2	0.242503024	2624	FALSE	2624
5212	-529.1428108	188	K9C59	9	59	2	0.266870078	5212	FALSE	5212					4949	-234.0969229	50	K14C65	14	65	4	0.627352904	4949	FALSE	4949						2625	-101.7893836	72	K26C11	26	11	2	0.242503024	2625	FALSE	2625
5213	-527.1428108	188	K9C60	9	60	2	0.142154658	5213	FALSE	5213					4951	-230.0969229	50	K14C67	14	67	2	0.53391999	4951	FALSE	4951						2626	-76.28938356	72	K26C12	26	12	11	0.686308591	2626	FALSE	2626
5214	-516.8719775	188	K9C61	9	61	7	0.23068435	5214	FALSE	5214					4957	-264.2635895	50	K14C73	14	73	2	0.299348003	4957	FALSE	4957						2627	-64.78938356	72	K26C13	26	13	53	0.813367466	2627	FALSE	2627
5216	-509.8719775	188	K9C63	9	63	2	0.1200643	5216	FALSE	5216					4958	-206.2635895	50	K14C74	14	74	2	0.333058577	4958	FALSE	4958						2628	-27.28938356	72	K26C14	26	14	24	0.807915251	2628	FALSE	2628
5217	-508.8719775	188	K9C64	9	64	2	0.11751328	5217	FALSE	5217					4961	-160.0127678	50	K14C77	14	77	8	0.235956846	4961	FALSE	4961						2629	10.21061644	72	K26C15	26	15	12	0.685942735	2629	FALSE	2629
5218	-506.3719775	188	K9C65	9	65	2	0.150160938	5218	FALSE	5218					4962	-193.7635895	50	K14C78	14	78	4	0.392884261	4962	FALSE	4962						2631	33.71061644	72	K26C17	26	17	26	0.543243777	2631	FALSE	2631
5219	-504.3719775	188	K9C66	9	66	2	0.180147771	5219	FALSE	5219					4963	-189.0760895	50	K14C79	14	79	2	0.489183564	4963	FALSE	4963						2632	60.71061644	72	K26C18	26	18	7	0.179147133	2632	FALSE	2632
5220	-502.3719775	188	K9C67	9	67	2	0.112699346	5220	FALSE	5220					4967	-177.0760895	50	K14C83	14	83	2	0.294016406	4967	FALSE	4967						2633	286.2106164	72	K26C19	26	19	45	0.244037866	2633	FALSE	2633
5221	-497.3719775	188	K9C68	9	68	3	0.163166576	5221	FALSE	5221					4968	700.1529465	50	K14C84	14	84	3	0.411030772	4968	FALSE	4968						2637	101.4606164	72	K26C23	26	23	3	0.359489355	2637	FALSE	2637
5229	-460.3719775	188	K9C76	9	76	2	0.367109602	5229	FALSE	5229					4969	-215.5760895	50	K14C85	14	85	2	0.376090165	4969	FALSE	4969						2638	104.4606164	72	K26C24	26	24	26	0.687450474	2638	FALSE	2638
5230	-458.3719775	188	K9C77	9	77	2	0.11631263	5230	FALSE	5230					4970	-171.0760895	50	K14C86	14	86	3	0.640219249	4970	FALSE	4970						2639	105.4606164	72	K26C25	26	25	2	0.296791147	2639	FALSE	2639
5231	-456.3719775	188	K9C78	9	78	2	0.149686396	5231	FALSE	5231					4971	375.0279465	50	K14C87	14	87	3	0.371945248	4971	FALSE	4971						2640	252.9606164	72	K26C26	26	26	18	0.289879248	2640	FALSE	2640
5232	-454.3719775	188	K9C79	9	79	2	0.062192238	5232	FALSE	5232					4973	-162.0760895	50	K14C89	14	89	2	0.529671855	4973	FALSE	4973						2641	140.4606164	72	K26C27	26	27	21	0.318203067	2641	FALSE	2641
5233	-445.9969775	188	K9C80	9	80	6	0.076812366	5233	FALSE	5233					4974	-236.0760895	50	K14C90	14	90	2	0.388318467	4974	FALSE	4974						2643	227.4606164	72	K26C29	26	29	24	0.353170859	2643	FALSE	2643
5234	-441.1219775	188	K9C81	9	81	5	0.136232272	5234	FALSE	5234					4975	-152.0760895	50	K14C91	14	91	2	0.357600436	4975	FALSE	4975						2644	250.4606164	72	K26C30	26	30	2	0.348186019	2644	FALSE	2644
5235	-438.6219775	188	K9C82	9	82	2	0.137084268	5235	FALSE	5235					4977	-145.0760895	50	K14C93	14	93	4	0.879299928	4977	FALSE	4977						2645	269.9606164	72	K26C31	26	31	6	0.291972116	2645	FALSE	2645
5238	-434.1219775	188	K9C85	9	85	2	0.137084268	5238	FALSE	5238					4978	-141.0760895	50	K14C94	14	94	4	0.194328945	4978	FALSE	4978						2649	281.6064498	71	K27C1	27	1	20	0.206029223	2649	FALSE	2649
5239	-430.1219775	188	K9C86	9	86	3	0.308913521	5239	FALSE	5239					4980	-132.0760895	50	K14C96	14	96	5	0.284397797	4980	FALSE	4980						2650	-156.0393836	71	K27C2	27	2	28	0.312927343	2650	FALSE	2650
5240	-492.1219775	188	K9C87	9	87	3	0.364374837	5240	FALSE	5240					4981	-127.0760895	50	K14C97	14	97	2	0.868034404	4981	FALSE	4981						2651	-134.7893836	71	K27C3	27	3	2	0.546439183	2651	FALSE	2651
5241	-385.1219775	188	K9C88	9	88	5	0.050834094	5241	FALSE	5241					4982	-124.5760895	50	K14C98	14	98	2	0.720905358	4982	FALSE	4982						2652	-132.7893836	71	K27C4	27	4	4	0.645382986	2652	FALSE	2652
5243	-423.1219775	188	K9C90	9	90	4	0.150253317	5243	FALSE	5243					4983	-122.5760895	50	K14C99	14	99	2	0.444603185	4983	FALSE	4983						2653	-126.7893836	71	K27C5	27	5	5	0.53482648	2653	FALSE	2653
5244	286.8046206	188	K9C91	9	91	5	0.047914599	5244	FALSE	5244					4984	-119.5760895	50	K14C100	14	100	2	0.18536701	4984	FALSE	4984						2655	-86.28938356	71	K27C7	27	7	38	0.381702437	2655	FALSE	2655
5248	-404.1219775	188	K9C95	9	95	2	0.056469488	5248	FALSE	5248					4985	-194.5760895	50	K14C101	14	101	3	0.577173091	4985	FALSE	4985						2656	-102.7893836	71	K27C8	27	8	4	0.216964811	2656	FALSE	2656
5250	-400.1219775	188	K9C97	9	97	2	0.333900633	5250	FALSE	5250					4986	-107.5760895	50	K14C102	14	102	2	0.938502015	4986	FALSE	4986						2657	-76.28938356	71	K27C9	27	9	11	0.686308591	2657	FALSE	2657
5256	-376.6219775	188	K9C103	9	103	2	0.139089174	5256	FALSE	5256					4987	162.2779465	50	K14C103	14	103	3	0.409609037	4987	FALSE	4987						2658	-64.78938356	71	K27C10	27	10	53	0.813367466	2658	FALSE	2658
5257	-372.1219775	188	K9C104	9	104	2	0.162877516	5257	FALSE	5257					4989	-101.5760895	50	K14C105	14	105	2	0.290538405	4989	FALSE	4989						2659	-27.28938356	71	K27C11	27	11	24	0.807915251	2659	FALSE	2659
5258	-193.5108664	188	K9C105	9	105	6	0.051171925	5258	FALSE	5258					4991	-96.57608953	50	K14C107	14	107	2	0.521893216	4991	FALSE	4991						2660	10.21061644	71	K27C12	27	12	12	0.685942735	2660	FALSE	2660
5259	-456.1219775	188	K9C106	9	106	2	0.157090454	5259	FALSE	5259					4996	203.3335021	50	K14C112	14	112	3	0.301717494	4996	FALSE	4996						2662	33.21061644	71	K27C14	27	14	24	0.540119868	2662	FALSE	2662
5260	-366.1219775	188	K9C107	9	107	2	0.467487982	5260	FALSE	5260					4997	-82.57608953	50	K14C113	14	113	3	0.408900363	4997	FALSE	4997						2663	34.21061644	71	K27C15	27	15	2	0.31608094	2663	FALSE	2663
5263	-359.6219775	188	K9C110	9	110	4	0.110181853	5263	FALSE	5263					4998	379.6529465	50	K14C114	14	114	4	0.333897215	4998	FALSE	4998						2664	286.7453387	71	K27C16	27	16	30	0.30739578	2664	FALSE	2664
5264	-356.6219775	188	K9C111	9	111	2	0.07373325	5264	FALSE	5264					5000	-128.5127678	50	K14C116	14	116	3	0.438746639	5000	FALSE	5000						2668	269.9606164	71	K27C20	27	20	7	0.156855171	2668	FALSE	2668
5265	-354.1219775	188	K9C112	9	112	2	0.184543399	5265	FALSE	5265					5001	-201.7635895	50	K14C117	14	117	2	0.3427154	5001	FALSE	5001						2670	101.4606164	71	K27C22	27	22	3	0.359489355	2670	FALSE	2670
5266	-353.1219775	188	K9C113	9	113	2	0.184543399	5266	FALSE	5266					5003	-52.51276777	50	K14C119	14	119	5	0.250599897	5003	FALSE	5003						2671	104.4606164	71	K27C23	27	23	26	0.687450474	2671	FALSE	2671
5267	-349.1219775	188	K9C114	9	114	4	0.235773837	5267	FALSE	5267					5005	-35.26276777	50	K14C121	14	121	3	0.478685274	5005	FALSE	5005						2672	105.4606164	71	K27C24	27	24	2	0.296791147	2672	FALSE	2672
5269	-345.6219775	188	K9C116	9	116	3	0.096244106	5269	FALSE	5269					5006	-50.51276777	50	K14C122	14	122	5	0.236127182	5006	FALSE	5006						2673	252.9606164	71	K27C25	27	25	18	0.289879248	2673	FALSE	2673
5270	-343.6219775	188	K9C117	9	117	2	0.051722841	5270	FALSE	5270					5008	-28.26276777	50	K14C124	14	124	2	0.494413931	5008	FALSE	5008						2674	139.4606164	71	K27C26	27	26	19	0.586321167	2674	FALSE	2674
5271	-354.6219775	188	K9C118	9	118	2	0.140789855	5271	FALSE	5271					5011	337.0279465	50	K14C127	14	127	7	0.273268312	5011	FALSE	5011						2678	227.4606164	71	K27C30	27	30	24	0.353170859	2678	FALSE	2678
5272	-340.6219775	188	K9C119	9	119	2	0.123377655	5272	FALSE	5272					5012	-13.76276777	50	K14C128	14	128	2	0.843556435	5012	FALSE	5012						2679	250.4606164	71	K27C31	27	31	2	0.348186019	2679	FALSE	2679
5276	-329.6219775	188	K9C123	9	123	2	0.111203911	5276	FALSE	5276					5014	-9.762767769	50	K14C130	14	130	2	0.377499837	5014	FALSE	5014						2681	288.7453387	71	K27C33	27	33	3	0.260467927	2681	FALSE	2681
5285	-304.6219775	188	K9C132	9	132	4	0.083276976	5285	FALSE	5285					5017	-1.762767769	50	K14C133	14	133	2	0.273132531	5017	FALSE	5017						2683	281.6064498	70	K28C1	28	1	8	0.234597997	2683	FALSE	2683
5295	-281.1219775	188	K9C142	9	142	2	0.047896311	5295	FALSE	5295					5018	3.237232231	50	K14C134	14	134	2	0.305901463	5018	FALSE	5018						2684	-156.5393836	70	K28C2	28	2	20	0.298721087	2684	FALSE	2684
5296	-270.1219775	188	K9C143	9	143	4	0.43546151	5296	FALSE	5296					5020	8.237232231	50	K14C136	14	136	4	0.531747766	5020	FALSE	5020						2685	-155.5393836	70	K28C3	28	3	8	0.185507635	2685	FALSE	2685
5297	-277.1219775	188	K9C144	9	144	3	0.488322795	5297	FALSE	5297					5023	21.73723223	50	K14C139	14	139	2	0.363276515	5023	FALSE	5023						2686	-134.7893836	70	K28C4	28	4	2	0.546439183	2686	FALSE	2686
5298	-274.1219775	188	K9C145	9	145	2	0.093131319	5298	FALSE	5298					5024	23.73723223	50	K14C140	14	140	3	0.676615828	5024	FALSE	5024						2687	-132.7893836	70	K28C5	28	5	4	0.645382986	2687	FALSE	2687
5300	-267.1219775	188	K9C147	9	147	2	0.212885408	5300	FALSE	5300					5027	30.73723223	50	K14C143	14	143	4	0.437655392	5027	FALSE	5027						2688	-126.7893836	70	K28C6	28	6	5	0.53482648	2688	FALSE	2688
5301	-256.7886442	188	K9C148	9	148	2	0.128759706	5301	FALSE	5301					5028	33.73723223	50	K14C144	14	144	2	0.511346396	5028	FALSE	5028						2690	-86.28938356	70	K28C8	28	8	38	0.381702437	2690	FALSE	2690
5303	-242.0108664	188	K9C150	9	150	4	0.090673913	5303	FALSE	5303					5029	36.23723223	50	K14C145	14	145	2	0.744719282	5029	FALSE	5029						2691	-102.7893836	70	K28C9	28	9	4	0.216964811	2691	FALSE	2691
5304	-239.0108664	188	K9C151	9	151	2	0.068880089	5304	FALSE	5304					5031	43.57056556	50	K14C147	14	147	2	0.569288458	5031	FALSE	5031						2692	-76.28938356	70	K28C10	28	10	11	0.686308591	2692	FALSE	2692
5305	-179.0108664	188	K9C152	9	152	10	0.121092848	5305	FALSE	5305					5032	45.57056556	50	K14C148	14	148	2	0.37008169	5032	FALSE	5032						2693	-64.78938356	70	K28C11	28	11	53	0.813367466	2693	FALSE	2693
5306	-187.0108664	188	K9C153	9	153	5	0.32934588	5306	FALSE	5306					5034	226.3335021	50	K14C150	14	150	7	0.246138693	5034	FALSE	5034						2694	-27.28938356	70	K28C12	28	12	24	0.807915251	2694	FALSE	2694
5307	-232.0108664	188	K9C154	9	154	3	0.136238033	5307	FALSE	5307					5035	56.07056556	50	K14C151	14	151	2	0.984126984	5035	FALSE	5035						2695	10.21061644	70	K28C13	28	13	12	0.685942735	2695	FALSE	2695
5308	-230.0108664	188	K9C155	9	155	2	0.064046072	5308	FALSE	5308					5036	58.07056556	50	K14C152	14	152	4	0.500526098	5036	FALSE	5036						2697	33.21061644	70	K28C15	28	15	26	0.543243777	2697	FALSE	2697
5309	-225.0108664	188	K9C156	9	156	2	0.19480318	5309	FALSE	5309					5037	60.07056556	50	K14C153	14	153	2	0.56912227	5037	FALSE	5037						2698	286.7453387	70	K28C16	28	16	43	0.265539391	2698	FALSE	2698
5312	-217.0108664	188	K9C159	9	159	2	0.075100494	5312	FALSE	5312					5038	67.07056556	50	K14C154	14	154	2	0.733406318	5038	FALSE	5038						2703	101.4606164	70	K28C21	28	21	3	0.359489355	2703	FALSE	2703
5313	-215.0108664	188	K9C160	9	160	2	0.134861941	5313	FALSE	5313					5042	89.25473223	50	K14C158	14	158	3	0.350819122	5042	FALSE	5042						2704	104.4606164	70	K28C22	28	22	28	0.695169066	2704	FALSE	2704
5314	-213.0108664	188	K9C161	9	161	2	0.059886107	5314	FALSE	5314					5045	96.57056556	50	K14C161	14	161	2	0.984126984	5045	FALSE	5045						2705	252.9606164	70	K28C23	28	23	18	0.289879248	2705	FALSE	2705
5315	-211.0108664	188	K9C162	9	162	2	0.248036759	5315	FALSE	5315					5046	-31.24526777	50	K14C162	14	162	2	0.321311974	5046	FALSE	5046						2706	139.4606164	70	K28C24	28	24	19	0.586321167	2706	FALSE	2706
5325	-161.5108664	188	K9C172	9	172	2	0.131698027	5325	FALSE	5325					5050	145.2547322	50	K14C166	14	166	2	0.669456713	5050	FALSE	5050						2710	227.4606164	70	K28C28	28	28	24	0.353170859	2710	FALSE	2710
5327	-158.5108664	188	K9C174	9	174	2	0.066601513	5327	FALSE	5327					5051	148.2547322	50	K14C167	14	167	5	0.312380915	5051	FALSE	5051						2711	250.4606164	70	K28C29	28	29	2	0.348186019	2711	FALSE	2711
5329	-136.2747553	188	K9C176	9	176	9	0.067567056	5329	FALSE	5329					5055	47.75473223	50	K14C171	14	171	2	0.683698346	5055	FALSE	5055						2712	269.9606164	70	K28C30	28	30	6	0.291972116	2712	FALSE	2712
5331	-90.77475527	188	K9C178	9	178	7	0.06019633	5331	FALSE	5331					5056	161.7547322	50	K14C172	14	172	3	0.736710996	5056	FALSE	5056						2714	288.7453387	70	K28C32	28	32	3	0.260467927	2714	FALSE	2714
5332	-128.7747553	188	K9C179	9	179	7	0.123893133	5332	FALSE	5332					5058	121.5835021	50	K14C174	14	174	4	0.233952217	5058	FALSE	5058						2716	281.6064498	69	K29C1	29	1	8	0.234597997	2716	FALSE	2716
5334	-124.2747553	188	K9C181	9	181	2	0.0525709	5334	FALSE	5334					5061	193.5835021	50	K14C177	14	177	2	0.928571429	5061	FALSE	5061						2717	-156.5393836	69	K29C2	29	2	28	0.312927343	2717	FALSE	2717
5336	-118.2747553	188	K9C183	9	183	2	0.144845593	5336	FALSE	5336					5064	208.3335021	50	K14C180	14	180	2	0.680432693	5064	FALSE	5064						2718	-134.7893836	69	K29C3	29	3	2	0.546439183	2718	FALSE	2718
5337	-64.27475527	188	K9C184	9	184	7	0.110367571	5337	FALSE	5337					5066	217.3335021	50	K14C182	14	182	3	0.973544974	5066	FALSE	5066						2719	-132.7893836	69	K29C4	29	4	4	0.645382986	2719	FALSE	2719
5338	-114.2747553	188	K9C185	9	185	2	0.07630312	5338	FALSE	5338					5070	233.8335021	50	K14C186	14	186	5	0.56832082	5070	FALSE	5070						2720	-126.7893836	69	K29C5	29	5	5	0.53482648	2720	FALSE	2720
5339	-112.2747553	188	K9C186	9	186	3	0.100976883	5339	FALSE	5339					5073	245.8335021	50	K14C189	14	189	2	0.559068243	5073	FALSE	5073						2722	-86.28938356	69	K29C7	29	7	38	0.381702437	2722	FALSE	2722
5340	-110.2747553	188	K9C187	9	187	2	0.095404914	5340	FALSE	5340					5077	463.6529465	50	K14C193	14	193	3	0.337777042	5077	FALSE	5077						2723	-103.2893836	69	K29C8	29	8	2	0.242503024	2723	FALSE	2723
5341	-107.7747553	188	K9C188	9	188	2	0.126574516	5341	FALSE	5341					5078	274.5001687	50	K14C194	14	194	3	0.418993679	5078	FALSE	5078						2724	-102.2893836	69	K29C9	29	9	2	0.242503024	2724	FALSE	2724
5346	-107.7747553	188	K9C193	9	193	2	0.131698027	5346	FALSE	5346					5079	283.5001687	50	K14C195	14	195	4	0.567698502	5079	FALSE	5079						2725	-76.28938356	69	K29C10	29	10	11	0.686308591	2725	FALSE	2725
5348	-123.2747553	188	K9C195	9	195	2	0.037158485	5348	FALSE	5348					5081	319.5001687	50	K14C197	14	197	5	0.346171587	5081	FALSE	5081						2726	-64.78938356	69	K29C11	29	11	53	0.813367466	2726	FALSE	2726
5363	-58.77475527	188	K9C210	9	210	2	0.122322815	5363	FALSE	5363					5084	305.5001687	50	K14C200	14	200	2	0.575057248	5084	FALSE	5084						2727	-27.28938356	69	K29C12	29	12	24	0.807915251	2727	FALSE	2727
5367	-10.77475527	188	K9C214	9	214	8	0.097382803	5367	FALSE	5367					5085	311.0001687	50	K14C201	14	201	3	0.671743071	5085	FALSE	5085						2728	10.21061644	69	K29C13	29	13	12	0.685942735	2728	FALSE	2728
5368	-4.774755267	188	K9C215	9	215	6	0.095917623	5368	FALSE	5368					5090	348.5279465	50	K14C206	14	206	2	0.420247474	5090	FALSE	5090						2730	32.71061644	69	K29C15	29	15	24	0.540119868	2730	FALSE	2730
5369	-2.774755267	188	K9C216	9	216	2	0.094986794	5369	FALSE	5369					5096	368.5279465	50	K14C212	14	212	2	0.365653093	5096	FALSE	5096						2731	33.71061644	69	K29C16	29	16	2	0.31608094	2731	FALSE	2731
5370	10.22524473	188	K9C217	9	217	7	0.086894345	5370	FALSE	5370					5098	383.5279465	50	K14C214	14	214	2	0.35019891	5098	FALSE	5098						2732	286.7453387	69	K29C17	29	17	42	0.277425498	2732	FALSE	2732
5371	3.225244733	188	K9C218	9	218	5	0.07740301	5371	FALSE	5371					5104	401.7779465	50	K14C220	14	220	2	0.36788262	5104	FALSE	5104						2736	269.9606164	69	K29C21	29	21	7	0.156855171	2736	FALSE	2736
5372	5.225244733	188	K9C219	9	219	3	0.148748928	5372	FALSE	5372					5106	405.7779465	50	K14C222	14	222	2	0.739795124	5106	FALSE	5106						2738	101.4606164	69	K29C23	29	23	3	0.359489355	2738	FALSE	2738
5373	12.22524473	188	K9C220	9	220	2	0.055269132	5373	FALSE	5373					5111	421.2779465	50	K14C227	14	227	2	0.210272919	5111	FALSE	5111						2739	104.4606164	69	K29C24	29	24	28	0.695169066	2739	FALSE	2739
5374	15.47524473	188	K9C221	9	221	3	0.294208543	5374	FALSE	5374					5115	395.2779465	50	K14C231	14	231	3	0.56929937	5115	FALSE	5115						2740	252.9606164	69	K29C25	29	25	18	0.289879248	2740	FALSE	2740
5380	44.47524473	188	K9C227	9	227	3	0.101888076	5380	FALSE	5380					5119	449.2779465	50	K14C235	14	235	2	0.984126984	5119	FALSE	5119						2741	139.4606164	69	K29C26	29	26	19	0.586321167	2741	FALSE	2741
5381	53.47524473	188	K9C228	9	228	10	0.106554946	5381	FALSE	5381					5124	471.6529465	50	K14C240	14	240	2	0.651386343	5124	FALSE	5124						2745	227.4606164	69	K29C30	29	30	24	0.353170859	2745	FALSE	2745
5382	58.47524473	188	K9C229	9	229	8	0.094480528	5382	FALSE	5382					5125	474.6529465	50	K14C241	14	241	2	0.437808583	5125	FALSE	5125						2746	250.4606164	69	K29C31	29	31	2	0.348186019	2746	FALSE	2746
5383	76.47524473	188	K9C230	9	230	2	0.040892666	5383	FALSE	5383					5127	305.6529465	50	K14C243	14	243	2	0.280605106	5127	FALSE	5127						2748	288.7453387	69	K29C33	29	33	3	0.260467927	2748	FALSE	2748
5384	83.47524473	188	K9C231	9	231	2	0.450868503	5384	FALSE	5384					5130	491.6529465	50	K14C246	14	246	2	0.663361494	5130	FALSE	5130						2750	281.6064498	68	K30C1	30	1	9	0.176422249	2750	FALSE	2750
5385	85.47524473	188	K9C232	9	232	2	0.284187237	5385	FALSE	5385					5133	502.6529465	50	K14C249	14	249	2	0.925788914	5133	FALSE	5133						2751	-157.0393836	68	K30C2	30	2	26	0.309254344	2751	FALSE	2751
5387	91.47524473	188	K9C234	9	234	3	0.105877882	5387	FALSE	5387					5134	506.6529465	50	K14C250	14	250	2	0.263020878	5134	FALSE	5134						2752	-134.7893836	68	K30C3	30	3	2	0.546439183	2752	FALSE	2752
5388	94.47524473	188	K9C235	9	235	5	0.364804828	5388	FALSE	5388					5138	327.6529465	50	K14C254	14	254	2	0.493266526	5138	FALSE	5138						2753	-132.7893836	68	K30C4	30	4	4	0.645382986	2753	FALSE	2753
5389	365.2338741	188	K9C236	9	236	3	0.063587999	5389	FALSE	5389					5142	376.6529465	50	K14C258	14	258	2	0.283808822	5142	FALSE	5142						2754	-126.7893836	68	K30C5	30	5	5	0.53482648	2754	FALSE	2754
5391	104.4752447	188	K9C238	9	238	2	0.106223467	5391	FALSE	5391					5148	572.6529465	50	K14C264	14	264	3	0.418988847	5148	FALSE	5148						2756	-86.28938356	68	K30C7	30	7	42	0.371276492	2756	FALSE	2756
5394	110.4752447	188	K9C241	9	241	2	0.354164795	5394	FALSE	5394					5149	581.1529465	50	K14C265	14	265	2	0.802170834	5149	FALSE	5149						2757	-156.0393836	68	K30C8	30	8	2	0.268593624	2757	FALSE	2757
5397	118.4752447	188	K9C244	9	244	2	0.397259426	5397	FALSE	5397					5156	602.1529465	50	K14C272	14	272	2	0.842248697	5156	FALSE	5156						2758	-76.28938356	68	K30C9	30	9	11	0.686308591	2758	FALSE	2758
5398	122.4752447	188	K9C245	9	245	6	0.232872259	5398	FALSE	5398					5166	630.1529465	50	K14C282	14	282	2	0.549337316	5166	FALSE	5166						2759	-64.78938356	68	K30C10	30	10	53	0.813367466	2759	FALSE	2759
5401	129.4752447	188	K9C248	9	248	3	0.195873156	5401	FALSE	5401					5175	188.0835021	50	K14C291	14	291	2	0.251986632	5175	FALSE	5175						2760	-27.28938356	68	K30C11	30	11	24	0.807915251	2760	FALSE	2760
5402	132.4752447	188	K9C249	9	249	4	0.096763009	5402	FALSE	5402					5187	-608.1607226	49	K15C1	15	1	2	0.452586116	5187	FALSE	5187						2761	10.21061644	68	K30C12	30	12	12	0.685942735	2761	FALSE	2761
5403	135.4752447	188	K9C250	9	250	2	0.114317827	5403	FALSE	5403					5189	-219.2635895	49	K15C3	15	3	18	0.356715798	5189	FALSE	5189						2763	32.71061644	68	K30C14	30	14	24	0.540119868	2763	FALSE	2763
5404	-12.69537935	188	K9C251	9	251	5	0.050763238	5404	FALSE	5404					5191	-584.213809	49	K15C5	15	5	9	0.353926335	5191	FALSE	5191						2764	33.71061644	68	K30C15	30	15	2	0.31608094	2764	FALSE	2764
5405	140.4752447	188	K9C252	9	252	2	0.109079497	5405	FALSE	5405					5192	81.07056556	49	K15C6	15	6	20	0.749355244	5192	FALSE	5192						2765	286.7453387	68	K30C16	30	16	45	0.257253355	2765	FALSE	2765
5406	251.8046206	188	K9C253	9	253	3	0.217467936	5406	FALSE	5406					5194	-575.3829448	49	K15C8	15	8	3	0.440137385	5194	FALSE	5194						2769	101.4606164	68	K30C20	30	20	3	0.359489355	2769	FALSE	2769
5408	260.8046206	188	K9C255	9	255	2	0.135616877	5408	FALSE	5408					5195	229.2501687	49	K15C9	15	9	12	0.260248872	5195	FALSE	5195						2770	104.4606164	68	K30C21	30	21	28	0.695169066	2770	FALSE	2770
5413	291.3046206	188	K9C260	9	260	3	0.048893711	5413	FALSE	5413					5196	121.5835021	49	K15C10	15	10	6	0.231836615	5196	FALSE	5196						2771	252.9606164	68	K30C22	30	22	18	0.289879248	2771	FALSE	2771
5415	277.8046206	188	K9C262	9	262	3	0.282843702	5415	FALSE	5415					5197	-568.3829448	49	K15C11	15	11	4	0.546753476	5197	FALSE	5197						2772	139.4606164	68	K30C23	30	23	19	0.586321167	2772	FALSE	2772
5420	313.3046206	188	K9C267	9	267	13	0.198315821	5420	FALSE	5420					5198	-565.8829448	49	K15C12	15	12	3	0.217151611	5198	FALSE	5198						2776	227.4606164	68	K30C27	30	27	24	0.353170859	2776	FALSE	2776
5422	304.8046206	188	K9C269	9	269	2	0.125870913	5422	FALSE	5422					5199	-562.3829448	49	K15C13	15	13	2	0.984126984	5199	FALSE	5199						2777	250.4606164	68	K30C28	30	28	2	0.348186019	2777	FALSE	2777
5423	327.3046206	188	K9C270	9	270	3	0.066487324	5423	FALSE	5423					5202	-543.3829448	49	K15C16	15	16	7	0.367856469	5202	FALSE	5202						2778	269.9606164	68	K30C29	30	29	7	0.233634155	2778	FALSE	2778
5424	308.8046206	188	K9C271	9	271	2	0.247012931	5424	FALSE	5424					5204	-536.8829448	49	K15C18	15	18	6	0.87962963	5204	FALSE	5204						2781	284.2175609	67	K31C1	31	1	28	0.198948293	2781	FALSE	2781
5426	315.8046206	188	K9C273	9	273	2	0.154442341	5426	FALSE	5426					5205	-526.0496115	49	K15C19	15	19	6	0.644969847	5205	FALSE	5205						2782	-157.0393836	67	K31C2	31	2	28	0.312927343	2782	FALSE	2782
5427	317.8046206	188	K9C274	9	274	2	0.060731446	5427	FALSE	5427					5206	-523.0496115	49	K15C20	15	20	3	0.536072817	5206	FALSE	5206						2783	-134.7893836	67	K31C3	31	3	2	0.546439183	2783	FALSE	2783
5428	321.8046206	188	K9C275	9	275	2	0.078928725	5428	FALSE	5428					5207	-384.9788673	49	K15C21	15	21	3	0.362519089	5207	FALSE	5207						2784	-132.7893836	67	K31C4	31	4	4	0.645382986	2784	FALSE	2784
5429	324.3046206	188	K9C276	9	276	3	0.084508881	5429	FALSE	5429					5208	-379.3538673	49	K15C22	15	22	3	0.348120226	5208	FALSE	5208						2785	-126.7893836	67	K31C5	31	5	5	0.53482648	2785	FALSE	2785
5430	331.3046206	188	K9C277	9	277	2	0.125870913	5430	FALSE	5430					5209	-371.0969229	49	K15C23	15	23	4	0.291420874	5209	FALSE	5209						2787	-86.28938356	67	K31C7	31	7	42	0.371276492	2787	FALSE	2787
5436	376.8046206	188	K9C283	9	283	4	0.158363545	5436	FALSE	5436					5211	-366.0969229	49	K15C25	15	25	3	0.345055636	5211	FALSE	5211						2788	-76.28938356	67	K31C8	31	8	11	0.686308591	2788	FALSE	2788
5437	361.3046206	188	K9C284	9	284	6	0.088034671	5437	FALSE	5437					5212	-117.0760895	49	K15C26	15	26	8	0.817642386	5212	FALSE	5212						2789	-64.78938356	67	K31C9	31	9	53	0.813367466	2789	FALSE	2789
5438	363.8046206	188	K9C285	9	285	2	0.112537691	5438	FALSE	5438					5213	-361.0969229	49	K15C27	15	27	2	0.477363763	5213	FALSE	5213						2790	-27.28938356	67	K31C10	31	10	24	0.807915251	2790	FALSE	2790
5440	368.8046206	188	K9C287	9	287	4	0.144948833	5440	FALSE	5440					5214	-358.0969229	49	K15C28	15	28	2	0.549026152	5214	FALSE	5214						2791	10.21061644	67	K31C11	31	11	12	0.685942735	2791	FALSE	2791
5441	385.8046206	188	K9C288	9	288	8	0.101982331	5441	FALSE	5441					5216	-246.3469229	49	K15C30	15	30	3	0.245471427	5216	FALSE	5216						2793	32.71061644	67	K31C13	31	13	26	0.543243777	2793	FALSE	2793
5445	404.8046206	188	K9C292	9	292	3	0.257962045	5445	FALSE	5445					5218	-347.0969229	49	K15C32	15	32	7	0.440112048	5218	FALSE	5218						2794	289.2731164	67	K31C14	31	14	33	0.283080462	2794	FALSE	2794
5446	406.8046206	188	K9C293	9	293	2	0.112093494	5446	FALSE	5446					5219	-340.2219229	49	K15C33	15	33	3	0.557974301	5219	FALSE	5219						2798	101.4606164	67	K31C18	31	18	3	0.359489355	2798	FALSE	2798
5448	433.3046206	188	K9C295	9	295	5	0.092410368	5448	FALSE	5448					5220	-336.5969229	49	K15C34	15	34	4	0.340056544	5220	FALSE	5220						2799	104.4606164	67	K31C19	31	19	28	0.695169066	2799	FALSE	2799
5449	415.8046206	188	K9C296	9	296	2	0.14493363	5449	FALSE	5449					5221	188.0835021	49	K15C35	15	35	3	0.214165213	5221	FALSE	5221						2800	252.9606164	67	K31C20	31	20	18	0.289879248	2800	FALSE	2800
5451	419.8046206	188	K9C298	9	298	3	0.103685802	5451	FALSE	5451					5223	-329.5969229	49	K15C37	15	37	2	0.42189902	5223	FALSE	5223						2801	139.4606164	67	K31C21	31	21	19	0.586321167	2801	FALSE	2801
5452	423.3046206	188	K9C299	9	299	2	0.070399378	5452	FALSE	5452					5224	-326.5969229	49	K15C38	15	38	2	0.512831613	5224	FALSE	5224						2805	227.4606164	67	K31C25	31	25	26	0.313619872	2805	FALSE	2805
5453	427.8046206	188	K9C300	9	300	8	0.139993372	5453	FALSE	5453					5225	-323.5969229	49	K15C39	15	39	2	0.586582954	5225	FALSE	5225						2808	282.6064498	66	K32C1	32	1	8	0.234597997	2808	FALSE	2808
5457	464.0546206	188	K9C304	9	304	10	0.10489556	5457	FALSE	5457					5226	-282.3469229	49	K15C40	15	40	4	0.338868477	5226	FALSE	5226						2809	-157.5393836	66	K32C2	32	2	20	0.298721087	2809	FALSE	2809
5458	456.8046206	188	K9C305	9	305	2	0.063232513	5458	FALSE	5458					5228	-313.5969229	49	K15C42	15	42	2	0.325410384	5228	FALSE	5228						2810	-156.5393836	66	K32C3	32	3	8	0.185507635	2810	FALSE	2810
5459	460.5546206	188	K9C306	9	306	5	0.059592156	5459	FALSE	5459					5229	371.5279465	49	K15C43	15	43	3	0.218255168	5229	FALSE	5229						2811	-134.7893836	66	K32C4	32	4	2	0.546439183	2811	FALSE	2811
5460	477.0546206	188	K9C307	9	307	8	0.100321987	5460	FALSE	5460					5230	-202.7635895	49	K15C44	15	44	6	0.425500698	5230	FALSE	5230						2812	-132.7893836	66	K32C5	32	5	4	0.645382986	2812	FALSE	2812
5461	482.0546206	188	K9C308	9	308	3	0.164067965	5461	FALSE	5461					5232	-305.5969229	49	K15C46	15	46	2	0.608496142	5232	FALSE	5232						2813	-126.7893836	66	K32C6	32	6	5	0.53482648	2813	FALSE	2813
5463	486.5546206	188	K9C310	9	310	5	0.100755718	5463	FALSE	5463					5233	225.3335021	49	K15C47	15	47	11	0.244903098	5233	FALSE	5233						2815	-86.28938356	66	K32C8	32	8	42	0.371276492	2815	FALSE	2815
5465	495.0546206	188	K9C312	9	312	2	0.057510344	5465	FALSE	5465					5235	-287.6802562	49	K15C49	15	49	2	0.423709213	5235	FALSE	5235						2816	-76.28938356	66	K32C9	32	9	11	0.686308591	2816	FALSE	2816
5466	500.5546206	188	K9C313	9	313	2	0.051387895	5466	FALSE	5466					5236	191.5835021	49	K15C50	15	50	6	0.548946359	5236	FALSE	5236						2817	-64.78938356	66	K32C10	32	10	53	0.813367466	2817	FALSE	2817
5467	522.0546206	188	K9C314	9	314	5	0.951414858	5467	FALSE	5467					5237	130.2547322	49	K15C51	15	51	6	0.257476687	5237	FALSE	5237						2818	-27.28938356	66	K32C11	32	11	24	0.807915251	2818	FALSE	2818
5468	516.0546206	188	K9C315	9	315	7	0.506323956	5468	FALSE	5468					5238	-276.5969229	49	K15C52	15	52	2	0.984126984	5238	FALSE	5238						2819	10.21061644	66	K32C12	32	12	12	0.685942735	2819	FALSE	2819
5469	530.0546206	188	K9C316	9	316	9	0.232589627	5469	FALSE	5469					5239	308.5001687	49	K15C53	15	53	3	0.245167428	5239	FALSE	5239						2821	32.71061644	66	K32C14	32	14	26	0.543243777	2821	FALSE	2821
5470	532.5546206	188	K9C317	9	317	7	0.188088193	5470	FALSE	5470					5240	-271.5969229	49	K15C54	15	54	2	0.522466482	5240	FALSE	5240						2822	289.2731164	66	K32C15	32	15	33	0.283080462	2822	FALSE	2822
5472	567.5546206	188	K9C319	9	319	5	0.076321233	5472	FALSE	5472					5241	-269.5969229	49	K15C55	15	55	5	0.177648554	5241	FALSE	5241						2826	283.6064498	66	K32C19	32	19	37	0.253546494	2826	FALSE	2826
5473	559.5546206	188	K9C320	9	320	2	0.095741396	5473	FALSE	5473					5243	-262.0969229	49	K15C57	15	57	4	0.517209436	5243	FALSE	5243						2828	101.4606164	66	K32C21	32	21	3	0.359489355	2828	FALSE	2828
5474	572.5546206	188	K9C321	9	321	6	0.096611138	5474	FALSE	5474					5244	-260.0969229	49	K15C58	15	58	2	0.543259967	5244	FALSE	5244						2829	104.4606164	66	K32C22	32	22	28	0.695169066	2829	FALSE	2829
5475	563.5546206	188	K9C322	9	322	2	0.066754603	5475	FALSE	5475					5245	-251.3469229	49	K15C59	15	59	3	0.521289338	5245	FALSE	5245						2830	139.4606164	66	K32C23	32	23	20	0.427457894	2830	FALSE	2830
5477	580.0546206	188	K9C324	9	324	4	0.075307831	5477	FALSE	5477					5246	-136.0760895	49	K15C60	15	60	5	0.555054382	5246	FALSE	5246						2833	226.7106164	66	K32C26	32	26	24	0.353170859	2833	FALSE	2833
5478	576.5546206	188	K9C325	9	325	4	0.092541122	5478	FALSE	5478					5247	-244.3469229	49	K15C61	15	61	2	0.575560595	5247	FALSE	5247						2834	228.2106164	66	K32C27	32	27	2	0.348186019	2834	FALSE	2834
5479	569.5546206	188	K9C326	9	326	2	0.095741396	5479	FALSE	5479					5248	-241.8469229	49	K15C62	15	62	2	0.984126984	5248	FALSE	5248						2837	282.4397831	65	K33C1	33	1	22	0.185525488	2837	FALSE	2837
5481	590.5546206	188	K9C328	9	328	3	0.076937736	5481	FALSE	5481					5249	-237.8469229	49	K15C63	15	63	3	0.592101395	5249	FALSE	5249						2838	-157.5393836	65	K33C2	33	2	28	0.312927343	2838	FALSE	2838
5482	592.5546206	188	K9C329	9	329	4	0.06710169	5482	FALSE	5482					5250	-234.0969229	49	K15C64	15	64	4	0.627352904	5250	FALSE	5250						2839	-134.7893836	65	K33C3	33	3	2	0.546439183	2839	FALSE	2839
5484	596.5546206	188	K9C331	9	331	2	0.068258134	5484	FALSE	5484					5252	-230.0969229	49	K15C66	15	66	2	0.53391999	5252	FALSE	5252						2840	-132.7893836	65	K33C4	33	4	4	0.645382986	2840	FALSE	2840
5485	611.5546206	188	K9C332	9	332	5	0.086528191	5485	FALSE	5485					5257	-206.2635895	49	K15C71	15	71	2	0.333058577	5257	FALSE	5257						2841	-126.7893836	65	K33C5	33	5	5	0.53482648	2841	FALSE	2841
5487	608.5546206	188	K9C334	9	334	2	0.047169699	5487	FALSE	5487					5260	-160.0127678	49	K15C74	15	74	9	0.242803272	5260	FALSE	5260						2843	-86.28938356	65	K33C7	33	7	42	0.371276492	2843	FALSE	2843
5488	607.0546206	188	K9C335	9	335	3	0.051468579	5488	FALSE	5488					5261	-193.7635895	49	K15C75	15	75	4	0.392884261	5261	FALSE	5261						2844	-76.28938356	65	K33C8	33	8	11	0.686308591	2844	FALSE	2844
5490	609.5546206	188	K9C337	9	337	2	0.057373781	5490	FALSE	5490					5262	-189.0760895	49	K15C76	15	76	2	0.489183564	5262	FALSE	5262						2845	-64.78938356	65	K33C9	33	9	53	0.813367466	2845	FALSE	2845
5497	656.0546206	188	K9C344	9	344	9	0.156912537	5497	FALSE	5497					5266	148.2547322	49	K15C80	15	80	7	0.26666526	5266	FALSE	5266						2846	-27.28938356	65	K33C10	33	10	24	0.807915251	2846	FALSE	2846
5498	651.0546206	188	K9C345	9	345	4	0.112688281	5498	FALSE	5498					5267	700.1529465	49	K15C81	15	81	3	0.411030772	5267	FALSE	5267						2847	10.21061644	65	K33C11	33	11	12	0.685942735	2847	FALSE	2847
5500	658.0546206	188	K9C347	9	347	9	0.188921769	5500	FALSE	5500					5268	-215.5760895	49	K15C82	15	82	2	0.376090165	5268	FALSE	5268						2849	32.71061644	65	K33C13	33	13	26	0.543243777	2849	FALSE	2849
5503	667.8046206	188	K9C350	9	350	2	0.058439621	5503	FALSE	5503					5269	-171.0760895	49	K15C83	15	83	3	0.640219249	5269	FALSE	5269						2850	288.7731164	65	K33C14	33	14	30	0.30739578	2850	FALSE	2850
5508	704.0546206	188	K9C355	9	355	9	0.3043806	5508	FALSE	5508					5270	375.0279465	49	K15C84	15	84	3	0.371945248	5270	FALSE	5270						2854	226.7106164	65	K33C18	33	18	27	0.316292492	2854	FALSE	2854
5510	720.0546206	188	K9C357	9	357	2	0.598666589	5510	FALSE	5510					5272	-162.0760895	49	K15C86	15	86	2	0.529671855	5272	FALSE	5272						2855	103.9606164	65	K33C19	33	19	26	0.687450474	2855	FALSE	2855
5511	722.0546206	188	K9C358	9	358	2	0.432692051	5511	FALSE	5511					5273	-236.0760895	49	K15C87	15	87	2	0.388318467	5273	FALSE	5273						2856	104.9606164	65	K33C20	33	20	2	0.296791147	2856	FALSE	2856
5512	272.0546206	188	K9C359	9	359	2	0.315353379	5512	FALSE	5512					5274	-152.0760895	49	K15C88	15	88	2	0.357600436	5274	FALSE	5274						2857	283.4397831	65	K33C21	33	21	18	0.289879248	2857	FALSE	2857
5513	264.5546206	188	K9C360	9	360	2	0.233870824	5513	FALSE	5513					5275	-145.0760895	49	K15C89	15	89	4	0.879299928	5275	FALSE	5275						2858	138.5231164	65	K33C22	33	22	20	0.384018307	2858	FALSE	2858
5515	735.0546206	188	K9C362	9	362	2	0.236551496	5515	FALSE	5515					5276	-141.0760895	49	K15C90	15	90	4	0.194328945	5276	FALSE	5276						2861	228.2106164	65	K33C25	33	25	2	0.348186019	2861	FALSE	2861
5516	737.5546206	188	K9C363	9	363	2	0.13594829	5516	FALSE	5516					5278	-133.0760895	49	K15C92	15	92	2	0.289420494	5278	FALSE	5278						2862	284.9397831	65	K33C26	33	26	7	0.233634155	2862	FALSE	2862
5518	742.5546206	188	K9C365	9	365	3	0.251609583	5518	FALSE	5518					5279	-127.0760895	49	K15C93	15	93	2	0.868034404	5279	FALSE	5279						2863	289.7731164	65	K33C27	33	27	3	0.260467927	2863	FALSE	2863
5520	742.0546206	188	K9C367	9	367	2	0.236551496	5520	FALSE	5520					5280	-124.5760895	49	K15C94	15	94	2	0.720905358	5280	FALSE	5280						2865	288.7731164	64	K34C1	34	1	56	0.265776289	2865	FALSE	2865
5521	290.0546206	188	K9C368	9	368	2	0.139266097	5521	FALSE	5521					5281	-122.5760895	49	K15C95	15	95	2	0.444603185	5281	FALSE	5281						2866	-157.5393836	64	K34C2	34	2	28	0.312927343	2866	FALSE	2866
5522	276.0546206	188	K9C369	9	369	2	0.402327358	5522	FALSE	5522					5282	-119.5760895	49	K15C96	15	96	2	0.18536701	5282	FALSE	5282						2867	-134.7893836	64	K34C3	34	3	2	0.546439183	2867	FALSE	2867
5536	776.0546206	188	K9C383	9	383	2	0.513985401	5536	FALSE	5536					5284	-194.5760895	49	K15C98	15	98	3	0.577173091	5284	FALSE	5284						2868	-132.7893836	64	K34C4	34	4	4	0.645382986	2868	FALSE	2868
5537	782.0546206	188	K9C384	9	384	9	0.134571663	5537	FALSE	5537					5285	-107.5760895	49	K15C99	15	99	2	0.938502015	5285	FALSE	5285						2869	-126.7893836	64	K34C5	34	5	5	0.53482648	2869	FALSE	2869
5538	780.0546206	188	K9C385	9	385	2	0.105274368	5538	FALSE	5538					5286	162.2779465	49	K15C100	15	100	3	0.409609037	5286	FALSE	5286						2871	-86.28938356	64	K34C7	34	7	42	0.371276492	2871	FALSE	2871
5539	788.0546206	188	K9C386	9	386	2	0.088202154	5539	FALSE	5539					5288	-101.5760895	49	K15C102	15	102	2	0.290538405	5288	FALSE	5288						2872	-76.28938356	64	K34C8	34	8	11	0.686308591	2872	FALSE	2872
5543	804.0546206	188	K9C390	9	390	2	0.221027704	5543	FALSE	5543					5295	203.3335021	49	K15C109	15	109	3	0.301717494	5295	FALSE	5295						2873	-64.78938356	64	K34C9	34	9	53	0.813367466	2873	FALSE	2873
5545	808.0546206	188	K9C392	9	392	3	0.269366988	5545	FALSE	5545					5296	-82.57608953	49	K15C110	15	110	3	0.408900363	5296	FALSE	5296						2874	-27.28938356	64	K34C10	34	10	24	0.807915251	2874	FALSE	2874
5546	328.0546206	188	K9C393	9	393	2	0.134164057	5546	FALSE	5546					5297	379.6529465	49	K15C111	15	111	6	0.335403265	5297	FALSE	5297						2875	10.21061644	64	K34C11	34	11	12	0.685942735	2875	FALSE	2875
5547	811.0546206	188	K9C394	9	394	3	0.269366988	5547	FALSE	5547					5299	-128.5127678	49	K15C113	15	113	4	0.249607468	5299	FALSE	5299						2877	32.21061644	64	K34C13	34	13	24	0.540119868	2877	FALSE	2877
5548	813.0546206	188	K9C395	9	395	2	0.18966506	5548	FALSE	5548					5300	-201.7635895	49	K15C114	15	114	2	0.3427154	5300	FALSE	5300						2878	33.21061644	64	K34C14	34	14	2	0.31608094	2878	FALSE	2878
5549	815.0546206	188	K9C396	9	396	2	0.416488258	5549	FALSE	5549					5301	-90.01276777	49	K15C115	15	115	2	0.41510949	5301	FALSE	5301						2882	226.2106164	64	K34C18	34	18	3	0.359489355	2882	FALSE	2882
5550	817.0546206	188	K9C397	9	397	2	0.147554915	5550	FALSE	5550					5302	-53.01276777	49	K15C116	15	116	3	0.365955176	5302	FALSE	5302						2883	103.9606164	64	K34C19	34	19	28	0.695169066	2883	FALSE	2883
5551	353.2338741	188	K9C398	9	398	2	0.046530321	5551	FALSE	5551					5305	-35.26276777	49	K15C119	15	119	3	0.478685274	5305	FALSE	5305						2884	283.4397831	64	K34C20	34	20	18	0.289879248	2884	FALSE	2884
5561	402.7338741	188	K9C408	9	408	7	0.206773817	5561	FALSE	5561					5306	-50.51276777	49	K15C120	15	120	6	0.189090952	5306	FALSE	5306						2885	137.6481164	64	K34C21	34	21	19	0.586321167	2885	FALSE	2885
5562	880.2338741	188	K9C409	9	409	3	0.509204682	5562	FALSE	5562					5308	-28.26276777	49	K15C122	15	122	2	0.494413931	5308	FALSE	5308						2889	227.2106164	64	K34C25	34	25	24	0.353170859	2889	FALSE	2889
5563	884.2338741	188	K9C410	9	410	4	0.149518978	5563	FALSE	5563					5310	-357.0969229	49	K15C124	15	124	2	0.460167996	5310	FALSE	5310						2890	228.2106164	64	K34C26	34	26	2	0.348186019	2890	FALSE	2890
5564	887.2338741	188	K9C411	9	411	3	0.12398022	5564	FALSE	5564					5311	336.5279465	49	K15C125	15	125	8	0.20915438	5311	FALSE	5311						2891	284.4397831	64	K34C27	34	27	6	0.291972116	2891	FALSE	2891
5565	898.6088741	188	K9C412	9	412	5	0.190806893	5565	FALSE	5565					5312	-13.76276777	49	K15C126	15	126	2	0.843556435	5312	FALSE	5312						2893	287.4397831	63	K35C1	35	1	47	0.270141399	2893	FALSE	2893
5566	912.6088741	188	K9C413	9	413	3	0.101591861	5566	FALSE	5566					5314	-9.762767769	49	K15C128	15	128	2	0.377499837	5314	FALSE	5314						2894	-157.5393836	63	K35C2	35	2	28	0.312927343	2894	FALSE	2894
5567	916.1088741	188	K9C414	9	414	4	0.155299118	5567	FALSE	5567					5317	-1.762767769	49	K15C131	15	131	2	0.273132531	5317	FALSE	5317						2895	-134.7893836	63	K35C3	35	3	2	0.546439183	2895	FALSE	2895
5568	918.1088741	188	K9C415	9	415	3	0.147192876	5568	FALSE	5568					5318	3.237232231	49	K15C132	15	132	2	0.305901463	5318	FALSE	5318						2896	103.9606164	63	K35C4	35	4	32	0.534215196	2896	FALSE	2896
5569	926.1088741	188	K9C416	9	416	9	0.15912971	5569	FALSE	5569					5320	8.237232231	49	K15C134	15	134	4	0.531747766	5320	FALSE	5320						2897	-126.7893836	63	K35C5	35	5	5	0.53482648	2897	FALSE	2897
5570	922.1088741	188	K9C417	9	417	4	0.111589601	5570	FALSE	5570					5323	21.73723223	49	K15C137	15	137	2	0.363276515	5323	FALSE	5323						2899	-86.28938356	63	K35C7	35	7	42	0.371276492	2899	FALSE	2899
5571	930.1088741	188	K9C418	9	418	3	0.13838026	5571	FALSE	5571					5324	23.73723223	49	K15C138	15	138	3	0.676615828	5324	FALSE	5324						2900	-76.28938356	63	K35C8	35	8	11	0.686308591	2900	FALSE	2900
5572	944.1088741	188	K9C419	9	419	2	0.068723836	5572	FALSE	5572					5327	30.73723223	49	K15C141	15	141	4	0.437655392	5327	FALSE	5327						2901	-64.78938356	63	K35C9	35	9	53	0.813367466	2901	FALSE	2901
5576	623.2429261	188	K9C423	9	423	10	0.083828503	5576	FALSE	5576					5328	33.73723223	49	K15C142	15	142	2	0.511346396	5328	FALSE	5328						2902	-27.28938356	63	K35C10	35	10	24	0.807915251	2902	FALSE	2902
5580	1102.367926	188	K9C427	9	427	7	0.084942292	5580	FALSE	5580					5329	36.23723223	49	K15C143	15	143	2	0.744719282	5329	FALSE	5329						2903	10.21061644	63	K35C11	35	11	12	0.685942735	2903	FALSE	2903
5587	1097.867926	188	K9C434	9	434	2	0.080898632	5587	FALSE	5587					5331	43.57056556	49	K15C145	15	145	2	0.569288458	5331	FALSE	5331						2905	32.21061644	63	K35C13	35	13	26	0.543243777	2905	FALSE	2905
5590	1185.242926	188	K9C437	9	437	3	0.048765008	5590	FALSE	5590					5333	56.07056556	49	K15C147	15	147	2	0.984126984	5333	FALSE	5333						2906	288.9397831	63	K35C14	35	14	33	0.283080462	2906	FALSE	2906
5591	1110.367926	188	K9C438	9	438	2	0.080277912	5591	FALSE	5591					5334	58.07056556	49	K15C148	15	148	4	0.500526098	5334	FALSE	5334						2910	227.2106164	63	K35C18	35	18	29	0.303546616	2910	FALSE	2910
5593	596.131815	188	K9C440	9	440	5	0.127020692	5593	FALSE	5593					5335	60.07056556	49	K15C149	15	149	2	0.56912227	5335	FALSE	5335						2911	137.6481164	63	K35C19	35	19	19	0.586321167	2911	FALSE	2911
5596	1237.742926	188	K9C443	9	443	3	0.124441008	5596	FALSE	5596					5336	67.07056556	49	K15C150	15	150	2	0.733406318	5336	FALSE	5336						2916	287.4397831	62	K36C1	36	1	47	0.270141399	2916	FALSE	2916
5602	1139.242926	188	K9C449	9	449	2	0.106458405	5602	FALSE	5602					5340	89.25473223	49	K15C154	15	154	3	0.350819122	5340	FALSE	5340						2917	-158.0393836	62	K36C2	36	2	27	0.23468522	2917	FALSE	2917
5605	1148.242926	188	K9C452	9	452	2	0.075467417	5605	FALSE	5605					5341	-48.26276777	49	K15C155	15	155	2	0.358524696	5341	FALSE	5341						2918	-134.7893836	62	K36C3	36	3	2	0.546439183	2918	FALSE	2918
5630	1203.242926	188	K9C477	9	477	2	0.137875961	5630	FALSE	5630					5343	96.57056556	49	K15C157	15	157	2	0.984126984	5343	FALSE	5343						2919	103.4606164	62	K36C4	36	4	4	0.645382986	2919	FALSE	2919
5646	1244.492926	188	K9C493	9	493	2	0.21470602	5646	FALSE	5646					5344	-31.24526777	49	K15C158	15	158	2	0.321311974	5344	FALSE	5344						2920	-126.7893836	62	K36C5	36	5	5	0.53482648	2920	FALSE	2920
5652	1259.992926	188	K9C499	9	499	2	0.111153128	5652	FALSE	5652					5348	145.2547322	49	K15C162	15	162	2	0.669456713	5348	FALSE	5348						2921	-86.28938356	62	K36C6	36	6	42	0.371276492	2921	FALSE	2921
5668	1329.492926	188	K9C515	9	515	10	0.133831799	5668	FALSE	5668					5351	47.75473223	49	K15C165	15	165	2	0.683698346	5351	FALSE	5351						2922	-157.0393836	62	K36C7	36	7	2	0.268593624	2922	FALSE	2922
5669	1324.992926	188	K9C516	9	516	7	0.10987992	5669	FALSE	5669					5352	-52.01276777	49	K15C166	15	166	2	0.245359007	5352	FALSE	5352						2923	-76.28938356	62	K36C8	36	8	11	0.686308591	2923	FALSE	2923
5670	1301.992926	188	K9C517	9	517	2	0.034604031	5670	FALSE	5670					5353	161.7547322	49	K15C167	15	167	3	0.736710996	5353	FALSE	5353						2924	-64.78938356	62	K36C9	36	9	53	0.813367466	2924	FALSE	2924
5674	1319.992926	188	K9C521	9	521	11	0.106928907	5674	FALSE	5674					5357	193.5835021	49	K15C171	15	171	2	0.928571429	5357	FALSE	5357						2925	-27.28938356	62	K36C10	36	10	24	0.807915251	2925	FALSE	2925
5675	1314.992926	188	K9C522	9	522	2	0.064935477	5675	FALSE	5675					5360	208.3335021	49	K15C174	15	174	2	0.680432693	5360	FALSE	5360						2926	10.21061644	62	K36C11	36	11	12	0.685942735	2926	FALSE	2926
5676	1327.492926	188	K9C523	9	523	2	0.066919604	5676	FALSE	5676					5362	-132.0760895	49	K15C176	15	176	2	0.273547478	5362	FALSE	5362						2928	32.21061644	62	K36C13	36	13	26	0.543243777	2928	FALSE	2928
5685	-692.6428108	187	K10C1	10	1	2	0.150230376	5685	FALSE	5685					5363	217.3335021	49	K15C177	15	177	3	0.973544974	5363	FALSE	5363						2929	288.4397831	62	K36C14	36	14	31	0.25323911	2929	FALSE	2929
5686	-689.1428108	187	K10C2	10	2	2	0.075247953	5686	FALSE	5686					5367	233.8335021	49	K15C181	15	181	5	0.56832082	5367	FALSE	5367						2933	226.7106164	62	K36C18	36	18	27	0.316292492	2933	FALSE	2933
5687	-688.1428108	187	K10C3	10	3	4	0.162705649	5687	FALSE	5687					5370	245.8335021	49	K15C184	15	184	2	0.559068243	5370	FALSE	5370						2934	104.4606164	62	K36C19	36	19	28	0.695169066	2934	FALSE	2934
5688	-683.3928108	187	K10C4	10	4	3	0.260900072	5688	FALSE	5688					5374	463.6529465	49	K15C188	15	188	3	0.337777042	5374	FALSE	5374						2935	137.6481164	62	K36C20	36	20	19	0.586321167	2935	FALSE	2935
5689	-680.8928108	187	K10C5	10	5	2	0.347233609	5689	FALSE	5689					5375	274.5001687	49	K15C189	15	189	3	0.418993679	5375	FALSE	5375						2939	227.7106164	62	K36C24	36	24	2	0.348186019	2939	FALSE	2939
5690	-676.8928108	187	K10C6	10	6	2	0.223657015	5690	FALSE	5690					5376	283.5001687	49	K15C190	15	190	4	0.567698502	5376	FALSE	5376						2940	289.4397831	62	K36C25	36	25	3	0.260467927	2940	FALSE	2940
5691	-674.3928108	187	K10C7	10	7	2	0.132212579	5691	FALSE	5691					5378	319.5001687	49	K15C192	15	192	5	0.346171587	5378	FALSE	5378						2941	287.4397831	61	K37C1	37	1	27	0.215611335	2941	FALSE	2941
5692	-600.3928108	187	K10C8	10	8	8	0.265306918	5692	FALSE	5692					5381	305.5001687	49	K15C195	15	195	2	0.575057248	5381	FALSE	5381						2942	-158.5393836	61	K37C2	37	2	28	0.312927343	2942	FALSE	2942
5693	-671.3928108	187	K10C9	10	9	2	0.122323233	5693	FALSE	5693					5382	311.0001687	49	K15C196	15	196	3	0.671743071	5382	FALSE	5382						2943	-134.7893836	61	K37C3	37	3	2	0.546439183	2943	FALSE	2943
5699	-664.1428108	187	K10C15	10	15	3	0.263815524	5699	FALSE	5699					5387	348.5279465	49	K15C201	15	201	2	0.420247474	5387	FALSE	5387						2944	103.4606164	61	K37C4	37	4	4	0.645382986	2944	FALSE	2944
5700	-665.1428108	187	K10C16	10	16	2	0.154056906	5700	FALSE	5700					5393	368.5279465	49	K15C207	15	207	2	0.365653093	5393	FALSE	5393						2945	-126.7893836	61	K37C5	37	5	5	0.53482648	2945	FALSE	2945
5701	-653.1428108	187	K10C17	10	17	3	0.478928168	5701	FALSE	5701					5395	227.3335021	49	K15C209	15	209	2	0.231895032	5395	FALSE	5395						2947	-86.28938356	61	K37C7	37	7	42	0.371276492	2947	FALSE	2947
5702	-650.1428108	187	K10C18	10	18	3	0.488758316	5702	FALSE	5702					5396	383.5279465	49	K15C210	15	210	2	0.35019891	5396	FALSE	5396						2948	-76.28938356	61	K37C8	37	8	11	0.686308591	2948	FALSE	2948
5703	726.0546206	187	K10C19	10	19	5	0.431633346	5703	FALSE	5703					5402	401.7779465	49	K15C216	15	216	2	0.36788262	5402	FALSE	5402						2949	-64.78938356	61	K37C9	37	9	53	0.813367466	2949	FALSE	2949
5704	-646.6428108	187	K10C20	10	20	2	0.058151637	5704	FALSE	5704					5404	405.7779465	49	K15C218	15	218	2	0.739795124	5404	FALSE	5404						2950	-27.28938356	61	K37C10	37	10	24	0.807915251	2950	FALSE	2950
5706	-640.1428108	187	K10C22	10	22	2	0.093791055	5706	FALSE	5706					5412	395.2779465	49	K15C226	15	226	3	0.56929937	5412	FALSE	5412						2951	10.21061644	61	K37C11	37	11	12	0.685942735	2951	FALSE	2951
5707	-645.6428108	187	K10C23	10	23	2	0.050498575	5707	FALSE	5707					5416	449.2779465	49	K15C230	15	230	2	0.984126984	5416	FALSE	5416						2953	32.21061644	61	K37C13	37	13	26	0.543243777	2953	FALSE	2953
5708	-637.1428108	187	K10C24	10	24	2	0.258479717	5708	FALSE	5708					5417	326.6529465	49	K15C231	15	231	2	0.46556315	5417	FALSE	5417						2954	288.4397831	61	K37C14	37	14	54	0.252966876	2954	FALSE	2954
5709	-633.3928108	187	K10C25	10	25	2	0.139266097	5709	FALSE	5709					5421	471.6529465	49	K15C235	15	235	2	0.651386343	5421	FALSE	5421						2958	226.2106164	61	K37C18	37	18	3	0.359489355	2958	FALSE	2958
5711	-627.3928108	187	K10C27	10	27	2	0.163280805	5711	FALSE	5711					5422	474.6529465	49	K15C236	15	236	2	0.437808583	5422	FALSE	5422						2959	104.4606164	61	K37C19	37	19	28	0.695169066	2959	FALSE	2959
5715	-613.3928108	187	K10C31	10	31	2	0.321333137	5715	FALSE	5715					5424	305.6529465	49	K15C238	15	238	2	0.280605106	5424	FALSE	5424						2960	137.6481164	61	K37C20	37	20	19	0.586321167	2960	FALSE	2960
5720	-607.3928108	187	K10C36	10	36	7	0.086368354	5720	FALSE	5720					5427	491.6529465	49	K15C241	15	241	2	0.663361494	5427	FALSE	5427						2964	227.2106164	61	K37C24	37	24	26	0.313619872	2964	FALSE	2964
5721	-603.3928108	187	K10C37	10	37	2	0.069287174	5721	FALSE	5721					5430	502.6529465	49	K15C244	15	244	2	0.925788914	5430	FALSE	5430						2965	287.9397831	60	K38C1	38	1	81	0.336218956	2965	FALSE	2965
5722	-601.3928108	187	K10C38	10	38	4	0.208721072	5722	FALSE	5722					5438	376.6529465	49	K15C252	15	252	2	0.283808822	5438	FALSE	5438						2966	-86.28938356	60	K38C2	38	2	70	0.380608608	2966	FALSE	2966
5723	-576.3928108	187	K10C39	10	39	8	0.10092617	5723	FALSE	5723					5442	572.6529465	49	K15C256	15	256	3	0.418988847	5442	FALSE	5442						2967	-134.7893836	60	K38C3	38	3	2	0.546439183	2967	FALSE	2967
5724	-596.3928108	187	K10C40	10	40	2	0.100368723	5724	FALSE	5724					5444	581.1529465	49	K15C258	15	258	2	0.802170834	5444	FALSE	5444						2968	103.4606164	60	K38C4	38	4	4	0.645382986	2968	FALSE	2968
5725	-594.3928108	187	K10C41	10	41	2	0.056874825	5725	FALSE	5725					5449	602.1529465	49	K15C263	15	263	2	0.842248697	5449	FALSE	5449						2969	-126.7893836	60	K38C5	38	5	5	0.53482648	2969	FALSE	2969
5727	-589.3928108	187	K10C43	10	43	2	0.047756562	5727	FALSE	5727					5457	630.1529465	49	K15C271	15	271	2	0.549337316	5457	FALSE	5457						2971	-76.28938356	60	K38C7	38	7	11	0.686308591	2971	FALSE	2971
5730	-580.3928108	187	K10C46	10	46	2	0.086050092	5730	FALSE	5730					5474	-608.1607226	48	K16C1	16	1	2	0.452586116	5474	FALSE	5474						2972	-64.78938356	60	K38C8	38	8	53	0.813367466	2972	FALSE	2972
5731	-578.3928108	187	K10C47	10	47	2	0.12912568	5731	FALSE	5731					5476	-219.2635895	48	K16C3	16	3	23	0.418614401	5476	FALSE	5476						2973	-27.28938356	60	K38C9	38	9	24	0.807915251	2973	FALSE	2973
5733	-563.3928108	187	K10C49	10	49	2	0.044332308	5733	FALSE	5733					5478	-584.213809	48	K16C5	16	5	9	0.353926335	5478	FALSE	5478						2974	10.21061644	60	K38C10	38	10	12	0.685942735	2974	FALSE	2974
5739	-564.1428108	187	K10C55	10	55	11	0.227665644	5739	FALSE	5739					5479	81.07056556	48	K16C6	16	6	20	0.749355244	5479	FALSE	5479						2976	32.21061644	60	K38C12	38	12	26	0.543243777	2976	FALSE	2976
5740	-533.6428108	187	K10C56	10	56	4	0.129431339	5740	FALSE	5740					5481	-575.3829448	48	K16C8	16	8	3	0.440137385	5481	FALSE	5481						2979	227.2106164	60	K38C15	38	15	29	0.303546616	2979	FALSE	2979
5741	-531.1428108	187	K10C57	10	57	2	0.096897773	5741	FALSE	5741					5482	228.5001687	48	K16C9	16	9	9	0.257380016	5482	FALSE	5482						2980	104.4606164	60	K38C16	38	16	28	0.695169066	2980	FALSE	2980
5742	-529.1428108	187	K10C58	10	58	2	0.266870078	5742	FALSE	5742					5484	-568.3829448	48	K16C11	16	11	4	0.546753476	5484	FALSE	5484						2981	137.6481164	60	K38C17	38	17	20	0.427457894	2981	FALSE	2981
5743	-527.1428108	187	K10C59	10	59	2	0.142154658	5743	FALSE	5743					5485	-566.3829448	48	K16C12	16	12	3	0.291222488	5485	FALSE	5485						2985	287.4397831	59	K39C1	39	1	81	0.324356629	2985	FALSE	2985
5744	-516.8719775	187	K10C60	10	60	7	0.23068435	5744	FALSE	5744					5486	-562.3829448	48	K16C13	16	13	2	0.984126984	5486	FALSE	5486						2986	-86.28938356	59	K39C2	39	2	70	0.380608608	2986	FALSE	2986
5746	-509.8719775	187	K10C62	10	62	2	0.1200643	5746	FALSE	5746					5489	-544.3829448	48	K16C16	16	16	5	0.367710289	5489	FALSE	5489						2987	-134.7893836	59	K39C3	39	3	2	0.546439183	2987	FALSE	2987
5747	-508.8719775	187	K10C63	10	63	2	0.11751328	5747	FALSE	5747					5491	-536.8829448	48	K16C18	16	18	6	0.87962963	5491	FALSE	5491						2988	103.4606164	59	K39C4	39	4	4	0.645382986	2988	FALSE	2988
5748	-506.3719775	187	K10C64	10	64	2	0.150160938	5748	FALSE	5748					5492	-526.0496115	48	K16C19	16	19	6	0.644969847	5492	FALSE	5492						2989	-126.7893836	59	K39C5	39	5	5	0.53482648	2989	FALSE	2989
5749	-504.3719775	187	K10C65	10	65	2	0.180147771	5749	FALSE	5749					5493	-523.0496115	48	K16C20	16	20	3	0.536072817	5493	FALSE	5493						2991	-76.28938356	59	K39C7	39	7	11	0.686308591	2991	FALSE	2991
5750	-502.3719775	187	K10C66	10	66	2	0.112699346	5750	FALSE	5750					5494	-384.9788673	48	K16C21	16	21	3	0.362519089	5494	FALSE	5494						2992	-64.78938356	59	K39C8	39	8	53	0.813367466	2992	FALSE	2992
5751	-497.3719775	187	K10C67	10	67	3	0.163166576	5751	FALSE	5751					5495	-379.3538673	48	K16C22	16	22	3	0.348120226	5495	FALSE	5495						2993	-27.28938356	59	K39C9	39	9	24	0.807915251	2993	FALSE	2993
5759	-460.3719775	187	K10C75	10	75	2	0.367109602	5759	FALSE	5759					5496	-372.0344229	48	K16C23	16	23	2	0.363369167	5496	FALSE	5496						2994	10.21061644	59	K39C10	39	10	12	0.685942735	2994	FALSE	2994
5760	-458.3719775	187	K10C76	10	76	2	0.11631263	5760	FALSE	5760					5498	-366.0969229	48	K16C25	16	25	3	0.345055636	5498	FALSE	5498						2996	32.21061644	59	K39C12	39	12	26	0.543243777	2996	FALSE	2996
5761	-456.3719775	187	K10C77	10	77	2	0.149686396	5761	FALSE	5761					5499	-117.0760895	48	K16C26	16	26	8	0.817642386	5499	FALSE	5499						3000	227.2106164	59	K39C16	39	16	29	0.303546616	3000	FALSE	3000
5762	-454.3719775	187	K10C78	10	78	2	0.062192238	5762	FALSE	5762					5500	-361.0969229	48	K16C27	16	27	3	0.557315486	5500	FALSE	5500						3001	104.4606164	59	K39C17	39	17	28	0.695169066	3001	FALSE	3001
5763	-445.9969775	187	K10C79	10	79	6	0.076812366	5763	FALSE	5763					5501	-358.0969229	48	K16C28	16	28	2	0.549026152	5501	FALSE	5501						3002	136.8981164	59	K39C18	39	18	19	0.586321167	3002	FALSE	3002
5764	-441.6219775	187	K10C80	10	80	3	0.101764874	5764	FALSE	5764					5504	-347.5969229	48	K16C31	16	31	6	0.425684891	5504	FALSE	5504						3006	286.4397831	58	K40C1	40	1	49	0.237984572	3006	FALSE	3006
5765	-438.6219775	187	K10C81	10	81	2	0.137084268	5765	FALSE	5765					5505	-340.2219229	48	K16C32	16	32	3	0.557974301	5505	FALSE	5505						3007	-87.03938356	58	K40C2	40	2	28	0.312927343	3007	FALSE	3007
5768	-434.1219775	187	K10C84	10	84	2	0.137084268	5768	FALSE	5768					5506	-336.5969229	48	K16C33	16	33	5	0.314724875	5506	FALSE	5506						3008	-134.7893836	58	K40C3	40	3	2	0.546439183	3008	FALSE	3008
5769	-430.1219775	187	K10C85	10	85	3	0.308913521	5769	FALSE	5769					5507	188.0835021	48	K16C34	16	34	4	0.215601132	5507	FALSE	5507						3009	103.4606164	58	K40C4	40	4	4	0.645382986	3009	FALSE	3009
5770	-492.1219775	187	K10C86	10	86	3	0.364374837	5770	FALSE	5770					5509	-329.5969229	48	K16C36	16	36	2	0.42189902	5509	FALSE	5509						3010	-126.7893836	58	K40C5	40	5	5	0.53482648	3010	FALSE	3010
5771	-385.1219775	187	K10C87	10	87	5	0.050834094	5771	FALSE	5771					5510	-326.5969229	48	K16C37	16	37	2	0.512831613	5510	FALSE	5510						3012	-85.53938356	58	K40C7	40	7	42	0.371276492	3012	FALSE	3012
5773	-423.1219775	187	K10C89	10	89	4	0.150253317	5773	FALSE	5773					5511	-323.5969229	48	K16C38	16	38	2	0.586582954	5511	FALSE	5511						3013	-76.28938356	58	K40C8	40	8	11	0.686308591	3013	FALSE	3013
5774	286.8046206	187	K10C90	10	90	5	0.047914599	5774	FALSE	5774					5512	-282.3469229	48	K16C39	16	39	4	0.338868477	5512	FALSE	5512						3014	-64.78938356	58	K40C9	40	9	53	0.813367466	3014	FALSE	3014
5778	-404.1219775	187	K10C94	10	94	2	0.056469488	5778	FALSE	5778					5514	-313.5969229	48	K16C41	16	41	2	0.325410384	5514	FALSE	5514						3015	-27.28938356	58	K40C10	40	10	24	0.807915251	3015	FALSE	3015
5780	-400.1219775	187	K10C96	10	96	2	0.333900633	5780	FALSE	5780					5515	371.5279465	48	K16C42	16	42	3	0.218255168	5515	FALSE	5515						3016	10.21061644	58	K40C11	40	11	12	0.685942735	3016	FALSE	3016
5786	-376.6219775	187	K10C102	10	102	2	0.139089174	5786	FALSE	5786					5516	-202.7635895	48	K16C43	16	43	6	0.425500698	5516	FALSE	5516						3018	32.21061644	58	K40C13	40	13	26	0.543243777	3018	FALSE	3018
5787	-440.6219775	187	K10C103	10	103	2	0.087401072	5787	FALSE	5787					5517	230.0001687	48	K16C44	16	44	4	0.170527324	5517	FALSE	5517						3019	287.4397831	58	K40C14	40	14	33	0.283080462	3019	FALSE	3019
5788	-372.1219775	187	K10C104	10	104	2	0.162877516	5788	FALSE	5788					5518	-305.5969229	48	K16C45	16	45	2	0.608496142	5518	FALSE	5518						3021	226.7106164	58	K40C16	40	16	3	0.359489355	3021	FALSE	3021
5789	-193.5108664	187	K10C105	10	105	8	0.055713037	5789	FALSE	5789					5519	224.8335021	48	K16C46	16	46	5	0.475658744	5519	FALSE	5519						3022	104.4606164	58	K40C17	40	17	28	0.695169066	3022	FALSE	3022
5791	-366.1219775	187	K10C107	10	107	2	0.467487982	5791	FALSE	5791					5522	-287.6802562	48	K16C49	16	49	2	0.423709213	5522	FALSE	5522						3023	136.8981164	58	K40C18	40	18	20	0.384018307	3023	FALSE	3023
5794	-359.6219775	187	K10C110	10	110	4	0.110181853	5794	FALSE	5794					5523	191.5835021	48	K16C50	16	50	6	0.548946359	5523	FALSE	5523						3026	227.7106164	58	K40C21	40	21	26	0.313619872	3026	FALSE	3026
5795	-356.6219775	187	K10C111	10	111	2	0.07373325	5795	FALSE	5795					5524	129.7547322	48	K16C51	16	51	6	0.279828035	5524	FALSE	5524						3028	285.3147831	57	K41C1	41	1	82	0.31643069	3028	FALSE	3028
5796	-354.1219775	187	K10C112	10	112	2	0.184543399	5796	FALSE	5796					5525	-276.5969229	48	K16C52	16	52	2	0.984126984	5525	FALSE	5525						3029	-87.03938356	57	K41C2	41	2	28	0.312927343	3029	FALSE	3029
5798	-353.1219775	187	K10C114	10	114	2	0.184543399	5798	FALSE	5798					5526	308.5001687	48	K16C53	16	53	3	0.245167428	5526	FALSE	5526						3030	-134.7893836	57	K41C3	41	3	2	0.546439183	3030	FALSE	3030
5799	-349.1219775	187	K10C115	10	115	4	0.235773837	5799	FALSE	5799					5527	-271.5969229	48	K16C54	16	54	2	0.522466482	5527	FALSE	5527						3031	103.4606164	57	K41C4	41	4	4	0.645382986	3031	FALSE	3031
5801	-345.6219775	187	K10C117	10	117	3	0.096244106	5801	FALSE	5801					5529	-262.0969229	48	K16C56	16	56	4	0.517209436	5529	FALSE	5529						3032	-126.7893836	57	K41C5	41	5	5	0.53482648	3032	FALSE	3032
5802	-343.6219775	187	K10C118	10	118	2	0.051722841	5802	FALSE	5802					5530	-260.0969229	48	K16C57	16	57	2	0.543259967	5530	FALSE	5530						3034	-85.53938356	57	K41C7	41	7	42	0.371276492	3034	FALSE	3034
5803	-354.6219775	187	K10C119	10	119	2	0.140789855	5803	FALSE	5803					5531	-251.3469229	48	K16C58	16	58	3	0.521289338	5531	FALSE	5531						3035	-76.28938356	57	K41C8	41	8	11	0.686308591	3035	FALSE	3035
5804	-340.6219775	187	K10C120	10	120	2	0.123377655	5804	FALSE	5804					5532	-136.0760895	48	K16C59	16	59	5	0.555054382	5532	FALSE	5532						3036	-64.78938356	57	K41C9	41	9	53	0.813367466	3036	FALSE	3036
5808	-329.6219775	187	K10C124	10	124	2	0.111203911	5808	FALSE	5808					5533	-53.01276777	48	K16C60	16	60	7	0.244710164	5533	FALSE	5533						3037	-27.28938356	57	K41C10	41	10	24	0.807915251	3037	FALSE	3037
5817	-304.6219775	187	K10C133	10	133	4	0.083276976	5817	FALSE	5817					5534	-244.3469229	48	K16C61	16	61	2	0.575560595	5534	FALSE	5534						3038	10.21061644	57	K41C11	41	11	12	0.685942735	3038	FALSE	3038
5823	-320.6219775	187	K10C139	10	139	2	0.164592018	5823	FALSE	5823					5535	-241.8469229	48	K16C62	16	62	2	0.984126984	5535	FALSE	5535						3040	32.21061644	57	K41C13	41	13	26	0.543243777	3040	FALSE	3040
5827	-270.1219775	187	K10C143	10	143	4	0.43546151	5827	FALSE	5827					5536	-237.8469229	48	K16C63	16	63	3	0.592101395	5536	FALSE	5536						3043	227.7106164	57	K41C16	41	16	29	0.303546616	3043	FALSE	3043
5828	-277.1219775	187	K10C144	10	144	3	0.488322795	5828	FALSE	5828					5537	-234.0969229	48	K16C64	16	64	4	0.627352904	5537	FALSE	5537						3044	104.4606164	57	K41C17	41	17	28	0.695169066	3044	FALSE	3044
5829	-274.1219775	187	K10C145	10	145	2	0.093131319	5829	FALSE	5829					5539	-230.0969229	48	K16C66	16	66	2	0.53391999	5539	FALSE	5539						3045	136.3981164	57	K41C18	41	18	19	0.586321167	3045	FALSE	3045
5831	-267.1219775	187	K10C147	10	147	2	0.212885408	5831	FALSE	5831					5544	-370.1594229	48	K16C71	16	71	3	0.24075166	5544	FALSE	5544						3049	284.5647831	56	K42C1	42	1	48	0.256020898	3049	FALSE	3049
5832	-256.7886442	187	K10C148	10	148	2	0.128759706	5832	FALSE	5832					5545	-206.2635895	48	K16C72	16	72	2	0.333058577	5545	FALSE	5545						3050	-87.03938356	56	K42C2	42	2	29	0.235142777	3050	FALSE	3050
5834	-242.0108664	187	K10C150	10	150	4	0.090673913	5834	FALSE	5834					5548	-160.5127678	48	K16C75	16	75	6	0.18537183	5548	FALSE	5548						3051	-134.7893836	56	K42C3	42	3	2	0.546439183	3051	FALSE	3051
5835	-239.0108664	187	K10C151	10	151	2	0.068880089	5835	FALSE	5835					5549	-193.7635895	48	K16C76	16	76	4	0.392884261	5549	FALSE	5549						3052	103.4606164	56	K42C4	42	4	4	0.645382986	3052	FALSE	3052
5836	-179.0108664	187	K10C152	10	152	10	0.121092848	5836	FALSE	5836					5550	-189.0760895	48	K16C77	16	77	2	0.489183564	5550	FALSE	5550						3053	-126.7893836	56	K42C5	42	5	5	0.53482648	3053	FALSE	3053
5837	-187.0108664	187	K10C153	10	153	5	0.32934588	5837	FALSE	5837					5554	147.7547322	48	K16C81	16	81	2	0.294016406	5554	FALSE	5554						3054	-85.53938356	56	K42C6	42	6	42	0.371276492	3054	FALSE	3054
5838	-232.0108664	187	K10C154	10	154	3	0.136238033	5838	FALSE	5838					5555	700.1529465	48	K16C82	16	82	3	0.411030772	5555	FALSE	5555						3055	-76.28938356	56	K42C7	42	7	11	0.686308591	3055	FALSE	3055
5839	-230.0108664	187	K10C155	10	155	2	0.064046072	5839	FALSE	5839					5556	-215.5760895	48	K16C83	16	83	2	0.376090165	5556	FALSE	5556						3056	-64.78938356	56	K42C8	42	8	53	0.813367466	3056	FALSE	3056
5840	-225.0108664	187	K10C156	10	156	2	0.19480318	5840	FALSE	5840					5557	-171.5760895	48	K16C84	16	84	2	0.470715579	5557	FALSE	5557						3057	-27.28938356	56	K42C9	42	9	24	0.807915251	3057	FALSE	3057
5843	-217.0108664	187	K10C159	10	159	2	0.075100494	5843	FALSE	5843					5560	-162.0760895	48	K16C87	16	87	2	0.529671855	5560	FALSE	5560						3058	10.21061644	56	K42C10	42	10	12	0.685942735	3058	FALSE	3058
5844	-215.0108664	187	K10C160	10	160	2	0.134861941	5844	FALSE	5844					5562	-152.0760895	48	K16C89	16	89	2	0.357600436	5562	FALSE	5562						3060	32.21061644	56	K42C12	42	12	26	0.543243777	3060	FALSE	3060
5845	-213.0108664	187	K10C161	10	161	2	0.059886107	5845	FALSE	5845					5563	-145.0760895	48	K16C90	16	90	4	0.879299928	5563	FALSE	5563						3061	286.0647831	56	K42C13	42	13	34	0.245820299	3061	FALSE	3061
5846	-211.0108664	187	K10C162	10	162	2	0.248036759	5846	FALSE	5846					5564	-159.5127678	48	K16C91	16	91	4	0.199507146	5564	FALSE	5564						3064	227.7106164	56	K42C16	42	16	29	0.303546616	3064	FALSE	3064
5856	-161.5108664	187	K10C172	10	172	2	0.131698027	5856	FALSE	5856					5565	-141.5760895	48	K16C92	16	92	2	0.246935997	5565	FALSE	5565						3065	104.4606164	56	K42C17	42	17	28	0.695169066	3065	FALSE	3065
5858	-158.5108664	187	K10C174	10	174	2	0.066601513	5858	FALSE	5858					5566	336.5279465	48	K16C93	16	93	10	0.215039468	5566	FALSE	5566						3066	136.3981164	56	K42C18	42	18	20	0.427457894	3066	FALSE	3066
5860	-137.2747553	187	K10C176	10	176	16	0.10777023	5860	FALSE	5860					5567	-133.0760895	48	K16C94	16	94	2	0.289420494	5567	FALSE	5567						3069	284.5647831	55	K43C1	43	1	77	0.274490404	3069	FALSE	3069
5862	-128.7747553	187	K10C178	10	178	7	0.123893133	5862	FALSE	5862					5568	-127.0760895	48	K16C95	16	95	2	0.868034404	5568	FALSE	5568						3070	-87.53938356	55	K43C2	43	2	28	0.312927343	3070	FALSE	3070
5863	-126.7747553	187	K10C179	10	179	2	0.052573173	5863	FALSE	5863					5569	-124.5760895	48	K16C96	16	96	2	0.720905358	5569	FALSE	5569						3071	-134.7893836	55	K43C3	43	3	2	0.546439183	3071	FALSE	3071
5864	-124.2747553	187	K10C180	10	180	4	0.049125644	5864	FALSE	5864					5570	-122.5760895	48	K16C97	16	97	2	0.444603185	5570	FALSE	5570						3072	104.4606164	55	K43C4	43	4	32	0.534215196	3072	FALSE	3072
5866	-118.2747553	187	K10C182	10	182	2	0.144845593	5866	FALSE	5866					5571	-119.5760895	48	K16C98	16	98	2	0.18536701	5571	FALSE	5571						3073	-126.7893836	55	K43C5	43	5	5	0.53482648	3073	FALSE	3073
5867	-64.27475527	187	K10C183	10	183	8	0.111511699	5867	FALSE	5867					5573	-194.5760895	48	K16C100	16	100	3	0.577173091	5573	FALSE	5573						3075	-85.53938356	55	K43C7	43	7	42	0.371276492	3075	FALSE	3075
5868	-114.2747553	187	K10C184	10	184	2	0.07630312	5868	FALSE	5868					5574	-107.5760895	48	K16C101	16	101	2	0.938502015	5574	FALSE	5574						3076	-76.28938356	55	K43C8	43	8	11	0.686308591	3076	FALSE	3076
5869	-112.2747553	187	K10C185	10	185	3	0.100976883	5869	FALSE	5869					5575	162.2779465	48	K16C102	16	102	3	0.409609037	5575	FALSE	5575						3077	-64.78938356	55	K43C9	43	9	53	0.813367466	3077	FALSE	3077
5870	-110.2747553	187	K10C186	10	186	2	0.095404914	5870	FALSE	5870					5577	-101.5760895	48	K16C104	16	104	2	0.290538405	5577	FALSE	5577						3078	-27.28938356	55	K43C10	43	10	24	0.807915251	3078	FALSE	3078
5871	-107.7747553	187	K10C187	10	187	2	0.126574516	5871	FALSE	5871					5579	-97.07608953	48	K16C106	16	106	2	0.521893216	5579	FALSE	5579						3079	10.21061644	55	K43C11	43	11	12	0.685942735	3079	FALSE	3079
5875	-107.7747553	187	K10C191	10	191	2	0.131698027	5875	FALSE	5875					5584	203.3335021	48	K16C111	16	111	3	0.301717494	5584	FALSE	5584						3081	32.21061644	55	K43C13	43	13	26	0.543243777	3081	FALSE	3081
5886	-135.2747553	187	K10C202	10	202	2	0.033808282	5886	FALSE	5886					5585	-82.57608953	48	K16C112	16	112	4	0.191140865	5585	FALSE	5585						3082	285.5647831	55	K43C14	43	14	33	0.283080462	3082	FALSE	3082
5889	-58.77475527	187	K10C205	10	205	2	0.122322815	5889	FALSE	5889					5586	379.1529465	48	K16C113	16	113	4	0.333897215	5586	FALSE	5586						3085	135.5231164	55	K43C17	43	17	20	0.384018307	3085	FALSE	3085
5893	-10.77475527	187	K10C209	10	209	8	0.097382803	5893	FALSE	5893					5588	-129.0127678	48	K16C115	16	115	3	0.438746639	5588	FALSE	5588						3089	283.5647831	54	K44C1	44	1	81	0.320149548	3089	FALSE	3089
5894	-4.774755267	187	K10C210	10	210	6	0.095917623	5894	FALSE	5894					5589	-201.7635895	48	K16C116	16	116	2	0.3427154	5589	FALSE	5589						3090	-85.53938356	54	K44C2	44	2	71	0.327179557	3090	FALSE	3090
5895	-2.774755267	187	K10C211	10	211	2	0.094986794	5895	FALSE	5895					5590	-90.01276777	48	K16C117	16	117	2	0.41510949	5590	FALSE	5590						3091	-134.7893836	54	K44C3	44	3	2	0.546439183	3091	FALSE	3091
5896	10.22524473	187	K10C212	10	212	9	0.09667028	5896	FALSE	5896					5592	-35.26276777	48	K16C119	16	119	3	0.478685274	5592	FALSE	5592						3092	103.7106164	54	K44C4	44	4	4	0.645382986	3092	FALSE	3092
5897	3.225244733	187	K10C213	10	213	5	0.07740301	5897	FALSE	5897					5593	-51.26276777	48	K16C120	16	120	5	0.236127182	5593	FALSE	5593						3093	-126.7893836	54	K44C5	44	5	5	0.53482648	3093	FALSE	3093
5898	5.225244733	187	K10C214	10	214	3	0.148748928	5898	FALSE	5898					5595	-28.26276777	48	K16C122	16	122	2	0.494413931	5595	FALSE	5595						3094	-76.28938356	54	K44C6	44	6	11	0.686308591	3094	FALSE	3094
5899	15.47524473	187	K10C215	10	215	3	0.294208543	5899	FALSE	5899					5597	-13.76276777	48	K16C124	16	124	2	0.843556435	5597	FALSE	5597						3095	-64.78938356	54	K44C7	44	7	53	0.813367466	3095	FALSE	3095
5904	53.47524473	187	K10C220	10	220	11	0.111768043	5904	FALSE	5904					5599	-9.762767769	48	K16C126	16	126	2	0.377499837	5599	FALSE	5599						3096	-27.28938356	54	K44C8	44	8	24	0.807915251	3096	FALSE	3096
5905	44.47524473	187	K10C221	10	221	3	0.101888076	5905	FALSE	5905					5602	-1.762767769	48	K16C129	16	129	2	0.273132531	5602	FALSE	5602						3097	10.21061644	54	K44C9	44	9	12	0.685942735	3097	FALSE	3097
5906	58.47524473	187	K10C222	10	222	10	0.107184419	5906	FALSE	5906					5603	3.237232231	48	K16C130	16	130	2	0.305901463	5603	FALSE	5603						3099	32.21061644	54	K44C11	44	11	26	0.543243777	3099	FALSE	3099
5907	83.47524473	187	K10C223	10	223	2	0.450868503	5907	FALSE	5907					5605	8.237232231	48	K16C132	16	132	4	0.531747766	5605	FALSE	5605						3103	285.5647831	54	K44C15	44	15	29	0.303546616	3103	FALSE	3103
5908	85.47524473	187	K10C224	10	224	2	0.284187237	5908	FALSE	5908					5608	21.73723223	48	K16C135	16	135	2	0.363276515	5608	FALSE	5608						3104	105.2106164	54	K44C16	44	16	28	0.695169066	3104	FALSE	3104
5910	91.47524473	187	K10C226	10	226	3	0.105877882	5910	FALSE	5910					5609	23.73723223	48	K16C136	16	136	3	0.676615828	5609	FALSE	5609						3105	134.7731164	54	K44C17	44	17	19	0.586321167	3105	FALSE	3105
5911	94.47524473	187	K10C227	10	227	5	0.364804828	5911	FALSE	5911					5611	383.5279465	48	K16C138	16	138	3	0.251943274	5611	FALSE	5611						3109	283.0647831	53	K45C1	45	1	111	0.335613516	3109	FALSE	3109
5912	365.2338741	187	K10C228	10	228	4	0.058409282	5912	FALSE	5912					5612	30.73723223	48	K16C139	16	139	6	0.50833494	5612	FALSE	5612						3110	-85.53938356	53	K45C2	45	2	71	0.327179557	3110	FALSE	3110
5914	104.4752447	187	K10C230	10	230	2	0.106223467	5914	FALSE	5914					5613	33.73723223	48	K16C140	16	140	2	0.511346396	5613	FALSE	5613						3111	-134.7893836	53	K45C3	45	3	2	0.546439183	3111	FALSE	3111
5917	110.4752447	187	K10C233	10	233	2	0.354164795	5917	FALSE	5917					5614	36.23723223	48	K16C141	16	141	2	0.744719282	5614	FALSE	5614						3112	103.7106164	53	K45C4	45	4	4	0.645382986	3112	FALSE	3112
5920	118.4752447	187	K10C236	10	236	2	0.397259426	5920	FALSE	5920					5615	40.57056556	48	K16C142	16	142	2	0.31010184	5615	FALSE	5615						3113	-126.7893836	53	K45C5	45	5	5	0.53482648	3113	FALSE	3113
5921	122.4752447	187	K10C237	10	237	6	0.232872259	5921	FALSE	5921					5616	283.5001687	48	K16C143	16	143	6	0.463823018	5616	FALSE	5616						3114	-76.28938356	53	K45C6	45	6	11	0.686308591	3114	FALSE	3114
5924	129.4752447	187	K10C240	10	240	3	0.195873156	5924	FALSE	5924					5617	380.1529465	48	K16C144	16	144	2	0.37008169	5617	FALSE	5617						3115	-64.78938356	53	K45C7	45	7	53	0.813367466	3115	FALSE	3115
5925	132.4752447	187	K10C241	10	241	4	0.096763009	5925	FALSE	5925					5619	225.8335021	48	K16C146	16	146	6	0.28795745	5619	FALSE	5619						3116	-27.28938356	53	K45C8	45	8	24	0.807915251	3116	FALSE	3116
5926	135.4752447	187	K10C242	10	242	2	0.114317827	5926	FALSE	5926					5620	56.07056556	48	K16C147	16	147	2	0.984126984	5620	FALSE	5620						3117	10.21061644	53	K45C9	45	9	12	0.685942735	3117	FALSE	3117
5927	-12.69537935	187	K10C243	10	243	5	0.050763238	5927	FALSE	5927					5621	58.07056556	48	K16C148	16	148	4	0.500526098	5621	FALSE	5621						3119	32.21061644	53	K45C11	45	11	26	0.543243777	3119	FALSE	3119
5928	140.4752447	187	K10C244	10	244	2	0.109079497	5928	FALSE	5928					5622	60.07056556	48	K16C149	16	149	2	0.56912227	5622	FALSE	5622						3121	105.2106164	53	K45C13	45	13	28	0.695169066	3121	FALSE	3121
5929	251.8046206	187	K10C245	10	245	3	0.217467936	5929	FALSE	5929					5624	67.07056556	48	K16C151	16	151	2	0.733406318	5624	FALSE	5624						3122	134.7731164	53	K45C14	45	14	20	0.427457894	3122	FALSE	3122
5930	260.8046206	187	K10C246	10	246	2	0.135616877	5930	FALSE	5930					5628	89.25473223	48	K16C155	16	155	3	0.350819122	5628	FALSE	5628						3126	282.0647831	52	K46C1	46	1	49	0.237984572	3126	FALSE	3126
5937	277.8046206	187	K10C253	10	253	3	0.282843702	5937	FALSE	5937					5631	96.57056556	48	K16C158	16	158	2	0.984126984	5631	FALSE	5631						3127	-85.53938356	52	K46C2	46	2	71	0.327179557	3127	FALSE	3127
5939	291.8046206	187	K10C255	10	255	2	0.062027024	5939	FALSE	5939					5635	145.2547322	48	K16C162	16	162	2	0.669456713	5635	FALSE	5635						3128	-134.7893836	52	K46C3	46	3	2	0.546439183	3128	FALSE	3128
5943	313.3046206	187	K10C259	10	259	17	0.252135416	5943	FALSE	5943					5636	148.7547322	48	K16C163	16	163	5	0.312380915	5636	FALSE	5636						3129	103.7106164	52	K46C4	46	4	4	0.645382986	3129	FALSE	3129
5945	304.8046206	187	K10C261	10	261	2	0.125870913	5945	FALSE	5945					5639	47.75473223	48	K16C166	16	166	2	0.683698346	5639	FALSE	5639						3130	-126.7893836	52	K46C5	46	5	5	0.53482648	3130	FALSE	3130
[truncated: 6,714 more rows]
