# Supplementary material for: Gene-expression memory-based prediction of cell lineages from scRNA-seq datasets
Source: Nat Commun. 2024 Mar 29;15:2744. doi: 10.1038/s41467-024-47158-y (PMC10980719; doi:10.1038/s41467-024-47158-y)
Supplement: Supplementary file 11 — Source Data [file 41467_2024_47158_MOESM11_ESM.zip › Source Data files/Source Data file S6de.csv]

percentage	precision	recovery	FPR	Method
0	0.008468809	1	1	CV2 or means
10	1	0.946428571	0	CV2 or means
20	1	0.946428571	0	CV2 or means
30	1	0.928571429	0	CV2 or means
40	1	0.928571429	0	CV2 or means
50	1	0.928571429	0	CV2 or means
60	1	0.928571429	0	CV2 or means
70	1	0.928571429	0	CV2 or means
80	1	0.928571429	0	CV2 or means
90	1	0.892857143	0	CV2 or means
100	1	0.642857143	0	CV2 or means
0	0.008468809	1	1	T-test
10	0.882352941	0.803571429	0.000915122	T-test
20	0.956521739	0.785714286	0.000305041	T-test
30	0.954545455	0.75	0.000305041	T-test
40	0.948717949	0.660714286	0.000305041	T-test
50	1	0.625	0	T-test
60	1	0.482142857	0	T-test
70	1	0.464285714	0	T-test
80	1	0.410714286	0	T-test
90	1	0.285714286	0	T-test
100	1	0.107142857	0	T-test
0	0.008468809	1	1	MAST
10	0.94	0.839285714	0.000457561	MAST
20	0.976744186	0.75	0.00015252	MAST
30	1	0.678571429	0	MAST
40	1	0.517857143	0	MAST
50	1	0.339285714	0	MAST
60	1	0.321428571	0	MAST
70	1	0.285714286	0	MAST
80	1	0.196428571	0	MAST
90	1	0.107142857	0	MAST
100	1	0.017857143	0	MAST
0	0.008468809	1	1	ML
10	1	0.928571429	0	ML
20	1	0.732142857	0	ML
30	1	0.571428571	0	ML
40	1	0.428571429	0	ML
50	1	0.303571429	0	ML
60	1	0.178571429	0	ML
70	1	0.107142857	0	ML
80	1	0.053571429	0	ML
90	1	0.035714286	0	ML
100	NA	0	0	ML
0	0.008468809	1	1	IntraCV2
10	0.962962963	0.928571429	0.000305041	IntraCV3
20	1	0.875	0	IntraCV4
30	1	0.857142857	0	IntraCV5
40	1	0.821428571	0	IntraCV6
50	1	0.75	0	IntraCV7
60	1	0.660714286	0	IntraCV8
70	1	0.553571429	0	IntraCV9
80	1	0.464285714	0	IntraCV10
90	1	0.357142857	0	IntraCV11
100	1	0.107142857	0	IntraCV12
0	0.008468809	1	1	Correlation
10	1	0.946428571	0	Correlation
20	1	0.946428571	0	Correlation
30	1	0.928571429	0	Correlation
40	1	0.928571429	0	Correlation
50	1	0.928571429	0	Correlation
60	1	0.928571429	0	Correlation
70	1	0.928571429	0	Correlation
80	1	0.928571429	0	Correlation
90	1	0.910714286	0	Correlation
100	1	0.660714286	0	Correlation
0	0.008468809	1	1	Bimod
10	0.944444444	0.303571429	0.00015252	Bimod
20	1	0.142857143	0	Bimod
30	1	0.071428571	0	Bimod
40	1	0.017857143	0	Bimod
50	NA	0	0	Bimod
60	NA	0	0	Bimod
70	NA	0	0	Bimod
80	NA	0	0	Bimod
90	NA	0	0	Bimod
100	NA	0	0	Bimod
0	0.008468809	1	1	Negbinom
10	1	0.857142857	0	Negbinom
20	1	0.821428571	0	Negbinom
30	1	0.714285714	0	Negbinom
40	1	0.625	0	Negbinom
50	1	0.517857143	0	Negbinom
60	1	0.339285714	0	Negbinom
70	1	0.25	0	Negbinom
80	1	0.142857143	0	Negbinom
90	1	0.071428571	0	Negbinom
100	NA	0	0	Negbinom
0	0.008468809	1	1	Poisson
10	1	0.964285714	0	Poisson
20	1	0.964285714	0	Poisson
30	1	0.964285714	0	Poisson
40	1	0.928571429	0	Poisson
50	1	0.910714286	0	Poisson
60	1	0.875	0	Poisson
70	1	0.839285714	0	Poisson
80	1	0.785714286	0	Poisson
90	1	0.678571429	0	Poisson
100	1	0.357142857	0	Poisson
0	0.008468809	1	1	LR
10	0.952380952	0.357142857	0.00015252	LR
20	1	0.25	0	LR
30	1	0.142857143	0	LR
40	1	0.089285714	0	LR
50	1	0.071428571	0	LR
60	1	0.017857143	0	LR
70	1	0.017857143	0	LR
80	1	0.017857143	0	LR
90	NA	0	0	LR
100	NA	0	0	LR
0	0.008468809	1	1	Roc
10	1	0.875	0	Roc
20	1	0.785714286	0	Roc
30	1	0.625	0	Roc
40	1	0.517857143	0	Roc
50	1	0.321428571	0	Roc
60	1	0.196428571	0	Roc
70	1	0.142857143	0	Roc
80	1	0.089285714	0	Roc
90	1	0.053571429	0	Roc
100	NA	0	0	Roc
