# Supplementary material for: Gene-expression memory-based prediction of cell lineages from scRNA-seq datasets
Source: Nat Commun. 2024 Mar 29;15:2744. doi: 10.1038/s41467-024-47158-y (PMC10980719; doi:10.1038/s41467-024-47158-y)
Supplement: Supplementary file 11 — Source Data [file 41467_2024_47158_MOESM11_ESM.zip › Source Data files/Source Data file S12ef.csv]

Size parameter	percentage	precision	recovery	FPR
2	30	0.707317073	0.032079646	0.000300045
2	50	0.730769231	0.021017699	0.000175026
2	60	0.736842105	0.015486726	0.000125019
2	70	0.846153846	0.012168142	5.00075011251688e-05
2	80	0.909090909	0.011061947	2.50037505625844e-05
2	90	0.857142857	0.006637168	2.50037505625844e-05
2	100	0.5	0.001106195	2.50037505625844e-05
2	10	0.522222222	0.05199115	0.001075161
2	20	0.639344262	0.043141593	0.000550083
2	40	0.757575758	0.027654867	0.00020003
2	0	0.02210377	1	1
3	0	0.02210377	1	1
3	70	0.73255814	0.069690265	0.000575086
3	10	0.387301587	0.134955752	0.004825724
3	100	0.862068966	0.027654867	0.000100015
3	90	0.823529412	0.046460177	0.000225034
3	30	0.588957055	0.10619469	0.001675251
3	60	0.669902913	0.076327434	0.000850128
3	80	0.805970149	0.059734513	0.000325049
3	20	0.502347418	0.118362832	0.002650398
3	40	0.621428571	0.096238938	0.001325199
3	50	0.658119658	0.085176991	0.00100015
4	20	0.418006431	0.14380531	0.004525679
4	10	0.327510917	0.165929204	0.007701155
4	60	0.619402985	0.091814159	0.001275191
4	30	0.47008547	0.121681416	0.003100465
4	40	0.521276596	0.10840708	0.002250338
4	50	0.563291139	0.098451327	0.001725259
4	0	0.02210377	1	1
4	80	0.6875	0.07300885	0.000750113
4	90	0.77027027	0.063053097	0.000425064
4	100	0.833333333	0.038716814	0.000175026
4	70	0.634782609	0.080752212	0.001050158
5	10	0.288216561	0.200221239	0.011176677
5	20	0.363414634	0.164823009	0.006525979
5	30	0.453074434	0.154867257	0.004225634
5	40	0.52	0.14380531	0.00300045
5	50	0.555	0.122787611	0.002225334
5	60	0.587878788	0.107300885	0.001700255
5	100	0.822222222	0.040929204	0.00020003
5	90	0.709302326	0.067477876	0.000625094
5	0	0.02210377	1	1
5	70	0.611510791	0.094026549	0.001350203
5	80	0.661016949	0.086283186	0.00100015
6	0	0.02210377	1	1
6	50	0.50390625	0.142699115	0.003175476
6	20	0.309297913	0.180309735	0.009101365
6	30	0.3825	0.169247788	0.006175926
6	40	0.46130031	0.164823009	0.004350653
6	80	0.613793103	0.098451327	0.00140021
6	60	0.543589744	0.117256637	0.002225334
6	70	0.557471264	0.107300885	0.001925289
6	100	0.722222222	0.043141593	0.000375056
6	10	0.236180905	0.207964602	0.01520228
6	90	0.656862745	0.074115044	0.000875131
7	40	0.401534527	0.173672566	0.005850878
7	30	0.359649123	0.181415929	0.007301095
7	90	0.590163934	0.079646018	0.001250188
7	100	0.745454545	0.045353982	0.000350053
7	70	0.568527919	0.123893805	0.002125319
7	80	0.563636364	0.102876106	0.00180027
7	20	0.285046729	0.202433628	0.011476722
7	10	0.227463312	0.240044248	0.018427764
7	50	0.459546926	0.157079646	0.004175626
7	60	0.532467532	0.136061947	0.002700405
7	0	0.02210377	1	1
8	60	0.47985348	0.144911504	0.003550533
8	0	0.02210377	1	1
8	10	0.194250871	0.246681416	0.023128469
8	80	0.519774011	0.101769912	0.002125319
8	90	0.573770492	0.077433628	0.001300195
8	100	0.759259259	0.045353982	0.000325049
8	20	0.258807588	0.211283186	0.013677052
8	70	0.504424779	0.126106195	0.00280042
8	40	0.375296912	0.174778761	0.006575986
8	50	0.433139535	0.164823009	0.004875731
8	30	0.330754352	0.189159292	0.008651298
9	0	0.02210377	1	1
9	20	0.236658933	0.225663717	0.016452468
9	60	0.468309859	0.147123894	0.003775566
9	70	0.515021459	0.132743363	0.002825424
9	10	0.18001586	0.251106195	0.025853878
9	90	0.601449275	0.091814159	0.001375206
9	100	0.724137931	0.046460177	0.00040006
9	50	0.421917808	0.170353982	0.005275791
9	80	0.526041667	0.111725664	0.002275341
9	40	0.359743041	0.185840708	0.007476121
9	30	0.303030303	0.199115044	0.010351553
11	80	0.50462963	0.120575221	0.002675401
11	70	0.465454545	0.14159292	0.003675551
11	20	0.202148438	0.228982301	0.020428064
11	100	0.629032258	0.043141593	0.000575086
11	10	0.156619018	0.278761062	0.03393009
11	0	0.02210377	1	1
11	90	0.506329114	0.088495575	0.001950293
11	50	0.357466063	0.174778761	0.007101065
11	60	0.419642857	0.155973451	0.004875731
11	30	0.244325768	0.202433628	0.014152123
11	40	0.291032149	0.190265487	0.010476571
12	60	0.402173913	0.163716814	0.005500825
12	70	0.445205479	0.14380531	0.004050608
12	100	0.647058824	0.048672566	0.00060009
12	30	0.232298137	0.206858407	0.015452318
12	80	0.484444444	0.120575221	0.002900435
12	90	0.488636364	0.095132743	0.002250338
12	50	0.328600406	0.17920354	0.008276241
12	20	0.190860215	0.235619469	0.022578387
12	0	0.02210377	1	1
12	10	0.145516074	0.28539823	0.037880682
12	40	0.269470405	0.191371681	0.011726759
15	20	0.153103448	0.245575221	0.030704606
15	10	0.113706479	0.28539823	0.050282542
15	60	0.339869281	0.172566372	0.007576136
15	30	0.193548387	0.212389381	0.020003
15	50	0.279338843	0.186946903	0.010901635
15	90	0.492462312	0.10840708	0.002525379
15	100	0.623188406	0.047566372	0.000650098
15	40	0.232947233	0.200221239	0.014902235
15	0	0.02210377	1	1
15	80	0.425855513	0.123893805	0.003775566
15	70	0.4	0.161504425	0.005475821
22	50	0.194503171	0.203539823	0.019052858
22	60	0.242028986	0.184734513	0.013076962
22	40	0.161137441	0.225663717	0.026553983
22	90	0.339041096	0.109513274	0.004825724
22	100	0.574712644	0.055309735	0.000925139
22	70	0.277777778	0.165929204	0.009751463
22	80	0.318518519	0.142699115	0.006901035
22	0	0.02210377	1	1
22	10	0.088485536	0.345132743	0.080362054
22	20	0.109368551	0.293141593	0.053958094
22	30	0.135086671	0.25	0.036180427
