# Supplementary material for: Gene-expression memory-based prediction of cell lineages from scRNA-seq datasets
Source: Nat Commun. 2024 Mar 29;15:2744. doi: 10.1038/s41467-024-47158-y (PMC10980719; doi:10.1038/s41467-024-47158-y)
Supplement: Supplementary file 11 — Source Data [file 41467_2024_47158_MOESM11_ESM.zip › Source Data files/Source Data file S1f.csv]

culture_time	Size	Freq
12	2	18
12	3	7
12	4	7
12	5	4
12	6	4
12	7	2
12	8	5
12	9	3
12	11	2
12	12	1
12	15	1
12	22	1
12	2	4
12	3	3
12	4	7
12	5	6
12	6	7
12	7	5
12	8	5
12	9	2
12	10	3
12	11	3
12	12	5
12	13	5
12	15	2
12	16	1
12	17	2
12	19	2
12	20	2
12	21	2
12	22	2
12	23	1
12	25	1
12	26	1
12	28	1
12	29	2
12	30	1
12	32	1
12	34	1
12	35	1
12	43	1
12	59	1
12	64	1
12	2	10
12	3	11
12	4	4
12	5	6
12	6	5
12	7	2
12	8	3
12	9	5
12	10	2
12	11	3
12	12	2
12	13	1
12	17	1
12	18	3
12	20	3
12	23	2
12	24	1
12	25	1
12	27	4
12	28	2
12	29	1
12	32	1
12	33	1
12	35	1
12	37	1
12	2	4
12	3	4
12	4	5
12	5	5
12	6	6
12	7	3
12	8	4
12	9	1
12	10	4
12	11	4
12	12	2
12	13	1
12	14	1
12	15	3
12	16	2
12	17	1
12	18	1
12	19	2
12	20	1
12	21	1
12	22	1
12	23	1
12	25	2
12	26	3
12	27	1
12	29	1
12	33	1
12	34	1
12	36	1
12	40	1
12	41	1
12	43	1
12	44	1
12	47	1
12	49	2
12	50	3
12	55	1
12	58	1
12	60	1
12	64	1
12	66	1
12	71	1
12	73	2
12	75	1
12	79	1
12	2	12
12	3	9
12	4	6
12	5	7
12	6	3
12	7	1
12	8	3
12	13	1
12	15	1
12	17	1
12	21	1
12	26	1
12	39	1
12	2	5
12	3	7
12	4	10
12	5	4
12	6	5
12	7	6
12	8	2
12	9	1
12	10	2
12	11	1
12	12	1
12	13	1
12	15	1
12	17	1
12	19	1
12	23	1
12	35	1
12	67	1
12	2	5
12	3	10
12	4	10
12	5	7
12	6	8
12	7	10
12	8	5
12	9	7
12	10	1
12	11	8
12	12	5
12	13	1
12	14	4
12	15	4
12	16	1
12	17	5
12	18	1
12	20	4
12	21	1
12	22	2
12	23	2
12	24	1
12	25	1
12	28	1
12	29	3
12	31	1
12	32	1
12	35	1
12	36	2
12	50	1
12	54	1
12	55	1
12	63	1
12	64	1
12	2	10
12	3	9
12	4	5
12	5	11
12	6	12
12	7	6
12	8	2
12	9	6
12	10	6
12	11	2
12	12	5
12	13	5
12	14	4
12	15	2
12	16	7
12	17	7
12	19	1
12	20	1
12	21	3
12	22	1
12	29	1
12	31	1
12	33	2
12	34	1
12	37	1
12	56	1
12	58	1
0.7	2	136
0.7	2	67
3	2	122
3	3	20
3	4	2
3	5	1
3	6	2
3	14	1
3	26	1
3	41	1
3	2	143
3	3	28
3	4	12
3	5	6
3	7	4
3	35	1
3	47	1
3	61	1
3	2	233
3	3	32
3	4	4
3	5	4
3	6	2
3	7	1
3	18	1
3	24	1
3	43	1
3	57	1
3	58	1
3	70	1
3	82	1
3	2	190
3	3	28
3	4	6
3	5	3
3	38	1
3	2	247
3	3	23
3	4	4
3	5	1
3	6	2
3	7	3
3	9	1
3	11	1
3	12	1
3	15	1
3	20	1
3	21	1
3	25	1
3	27	1
3	28	1
3	30	1
3	36	1
3	46	1
3	62	1
3	66	1
3	74	1
3	75	1
3	92	1
3	121	1
3	2	283
3	3	44
3	4	18
3	5	6
3	6	7
3	7	5
3	8	3
3	9	3
3	10	4
3	11	3
3	12	1
3	13	1
3	14	1
3	16	1
3	18	1
3	22	1
3	24	2
3	27	1
3	28	1
3	29	1
3	30	2
3	31	1
3	32	1
3	34	2
3	35	1
3	36	1
3	40	2
3	47	1
3	48	4
3	49	1
3	50	1
3	53	1
3	54	1
3	63	2
3	64	1
3	72	2
3	73	1
3	75	1
3	78	1
3	82	1
3	83	1
3	86	1
3	89	1
3	91	1
3	100	1
3	108	1
3	115	1
3	116	1
3	2	349
3	3	36
3	4	12
3	5	10
3	6	1
3	7	1
3	8	2
3	9	1
3	12	1
3	13	1
3	14	1
3	15	1
3	17	2
3	18	1
3	20	1
3	22	1
3	25	1
3	27	1
3	29	1
3	30	1
3	36	1
3	41	1
3	42	1
3	43	1
3	44	1
3	48	1
3	55	1
3	62	1
3	64	1
3	65	2
3	66	2
3	70	2
3	75	1
3	77	1
3	87	1
3	124	1
3	2	186
3	3	18
3	4	3
3	5	2
3	6	5
3	7	1
3	8	1
3	10	3
3	12	1
3	13	1
3	15	1
3	18	2
3	21	1
3	23	1
3	26	1
3	30	1
3	31	1
3	32	1
3	35	1
3	37	2
3	38	1
3	43	1
3	44	1
3	61	1
3	71	1
3	80	1
3	81	1
3	117	1
2.5	2	449
2.5	3	76
2.5	4	13
2.5	5	2
2.5	6	1
2	2	48
2	3	7
2	2	80
2	3	7
2	4	2
2	5	1
2	2	81
2	3	9
2	4	2
2	2	83
2	3	26
2	2	49
2	3	4
2	4	1
2	2	57
2	3	1
2	2	60
2	3	3
2	4	1
2	2	46
2	2	55
2	3	4
2	2	63
2	3	3
2	2	145
2	3	24
2	2	215
2	3	40
2	2	120
2	3	24
2	2	69
2	3	6
2	4	2
2	2	137
2	3	13
2	4	2
2	9	1
2	2	178
2	3	24
2	4	5
2	5	1
2	2	208
2	3	22
2	4	3
2	2	234
2	3	17
2	4	4
2	2	139
2	3	16
2	4	2
2	2	110
2	3	10
2	4	1
2	2	161
2	3	13
2	4	2
2	5	1
2	2	157
2	3	6
2	4	2
2	2	125
2	3	9
2	4	2
4	2	30
4	3	7
4	5	1
4	2	69
4	3	32
4	4	12
4	5	10
4	6	4
4	8	1
4	2	72
4	3	34
4	4	17
4	5	2
4	6	1
4	7	1
4	2	86
4	3	33
4	4	11
4	6	1
4	2	103
4	3	23
4	4	6
4	2	108
4	3	32
4	4	21
4	5	7
4	7	2
4	2	99
4	3	34
4	4	9
4	5	2
4	2	101
4	3	18
4	4	8
4	5	3
4	6	1
4	2	125
4	3	31
4	4	11
4	5	5
4	2	89
4	3	21
4	4	5
4	2	124
4	3	33
4	4	11
4	5	2
4	2	160
4	3	49
4	4	17
4	5	5
4	6	3
4	2	80
4	3	34
4	4	13
4	5	5
4	6	6
4	7	1
4	13	1
4	2	76
4	3	45
4	4	20
4	5	7
4	6	2
4	7	2
4	8	1
4	9	1
4	14	1
4	2	90
4	3	59
4	4	28
4	5	32
4	6	33
4	7	20
4	8	18
4	9	13
4	10	7
4	11	13
4	12	3
4	13	4
4	14	3
4	15	1
4	16	2
4	17	5
4	18	3
4	19	1
4	20	3
4	22	1
4	24	1
4	26	1
4	28	1
4	31	1
4	2	84
4	3	58
4	4	42
4	5	26
4	6	28
4	7	23
4	8	24
4	9	15
4	10	16
4	11	9
4	12	7
4	13	4
4	14	4
4	15	1
4	16	3
4	17	1
4	18	2
4	19	2
4	20	2
4	21	1
4	22	1
4	23	1
4	24	1
4	25	1
4	28	3
4	32	1
4	36	1
4	38	2
4	2	122
4	3	37
4	2	176
4	3	45
4	2	176
4	3	52
4	2	178
4	3	69
4	2	237
4	3	72
4	2	183
4	3	57
2	2	167
2	3	5
2	2	56
3	2	16
3	3	2
3	2	58
3	3	8
2	2	45
2	2	44
2	2	137
2	3	64
2	4	19
2	5	13
0.7	3	2
0.7	4	18
0.9	3	2
0.9	4	15
5	2	4
5	2	27
5	3	4
8	2	35
8	3	6
8	4	2
8	2	130
8	3	21
8	4	2
8	5	1
11	2	76
11	3	33
11	4	17
11	5	6
11	6	3
11	7	1
11	8	3
11	15	1
11	2	106
11	3	21
11	4	12
11	5	4
11	6	8
11	7	1
11	8	1
11	17	1
6	2	91
6	3	21
6	4	9
6	5	3
6	6	1
6	7	2
6	8	1
6	2	108
6	3	26
6	4	11
6	5	5
6	6	4
6	7	4
14	2	107
14	3	50
14	4	25
14	5	16
14	6	8
14	7	11
14	8	8
14	9	4
14	10	3
14	11	1
14	13	2
14	14	2
14	15	2
14	16	3
14	17	2
14	18	2
14	19	1
14	20	1
14	21	1
14	27	1
14	28	1
14	43	1
14	52	1
14	61	1
14	92	1
14	113	1
14	2	77
14	3	33
14	4	17
14	5	10
14	6	11
14	7	4
14	8	3
14	9	2
14	10	2
14	11	4
14	12	3
14	13	1
14	14	2
14	15	1
14	16	1
14	23	1
14	27	1
14	55	1
14	65	1
9	2	148
9	3	47
9	4	27
9	5	16
9	6	13
9	7	4
9	8	5
9	9	4
9	10	2
9	14	2
9	15	1
9	17	1
9	19	1
9	20	1
9	28	2
9	39	1
9	62	1
9	2	164
9	3	61
9	4	31
9	5	25
9	6	10
9	7	7
9	8	6
9	9	7
9	10	4
9	11	3
9	12	4
9	13	2
9	14	2
9	15	2
9	17	1
9	18	1
9	23	1
9	25	1
9	30	1
9	31	1
9	53	1
9	55	1
17	2	66
17	3	33
17	4	11
17	5	11
17	6	6
17	7	4
17	8	4
17	9	1
17	10	3
17	11	3
17	12	3
17	13	3
17	14	2
17	16	1
17	17	1
17	18	3
17	22	1
17	25	1
17	46	1
17	49	1
17	55	1
17	64	1
17	197	1
17	219	1
17	2	110
17	3	35
17	4	13
17	5	5
17	6	6
17	7	6
17	8	4
17	9	5
17	10	4
17	11	3
17	12	1
17	13	2
17	14	4
17	15	3
17	17	1
17	19	1
17	26	1
17	27	1
17	32	1
17	34	1
17	40	1
17	91	1
17	150	1
12	2	125
12	3	56
12	4	30
12	5	12
12	6	9
12	7	11
12	8	8
12	9	4
12	10	7
12	12	3
12	13	3
12	14	2
12	17	2
12	18	1
12	19	1
12	20	1
12	22	1
12	23	1
12	25	1
12	28	1
12	33	1
12	39	1
12	44	1
12	53	1
12	62	1
12	141	1
12	2	81
12	3	38
12	4	17
12	5	15
12	6	4
12	7	8
12	8	4
12	9	3
12	10	3
12	11	7
12	12	2
12	13	1
12	14	1
12	17	1
12	18	1
12	22	1
12	27	2
12	33	1
12	38	1
12	48	1
12	87	1
12	111	1
23	2	32
23	3	11
23	4	7
23	5	4
23	6	2
23	7	5
23	9	1
23	10	2
23	11	1
23	12	1
23	15	1
23	16	1
23	17	1
23	24	1
23	26	2
23	31	1
23	40	1
23	48	1
23	60	1
23	283	1
23	454	1
23	2	61
23	3	21
23	4	10
23	5	9
23	6	8
23	7	5
23	8	1
23	9	1
23	10	4
23	11	3
23	12	1
23	16	1
23	18	2
23	20	1
23	27	1
23	33	1
23	35	1
23	42	1
23	65	1
23	83	1
23	93	1
23	99	1
23	160	1
23	425	1
9	2	90
9	3	35
9	4	23
9	5	10
9	6	7
9	7	10
9	8	6
9	9	3
9	10	3
9	11	2
9	12	6
9	13	1
9	14	1
9	15	2
9	16	4
9	18	2
9	20	1
9	22	2
9	23	1
9	24	1
9	25	1
9	28	1
9	32	1
9	40	1
9	45	1
9	46	1
9	82	1
9	121	1
9	171	1
9	885	1
9	2	39
9	3	19
9	4	5
9	5	2
9	6	3
9	7	3
9	8	2
9	10	1
9	11	3
9	13	3
9	14	1
9	15	1
9	17	1
9	25	1
9	30	1
9	44	1
9	61	1
9	81	1
9	144	1
8	2	48
8	3	1
8	4	1
8	2	62
8	3	18
8	4	2
30	2	16
30	3	6
30	4	1
30	5	2
30	6	1
30	7	2
30	8	1
30	9	3
30	13	2
30	15	1
30	23	2
30	29	1
30	45	1
30	51	1
30	53	1
30	100	1
30	142	1
30	211	1
30	2	15
30	3	4
30	4	5
30	5	4
30	6	3
30	7	1
30	8	1
30	11	2
30	13	1
30	16	1
30	20	1
30	24	1
30	27	1
30	37	1
30	45	1
30	60	1
30	69	1
30	86	1
30	92	1
30	208	1
30	317	1
30	556	1
30	1225	1
25	2	20
25	3	16
25	4	7
25	5	3
25	6	1
25	7	3
25	8	3
25	10	1
25	12	2
25	17	1
25	32	1
25	40	1
25	49	1
25	2	32
25	3	10
25	4	8
25	5	6
25	6	3
25	7	2
25	8	2
25	9	2
25	10	1
25	11	2
25	12	1
25	13	2
25	16	1
25	20	1
25	22	1
25	24	1
25	27	1
25	28	1
25	36	1
25	105	1
25	123	1
25	183	1
25	1671	1
15	2	72
15	3	23
15	4	15
15	5	7
15	6	3
15	7	2
15	8	2
15	9	2
15	10	1
15	11	1
15	12	1
15	13	1
15	2	65
15	3	24
15	4	9
15	5	4
15	6	3
15	8	1
15	9	2
21	2	55
21	3	22
21	4	17
21	5	9
21	6	10
21	7	5
21	8	5
21	9	4
21	10	4
21	11	1
21	14	1
21	15	1
21	16	1
21	21	1
21	30	1
21	33	1
21	35	1
21	87	1
21	101	1
21	2	44
21	3	18
21	4	11
21	5	5
21	6	10
21	7	5
21	8	4
21	9	2
21	10	4
21	11	2
21	13	2
21	14	1
21	15	1
21	18	2
21	22	1
21	24	1
21	31	1
21	78	1
21	83	1
21	2	35
21	3	16
21	4	10
21	5	7
21	6	2
21	7	4
21	8	3
21	10	2
21	11	1
21	13	1
21	19	2
21	22	1
21	25	1
21	28	1
21	36	1
21	2	39
21	3	18
21	4	12
21	5	6
21	6	8
21	7	2
21	8	1
21	9	2
21	10	1
21	12	2
21	13	2
21	14	1
21	15	1
21	16	1
21	19	1
21	23	1
21	25	1
21	27	1
21	30	1
21	63	1
21	69	1
21	2	69
21	3	21
21	4	9
21	5	4
21	6	5
21	7	3
21	8	3
21	9	1
21	10	2
21	11	1
21	12	1
21	13	2
21	16	2
21	24	1
21	37	1
21	69	1
21	141	1
21	2	319
21	3	141
21	4	115
21	5	60
21	6	47
21	7	34
21	8	36
21	9	20
21	10	15
21	11	15
21	12	14
21	13	7
21	14	9
21	15	12
21	16	8
21	17	6
21	18	7
21	19	10
21	20	3
21	21	5
21	22	1
21	23	1
21	24	1
21	25	2
21	26	2
21	27	3
21	28	1
21	29	1
21	31	1
21	33	1
21	34	3
21	37	1
21	39	2
21	40	1
21	41	3
21	44	1
21	45	1
21	48	1
21	50	1
21	52	1
21	53	1
21	54	1
21	56	1
21	64	1
21	70	1
21	114	1
21	136	1
21	271	1
21	2	43
21	3	18
21	4	6
21	5	2
21	6	4
21	8	3
21	9	2
21	10	1
21	11	1
21	14	1
21	30	2
21	53	1
21	124	1
21	2	47
21	3	12
21	4	15
21	5	6
21	6	2
21	7	3
21	8	2
21	9	2
21	10	1
21	12	1
21	18	1
21	25	2
21	26	1
21	49	1
21	110	1
12	2	92
12	3	38
12	4	15
12	5	6
12	6	1
12	7	4
12	8	4
12	9	2
12	10	4
12	11	3
12	12	2
12	13	3
12	16	1
12	18	1
12	19	1
12	21	1
12	39	1
12	2	64
12	3	28
12	4	10
12	5	10
12	6	2
12	7	4
12	8	6
12	9	3
12	11	1
12	12	2
12	13	1
12	14	2
12	17	1
12	20	1
12	30	1
12	2	77
12	3	29
12	4	13
12	5	11
12	6	10
12	7	4
12	8	7
12	11	1
12	12	2
12	13	1
12	15	1
12	21	2
12	2	94
12	3	22
12	4	18
12	5	11
12	6	5
12	7	6
12	8	5
12	9	2
12	10	5
12	16	1
12	21	1
12	28	1
