# Supplementary material for: Gene-expression memory-based prediction of cell lineages from scRNA-seq datasets
Source: Nat Commun. 2024 Mar 29;15:2744. doi: 10.1038/s41467-024-47158-y (PMC10980719; doi:10.1038/s41467-024-47158-y)
Supplement: Supplementary file 11 — Source Data [file 41467_2024_47158_MOESM11_ESM.zip › Source Data files/Source Data file S1g.csv]

Average_size	CELL_type
2	HSC
3.9	CD8
2	HSC
3.882352941	L1210
2.95	MEF
2.746753247	MEF
5.109090909	WM989
4.027932961	MEF
4.117647059	MEF
3.778481013	MEF
3.660818713	MEF
13.56790123	WM989
11.28947368	WM989
22.50574713	WM989
6.170212766	WM989
8.235294118	WM989
13.27350427	WM989
11.19469027	WM989
5.484210526	MEF
5.896907216	MEF
5.8125	MEF
4.851428571	MEF
3.230769231	MEF
2.796296296	MEF
8.374233129	MEF
5.738095238	MEF
2.127272727	HSPC
2.155555556	HSPC
2.141304348	HSPC
2.23853211	HSPC
2.111111111	HSPC
2.017241379	HSPC
2.078125	HSPC
2	HSPC
2.06779661	HSPC
2.045454545	HSPC
2.142011834	HSPC
2.156862745	HSPC
2.166666667	HSPC
2.12987013	HSPC
2.156862745	HSPC
2.177884615	HSPC
2.120171674	HSPC
2.098039216	HSPC
2.127388535	HSPC
2.099173554	HSPC
2.11299435	HSPC
2.060606061	HSPC
2.095588235	HSPC
2.029069767	MEF
2	MEF
2	MEF
2	MEF
2.605150215	mESC
2.20702403	HSPC
6.120567376	MEF
6.439655172	MEF
5.172413793	MEF
6.398058252	MEF
5.614173228	MEF
6.75	MEF
6.023529412	MEF
5.793814433	MEF
16.46153846	MEF
11.51449275	MEF
5.9	MEF
31.06097561	MEF
2.733333333	MEF
3.158163265	MEF
3.424028269	MEF
2.372807018	MEF
4.654362416	MEF
8.144208038	MEF
5.407657658	MEF
5.834024896	MEF
2.111111111	MEF
2.121212121	MEF
19.02272727	MEF
58.64	MEF
2.263157895	HSPC
2.84375	HSPC
2.653543307	HSPC
2.450381679	HSPC
2.265151515	HSPC
2.617647059	HSPC
2.402777778	HSPC
2.358778626	HSPC
2.395348837	HSPC
2.269565217	HSPC
2.358823529	HSPC
2.47008547	HSPC
2.821428571	HSPC
2.961290323	HSPC
5.734693878	HSPC
6.292011019	HSPC
2.232704403	HSPC
2.20361991	HSPC
2.228070175	HSPC
2.279352227	HSPC
2.233009709	HSPC
2.2375	HSPC
2	MEF
2.129032258	MEF
2.53125	MEF
2.626582278	MEF
2.23255814	MEF
2.181818182	MEF
2.06	MEF
2.268292683	MEF
3.923913043	MEF
4.276785714	MEF
11.27727273	MEF
8.235955056	MEF
