# Supplementary material for: Gene-expression memory-based prediction of cell lineages from scRNA-seq datasets
Source: Nat Commun. 2024 Mar 29;15:2744. doi: 10.1038/s41467-024-47158-y (PMC10980719; doi:10.1038/s41467-024-47158-y)
Supplement: Supplementary file 11 — Source Data [file 41467_2024_47158_MOESM11_ESM.zip › Source Data files/Source Data file S19b.csv]

ORGANOIDS					CRYPTS
precision	recovery	cluster_cut_max			precision	recovery	cluster_cut_max
1	0.004075235	2			0.989869754	0.159626604	2
0.991666667	0.012434692	3			0.474297382	0.921586931	3
0.983805668	0.0169279	4			0.958279009	0.171528588	4
0.977848101	0.021525601	5			0.958934517	0.201633606	5
0.974358974	0.026471613	6			0.962561576	0.228004667	6
0.97228145	0.031765935	7			0.966350302	0.261376896	7
0.96754386	0.038418669	8			0.967032967	0.287514586	8
0.967448902	0.044514107	9			0.970149254	0.303383897	9
0.965131579	0.051097179	10			0.954220315	0.311318553	10
0.952900632	0.057784744	11			0.959328599	0.346791132	11
0.953213368	0.064576803	12			0.949757869	0.366161027	12
0.952448883	0.069766632	13			1	0.018203034	13
0.94975972	0.075722745	14			0.956069364	0.385997666	14
0.950612557	0.086485545	15			0.954069767	0.382963827	15
0.948029299	0.094670846	16			0.946852425	0.42823804	16
0.950479728	0.106966214	17			0.933558016	0.452508751	17
0.948502659	0.118042494	18			0.94237128	0.465577596	18
0.945924968	0.127342389	19			0.94112628	0.514819137	19
0.949087416	0.137652386	20			0.937192118	0.532788798	20
0.942748092	0.14625566	21			0.926762758	0.555192532	21
0.946560067	0.156704981	22			0.923328488	0.592998833	22
0.949810795	0.16610937	23			0.910282954	0.615635939	23
0.941455997	0.172518286	24			0.972027972	0.03243874	24
0.943024494	0.185057471	25			0.901189689	0.636406068	25
0.943016571	0.194252874	26			0.885493728	0.642473746	26
0.934832947	0.196865204	27			0.896904025	0.676079347	27
0.922061982	0.209334727	28			0.889595927	0.652508751	28
0.921980711	0.223092999	29			0.877483444	0.680280047	29
0.921984857	0.237513062	30			0.878338279	0.690781797	30
0.924420913	0.243260188	31			0.876085698	0.706184364	31
0.912855691	0.250296064	32			0.860186807	0.687747958	32
0.919364617	0.264089168	33			0.864589079	0.731621937	33
0.915246268	0.271194706	34			0.85920087	0.737689615	34
0.905449256	0.281853013	35			0.977578475	0.050875146	35
0.908785249	0.29184953	36			0.848972061	0.751691949	36
0.904360806	0.29543713	37			0.859495352	0.755192532	37
0.902741582	0.30163706	38			0.850742448	0.775495916	38
0.897329975	0.310205503	39			0.848630832	0.781096849	39
0.901319003	0.321316614	40			0.841478541	0.7915986	40
0.892694497	0.327725531	41			0.845640781	0.828471412	41
0.895638187	0.329710902	42			0.847580063	0.821470245	42
0.897756528	0.340090561	43			0.830179865	0.829404901	43
0.887412396	0.339602926	44			0.838190002	0.825670945	44
0.892952067	0.339359108	45			0.847086801	0.831271879	45
0.887748838	0.352594915	46			0.982578397	0.065810968	46
0.8876903	0.355416231	47			0.831720557	0.822403734	47
0.875722066	0.369627308	48			0.773757538	0.868378063	48
0.854541059	0.369348659	49			0.736567763	0.857409568	49
0.871919192	0.375827238	50			0.724314096	0.893348891	50
0.859776367	0.396377569	52			0.72046332	0.870945158	52
0.848896435	0.400557297	53			0.725867989	0.88798133	53
0.824251455	0.404632532	54			0.715340909	0.881446908	54
0.849032442	0.415673981	55			0.734906588	0.872112019	55
0.819479717	0.415848137	56			0.699180938	0.876546091	56
0.806791261	0.42702891	57			0.985754986	0.080746791	57
0.81220934	0.431905259	58			0.700109449	0.895682614	58
0.80226276	0.439637757	59			0.68579627	0.892415403	59
0.753343152	0.445419714	60			0.678282738	0.881213536	60
0.7457884	0.445628701	61			0.658774373	0.883080513	61
0.749076639	0.45210728	63			0.685092725	0.896616103	63
0.739366115	0.465586904	64			0.67981521	0.892882147	64
0.729262286	0.453814002	65			0.658937532	0.888681447	65
0.736384287	0.462939742	66			0.656501628	0.89428238	66
0.718647176	0.464054336	67			0.6478093	0.900583431	67
0.707197236	0.456217346	68			0.98372093	0.098716453	68
0.706745336	0.463113898	69			0.64277301	0.891481914	69
0.711986796	0.480808081	70			0.644628099	0.891948658	70
0.723893243	0.476140718	71			0.643071286	0.901050175	71
0.69456494	0.474050853	72			0.647792383	0.897082847	72
0.711155277	0.486067572	73			0.601402962	0.900350058	73
0.677998588	0.468199234	74			0.643831061	0.90361727	74
0.701229153	0.478892372	75			0.63250366	0.907351225	75
0.672826831	0.479345176	76			0.637431739	0.898949825	76
0.673025058	0.478056426	77			0.634003894	0.91201867	77
0.668692007	0.494496691	78			0.628935895	0.908984831	78
0.675595238	0.482305817	79			0.988258317	0.117852975	79
0.671681373	0.485196796	80			0.573842763	0.911318553	80
0.671008363	0.486276559	81			0.572572276	0.901283547	81
0.66441378	0.493068617	82			0.574041298	0.908284714	82
0.655339806	0.498432602	83			0.564299147	0.910385064	83
0.651453235	0.494183211	84			0.576644494	0.910385064	84
0.656892423	0.506408917	85			0.563524001	0.915052509	85
0.657921431	0.497004528	86			0.563102605	0.913185531	86
0.633522224	0.498432602	87			0.568578917	0.911318553	87
0.635963766	0.508638105	88			0.54007686	0.91831972	88
0.629377895	0.506374086	89			0.553358575	0.920886814	89
0.611131926	0.511320098	90			0.986622074	0.137689615	90
0.611719468	0.50978753	91			0.54747191	0.909684947	91
0.617227256	0.519644723	92			0.491670873	0.909218203	92
0.618017342	0.516370603	93			0.521239647	0.910618436	93
0.612841519	0.513305468	94			0.513166514	0.91411902	94
0.607874909	0.522675026	95			0.509438909	0.906884481	95
0.624617614	0.540508534	96			0.499617542	0.914585764	96
0.615312021	0.545036573	97			0.463722026	0.918786464	97
0.610070029	0.543155695	98			0.467588179	0.915752625	98
0.605165917	0.576140718	99			0.476956574	0.920186698	99
0.618443348	0.572065482	100			0.45004006	0.917619603	100
0.615393309	0.568965517	101
0.595801938	0.578369906	102
0.60086925	0.57784744	103
0.606209209	0.585579937	104
0.596857889	0.580912574	105
0.582657603	0.588157436	106
0.57030409	0.590525949	107
0.581610146	0.587809126	108
0.569211423	0.599129223	109
0.573123454	0.597318008	110
0.543671902	0.60163706	111
0.562699187	0.602681992	112
0.525056638	0.605433647	113
0.5357957	0.605816789	114
0.523494138	0.611180773	115
0.520259939	0.616266109	116
0.527243972	0.615430164	117
0.527870019	0.620132358	118
0.503157653	0.610518983	119
0.515667949	0.620759317	120
0.502375331	0.615116684	121
0.495633489	0.626645768	122
0.497918607	0.633263671	123
0.504924454	0.628561477	124
0.487713531	0.630477186	125
0.481531739	0.618007663	126
0.494137856	0.631243469	127
0.483174433	0.626645768	128
0.475009808	0.632601881	129
0.464269319	0.634064786	130
0.459749415	0.622431209	131
0.464143788	0.622431209	132
0.455697476	0.6312783	133
0.455709178	0.6348659	134
0.441319084	0.637199582	135
0.448219192	0.63646813	136
0.440894951	0.641762452	137
0.434389247	0.640508534	138
0.438885325	0.643469175	139
0.43202039	0.637617555	140
0.431755982	0.642911877	141
0.427887949	0.644827586	142
0.431784177	0.653361198	143
0.424402817	0.64235458	144
0.42994613	0.650505051	145
0.426102436	0.658655521	146
0.417096818	0.647335423	147
0.421988194	0.657366771	148
0.418686903	0.65148032	149
0.417212747	0.64754441	150
0.415020978	0.658063393	151
0.410154796	0.652490421	152
0.41233717	0.662626263	153
0.406966283	0.661720655	154
0.411110139	0.654998258	155
0.397575374	0.656809474	156
0.403133115	0.659700453	157
0.401368516	0.668094741	158
0.390924848	0.659874608	159
0.393361684	0.660466736	160
0.399742423	0.670289098	161
0.4054237	0.667572274	162
0.393720005	0.668652038	163
0.402253735	0.663949843	164
0.369789645	0.663740857	165
0.393595772	0.658899338	166
0.379105903	0.663706026	167
0.377980229	0.679205852	168
0.380940215	0.675130617	169
0.364721082	0.668617207	170
0.387995188	0.662835249	171
0.391916449	0.683594566	172
0.382592659	0.67199582	173
0.360448152	0.671229537	174
0.35732977	0.670637409	175
0.366198527	0.668443051	176
0.366157361	0.68112156	177
0.350858037	0.671543016	178
0.356427015	0.683803553	179
0.35227417	0.676314873	180
0.391288065	0.691466388	181
0.354010773	0.682201324	182
0.349046593	0.73322884	183
0.369985428	0.734029955	184
0.361250554	0.681783351	185
0.368889124	0.729606409	186
0.355933661	0.720619993	187
0.369532588	0.728909788	188
0.356565399	0.729710902	189
0.350364719	0.729432254	191
0.365996209	0.726332288	192
0.341368045	0.702438175	193
0.346454636	0.739115291	194
0.342409748	0.738035528	195
0.348100847	0.732915361	196
0.345167151	0.708115639	197
0.352846493	0.725357018	198
0.343578859	0.738592825	199
0.334722728	0.735632184	200
