# Supplementary material for: Gene-expression memory-based prediction of cell lineages from scRNA-seq datasets
Source: Nat Commun. 2024 Mar 29;15:2744. doi: 10.1038/s41467-024-47158-y (PMC10980719; doi:10.1038/s41467-024-47158-y)
Supplement: Supplementary file 11 — Source Data [file 41467_2024_47158_MOESM11_ESM.zip › Source Data files/Source Data file S18f.csv]

percentage	FPR
0	1
10	0.083997104
20	0.044047637
30	0.023032955
40	0.013865993
50	0.008350409
60	0.005253671
70	0.003774631
80	0.000986026
90	0
100	0
