# Supplementary material for: Gene-expression memory-based prediction of cell lineages from scRNA-seq datasets
Source: Nat Commun. 2024 Mar 29;15:2744. doi: 10.1038/s41467-024-47158-y (PMC10980719; doi:10.1038/s41467-024-47158-y)
Supplement: Supplementary file 11 — Source Data [file 41467_2024_47158_MOESM11_ESM.zip › Source Data files/Source Data file S8e.xls]

## Sheet: Source Data file S8e_top
dataset	FPR	Group	source
BIDDY_D0	0	MEF	GEMLI
BIDDY_D15	0	MEF	GEMLI
BIDDY_D15_2	0	MEF	GEMLI
BIDDY_D6	0	MEF	GEMLI
BIDDY_D6_2	0	MEF	GEMLI
Hamange1	0.00178372	WM989	GEMLI
Hamange2	0	WM989	GEMLI
Hamange3	0.00019658	WM989	GEMLI
Hamange4	0	WM989	GEMLI
Hamange5	0.000480423	WM989	GEMLI
Hamange6	0.00155054	WM989	GEMLI
Hamange7	0.000609013	WM989	GEMLI
Hamange8	0.000120934	WM989	GEMLI
Kunal_MEF_d3_1_1	6.11786058415372e-05	MEF	GEMLI
Kunal_MEF_d3_1_2	2.80201184450435e-05	MEF	GEMLI
Kunal_MEF_d3_1_3	1.66161259502347e-05	MEF	GEMLI
Kunal_MEF_d3_1_4	1.91911622952979e-05	MEF	GEMLI
Kunal_MEF_d3_2_1	8.66907016637029e-06	MEF	GEMLI
Kunal_MEF_d3_2_2	1.00119929372541e-05	MEF	GEMLI
Kunal_MEF_d3_2_3	1.34590901777395e-05	MEF	GEMLI
Kunal_MEF_d3_2_4	3.17307844859541e-05	MEF	GEMLI
LK_D2_exp1_library_d2_1	4.11562152744434e-05	HSPC	GEMLI
LK_D2_exp1_library_d2_3	1.55144594762318e-05	HSPC	GEMLI
LK_D4_well1_exp1_library_d4_1_1	6.60107399473894e-05	HSPC	GEMLI
LK_D4_well1_exp1_library_d4_1_2	6.46381073962154e-05	HSPC	GEMLI
LK_D4_well1_exp1_library_LK_d4_1	1.47694398136097e-05	HSPC	GEMLI
LK_D4_well2_exp1_library_LK_d4_2	1.50971596581248e-05	HSPC	GEMLI
LK_LSK_D2_exp3_library_d2_1	9.64780681231639e-06	HSPC	GEMLI
LK_LSK_D2_exp3_library_d2_2	1.84824093668851e-05	HSPC	GEMLI
LK_LSK_D2_exp3_library_d2_3	5.48447072115306e-06	HSPC	GEMLI
LK_LSK_D2_exp3_library_d2_4	5.06175339137477e-05	HSPC	GEMLI
LK_LSK_D2_exp3_library_d2_5	3.06451683514213e-05	HSPC	GEMLI
LK_LSK_D4_exp3_library_d4_all_1	0.000327448	HSPC	GEMLI
LK_LSK_D4_exp3_library_d4_EPO_1	6.00740913793679e-05	HSPC	GEMLI
LK_LSK_D4_exp3_library_d4_EPO_2	9.80278889344018e-05	HSPC	GEMLI
LK_LSK_D4_exp3_library_d4_G_1	3.98551266147554e-05	HSPC	GEMLI
LK_LSK_D4_exp3_library_d4_G_2	1.93087468623286e-05	HSPC	GEMLI
LK_LSK_D4_exp3_library_d4_G_3	4.13877306072615e-05	HSPC	GEMLI
LK_LSK_D4_exp3_library_d4_M_1	2.90170475154153e-05	HSPC	GEMLI
LK_LSK_D4_exp3_library_d4_M_2	2.39894446443565e-05	HSPC	GEMLI
LK_LSK_D4_exp3_library_d4_M_3	5.5174696884009e-05	HSPC	GEMLI
LK_LSK_D4_exp3_library_d4_SCF_1	3.30355545155474e-05	HSPC	GEMLI
LK_LSK_D4_exp3_library_d4_SCF_2	3.69789435732137e-05	HSPC	GEMLI
LK_LSK_D4_exp3_library_d4_SCF_3	1.78375534011755e-05	HSPC	GEMLI
LSK_D2_exp1_library_LSK_d2_1	2.60181216217095e-06	HSPC	GEMLI
LSK_D2_exp1_library_LSK_d2_2	3.10119349431629e-06	HSPC	GEMLI
LSK_D2_exp1_library_LSK_d2_3	0	HSPC	GEMLI
LSK_D2_exp2_library_d2A_1	5.24981920935098e-05	HSPC	GEMLI
LSK_D2_exp2_library_d2A_2	3.9434614212235e-05	HSPC	GEMLI
LSK_D2_exp2_library_d2A_3	2.64107650278253e-05	HSPC	GEMLI
LSK_D2_exp2_library_d2A_4	2.26162418289403e-05	HSPC	GEMLI
LSK_D2_exp2_library_d2A_5	1.21237502361966e-05	HSPC	GEMLI
LSK_D2_exp2_library_d2B_1	3.53230664751625e-05	HSPC	GEMLI
LSK_D2_exp2_library_d2B_2	3.87509216435418e-05	HSPC	GEMLI
LSK_D2_exp2_library_d2B_3	2.42657661371234e-05	HSPC	GEMLI
LSK_D2_exp2_library_d2B_4	2.40396243368948e-05	HSPC	GEMLI
LSK_D2_exp2_library_d2B_5	2.36469882998643e-05	HSPC	GEMLI
LSK_D4_well1_exp1_library_LSK_d4_1_1	2.82959473129461e-06	HSPC	GEMLI
LSK_D4_well1_exp1_library_LSK_d4_1_2	0	HSPC	GEMLI
LSK_D4_well1_exp1_library_LSK_d4_1_3	3.96290326255918e-06	HSPC	GEMLI
Wehling1	0.000136461	HSC	GEMLI
Wehling2	0.000453897	HSC	GEMLI
BIDDY_D0	0	MEF	Memory_genes
BIDDY_D15	0	MEF	Memory_genes
BIDDY_D15_2	0	MEF	Memory_genes
BIDDY_D6	0	MEF	Memory_genes
BIDDY_D6_2	0	MEF	Memory_genes
Hamange1	0.00163508	WM989	Memory_genes
Hamange2	0	WM989	Memory_genes
Hamange3	0	WM989	Memory_genes
Hamange4	0	WM989	Memory_genes
Hamange5	0.000320282	WM989	Memory_genes
Hamange6	0.000581452	WM989	Memory_genes
Hamange7	0.000304507	WM989	Memory_genes
Hamange8	0	WM989	Memory_genes
Kunal_MEF_d3_1_1	3.05893029207686e-05	MEF	Memory_genes
Kunal_MEF_d3_1_2	2.40172443814659e-05	MEF	Memory_genes
Kunal_MEF_d3_1_3	7.55278452283396e-06	MEF	Memory_genes
Kunal_MEF_d3_1_4	1.57018600597892e-05	MEF	Memory_genes
Kunal_MEF_d3_2_1	4.33453508318515e-06	MEF	Memory_genes
Kunal_MEF_d3_2_3	1.22355365252177e-05	MEF	Memory_genes
Kunal_MEF_d3_2_4	1.15384670858015e-05	MEF	Memory_genes
LK_D2_exp1_library_d2_1	2.74374768496289e-05	HSPC	Memory_genes
LK_LSK_D2_exp3_library_d2_1	1.44717102184746e-05	HSPC	Memory_genes
LK_LSK_D2_exp3_library_d2_2	0	HSPC	Memory_genes
LK_LSK_D2_exp3_library_d2_3	5.48447072115306e-06	HSPC	Memory_genes
LK_LSK_D2_exp3_library_d2_4	2.16932288201776e-05	HSPC	Memory_genes
LK_LSK_D2_exp3_library_d2_5	1.31336435791805e-05	HSPC	Memory_genes
LSK_D2_exp1_library_LSK_d2_1	0	HSPC	Memory_genes
LSK_D2_exp1_library_LSK_d2_2	1.55059674715814e-06	HSPC	Memory_genes
LSK_D2_exp1_library_LSK_d2_3	3.15840008085504e-06	HSPC	Memory_genes
LSK_D2_exp2_library_d2A_1	2.62490960467549e-05	HSPC	Memory_genes
LSK_D2_exp2_library_d2A_2	1.59870057617169e-05	HSPC	Memory_genes
LSK_D2_exp2_library_d2A_3	2.72110912407897e-05	HSPC	Memory_genes
LSK_D2_exp2_library_d2A_4	1.15594124903473e-05	HSPC	Memory_genes
LSK_D2_exp2_library_d2A_5	7.62064300560931e-06	HSPC	Memory_genes
LSK_D2_exp2_library_d2B_1	2.6207436417056e-05	HSPC	Memory_genes
LSK_D2_exp2_library_d2B_2	1.25678664789865e-05	HSPC	Memory_genes
LSK_D2_exp2_library_d2B_3	1.55549782930278e-05	HSPC	Memory_genes
LSK_D2_exp2_library_d2B_4	1.17266460179975e-05	HSPC	Memory_genes
LSK_D2_exp2_library_d2B_5	1.6552891809905e-05	HSPC	Memory_genes
Wehling1	6.82306651352673e-05	HSC	Memory_genes
Wehling2	0.000194527	HSC	Memory_genes
BIDDY_D0	0	MEF	All_genes
BIDDY_D15	0	MEF	All_genes
BIDDY_D15_2	0	MEF	All_genes
BIDDY_D6	0.000101435	MEF	All_genes
BIDDY_D6_2	0	MEF	All_genes
Hamange1	0.00178372	WM989	All_genes
Hamange2	0	WM989	All_genes
Hamange3	0.000393159	WM989	All_genes
Hamange4	0.000480307	WM989	All_genes
Hamange5	0.000640564	WM989	All_genes
Hamange6	0.000775269	WM989	All_genes
Hamange7	0.000152253	WM989	All_genes
Hamange8	0.000241867	WM989	All_genes
Kunal_MEF_d3_1_1	1.52946514603843e-05	MEF	All_genes
Kunal_MEF_d3_1_2	1.40100592225218e-05	MEF	All_genes
Kunal_MEF_d3_1_3	6.04222761826716e-06	MEF	All_genes
Kunal_MEF_d3_1_4	6.97860447101742e-06	MEF	All_genes
Kunal_MEF_d3_2_1	4.33453508318515e-06	MEF	All_genes
Kunal_MEF_d3_2_2	5.72113882128807e-06	MEF	All_genes
Kunal_MEF_d3_2_3	6.11776826260887e-06	MEF	All_genes
Kunal_MEF_d3_2_4	2.88461677145037e-06	MEF	All_genes
LK_D2_exp1_library_d2_1	6.85936921240723e-05	HSPC	All_genes
LK_LSK_D2_exp3_library_d2_1	9.64780681231639e-06	HSPC	All_genes
LK_LSK_D2_exp3_library_d2_2	1.38618070251638e-05	HSPC	All_genes
LK_LSK_D2_exp3_library_d2_3	1.64534121634592e-05	HSPC	All_genes
LK_LSK_D2_exp3_library_d2_4	2.16932288201776e-05	HSPC	All_genes
LK_LSK_D2_exp3_library_d2_5	1.31336435791805e-05	HSPC	All_genes
LSK_D2_exp1_library_LSK_d2_1	0	HSPC	All_genes
LSK_D2_exp1_library_LSK_d2_2	0	HSPC	All_genes
LSK_D2_exp1_library_LSK_d2_3	0	HSPC	All_genes
LSK_D2_exp2_library_d2A_1	6.03729209075362e-05	HSPC	All_genes
LSK_D2_exp2_library_d2A_2	2.45134088346325e-05	HSPC	All_genes
LSK_D2_exp2_library_d2A_3	2.08084815370745e-05	HSPC	All_genes
LSK_D2_exp2_library_d2A_4	2.06059092219234e-05	HSPC	All_genes
LSK_D2_exp2_library_d2A_5	1.3509321691762e-05	HSPC	All_genes
LSK_D2_exp2_library_d2B_1	3.53230664751625e-05	HSPC	All_genes
LSK_D2_exp2_library_d2B_2	2.09464441316442e-05	HSPC	All_genes
LSK_D2_exp2_library_d2B_3	1.43105800295856e-05	HSPC	All_genes
LSK_D2_exp2_library_d2B_4	1.46583075224968e-05	HSPC	All_genes
LSK_D2_exp2_library_d2B_5	2.20705224132067e-05	HSPC	All_genes
Wehling1	4.54871100901782e-05	HSC	All_genes
Wehling2	0.000389055	HSC	All_genes

## Sheet: Source Data file S8e_bottom
dataset	AUC	condition	Group
BIDDY_D0__BIDDY_D0_onall_output.txt	0.98208	GEMLI	MEF
BIDDY_D0_2__BIDDY_D0_2_onall_output.txt	0.889441	GEMLI	MEF
BIDDY_D15__BIDDY_D15_onall_output.txt	0.977112	GEMLI	MEF
BIDDY_D15_2__BIDDY_D15_2_onall_output.txt	0.954854	GEMLI	MEF
BIDDY_D6__BIDDY_D6_onall_output.txt	0.858121	GEMLI	MEF
BIDDY_D6_2__BIDDY_D6_2_onall_output.txt	0.838627	GEMLI	MEF
Hamange1__Hamange1_onall_output.txt	0.684987	GEMLI	WM989
Hamange2__Hamange2_onall_output.txt	0.621418	GEMLI	WM989
Hamange3__Hamange3_onall_output.txt	0.677817	GEMLI	WM989
Hamange4__Hamange4_onall_output.txt	0.587468	GEMLI	WM989
Hamange5__Hamange5_onall_output.txt	0.704926	GEMLI	WM989
Hamange6__Hamange6_onall_output.txt	0.626823	GEMLI	WM989
Hamange7__Hamange7_onall_output.txt	0.628419	GEMLI	WM989
Hamange8__Hamange8_onall_output.txt	0.599857	GEMLI	WM989
Kunal_LSK_d2_5__Kunal_LSK_d2_5_onall_output.txt	0.708186	GEMLI	HSPC
Kunal_MEF_d3_1_1__Kunal_MEF_d3_1_1_onall_output.txt	0.733886	GEMLI	MEF
Kunal_MEF_d3_1_2__Kunal_MEF_d3_1_2_onall_output.txt	0.774661	GEMLI	MEF
Kunal_MEF_d3_1_3__Kunal_MEF_d3_1_3_onall_output.txt	0.80977	GEMLI	MEF
Kunal_MEF_d3_1_4__Kunal_MEF_d3_1_4_onall_output.txt	0.783047	GEMLI	MEF
Kunal_MEF_d3_2_1__Kunal_MEF_d3_2_1_onall_output.txt	0.885379	GEMLI	MEF
Kunal_MEF_d3_2_2__Kunal_MEF_d3_2_2_onall_output.txt	0.785014	GEMLI	MEF
Kunal_MEF_d3_2_3__Kunal_MEF_d3_2_3_onall_output.txt	0.869344	GEMLI	MEF
Kunal_MEF_d3_2_4__Kunal_MEF_d3_2_4_onall_output.txt	0.8682	GEMLI	MEF
LK_D2_exp1_library_d2_1__LK_D2_exp1_library_d2_1_onall_output.txt	0.69407	GEMLI	HSPC
LK_D2_exp1_library_d2_2__LK_D2_exp1_library_d2_2_onall_output.txt	0.741759	GEMLI	HSPC
LK_D4_well1_exp1_library_d4_1_1__LK_D4_well1_exp1_library_d4_1_1_onall_output.txt	0.628978	GEMLI	HSPC
LK_D4_well1_exp1_library_d4_1_2__LK_D4_well1_exp1_library_d4_1_2_onall_output.txt	0.617823	GEMLI	HSPC
LK_D4_well1_exp1_library_LK_d4_1__LK_D4_well1_exp1_library_LK_d4_1_onall_output.txt	0.597591	GEMLI	HSPC
LK_D4_well2_exp1_library_LK_d4_2__LK_D4_well2_exp1_library_LK_d4_2_onall_output.txt	0.580613	GEMLI	HSPC
LK_LSK_D2_exp3_library_d2_1__LK_LSK_D2_exp3_library_d2_1_onall_output.txt	0.767583	GEMLI	HSPC
LK_LSK_D2_exp3_library_d2_2__LK_LSK_D2_exp3_library_d2_2_onall_output.txt	0.76897	GEMLI	HSPC
LK_LSK_D2_exp3_library_d2_3__LK_LSK_D2_exp3_library_d2_3_onall_output.txt	0.726334	GEMLI	HSPC
LK_LSK_D2_exp3_library_d2_4__LK_LSK_D2_exp3_library_d2_4_onall_output.txt	0.74108	GEMLI	HSPC
LK_LSK_D2_exp3_library_d2_5__LK_LSK_D2_exp3_library_d2_5_onall_output.txt	0.716426	GEMLI	HSPC
LK_LSK_D4_exp3_library_d4_all_1__LK_LSK_D4_exp3_library_d4_all_1_onall_output.txt	0.683416	GEMLI	HSPC
LK_LSK_D4_exp3_library_d4_EPO_1__LK_LSK_D4_exp3_library_d4_EPO_1_onall_output.txt	0.672648	GEMLI	HSPC
LK_LSK_D4_exp3_library_d4_EPO_2__LK_LSK_D4_exp3_library_d4_EPO_2_onall_output.txt	0.71835	GEMLI	HSPC
LK_LSK_D4_exp3_library_d4_G_1__LK_LSK_D4_exp3_library_d4_G_1_onall_output.txt	0.666255	GEMLI	HSPC
LK_LSK_D4_exp3_library_d4_G_2__LK_LSK_D4_exp3_library_d4_G_2_onall_output.txt	0.640642	GEMLI	HSPC
LK_LSK_D4_exp3_library_d4_G_3__LK_LSK_D4_exp3_library_d4_G_3_onall_output.txt	0.621199	GEMLI	HSPC
LK_LSK_D4_exp3_library_d4_M_1__LK_LSK_D4_exp3_library_d4_M_1_onall_output.txt	0.664561	GEMLI	HSPC
LK_LSK_D4_exp3_library_d4_M_2__LK_LSK_D4_exp3_library_d4_M_2_onall_output.txt	0.662894	GEMLI	HSPC
LK_LSK_D4_exp3_library_d4_M_3__LK_LSK_D4_exp3_library_d4_M_3_onall_output.txt	0.640916	GEMLI	HSPC
LK_LSK_D4_exp3_library_d4_SCF_1__LK_LSK_D4_exp3_library_d4_SCF_1_onall_output.txt	0.654054	GEMLI	HSPC
LK_LSK_D4_exp3_library_d4_SCF_2__LK_LSK_D4_exp3_library_d4_SCF_2_onall_output.txt	0.658806	GEMLI	HSPC
LK_LSK_D4_exp3_library_d4_SCF_3__LK_LSK_D4_exp3_library_d4_SCF_3_onall_output.txt	0.592712	GEMLI	HSPC
LSK_D2_exp1_library_LSK_d2_1__LSK_D2_exp1_library_LSK_d2_1_onall_output.txt	0.600035	GEMLI	HSPC
LSK_D2_exp1_library_LSK_d2_2__LSK_D2_exp1_library_LSK_d2_2_onall_output.txt	0.635222	GEMLI	HSPC
LSK_D2_exp1_library_LSK_d2_3__LSK_D2_exp1_library_LSK_d2_3_onall_output.txt	0.599387	GEMLI	HSPC
LSK_D2_exp2_library_d2A_1__LSK_D2_exp2_library_d2A_1_onall_output.txt	0.711498	GEMLI	HSPC
LSK_D2_exp2_library_d2A_2__LSK_D2_exp2_library_d2A_2_onall_output.txt	0.697144	GEMLI	HSPC
LSK_D2_exp2_library_d2A_3__LSK_D2_exp2_library_d2A_3_onall_output.txt	0.7284	GEMLI	HSPC
LSK_D2_exp2_library_d2A_4__LSK_D2_exp2_library_d2A_4_onall_output.txt	0.675415	GEMLI	HSPC
LSK_D2_exp2_library_d2A_5__LSK_D2_exp2_library_d2A_5_onall_output.txt	0.68177	GEMLI	HSPC
LSK_D2_exp2_library_d2B_1__LSK_D2_exp2_library_d2B_1_onall_output.txt	0.732976	GEMLI	HSPC
LSK_D2_exp2_library_d2B_2__LSK_D2_exp2_library_d2B_2_onall_output.txt	0.743039	GEMLI	HSPC
LSK_D2_exp2_library_d2B_3__LSK_D2_exp2_library_d2B_3_onall_output.txt	0.700252	GEMLI	HSPC
LSK_D2_exp2_library_d2B_4__LSK_D2_exp2_library_d2B_4_onall_output.txt	0.737782	GEMLI	HSPC
LSK_D2_exp2_library_d2B_5__LSK_D2_exp2_library_d2B_5_onall_output.txt	0.71611	GEMLI	HSPC
LSK_D4_well1_exp1_library_LSK_d4_1_1__LSK_D4_well1_exp1_library_LSK_d4_1_1_onall_output.txt	0.610811	GEMLI	HSPC
LSK_D4_well1_exp1_library_LSK_d4_1_2__LSK_D4_well1_exp1_library_LSK_d4_1_2_onall_output.txt	0.586769	GEMLI	HSPC
LSK_D4_well1_exp1_library_LSK_d4_1_3__LSK_D4_well1_exp1_library_LSK_d4_1_3_onall_output.txt	0.577039	GEMLI	HSPC
LSK_D4_well2_exp1_library_LSK_d4_2_1__LSK_D4_well2_exp1_library_LSK_d4_2_1_onall_output.txt	0.613746	GEMLI	HSPC
LSK_D4_well2_exp1_library_LSK_d4_2_2__LSK_D4_well2_exp1_library_LSK_d4_2_2_onall_output.txt	0.616796	GEMLI	HSPC
LSK_D4_well2_exp1_library_LSK_d4_2_3__LSK_D4_well2_exp1_library_LSK_d4_2_3_onall_output.txt	0.589363	GEMLI	HSPC
Wehling1__Wehling1_onall_output.txt	0.888628	GEMLI	HSC
Wehling2__Wehling2_onall_output.txt	0.817351	GEMLI	HSC
BIDDY_D0__BIDDY_D0_onall_output.txt	0.982124	All_genes	MEF
BIDDY_D0_2__BIDDY_D0_2_onall_output.txt	0.91725	All_genes	MEF
BIDDY_D15__BIDDY_D15_onall_output.txt	0.999914	All_genes	MEF
BIDDY_D15_2__BIDDY_D15_2_onall_output.txt	0.988849	All_genes	MEF
BIDDY_D6__BIDDY_D6_onall_output.txt	0.883515	All_genes	MEF
BIDDY_D6_2__BIDDY_D6_2_onall_output.txt	0.931746	All_genes	MEF
Hamange1__Hamange1_onall_output.txt	0.734986	All_genes	WM989
Hamange2__Hamange2_onall_output.txt	0.693479	All_genes	WM989
Hamange3__Hamange3_onall_output.txt	0.789207	All_genes	WM989
Hamange4__Hamange4_onall_output.txt	0.774668	All_genes	WM989
Hamange5__Hamange5_onall_output.txt	0.776702	All_genes	WM989
Hamange6__Hamange6_onall_output.txt	0.703372	All_genes	WM989
Hamange7__Hamange7_onall_output.txt	0.700369	All_genes	WM989
Hamange8__Hamange8_onall_output.txt	0.689032	All_genes	WM989
Kunal_LSK_d2_5__Kunal_LSK_d2_5_onall_output.txt	0.74097	All_genes	HSPC
Kunal_MEF_d3_1_1__Kunal_MEF_d3_1_1_onall_output.txt	0.768374	All_genes	MEF
Kunal_MEF_d3_1_2__Kunal_MEF_d3_1_2_onall_output.txt	0.798362	All_genes	MEF
Kunal_MEF_d3_1_3__Kunal_MEF_d3_1_3_onall_output.txt	0.813571	All_genes	MEF
Kunal_MEF_d3_1_4__Kunal_MEF_d3_1_4_onall_output.txt	0.784511	All_genes	MEF
Kunal_MEF_d3_2_1__Kunal_MEF_d3_2_1_onall_output.txt	0.860998	All_genes	MEF
Kunal_MEF_d3_2_2__Kunal_MEF_d3_2_2_onall_output.txt	0.799557	All_genes	MEF
Kunal_MEF_d3_2_3__Kunal_MEF_d3_2_3_onall_output.txt	0.862116	All_genes	MEF
Kunal_MEF_d3_2_4__Kunal_MEF_d3_2_4_onall_output.txt	0.884424	All_genes	MEF
LK_D2_exp1_library_d2_1__LK_D2_exp1_library_d2_1_onall_output.txt	0.879092	All_genes	HSPC
LK_D2_exp1_library_d2_2__LK_D2_exp1_library_d2_2_onall_output.txt	0.87006	All_genes	HSPC
LK_D4_well1_exp1_library_d4_1_1__LK_D4_well1_exp1_library_d4_1_1_onall_output.txt	0.722068	All_genes	HSPC
LK_D4_well1_exp1_library_d4_1_2__LK_D4_well1_exp1_library_d4_1_2_onall_output.txt	0.710494	All_genes	HSPC
LK_D4_well1_exp1_library_LK_d4_1__LK_D4_well1_exp1_library_LK_d4_1_onall_output.txt	0.529714	All_genes	HSPC
LK_D4_well2_exp1_library_LK_d4_2__LK_D4_well2_exp1_library_LK_d4_2_onall_output.txt	0.490535	All_genes	HSPC
LK_LSK_D2_exp3_library_d2_1__LK_LSK_D2_exp3_library_d2_1_onall_output.txt	0.937764	All_genes	HSPC
LK_LSK_D2_exp3_library_d2_2__LK_LSK_D2_exp3_library_d2_2_onall_output.txt	0.931258	All_genes	HSPC
LK_LSK_D2_exp3_library_d2_3__LK_LSK_D2_exp3_library_d2_3_onall_output.txt	0.937154	All_genes	HSPC
LK_LSK_D2_exp3_library_d2_4__LK_LSK_D2_exp3_library_d2_4_onall_output.txt	0.976768	All_genes	HSPC
LK_LSK_D2_exp3_library_d2_5__LK_LSK_D2_exp3_library_d2_5_onall_output.txt	0.922801	All_genes	HSPC
LK_LSK_D4_exp3_library_d4_all_1__LK_LSK_D4_exp3_library_d4_all_1_onall_output.txt	0.89904	All_genes	HSPC
LK_LSK_D4_exp3_library_d4_EPO_1__LK_LSK_D4_exp3_library_d4_EPO_1_onall_output.txt	0.759166	All_genes	HSPC
LK_LSK_D4_exp3_library_d4_EPO_2__LK_LSK_D4_exp3_library_d4_EPO_2_onall_output.txt	0.779677	All_genes	HSPC
LK_LSK_D4_exp3_library_d4_G_1__LK_LSK_D4_exp3_library_d4_G_1_onall_output.txt	0.730279	All_genes	HSPC
LK_LSK_D4_exp3_library_d4_G_2__LK_LSK_D4_exp3_library_d4_G_2_onall_output.txt	0.747368	All_genes	HSPC
LK_LSK_D4_exp3_library_d4_G_3__LK_LSK_D4_exp3_library_d4_G_3_onall_output.txt	0.66882	All_genes	HSPC
LK_LSK_D4_exp3_library_d4_M_1__LK_LSK_D4_exp3_library_d4_M_1_onall_output.txt	0.751558	All_genes	HSPC
LK_LSK_D4_exp3_library_d4_M_2__LK_LSK_D4_exp3_library_d4_M_2_onall_output.txt	0.737294	All_genes	HSPC
LK_LSK_D4_exp3_library_d4_M_3__LK_LSK_D4_exp3_library_d4_M_3_onall_output.txt	0.714115	All_genes	HSPC
LK_LSK_D4_exp3_library_d4_SCF_1__LK_LSK_D4_exp3_library_d4_SCF_1_onall_output.txt	0.783047	All_genes	HSPC
LK_LSK_D4_exp3_library_d4_SCF_2__LK_LSK_D4_exp3_library_d4_SCF_2_onall_output.txt	0.7215	All_genes	HSPC
LK_LSK_D4_exp3_library_d4_SCF_3__LK_LSK_D4_exp3_library_d4_SCF_3_onall_output.txt	0.691717	All_genes	HSPC
LSK_D2_exp1_library_LSK_d2_1__LSK_D2_exp1_library_LSK_d2_1_onall_output.txt	0.756296	All_genes	HSPC
LSK_D2_exp1_library_LSK_d2_2__LSK_D2_exp1_library_LSK_d2_2_onall_output.txt	0.719989	All_genes	HSPC
LSK_D2_exp1_library_LSK_d2_3__LSK_D2_exp1_library_LSK_d2_3_onall_output.txt	0.786734	All_genes	HSPC
LSK_D2_exp2_library_d2A_1__LSK_D2_exp2_library_d2A_1_onall_output.txt	0.901649	All_genes	HSPC
LSK_D2_exp2_library_d2A_2__LSK_D2_exp2_library_d2A_2_onall_output.txt	0.845904	All_genes	HSPC
LSK_D2_exp2_library_d2A_3__LSK_D2_exp2_library_d2A_3_onall_output.txt	0.84881	All_genes	HSPC
LSK_D2_exp2_library_d2A_4__LSK_D2_exp2_library_d2A_4_onall_output.txt	0.789493	All_genes	HSPC
LSK_D2_exp2_library_d2A_5__LSK_D2_exp2_library_d2A_5_onall_output.txt	0.78595	All_genes	HSPC
LSK_D2_exp2_library_d2B_1__LSK_D2_exp2_library_d2B_1_onall_output.txt	0.85556	All_genes	HSPC
LSK_D2_exp2_library_d2B_2__LSK_D2_exp2_library_d2B_2_onall_output.txt	0.890207	All_genes	HSPC
LSK_D2_exp2_library_d2B_3__LSK_D2_exp2_library_d2B_3_onall_output.txt	0.830154	All_genes	HSPC
LSK_D2_exp2_library_d2B_4__LSK_D2_exp2_library_d2B_4_onall_output.txt	0.894754	All_genes	HSPC
LSK_D2_exp2_library_d2B_5__LSK_D2_exp2_library_d2B_5_onall_output.txt	0.850117	All_genes	HSPC
LSK_D4_well1_exp1_library_LSK_d4_1_1__LSK_D4_well1_exp1_library_LSK_d4_1_1_onall_output.txt	0.737296	All_genes	HSPC
LSK_D4_well1_exp1_library_LSK_d4_1_2__LSK_D4_well1_exp1_library_LSK_d4_1_2_onall_output.txt	0.705054	All_genes	HSPC
LSK_D4_well1_exp1_library_LSK_d4_1_3__LSK_D4_well1_exp1_library_LSK_d4_1_3_onall_output.txt	0.691373	All_genes	HSPC
LSK_D4_well2_exp1_library_LSK_d4_2_1__LSK_D4_well2_exp1_library_LSK_d4_2_1_onall_output.txt	0.711515	All_genes	HSPC
LSK_D4_well2_exp1_library_LSK_d4_2_2__LSK_D4_well2_exp1_library_LSK_d4_2_2_onall_output.txt	0.714154	All_genes	HSPC
LSK_D4_well2_exp1_library_LSK_d4_2_3__LSK_D4_well2_exp1_library_LSK_d4_2_3_onall_output.txt	0.695131	All_genes	HSPC
Wehling1__Wehling1_onall_output.txt	0.866528	All_genes	HSC
Wehling2__Wehling2_onall_output.txt	0.817605	All_genes	HSC
BIDDY_D0__BIDDY_D0_onall_output.txt	0.776736	Memory_genes	MEF
BIDDY_D0_2__BIDDY_D0_2_onall_output.txt	0.718733	Memory_genes	MEF
BIDDY_D15__BIDDY_D15_onall_output.txt	0.800321	Memory_genes	MEF
BIDDY_D15_2__BIDDY_D15_2_onall_output.txt	0.816773	Memory_genes	MEF
BIDDY_D6__BIDDY_D6_onall_output.txt	0.690744	Memory_genes	MEF
BIDDY_D6_2__BIDDY_D6_2_onall_output.txt	0.69753	Memory_genes	MEF
Hamange1__Hamange1_onall_output.txt	0.611797	Memory_genes	WM989
Hamange2__Hamange2_onall_output.txt	0.623647	Memory_genes	WM989
Hamange3__Hamange3_onall_output.txt	0.6262	Memory_genes	WM989
Hamange4__Hamange4_onall_output.txt	0.532083	Memory_genes	WM989
Hamange5__Hamange5_onall_output.txt	0.670574	Memory_genes	WM989
Hamange6__Hamange6_onall_output.txt	0.606605	Memory_genes	WM989
Hamange7__Hamange7_onall_output.txt	0.556163	Memory_genes	WM989
Hamange8__Hamange8_onall_output.txt	0.572244	Memory_genes	WM989
Kunal_LSK_d2_5__Kunal_LSK_d2_5_onall_output.txt	0.647443	Memory_genes	HSPC
Kunal_MEF_d3_1_1__Kunal_MEF_d3_1_1_onall_output.txt	0.682074	Memory_genes	MEF
Kunal_MEF_d3_1_2__Kunal_MEF_d3_1_2_onall_output.txt	0.691936	Memory_genes	MEF
Kunal_MEF_d3_1_3__Kunal_MEF_d3_1_3_onall_output.txt	0.745659	Memory_genes	MEF
Kunal_MEF_d3_1_4__Kunal_MEF_d3_1_4_onall_output.txt	0.713407	Memory_genes	MEF
Kunal_MEF_d3_2_1__Kunal_MEF_d3_2_1_onall_output.txt	0.804781	Memory_genes	MEF
Kunal_MEF_d3_2_2__Kunal_MEF_d3_2_2_onall_output.txt	0.708875	Memory_genes	MEF
Kunal_MEF_d3_2_3__Kunal_MEF_d3_2_3_onall_output.txt	0.767672	Memory_genes	MEF
Kunal_MEF_d3_2_4__Kunal_MEF_d3_2_4_onall_output.txt	0.792076	Memory_genes	MEF
LK_D2_exp1_library_d2_1__LK_D2_exp1_library_d2_1_onall_output.txt	0.655145	Memory_genes	HSPC
LK_D2_exp1_library_d2_2__LK_D2_exp1_library_d2_2_onall_output.txt	0.711644	Memory_genes	HSPC
LK_D4_well1_exp1_library_d4_1_1__LK_D4_well1_exp1_library_d4_1_1_onall_output.txt	0.669834	Memory_genes	HSPC
LK_D4_well1_exp1_library_d4_1_2__LK_D4_well1_exp1_library_d4_1_2_onall_output.txt	0.660889	Memory_genes	HSPC
LK_D4_well1_exp1_library_LK_d4_1__LK_D4_well1_exp1_library_LK_d4_1_onall_output.txt	0.52898	Memory_genes	HSPC
LK_D4_well2_exp1_library_LK_d4_2__LK_D4_well2_exp1_library_LK_d4_2_onall_output.txt	0.490117	Memory_genes	HSPC
LK_LSK_D2_exp3_library_d2_1__LK_LSK_D2_exp3_library_d2_1_onall_output.txt	0.677342	Memory_genes	HSPC
LK_LSK_D2_exp3_library_d2_2__LK_LSK_D2_exp3_library_d2_2_onall_output.txt	0.725482	Memory_genes	HSPC
LK_LSK_D2_exp3_library_d2_3__LK_LSK_D2_exp3_library_d2_3_onall_output.txt	0.678179	Memory_genes	HSPC
LK_LSK_D2_exp3_library_d2_4__LK_LSK_D2_exp3_library_d2_4_onall_output.txt	0.663795	Memory_genes	HSPC
LK_LSK_D2_exp3_library_d2_5__LK_LSK_D2_exp3_library_d2_5_onall_output.txt	0.626066	Memory_genes	HSPC
LK_LSK_D4_exp3_library_d4_all_1__LK_LSK_D4_exp3_library_d4_all_1_onall_output.txt	0.637599	Memory_genes	HSPC
LK_LSK_D4_exp3_library_d4_EPO_1__LK_LSK_D4_exp3_library_d4_EPO_1_onall_output.txt	0.649346	Memory_genes	HSPC
LK_LSK_D4_exp3_library_d4_EPO_2__LK_LSK_D4_exp3_library_d4_EPO_2_onall_output.txt	0.670602	Memory_genes	HSPC
LK_LSK_D4_exp3_library_d4_G_1__LK_LSK_D4_exp3_library_d4_G_1_onall_output.txt	0.64071	Memory_genes	HSPC
LK_LSK_D4_exp3_library_d4_G_2__LK_LSK_D4_exp3_library_d4_G_2_onall_output.txt	0.627732	Memory_genes	HSPC
LK_LSK_D4_exp3_library_d4_G_3__LK_LSK_D4_exp3_library_d4_G_3_onall_output.txt	0.610079	Memory_genes	HSPC
LK_LSK_D4_exp3_library_d4_M_1__LK_LSK_D4_exp3_library_d4_M_1_onall_output.txt	0.648297	Memory_genes	HSPC
LK_LSK_D4_exp3_library_d4_M_2__LK_LSK_D4_exp3_library_d4_M_2_onall_output.txt	0.616152	Memory_genes	HSPC
LK_LSK_D4_exp3_library_d4_M_3__LK_LSK_D4_exp3_library_d4_M_3_onall_output.txt	0.606467	Memory_genes	HSPC
LK_LSK_D4_exp3_library_d4_SCF_1__LK_LSK_D4_exp3_library_d4_SCF_1_onall_output.txt	0.622214	Memory_genes	HSPC
LK_LSK_D4_exp3_library_d4_SCF_2__LK_LSK_D4_exp3_library_d4_SCF_2_onall_output.txt	0.589307	Memory_genes	HSPC
LK_LSK_D4_exp3_library_d4_SCF_3__LK_LSK_D4_exp3_library_d4_SCF_3_onall_output.txt	0.562463	Memory_genes	HSPC
LSK_D2_exp1_library_LSK_d2_1__LSK_D2_exp1_library_LSK_d2_1_onall_output.txt	0.579298	Memory_genes	HSPC
LSK_D2_exp1_library_LSK_d2_2__LSK_D2_exp1_library_LSK_d2_2_onall_output.txt	0.590173	Memory_genes	HSPC
LSK_D2_exp1_library_LSK_d2_3__LSK_D2_exp1_library_LSK_d2_3_onall_output.txt	0.603986	Memory_genes	HSPC
LSK_D2_exp2_library_d2A_1__LSK_D2_exp2_library_d2A_1_onall_output.txt	0.65375	Memory_genes	HSPC
LSK_D2_exp2_library_d2A_2__LSK_D2_exp2_library_d2A_2_onall_output.txt	0.622576	Memory_genes	HSPC
LSK_D2_exp2_library_d2A_3__LSK_D2_exp2_library_d2A_3_onall_output.txt	0.649714	Memory_genes	HSPC
LSK_D2_exp2_library_d2A_4__LSK_D2_exp2_library_d2A_4_onall_output.txt	0.629233	Memory_genes	HSPC
LSK_D2_exp2_library_d2A_5__LSK_D2_exp2_library_d2A_5_onall_output.txt	0.630439	Memory_genes	HSPC
LSK_D2_exp2_library_d2B_1__LSK_D2_exp2_library_d2B_1_onall_output.txt	0.645439	Memory_genes	HSPC
LSK_D2_exp2_library_d2B_2__LSK_D2_exp2_library_d2B_2_onall_output.txt	0.678938	Memory_genes	HSPC
LSK_D2_exp2_library_d2B_3__LSK_D2_exp2_library_d2B_3_onall_output.txt	0.616812	Memory_genes	HSPC
LSK_D2_exp2_library_d2B_4__LSK_D2_exp2_library_d2B_4_onall_output.txt	0.671268	Memory_genes	HSPC
LSK_D2_exp2_library_d2B_5__LSK_D2_exp2_library_d2B_5_onall_output.txt	0.668733	Memory_genes	HSPC
LSK_D4_well1_exp1_library_LSK_d4_1_1__LSK_D4_well1_exp1_library_LSK_d4_1_1_onall_output.txt	0.567372	Memory_genes	HSPC
LSK_D4_well1_exp1_library_LSK_d4_1_2__LSK_D4_well1_exp1_library_LSK_d4_1_2_onall_output.txt	0.565751	Memory_genes	HSPC
LSK_D4_well1_exp1_library_LSK_d4_1_3__LSK_D4_well1_exp1_library_LSK_d4_1_3_onall_output.txt	0.584351	Memory_genes	HSPC
LSK_D4_well2_exp1_library_LSK_d4_2_1__LSK_D4_well2_exp1_library_LSK_d4_2_1_onall_output.txt	0.589966	Memory_genes	HSPC
LSK_D4_well2_exp1_library_LSK_d4_2_2__LSK_D4_well2_exp1_library_LSK_d4_2_2_onall_output.txt	0.593262	Memory_genes	HSPC
LSK_D4_well2_exp1_library_LSK_d4_2_3__LSK_D4_well2_exp1_library_LSK_d4_2_3_onall_output.txt	0.563842	Memory_genes	HSPC
Wehling1__Wehling1_onall_output.txt	0.750581	Memory_genes	HSC
Wehling2__Wehling2_onall_output.txt	0.749614	Memory_genes	HSC
