# Supplementary material for: Gene-expression memory-based prediction of cell lineages from scRNA-seq datasets
Source: Nat Commun. 2024 Mar 29;15:2744. doi: 10.1038/s41467-024-47158-y (PMC10980719; doi:10.1038/s41467-024-47158-y)
Supplement: Supplementary file 11 — Source Data [file 41467_2024_47158_MOESM11_ESM.zip › Source Data files/Source Data file 4e.xls]

## Sheet: sourcedata_4e
organoid	clone.id	value
Crypta1	NA	2
Crypta1	2	12
Crypta1	4	8
Crypta1	NA	2
Crypta1	NA	2
Crypta1	NA	2
Crypta1	NA	2
Crypta2	NA	4
Crypta3	35	5
Crypta3	NA	1
Cryptb4	NA	2
Cryptb4	40	26
Cryptb4	NA	2
Cryptb4	NA	2
Cryptb4	NA	2
Cryptb4	54	6
Cryptb4	NA	4
Cryptb5	84	8
Cryptb6	92	9
Cryptb6	NA	1
Cryptb6	94	9
Cryptb7	111	24
Cryptb8	135	11
Cryptb8	NA	2
Cryptc10	NA	3
Cryptc11	175	6
Cryptc11	NA	2
Cryptc11	NA	1
Cryptc11	NA	2
Cryptc12	184	9
Cryptc12	NA	1
Cryptc12	NA	1
Cryptc12	NA	3
Cryptc9	146	26
Cryptd13	195	26
Cryptd13	NA	2
Cryptd14	223	8
Cryptd15	231	18
Cryptd15	NA	1
Cryptd15	NA	3
Cryptd16	94	11
Cryptd16	NA	1
Cryptd16	NA	3
Cryptd16	NA	1
Cryptd16	NA	1
Cryptd17	NA	1
Cryptd17	93	15
Cryptd17	NA	1
Crypte18	NA	2
Crypte18	283	24
Crypte18	NA	2
Crypte19	223	10
Crypte20	321	6
Crypte20	NA	2
Crypte21	NA	1
Crypte21	327	26
Crypte21	NA	1
Crypte21	NA	2
Crypte21	NA	1
Crypte21	NA	1
