# Supplementary material for: Gene-expression memory-based prediction of cell lineages from scRNA-seq datasets
Source: Nat Commun. 2024 Mar 29;15:2744. doi: 10.1038/s41467-024-47158-y (PMC10980719; doi:10.1038/s41467-024-47158-y)
Supplement: Supplementary file 11 — Source Data [file 41467_2024_47158_MOESM11_ESM.zip › Source Data files/Source Data file 2h.csv]

SYM					ASYM
precision	recovery	dataset	FPR		precision	recovery	dataset	FPR
0.6875	0.211538462	Hamange1	0.231803431		1	0.153846154	Hamange1	0
1	0.186666667	Hamange2	0		1	0.111111111	Hamange2	0
0.952380952	0.19047619	Hamange3	0.026546323		1	0.1	Hamange3	0
1	0.050632911	Hamange4	0		NA	0	Hamange4	0
0.941176471	0.228571429	Hamange5	0.035137034		NA	NA	Hamange5	NA
0.703703704	0.165217391	Hamange6	0.223276584		NA	NA	Hamange6	NA
0.785714286	0.075862069	Hamange7	0.061791967		1	0.066666667	Hamange7	0
0.9	0.067669173	Hamange8	0.021417862		1	0.119047619	Hamange8	0
1	0.031746032	LK_D2_exp1_library_d2_1	0		NA	0	LK_D2_exp1_library_d2_1	0
1	0.028037383	LK_D2_exp1_library_d2_3	0		1	0.076923077	LK_D2_exp1_library_d2_3	0
0.9	0.041474654	LK_D4_well1_exp1_library_d4_1_1	0.00338398		0.6	0.032258065	LK_D4_well1_exp1_library_d4_1_1	0.045253988
0.875	0.028571429	LK_D4_well1_exp1_library_d4_1_2	0.002824899		1	0.006410256	LK_D4_well1_exp1_library_d4_1_2	0
1	0.007633588	LK_D4_well1_exp1_library_LK_d4_1	0		1	0.012987013	LK_D4_well1_exp1_library_LK_d4_1	0
0.666666667	0.011583012	LK_D4_well2_exp1_library_LK_d4_2	0.002874554		NA	0	LK_D4_well2_exp1_library_LK_d4_2	0
NA	0	LK_LSK_D2_exp3_library_d2_1	0		NA	NA	LK_LSK_D2_exp3_library_d2_1	NA
1	0.053571429	LK_LSK_D2_exp3_library_d2_2	0		1	0.25	LK_LSK_D2_exp3_library_d2_2	0
1	0.061538462	LK_LSK_D2_exp3_library_d2_3	0		NA	0	LK_LSK_D2_exp3_library_d2_3	0
1	0.069767442	LK_LSK_D2_exp3_library_d2_4	0		NA	0	LK_LSK_D2_exp3_library_d2_4	0
1	0.032258065	LK_LSK_D2_exp3_library_d2_5	0		NA	0	LK_LSK_D2_exp3_library_d2_5	0
1	0.097560976	LK_LSK_D4_exp3_library_d4_all_1	0		1	0.05	LK_LSK_D4_exp3_library_d4_all_1	0
0.666666667	0.016393443	LK_LSK_D4_exp3_library_d4_EPO_1	0.006347594		1	0.010752688	LK_LSK_D4_exp3_library_d4_EPO_1	0
0.545454545	0.022900763	LK_LSK_D4_exp3_library_d4_EPO_2	0.012479409		NA	0	LK_LSK_D4_exp3_library_d4_EPO_2	0
1	0.05	LK_LSK_D4_exp3_library_d4_G_1	0		0.5	0.022900763	LK_LSK_D4_exp3_library_d4_G_1	0.033401993
1	0.038167939	LK_LSK_D4_exp3_library_d4_G_2	0		1	0.012987013	LK_LSK_D4_exp3_library_d4_G_2	0
1	0.02739726	LK_LSK_D4_exp3_library_d4_G_3	0		1	0.016574586	LK_LSK_D4_exp3_library_d4_G_3	0
1	0.039548023	LK_LSK_D4_exp3_library_d4_M_1	0		1	0.010204082	LK_LSK_D4_exp3_library_d4_M_1	0
1	0.025974026	LK_LSK_D4_exp3_library_d4_M_2	0		NA	0	LK_LSK_D4_exp3_library_d4_M_2	0
0.6	0.014150943	LK_LSK_D4_exp3_library_d4_M_3	0.005021026		1	0.016393443	LK_LSK_D4_exp3_library_d4_M_3	0
1	0.018292683	LK_LSK_D4_exp3_library_d4_SCF_1	0		NA	0	LK_LSK_D4_exp3_library_d4_SCF_1	0
0.5	0.003802281	LK_LSK_D4_exp3_library_d4_SCF_2	0.001611824		NA	0	LK_LSK_D4_exp3_library_d4_SCF_2	0
0.333333333	0.002457002	LK_LSK_D4_exp3_library_d4_SCF_3	0.001554908		NA	0	LK_LSK_D4_exp3_library_d4_SCF_3	0
NA	0	LSK_D2_exp1_library_LSK_d2_1	0		NA	0	LSK_D2_exp1_library_LSK_d2_1	0
1	0.012195122	LSK_D2_exp1_library_LSK_d2_2	0		NA	0	LSK_D2_exp1_library_LSK_d2_2	0
1	0.010471204	LSK_D2_exp1_library_LSK_d2_3	0		1	1	LSK_D2_exp1_library_LSK_d2_3	0
1	0.04040404	LSK_D2_exp2_library_d2A_1	0		NA	NA	LSK_D2_exp2_library_d2A_1	NA
0.875	0.037234043	LSK_D2_exp2_library_d2A_2	0.001948084		NA	NA	LSK_D2_exp2_library_d2A_2	NA
0.818181818	0.062068966	LSK_D2_exp2_library_d2A_3	0.003909514		NA	NA	LSK_D2_exp2_library_d2A_3	NA
0.75	0.020547945	LSK_D2_exp2_library_d2A_4	0.001643034		NA	NA	LSK_D2_exp2_library_d2A_4	NA
0.888888889	0.025889968	LSK_D2_exp2_library_d2A_5	0.000700263		NA	NA	LSK_D2_exp2_library_d2A_5	NA
0.777777778	0.035175879	LSK_D2_exp2_library_d2B_1	0.003598481		NA	NA	LSK_D2_exp2_library_d2B_1	NA
1	0.047945205	LSK_D2_exp2_library_d2B_2	0		NA	NA	LSK_D2_exp2_library_d2B_2	NA
1	0.009009009	LSK_D2_exp2_library_d2B_3	0		NA	NA	LSK_D2_exp2_library_d2B_3	NA
0.8	0.042780749	LSK_D2_exp2_library_d2B_4	0.003471439		NA	NA	LSK_D2_exp2_library_d2B_4	NA
0.833333333	0.030487805	LSK_D2_exp2_library_d2B_5	0.00247228		NA	NA	LSK_D2_exp2_library_d2B_5	NA
1	0.01010101	LSK_D4_well1_exp1_library_LSK_d4_1_1	0		NA	0	LSK_D4_well1_exp1_library_LSK_d4_1_1	0
1	0.007117438	LSK_D4_well1_exp1_library_LSK_d4_1_2	0		NA	0	LSK_D4_well1_exp1_library_LSK_d4_1_2	0
0.5	0.003424658	LSK_D4_well1_exp1_library_LSK_d4_1_3	0.00098174		NA	0	LSK_D4_well1_exp1_library_LSK_d4_1_3	0
