# Supplementary material for: Gene-expression memory-based prediction of cell lineages from scRNA-seq datasets
Source: Nat Commun. 2024 Mar 29;15:2744. doi: 10.1038/s41467-024-47158-y (PMC10980719; doi:10.1038/s41467-024-47158-y)
Supplement: Supplementary file 11 — Source Data [file 41467_2024_47158_MOESM11_ESM.zip › Source Data files/Source Data file S7adefg.xlsx]

## Sheet: FigS7A_left
	1	2	3	4	5	6	7	8	9	10	Variation deciles
1	0.0476190476190476	0.0191387559808612	0.0239234449760766	0.00956937799043062	0.04739336492891	0.019047619047619	0.0289855072463768	0.014218009478673	0.00966183574879227	0.00476190476190476
2	0.0571428571428571	0.062200956937799	0.100478468899522	0.0382775119617225	0.0334928229665072	0.00478468899521531	0.0478468899521531	0.0574162679425837	0.0239234449760766	0.0142857142857143
3	0.1	0.0813397129186603	0.0956937799043062	0.0813397129186603	0.0861244019138756	0.0956937799043062	0.0813397129186603	0.076555023923445	0.0669856459330144	0.0857142857142857
4	0.142857142857143	0.129186602870813	0.138755980861244	0.110047846889952	0.138095238095238	0.157894736842105	0.143540669856459	0.133971291866029	0.129186602870813	0.157142857142857
5	0.157142857142857	0.110047846889952	0.148325358851675	0.172248803827751	0.138755980861244	0.205741626794258	0.167464114832536	0.205741626794258	0.205741626794258	0.276190476190476
6	0.166666666666667	0.114832535885167	0.148325358851675	0.15311004784689	0.177033492822967	0.196172248803828	0.177033492822967	0.210526315789474	0.368421052631579	0.376190476190476
7	0.171428571428571	0.167464114832536	0.244019138755981	0.162679425837321	0.223809523809524	0.162679425837321	0.239234449760766	0.282296650717703	0.339712918660287	0.571428571428571
8	0.157142857142857	0.205741626794258	0.220095693779904	0.239234449760766	0.23444976076555	0.263157894736842	0.277511961722488	0.339712918660287	0.464114832535885	0.7
9	0.176190476190476	0.23444976076555	0.229665071770335	0.248803827751196	0.354066985645933	0.334928229665072	0.401913875598086	0.440191387559809	0.545454545454545	0.804761904761905
10	0.323809523809524	0.406698564593301	0.54066985645933	0.583732057416268	0.69047619047619	0.708133971291866	0.77511961722488	0.885167464114832	0.942583732057416	0.966666666666667
Expression deciles

## Sheet: FigS7A_right
	1	2	3	4	5	6	7	8	9	10	Variation deciles
1	0	0	0	0	0	0	0	0	0	0
2	0	0	0	0	0	0	0	0	0	0
3	0	0	0	0	0	0	0	0	0	0
4	0	0	0	0	0	0	0	0	0	0
5	0	0	0	0	0	0	0	0	0	0
6	0	0	0	0	0	0	0	0	0	0
7	0	0	0	0	0	0	0	0	0	0.39047619047619
8	0	0	0	0	0	0	0	0	0	0.338095238095238
9	0	0	0	0	0	0	0	0	0	0.795238095238095
10	0.00476190476190476	0.00956937799043062	0.0143540669856459	0.0478468899521531	0.985714285714286	1	1	1	1	1
Expression deciles

## Sheet: FigS7D
	1	2	3	4	5	6	7	8	9	10	Variation deciles
1	0.00476190476190476	0.00478468899521531	0.00478468899521531	0	0.00947867298578199	0.0142857142857143	0.00483091787439614	0	0	0
2	0.00476190476190476	0.0430622009569378	0.0334928229665072	0.0478468899521531	0.0334928229665072	0.0574162679425837	0.105263157894737	0.110047846889952	0.0813397129186603	0.0666666666666667
3	0	0.0143540669856459	0.0143540669856459	0.0191387559808612	0.0191387559808612	0.0574162679425837	0.062200956937799	0.110047846889952	0.15311004784689	0.328571428571429
4	0	0.00956937799043062	0.00478468899521531	0.0239234449760766	0.0142857142857143	0.0143540669856459	0.0430622009569378	0.0478468899521531	0.105263157894737	0.60952380952381
5	0.00476190476190476	0.00956937799043062	0	0.00956937799043062	0.00478468899521531	0.00956937799043062	0.0191387559808612	0.0574162679425837	0.177033492822967	0.714285714285714
6	0.00476190476190476	0	0.00956937799043062	0.0191387559808612	0.00956937799043062	0.00956937799043062	0.0143540669856459	0.0574162679425837	0.181818181818182	0.704761904761905
7	0.00952380952380952	0	0.00956937799043062	0.00956937799043062	0.0238095238095238	0.0239234449760766	0.0382775119617225	0.0909090909090909	0.129186602870813	0.685714285714286
8	0.00476190476190476	0.00478468899521531	0.00478468899521531	0.0143540669856459	0.0191387559808612	0.0287081339712919	0.076555023923445	0.0717703349282297	0.215311004784689	0.728571428571429
9	0	0.0143540669856459	0.00956937799043062	0.0430622009569378	0.0239234449760766	0.0574162679425837	0.0861244019138756	0.0909090909090909	0.258373205741627	0.728571428571429
10	0.00952380952380952	0.00956937799043062	0.0143540669856459	0.0574162679425837	0.0476190476190476	0.138755980861244	0.167464114832536	0.344497607655502	0.492822966507177	0.466666666666667
Expression deciles

## Sheet: FigS7E
	1	2	3	4	5	6	7	8	9	10	Variation deciles
1	0	0	0	0	0	0	0	0	0	0.395238095238095
2	0	0	0	0	0	0	0	0.167464114832536	1	1
3	0	0	0	0	0	0	0	0	0.645933014354067	1
4	0	0	0	0	0	0	0	0	0.0574162679425837	1
5	0	0	0	0	0	0	0	0	0	0.79047619047619
6	0	0	0	0	0	0	0	0	0	0.457142857142857
7	0	0	0	0	0	0	0	0	0	0.380952380952381
8	0	0	0	0	0	0	0	0	0	0.328571428571429
9	0	0	0	0	0	0	0	0	0	0.428571428571429
10	0	0	0	0	0	0	0	0	0.885167464114832	1
Expression deciles

## Sheet: FigS7F
Fraction	mESC	HSC	MEF	CD8	L1210	WM989	HSPC
GEMLI_selection	0.327731092436975	0.367588932806324	0.252875096725992	0.291031549096065	0.428408116604744	0.410181737752055	0.208113239806708
overlap	0.206386554621849	0.102608695652174	0.183152333431171	0.0985466146756469	0.0911689054015433	0.245401260736536	0.180730155587751
Seurat_variable	0.465882352941176	0.529802371541502	0.563972569842837	0.610421836228288	0.480422977993712	0.344417001511409	0.611156604605541

## Sheet: FigS7G
Fraction (overlap with real memory genes)	mESC	HSC	MEF	CD8	L1210	WM989	HSPC
GEMLI_selection	0.81057268722467	0.684599865501009	0.765987393672358	0.40400363967243	0.268976897689769	0.574561403508772	0.551780796556432
Seurat_variable	0.5545	0.4215	0.526785714285714	0.276	0.2305	0.428375	0.304329545454545
