# Supplementary material for: Gene-expression memory-based prediction of cell lineages from scRNA-seq datasets
Source: Nat Commun. 2024 Mar 29;15:2744. doi: 10.1038/s41467-024-47158-y (PMC10980719; doi:10.1038/s41467-024-47158-y)
Supplement: Supplementary file 11 — Source Data [file 41467_2024_47158_MOESM11_ESM.zip › Source Data files/Source Data file S7c.csv]

	Percentage memory genes in selection	percentage memory genes in selection_charac
AE3	24.9	79.15717541
BIDDY_D0	34.3	75.87822013
BIDDY_D0_2	32	73.70173105
BIDDY_D6	40.3	61.18836914
BIDDY_D6_2	46.5	36.99609885
BIDDY_D15	33.9	67.29166664
BIDDY_D15_2	39.2	60.52631582
CD8	30.6	40.83191309
L1210	33.6	27.02702707
LK_D2_exp1_library_d2_1	40.6	44.21965318
LK_D2_exp1_library_d2_2	43	57.65379112
LK_D2_exp1_library_d2_3	43.6	47.03353398
LK_LSK_D2_exp3_library_d2_1	49.2	29.73805856
LK_LSK_D2_exp3_library_d2_2	42.6	50.71590055
LK_LSK_D2_exp3_library_d2_3	49.7	43.44262294
LK_LSK_D2_exp3_library_d2_4	53.5	40.06462034
LK_LSK_D2_exp3_library_d2_5	44.6	45.56868536
LSK_D2_exp1_library_LSK_d2_1	49.1	37.20642772
LSK_D2_exp1_library_LSK_d2_2	44.2	50.71193867
LSK_D2_exp1_library_LSK_d2_3	47	33.33333336
LSK_D2_exp2_library_d2A_1	35.5	29.423329
LSK_D2_exp2_library_d2A_2	35.2	39.79885062
LSK_D2_exp2_library_d2A_3	35	41.01449271
LSK_D2_exp2_library_d2A_4	35.5	49.17417418
LSK_D2_exp2_library_d2A_5	36.9	44.41624363
LSK_D2_exp2_library_d2B_1	36.4	41.02911303
LSK_D2_exp2_library_d2B_2	35	39.78798585
LSK_D2_exp2_library_d2B_3	36.5	43.27195466
LSK_D2_exp2_library_d2B_4	37.2	44.90095377
LSK_D2_exp2_library_d2B_5	37	43.5697584
Hamange1	28	54.56590192
Hamange2	32.9	52.12631579
Hamange3	29	56.85714285
Hamange4	34.7	43.65046955
Hamange5	21.4	69.80506014
Hamange6	25.7	66.31059984
Hamange7	34.3	56.72413791
Hamange8	33.4	52.82347709
Wehling1	48.9	77.55697889
Wehling2	41.1	59.07216499
