# Supplementary material for: Gene-expression memory-based prediction of cell lineages from scRNA-seq datasets
Source: Nat Commun. 2024 Mar 29;15:2744. doi: 10.1038/s41467-024-47158-y (PMC10980719; doi:10.1038/s41467-024-47158-y)
Supplement: Supplementary file 11 — Source Data [file 41467_2024_47158_MOESM11_ESM.zip › Source Data files/Source Data file S7b.csv]

per_selected_memory	per_not_selected_memory	group
54.56590193	12.82924019	WM989
52.12631579	9.987634357	WM989
56.85714286	11.64323374	WM989
43.65046958	9.423167849	WM989
69.80506014	16.99712348	WM989
66.31059984	12.88774376	WM989
56.72413793	12.00480769	WM989
52.8234771	10.75369458	WM989
77.55376344	24.97069168	HSC
59.07216495	19.35598648	HSC
44.21965318	7.200996308	HSPC_D2
57.65379113	6.079487294	HSPC_D2
47.03353396	5.148872445	HSPC_D2
29.73805855	3.717488591	HSPC_D2
50.71590053	5.931677019	HSPC_D2
43.44262295	4.40399556	HSPC_D2
40.06462036	4.520747713	HSPC_D2
45.56868538	5.903255897	HSPC_D2
37.20642769	5.833116489	HSPC_D2
50.71193866	5.820336325	HSPC_D2
33.33333333	4.581786416	HSPC_D2
29.42332896	5.894991272	HSPC_D2
39.79885057	7.515016685	HSPC_D2
41.01449275	6.843954285	HSPC_D2
49.17417417	7.823385844	HSPC_D2
44.41624365	6.713687459	HSPC_D2
41.02911307	7.454220634	HSPC_D2
39.78798587	8.150721539	HSPC_D2
43.27195467	7.659763972	HSPC_D2
44.90095378	8.038570921	HSPC_D2
43.56975838	7.097945448	HSPC_D2
78.08667212	11.31357806	HSPC_D2
74.55138662	10.05883134	HSPC_D2
73.70272647	8.887028551	HSPC_D2
80.89602705	12.8754417	HSPC_D2
69.52455183	9.782608696	HSPC_D2
78.61386139	10.46751084	HSPC_D2
46.57258065	5.424456022	HSPC_D2
41.57175399	5.109997822	HSPC_D2
51.39784946	5.767803345	HSPC_D2
46.7160037	5.041315049	HSPC_D2
55.81854043	6.218502125	HSPC_D2
42.65668849	4.942013706	HSPC_D2
35.39232053	3.781753921	HSPC_D2
65.36170213	7.061523524	HSPC_D2
65.25704809	7.477792018	HSPC_D2
71.25237192	9.271697616	HSPC_D2
56.90200211	6.331934976	HSPC_D2
63.95112016	6.511750033	HSPC_D2
50.34749035	6.540065667	HSPC_D2
45.6043956	5.83087815	HSPC_D2
49.91166078	5.22003436	HSPC_D2
48.93784422	5.61120468	HSPC_D2
57.52895753	7.667051202	HSPC_D2
54.40508629	6.84057716	HSPC_D2
74.36750999	7.764025599	MEF_D2_3
76.93208431	7.253818229	MEF_D2_3
39.27178153	4.023156731	MEF_D2_3
63.21112516	5.777937009	MEF_D2_3
62.01991465	5.336960394	MEF_D2_3
68.33333333	5.916680175	MEF_D2_3
67.76364996	12.6702435	MEF_D2_3
74.68793343	10.26423834	MEF_D2_3
85.91648974	19.54005168	MEF_D2_3
83.4012813	24.06779661	MEF_D2_3
96.64031621	25.01964482	MEF_D2_3
89.05908096	13.45471143	MEF_D2_3
91.44278607	15.06998445	MEF_D2_3
94.1	20.50266646	MEF_D2_3
98.84504331	22.38690052	HSPC_D2
