# Supplementary material for: Gene-expression memory-based prediction of cell lineages from scRNA-seq datasets
Source: Nat Commun. 2024 Mar 29;15:2744. doi: 10.1038/s41467-024-47158-y (PMC10980719; doi:10.1038/s41467-024-47158-y)
Supplement: Supplementary file 11 — Source Data [file 41467_2024_47158_MOESM11_ESM.zip › Source Data files/Source Data file 2cd.xls]

## Sheet: sourcedata_2cd
Precision	Sensitivity	dataset	FPR
0.773723	0.184991	AE3	0.000159699
1	0.910714	MEF	0
0.793103	0.201754	CD8	0.00204918
0.666667	0.205128	WM989	0.00178372
0.952381	0.208333	L1210	0.000480307
0.4	0.0289855	HSPC	4.11562152744434e-05
0.823529	0.205882	HSC	0.000136461
