# Supplementary material for: Gene-expression memory-based prediction of cell lineages from scRNA-seq datasets
Source: Nat Commun. 2024 Mar 29;15:2744. doi: 10.1038/s41467-024-47158-y (PMC10980719; doi:10.1038/s41467-024-47158-y)
Supplement: Supplementary file 11 — Source Data [file 41467_2024_47158_MOESM11_ESM.zip › Source Data files/Source Data file 4j.xlsx]

## Sheet: Sheet1
Percentage	Precision	Sensitivity
0	0.0963269	1
10	0.492063	0.00591039
20	0.652174	0.00285987
30	0.733333	0.00209724
40	0.666667	0.00152526
50	0.8	0.00152526
60	0.8	0.00152526
70	0.777778	0.0013346
80	0.857143	0.00114395
90	0.75	0.000571973
100	0.75	0.000571973
Percentage	Precision	Sensitivity
0	0.0915794	1
10	0.692308	0.00686848
20	0.65	0.00330705
30	0.833333	0.00254388
40	0.875	0.00178072
50	1	0.00152633
60	1	0.00127194
70	1	0.00127194
80	1	0.00101755
90	1	0.000508776
100	NA	0
Percentage	Precision	Sensitivity
0	0.0835806	1
10	0.525	0.00519545
20	0.615385	0.00197922
30	1	0.00123701
40	1	0.00123701
50	1	0.000989609
60	1	0.000494805
70	1	0.000494805
80	1	0.000494805
90	1	0.000247402
100	NA	0
