# Supplementary material for: Gene-expression memory-based prediction of cell lineages from scRNA-seq datasets
Source: Nat Commun. 2024 Mar 29;15:2744. doi: 10.1038/s41467-024-47158-y (PMC10980719; doi:10.1038/s41467-024-47158-y)
Supplement: Supplementary file 11 — Source Data [file 41467_2024_47158_MOESM11_ESM.zip › Source Data files/Source Data file S6ce.csv]

percentage	precision	recovery	FPR	Method
0	0.002943171	1	1	CV2 or means
10	0.344894027	0.312390925	0.001751539	CV2 or means
20	0.537634409	0.261780105	0.000664555	CV2 or means
30	0.721052632	0.239092496	0.000273034	CV2 or means
40	0.817567568	0.211169284	0.000139093	CV2 or means
50	0.880952381	0.193717277	7.72738E-05	CV2 or means
60	0.966292135	0.15008726	1.54548E-05	CV2 or means
70	0.974683544	0.134380454	1.03032E-05	CV2 or means
80	1	0.115183246	0	CV2 or means
90	1	0.097731239	0	CV2 or means
100	1	0.041884817	0	CV2 or means
0	0.002943171	1	1	T-test
10	0.24270073	0.232111693	0.002137908	T-test
20	0.429718876	0.186736475	0.000731525	T-test
30	0.628571429	0.153577661	0.000267882	T-test
40	0.71559633	0.136125654	0.000159699	T-test
50	0.78313253	0.113438045	9.27285E-05	T-test
60	0.820895522	0.095986038	6.1819E-05	T-test
70	0.872727273	0.083769634	3.60611E-05	T-test
80	0.930232558	0.069808028	1.54548E-05	T-test
90	0.96969697	0.055846422	5.15159E-06	T-test
100	1	0.012216405	0	T-test
0	0.002943171	1	1	MAST
10	0.290836653	0.254799302	0.001833964	MAST
20	0.531531532	0.205933682	0.000535765	MAST
30	0.685714286	0.167539267	0.00022667	MAST
40	0.787037037	0.148342059	0.000118486	MAST
50	0.822222222	0.129144852	8.24254E-05	MAST
60	0.885714286	0.108202443	4.12127E-05	MAST
70	0.929824561	0.092495637	2.06063E-05	MAST
80	0.955555556	0.07504363	1.03032E-05	MAST
90	0.970588235	0.057591623	5.15159E-06	MAST
100	1	0.010471204	0	MAST
0	0.002943171	1	1	ML
10	0.413084112	0.385689354	0.001617598	ML
20	0.726457399	0.282722513	0.000314247	ML
30	0.879194631	0.228621291	9.27285E-05	ML
40	0.922413793	0.186736475	4.63643E-05	ML
50	0.988764045	0.153577661	5.15159E-06	ML
60	1	0.122164049	0	ML
70	1	0.090750436	0	ML
80	1	0.061082024	0	ML
90	1	0.034904014	0	ML
100	1	0.005235602	0	ML
0	0.002943171	1	1	IntraCV2
10	0.308687616	0.291448517	0.001926693	IntraCV3
20	0.487719298	0.242582897	0.000752131	IntraCV4
30	0.627027027	0.202443281	0.000355459	IntraCV5
40	0.713286713	0.178010471	0.000211215	IntraCV6
50	0.851851852	0.160558464	8.24254E-05	IntraCV7
60	0.941860465	0.141361257	2.57579E-05	IntraCV8
70	0.96	0.12565445	1.54548E-05	IntraCV9
80	1	0.09947644	0	IntraCV10
90	1	0.064572426	0	IntraCV11
100	1	0.022687609	0	IntraCV12
0	0.002943171	1	1	Correlation
10	0.350701403	0.305410122	0.001669114	Correlation
20	0.56870229	0.260034904	0.000582129	Correlation
30	0.697802198	0.221640489	0.000283337	Correlation
40	0.8	0.202443281	0.000149396	Correlation
50	0.85	0.178010471	9.27285E-05	Correlation
60	0.92	0.160558464	4.12127E-05	Correlation
70	0.941860465	0.141361257	2.57579E-05	Correlation
80	1	0.111692845	0	Correlation
90	1	0.085514834	0	Correlation
100	1	0.05061082	0	Correlation
0	0.002943171	1	1	Bimod
10	0	0	3.60611E-05	Bimod
20	NA	0	0	Bimod
30	NA	0	0	Bimod
40	NA	0	0	Bimod
50	NA	0	0	Bimod
60	NA	0	0	Bimod
70	NA	0	0	Bimod
80	NA	0	0	Bimod
90	NA	0	0	Bimod
100	NA	0	0	Bimod
0	0.002943171	1	1	Negbinom
10	0.259109312	0.111692845	0.00094274	Negbinom
20	0.456140351	0.045375218	0.000159699	Negbinom
30	0.692307692	0.015706806	2.06063E-05	Negbinom
40	0.8	0.006980803	5.15159E-06	Negbinom
50	1	0.005235602	0	Negbinom
60	1	0.003490401	0	Negbinom
70	1	0.003490401	0	Negbinom
80	NA	0	0	Negbinom
90	NA	0	0	Negbinom
100	NA	0	0	Negbinom
0	0.002943171	1	1	Poisson
10	0.357142857	0.244328098	0.0012982	Poisson
20	0.673758865	0.165794066	0.000236973	Poisson
30	0.831325301	0.120418848	7.21222E-05	Poisson
40	0.912280702	0.090750436	2.57579E-05	Poisson
50	0.928571429	0.068062827	1.54548E-05	Poisson
60	0.96	0.041884817	5.15159E-06	Poisson
70	0.933333333	0.02443281	5.15159E-06	Poisson
80	1	0.010471204	0	Poisson
90	1	0.005235602	0	Poisson
100	NA	0	0	Poisson
0	0.002943171	1	1	LR
10	0.103448276	0.010471204	0.000267882	LR
20	0	0	1.03032E-05	LR
30	NA	0	0	LR
40	NA	0	0	LR
50	NA	0	0	LR
60	NA	0	0	LR
70	NA	0	0	LR
80	NA	0	0	LR
90	NA	0	0	LR
100	NA	0	0	LR
0	0.002943171	1	1	Roc
10	0.186046512	0.027923211	0.000360611	Roc
20	0.333333333	0.003490401	2.06063E-05	Roc
30	1	0.001745201	0	Roc
40	NA	0	0	Roc
50	NA	0	0	Roc
60	NA	0	0	Roc
70	NA	0	0	Roc
80	NA	0	0	Roc
90	NA	0	0	Roc
100	NA	0	0	Roc
