# Supplementary material for: Gene-expression memory-based prediction of cell lineages from scRNA-seq datasets
Source: Nat Commun. 2024 Mar 29;15:2744. doi: 10.1038/s41467-024-47158-y (PMC10980719; doi:10.1038/s41467-024-47158-y)
Supplement: Supplementary file 11 — Source Data [file 41467_2024_47158_MOESM11_ESM.zip › Source Data files/Source Data file S6fgh.csv]

For h only the values of the first dataset of each cell type at percentage 50 is represented
		CV2ofMeans				IntaCV2				Correlation				ML
dataset	percentage	precision	recovery	FPR		precision	recovery	FPR		TP.P	recovery	FPR		precision	recovery	FPR
mESC	0	0.002943171	1	1		0.002943171	1	1		0.002943171	1	1		0.002943171	1	1
mESC	10	0.344827586	0.314136126	0.001761842		0.312274368	0.301919721	0.001962754		0.356435644	0.314136126	0.001674265		0.407608696	0.392670157	0.001684568
mESC	20	0.542124542	0.258289703	0.000643948		0.50174216	0.251308901	0.000736677		0.59375	0.265270506	0.000535765		0.60815047	0.338568935	0.000643948
mESC	30	0.755555556	0.237347295	0.00022667		0.586387435	0.195462478	0.000406975		0.722222222	0.226876091	0.000257579		0.757990868	0.289703316	0.000273034
mESC	40	0.823129252	0.211169284	0.000133941		0.753623188	0.181500873	0.000175154		0.8	0.202443281	0.000149396		0.816753927	0.272251309	0.000180305
mESC	50	0.913793103	0.184991274	5.15158540040697e-05		0.844660194	0.151832461	8.24253664065116e-05		0.865546218	0.179755672	8.24253664065116e-05		0.875816993	0.233856894	9.78801226077325e-05
mESC	60	0.966666667	0.151832461	1.54547562012209e-05		0.931034483	0.141361257	3.09095124024419e-05		0.92	0.160558464	4.12126832032558e-05		0.927419355	0.20069808	4.63642686036628e-05
mESC	70	0.974025974	0.130890052	1.0303170800814e-05		0.948717949	0.129144852	2.06063416016279e-05		0.952380952	0.139616056	2.06063416016279e-05		0.953271028	0.178010471	2.57579270020349e-05
mESC	80	1	0.115183246	0		0.9375	0.104712042	2.06063416016279e-05		1	0.113438045	0		0.977272727	0.15008726	1.0303170800814e-05
mESC	90	1	0.106457243	0		1	0.064572426	0		1	0.087260035	0		1	0.12390925	0
mESC	100	1	0.040139616	0		1	0.017452007	0		1	0.04886562	0		1	0.059336824	0
MEF	0	0.008468809	1	1		0.008468809	1	1		0.008468809	1	1		0.008468809	1	1
MEF	10	1	0.964285714	0		0.962962963	0.928571429	0.000305041		1	0.946428571	0		1	0.964285714	0
MEF	20	1	0.946428571	0		1	0.875	0		1	0.946428571	0		1	0.964285714	0
MEF	30	1	0.928571429	0		1	0.875	0		1	0.928571429	0		1	0.964285714	0
MEF	40	1	0.928571429	0		1	0.803571429	0		1	0.928571429	0		1	0.964285714	0
MEF	50	1	0.928571429	0		1	0.714285714	0		1	0.928571429	0		1	0.964285714	0
MEF	60	1	0.928571429	0		1	0.660714286	0		1	0.928571429	0		1	0.946428571	0
MEF	70	1	0.928571429	0		1	0.571428571	0		1	0.928571429	0		1	0.928571429	0
MEF	80	1	0.928571429	0		1	0.482142857	0		1	0.928571429	0		1	0.928571429	0
MEF	90	1	0.892857143	0		1	0.392857143	0		1	0.910714286	0		1	0.892857143	0
MEF	100	1	0.625	0		1	0.142857143	0		1	0.660714286	0		1	0.625	0
MEF	0	0.009959258	1	1		0.009959258	1	1		0.009959258	1	1		0.009959258	1	1
MEF	10	0.955555556	0.977272727	0.000457247		0.95	0.863636364	0.000457247		0.977272727	0.977272727	0.000228624		1	1	0
MEF	20	1	0.977272727	0		1	0.772727273	0		1	0.954545455	0		1	1	0
MEF	30	1	0.954545455	0		1	0.772727273	0		1	0.954545455	0		1	0.977272727	0
MEF	40	1	0.954545455	0		1	0.704545455	0		1	0.954545455	0		1	0.954545455	0
MEF	50	1	0.954545455	0		1	0.590909091	0		1	0.954545455	0		1	0.931818182	0
MEF	60	1	0.954545455	0		1	0.522727273	0		1	0.954545455	0		1	0.886363636	0
MEF	70	1	0.954545455	0		1	0.5	0		1	0.954545455	0		1	0.772727273	0
MEF	80	1	0.954545455	0		1	0.340909091	0		1	0.954545455	0		1	0.568181818	0
MEF	90	1	0.954545455	0		1	0.272727273	0		1	0.954545455	0		1	0.363636364	0
MEF	100	1	0.704545455	0		1	0.068181818	0		1	0.681818182	0		1	0.045454545	0
MEF	0	0.009972299	1	1		0.009972299	1	1		0.008249082	1	1		0.009972299	1	1
MEF	10	1	0.977777778	0		0.886363636	0.866666667	0.001119194		0.966101695	0.695121951	0.000202871		1	0.911111111	0
MEF	20	1	0.955555556	0		1	0.644444444	0		1	0.646341463	0		1	0.866666667	0
MEF	30	1	0.955555556	0		1	0.511111111	0		1	0.609756098	0		1	0.822222222	0
MEF	40	1	0.955555556	0		1	0.488888889	0		1	0.585365854	0		1	0.711111111	0
MEF	50	1	0.933333333	0		1	0.444444444	0		1	0.56097561	0		1	0.6	0
MEF	60	1	0.911111111	0		1	0.311111111	0		1	0.536585366	0		1	0.511111111	0
MEF	70	1	0.888888889	0		1	0.266666667	0		1	0.536585366	0		1	0.444444444	0
MEF	80	1	0.866666667	0		1	0.244444444	0		1	0.487804878	0		1	0.4	0
MEF	90	1	0.844444444	0		1	0.2	0		1	0.37804878	0		1	0.266666667	0
MEF	100	1	0.622222222	0		1	0.022222222	0		1	0.195121951	0		1	0.088888889	0
MEF	0	0.008249082	1	1		0.008249082	1	1		0.022727273	1	1		0.008249082	1	1
MEF	10	0.966101695	0.695121951	0.000202871		0.772727273	0.414634146	0.001014353		1	0.818181818	0		0.918032787	0.682926829	0.000507177
MEF	20	0.981481481	0.646341463	0.000101435		0.866666667	0.317073171	0.000405741		1	0.772727273	0		0.963636364	0.646341463	0.000202871
MEF	30	1	0.597560976	0		0.952380952	0.243902439	0.000101435		1	0.727272727	0		1	0.585365854	0
MEF	40	1	0.573170732	0		0.947368421	0.219512195	0.000101435		1	0.727272727	0		1	0.5	0
MEF	50	1	0.548780488	0		0.933333333	0.170731707	0.000101435		1	0.727272727	0		1	0.463414634	0
MEF	60	1	0.536585366	0		1	0.146341463	0		1	0.727272727	0		1	0.390243902	0
MEF	70	1	0.512195122	0		1	0.134146341	0		1	0.727272727	0		1	0.304878049	0
MEF	80	1	0.475609756	0		1	0.097560976	0		1	0.727272727	0		1	0.256097561	0
MEF	90	1	0.329268293	0		1	0.048780488	0		1	0.681818182	0		1	0.170731707	0
MEF	100	1	0.195121951	0		1	0.012195122	0		1	0.590909091	0		1	0.073170732	0
MEF	0	0.022727273	1	1		0.022727273	1	1		0.037475345	1	1		0.022727273	1	1
MEF	10	1	0.818181818	0		1	0.727272727	0		0.641975309	0.456140351	0.009904372		1	0.772727273	0
MEF	20	1	0.727272727	0		1	0.681818182	0		0.769230769	0.438596491	0.005122951		1	0.681818182	0
MEF	30	1	0.727272727	0		1	0.636363636	0		0.821428571	0.403508772	0.003415301		1	0.409090909	0
MEF	40	1	0.727272727	0		1	0.590909091	0		0.84	0.368421053	0.00273224		1	0.363636364	0
MEF	50	1	0.727272727	0		1	0.454545455	0		0.844444444	0.333333333	0.00239071		1	0.318181818	0
MEF	60	1	0.727272727	0		1	0.409090909	0		0.837837838	0.271929825	0.00204918		1	0.227272727	0
MEF	70	1	0.727272727	0		1	0.318181818	0		0.838709677	0.228070175	0.00170765		1	0.181818182	0
MEF	80	1	0.727272727	0		1	0.227272727	0		0.821428571	0.201754386	0.00170765		1	0.181818182	0
MEF	90	1	0.727272727	0		1	0.090909091	0		0.909090909	0.175438596	0.00068306		1	0.181818182	0
MEF	100	1	0.636363636	0		1	0.045454545	0		0.882352941	0.131578947	0.00068306		NA	0	0
CD8	0	0.037475345	1	1		0.037475345	1	1		0.044077135	1	1		0.037475345	1	1
CD8	10	0.607142857	0.447368421	0.011270492		0.563218391	0.429824561	0.012978142		0.763636364	0.4375	0.006243996		0.738095238	0.543859649	0.007513661
CD8	20	0.753846154	0.429824561	0.005464481		0.636363636	0.368421053	0.008196721		0.829787234	0.40625	0.003842459		0.753246753	0.50877193	0.006489071
CD8	30	0.775862069	0.394736842	0.004439891		0.734693878	0.315789474	0.004439891		0.853658537	0.364583333	0.002881844		0.803278689	0.429824561	0.004098361
CD8	40	0.854166667	0.359649123	0.00239071		0.738095238	0.271929825	0.003756831		0.942857143	0.34375	0.000960615		0.833333333	0.394736842	0.00307377
CD8	50	0.860465116	0.324561404	0.00204918		0.806451613	0.219298246	0.00204918		0.939393939	0.322916667	0.000960615		0.880952381	0.324561404	0.00170765
CD8	60	0.842105263	0.280701754	0.00204918		0.875	0.184210526	0.00102459		0.9375	0.3125	0.000960615		0.911764706	0.271929825	0.00102459
CD8	70	0.848484848	0.245614035	0.00170765		0.904761905	0.166666667	0.00068306		0.935483871	0.302083333	0.000960615		0.933333333	0.245614035	0.00068306
CD8	80	0.827586207	0.210526316	0.00170765		0.882352941	0.131578947	0.00068306		0.933333333	0.291666667	0.000960615		0.925925926	0.219298246	0.00068306
CD8	90	0.909090909	0.175438596	0.00068306		0.888888889	0.070175439	0.00034153		0.923076923	0.25	0.000960615		0.925925926	0.219298246	0.00068306
CD8	100	0.882352941	0.131578947	0.00068306		0.5	0.00877193	0.00034153		0.894736842	0.177083333	0.000960615		1	0.070175439	0
L1210	0	0.044077135	1	1		0.044077135	1	1		0.000945698	1	1		0.044077135	1	1
L1210	10	0.796296296	0.447916667	0.005283381		0.689189189	0.53125	0.01104707		0.333333333	0.666666667	0.001262124		0.6625	0.552083333	0.0129683
L1210	20	0.880952381	0.385416667	0.002401537		0.714285714	0.416666667	0.007684918		0.666666667	0.579710145	0.000274375		0.824561404	0.489583333	0.004803074
L1210	30	0.942857143	0.34375	0.000960615		0.75	0.375	0.005763689		0.916666667	0.47826087	4.11562152744434e-05		0.914893617	0.447916667	0.00192123
L1210	40	0.942857143	0.34375	0.000960615		0.820512821	0.333333333	0.003362152		0.967741935	0.434782609	1.37187384248145e-05		0.973684211	0.385416667	0.000480307
L1210	50	0.941176471	0.333333333	0.000960615		0.888888889	0.333333333	0.00192123		0.965517241	0.405797101	1.37187384248145e-05		0.96969697	0.333333333	0.000480307
L1210	60	0.941176471	0.333333333	0.000960615		0.9375	0.3125	0.000960615		1	0.362318841	0		1	0.302083333	0
L1210	70	0.9375	0.3125	0.000960615		0.928571429	0.270833333	0.000960615		1	0.31884058	0		1	0.25	0
L1210	80	0.933333333	0.291666667	0.000960615		0.92	0.239583333	0.000960615		1	0.217391304	0		1	0.197916667	0
L1210	90	0.925925926	0.260416667	0.000960615		1	0.177083333	0		1	0.130434783	0		1	0.15625	0
L1210	100	0.882352941	0.15625	0.000960615		1	0.09375	0		1	0.057971014	0		1	0.03125	0
LK_D2_exp1_library_d2_1	0	0.000945698	1	1		0.000945698	1	1		0.000930002	1	1		0.000945698	1	1
LK_D2_exp1_library_d2_1	10	0.294117647	0.579710145	0.001316999		0.076923077	0.072463768	0.000823124		0.343023256	0.491666667	0.000876567		0.323741007	0.652173913	0.001289561
LK_D2_exp1_library_d2_1	20	0.564516129	0.507246377	0.000370406		0.285714286	0.028985507	6.85936921240723e-05		0.64556962	0.425	0.000217202		0.684210526	0.565217391	0.000246937
LK_D2_exp1_library_d2_1	30	0.882352941	0.434782609	5.48749536992578e-05		NA	0	0		0.928571429	0.325	2.32716892143478e-05		0.829268293	0.492753623	9.60311689737012e-05
LK_D2_exp1_library_d2_1	40	0.903225806	0.405797101	4.11562152744434e-05		NA	0	0		1	0.283333333	0		0.90625	0.420289855	4.11562152744434e-05
LK_D2_exp1_library_d2_1	50	0.925925926	0.362318841	2.74374768496289e-05		NA	0	0		1	0.216666667	0		0.965517241	0.405797101	1.37187384248145e-05
LK_D2_exp1_library_d2_1	60	0.944444444	0.246376812	1.37187384248145e-05		NA	0	0		1	0.166666667	0		0.961538462	0.362318841	1.37187384248145e-05
LK_D2_exp1_library_d2_1	70	1	0.202898551	0		NA	0	0		1	0.125	0		0.958333333	0.333333333	1.37187384248145e-05
LK_D2_exp1_library_d2_1	80	1	0.144927536	0		NA	0	0		1	0.1	0		1	0.246376812	0
LK_D2_exp1_library_d2_1	90	1	0.130434783	0		NA	0	0		1	0.041666667	0		1	0.130434783	0
LK_D2_exp1_library_d2_1	100	1	0.072463768	0		NA	0	0		1	0.025	0		1	0.057971014	0
LK_LSK_D2_exp3_library_d2_1	0	0.000323097	1	1		0.000930002	1	1		0.000323097	1	1		0.000930002	1	1
LK_LSK_D2_exp3_library_d2_1	10	0.305732484	0.71641791	0.000525805		0.03125	0.016666667	0.000480948		0.283236994	0.731343284	0.000598164		0.371069182	0.491666667	0.000775723
LK_LSK_D2_exp3_library_d2_1	20	0.587301587	0.552238806	0.000125421		0.1	0.008333333	6.98150676430433e-05		0.545454545	0.626865672	0.000168837		0.768115942	0.441666667	0.000124116
LK_LSK_D2_exp3_library_d2_1	30	0.756097561	0.462686567	4.82390340615819e-05		0.25	0.008333333	2.32716892143478e-05		0.788461538	0.611940299	5.30629374677401e-05		0.933333333	0.35	2.32716892143478e-05
LK_LSK_D2_exp3_library_d2_1	40	0.878787879	0.432835821	1.92956136246328e-05		1	0.008333333	0		0.866666667	0.582089552	2.89434204369492e-05		0.942857143	0.275	1.55144594762318e-05
LK_LSK_D2_exp3_library_d2_1	50	0.888888889	0.358208955	1.44717102184746e-05		NA	0	0		0.947368421	0.537313433	9.64780681231639e-06		0.964285714	0.225	7.75722973811592e-06
LK_LSK_D2_exp3_library_d2_1	60	0.923076923	0.358208955	9.64780681231639e-06		NA	0	0		1	0.447761194	0		0.952380952	0.166666667	7.75722973811592e-06
LK_LSK_D2_exp3_library_d2_1	70	1	0.268656716	0		NA	0	0		1	0.388059701	0		1	0.15	0
LK_LSK_D2_exp3_library_d2_1	80	1	0.179104478	0		NA	0	0		1	0.28358209	0		1	0.116666667	0
LK_LSK_D2_exp3_library_d2_1	90	1	0.119402985	0		NA	0	0		1	0.149253731	0		1	0.033333333	0
LK_LSK_D2_exp3_library_d2_1	100	NA	0	0		NA	0	0		1	0.014925373	0		1	0.025	0
LK_LSK_D2_exp3_library_d2_2	0	0.000277159	1	1		0.000323097	1	1		0.000277159	1	1		0.000323097	1	1
LK_LSK_D2_exp3_library_d2_2	10	0.230392157	0.783333333	0.000725435		0.015873016	0.014925373	0.000299082		0.259259259	0.816666667	0.000646884		0.26519337	0.71641791	0.000641579
LK_LSK_D2_exp3_library_d2_2	20	0.541666667	0.65	0.00015248		0.076923077	0.014925373	5.78868408738983e-05		0.543209877	0.733333333	0.000170962		0.530864198	0.641791045	0.000183308
LK_LSK_D2_exp3_library_d2_2	30	0.840909091	0.616666667	3.23442163920489e-05		0.333333333	0.014925373	9.64780681231639e-06		0.880952381	0.616666667	2.31030117086063e-05		0.777777778	0.52238806	4.82390340615819e-05
LK_LSK_D2_exp3_library_d2_2	40	0.916666667	0.55	1.38618070251638e-05		NA	0	0		0.972972973	0.6	4.62060234172127e-06		0.868421053	0.492537313	2.4119517030791e-05
LK_LSK_D2_exp3_library_d2_2	50	1	0.466666667	0		NA	0	0		1	0.533333333	0		0.931034483	0.402985075	9.64780681231639e-06
LK_LSK_D2_exp3_library_d2_2	60	1	0.433333333	0		NA	0	0		1	0.466666667	0		0.961538462	0.373134328	4.82390340615819e-06
LK_LSK_D2_exp3_library_d2_2	70	1	0.4	0		NA	0	0		1	0.383333333	0		1	0.343283582	0
LK_LSK_D2_exp3_library_d2_2	80	1	0.333333333	0		NA	0	0		1	0.3	0		1	0.268656716	0
LK_LSK_D2_exp3_library_d2_2	90	1	0.25	0		NA	0	0		1	0.25	0		1	0.208955224	0
LK_LSK_D2_exp3_library_d2_2	100	1	0.083333333	0		NA	0	0		1	0.05	0		1	0.014925373	0
LK_LSK_D2_exp3_library_d2_3	0	0.000411166	1	1		0.000277159	1	1		0.000411166	1	1		0.000277159	1	1
LK_LSK_D2_exp3_library_d2_3	10	0.274611399	0.706666667	0.000767826		0	0	0.000235651		0.287958115	0.733333333	0.000745888		0.23857868	0.783333333	0.00069309
LK_LSK_D2_exp3_library_d2_3	20	0.576923077	0.6	0.000180988		0	0	4.15854210754914e-05		0.586206897	0.68	0.000197441		0.539473684	0.683333333	0.000161721
LK_LSK_D2_exp3_library_d2_3	30	0.854166667	0.546666667	3.83912950480714e-05		0	0	4.62060234172127e-06		0.779661017	0.613333333	7.12981193749897e-05		0.857142857	0.6	2.77236140503276e-05
LK_LSK_D2_exp3_library_d2_3	40	0.904761905	0.506666667	2.19378828846122e-05		NA	0	0		0.829787234	0.52	4.38757657692244e-05		0.9375	0.5	9.24120468344253e-06
LK_LSK_D2_exp3_library_d2_3	50	0.96875	0.413333333	5.48447072115306e-06		NA	0	0		0.971428571	0.453333333	5.48447072115306e-06		1	0.433333333	0
LK_LSK_D2_exp3_library_d2_3	60	0.956521739	0.293333333	5.48447072115306e-06		NA	0	0		1	0.426666667	0		1	0.4	0
LK_LSK_D2_exp3_library_d2_3	70	0.95	0.253333333	5.48447072115306e-06		NA	0	0		1	0.333333333	0		1	0.35	0
LK_LSK_D2_exp3_library_d2_3	80	1	0.173333333	0		NA	0	0		1	0.213333333	0		1	0.3	0
LK_LSK_D2_exp3_library_d2_3	90	1	0.093333333	0		NA	0	0		1	0.146666667	0		1	0.216666667	0
LK_LSK_D2_exp3_library_d2_3	100	1	0.04	0		NA	0	0		1	0.053333333	0		1	0.066666667	0
LK_LSK_D2_exp3_library_d2_4	0	0.000332519	1	1		0.000411166	1	1		0.000332519	1	1		0.000411166	1	1
LK_LSK_D2_exp3_library_d2_4	10	0.232258065	0.782608696	0.000860498		0.060606061	0.053333333	0.000340037		0.242038217	0.826086957	0.000860498		0.269230769	0.653333333	0.000729435
LK_LSK_D2_exp3_library_d2_4	20	0.523076923	0.739130435	0.000224163		0.076923077	0.013333333	6.58136486538367e-05		0.578947368	0.717391304	0.000173546		0.552631579	0.56	0.000186472
LK_LSK_D2_exp3_library_d2_4	30	0.725	0.630434783	7.95418390073178e-05		0.333333333	0.013333333	1.09689414423061e-05		0.756756757	0.608695652	6.50796864605328e-05		0.765957447	0.48	6.03291779326836e-05
LK_LSK_D2_exp3_library_d2_4	40	0.793103448	0.5	4.33864576403552e-05		0	0	5.48447072115306e-06		0.793103448	0.5	4.33864576403552e-05		0.85	0.453333333	3.29068243269183e-05
LK_LSK_D2_exp3_library_d2_4	50	0.88	0.47826087	2.16932288201776e-05		NA	0	0		0.793103448	0.5	4.33864576403552e-05		0.964285714	0.36	5.48447072115306e-06
LK_LSK_D2_exp3_library_d2_4	60	1	0.434782609	0		NA	0	0		0.863636364	0.413043478	2.16932288201776e-05		1	0.266666667	0
LK_LSK_D2_exp3_library_d2_4	70	1	0.391304348	0		NA	0	0		1	0.347826087	0		1	0.24	0
LK_LSK_D2_exp3_library_d2_4	80	1	0.304347826	0		NA	0	0		1	0.326086957	0		1	0.186666667	0
LK_LSK_D2_exp3_library_d2_4	90	1	0.282608696	0		NA	0	0		1	0.282608696	0		1	0.133333333	0
LK_LSK_D2_exp3_library_d2_4	100	1	0.086956522	0		NA	0	0		1	0.130434783	0		1	0.026666667	0
LK_LSK_D2_exp3_library_d2_5	0	0.000293232	1	1		0.000332519	1	1		0.000293232	1	1		0.000332519	1	1
LK_LSK_D2_exp3_library_d2_5	10	0.229591837	0.671641791	0.00066106		0.016393443	0.02173913	0.000433865		0.233502538	0.686567164	0.00066106		0.217391304	0.760869565	0.000911116
LK_LSK_D2_exp3_library_d2_5	20	0.536231884	0.552238806	0.000140092		0	0	7.23107627339253e-05		0.615384615	0.597014925	0.000109447		0.484375	0.673913043	0.000238626
LK_LSK_D2_exp3_library_d2_5	30	0.704545455	0.462686567	5.69124555097824e-05		0	0	2.89243050935701e-05		0.886363636	0.582089552	2.18894059653009e-05		0.794117647	0.586956522	5.06175339137477e-05
LK_LSK_D2_exp3_library_d2_5	40	0.852941176	0.432835821	2.18894059653009e-05		0	0	7.23107627339253e-06		0.918918919	0.507462687	1.31336435791805e-05		0.857142857	0.52173913	2.89243050935701e-05
LK_LSK_D2_exp3_library_d2_5	50	0.888888889	0.358208955	1.31336435791805e-05		0	0	7.23107627339253e-06		1	0.417910448	0		0.904761905	0.413043478	1.44621525467851e-05
LK_LSK_D2_exp3_library_d2_5	60	0.947368421	0.268656716	4.37788119306018e-06		NA	0	0		1	0.358208955	0		1	0.326086957	0
LK_LSK_D2_exp3_library_d2_5	70	1	0.223880597	0		NA	0	0		1	0.313432836	0		1	0.282608696	0
LK_LSK_D2_exp3_library_d2_5	80	1	0.179104478	0		NA	0	0		1	0.179104478	0		1	0.260869565	0
LK_LSK_D2_exp3_library_d2_5	90	1	0.119402985	0		NA	0	0		1	0.164179104	0		1	0.217391304	0
LK_LSK_D2_exp3_library_d2_5	100	1	0.089552239	0		NA	0	0		1	0.059701493	0		1	0.086956522	0
LSK_D2_exp1_library_LSK_d2_1	0	0.000564275	1	1		0.000293232	1	1		0.000564275	1	1		0.000293232	1	1
LSK_D2_exp1_library_LSK_d2_1	10	0.510638298	0.221198157	0.000119683		0.03030303	0.044776119	0.000420277		0.504504505	0.258064516	0.0001431		0.269005848	0.686567164	0.000547235
LSK_D2_exp1_library_LSK_d2_1	20	0.833333333	0.138248848	1.56108729730257e-05		0.083333333	0.014925373	4.8156693123662e-05		0.9	0.165898618	1.04072486486838e-05		0.50617284	0.611940299	0.000175115
LSK_D2_exp1_library_LSK_d2_1	30	1	0.110599078	0		0	0	4.37788119306018e-06		1	0.124423963	0		0.847826087	0.582089552	3.06451683514213e-05
LSK_D2_exp1_library_LSK_d2_1	40	1	0.092165899	0		0	0	4.37788119306018e-06		1	0.087557604	0		0.923076923	0.537313433	1.31336435791805e-05
LSK_D2_exp1_library_LSK_d2_1	50	1	0.069124424	0		NA	0	0		1	0.073732719	0		1	0.47761194	0
LSK_D2_exp1_library_LSK_d2_1	60	1	0.046082949	0		NA	0	0		1	0.041474654	0		1	0.373134328	0
LSK_D2_exp1_library_LSK_d2_1	70	1	0.032258065	0		NA	0	0		1	0.02764977	0		1	0.298507463	0
LSK_D2_exp1_library_LSK_d2_1	80	1	0.023041475	0		NA	0	0		1	0.023041475	0		1	0.23880597	0
LSK_D2_exp1_library_LSK_d2_1	90	1	0.004608295	0		NA	0	0		NA	0	0		1	0.134328358	0
LSK_D2_exp1_library_LSK_d2_1	100	NA	0	0		NA	0	0		NA	0	0		1	0.044776119	0
LSK_D2_exp1_library_LSK_d2_2	0	0.00051918	1	1		0.000564275	1	1		0.00051918	1	1		0.000564275	1	1
LSK_D2_exp1_library_LSK_d2_2	10	0.439655172	0.152238806	0.000100789		0	0	7.80543648651286e-06		0.448979592	0.197014925	0.000125598		0.463157895	0.202764977	0.000132692
LSK_D2_exp1_library_LSK_d2_2	20	0.695652174	0.095522388	2.1708354460214e-05		NA	0	0		0.681818182	0.134328358	3.2562531690321e-05		0.731707317	0.138248848	2.86199337838805e-05
LSK_D2_exp1_library_LSK_d2_2	30	0.88	0.065671642	4.65179024147443e-06		NA	0	0		0.771428571	0.080597015	1.24047739772652e-05		0.904761905	0.087557604	5.2036243243419e-06
LSK_D2_exp1_library_LSK_d2_2	40	0.9	0.026865672	1.55059674715814e-06		NA	0	0		0.95	0.056716418	1.55059674715814e-06		1	0.069124424	0
LSK_D2_exp1_library_LSK_d2_2	50	0.857142857	0.017910448	1.55059674715814e-06		NA	0	0		1	0.035820896	0		1	0.055299539	0
LSK_D2_exp1_library_LSK_d2_2	60	0.833333333	0.014925373	1.55059674715814e-06		NA	0	0		1	0.026865672	0		1	0.01843318	0
LSK_D2_exp1_library_LSK_d2_2	70	1	0.011940299	0		NA	0	0		1	0.014925373	0		1	0.00921659	0
LSK_D2_exp1_library_LSK_d2_2	80	1	0.011940299	0		NA	0	0		1	0.011940299	0		1	0.004608295	0
LSK_D2_exp1_library_LSK_d2_2	90	1	0.008955224	0		NA	0	0		1	0.005970149	0		NA	0	0
LSK_D2_exp1_library_LSK_d2_2	100	1	0.005970149	0		NA	0	0		1	0.005970149	0		NA	0	0
LSK_D2_exp1_library_LSK_d2_3	0	0.000606045	1	1		0.00051918	1	1		0.000606045	1	1		0.00051918	1	1
LSK_D2_exp1_library_LSK_d2_3	10	0.495327103	0.276041667	0.000170554		0	0	1.39553707244233e-05		0.530434783	0.317708333	0.000170554		0.4375	0.167164179	0.000111643
LSK_D2_exp1_library_LSK_d2_3	20	0.8125	0.203125	2.84256007276954e-05		NA	0	0		0.857142857	0.25	2.52672006468403e-05		0.725	0.086567164	1.70565642187396e-05
LSK_D2_exp1_library_LSK_d2_3	30	0.931034483	0.140625	6.31680016171008e-06		NA	0	0		0.96875	0.161458333	3.15840008085504e-06		0.8	0.047761194	6.20238698863258e-06
LSK_D2_exp1_library_LSK_d2_3	40	0.952380952	0.104166667	3.15840008085504e-06		NA	0	0		0.956521739	0.114583333	3.15840008085504e-06		0.846153846	0.032835821	3.10119349431629e-06
LSK_D2_exp1_library_LSK_d2_3	50	0.923076923	0.0625	3.15840008085504e-06		NA	0	0		1	0.083333333	0		0.9	0.026865672	1.55059674715814e-06
LSK_D2_exp1_library_LSK_d2_3	60	1	0.041666667	0		NA	0	0		1	0.052083333	0		1	0.017910448	0
LSK_D2_exp1_library_LSK_d2_3	70	1	0.041666667	0		NA	0	0		1	0.041666667	0		1	0.011940299	0
LSK_D2_exp1_library_LSK_d2_3	80	1	0.03125	0		NA	0	0		1	0.03125	0		1	0.005970149	0
LSK_D2_exp1_library_LSK_d2_3	90	1	0.015625	0		NA	0	0		1	0.015625	0		1	0.005970149	0
LSK_D2_exp1_library_LSK_d2_3	100	NA	0	0		NA	0	0		NA	0	0		1	0.005970149	0
LSK_D2_exp2_library_d2A_1	0	0.000259799	1	1		0.000606045	1	1		0.000259799	1	1		0.000606045	1	1
LSK_D2_exp2_library_d2A_1	10	0.085294118	0.585858586	0.001632694		0.333333333	0.010416667	1.26336003234202e-05		0.105417277	0.727272727	0.00160382		0.58	0.302083333	0.000132653
LSK_D2_exp2_library_d2A_1	20	0.264248705	0.515151515	0.000372737		NA	0	0		0.295238095	0.626262626	0.000388487		0.872340426	0.213541667	1.89504004851303e-05
LSK_D2_exp2_library_d2A_1	30	0.518518519	0.424242424	0.000102371		NA	0	0		0.523364486	0.565656566	0.00013387		0.892857143	0.130208333	9.47520024256513e-06
LSK_D2_exp2_library_d2A_1	40	0.644067797	0.383838384	5.51231016981853e-05		NA	0	0		0.647058824	0.444444444	6.29978305122117e-05		0.923076923	0.0625	3.15840008085504e-06
LSK_D2_exp2_library_d2A_1	50	0.761904762	0.323232323	2.62490960467549e-05		NA	0	0		0.75	0.363636364	3.14989152561059e-05		0.888888889	0.041666667	3.15840008085504e-06
LSK_D2_exp2_library_d2A_1	60	0.757575758	0.252525253	2.09992768374039e-05		NA	0	0		0.810810811	0.303030303	1.83743672327284e-05		1	0.036458333	0
LSK_D2_exp2_library_d2A_1	70	0.884615385	0.232323232	7.87472881402647e-06		NA	0	0		0.903225806	0.282828283	7.87472881402647e-06		1	0.026041667	0
LSK_D2_exp2_library_d2A_1	80	1	0.191919192	0		NA	0	0		1	0.212121212	0		1	0.020833333	0
LSK_D2_exp2_library_d2A_1	90	1	0.121212121	0		NA	0	0		1	0.151515152	0		1	0.010416667	0
LSK_D2_exp2_library_d2A_1	100	1	0.03030303	0		NA	0	0		1	0.02020202	0		NA	0	0
LSK_D2_exp2_library_d2A_2	0	0.00020033	1	1		0.000259799	1	1		0.00020033	1	1		0.000259799	1	1
LSK_D2_exp2_library_d2A_2	10	0.07793345	0.473404255	0.001122288		0.01084991	0.060606061	0.001435826		0.081355932	0.510638298	0.001155328		0.098730606	0.707070707	0.001677317
LSK_D2_exp2_library_d2A_2	20	0.222591362	0.356382979	0.000249397		0.04	0.050505051	0.000314989		0.215909091	0.404255319	0.000294161		0.289719626	0.626262626	0.000398986
LSK_D2_exp2_library_d2A_2	30	0.404958678	0.260638298	7.6737627656241e-05		0.027027027	0.01010101	9.44967457683176e-05		0.393548387	0.324468085	0.000100185		0.481132075	0.515151515	0.00014437
LSK_D2_exp2_library_d2A_2	40	0.550724638	0.20212766	3.30398119075482e-05		0.05	0.01010101	4.98732824888343e-05		0.5	0.239361702	4.79610172851506e-05		0.671428571	0.474747475	6.03729209075362e-05
LSK_D2_exp2_library_d2A_2	50	0.651162791	0.14893617	1.59870057617169e-05		0	0	2.09992768374039e-05		0.606557377	0.196808511	2.5579209218747e-05		0.721311475	0.444444444	4.46234632794833e-05
LSK_D2_exp2_library_d2A_2	60	0.782608696	0.095744681	5.32900192057229e-06		0	0	1.57494576280529e-05		0.72972973	0.143617021	1.06580038411446e-05		0.840909091	0.373737374	1.83743672327284e-05
LSK_D2_exp2_library_d2A_2	70	0.833333333	0.079787234	3.19740115234338e-06		0	0	1.31245480233774e-05		0.846153846	0.117021277	4.26320153645783e-06		0.9375	0.303030303	5.24981920935098e-06
LSK_D2_exp2_library_d2A_2	80	0.857142857	0.063829787	2.13160076822892e-06		0	0	7.87472881402647e-06		0.941176471	0.085106383	1.06580038411446e-06		1	0.232323232	0
LSK_D2_exp2_library_d2A_2	90	1	0.031914894	0		0	0	2.62490960467549e-06		0.857142857	0.031914894	1.06580038411446e-06		1	0.181818182	0
LSK_D2_exp2_library_d2A_2	100	1	0.010638298	0		0	0	2.62490960467549e-06		1	0.010638298	0		1	0.050505051	0
LSK_D2_exp2_library_d2A_3	0	0.000232041	1	1		0.00020033	1	1		0.000232041	1	1		0.00020033	1	1
LSK_D2_exp2_library_d2A_3	10	0.097020626	0.437931034	0.000945986		0.019230769	0.079787234	0.000815337		0.105726872	0.496551724	0.000974797		0.085930918	0.542553191	0.001156393
LSK_D2_exp2_library_d2A_3	20	0.237333333	0.306896552	0.000228893		0.047297297	0.037234043	0.000150278		0.26142132	0.355172414	0.000232895		0.226519337	0.436170213	0.000298424
LSK_D2_exp2_library_d2A_3	30	0.347826087	0.193103448	8.40342523612625e-05		0.076923077	0.021276596	5.1158418437494e-05		0.379120879	0.237931034	9.04368620649777e-05		0.397435897	0.329787234	0.000100185
LSK_D2_exp2_library_d2A_3	40	0.445544554	0.155172414	4.48182679260066e-05		0.142857143	0.015957447	1.91844069140603e-05		0.514285714	0.186206897	4.08166368611846e-05		0.534883721	0.244680851	4.26320153645783e-05
LSK_D2_exp2_library_d2A_3	50	0.492537313	0.113793103	2.72110912407897e-05		0.166666667	0.010638298	1.06580038411446e-05		0.605633803	0.148275862	2.24091339630033e-05		0.644067797	0.20212766	2.23818080664036e-05
LSK_D2_exp2_library_d2A_3	60	0.634146341	0.089655172	1.20048931944661e-05		0.285714286	0.010638298	5.32900192057229e-06		0.604166667	0.1	1.52061980463237e-05		0.714285714	0.132978723	1.06580038411446e-05
LSK_D2_exp2_library_d2A_3	70	0.68	0.05862069	6.40260970371523e-06		0.4	0.010638298	3.19740115234338e-06		0.655172414	0.065517241	8.00326212964404e-06		0.833333333	0.106382979	4.26320153645783e-06
LSK_D2_exp2_library_d2A_3	80	0.631578947	0.04137931	5.60228349075083e-06		0	0	3.19740115234338e-06		0.818181818	0.062068966	3.20130485185762e-06		0.857142857	0.063829787	2.13160076822892e-06
LSK_D2_exp2_library_d2A_3	90	0.714285714	0.017241379	1.60065242592881e-06		0	0	1.06580038411446e-06		0.785714286	0.037931034	2.40097863889321e-06		1	0.042553191	0
LSK_D2_exp2_library_d2A_3	100	1	0.006896552	0		NA	0	0		1	0.010344828	0		1	0.010638298	0
LSK_D2_exp2_library_d2A_4	0	0.000146733	1	1		0.000232041	1	1		0.000146733	1	1		0.000232041	1	1
LSK_D2_exp2_library_d2A_4	10	0.059445178	0.308219178	0.000715678		0.017626322	0.051724138	0.000669073		0.071616294	0.373287671	0.00071015		0.110943396	0.506896552	0.000942784
LSK_D2_exp2_library_d2A_4	20	0.17302799	0.232876712	0.00016334		0.04964539	0.024137931	0.000107244		0.182957393	0.25	0.000163842		0.24611399	0.327586207	0.000232895
LSK_D2_exp2_library_d2A_4	30	0.337748344	0.174657534	5.02583151754229e-05		0.054054054	0.006896552	2.80114174537542e-05		0.36	0.184931507	4.8247982568406e-05		0.392045455	0.237931034	8.56349047871913e-05
LSK_D2_exp2_library_d2A_4	40	0.469135802	0.130136986	2.16110755254318e-05		0.047619048	0.003448276	1.60065242592881e-05		0.442307692	0.157534247	2.91498228017453e-05		0.514285714	0.186206897	4.08166368611846e-05
LSK_D2_exp2_library_d2A_4	50	0.566037736	0.102739726	1.15594124903473e-05		0.111111111	0.003448276	6.40260970371523e-06		0.540983607	0.113013699	1.40723282491184e-05		0.630136986	0.15862069	2.16088077500389e-05
LSK_D2_exp2_library_d2A_4	60	0.705882353	0.082191781	5.02583151754229e-06		0.2	0.003448276	3.20130485185762e-06		0.675	0.092465753	6.53358097280497e-06		0.682926829	0.096551724	1.04042407685373e-05
LSK_D2_exp2_library_d2A_4	70	0.791666667	0.065068493	2.51291575877114e-06		NA	0	0		0.75862069	0.075342466	3.5180820622796e-06		0.769230769	0.068965517	4.80195727778643e-06
LSK_D2_exp2_library_d2A_4	80	0.857142857	0.04109589	1.00516630350846e-06		NA	0	0		0.833333333	0.051369863	1.50774945526269e-06		0.875	0.048275862	1.60065242592881e-06
LSK_D2_exp2_library_d2A_4	90	1	0.02739726	0		NA	0	0		0.857142857	0.020547945	5.02583151754229e-07		0.8	0.027586207	1.60065242592881e-06
LSK_D2_exp2_library_d2A_4	100	1	0.003424658	0		NA	0	0		1	0.003424658	0		0.5	0.003448276	8.00326212964404e-07
LSK_D2_exp2_library_d2A_5	0	0.000107024	1	1		0.000146733	1	1		0.000107024	1	1		0.000146733	1	1
LSK_D2_exp2_library_d2A_5	10	0.060640732	0.343042071	0.000568777		0.009775171	0.034246575	0.000509117		0.062108262	0.352750809	0.000570163		0.06875	0.376712329	0.000748849
LSK_D2_exp2_library_d2A_5	20	0.167048055	0.236245955	0.000126087		0.026595745	0.017123288	9.19727167710239e-05		0.177730193	0.268608414	0.000133015		0.179245283	0.260273973	0.000174899
LSK_D2_exp2_library_d2A_5	30	0.294444444	0.171521036	4.39918937141992e-05		0.057692308	0.010273973	2.46265744359572e-05		0.35	0.203883495	4.05279650752859e-05		0.327586207	0.195205479	5.88022287552448e-05
LSK_D2_exp2_library_d2A_5	40	0.446808511	0.13592233	1.80124289223493e-05		0.05	0.003424658	9.54907988333035e-06		0.474137931	0.177993528	2.11299646973713e-05		0.432692308	0.154109589	2.96524059534995e-05
LSK_D2_exp2_library_d2A_5	50	0.576923077	0.097087379	7.62064300560931e-06		0.125	0.003424658	3.5180820622796e-06		0.540983607	0.106796117	9.69900018895731e-06		0.532258065	0.113013699	1.45749114008726e-05
LSK_D2_exp2_library_d2A_5	60	0.666666667	0.051779935	2.77114291113066e-06		0.142857143	0.003424658	3.01549891052537e-06		0.694444444	0.080906149	3.81032150280466e-06		0.805555556	0.099315068	3.5180820622796e-06
LSK_D2_exp2_library_d2A_5	70	0.764705882	0.042071197	1.38557145556533e-06		0.25	0.003424658	1.50774945526269e-06		0.703703704	0.061488673	2.77114291113066e-06		0.88	0.075342466	1.50774945526269e-06
LSK_D2_exp2_library_d2A_5	80	0.8	0.038834951	1.039178591674e-06		0	0	5.02583151754229e-07		0.8125	0.042071197	1.039178591674e-06		0.8125	0.044520548	1.50774945526269e-06
LSK_D2_exp2_library_d2A_5	90	0.818181818	0.029126214	6.92785727782665e-07		NA	0	0		0.777777778	0.022653722	6.92785727782665e-07		0.666666667	0.020547945	1.50774945526269e-06
LSK_D2_exp2_library_d2A_5	100	0.8	0.012944984	3.46392863891332e-07		NA	0	0		0.8	0.012944984	3.46392863891332e-07		NA	0	0
LSK_D2_exp2_library_d2B_1	0	0.0002267	1	1		0.000107024	1	1		0.0002267	1	1		0.000107024	1	1
LSK_D2_exp2_library_d2B_1	10	0.079545455	0.457286432	0.001199845		0.013590034	0.038834951	0.000301708		0.102678571	0.577889447	0.001145151		0.070317003	0.394822006	0.000558732
LSK_D2_exp2_library_d2B_1	20	0.23630137	0.346733668	0.000254098		0.026086957	0.009708738	3.87960007558292e-05		0.26911315	0.442211055	0.000272329		0.192904656	0.281553398	0.000126087
LSK_D2_exp2_library_d2B_1	30	0.415384615	0.271356784	8.65984855520112e-05		0.037037037	0.003236246	9.00621446117464e-06		0.468531469	0.336683417	8.65984855520112e-05		0.347058824	0.190938511	3.84496078919379e-05
LSK_D2_exp2_library_d2B_1	40	0.517241379	0.226130653	4.78570578050588e-05		0.142857143	0.003236246	2.07835718334799e-06		0.571428571	0.261306533	4.44386965332689e-05		0.463157895	0.142394822	1.7666036058458e-05
LSK_D2_exp2_library_d2B_1	50	0.629032258	0.195979899	2.6207436417056e-05		0	0	6.92785727782665e-07		0.716666667	0.216080402	1.93707138734762e-05		0.586206897	0.110032362	8.31342873339198e-06
LSK_D2_exp2_library_d2B_1	60	0.717948718	0.140703518	1.25339913298964e-05		0	0	6.92785727782665e-07		0.727272727	0.16080402	1.36734450871597e-05		0.741935484	0.074433657	2.77114291113066e-06
LSK_D2_exp2_library_d2B_1	70	0.92	0.115577889	2.27890751452661e-06		0	0	6.92785727782665e-07		0.787878788	0.130653266	7.97617630084314e-06		0.736842105	0.045307443	1.73196431945666e-06
LSK_D2_exp2_library_d2B_1	80	0.875	0.070351759	2.27890751452661e-06		0	0	3.46392863891332e-07		0.842105263	0.08040201	3.41836127178992e-06		0.692307692	0.029126214	1.38557145556533e-06
LSK_D2_exp2_library_d2B_1	90	0.818181818	0.045226131	2.27890751452661e-06		0	0	3.46392863891332e-07		0.916666667	0.055276382	1.13945375726331e-06		0.833333333	0.01618123	3.46392863891332e-07
LSK_D2_exp2_library_d2B_1	100	1	0.020100503	0		NA	0	0		1	0.015075377	0		0.666666667	0.006472492	3.46392863891332e-07
LSK_D2_exp2_library_d2B_2	0	0.000152886	1	1		0.0002267	1	1		0.000152886	1	1		0.0002267	1	1
LSK_D2_exp2_library_d2B_2	10	0.075525813	0.54109589	0.001012761		0.015645372	0.060301508	0.000860288		0.087293889	0.616438356	0.00098553		0.09946714	0.56281407	0.001155406
LSK_D2_exp2_library_d2B_2	20	0.259259259	0.431506849	0.000188518		0.066666667	0.050251256	0.000159524		0.272413793	0.54109589	0.000220985		0.236923077	0.386934673	0.000282585
LSK_D2_exp2_library_d2B_2	30	0.459677419	0.390410959	7.01705878410081e-05		0.179487179	0.035175879	3.64625202324258e-05		0.485074627	0.445205479	7.22652322541725e-05		0.451388889	0.326633166	9.00168468238011e-05
LSK_D2_exp2_library_d2B_2	40	0.62195122	0.349315068	3.24669884040485e-05		0.25	0.015075377	1.02550838153697e-05		0.662790698	0.390410959	3.03723439908841e-05		0.552083333	0.266331658	4.89965115623221e-05
LSK_D2_exp2_library_d2B_2	50	0.785714286	0.301369863	1.25678664789865e-05		0.166666667	0.005025126	5.69726878631653e-06		0.75	0.308219178	1.57098330987332e-05		0.684210526	0.195979899	2.05101676307395e-05
LSK_D2_exp2_library_d2B_2	60	0.829268293	0.232876712	7.33125544607547e-06		0.5	0.005025126	1.13945375726331e-06		0.833333333	0.239726027	7.33125544607547e-06		0.815789474	0.155778894	7.97617630084314e-06
LSK_D2_exp2_library_d2B_2	70	0.838709677	0.178082192	5.23661103291105e-06		0.5	0.005025126	1.13945375726331e-06		0.84375	0.184931507	5.23661103291105e-06		0.827586207	0.120603015	5.69726878631653e-06
LSK_D2_exp2_library_d2B_2	80	0.866666667	0.089041096	2.09464441316442e-06		NA	0	0		0.789473684	0.102739726	4.18928882632884e-06		0.869565217	0.100502513	3.41836127178992e-06
LSK_D2_exp2_library_d2B_2	90	0.857142857	0.04109589	1.04732220658221e-06		NA	0	0		0.909090909	0.068493151	1.04732220658221e-06		0.875	0.070351759	2.27890751452661e-06
LSK_D2_exp2_library_d2B_2	100	NA	0	0		NA	0	0		1	0.006849315	0		1	0.005025126	0
LSK_D2_exp2_library_d2B_3	0	0.000138109	1	1		0.000152886	1	1		0.000138109	1	1		0.000152886	1	1
LSK_D2_exp2_library_d2B_3	10	0.067901235	0.396396396	0.000751617		0.023929471	0.130136986	0.000811675		0.07951988	0.477477477	0.000763438		0.087653157	0.636986301	0.001013808
LSK_D2_exp2_library_d2B_3	20	0.165242165	0.261261261	0.000182304		0.068493151	0.068493151	0.000142436		0.190860215	0.31981982	0.000187282		0.273684211	0.534246575	0.000216796
LSK_D2_exp2_library_d2B_3	30	0.313868613	0.193693694	5.84867183817845e-05		0.14893617	0.047945205	4.18928882632884e-05		0.331168831	0.22972973	6.40865105672745e-05		0.515625	0.452054795	6.49339768080971e-05
LSK_D2_exp2_library_d2B_3	40	0.409638554	0.153153153	3.04877574543345e-05		0.25	0.02739726	1.25678664789865e-05		0.442105263	0.189189189	3.29765539812189e-05		0.681818182	0.410958904	2.93250217843019e-05
LSK_D2_exp2_library_d2B_3	50	0.509803922	0.117117117	1.55549782930278e-05		0.5	0.020547945	3.14196661974663e-06		0.478873239	0.153153153	2.30213678736811e-05		0.774193548	0.328767123	1.46625108921509e-05
LSK_D2_exp2_library_d2B_3	60	0.7	0.094594595	5.59979218549001e-06		0.666666667	0.01369863	1.04732220658221e-06		0.628571429	0.099099099	8.08858871237445e-06		0.844444444	0.260273973	7.33125544607547e-06
LSK_D2_exp2_library_d2B_3	70	0.684210526	0.058558559	3.73319479032667e-06		1	0.006849315	0		0.608695652	0.063063063	5.59979218549001e-06		0.875	0.191780822	4.18928882632884e-06
LSK_D2_exp2_library_d2B_3	80	0.666666667	0.027027027	1.86659739516334e-06		NA	0	0		0.642857143	0.040540541	3.11099565860556e-06		0.84	0.143835616	4.18928882632884e-06
LSK_D2_exp2_library_d2B_3	90	0.666666667	0.018018018	1.24439826344222e-06		NA	0	0		0.8	0.018018018	6.22199131721112e-07		0.777777778	0.047945205	2.09464441316442e-06
LSK_D2_exp2_library_d2B_3	100	NA	0	0		NA	0	0		NA	0	0		0	0	1.04732220658221e-06
LSK_D2_exp2_library_d2B_4	0	0.000109632	1	1		0.000138109	1	1		0.000109632	1	1		0.000138109	1	1
LSK_D2_exp2_library_d2B_4	10	0.070996979	0.502673797	0.000721189		0.015317287	0.063063063	0.000559979		0.076923077	0.556149733	0.000731743		0.082912761	0.518018018	0.000791437
LSK_D2_exp2_library_d2B_4	20	0.219814241	0.379679144	0.000147756		0.035714286	0.027027027	0.000100796		0.229226361	0.427807487	0.000157723		0.226775956	0.373873874	0.000176082
LSK_D2_exp2_library_d2B_4	30	0.388888889	0.262032086	4.51475871692903e-05		0.108695652	0.022522523	2.55101644005656e-05		0.422535211	0.320855615	4.80792486737896e-05		0.341176471	0.261261261	6.96863027527645e-05
LSK_D2_exp2_library_d2B_4	40	0.533333333	0.213903743	2.05216305314956e-05		0.2	0.013513514	7.46638958065334e-06		0.541666667	0.278074866	2.57986212395944e-05		0.438095238	0.207207207	3.67097487715456e-05
LSK_D2_exp2_library_d2B_4	50	0.6	0.160427807	1.17266460179975e-05		0.333333333	0.013513514	3.73319479032667e-06		0.632352941	0.229946524	1.46583075224968e-05		0.596774194	0.166666667	1.55549782930278e-05
LSK_D2_exp2_library_d2B_4	60	0.675675676	0.13368984	7.03598761079848e-06		0.428571429	0.013513514	2.48879652688445e-06		0.666666667	0.14973262	8.20865221259823e-06		0.725	0.130630631	6.84419044893223e-06
LSK_D2_exp2_library_d2B_4	70	0.7	0.112299465	5.27699070809886e-06		1	0.009009009	0		0.733333333	0.117647059	4.69065840719899e-06		0.724137931	0.094594595	4.97759305376889e-06
LSK_D2_exp2_library_d2B_4	80	0.761904762	0.085561497	2.93166150449937e-06		1	0.004504505	0		0.75	0.080213904	2.93166150449937e-06		0.727272727	0.072072072	3.73319479032667e-06
LSK_D2_exp2_library_d2B_4	90	0.666666667	0.032085561	1.75899690269962e-06		NA	0	0		0.875	0.037433155	5.86332300899873e-07		0.6	0.027027027	2.48879652688445e-06
LSK_D2_exp2_library_d2B_4	100	0.5	0.005347594	5.86332300899873e-07		NA	0	0		NA	0	0		NA	0	0
LSK_D2_exp2_library_d2B_5	0	0.000129253	1	1		0.000109632	1	1		0.000129253	1	1		0.000109632	1	1
LSK_D2_exp2_library_d2B_5	10	0.077642657	0.506097561	0.000777198		0.011933174	0.053475936	0.000485483		0.082957619	0.56097561	0.000801633		0.076394194	0.534759358	0.000708876
LSK_D2_exp2_library_d2B_5	20	0.220735786	0.402439024	0.000183658		0.047297297	0.037433155	8.26728544268822e-05		0.249169435	0.457317073	0.000178141		0.244582043	0.422459893	0.000143065
LSK_D2_exp2_library_d2B_5	30	0.433070866	0.335365854	5.67527719196743e-05		0.088235294	0.016042781	1.81763013278961e-05		0.439393939	0.353658537	5.8329237806332e-05		0.394557823	0.310160428	5.21835747800887e-05
LSK_D2_exp2_library_d2B_5	40	0.573033708	0.31097561	2.99528518464948e-05		0.166666667	0.016042781	8.7949845134981e-06		0.576086957	0.323170732	3.07410847898236e-05		0.510204082	0.267379679	2.81439504431939e-05
LSK_D2_exp2_library_d2B_5	50	0.671875	0.262195122	1.6552891809905e-05		0.285714286	0.010695187	2.93166150449937e-06		0.707692308	0.280487805	1.49764259232474e-05		0.585714286	0.219251337	1.70036367260963e-05
LSK_D2_exp2_library_d2B_5	60	0.666666667	0.195121951	1.2611727093261e-05		0.25	0.005347594	1.75899690269962e-06		0.785714286	0.201219512	7.09409648995929e-06		0.636363636	0.14973262	9.38131681439798e-06
LSK_D2_exp2_library_d2B_5	70	0.774193548	0.146341463	5.51763060330167e-06		0.5	0.005347594	5.86332300899873e-07		0.794117647	0.164634146	5.51763060330167e-06		0.676470588	0.122994652	6.44965530989861e-06
LSK_D2_exp2_library_d2B_5	80	0.95	0.115853659	7.8823294332881e-07		0	0	5.86332300899873e-07		0.857142857	0.109756098	2.36469882998643e-06		0.740740741	0.106951872	4.10432610629911e-06
LSK_D2_exp2_library_d2B_5	90	0.923076923	0.073170732	7.8823294332881e-07		0	0	5.86332300899873e-07		0.785714286	0.067073171	2.36469882998643e-06		0.8	0.064171123	1.75899690269962e-06
LSK_D2_exp2_library_d2B_5	100	1	0.018292683	0		NA	0	0		1	0.018292683	0		1	0.010695187	0
						0.000129253	1	1						0.000129253	1	1
						0.01420765	0.079268293	0.000710986						0.08295351	0.554878049	0.000792962
						0.056603774	0.054878049	0.000118235						0.24437299	0.463414634	0.000185235
						0.108108108	0.024390244	2.60116871298507e-05						0.463235294	0.384146341	5.75410048630031e-05
						0.125	0.012195122	1.10352612066033e-05						0.617977528	0.335365854	2.67999200731795e-05
						0.285714286	0.012195122	3.94116471664405e-06						0.7	0.256097561	1.41881929799186e-05
						0.333333333	0.006097561	1.57646588665762e-06						0.780487805	0.195121951	7.09409648995929e-06
						NA	0	0						0.90625	0.176829268	2.36469882998643e-06
						NA	0	0						0.875	0.12804878	2.36469882998643e-06
						NA	0	0						0.928571429	0.079268293	7.8823294332881e-07
						NA	0	0						NA	0	0
