# Supplementary material for: Gene-expression memory-based prediction of cell lineages from scRNA-seq datasets
Source: Nat Commun. 2024 Mar 29;15:2744. doi: 10.1038/s41467-024-47158-y (PMC10980719; doi:10.1038/s41467-024-47158-y)
Supplement: Supplementary file 11 — Source Data [file 41467_2024_47158_MOESM11_ESM.zip › Source Data files/Source Data file S13.xlsx]

## Sheet: FigS13A
sample	cell_type	lineage_size_2	lineage_size_3	lineage_size_4	lineage_size_5
AE3	mESC	0.647058823529412	0.714285714285714	0.76	0.823529411764706
BIDDY_D0	MEF	1	NA	NA	NA
BIDDY_D0_2	MEF	1	1	NA	NA
BIDDY_D6	MEF	1	1	NA	NA
BIDDY_D6_2	MEF	1	NA	NA	NA
BIDDY_D15	MEF	1	NA	NA	NA
BIDDY_D15_2	MEF	1	NA	NA	NA
Kunal_MEF_d3_1_1	MEF	0.709677419354839	0.88	NA	NA
Kunal_MEF_d3_1_2	MEF	0.961538461538462	0.911764705882353	1	0.833333333333333
Kunal_MEF_d3_1_3	MEF	0.967741935483871	0.972972972972973	NA	NA
Kunal_MEF_d3_1_4	MEF	0.967391304347826	1	1	NA
Kunal_MEF_d3_2_1	MEF	0.994708994708995	0.961538461538462	NA	NA
Kunal_MEF_d3_2_2	MEF	0.983516483516483	1	0.875	NaN
Kunal_MEF_d3_2_3	MEF	0.98876404494382	1	1	1
Kunal_MEF_d3_2_4	MEF	0.962406015037594	1	NA	NA
Hamange1	WM989	0.5	0.636363636363636	0.7	NA
Hamange3	WM989	1	0.833333333333333	NA	1
Hamange5	WM989	0.5	0.833333333333333	0.333333333333333	0.857142857142857
Hamange6	WM989	0.142857142857143	0.625	0.6875	NA
Hamange8	WM989	0.333333333333333	1	1	0.818181818181818
LK_D2_exp1_library_d2_1	HSPC	0.333333333333333	1	NA	NA
LK_D2_exp1_library_d2_2	HSPC	0.6	NaN	NA	NA
LK_D2_exp1_library_d2_3	HSPC	1	1	NA	NA
LK_LSK_D2_exp3_library_d2_1	HSPC	NaN	NA	NA	NA
LK_LSK_D2_exp3_library_d2_2	HSPC	0.571428571428571	NA	NA	NA
LK_LSK_D2_exp3_library_d2_3	HSPC	0.333333333333333	NA	NA	NA
LK_LSK_D2_exp3_library_d2_4	HSPC	0.75	NA	NA	NA
LK_LSK_D2_exp3_library_d2_5	HSPC	1	NA	NA	NA
LSK_D2_exp1_library_LSK_d2_1	HSPC	0	NaN	NA	NA
LSK_D2_exp1_library_LSK_d2_2	HSPC	0.5	NaN	NA	NA
LSK_D2_exp1_library_LSK_d2_3	HSPC	1	NaN	NA	NA
LSK_D2_exp2_library_d2A_1	HSPC	0.4	NaN	NA	NA
LSK_D2_exp2_library_d2A_2	HSPC	0.333333333333333	1	NA	NA
LSK_D2_exp2_library_d2A_3	HSPC	0.48	0.75	1	NA
LSK_D2_exp2_library_d2A_4	HSPC	0.25	0	NA	NA
LSK_D2_exp2_library_d2A_5	HSPC	0.25	0.8	NA	NA
LSK_D2_exp2_library_d2B_1	HSPC	0.333333333333333	0	NA	NA
LSK_D2_exp2_library_d2B_2	HSPC	0.25	0.5	NA	NA
LSK_D2_exp2_library_d2B_3	HSPC	0.111111111111111	0.333333333333333	NA	NA
LSK_D2_exp2_library_d2B_4	HSPC	0.31578947368421	1	NA	NA
LSK_D2_exp2_library_d2B_5	HSPC	0.5	0	NA	NA
LK_D4_well1_exp1_library_d4_1_1	HSPC	0.666666666666667	0.5	0.5	NaN
LK_D4_well1_exp1_library_d4_1_2	HSPC	0.625	0.285714285714286	0.333333333333333	0
LK_D4_well1_exp1_library_LK_d4_1	HSPC	0.333333333333333	0.6	1	0.5
LK_D4_well2_exp1_library_LK_d4_2	HSPC	0.5	0.25	1	0.5
LK_LSK_D4_exp3_library_d4_all_1	HSPC	0.4	0	NA	NA
LK_LSK_D4_exp3_library_d4_EPO_1	HSPC	0.5	0	1	0.75
LK_LSK_D4_exp3_library_d4_EPO_2	HSPC	0.285714285714286	0.333333333333333	0.5	NA
LK_LSK_D4_exp3_library_d4_G_1	HSPC	0.6	0.5	0.333333333333333	NA
LK_LSK_D4_exp3_library_d4_G_2	HSPC	1	0.333333333333333	0.5	NA
LK_LSK_D4_exp3_library_d4_G_3	HSPC	0.636363636363636	0	0.25	1
LK_LSK_D4_exp3_library_d4_M_1	HSPC	0.5	0.5	1	NA
LK_LSK_D4_exp3_library_d4_M_2	HSPC	0.571428571428571	0	NaN	NA
LK_LSK_D4_exp3_library_d4_M_3	HSPC	0.25	0.4	0	NaN
LK_LSK_D4_exp3_library_d4_SCF_1	HSPC	0.5	NaN	NaN	NA
LK_LSK_D4_exp3_library_d4_SCF_2	HSPC	0.222222222222222	NaN	0	NA
LK_LSK_D4_exp3_library_d4_SCF_3	HSPC	0.2	0	0	NaN
LSK_D4_well1_exp1_library_LSK_d4_1_1	HSPC	1	NaN	NA	NA
LSK_D4_well1_exp1_library_LSK_d4_1_2	HSPC	0.666666666666667	0	NA	NA
LSK_D4_well1_exp1_library_LSK_d4_1_3	HSPC	0	0.5	NA	NA
LSK_D4_well2_exp1_library_LSK_d4_2_1	HSPC	NaN	1	NA	NA
LSK_D4_well2_exp1_library_LSK_d4_2_2	HSPC	NaN	1	NA	NA
LSK_D4_well2_exp1_library_LSK_d4_2_3	HSPC	0	NaN	NA	NA
Kunal_LSK_d2_5	HSPC	0.363636363636364	0.666666666666667	1	NA

## Sheet: FigS13B
sample	cell_type	lineage_size_2	lineage_size_3	lineage_size_4	lineage_size_5
AE3	mESC	0.240875912408759	0.234375	0.166666666666667	0.107692307692308
BIDDY_D0	MEF	0.910714285714286	NA	NA	NA
BIDDY_D0_2	MEF	0.497005988023952	0.2	NA	NA
BIDDY_D6	MEF	0.379310344827586	0.458333333333333	NA	NA
BIDDY_D6_2	MEF	0.4375	NA	NA	NA
BIDDY_D15	MEF	0.886363636363636	NA	NA	NA
BIDDY_D15_2	MEF	0.666666666666667	NA	NA	NA
Kunal_MEF_d3_1_1	MEF	0.180327868852459	0.366666666666667	NA	NA
Kunal_MEF_d3_1_2	MEF	0.34965034965035	0.369047619047619	0.152777777777778	0.0833333333333333
Kunal_MEF_d3_1_3	MEF	0.515021459227468	0.375	NA	NA
Kunal_MEF_d3_1_4	MEF	0.468421052631579	0.44047619047619	0.166666666666667	NA
Kunal_MEF_d3_2_1	MEF	0.761133603238866	0.36231884057971	NA	NA
Kunal_MEF_d3_2_2	MEF	0.632508833922262	0.409090909090909	0.0648148148148148	0
Kunal_MEF_d3_2_3	MEF	0.756446991404012	0.601851851851852	0.166666666666667	0.04
Kunal_MEF_d3_2_4	MEF	0.688172043010753	0.333333333333333	NA	NA
Hamange1	WM989	0.333333333333333	0.333333333333333	0.145833333333333	NA
Hamange3	WM989	0.181818181818182	0.166666666666667	NA	0.18
Hamange5	WM989	0.153846153846154	0.37037037037037	0.0666666666666667	0.257142857142857
Hamange6	WM989	0.166666666666667	0.238095238095238	0.229166666666667	NA
Hamange8	WM989	0.0909090909090909	0.0416666666666667	0.0666666666666667	0.0818181818181818
LK_D2_exp1_library_d2_1	HSPC	0.0208333333333333	0.0476190476190476	NA	NA
LK_D2_exp1_library_d2_2	HSPC	0.075	0	NA	NA
LK_D2_exp1_library_d2_3	HSPC	0.037037037037037	0.037037037037037	NA	NA
LK_LSK_D2_exp3_library_d2_1	HSPC	0	NA	NA	NA
LK_LSK_D2_exp3_library_d2_2	HSPC	0.0701754385964912	NA	NA	NA
LK_LSK_D2_exp3_library_d2_3	HSPC	0.0166666666666667	NA	NA	NA
LK_LSK_D2_exp3_library_d2_4	HSPC	0.0652173913043478	NA	NA	NA
LK_LSK_D2_exp3_library_d2_5	HSPC	0.0545454545454545	NA	NA	NA
LSK_D2_exp1_library_LSK_d2_1	HSPC	0	0	NA	NA
LSK_D2_exp1_library_LSK_d2_2	HSPC	0.00930232558139535	0	NA	NA
LSK_D2_exp1_library_LSK_d2_3	HSPC	0.025	0	NA	NA
LSK_D2_exp2_library_d2A_1	HSPC	0.0579710144927536	0	NA	NA
LSK_D2_exp2_library_d2A_2	HSPC	0.0364963503649635	0.0512820512820513	NA	NA
LSK_D2_exp2_library_d2A_3	HSPC	0.0674157303370786	0.0416666666666667	0.0666666666666667	NA
LSK_D2_exp2_library_d2A_4	HSPC	0.0192307692307692	0	NA	NA
LSK_D2_exp2_library_d2A_5	HSPC	0.0170940170940171	0.0784313725490196	NA	NA
LSK_D2_exp2_library_d2B_1	HSPC	0.0431654676258993	0	NA	NA
LSK_D2_exp2_library_d2B_2	HSPC	0.0272727272727273	0.133333333333333	NA	NA
LSK_D2_exp2_library_d2B_3	HSPC	0.0062111801242236	0.0256410256410256	NA	NA
LSK_D2_exp2_library_d2B_4	HSPC	0.0382165605095541	0.0555555555555556	NA	NA
LSK_D2_exp2_library_d2B_5	HSPC	0.048	0	NA	NA
LK_D4_well1_exp1_library_d4_1_1	HSPC	0.075	0.0294117647058824	0.0128205128205128	0
LK_D4_well1_exp1_library_d4_1_2	HSPC	0.0657894736842105	0.0148148148148148	0.00833333333333333	0
LK_D4_well1_exp1_library_LK_d4_1	HSPC	0.0222222222222222	0.0169491525423729	0.00595238095238095	0.00625
LK_D4_well2_exp1_library_LK_d4_2	HSPC	0.0357142857142857	0.00574712643678161	0.00396825396825397	0.00384615384615385
LK_LSK_D4_exp3_library_d4_all_1	HSPC	0.133333333333333	0	NA	NA
LK_LSK_D4_exp3_library_d4_EPO_1	HSPC	0.0144927536231884	0	0.0277777777777778	0.03
LK_LSK_D4_exp3_library_d4_EPO_2	HSPC	0.0277777777777778	0.0196078431372549	0.00980392156862745	NA
LK_LSK_D4_exp3_library_d4_G_1	HSPC	0.0697674418604651	0.0303030303030303	0.0151515151515152	NA
LK_LSK_D4_exp3_library_d4_G_2	HSPC	0.058252427184466	0.0144927536231884	0.0277777777777778	NA
LK_LSK_D4_exp3_library_d4_G_3	HSPC	0.0648148148148148	0	0.00793650793650794	0.0142857142857143
LK_LSK_D4_exp3_library_d4_M_1	HSPC	0.0303030303030303	0.0196078431372549	0.0185185185185185	NA
LK_LSK_D4_exp3_library_d4_M_2	HSPC	0.0396039603960396	0	0	NA
LK_LSK_D4_exp3_library_d4_M_3	HSPC	0.016	0.021505376344086	0	0
LK_LSK_D4_exp3_library_d4_SCF_1	HSPC	0.0337078651685393	0	0	NA
LK_LSK_D4_exp3_library_d4_SCF_2	HSPC	0.0161290322580645	0	0	NA
LK_LSK_D4_exp3_library_d4_SCF_3	HSPC	0.00625	0	0	0
LSK_D4_well1_exp1_library_LSK_d4_1_1	HSPC	0.00819672131147541	0	NA	NA
LSK_D4_well1_exp1_library_LSK_d4_1_2	HSPC	0.0113636363636364	0	NA	NA
LSK_D4_well1_exp1_library_LSK_d4_1_3	HSPC	0	0.00641025641025641	NA	NA
LSK_D4_well2_exp1_library_LSK_d4_2_1	HSPC	0	0.00483091787439614	NA	NA
LSK_D4_well2_exp1_library_LSK_d4_2_2	HSPC	0	0.00462962962962963	NA	NA
LSK_D4_well2_exp1_library_LSK_d4_2_3	HSPC	0	0	NA	NA
Kunal_LSK_d2_5	HSPC	0.0092378752886836	0.0193236714975845	0.0151515151515152	NA

## Sheet: FigS13C
sample	cell_type	lineage_size_2	lineage_size_3	lineage_size_4	lineage_size_5
AE3	mESC	0.000135171668018383	0.000178062678062678	0.000135183850036049	7.83596708893823e-05
BIDDY_D0	MEF	0	NA	NA	NA
BIDDY_D0_2	MEF	0	0	NA	NA
BIDDY_D6	MEF	0	0	NA	NA
BIDDY_D6_2	MEF	0	NA	NA	NA
BIDDY_D15	MEF	0	NA	NA	NA
BIDDY_D15_2	MEF	0	NA	NA	NA
Kunal_MEF_d3_1_1	MEF	4.83423930558838e-05	5.85137507314219e-05	NA	NA
Kunal_MEF_d3_1_2	MEF	8.16940069276518e-06	3.73385109401837e-05	0	3.39270568278202e-05
Kunal_MEF_d3_1_3	MEF	9.36062266861992e-06	9.45680133151763e-06	NA	NA
Kunal_MEF_d3_1_4	MEF	8.97129186602871e-06	0	0	NA
Kunal_MEF_d3_2_1	MEF	2.83911851048486e-06	1.56678417547983e-05	NA	NA
Kunal_MEF_d3_2_2	MEF	5.89583243258116e-06	0	1.21300339640951e-05	0
Kunal_MEF_d3_2_3	MEF	4.62647391748221e-06	0	0	0
Kunal_MEF_d3_2_4	MEF	2.08062851626219e-05	0	NA	NA
Hamange1	WM989	0.00170068027210884	0.0018140589569161	0.000946969696969697	NA
Hamange3	WM989	0	0.000389863547758285	NA	0
Hamange5	WM989	0.000777000777000777	0.000755857898715042	0.00198019801980198	0.000921658986175115
Hamange6	WM989	0.00617283950617284	0.0018796992481203	0.00223214285714286	NA
Hamange8	WM989	0.000797448165869219	0	0	0.000378787878787879
LK_D2_exp1_library_d2_1	HSPC	6.25625625625626e-05	0	NA	NA
LK_D2_exp1_library_d2_2	HSPC	5.81395348837209e-05	0	NA	NA
LK_D2_exp1_library_d2_3	HSPC	0	0	NA	NA
LK_LSK_D2_exp3_library_d2_1	HSPC	0	NA	NA	NA
LK_LSK_D2_exp3_library_d2_2	HSPC	4.3859649122807e-05	NA	NA	NA
LK_LSK_D2_exp3_library_d2_3	HSPC	3.06936771025169e-05	NA	NA	NA
LK_LSK_D2_exp3_library_d2_4	HSPC	2.26922029590633e-05	NA	NA	NA
LK_LSK_D2_exp3_library_d2_5	HSPC	0	NA	NA	NA
LSK_D2_exp1_library_LSK_d2_1	HSPC	9.43440728336242e-06	0	NA	NA
LSK_D2_exp1_library_LSK_d2_2	HSPC	5.05561172901921e-06	0	NA	NA
LSK_D2_exp1_library_LSK_d2_3	HSPC	0	0	NA	NA
LSK_D2_exp2_library_d2A_1	HSPC	5.41447831501435e-05	0	NA	NA
LSK_D2_exp2_library_d2A_2	HSPC	2.96236610105223e-05	0	NA	NA
LSK_D2_exp2_library_d2A_3	HSPC	2.60462581544824e-05	8.99830831803621e-06	0	NA
LSK_D2_exp2_library_d2A_4	HSPC	1.61512619519338e-05	2.3185180032923e-05	NA	NA
LSK_D2_exp2_library_d2A_5	HSPC	1.18270413473366e-05	8.25245923285139e-06	NA	NA
LSK_D2_exp2_library_d2B_1	HSPC	3.64265549585648e-05	1.60318071052969e-05	NA	NA
LSK_D2_exp2_library_d2B_2	HSPC	3.21865388741864e-05	9.76443305260588e-05	NA	NA
LSK_D2_exp2_library_d2B_3	HSPC	1.52328145290585e-05	2.8940209527117e-05	NA	NA
LSK_D2_exp2_library_d2B_4	HSPC	2.45122995176734e-05	0	NA	NA
LSK_D2_exp2_library_d2B_5	HSPC	1.6359918200409e-05	2.3470872647045e-05	NA	NA
LK_D4_well1_exp1_library_d4_1_1	HSPC	3.98936170212766e-05	5.9000531004779e-05	3.67701132519488e-05	0
LK_D4_well1_exp1_library_d4_1_2	HSPC	3.70297225239459e-05	6.84603272403642e-05	4.40140845070423e-05	0.000145278450363196
LK_D4_well1_exp1_library_LK_d4_1	HSPC	3.43997248022016e-05	1.74643508937382e-05	0	1.90985485103132e-05
LK_D4_well2_exp1_library_LK_d4_2	HSPC	2.77284826974268e-05	2.69186249966352e-05	0	1.16285830571545e-05
LK_LSK_D4_exp3_library_d4_all_1	HSPC	0.000398406374501992	0.000529100529100529	NA	NA
LK_LSK_D4_exp3_library_d4_EPO_1	HSPC	1.51597841246741e-05	2.08960213975259e-05	0	3.84245917387128e-05
LK_LSK_D4_exp3_library_d4_EPO_2	HSPC	7.51563251563252e-05	8.1276033729554e-05	2.94707061181186e-05	NA
LK_LSK_D4_exp3_library_d4_G_1	HSPC	4.25151991837082e-05	5.19777535214928e-05	7.45156482861401e-05	NA
LK_LSK_D4_exp3_library_d4_G_2	HSPC	0	4.7673531655225e-05	6.61375661375661e-05	NA
LK_LSK_D4_exp3_library_d4_G_3	HSPC	2.59363004461044e-05	2.69338504632622e-05	4.58463231248854e-05	0
LK_LSK_D4_exp3_library_d4_M_1	HSPC	2.54647313470843e-05	3.05180437933928e-05	0	NA
LK_LSK_D4_exp3_library_d4_M_2	HSPC	2.73005241700641e-05	2.99895036737142e-05	0	NA
LK_LSK_D4_exp3_library_d4_M_3	HSPC	3.77358490566038e-05	4.51793620674076e-05	6.15915250061592e-05	0
LK_LSK_D4_exp3_library_d4_SCF_1	HSPC	3.28536697549116e-05	0	0	NA
LK_LSK_D4_exp3_library_d4_SCF_2	HSPC	4.14475865662451e-05	0	8.71890258079516e-05	NA
LK_LSK_D4_exp3_library_d4_SCF_3	HSPC	1.48104265402844e-05	7.31475385853266e-06	1.51763491774419e-05	0
LSK_D4_well1_exp1_library_LSK_d4_1_1	HSPC	0	0	NA	NA
LSK_D4_well1_exp1_library_LSK_d4_1_2	HSPC	3.43519841706057e-06	7.92236086353733e-06	NA	NA
LSK_D4_well1_exp1_library_LSK_d4_1_3	HSPC	1.02931488801054e-05	6.92626300405879e-06	NA	NA
LSK_D4_well2_exp1_library_LSK_d4_2_1	HSPC	0	0	NA	NA
LSK_D4_well2_exp1_library_LSK_d4_2_2	HSPC	0	0	NA	NA
LSK_D4_well2_exp1_library_LSK_d4_2_3	HSPC	6.02478596947843e-06	0	NA	NA
Kunal_LSK_d2_5	HSPC	4.27453245774625e-06	4.35217826522174e-06	0	NA

## Sheet: FigS13D_precision
cut_off	0	10	20	30	40	50	60	70	80	90	100
lineage_size_2	0.00102774922918808	0.175718849840256	0.285714285714286	0.377358490566038	0.48	0.647058823529412	0.805555555555556	0.848484848484849	0.923076923076923	0.954545454545455	0.923076923076923
lineage_size_3	0.0018957345971564	0.277056277056277	0.408450704225352	0.54	0.636363636363636	0.714285714285714	0.847826086956522	0.902439024390244	0.945945945945946	0.966666666666667	0.916666666666667
lineage_size_4	0.00256191289496157	0.300884955752212	0.415384615384615	0.545454545454545	0.647058823529412	0.76	0.894736842105263	1	1	1	1
lineage_size_5	0.00338409475465313	0.317307692307692	0.396825396825397	0.585365853658537	0.72	0.823529411764706	1	1	1	1	1

## Sheet: FigS13D_sensitivity
cut_off	0	10	20	30	40	50	60	70	80	90	100
lineage_size_2	1	0.401459854014599	0.35036496350365	0.291970802919708	0.262773722627737	0.240875912408759	0.211678832116788	0.204379562043796	0.175182481751825	0.153284671532847	0.0875912408759124
lineage_size_3	1	0.333333333333333	0.302083333333333	0.28125	0.255208333333333	0.234375	0.203125	0.192708333333333	0.182291666666667	0.151041666666667	0.0572916666666667
lineage_size_4	1	0.298245614035088	0.236842105263158	0.210526315789474	0.192982456140351	0.166666666666667	0.149122807017544	0.105263157894737	0.105263157894737	0.0701754385964912	0.0350877192982456
lineage_size_5	1	0.253846153846154	0.192307692307692	0.184615384615385	0.138461538461538	0.107692307692308	0.107692307692308	0.1	0.0846153846153846	0.0769230769230769	0.0230769230769231

## Sheet: FigS13E
cut_off	0	10	20	30	40	50	60	70	80	90	100
lineage_size_2	1	0.00193746057493016	0.000901144453455889	0.000495629449400739	0.000292871947373164	0.000135171668018383	5.25667597849269e-05	3.7547685560662e-05	1.50190742242648e-05	7.50953711213241e-06	7.50953711213241e-06
lineage_size_3	1	0.00165202595758151	0.000830959164292498	0.000455049066160177	0.000276986388097499	0.000178062678062678	6.92465970243748e-05	3.95694840139285e-05	1.97847420069642e-05	9.89237100348211e-06	9.89237100348211e-06
lineage_size_4	1	0.00177992069214131	0.000856164383561644	0.000450612833453497	0.000270367700072098	0.000135183850036049	4.50612833453497e-05	0	0	0	0
lineage_size_5	1	0.00185451221104871	0.000992555831265509	0.000444038135039833	0.000182839232075225	7.83596708893823e-05	0	0	0	0	0

## Sheet: FigS13F_precision
cut_off	0	10	20	30	40	50	60	70	80	90	100
lineage_size_3_10	0.00935436537050624	0.63013698630137	0.922077922077922	0.982758620689655	0.981481481481482	1	1	1	1	1	1
lineage_size_11_22	0.025228262396404	0.7	0.838095238095238	0.888111888111888	0.936363636363636	0.944444444444444	0.951612903225806	0.951219512195122	1	1	1
lineage_size_24_44	0.0574565611342074	0.854368932038835	0.922818791946309	0.96943231441048	0.976878612716763	0.971223021582734	0.975206611570248	0.981481481481482	1	1	1

## Sheet: FigS13F_sensitivity
cut_off	0	10	20	30	40	50	60	70	80	90	100
lineage_size_3_10	1	0.601307189542484	0.464052287581699	0.372549019607843	0.34640522875817	0.287581699346405	0.222222222222222	0.189542483660131	0.150326797385621	0.143790849673203	0.0849673202614379
lineage_size_11_22	1	0.280623608017817	0.195991091314031	0.141425389755011	0.114699331848552	0.0946547884187082	0.0657015590200445	0.0434298440979955	0.0178173719376392	0.0111358574610245	0.00111358574610245
lineage_size_24_44	1	0.136054421768707	0.0850340136054422	0.0686456400742115	0.0522572665429808	0.0417439703153989	0.0364873222016079	0.0327767470624614	0.0303030303030303	0.0262832405689549	0.0222634508348794

## Sheet: FigS13G
cut_off	0	10	20	30	40	50	60	70	80	90	100
lineage_size_3_10	1	0.00333271616367339	0.00037030179596371	6.17169659939517e-05	6.17169659939517e-05	0	0	0	0	0	0
lineage_size_11_22	1	0.00311266103697726	0.000979911807937286	0.000461134968441076	0.000201746548692971	0.000144104677637836	8.64628065827017e-05	5.76418710551344e-05	0	0	0
lineage_size_24_44	1	0.00141370730603936	0.000433536907185403	0.00013194601523034	7.53977229887657e-05	7.53977229887657e-05	5.65482922415743e-05	3.76988614943829e-05	0	0	0

## Sheet: FigS13H_precision
cut_off	0	10	20	30	40	50	60	70	80	90	100
lineage_size_3_10	0.00935436537050624	0.0599132834055972	0.114155251141553	0.181122448979592	0.356060606060606	0.526717557251908	0.607476635514019	0.657142857142857	0.753968253968254	1	1
lineage_size_11_22	0.025228262396404	0.204524469067405	0.327320556181886	0.432773109243697	0.500663129973475	0.599444958371878	0.679041916167665	0.713467048710602	0.878914405010438	0.997058823529412	1
lineage_size_24_44	0.0574565611342074	0.482633095707569	0.735729386892178	0.87006626332469	0.941035310250257	0.976878612716763	0.995095635115253	0.997501561524047	1	1	1

[truncated: 2 more sheets: FigS13H_sensitivity, Fig13I]
