# Supplementary material for: Gene-expression memory-based prediction of cell lineages from scRNA-seq datasets
Source: Nat Commun. 2024 Mar 29;15:2744. doi: 10.1038/s41467-024-47158-y (PMC10980719; doi:10.1038/s41467-024-47158-y)
Supplement: Supplementary file 11 — Source Data [file 41467_2024_47158_MOESM11_ESM.zip › Source Data files/Source Data file 4k.xlsx]

## Sheet: Sheet1
Percentage	Precision	Sensitivity
0	0.387002	1
10	0.533937	0.00371782
20	0.581395	0.00157535
30	0.553191	0.000819181
40	0.576923	0.000472605
50	0.611111	0.000346577
60	0.727273	0.000252056
70	0.75	9.45209e-05
80	1	3.1507e-05
90	NA	0
100	NA	0
