# Supplementary material for: Gene-expression memory-based prediction of cell lineages from scRNA-seq datasets
Source: Nat Commun. 2024 Mar 29;15:2744. doi: 10.1038/s41467-024-47158-y (PMC10980719; doi:10.1038/s41467-024-47158-y)
Supplement: Supplementary file 11 — Source Data [file 41467_2024_47158_MOESM11_ESM.zip › Source Data files/Source Data file S11efg.xlsx]

## Sheet: FigS11E_precision
sample	cell_type	comparison	0	10	20	30	40	50	60	70	80	90	100
Hamange1	WM989	symmetric	0.0234241908006814	0.369047619047619	0.448275862068966	0.595238095238095	0.638888888888889	0.696969696969697	0.741935483870968	0.846153846153846	0.888888888888889	0.933333333333333	0.9
Hamange2	WM989	symmetric	0.0561594202898551	0.888888888888889	0.956521739130435	0.954545454545455	1	1	1	1	1	1	1
Hamange3	WM989	symmetric	0.0310452862432355	0.772727272727273	0.805555555555556	0.892857142857143	0.956521739130435	0.954545454545455	0.954545454545455	0.947368421052632	0.933333333333333	1	1
Hamange4	WM989	symmetric	0.068696330991413	0.727272727272727	0.8	0.888888888888889	1	1	1	1	1	1	NaN
Hamange5	WM989	symmetric	0.0273651290070367	0.585365853658537	0.68421052631579	0.785714285714286	0.8	0.82051282051282	0.941176470588235	0.931034482758621	0.961538461538462	0.956521739130435	1
Hamange6	WM989	symmetric	0.0368944497914662	0.69047619047619	0.710526315789474	0.75	0.741935483870968	0.724137931034483	0.708333333333333	0.7	0.666666666666667	0.642857142857143	0.8
Hamange7	WM989	symmetric	0.0273798730734361	0.739130434782609	0.787878787878788	0.785714285714286	0.761904761904762	0.764705882352941	0.8	0.916666666666667	0.9	1	1
Hamange8	WM989	symmetric	0.0281511078823102	0.55	0.678571428571429	0.727272727272727	0.789473684210526	0.866666666666667	0.923076923076923	1	1	1	1
Hamange1	WM989	asymmetric	0.00334928229665072	1	1	1	1	1	1	1	NaN	NaN	NaN
Hamange2	WM989	asymmetric	0.0172248803827751	NaN	NaN	NaN	NaN	NaN	NaN	NaN	NaN	NaN	NaN
Hamange3	WM989	asymmetric	0.00365853658536585	NaN	NaN	NaN	NaN	NaN	NaN	NaN	NaN	NaN	NaN
Hamange4	WM989	asymmetric	0.00925925925925926	NaN	NaN	NaN	NaN	NaN	NaN	NaN	NaN	NaN	NaN
Hamange5	WM989	asymmetric	0	NaN	NaN	NaN	NaN	NaN	NaN	NaN	NaN	NaN	NaN
Hamange6	WM989	asymmetric	0	NaN	NaN	NaN	NaN	NaN	NaN	NaN	NaN	NaN	NaN
Hamange7	WM989	asymmetric	0.00779220779220779	NaN	NaN	NaN	NaN	NaN	NaN	NaN	NaN	NaN	NaN
Hamange8	WM989	asymmetric	0.00844238075137189	NaN	NaN	NaN	NaN	NaN	NaN	NaN	NaN	NaN	NaN
LK_D2_exp1_library_d2_1	HSPC	symmetric	0.00148224831188387	0.094488188976378	0.13953488372093	0.210526315789474	0.222222222222222	0.5	0.333333333333333	0.333333333333333	1	NaN	NaN
LK_D2_exp1_library_d2_2	HSPC	symmetric	0.00137044746402575	0.165775401069519	0.289855072463768	0.384615384615385	0.45	0.583333333333333	0.666666666666667	0.666666666666667	1	NaN	NaN
LK_D2_exp1_library_d2_3	HSPC	symmetric	0.00145170742102179	0.122137404580153	0.19047619047619	0.352941176470588	0.555555555555556	0.75	1	1	1	NaN	NaN
LK_LSK_D2_exp3_library_d2_1	HSPC	symmetric	0.000514272994527214	0.0609756097560976	0.105263157894737	0	0	0	0	NaN	NaN	NaN	NaN
LK_LSK_D2_exp3_library_d2_2	HSPC	symmetric	0.000411184210526316	0.080188679245283	0.171428571428571	0.375	0.538461538461538	0.571428571428571	0.5	NaN	NaN	NaN	NaN
LK_LSK_D2_exp3_library_d2_3	HSPC	symmetric	0.000623515711678999	0.0926829268292683	0.157894736842105	0.2	0.363636363636364	0.571428571428571	0.666666666666667	1	1	1	NaN
LK_LSK_D2_exp3_library_d2_4	HSPC	symmetric	0.000513776375845341	0.0476190476190476	0.111111111111111	0.210526315789474	0.25	0.428571428571429	0.5	0.333333333333333	0	NaN	NaN
LK_LSK_D2_exp3_library_d2_5	HSPC	symmetric	0.000430842879124637	0.0670391061452514	0.1	0.148148148148148	0.363636363636364	0.375	0.666666666666667	1	1	1	NaN
LSK_D2_exp1_library_LSK_d2_1	HSPC	symmetric	0.000571337035454934	0.0377358490566038	0.2	0.25	0.333333333333333	NaN	NaN	NaN	NaN	NaN	NaN
LSK_D2_exp1_library_LSK_d2_2	HSPC	symmetric	0.000527816236525846	0.168067226890756	0.444444444444444	0.5625	0.6	0.5	0.666666666666667	1	1	1	NaN
LSK_D2_exp1_library_LSK_d2_3	HSPC	symmetric	0.000617527433090418	0.112676056338028	0.277777777777778	0.6	1	1	NaN	NaN	NaN	NaN	NaN
LSK_D2_exp2_library_d2A_1	HSPC	symmetric	0.000260096472146032	0.0266512166859791	0.0448979591836735	0.0816326530612245	0.145833333333333	0.2	0.285714285714286	0.285714285714286	0.5	0.5	NaN
LSK_D2_exp2_library_d2A_2	HSPC	symmetric	0.000200476665262619	0.0209111277072442	0.0594900849858357	0.0921052631578947	0.155844155844156	0.19047619047619	0.238095238095238	0.4	0.333333333333333	0.5	NaN
LSK_D2_exp2_library_d2A_3	HSPC	symmetric	0.00023218760758693	0.0382838283828383	0.0746268656716418	0.137142857142857	0.229885057471264	0.354166666666667	0.342857142857143	0.380952380952381	0.363636363636364	0.333333333333333	NaN
LSK_D2_exp2_library_d2A_4	HSPC	symmetric	0.000146806333788332	0.021566401816118	0.0450643776824034	0.0793650793650794	0.0752688172043011	0.0784313725490196	0.117647058823529	0.15	0.0909090909090909	0.333333333333333	0
LSK_D2_exp2_library_d2A_5	HSPC	symmetric	0.000107068495770794	0.0249861188228762	0.0536130536130536	0.116564417177914	0.154761904761905	0.19047619047619	0.32	0.3	0.428571428571429	0.5	0.75
LSK_D2_exp2_library_d2B_1	HSPC	symmetric	0.000226871116684718	0.0314309346567411	0.0617977528089888	0.0774193548387097	0.121621621621622	0.175	0.24	0.25	0.375	0.428571428571429	0.5
LSK_D2_exp2_library_d2B_2	HSPC	symmetric	0.000152996371051829	0.0199044585987261	0.0516717325227964	0.112	0.152777777777778	0.166666666666667	0.230769230769231	0.3	0.4	0.333333333333333	NaN
LSK_D2_exp2_library_d2B_3	HSPC	symmetric	0.000138186200302765	0.0228281547241598	0.039119804400978	0.08	0.0606060606060606	0.0476190476190476	0.0869565217391304	0.125	0.0833333333333333	0	NaN
LSK_D2_exp2_library_d2B_4	HSPC	symmetric	0.000109691508762709	0.0185659411011524	0.0471464019851117	0.0632183908045977	0.0823529411764706	0.145833333333333	0.206896551724138	0.294117647058824	0.307692307692308	0.333333333333333	0
LSK_D2_exp2_library_d2B_5	HSPC	symmetric	0.000129334683461248	0.021577380952381	0.0501392757660167	0.108108108108108	0.153846153846154	0.171428571428571	0.192307692307692	0.333333333333333	0.333333333333333	0.25	NaN
LK_D4_well1_exp1_library_d4_1_1	HSPC	symmetric	0.00613712081360687	0.096085409252669	0.150442477876106	0.326086956521739	0.4375	0.529411764705882	0.636363636363636	0.875	1	1	NaN
LK_D4_well1_exp1_library_d4_1_2	HSPC	symmetric	0.00578690352597378	0.125	0.153846153846154	0.25	0.296296296296296	0.380952380952381	0.75	1	1	1	1
LK_D4_well1_exp1_library_LK_d4_1	HSPC	symmetric	0.0114161155650792	0.134680134680135	0.264367816091954	0.358974358974359	0.526315789473684	0.666666666666667	0.5	0.6	0.6	0	NaN
LK_D4_well2_exp1_library_LK_d4_2	HSPC	symmetric	0.0121015460965833	0.173553719008264	0.260869565217391	0.363636363636364	0.4375	0.545454545454545	0.571428571428571	0.75	1	1	1
LK_LSK_D4_exp3_library_d4_all_1	HSPC	symmetric	0.00350225144735902	0.0848484848484849	0.142857142857143	0.2	0.238095238095238	0.272727272727273	0.285714285714286	0.666666666666667	1	NaN	NaN
LK_LSK_D4_exp3_library_d4_EPO_1	HSPC	symmetric	0.0110252727202143	0.129496402877698	0.175438596491228	0.228070175438596	0.384615384615385	0.461538461538462	0.5	0.5	0	NaN	NaN
LK_LSK_D4_exp3_library_d4_EPO_2	HSPC	symmetric	0.0106727804569531	0.141791044776119	0.223404255319149	0.275	0.347826086956522	0.294117647058824	0.222222222222222	0.4	0.666666666666667	NaN	NaN
LK_LSK_D4_exp3_library_d4_G_1	HSPC	symmetric	0.00273822562979189	0.13469387755102	0.265060240963855	0.369565217391304	0.458333333333333	0.666666666666667	0.625	0.833333333333333	1	1	NaN
LK_LSK_D4_exp3_library_d4_G_2	HSPC	symmetric	0.00254831174346995	0.0680272108843537	0.141509433962264	0.224489795918367	0.333333333333333	0.5	0.5	0.6	1	1	NaN
LK_LSK_D4_exp3_library_d4_G_3	HSPC	symmetric	0.00305145767474535	0.0735294117647059	0.153153153153153	0.181818181818182	0.307692307692308	0.411764705882353	0.5	0.666666666666667	0.833333333333333	1	NaN
LK_LSK_D4_exp3_library_d4_M_1	HSPC	symmetric	0.00201234365822895	0.094017094017094	0.151260504201681	0.259259259259259	0.529411764705882	0.666666666666667	0.857142857142857	1	1	NaN	NaN
LK_LSK_D4_exp3_library_d4_M_2	HSPC	symmetric	0.00185431021767073	0.0664556962025316	0.144444444444444	0.212121212121212	0.466666666666667	0.571428571428571	0.4	0.333333333333333	NaN	NaN	NaN
LK_LSK_D4_exp3_library_d4_M_3	HSPC	symmetric	0.00198656103332832	0.102493074792244	0.15929203539823	0.211538461538462	0.25	0.266666666666667	0.363636363636364	0.5	0.5	1	NaN
LK_LSK_D4_exp3_library_d4_SCF_1	HSPC	symmetric	0.00151156030588972	0.0558659217877095	0.104166666666667	0.142857142857143	0.235294117647059	0.428571428571429	0.6	1	1	1	1
LK_LSK_D4_exp3_library_d4_SCF_2	HSPC	symmetric	0.00143838158871566	0.0467091295116773	0.0756302521008403	0.14	0.107142857142857	0.166666666666667	0	0	0	NaN	NaN
LK_LSK_D4_exp3_library_d4_SCF_3	HSPC	symmetric	0.00132459000043634	0.0469798657718121	0.0775193798449612	0.0909090909090909	0.0869565217391304	0.0909090909090909	0.142857142857143	0	0	0	NaN
LSK_D4_well1_exp1_library_LSK_d4_1_1	HSPC	symmetric	0.000743524231964981	0.0452488687782805	0.121951219512195	0.333333333333333	0.5	0.5	0.5	1	NaN	NaN	NaN
LSK_D4_well1_exp1_library_LSK_d4_1_2	HSPC	symmetric	0.000742212566586518	0.0580357142857143	0.0961538461538462	0.1875	0.333333333333333	0.4	1	1	NaN	NaN	NaN
LSK_D4_well1_exp1_library_LSK_d4_1_3	HSPC	symmetric	0.000803673322867721	0.0601092896174863	0.0769230769230769	0.133333333333333	0.2	0.25	NaN	NaN	NaN	NaN	NaN
LSK_D4_well2_exp1_library_LSK_d4_2_1	HSPC	symmetric	0.000902742336307425	0.0723981900452489	0.166666666666667	0.363636363636364	0.25	0.5	0.5	0.5	0.5	0.5	NaN
LSK_D4_well2_exp1_library_LSK_d4_2_2	HSPC	symmetric	0.000866026518470786	0.100478468899522	0.204545454545455	0.272727272727273	0.5	1	1	NaN	NaN	NaN	NaN
LSK_D4_well2_exp1_library_LSK_d4_2_3	HSPC	symmetric	0.00073503810592286	0.0375586854460094	0.0731707317073171	0.133333333333333	0.166666666666667	0	0	0	NaN	NaN	NaN
LK_D2_exp1_library_d2_1	HSPC	asymmetric	0.000198229152900753	0.166666666666667	1	1	1	NaN	NaN	NaN	NaN	NaN	NaN
LK_D2_exp1_library_d2_2	HSPC	asymmetric	0.000321009101552173	0.166666666666667	0.25	0.333333333333333	NaN	NaN	NaN	NaN	NaN	NaN	NaN
LK_D2_exp1_library_d2_3	HSPC	asymmetric	0.000204864603121392	0.125	0.25	0.5	1	1	1	1	1	NaN	NaN
LK_LSK_D2_exp3_library_d2_1	HSPC	asymmetric	0	0	0	0	0	NaN	NaN	NaN	NaN	NaN	NaN
LK_LSK_D2_exp3_library_d2_2	HSPC	asymmetric	5.00243868886082e-05	0.0625	0.2	1	1	NaN	NaN	NaN	NaN	NaN	NaN
LK_LSK_D2_exp3_library_d2_3	HSPC	asymmetric	9.58287130203841e-05	0.142857142857143	1	1	NaN	NaN	NaN	NaN	NaN	NaN	NaN
LK_LSK_D2_exp3_library_d2_4	HSPC	asymmetric	5.51663264743201e-05	0.0476190476190476	0.111111111111111	0	0	0	NaN	NaN	NaN	NaN	NaN
LK_LSK_D2_exp3_library_d2_5	HSPC	asymmetric	4.88251449496491e-05	0	0	0	0	0	0	0	NaN	NaN	NaN
LSK_D2_exp1_library_LSK_d2_1	HSPC	asymmetric	0.000313610704578716	0.2	0.2	0.333333333333333	0	0	0	NaN	NaN	NaN	NaN
LSK_D2_exp1_library_LSK_d2_2	HSPC	asymmetric	0.000280938334035679	0.5	0.666666666666667	NaN	NaN	NaN	NaN	NaN	NaN	NaN	NaN
LSK_D2_exp1_library_LSK_d2_3	HSPC	asymmetric	0.000140607424071991	0.166666666666667	0.333333333333333	0.5	1	1	1	1	1	1	NaN
LSK_D2_exp2_library_d2A_1	HSPC	asymmetric	NaN	NaN	NaN	NaN	NaN	NaN	NaN	NaN	NaN	NaN	NaN
LSK_D2_exp2_library_d2A_2	HSPC	asymmetric	NaN	NaN	NaN	NaN	NaN	NaN	NaN	NaN	NaN	NaN	NaN
LSK_D2_exp2_library_d2A_3	HSPC	asymmetric	NaN	NaN	NaN	NaN	NaN	NaN	NaN	NaN	NaN	NaN	NaN
LSK_D2_exp2_library_d2A_4	HSPC	asymmetric	NaN	NaN	NaN	NaN	NaN	NaN	NaN	NaN	NaN	NaN	NaN
LSK_D2_exp2_library_d2A_5	HSPC	asymmetric	NaN	NaN	NaN	NaN	NaN	NaN	NaN	NaN	NaN	NaN	NaN
LSK_D2_exp2_library_d2B_1	HSPC	asymmetric	NaN	NaN	NaN	NaN	NaN	NaN	NaN	NaN	NaN	NaN	NaN
LSK_D2_exp2_library_d2B_2	HSPC	asymmetric	NaN	NaN	NaN	NaN	NaN	NaN	NaN	NaN	NaN	NaN	NaN
LSK_D2_exp2_library_d2B_3	HSPC	asymmetric	NaN	NaN	NaN	NaN	NaN	NaN	NaN	NaN	NaN	NaN	NaN
LSK_D2_exp2_library_d2B_4	HSPC	asymmetric	NaN	NaN	NaN	NaN	NaN	NaN	NaN	NaN	NaN	NaN	NaN
LSK_D2_exp2_library_d2B_5	HSPC	asymmetric	NaN	NaN	NaN	NaN	NaN	NaN	NaN	NaN	NaN	NaN	NaN
LK_D4_well1_exp1_library_d4_1_1	HSPC	asymmetric	0.000582416400845848	0.075	0.111111111111111	0.181818181818182	0.2	0.5	1	1	NaN	NaN	NaN
LK_D4_well1_exp1_library_d4_1_2	HSPC	asymmetric	0.000747769776641168	0.0638297872340425	0	0	0	0	NaN	NaN	NaN	NaN	NaN
LK_D4_well1_exp1_library_LK_d4_1	HSPC	asymmetric	0.000631097926129297	0.0816326530612245	0.111111111111111	0	0	0	0	0	NaN	NaN	NaN
LK_D4_well2_exp1_library_LK_d4_2	HSPC	asymmetric	0.000638599588666736	0.0983606557377049	0.19047619047619	0.3	0	NaN	NaN	NaN	NaN	NaN	NaN
LK_LSK_D4_exp3_library_d4_all_1	HSPC	asymmetric	0.000468201326570425	0.0416666666666667	0.0625	0.0909090909090909	0.142857142857143	0.2	1	1	1	1	NaN
LK_LSK_D4_exp3_library_d4_EPO_1	HSPC	asymmetric	0.000427009563402863	0.108108108108108	0.2	0.25	0	0	0	0	0	NaN	NaN
LK_LSK_D4_exp3_library_d4_EPO_2	HSPC	asymmetric	0.000221188120496482	0.0909090909090909	0	0	0	NaN	NaN	NaN	NaN	NaN	NaN
LK_LSK_D4_exp3_library_d4_G_1	HSPC	asymmetric	0.000666412134254278	0.0888888888888889	0.19047619047619	0.166666666666667	0.25	0.5	0.333333333333333	0.5	0	NaN	NaN
LK_LSK_D4_exp3_library_d4_G_2	HSPC	asymmetric	0.000425141824655569	0.0789473684210526	0.125	0.2	1	1	NaN	NaN	NaN	NaN	NaN
LK_LSK_D4_exp3_library_d4_G_3	HSPC	asymmetric	0.000493629349097103	0.0869565217391304	0.136363636363636	0.222222222222222	0.333333333333333	0.5	0.5	1	NaN	NaN	NaN
LK_LSK_D4_exp3_library_d4_M_1	HSPC	asymmetric	0.000480678193232634	0.0416666666666667	0.0666666666666667	0	0	0	0	0	0	0	NaN
LK_LSK_D4_exp3_library_d4_M_2	HSPC	asymmetric	0.000502552437379321	0.024390243902439	0	0	0	0	0	NaN	NaN	NaN	NaN
LK_LSK_D4_exp3_library_d4_M_3	HSPC	asymmetric	0.000507359773094039	0.0454545454545455	0.125	0.333333333333333	0.333333333333333	0	NaN	NaN	NaN	NaN	NaN
LK_LSK_D4_exp3_library_d4_SCF_1	HSPC	asymmetric	0.000186518981893311	0.027027027027027	0.1	0	0	0	0	NaN	NaN	NaN	NaN
LK_LSK_D4_exp3_library_d4_SCF_2	HSPC	asymmetric	0.00022997845868437	0.0833333333333333	0	0	0	0	0	0	NaN	NaN	NaN
LK_LSK_D4_exp3_library_d4_SCF_3	HSPC	asymmetric	0.000185128718909265	0	0	0	0	NaN	NaN	NaN	NaN	NaN	NaN
LSK_D4_well1_exp1_library_LSK_d4_1_1	HSPC	asymmetric	0.000367782272894446	0.166666666666667	0	NaN	NaN	NaN	NaN	NaN	NaN	NaN	NaN
LSK_D4_well1_exp1_library_LSK_d4_1_2	HSPC	asymmetric	0.00019917386146159	0	0	0	0	NaN	NaN	NaN	NaN	NaN	NaN
LSK_D4_well1_exp1_library_LSK_d4_1_3	HSPC	asymmetric	0.000243857830884594	0	0	0	NaN	NaN	NaN	NaN	NaN	NaN	NaN
LSK_D4_well2_exp1_library_LSK_d4_2_1	HSPC	asymmetric	0.000224119312972433	0.0434782608695652	0	0	NaN	NaN	NaN	NaN	NaN	NaN	NaN
LSK_D4_well2_exp1_library_LSK_d4_2_2	HSPC	asymmetric	0.000187458426558626	0.111111111111111	0.2	NaN	NaN	NaN	NaN	NaN	NaN	NaN	NaN
LSK_D4_well2_exp1_library_LSK_d4_2_3	HSPC	asymmetric	0.00019979118598626	0.0555555555555556	0.25	0.5	1	NaN	NaN	NaN	NaN	NaN	NaN

## Sheet: FigS11E_sensitivity
sample	cell_type	comparison	0	10	20	30	40	50	60	70	80	90	100
Hamange1	WM989	symmetric	1	0.281818181818182	0.236363636363636	0.227272727272727	0.209090909090909	0.209090909090909	0.209090909090909	0.2	0.145454545454545	0.127272727272727	0.0818181818181818
Hamange2	WM989	symmetric	1	0.258064516129032	0.236559139784946	0.225806451612903	0.21505376344086	0.193548387096774	0.161290322580645	0.129032258064516	0.118279569892473	0.0967741935483871	0.0645161290322581
Hamange3	WM989	symmetric	1	0.311926605504587	0.26605504587156	0.229357798165138	0.201834862385321	0.192660550458716	0.192660550458716	0.165137614678899	0.128440366972477	0.128440366972477	0.0642201834862385
Hamange4	WM989	symmetric	1	0.0909090909090909	0.0909090909090909	0.0909090909090909	0.0454545454545455	0.0454545454545455	0.0340909090909091	0.0227272727272727	0.0227272727272727	0.0113636363636364	0
Hamange5	WM989	symmetric	1	0.342857142857143	0.278571428571429	0.235714285714286	0.228571428571429	0.228571428571429	0.228571428571429	0.192857142857143	0.178571428571429	0.157142857142857	0.1
Hamange6	WM989	symmetric	1	0.252173913043478	0.234782608695652	0.208695652173913	0.2	0.182608695652174	0.147826086956522	0.121739130434783	0.104347826086957	0.0782608695652174	0.0347826086956522
Hamange7	WM989	symmetric	1	0.225165562913907	0.172185430463576	0.145695364238411	0.105960264900662	0.0860927152317881	0.0794701986754967	0.0728476821192053	0.0596026490066225	0.0463576158940397	0.0132450331125828
Hamange8	WM989	symmetric	1	0.141935483870968	0.12258064516129	0.103225806451613	0.0967741935483871	0.0838709677419355	0.0774193548387097	0.0451612903225806	0.0387096774193548	0.0258064516129032	0.00645161290322581
Hamange1	WM989	asymmetric	1	0.142857142857143	0.142857142857143	0.142857142857143	0.142857142857143	0.142857142857143	0.142857142857143	0.142857142857143	0	0	0
Hamange2	WM989	asymmetric	1	0	0	0	0	0	0	0	0	0	0
Hamange3	WM989	asymmetric	1	0	0	0	0	0	0	0	0	0	0
Hamange4	WM989	asymmetric	1	0	0	0	0	0	0	0	0	0	0
Hamange5	WM989	asymmetric	NaN	NaN	NaN	NaN	NaN	NaN	NaN	NaN	NaN	NaN	NaN
Hamange6	WM989	asymmetric	NaN	NaN	NaN	NaN	NaN	NaN	NaN	NaN	NaN	NaN	NaN
Hamange7	WM989	asymmetric	1	0	0	0	0	0	0	0	0	0	0
Hamange8	WM989	asymmetric	1	0	0	0	0	0	0	0	0	0	0
LK_D2_exp1_library_d2_1	HSPC	symmetric	1	0.19047619047619	0.0952380952380952	0.0634920634920635	0.0317460317460317	0.0317460317460317	0.0158730158730159	0.0158730158730159	0.0158730158730159	0	0
LK_D2_exp1_library_d2_2	HSPC	symmetric	1	0.292452830188679	0.188679245283019	0.141509433962264	0.0849056603773585	0.0660377358490566	0.0377358490566038	0.0188679245283019	0.00943396226415094	0	0
LK_D2_exp1_library_d2_3	HSPC	symmetric	1	0.146788990825688	0.073394495412844	0.055045871559633	0.0458715596330275	0.0275229357798165	0.0275229357798165	0.0275229357798165	0.0091743119266055	0	0
LK_LSK_D2_exp3_library_d2_1	HSPC	symmetric	1	0.149253731343284	0.0597014925373134	0	0	0	0	0	0	0	0
LK_LSK_D2_exp3_library_d2_2	HSPC	symmetric	1	0.303571428571429	0.214285714285714	0.160714285714286	0.125	0.0714285714285714	0.0357142857142857	0	0	0	0
LK_LSK_D2_exp3_library_d2_3	HSPC	symmetric	1	0.279411764705882	0.132352941176471	0.0735294117647059	0.0588235294117647	0.0588235294117647	0.0294117647058824	0.0294117647058824	0.0294117647058824	0.0147058823529412	0
LK_LSK_D2_exp3_library_d2_4	HSPC	symmetric	1	0.162790697674419	0.116279069767442	0.0930232558139535	0.0697674418604651	0.0697674418604651	0.0465116279069767	0.0232558139534884	0	0	0
LK_LSK_D2_exp3_library_d2_5	HSPC	symmetric	1	0.19047619047619	0.0952380952380952	0.0634920634920635	0.0634920634920635	0.0476190476190476	0.0317460317460317	0.0317460317460317	0.0317460317460317	0.0158730158730159	0
LSK_D2_exp1_library_LSK_d2_1	HSPC	symmetric	1	0.00934579439252336	0.00934579439252336	0.00467289719626168	0.00467289719626168	0	0	0	0	0	0
LSK_D2_exp1_library_LSK_d2_2	HSPC	symmetric	1	0.060790273556231	0.0364741641337386	0.027355623100304	0.0182370820668693	0.0060790273556231	0.0060790273556231	0.0060790273556231	0.0060790273556231	0.00303951367781155	0
LSK_D2_exp1_library_LSK_d2_3	HSPC	symmetric	1	0.0418848167539267	0.0261780104712042	0.0157068062827225	0.0104712041884817	0.0104712041884817	0	0	0	0	0
LSK_D2_exp2_library_d2A_1	HSPC	symmetric	1	0.232323232323232	0.111111111111111	0.0808080808080808	0.0707070707070707	0.0505050505050505	0.0404040404040404	0.0202020202020202	0.0101010101010101	0.0101010101010101	0
LSK_D2_exp2_library_d2A_2	HSPC	symmetric	1	0.148936170212766	0.111702127659574	0.074468085106383	0.0638297872340425	0.0425531914893617	0.0265957446808511	0.0212765957446809	0.0106382978723404	0.00531914893617021	0
LSK_D2_exp2_library_d2A_3	HSPC	symmetric	1	0.2	0.103448275862069	0.0827586206896552	0.0689655172413793	0.0586206896551724	0.0413793103448276	0.0275862068965517	0.0137931034482759	0.00689655172413793	0
LSK_D2_exp2_library_d2A_4	HSPC	symmetric	1	0.13013698630137	0.0719178082191781	0.0513698630136986	0.023972602739726	0.0136986301369863	0.0136986301369863	0.0102739726027397	0.00342465753424658	0.00342465753424658	0
LSK_D2_exp2_library_d2A_5	HSPC	symmetric	1	0.145631067961165	0.0744336569579288	0.0614886731391586	0.0420711974110032	0.0258899676375405	0.0258899676375405	0.00970873786407767	0.00970873786407767	0.00970873786407767	0.00970873786407767
LSK_D2_exp2_library_d2B_1	HSPC	symmetric	1	0.190954773869347	0.110552763819095	0.0603015075376884	0.0452261306532663	0.0351758793969849	0.0301507537688442	0.0201005025125628	0.0150753768844221	0.0150753768844221	0.0050251256281407
LSK_D2_exp2_library_d2B_2	HSPC	symmetric	1	0.171232876712329	0.116438356164384	0.0958904109589041	0.0753424657534247	0.047945205479452	0.0410958904109589	0.0205479452054795	0.0136986301369863	0.00684931506849315	0
LSK_D2_exp2_library_d2B_3	HSPC	symmetric	1	0.162162162162162	0.0720720720720721	0.0540540540540541	0.018018018018018	0.00900900900900901	0.00900900900900901	0.00900900900900901	0.0045045045045045	0	0
LSK_D2_exp2_library_d2B_4	HSPC	symmetric	1	0.155080213903743	0.101604278074866	0.0588235294117647	0.0374331550802139	0.0374331550802139	0.0320855614973262	0.0267379679144385	0.0213903743315508	0.0160427807486631	0
LSK_D2_exp2_library_d2B_5	HSPC	symmetric	1	0.176829268292683	0.109756097560976	0.0975609756097561	0.0609756097560976	0.0365853658536585	0.0304878048780488	0.024390243902439	0.0121951219512195	0.00609756097560976	0
LK_D4_well1_exp1_library_d4_1_1	HSPC	symmetric	1	0.110204081632653	0.0693877551020408	0.0612244897959184	0.0571428571428571	0.036734693877551	0.0285714285714286	0.0285714285714286	0.0163265306122449	0.0163265306122449	0
LK_D4_well1_exp1_library_d4_1_2	HSPC	symmetric	1	0.119601328903654	0.053156146179402	0.0365448504983389	0.026578073089701	0.026578073089701	0.0199335548172757	0.0166112956810631	0.00664451827242525	0.00664451827242525	0.00332225913621262
LK_D4_well1_exp1_library_LK_d4_1	HSPC	symmetric	1	0.0647249190938511	0.0372168284789644	0.0226537216828479	0.0161812297734628	0.0129449838187702	0.00647249190938511	0.00485436893203883	0.00485436893203883	0	0
LK_D4_well2_exp1_library_LK_d4_2	HSPC	symmetric	1	0.0662460567823344	0.028391167192429	0.0189274447949527	0.0110410094637224	0.00946372239747634	0.00630914826498423	0.00473186119873817	0.00473186119873817	0.00315457413249211	0.00315457413249211
LK_LSK_D4_exp3_library_d4_all_1	HSPC	symmetric	1	0.285714285714286	0.204081632653061	0.142857142857143	0.102040816326531	0.0612244897959184	0.0408163265306122	0.0408163265306122	0.0408163265306122	0	0
LK_LSK_D4_exp3_library_d4_EPO_1	HSPC	symmetric	1	0.126760563380282	0.0704225352112676	0.0457746478873239	0.0352112676056338	0.0211267605633803	0.0140845070422535	0.00704225352112676	0	0	0
LK_LSK_D4_exp3_library_d4_EPO_2	HSPC	symmetric	1	0.140740740740741	0.0777777777777778	0.0407407407407407	0.0296296296296296	0.0185185185185185	0.00740740740740741	0.00740740740740741	0.00740740740740741	0	0
LK_LSK_D4_exp3_library_d4_G_1	HSPC	symmetric	1	0.212903225806452	0.141935483870968	0.109677419354839	0.0709677419354839	0.0516129032258065	0.032258064516129	0.032258064516129	0.0193548387096774	0.00645161290322581	0
LK_LSK_D4_exp3_library_d4_G_2	HSPC	symmetric	1	0.138888888888889	0.104166666666667	0.0763888888888889	0.0486111111111111	0.0486111111111111	0.0277777777777778	0.0208333333333333	0.0138888888888889	0.0138888888888889	0
LK_LSK_D4_exp3_library_d4_G_3	HSPC	symmetric	1	0.0899280575539568	0.0611510791366906	0.0359712230215827	0.0287769784172662	0.0251798561151079	0.0215827338129496	0.0215827338129496	0.0179856115107914	0.00719424460431655	0
LK_LSK_D4_exp3_library_d4_M_1	HSPC	symmetric	1	0.157894736842105	0.0861244019138756	0.0669856459330144	0.0430622009569378	0.0287081339712919	0.0287081339712919	0.0191387559808612	0.00478468899521531	0	0
LK_LSK_D4_exp3_library_d4_M_2	HSPC	symmetric	1	0.119318181818182	0.0738636363636364	0.0397727272727273	0.0397727272727273	0.0227272727272727	0.0113636363636364	0.00568181818181818	0	0	0
LK_LSK_D4_exp3_library_d4_M_3	HSPC	symmetric	1	0.147410358565737	0.0717131474103586	0.0438247011952191	0.0239043824701195	0.0159362549800797	0.0159362549800797	0.00398406374501992	0.00398406374501992	0.00398406374501992	0
LK_LSK_D4_exp3_library_d4_SCF_1	HSPC	symmetric	1	0.118343195266272	0.0591715976331361	0.0355029585798817	0.0236686390532544	0.0177514792899408	0.0177514792899408	0.0177514792899408	0.0118343195266272	0.00591715976331361	0.00591715976331361
LK_LSK_D4_exp3_library_d4_SCF_2	HSPC	symmetric	1	0.0788530465949821	0.032258064516129	0.025089605734767	0.010752688172043	0.00716845878136201	0	0	0	0	0
LK_LSK_D4_exp3_library_d4_SCF_3	HSPC	symmetric	1	0.0494117647058823	0.0235294117647059	0.00941176470588235	0.00470588235294118	0.00235294117647059	0.00235294117647059	0	0	0	0
LSK_D4_well1_exp1_library_LSK_d4_1_1	HSPC	symmetric	1	0.0490196078431373	0.0245098039215686	0.0147058823529412	0.00980392156862745	0.00490196078431373	0.00490196078431373	0.00490196078431373	0	0	0
LSK_D4_well1_exp1_library_LSK_d4_1_2	HSPC	symmetric	1	0.0451388888888889	0.0173611111111111	0.0104166666666667	0.00694444444444444	0.00694444444444444	0.00694444444444444	0.00347222222222222	0	0	0
LSK_D4_well1_exp1_library_LSK_d4_1_3	HSPC	symmetric	1	0.0366666666666667	0.01	0.00666666666666667	0.00333333333333333	0.00333333333333333	0	0	0	0	0
LSK_D4_well2_exp1_library_LSK_d4_2_1	HSPC	symmetric	1	0.0454545454545455	0.0170454545454545	0.0113636363636364	0.00284090909090909	0.00284090909090909	0.00284090909090909	0.00284090909090909	0.00284090909090909	0.00284090909090909	0
LSK_D4_well2_exp1_library_LSK_d4_2_2	HSPC	symmetric	1	0.0497630331753555	0.0213270142180095	0.00710900473933649	0.004739336492891	0.0023696682464455	0.0023696682464455	0	0	0	0
LSK_D4_well2_exp1_library_LSK_d4_2_3	HSPC	symmetric	1	0.0247678018575851	0.00928792569659443	0.00619195046439629	0.00309597523219814	0	0	0	0	0	0
LK_D2_exp1_library_d2_1	HSPC	asymmetric	1	0.166666666666667	0.166666666666667	0.166666666666667	0.166666666666667	0	0	0	0	0	0
LK_D2_exp1_library_d2_2	HSPC	asymmetric	1	0.176470588235294	0.0588235294117647	0.0588235294117647	0	0	0	0	0	0	0
LK_D2_exp1_library_d2_3	HSPC	asymmetric	1	0.181818181818182	0.0909090909090909	0.0909090909090909	0.0909090909090909	0.0909090909090909	0.0909090909090909	0.0909090909090909	0.0909090909090909	0	0
LK_LSK_D2_exp3_library_d2_1	HSPC	asymmetric	NaN	NaN	NaN	NaN	NaN	NaN	NaN	NaN	NaN	NaN	NaN
LK_LSK_D2_exp3_library_d2_2	HSPC	asymmetric	1	0.25	0.25	0.25	0.25	0	0	0	0	0	0
LK_LSK_D2_exp3_library_d2_3	HSPC	asymmetric	1	0.142857142857143	0.142857142857143	0.142857142857143	0	0	0	0	0	0	0
LK_LSK_D2_exp3_library_d2_4	HSPC	asymmetric	1	0.333333333333333	0.333333333333333	0	0	0	0	0	0	0	0
LK_LSK_D2_exp3_library_d2_5	HSPC	asymmetric	1	0	0	0	0	0	0	0	0	0	0
LSK_D2_exp1_library_LSK_d2_1	HSPC	asymmetric	1	0.333333333333333	0.333333333333333	0.333333333333333	0	0	0	0	0	0	0
LSK_D2_exp1_library_LSK_d2_2	HSPC	asymmetric	1	0.333333333333333	0.333333333333333	0	0	0	0	0	0	0	0
LSK_D2_exp1_library_LSK_d2_3	HSPC	asymmetric	1	1	1	1	1	1	1	1	1	1	0
LSK_D2_exp2_library_d2A_1	HSPC	asymmetric	NaN	NaN	NaN	NaN	NaN	NaN	NaN	NaN	NaN	NaN	NaN
LSK_D2_exp2_library_d2A_2	HSPC	asymmetric	NaN	NaN	NaN	NaN	NaN	NaN	NaN	NaN	NaN	NaN	NaN
LSK_D2_exp2_library_d2A_3	HSPC	asymmetric	NaN	NaN	NaN	NaN	NaN	NaN	NaN	NaN	NaN	NaN	NaN
LSK_D2_exp2_library_d2A_4	HSPC	asymmetric	NaN	NaN	NaN	NaN	NaN	NaN	NaN	NaN	NaN	NaN	NaN
LSK_D2_exp2_library_d2A_5	HSPC	asymmetric	NaN	NaN	NaN	NaN	NaN	NaN	NaN	NaN	NaN	NaN	NaN
LSK_D2_exp2_library_d2B_1	HSPC	asymmetric	NaN	NaN	NaN	NaN	NaN	NaN	NaN	NaN	NaN	NaN	NaN
LSK_D2_exp2_library_d2B_2	HSPC	asymmetric	NaN	NaN	NaN	NaN	NaN	NaN	NaN	NaN	NaN	NaN	NaN
LSK_D2_exp2_library_d2B_3	HSPC	asymmetric	NaN	NaN	NaN	NaN	NaN	NaN	NaN	NaN	NaN	NaN	NaN
LSK_D2_exp2_library_d2B_4	HSPC	asymmetric	NaN	NaN	NaN	NaN	NaN	NaN	NaN	NaN	NaN	NaN	NaN
LSK_D2_exp2_library_d2B_5	HSPC	asymmetric	NaN	NaN	NaN	NaN	NaN	NaN	NaN	NaN	NaN	NaN	NaN
LK_D4_well1_exp1_library_d4_1_1	HSPC	asymmetric	1	0.0461538461538462	0.0307692307692308	0.0307692307692308	0.0153846153846154	0.0153846153846154	0.0153846153846154	0.0153846153846154	0	0	0
LK_D4_well1_exp1_library_d4_1_2	HSPC	asymmetric	1	0.03	0	0	0	0	0	0	0	0	0
LK_D4_well1_exp1_library_LK_d4_1	HSPC	asymmetric	1	0.0291970802919708	0.0072992700729927	0	0	0	0	0	0	0	0
LK_D4_well2_exp1_library_LK_d4_2	HSPC	asymmetric	1	0.0441176470588235	0.0294117647058824	0.0220588235294118	0	0	0	0	0	0	0
LK_LSK_D4_exp3_library_d4_all_1	HSPC	asymmetric	1	0.0833333333333333	0.0833333333333333	0.0833333333333333	0.0833333333333333	0.0833333333333333	0.0833333333333333	0.0833333333333333	0.0833333333333333	0.0833333333333333	0
LK_LSK_D4_exp3_library_d4_EPO_1	HSPC	asymmetric	1	0.0754716981132075	0.0566037735849057	0.0188679245283019	0	0	0	0	0	0	0
LK_LSK_D4_exp3_library_d4_EPO_2	HSPC	asymmetric	1	0.115384615384615	0	0	0	0	0	0	0	0	0
LK_LSK_D4_exp3_library_d4_G_1	HSPC	asymmetric	1	0.0416666666666667	0.0416666666666667	0.0208333333333333	0.0208333333333333	0.0208333333333333	0.0104166666666667	0.0104166666666667	0	0	0
LK_LSK_D4_exp3_library_d4_G_2	HSPC	asymmetric	1	0.046875	0.03125	0.015625	0.015625	0.015625	0	0	0	0	0
LK_LSK_D4_exp3_library_d4_G_3	HSPC	asymmetric	1	0.0491803278688525	0.0245901639344262	0.0163934426229508	0.0163934426229508	0.0163934426229508	0.0163934426229508	0.00819672131147541	0	0	0
LK_LSK_D4_exp3_library_d4_M_1	HSPC	asymmetric	1	0.0303030303030303	0.0151515151515152	0	0	0	0	0	0	0	0
LK_LSK_D4_exp3_library_d4_M_2	HSPC	asymmetric	1	0.0175438596491228	0	0	0	0	0	0	0	0	0
LK_LSK_D4_exp3_library_d4_M_3	HSPC	asymmetric	1	0.0240963855421687	0.0240963855421687	0.0240963855421687	0.0120481927710843	0	0	0	0	0	0
LK_LSK_D4_exp3_library_d4_SCF_1	HSPC	asymmetric	1	0.0769230769230769	0.0769230769230769	0	0	0	0	0	0	0	0
LK_LSK_D4_exp3_library_d4_SCF_2	HSPC	asymmetric	1	0.1	0	0	0	0	0	0	0	0	0
LK_LSK_D4_exp3_library_d4_SCF_3	HSPC	asymmetric	1	0	0	0	0	0	0	0	0	0	0
LSK_D4_well1_exp1_library_LSK_d4_1_1	HSPC	asymmetric	1	0.0344827586206897	0	0	0	0	0	0	0	0	0
LSK_D4_well1_exp1_library_LSK_d4_1_2	HSPC	asymmetric	1	0	0	0	0	0	0	0	0	0	0
LSK_D4_well1_exp1_library_LSK_d4_1_3	HSPC	asymmetric	1	0	0	0	0	0	0	0	0	0	0
LSK_D4_well2_exp1_library_LSK_d4_2_1	HSPC	asymmetric	1	0.0303030303030303	0	0	0	0	0	0	0	0	0
LSK_D4_well2_exp1_library_LSK_d4_2_2	HSPC	asymmetric	1	0.0645161290322581	0.032258064516129	0	0	0	0	0	0	0	0
LSK_D4_well2_exp1_library_LSK_d4_2_3	HSPC	asymmetric	1	0.032258064516129	0.032258064516129	0.032258064516129	0.032258064516129	0	0	0	0	0	0

## Sheet: FigS11F
sample	cell_type	comparison	0	10	20	30	40	50	60	70	80	90	100
Hamange1	WM989	symmetric	1	0.0115569123419102	0.00697775839511557	0.00370693414740515	0.0028347143480157	0.00218054949847362	0.00174443959877889	0.000872219799389446	0.000436109899694723	0.000218054949847362	0.000218054949847362
Hamange2	WM989	symmetric	1	0.00191938579654511	0.000639795265515035	0.000639795265515035	0	0	0	0	0	0	0
Hamange3	WM989	symmetric	1	0.00293944738389183	0.00205761316872428	0.000881834215167548	0.000293944738389183	0.000293944738389183	0.000293944738389183	0.000293944738389183	0.000293944738389183	0	0
Hamange4	WM989	symmetric	1	0.00251466890192791	0.00167644593461861	0.000838222967309304	0	0	0	0	0	0	0
Hamange5	WM989	symmetric	1	0.00683279742765273	0.00361736334405145	0.00180868167202572	0.00160771704180064	0.00140675241157556	0.000401929260450161	0.000401929260450161	0.00020096463022508	0.00020096463022508	0
Hamange6	WM989	symmetric	1	0.00433044636908728	0.00366422385076616	0.00266489007328448	0.00266489007328448	0.00266489007328448	0.00233177881412392	0.00199866755496336	0.00199866755496336	0.0016655562958028	0.00033311125916056
Hamange7	WM989	symmetric	1	0.00223713646532438	0.00130499627143922	0.00111856823266219	0.00093214019388516	0.000745712155108128	0.000559284116331096	0.000186428038777032	0.000186428038777032	0	0
Hamange8	WM989	symmetric	1	0.00336385722294898	0.00168192861147449	0.00112128574098299	0.000747523827321996	0.000373761913660998	0.000186880956830499	0	0	0	0
Hamange1	WM989	asymmetric	1	0	0	0	0	0	0	0	0	0	0
Hamange2	WM989	asymmetric	1	0	0	0	0	0	0	0	0	0	0
Hamange3	WM989	asymmetric	1	0	0	0	0	0	0	0	0	0	0
Hamange4	WM989	asymmetric	1	0	0	0	0	0	0	0	0	0	0
Hamange5	WM989	asymmetric	1	0	0	0	0	0	0	0	0	0	0
Hamange6	WM989	asymmetric	1	0	0	0	0	0	0	0	0	0	0
Hamange7	WM989	asymmetric	1	0	0	0	0	0	0	0	0	0	0
Hamange8	WM989	asymmetric	1	0	0	0	0	0	0	0	0	0	0
LK_D2_exp1_library_d2_1	HSPC	symmetric	1	0.00270970782280867	0.00087181903864279	0.000353440150801131	0.000164938737040528	4.71253534401508e-05	4.71253534401508e-05	4.71253534401508e-05	0	0	0
LK_D2_exp1_library_d2_2	HSPC	symmetric	1	0.00201965277508059	0.000634378115249673	0.00031071581155086	0.000142411413627478	6.47324607397626e-05	2.5892984295905e-05	1.29464921479525e-05	0	0	0
LK_D2_exp1_library_d2_3	HSPC	symmetric	1	0.00153384461487162	0.00045348449483161	0.000146715571857286	5.3351117039013e-05	1.33377792597533e-05	0	0	0	0	0
LK_LSK_D2_exp3_library_d2_1	HSPC	symmetric	1	0.00118266853026556	0.000261108636552137	6.91169920285069e-05	2.30389973428356e-05	2.30389973428356e-05	7.67966578094521e-06	0	0	0	0
LK_LSK_D2_exp3_library_d2_2	HSPC	symmetric	1	0.00143239113827349	0.000426044543691603	0.000110183933713345	4.40735734853382e-05	2.20367867426691e-05	1.46911911617794e-05	0	0	0	0
LK_LSK_D2_exp3_library_d2_3	HSPC	symmetric	1	0.00170656292721417	0.000440403336055271	0.000183501390023029	6.42254865080603e-05	2.75252085034544e-05	9.17506950115147e-06	0	0	0	0
LK_LSK_D2_exp3_library_d2_4	HSPC	symmetric	1	0.00167362015995027	0.00047817718855722	0.000179316445708957	0.000107589867425374	4.7817718855722e-05	2.3908859427861e-05	2.3908859427861e-05	1.19544297139305e-05	0	0
LK_LSK_D2_exp3_library_d2_5	HSPC	symmetric	1	0.00114256783568917	0.000369453072618054	0.000157359642041023	4.7892064969007e-05	3.4208617835005e-05	6.841723567001e-06	0	0	0	0
LSK_D2_exp1_library_LSK_d2_1	HSPC	symmetric	1	0.00013623759837156	2.13706036661271e-05	8.01397637479765e-06	5.34265091653176e-06	0	0	0	0	0	0
LSK_D2_exp1_library_LSK_d2_2	HSPC	symmetric	1	0.000158910037656863	2.40772784328581e-05	1.12360632686671e-05	6.42060758209549e-06	3.21030379104775e-06	1.60515189552387e-06	0	0	0	0
LSK_D2_exp1_library_LSK_d2_3	HSPC	symmetric	1	0.000203812919150974	4.20566341105184e-05	6.47025140161821e-06	0	0	0	0	0	0	0
LSK_D2_exp2_library_d2A_1	HSPC	symmetric	1	0.00220745330842065	0.000614933421631466	0.000236512854473641	0.00010774474481577	5.25584121052535e-05	2.62792060526267e-05	1.31396030263134e-05	2.62792060526267e-06	2.62792060526267e-06	0
LSK_D2_exp2_library_d2A_2	HSPC	symmetric	1	0.00139828515417934	0.000354104249570969	0.000147187910966246	6.93276392232318e-05	3.62636882090751e-05	1.70652650395648e-05	6.39947438983678e-06	4.26631625989119e-06	1.0665790649728e-06	0
LSK_D2_exp2_library_d2A_3	HSPC	symmetric	1	0.00116681348602547	0.000297909826219268	0.000120925762793305	5.36558020341155e-05	2.48258188516057e-05	1.8419155922159e-05	1.04108272603508e-05	5.6058300632658e-06	3.20333146472331e-06	0
LSK_D2_exp2_library_d2A_4	HSPC	symmetric	1	0.000866887947693067	0.000223761680233999	8.74933311476762e-05	4.32438303373572e-05	2.36332561146022e-05	1.50850570944269e-05	8.54819902017526e-06	5.02835236480898e-06	1.0056704729618e-06	5.02835236480898e-07
LSK_D2_exp2_library_d2A_5	HSPC	symmetric	1	0.000608519129193879	0.000140694058344371	4.99013408906142e-05	2.46041333557889e-05	1.17822610436172e-05	5.89113052180862e-06	2.42575962662708e-06	1.38614835807262e-06	1.03961126855446e-06	3.46537089518154e-07
LSK_D2_exp2_library_d2B_1	HSPC	symmetric	1	0.00133530835816368	0.000380865065436951	0.00016306498310624	7.41204468664726e-05	3.76303807168245e-05	2.16659767763535e-05	1.3683774806118e-05	5.70157283588251e-06	4.561258268706e-06	1.1403145671765e-06
LSK_D2_exp2_library_d2B_2	HSPC	symmetric	1	0.00129018734442552	0.00032700117909079	0.000116336957945762	6.39329228350583e-05	3.66828245774925e-05	2.09616140442814e-05	7.33656491549849e-06	3.14424210664221e-06	2.09616140442814e-06	0
LSK_D2_exp2_library_d2B_3	HSPC	symmetric	1	0.000959343985517081	0.000244660730894363	8.59114016880968e-05	3.85978761207391e-05	2.49018555617672e-05	1.30734741699278e-05	8.71564944661852e-06	6.84801027948598e-06	4.35782472330926e-06	0
LSK_D2_exp2_library_d2B_4	HSPC	symmetric	1	0.000899334386956659	0.000225273584208322	9.56239432967616e-05	4.57586967923154e-05	2.40526483139094e-05	1.34929490541443e-05	7.03979950651005e-06	5.27984962988254e-06	3.51989975325503e-06	1.75994987662751e-06
LSK_D2_exp2_library_d2B_5	HSPC	symmetric	1	0.00103717748906823	0.000268956291842027	0.000104112112971107	4.33800470712947e-05	2.28731157285008e-05	1.65632906999489e-05	6.30982502855196e-06	3.15491251427598e-06	2.36618438570698e-06	0
LK_D4_well1_exp1_library_d4_1_1	HSPC	symmetric	1	0.00640185502570824	0.00241959874987398	0.000781328762980139	0.000453674765601371	0.000201633229156165	0.000100816614578082	2.52041536445206e-05	0	0	0
LK_D4_well1_exp1_library_d4_1_2	HSPC	symmetric	1	0.00487304932995572	0.00170169976601628	0.000638137412256106	0.000367412449480788	0.000251387465434223	3.86749946821882e-05	0	0	0	0
LK_D4_well1_exp1_library_LK_d4_1	HSPC	symmetric	1	0.00480230211525525	0.0011959040287017	0.0004671500112116	0.000168174004036176	7.4744001793856e-05	7.4744001793856e-05	3.7372000896928e-05	3.7372000896928e-05	3.7372000896928e-05	0
LK_D4_well2_exp1_library_LK_d4_2	HSPC	symmetric	1	0.00386428626632661	0.000985392997913286	0.000405750057964294	0.000173892881984697	9.66071566581652e-05	5.79642939948991e-05	1.9321431331633e-05	0	0	0
LK_LSK_D4_exp3_library_d4_all_1	HSPC	symmetric	1	0.0108305838473677	0.00430354325060967	0.00200832018361785	0.00114761153349591	0.000573805766747956	0.000358628604217472	7.17257208434945e-05	0	0	0
LK_LSK_D4_exp3_library_d4_EPO_1	HSPC	symmetric	1	0.00949950932286556	0.00368989205103042	0.00172718351324828	0.000628066732090285	0.0002747791952895	0.000157016683022571	7.85083415112856e-05	3.92541707556428e-05	0	0
LK_LSK_D4_exp3_library_d4_EPO_2	HSPC	symmetric	1	0.00918970752756912	0.0029167332587502	0.00115870225347611	0.000599328751797986	0.000479463001438389	0.00027968675083906	0.000119865750359597	3.99552501198657e-05	0	0
LK_LSK_D4_exp3_library_d4_G_1	HSPC	symmetric	1	0.00375546934509575	0.00108058316061717	0.00051371986324423	0.000230288214557758	7.08579121716179e-05	5.31434341287134e-05	1.77144780429045e-05	0	0	0
LK_LSK_D4_exp3_library_d4_G_2	HSPC	symmetric	1	0.00486125895961962	0.00161450571286637	0.000674189198779363	0.000248385494287134	0.000124192747143567	7.09672840820382e-05	3.54836420410191e-05	0	0	0
LK_LSK_D4_exp3_library_d4_G_3	HSPC	symmetric	1	0.00346816990729527	0.0010349459405897	0.000495452843899324	0.00019818113755973	0.000110100631977628	6.60603791865765e-05	3.30301895932883e-05	1.10100631977628e-05	0	0
LK_LSK_D4_exp3_library_d4_M_1	HSPC	symmetric	1	0.00306801736613603	0.000974433188615533	0.000385914134105162	7.71828268210323e-05	2.89435600578871e-05	9.64785335262904e-06	0	0	0	0
LK_LSK_D4_exp3_library_d4_M_2	HSPC	symmetric	1	0.00311385083071207	0.000812767843948574	0.000274441090164454	8.44434123582934e-05	3.166627963436e-05	3.166627963436e-05	2.11108530895734e-05	0	0	0
LK_LSK_D4_exp3_library_d4_M_3	HSPC	symmetric	1	0.00256943012577519	0.000753382289964948	0.000325143935669083	0.000142746118098622	8.72337388380466e-05	5.55123792605751e-05	7.93033989436787e-06	7.93033989436787e-06	0	0
LK_LSK_D4_exp3_library_d4_SCF_1	HSPC	symmetric	1	0.00302769715862267	0.000770360815507542	0.000322476620445018	0.000116449890716256	3.5830735605002e-05	1.7915367802501e-05	0	0	0	0
LK_LSK_D4_exp3_library_d4_SCF_2	HSPC	symmetric	1	0.00231814919794103	0.00056792073891651	0.000222005379758272	0.000129072895208298	5.16291580833191e-05	2.06516632333277e-05	1.03258316166638e-05	5.16291580833191e-06	0	0
LK_LSK_D4_exp3_library_d4_SCF_3	HSPC	symmetric	1	0.0013294676823883	0.000371377122545088	0.000124832646233643	6.55371392726626e-05	3.12081615584108e-05	1.87248969350465e-05	3.12081615584108e-06	3.12081615584108e-06	3.12081615584108e-06	0
LSK_D4_well1_exp1_library_LSK_d4_1_1	HSPC	symmetric	1	0.000769609541699342	0.000131307789105101	2.18846315175168e-05	7.29487717250561e-06	3.6474385862528e-06	3.6474385862528e-06	0	0	0	0
LSK_D4_well1_exp1_library_LSK_d4_1_2	HSPC	symmetric	1	0.00054417768562004	0.000121214934711573	3.35275351329883e-05	1.03161646563041e-05	7.73712349222806e-06	0	0	0	0	0
LSK_D4_well1_exp1_library_LSK_d4_1_3	HSPC	symmetric	1	0.000461143313690058	9.65183679816401e-05	3.48538551044811e-05	1.07242631090711e-05	8.04319733180334e-06	0	0	0	0	0
LSK_D4_well2_exp1_library_LSK_d4_2_1	HSPC	symmetric	1	0.00052621986749527	7.70077854871127e-05	1.79684832803263e-05	7.70077854871127e-06	2.56692618290376e-06	2.56692618290376e-06	2.56692618290376e-06	2.56692618290376e-06	2.56692618290376e-06	0
LSK_D4_well2_exp1_library_LSK_d4_2_2	HSPC	symmetric	1	0.00038614717547719	7.18891018175619e-05	1.6431794701157e-05	4.10794867528925e-06	0	0	0	0	0	0
LSK_D4_well2_exp1_library_LSK_d4_2_3	HSPC	symmetric	1	0.000466853408029879	8.65386805128555e-05	2.96053380701874e-05	1.13866684885336e-05	4.55466739541345e-06	4.55466739541345e-06	4.55466739541345e-06	0	0	0
LK_D2_exp1_library_d2_1	HSPC	asymmetric	1	0.000165223712907276	0	0	0	0	0	0	0	0	0
LK_D2_exp1_library_d2_2	HSPC	asymmetric	1	0.000283334277780926	5.66668555561852e-05	3.77779037041235e-05	0	0	0	0	0	0	0
LK_D2_exp1_library_d2_3	HSPC	asymmetric	1	0.000260790194288695	5.58836130618632e-05	1.86278710206211e-05	0	0	0	0	0	0	0
LK_LSK_D2_exp3_library_d2_1	HSPC	asymmetric	1	0.000195401550185631	0.000104214160099003	2.60535400247509e-05	2.60535400247509e-05	0	0	0	0	0	0
LK_LSK_D2_exp3_library_d2_2	HSPC	asymmetric	1	0.000187600835449054	5.0026889453081e-05	0	0	0	0	0	0	0	0
LK_LSK_D2_exp3_library_d2_3	HSPC	asymmetric	1	8.21467688937568e-05	0	0	0	0	0	0	0	0	0
LK_LSK_D2_exp3_library_d2_4	HSPC	asymmetric	1	0.000367795799771967	0.000147118319908787	0.00011033873993159	9.19489499429917e-05	3.67795799771967e-05	0	0	0	0	0
LK_LSK_D2_exp3_library_d2_5	HSPC	asymmetric	1	0.00020751699808352	8.54481756814492e-05	7.32412934412422e-05	4.88275289608281e-05	1.2206882240207e-05	1.2206882240207e-05	1.2206882240207e-05	0	0	0
LSK_D2_exp1_library_LSK_d2_1	HSPC	asymmetric	1	0.000418278782808742	0.000418278782808742	0.000209139391404371	0.000209139391404371	0.000209139391404371	0.000104569695702186	0	0	0	0
LSK_D2_exp1_library_LSK_d2_2	HSPC	asymmetric	1	9.36724275209592e-05	4.68362137604796e-05	0	0	0	0	0	0	0	0
LSK_D2_exp1_library_LSK_d2_3	HSPC	asymmetric	1	0.000703135986499789	0.000281254394599916	0.000140627197299958	0	0	0	0	0	0	0
LSK_D2_exp2_library_d2A_1	HSPC	asymmetric	NaN	NaN	NaN	NaN	NaN	NaN	NaN	NaN	NaN	NaN	NaN
LSK_D2_exp2_library_d2A_2	HSPC	asymmetric	NaN	NaN	NaN	NaN	NaN	NaN	NaN	NaN	NaN	NaN	NaN
LSK_D2_exp2_library_d2A_3	HSPC	asymmetric	NaN	NaN	NaN	NaN	NaN	NaN	NaN	NaN	NaN	NaN	NaN
LSK_D2_exp2_library_d2A_4	HSPC	asymmetric	NaN	NaN	NaN	NaN	NaN	NaN	NaN	NaN	NaN	NaN	NaN
LSK_D2_exp2_library_d2A_5	HSPC	asymmetric	NaN	NaN	NaN	NaN	NaN	NaN	NaN	NaN	NaN	NaN	NaN
LSK_D2_exp2_library_d2B_1	HSPC	asymmetric	NaN	NaN	NaN	NaN	NaN	NaN	NaN	NaN	NaN	NaN	NaN
LSK_D2_exp2_library_d2B_2	HSPC	asymmetric	NaN	NaN	NaN	NaN	NaN	NaN	NaN	NaN	NaN	NaN	NaN
LSK_D2_exp2_library_d2B_3	HSPC	asymmetric	NaN	NaN	NaN	NaN	NaN	NaN	NaN	NaN	NaN	NaN	NaN
LSK_D2_exp2_library_d2B_4	HSPC	asymmetric	NaN	NaN	NaN	NaN	NaN	NaN	NaN	NaN	NaN	NaN	NaN
LSK_D2_exp2_library_d2B_5	HSPC	asymmetric	NaN	NaN	NaN	NaN	NaN	NaN	NaN	NaN	NaN	NaN	NaN
LK_D4_well1_exp1_library_d4_1_1	HSPC	asymmetric	1	0.000331722536511893	0.000143447583356494	8.0689265638028e-05	3.58618958391235e-05	8.96547395978088e-06	0	0	0	0	0
LK_D4_well1_exp1_library_d4_1_2	HSPC	asymmetric	1	0.000329264916074863	0.000104766109660184	5.98663483772478e-05	2.99331741886239e-05	7.48329354715597e-06	0	0	0	0	0
LK_D4_well1_exp1_library_LK_d4_1	HSPC	asymmetric	1	0.000207425845260319	3.68757058240568e-05	9.2189264560142e-06	4.6094632280071e-06	4.6094632280071e-06	4.6094632280071e-06	4.6094632280071e-06	0	0	0
LK_D4_well2_exp1_library_LK_d4_2	HSPC	asymmetric	1	0.000258422214913311	7.98759573368416e-05	3.2890100079876e-05	4.69858572569657e-06	0	0	0	0	0	0
LK_LSK_D4_exp3_library_d4_all_1	HSPC	asymmetric	1	0.000897806229994535	0.000585525802170349	0.000390350534780233	0.00023421032086814	0.000156140213912093	0	0	0	0	0
LK_LSK_D4_exp3_library_d4_EPO_1	HSPC	asymmetric	1	0.00026598745828833	9.67227121048474e-05	2.41806780262119e-05	8.06022600873728e-06	8.06022600873728e-06	8.06022600873728e-06	8.06022600873728e-06	8.06022600873728e-06	0	0
LK_LSK_D4_exp3_library_d4_EPO_2	HSPC	asymmetric	1	0.000255273525582662	5.95638226359544e-05	2.55273525582662e-05	1.70182350388441e-05	0	0	0	0	0	0
LK_LSK_D4_exp3_library_d4_G_1	HSPC	asymmetric	1	0.000284803312054127	0.000118089178168784	6.9464222452226e-05	4.16785334713356e-05	1.38928444904452e-05	1.38928444904452e-05	6.9464222452226e-06	6.9464222452226e-06	0	0
LK_LSK_D4_exp3_library_d4_G_2	HSPC	asymmetric	1	0.00023259832263381	9.30393290535242e-05	2.65826654438641e-05	0	0	0	0	0	0	0
LK_LSK_D4_exp3_library_d4_G_3	HSPC	asymmetric	1	0.000255032850660049	7.69146692466815e-05	2.83369834066721e-05	1.61925619466698e-05	8.0962809733349e-06	8.0962809733349e-06	0	0	0	0
LK_LSK_D4_exp3_library_d4_M_1	HSPC	asymmetric	1	0.000335179248032644	0.000102011075488196	6.55785485281259e-05	4.37190323520839e-05	2.9146021568056e-05	7.28650539201399e-06	7.28650539201399e-06	7.28650539201399e-06	7.28650539201399e-06	0
LK_LSK_D4_exp3_library_d4_M_2	HSPC	asymmetric	1	0.000352845700575138	8.82114251437846e-05	2.64634275431354e-05	1.76422850287569e-05	8.82114251437846e-06	8.82114251437846e-06	0	0	0	0
LK_LSK_D4_exp3_library_d4_M_3	HSPC	asymmetric	1	0.000256866594499385	8.56221981664618e-05	2.44634851904177e-05	1.22317425952088e-05	6.11587129760441e-06	0	0	0	0	0
LK_LSK_D4_exp3_library_d4_SCF_1	HSPC	asymmetric	1	0.000516610461361843	0.000129152615340461	7.17514529669226e-05	4.30508717801535e-05	1.43502905933845e-05	1.43502905933845e-05	0	0	0	0
LK_LSK_D4_exp3_library_d4_SCF_2	HSPC	asymmetric	1	0.000253034497036429	7.66771203140695e-05	2.30031360942208e-05	2.30031360942208e-05	2.30031360942208e-05	1.53354240628139e-05	7.66771203140695e-06	0	0	0
LK_LSK_D4_exp3_library_d4_SCF_3	HSPC	asymmetric	1	0.000163379115792225	5.99056757904826e-05	3.26758231584451e-05	1.0891941052815e-05	0	0	0	0	0	0
LSK_D4_well1_exp1_library_LSK_d4_1_1	HSPC	asymmetric	1	6.34340666311436e-05	1.26868133262287e-05	0	0	0	0	0	0	0	0
LSK_D4_well1_exp1_library_LSK_d4_1_2	HSPC	asymmetric	1	0.000173229164862196	2.59843747293294e-05	8.66145824310981e-06	8.66145824310981e-06	0	0	0	0	0	0
LSK_D4_well1_exp1_library_LSK_d4_1_3	HSPC	asymmetric	1	0.000121958656015611	2.2867248002927e-05	7.62241600097567e-06	0	0	0	0	0	0	0
LSK_D4_well2_exp1_library_LSK_d4_2_1	HSPC	asymmetric	1	0.000149446369132532	3.39650838937572e-05	6.79301677875144e-06	0	0	0	0	0	0	0
LSK_D4_well2_exp1_library_LSK_d4_2_2	HSPC	asymmetric	1	9.67708768046256e-05	2.41927192011564e-05	0	0	0	0	0	0	0	0
LSK_D4_well2_exp1_library_LSK_d4_2_3	HSPC	asymmetric	1	0.00010958480252174	1.93384945626599e-05	6.44616485421998e-06	0	0	0	0	0	0	0

## Sheet: FigS11G_top_left
sample	kNN_sym	GEMLI_30_sym	GEMLI_50_sym	GEMLI_70_sym	kNN_asym	GEMLI_30_asym	GEMLI_50_asym	GEMLI_70_asym
LK_D2_exp1_library_d2_1	0.116279069767442	0.210526315789474	0.5	0.333333333333333	0.4	1	NA	NA
LK_D2_exp1_library_d2_2	0.140096618357488	0.384615384615385	0.583333333333333	0.666666666666667	0.25	0.333333333333333	NA	NA
LK_D2_exp1_library_d2_3	0.0975609756097561	0.352941176470588	0.75	1	0.222222222222222	0.5	1	1
LK_LSK_D2_exp3_library_d2_1	0.044	0	0	NA	0	0	NA	NA
LK_LSK_D2_exp3_library_d2_2	0.0534351145038168	0.375	0.571428571428571	NA	0.0526315789473684	1	NA	NA
LK_LSK_D2_exp3_library_d2_3	0.0738007380073801	0.2	0.571428571428571	1	0	1	NA	NA
LK_LSK_D2_exp3_library_d2_4	0.024390243902439	0.210526315789474	0.428571428571429	0.333333333333333	0.0833333333333333	0	0	NA
LK_LSK_D2_exp3_library_d2_5	0.0438247011952191	0.148148148148148	0.375	1	0	0	0	0
LSK_D2_exp1_library_LSK_d2_1	0.0967741935483871	0.25	NA	NA	0.5	0.333333333333333	0	NA
LSK_D2_exp1_library_LSK_d2_2	0.117845117845118	0.5625	0.5	1	0.25	NA	NA	NA
LSK_D2_exp1_library_LSK_d2_3	0.108786610878661	0.6	1	NA	0.2	0.5	1	1
LSK_D2_exp2_library_d2A_1	0.0261194029850746	0.0816326530612245	0.2	0.285714285714286	NA	NA	NA	NA
LSK_D2_exp2_library_d2A_2	0.0256696428571429	0.0921052631578947	0.19047619047619	0.4	NA	NA	NA	NA
LSK_D2_exp2_library_d2A_3	0.0323943661971831	0.137142857142857	0.354166666666667	0.380952380952381	NA	NA	NA	NA
LSK_D2_exp2_library_d2A_4	0.0188210227272727	0.0793650793650794	0.0784313725490196	0.15	NA	NA	NA	NA
LSK_D2_exp2_library_d2A_5	0.021342406433653	0.116564417177914	0.19047619047619	0.3	NA	NA	NA	NA
LSK_D2_exp2_library_d2B_1	0.026967528893781	0.0774193548387097	0.175	0.25	NA	NA	NA	NA
LSK_D2_exp2_library_d2B_2	0.0170454545454545	0.112	0.166666666666667	0.3	NA	NA	NA	NA
LSK_D2_exp2_library_d2B_3	0.0183673469387755	0.08	0.0476190476190476	0.125	NA	NA	NA	NA
LSK_D2_exp2_library_d2B_4	0.018905080740449	0.0632183908045977	0.145833333333333	0.294117647058824	NA	NA	NA	NA
LSK_D2_exp2_library_d2B_5	0.0181311018131102	0.108108108108108	0.171428571428571	0.333333333333333	NA	NA	NA	NA
LK_D4_well1_exp1_library_d4_1_1	0.138211382113821	0.326086956521739	0.529411764705882	0.875	0.0952380952380952	0.181818181818182	0.5	1
LK_D4_well1_exp1_library_d4_1_2	0.112359550561798	0.25	0.380952380952381	1	0.0588235294117647	0	0	NA
LK_D4_well1_exp1_library_LK_d4_1	0.0917159763313609	0.358974358974359	0.666666666666667	0.6	0.102564102564103	0	0	0
LK_D4_well2_exp1_library_LK_d4_2	0.141914191419142	0.363636363636364	0.545454545454545	0.75	0.1	0.3	NA	NA
LK_LSK_D4_exp3_library_d4_all_1	0.0784313725490196	0.2	0.272727272727273	0.666666666666667	0.0666666666666667	0.0909090909090909	0.2	1
LK_LSK_D4_exp3_library_d4_EPO_1	0.106299212598425	0.228070175438596	0.461538461538462	0.5	0.0714285714285714	0.25	0	0
LK_LSK_D4_exp3_library_d4_EPO_2	0.0987654320987654	0.275	0.294117647058824	0.4	0.142857142857143	0	NA	NA
LK_LSK_D4_exp3_library_d4_G_1	0.0996168582375479	0.369565217391304	0.666666666666667	0.833333333333333	0.037037037037037	0.166666666666667	0.5	0.5
LK_LSK_D4_exp3_library_d4_G_2	0.0427631578947368	0.224489795918367	0.5	0.6	0.111111111111111	0.2	1	NA
LK_LSK_D4_exp3_library_d4_G_3	0.0991735537190083	0.181818181818182	0.411764705882353	0.666666666666667	0.125	0.222222222222222	0.5	1
LK_LSK_D4_exp3_library_d4_M_1	0.0917159763313609	0.259259259259259	0.666666666666667	1	0.0350877192982456	0	0	0
LK_LSK_D4_exp3_library_d4_M_2	0.0623501199040767	0.212121212121212	0.571428571428571	0.333333333333333	0.0909090909090909	0	0	NA
LK_LSK_D4_exp3_library_d4_M_3	0.099236641221374	0.211538461538462	0.266666666666667	0.5	0.0857142857142857	0.333333333333333	0	NA
LK_LSK_D4_exp3_library_d4_SCF_1	0.0557029177718833	0.142857142857143	0.428571428571429	1	0.0454545454545455	0	0	NA
LK_LSK_D4_exp3_library_d4_SCF_2	0.0615079365079365	0.14	0.166666666666667	0	0.115384615384615	0	0	0
LK_LSK_D4_exp3_library_d4_SCF_3	0.0425867507886435	0.0909090909090909	0.0909090909090909	0	0	0	NA	NA
LSK_D4_well1_exp1_library_LSK_d4_1_1	0.0328358208955224	0.333333333333333	0.5	1	0.25	NA	NA	NA
LSK_D4_well1_exp1_library_LSK_d4_1_2	0.0315533980582524	0.1875	0.4	1	0.125	0	NA	NA
LSK_D4_well1_exp1_library_LSK_d4_1_3	0.0285714285714286	0.133333333333333	0.25	NA	0.142857142857143	0	NA	NA
LSK_D4_well2_exp1_library_LSK_d4_2_1	0.0590909090909091	0.363636363636364	0.5	0.5	0.05	0	NA	NA
LSK_D4_well2_exp1_library_LSK_d4_2_2	0.0967741935483871	0.272727272727273	1	NA	0.25	NA	NA	NA
LSK_D4_well2_exp1_library_LSK_d4_2_3	0.0356294536817102	0.133333333333333	0	0	0	0.5	NA	NA

## Sheet: FigS11G_top_middle
sample	kNN_sym	GEMLI_30_sym	GEMLI_50_sym	GEMLI_70_sym	kNN_asym	GEMLI_30_asym	GEMLI_50_asym	GEMLI_70_asym
LK_D2_exp1_library_d2_1	0.238095238095238	0.0634920634920635	0.0317460317460317	0.0158730158730159	0.333333333333333	0.166666666666667	0	0
LK_D2_exp1_library_d2_2	0.273584905660377	0.141509433962264	0.0660377358490566	0.0188679245283019	0.117647058823529	0.0588235294117647	0	0
LK_D2_exp1_library_d2_3	0.146788990825688	0.055045871559633	0.0275229357798165	0.0275229357798165	0.181818181818182	0.0909090909090909	0.0909090909090909	0.0909090909090909
LK_LSK_D2_exp3_library_d2_1	0.164179104477612	0	0	0	NA	NA	NA	NA
LK_LSK_D2_exp3_library_d2_2	0.25	0.160714285714286	0.0714285714285714	0	0.25	0.25	0	0
LK_LSK_D2_exp3_library_d2_3	0.294117647058824	0.0735294117647059	0.0588235294117647	0.0294117647058824	0	0.142857142857143	0	0
LK_LSK_D2_exp3_library_d2_4	0.116279069767442	0.0930232558139535	0.0697674418604651	0.0232558139534884	0.333333333333333	0	0	0
LK_LSK_D2_exp3_library_d2_5	0.174603174603175	0.0634920634920635	0.0476190476190476	0.0317460317460317	0	0	0	0
LSK_D2_exp1_library_LSK_d2_1	0.0981308411214953	0.00467289719626168	0	0	0.333333333333333	0.333333333333333	0	0
LSK_D2_exp1_library_LSK_d2_2	0.106382978723404	0.027355623100304	0.0060790273556231	0.0060790273556231	0.166666666666667	0	0	0
LSK_D2_exp1_library_LSK_d2_3	0.136125654450262	0.0157068062827225	0.0104712041884817	0	1	1	1	1
LSK_D2_exp2_library_d2A_1	0.282828282828283	0.0808080808080808	0.0505050505050505	0.0202020202020202	NA	NA	NA	NA
LSK_D2_exp2_library_d2A_2	0.24468085106383	0.074468085106383	0.0425531914893617	0.0212765957446809	NA	NA	NA	NA
LSK_D2_exp2_library_d2A_3	0.237931034482759	0.0827586206896552	0.0586206896551724	0.0275862068965517	NA	NA	NA	NA
LSK_D2_exp2_library_d2A_4	0.181506849315068	0.0513698630136986	0.0136986301369863	0.0102739726027397	NA	NA	NA	NA
LSK_D2_exp2_library_d2A_5	0.223300970873786	0.0614886731391586	0.0258899676375405	0.00970873786407767	NA	NA	NA	NA
LSK_D2_exp2_library_d2B_1	0.246231155778894	0.0603015075376884	0.0351758793969849	0.0201005025125628	NA	NA	NA	NA
LSK_D2_exp2_library_d2B_2	0.226027397260274	0.0958904109589041	0.047945205479452	0.0205479452054795	NA	NA	NA	NA
LSK_D2_exp2_library_d2B_3	0.202702702702703	0.0540540540540541	0.00900900900900901	0.00900900900900901	NA	NA	NA	NA
LSK_D2_exp2_library_d2B_4	0.25668449197861	0.0588235294117647	0.0374331550802139	0.0267379679144385	NA	NA	NA	NA
LSK_D2_exp2_library_d2B_5	0.23780487804878	0.0975609756097561	0.0365853658536585	0.024390243902439	NA	NA	NA	NA
LK_D4_well1_exp1_library_d4_1_1	0.138775510204082	0.0612244897959184	0.036734693877551	0.0285714285714286	0.0307692307692308	0.0307692307692308	0.0153846153846154	0.0153846153846154
LK_D4_well1_exp1_library_d4_1_2	0.0996677740863787	0.0365448504983389	0.026578073089701	0.0166112956810631	0.02	0	0	0
LK_D4_well1_exp1_library_LK_d4_1	0.0501618122977346	0.0226537216828479	0.0129449838187702	0.00485436893203883	0.0291970802919708	0	0	0
LK_D4_well2_exp1_library_LK_d4_2	0.0678233438485804	0.0189274447949527	0.00946372239747634	0.00473186119873817	0.0220588235294118	0.0220588235294118	0	0
LK_LSK_D4_exp3_library_d4_all_1	0.244897959183673	0.142857142857143	0.0612244897959184	0.0408163265306122	0.0833333333333333	0.0833333333333333	0.0833333333333333	0.0833333333333333
LK_LSK_D4_exp3_library_d4_EPO_1	0.0950704225352113	0.0457746478873239	0.0211267605633803	0.00704225352112676	0.0377358490566038	0.0188679245283019	0	0
LK_LSK_D4_exp3_library_d4_EPO_2	0.0888888888888889	0.0407407407407407	0.0185185185185185	0.00740740740740741	0.0769230769230769	0	0	0
LK_LSK_D4_exp3_library_d4_G_1	0.167741935483871	0.109677419354839	0.0516129032258065	0.032258064516129	0.0208333333333333	0.0208333333333333	0.0208333333333333	0.0104166666666667
LK_LSK_D4_exp3_library_d4_G_2	0.0902777777777778	0.0763888888888889	0.0486111111111111	0.0208333333333333	0.0625	0.015625	0.015625	0
LK_LSK_D4_exp3_library_d4_G_3	0.129496402877698	0.0359712230215827	0.0251798561151079	0.0215827338129496	0.0491803278688525	0.0163934426229508	0.0163934426229508	0.00819672131147541
LK_LSK_D4_exp3_library_d4_M_1	0.148325358851675	0.0669856459330144	0.0287081339712919	0.0191387559808612	0.0303030303030303	0	0	0
LK_LSK_D4_exp3_library_d4_M_2	0.147727272727273	0.0397727272727273	0.0227272727272727	0.00568181818181818	0.0701754385964912	0	0	0
LK_LSK_D4_exp3_library_d4_M_3	0.155378486055777	0.0438247011952191	0.0159362549800797	0.00398406374501992	0.036144578313253	0.0240963855421687	0	0
LK_LSK_D4_exp3_library_d4_SCF_1	0.124260355029586	0.0355029585798817	0.0177514792899408	0.0177514792899408	0.0769230769230769	0	0	0
LK_LSK_D4_exp3_library_d4_SCF_2	0.111111111111111	0.025089605734767	0.00716845878136201	0	0.1	0	0	0
LK_LSK_D4_exp3_library_d4_SCF_3	0.0635294117647059	0.00941176470588235	0.00235294117647059	0	0	0	0	0
LSK_D4_well1_exp1_library_LSK_d4_1_1	0.053921568627451	0.0147058823529412	0.00490196078431373	0.00490196078431373	0.0344827586206897	0	0	0
LSK_D4_well1_exp1_library_LSK_d4_1_2	0.0451388888888889	0.0104166666666667	0.00694444444444444	0.00347222222222222	0.0869565217391304	0	0	0
LSK_D4_well1_exp1_library_LSK_d4_1_3	0.0333333333333333	0.00666666666666667	0.00333333333333333	0	0.0625	0	0	0
LSK_D4_well2_exp1_library_LSK_d4_2_1	0.0738636363636364	0.0113636363636364	0.00284090909090909	0.00284090909090909	0.0303030303030303	0	0	0
LSK_D4_well2_exp1_library_LSK_d4_2_2	0.0995260663507109	0.00710900473933649	0.0023696682464455	0	0.0967741935483871	0	0	0
LSK_D4_well2_exp1_library_LSK_d4_2_3	0.0464396284829721	0.00619195046439629	0	0	0	0.032258064516129	0	0

## Sheet: FigS11G_top_right
	kNN_sym	GEMLI_30_sym	GEMLI_50_sym	GEMLI_70_sym	kNN_asym	GEMLI_30_asym	GEMLI_50_asym	GEMLI_70_asym
LK_D2_exp1_library_d2_1	0.0026861451460886	0.000353440150801131	4.71253534401508e-05	4.71253534401508e-05	9.91342277443659e-05	0	0	0
LK_D2_exp1_library_d2_2	0.00230447560233555	0.00031071581155086	6.47324607397626e-05	1.29464921479525e-05	0.00011333371111237	3.77779037041235e-05	0	0
LK_D2_exp1_library_d2_3	0.00197399133044348	0.000146715571857286	1.33377792597533e-05	0	0.000130395097144347	1.86278710206211e-05	0	0
LK_LSK_D2_exp3_library_d2_1	0.00183544012164591	6.91169920285069e-05	2.30389973428356e-05	0	0.000117240930111379	2.60535400247509e-05	0	0
LK_LSK_D2_exp3_library_d2_2	0.00182170770406065	0.000110183933713345	2.20367867426691e-05	0	0.000225121002538865	0	0	0
LK_LSK_D2_exp3_library_d2_3	0.00230294244478902	0.000183501390023029	2.75252085034544e-05	0	8.21467688937568e-05	0	0	0
LK_LSK_D2_exp3_library_d2_4	0.0023908859427861	0.000179316445708957	4.7817718855722e-05	2.3908859427861e-05	0.000202287689874582	0.00011033873993159	3.67795799771967e-05	0
LK_LSK_D2_exp3_library_d2_5	0.00164201365608024	0.000157359642041023	3.4208617835005e-05	0	0.00012206882240207	7.32412934412422e-05	1.2206882240207e-05	1.2206882240207e-05
LSK_D2_exp1_library_LSK_d2_1	0.000523579789820113	8.01397637479765e-06	0	0	0.000104569695702186	0.000209139391404371	0.000209139391404371	0
LSK_D2_exp1_library_LSK_d2_2	0.000420549796627255	1.12360632686671e-05	3.21030379104775e-06	0	0.000140508641281439	0	0	0
LSK_D2_exp1_library_LSK_d2_3	0.000689081774272339	6.47025140161821e-06	0	0	0.000562508789199831	0.000140627197299958	0	0
LSK_D2_exp2_library_d2A_1	0.00274354911189423	0.000236512854473641	5.25584121052535e-05	1.31396030263134e-05	NA	NA	NA	NA
LSK_D2_exp2_library_d2A_2	0.0018622470474425	0.000147187910966246	3.62636882090751e-05	6.39947438983678e-06	NA	NA	NA	NA
LSK_D2_exp2_library_d2A_3	0.00165051653719869	0.000120925762793305	2.48258188516057e-05	1.04108272603508e-05	NA	NA	NA	NA
LSK_D2_exp2_library_d2A_4	0.00138933375839672	8.74933311476762e-05	2.36332561146022e-05	8.54819902017526e-06	NA	NA	NA	NA
LSK_D2_exp2_library_d2A_5	0.00109644335123544	4.99013408906142e-05	1.17822610436172e-05	2.42575962662708e-06	NA	NA	NA	NA
LSK_D2_exp2_library_d2B_1	0.00201607615476805	0.00016306498310624	3.76303807168245e-05	1.3683774806118e-05	NA	NA	NA	NA
LSK_D2_exp2_library_d2B_2	0.00199449757631338	0.000116336957945762	3.66828245774925e-05	7.33656491549849e-06	NA	NA	NA	NA
LSK_D2_exp2_library_d2B_3	0.00149722406565125	8.59114016880968e-05	2.49018555617672e-05	8.71564944661852e-06	NA	NA	NA	NA
LSK_D2_exp2_library_d2B_4	0.00146134504755971	9.56239432967616e-05	2.40526483139094e-05	7.03979950651005e-06	NA	NA	NA	NA
LSK_D2_exp2_library_d2B_5	0.00166579380753772	0.000104112112971107	2.28731157285008e-05	6.30982502855196e-06	NA	NA	NA	NA
LK_D4_well1_exp1_library_d4_1_1	0.00534328057263837	0.000781328762980139	0.000201633229156165	2.52041536445206e-05	0.000170344005235837	8.0689265638028e-05	8.96547395978088e-06	0
LK_D4_well1_exp1_library_d4_1_2	0.00458298686983931	0.000638137412256106	0.000251387465434223	0	0.000239465393508991	5.98663483772478e-05	7.48329354715597e-06	0
LK_D4_well1_exp1_library_LK_d4_1	0.00573660213767845	0.0004671500112116	7.4744001793856e-05	3.7372000896928e-05	0.000161331212980248	9.2189264560142e-06	4.6094632280071e-06	4.6094632280071e-06
LK_D4_well2_exp1_library_LK_d4_2	0.00502357214622459	0.000405750057964294	9.66071566581652e-05	1.9321431331633e-05	0.000126861814593807	3.2890100079876e-05	0	0
LK_LSK_D4_exp3_library_d4_all_1	0.0101133266389327	0.00200832018361785	0.000573805766747956	7.17257208434945e-05	0.000546490748692326	0.000390350534780233	0.000156140213912093	0
LK_LSK_D4_exp3_library_d4_EPO_1	0.00891069676153091	0.00172718351324828	0.0002747791952895	7.85083415112856e-05	0.000209565876227169	2.41806780262119e-05	8.06022600873728e-06	8.06022600873728e-06
LK_LSK_D4_exp3_library_d4_EPO_2	0.0087501997762506	0.00115870225347611	0.000479463001438389	0.000119865750359597	0.000102109410233065	2.55273525582662e-05	0	0
LK_LSK_D4_exp3_library_d4_G_1	0.00416290234008255	0.00051371986324423	7.08579121716179e-05	1.77144780429045e-05	0.000361213956751575	6.9464222452226e-05	1.38928444904452e-05	6.9464222452226e-06
LK_LSK_D4_exp3_library_d4_G_2	0.00516286991696828	0.000674189198779363	0.000124192747143567	3.54836420410191e-05	0.000212661323550912	2.65826654438641e-05	0	0
LK_LSK_D4_exp3_library_d4_G_3	0.00360029066566842	0.000495452843899324	0.000110100631977628	3.30301895932883e-05	0.000170021900440033	2.83369834066721e-05	8.0962809733349e-06	0
LK_LSK_D4_exp3_library_d4_M_1	0.00296189097925712	0.000385914134105162	2.89435600578871e-05	0	0.000400757796560769	6.55785485281259e-05	2.9146021568056e-05	7.28650539201399e-06
LK_LSK_D4_exp3_library_d4_M_2	0.00412717177901159	0.000274441090164454	3.166627963436e-05	2.11108530895734e-05	0.000352845700575138	2.64634275431354e-05	8.82114251437846e-06	0
LK_LSK_D4_exp3_library_d4_M_3	0.00280734032260623	0.000325143935669083	8.72337388380466e-05	7.93033989436787e-06	0.000195707881523341	2.44634851904177e-05	6.11587129760441e-06	0
LK_LSK_D4_exp3_library_d4_SCF_1	0.00318893546884518	0.000322476620445018	3.5830735605002e-05	0	0.000301356102461075	7.17514529669226e-05	1.43502905933845e-05	0
LK_LSK_D4_exp3_library_d4_SCF_2	0.002442059177341	0.000222005379758272	5.16291580833191e-05	1.03258316166638e-05	0.00017635737672236	2.30031360942208e-05	2.30031360942208e-05	7.66771203140695e-06
LK_LSK_D4_exp3_library_d4_SCF_3	0.00189433540659553	0.000124832646233643	3.12081615584108e-05	3.12081615584108e-06	0.000125257322107373	3.26758231584451e-05	0	0
LSK_D4_well1_exp1_library_LSK_d4_1_1	0.00118177010194591	2.18846315175168e-05	3.6474385862528e-06	0	3.80604399786862e-05	0	0	0
LSK_D4_well1_exp1_library_LSK_d4_1_2	0.00102903742446633	3.35275351329883e-05	7.73712349222806e-06	0	0.000121260415403537	8.66145824310981e-06	0	0
LSK_D4_well1_exp1_library_LSK_d4_1_3	0.000911562364271045	3.48538551044811e-05	8.04319733180334e-06	0	9.1468992011708e-05	7.62241600097567e-06	0	0
LSK_D4_well2_exp1_library_LSK_d4_2_1	0.00106270743972216	1.79684832803263e-05	2.56692618290376e-06	2.56692618290376e-06	0.000129067318796277	6.79301677875144e-06	0	0
LSK_D4_well2_exp1_library_LSK_d4_2_2	0.000805157940356693	1.6431794701157e-05	0	0	5.44336182026019e-05	0	0	0
LSK_D4_well2_exp1_library_LSK_d4_2_3	0.00092459748126893	2.96053380701874e-05	4.55466739541345e-06	4.55466739541345e-06	0.00014826179164706	6.44616485421998e-06	0	0

## Sheet: FigS11G_bottom_left
	Hamange1	Hamange2	Hamange3	Hamange4	Hamange5	Hamange6	Hamange7	Hamange8
kNN_sym	0.154545454545455	0.139784946236559	0.100917431192661	0.0227272727272727	0.207142857142857	0.121739130434783	0.0794701986754967	0.0709677419354839
GEMLI_30_sym	0.227272727272727	0.225806451612903	0.229357798165138	0.0909090909090909	0.235714285714286	0.208695652173913	0.145695364238411	0.103225806451613
GEMLI_50_sym	0.209090909090909	0.193548387096774	0.192660550458716	0.0454545454545455	0.228571428571429	0.182608695652174	0.0860927152317881	0.0838709677419355
GEMLI_70_sym	0.2	0.129032258064516	0.165137614678899	0.0227272727272727	0.192857142857143	0.121739130434783	0.0728476821192053	0.0451612903225806
kNN_asym	0	0	0	0	NA	NA	0	0
GEMLI_30_asym	0.142857142857143	0	0	0	NA	NA	0	0
GEMLI_50_asym	0.142857142857143	0	0	0	NA	NA	0	0
GEMLI_70_asym	0.142857142857143	0	0	0	NA	NA	0	0

## Sheet: FigS11G_bottom_middle
	Hamange1	Hamange2	Hamange3	Hamange4	Hamange5	Hamange6	Hamange7	Hamange8
kNN_sym	0.154545454545455	0.139784946236559	0.100917431192661	0.0227272727272727	0.207142857142857	0.121739130434783	0.0794701986754967	0.0709677419354839
GEMLI_30_sym	0.227272727272727	0.225806451612903	0.229357798165138	0.0909090909090909	0.235714285714286	0.208695652173913	0.145695364238411	0.103225806451613
GEMLI_50_sym	0.209090909090909	0.193548387096774	0.192660550458716	0.0454545454545455	0.228571428571429	0.182608695652174	0.0860927152317881	0.0838709677419355
GEMLI_70_sym	0.2	0.129032258064516	0.165137614678899	0.0227272727272727	0.192857142857143	0.121739130434783	0.0728476821192053	0.0451612903225806
kNN_asym	0	0	0	0	NA	NA	0	0
GEMLI_30_asym	0.142857142857143	0	0	0	NA	NA	0	0
GEMLI_50_asym	0.142857142857143	0	0	0	NA	NA	0	0
GEMLI_70_asym	0.142857142857143	0	0	0	NA	NA	0	0

## Sheet: FigS11G_bottom_right
	Hamange1	Hamange2	Hamange3	Hamange4	Hamange5	Hamange6	Hamange7	Hamange8
kNN_sym	0.0143916266899259	0.00319897632757518	0.00352733686067019	0.00502933780385583	0.00763665594855305	0.00433044636908728	0.00223713646532438	0.00299009530928798
GEMLI_30_sym	0.00370693414740515	0.000639795265515035	0.000881834215167548	0.000838222967309304	0.00180868167202572	0.00266489007328448	0.00111856823266219	0.00112128574098299
GEMLI_50_sym	0.00218054949847362	0	0.000293944738389183	0	0.00140675241157556	0.00266489007328448	0.000745712155108128	0.000373761913660998
GEMLI_70_sym	0.000872219799389446	0	0.000293944738389183	0	0.000401929260450161	0.00199866755496336	0.000186428038777032	0
kNN_asym	0	0	0	0	0	0	0	0
GEMLI_30_asym	0	0	0	0	0	0	0	0
GEMLI_50_asym	0	0	0	0	0	0	0	0
GEMLI_70_asym	0	0	0	0	0	0	0	0
