# Supplementary material for: Gene-expression memory-based prediction of cell lineages from scRNA-seq datasets
Source: Nat Commun. 2024 Mar 29;15:2744. doi: 10.1038/s41467-024-47158-y (PMC10980719; doi:10.1038/s41467-024-47158-y)
Supplement: Supplementary file 11 — Source Data [file 41467_2024_47158_MOESM11_ESM.zip › Source Data files/Source Data file 4b.xls]

## Sheet: sourcedata_4b_1
Mouse 1
percentage	precision	sensitivity
0	0.0372634	1
10	0.31875	0.133858
20	0.418919	0.0813648
30	0.45283	0.0629921
40	0.5	0.0393701
50	0.6875	0.0288714
60	0.888889	0.0209974
70	0.888889	0.0209974
80	1	0.015748
90	1	0.00787402
100	NA	0
Mouse 2
percentage	precision	sensitivity
0	0.0295139	1
10	0.259259	0.205882
20	0.307692	0.117647
30	0.375	0.0882353
40	0.75	0.0882353
50	1	0.0882353
60	1	0.0882353
70	1	0.0294118
80	1	0.0294118
90	1	0.0294118
100	NA	0
