# Supplementary material for: Gene-expression memory-based prediction of cell lineages from scRNA-seq datasets
Source: Nat Commun. 2024 Mar 29;15:2744. doi: 10.1038/s41467-024-47158-y (PMC10980719; doi:10.1038/s41467-024-47158-y)
Supplement: Supplementary file 11 — Source Data [file 41467_2024_47158_MOESM11_ESM.zip › Source Data files/Source Data file S6a.csv]

	CV2_of_means	IntraCV2	Corr	standard	Negbinom	Bimod	Poisson	LR	Roc	Ttest	MAST	Machinelearning
ENSMUSG00000000001	1	0	0	0	0	0	0	0	0	0	0	0
ENSMUSG00000000028	0	0	0	0	0	0	0	0	0	1	1	0
ENSMUSG00000000037	3	0	3	0	0	0	0	0	0	3	0	0
ENSMUSG00000000056	0	0	0	0	0	0	0	0	0	3	0	0
ENSMUSG00000000078	3	3	3	0	0	0	0	0	0	3	3	3
ENSMUSG00000000085	1	0	1	0	0	0	0	0	0	1	1	0
ENSMUSG00000000088	2	2	2	0	0	0	0	0	0	2	2	0
ENSMUSG00000000103	3	0	3	0	0	0	0	0	0	0	0	0
ENSMUSG00000000120	0	0	0	0	0	0	0	0	0	1	1	0
ENSMUSG00000000127	0	0	0	0	0	0	0	0	0	1	1	0
ENSMUSG00000000131	1	0	0	0	0	0	0	0	0	1	1	0
ENSMUSG00000000134	0	0	0	0	0	0	0	0	0	1	1	0
ENSMUSG00000000142	1	0	1	0	0	0	0	0	0	1	1	0
ENSMUSG00000000148	0	0	0	0	0	0	0	0	0	1	0	0
ENSMUSG00000000149	0	0	0	0	0	0	0	0	0	1	1	0
ENSMUSG00000000154	0	0	0	0	0	0	0	0	0	3	0	0
ENSMUSG00000000168	0	0	0	0	0	0	0	0	0	1	1	0
ENSMUSG00000000171	2	0	2	0	0	0	0	0	0	2	2	2
ENSMUSG00000000184	3	0	3	0	0	0	0	0	0	3	3	0
ENSMUSG00000000194	1	1	1	0	0	0	0	0	0	1	1	0
ENSMUSG00000000244	0	0	0	0	0	0	0	0	0	3	0	0
ENSMUSG00000000253	1	0	0	0	0	0	0	0	0	1	0	0
ENSMUSG00000000275	0	0	0	0	0	0	0	0	0	1	1	0
ENSMUSG00000000276	0	0	0	0	0	0	0	0	0	1	1	0
ENSMUSG00000000278	1	0	1	0	0	0	0	0	0	1	1	0
ENSMUSG00000000282	0	0	0	0	0	0	0	0	0	1	1	0
ENSMUSG00000000295	2	0	2	0	0	0	0	0	0	2	2	0
ENSMUSG00000000296	1	0	1	0	0	0	0	0	0	1	1	0
ENSMUSG00000000301	0	0	0	0	0	0	0	0	0	3	0	0
ENSMUSG00000000303	1	1	1	0	0	0	0	0	0	1	1	0
ENSMUSG00000000308	0	0	0	0	0	0	0	0	0	1	0	0
ENSMUSG00000000318	3	0	3	0	0	0	0	0	0	0	0	0
ENSMUSG00000000320	0	0	0	0	0	0	0	0	0	3	3	0
ENSMUSG00000000325	1	0	0	0	0	0	0	0	0	1	0	0
ENSMUSG00000000326	0	0	0	0	0	0	0	0	0	3	0	0
ENSMUSG00000000339	0	0	0	0	0	0	0	0	0	0	1	0
ENSMUSG00000000340	0	0	1	0	0	0	0	0	0	1	1	0
ENSMUSG00000000346	1	0	1	0	0	0	0	0	0	1	1	0
ENSMUSG00000000355	0	0	0	0	0	0	0	0	0	1	1	0
ENSMUSG00000000365	3	0	3	0	0	0	0	0	0	3	3	3
ENSMUSG00000000374	0	0	0	0	0	0	0	0	0	1	1	0
ENSMUSG00000000378	1	0	0	0	0	0	0	0	0	1	1	0
ENSMUSG00000000384	0	0	0	0	0	0	0	0	0	1	1	0
ENSMUSG00000000399	0	1	1	0	0	0	0	0	0	1	0	0
ENSMUSG00000000402	0	0	0	0	0	0	0	0	0	3	0	0
ENSMUSG00000000409	0	0	0	0	0	0	0	0	0	3	3	0
ENSMUSG00000000416	3	0	3	0	0	0	0	0	0	3	3	0
ENSMUSG00000000420	0	0	0	0	0	0	0	0	0	1	1	0
ENSMUSG00000000439	0	0	0	0	0	0	0	0	0	1	0	0
ENSMUSG00000000441	0	0	0	0	0	0	0	0	0	1	0	0
ENSMUSG00000000486	1	1	1	0	0	0	0	0	0	1	1	0
ENSMUSG00000000531	0	0	0	0	0	0	0	0	0	3	3	0
ENSMUSG00000000532	0	0	0	0	0	0	0	0	0	1	0	0
ENSMUSG00000000538	0	0	0	0	0	0	0	0	0	3	0	0
ENSMUSG00000000544	0	0	0	0	0	0	0	0	0	1	1	0
ENSMUSG00000000552	0	0	0	0	0	0	0	0	0	1	1	0
ENSMUSG00000000555	3	0	3	0	0	0	0	0	0	0	0	0
ENSMUSG00000000561	2	0	2	0	0	0	0	0	0	2	0	0
ENSMUSG00000000563	2	2	2	0	0	0	0	0	0	2	2	0
ENSMUSG00000000567	3	0	3	0	0	0	0	0	0	0	0	0
ENSMUSG00000000568	2	2	2	0	0	0	0	0	0	2	2	0
ENSMUSG00000000579	0	0	0	0	0	0	0	0	0	3	0	0
ENSMUSG00000000581	0	0	3	0	0	0	0	0	0	0	3	0
ENSMUSG00000000594	0	0	0	0	0	0	0	0	0	3	3	0
ENSMUSG00000000600	0	0	1	0	0	0	0	0	0	1	1	0
ENSMUSG00000000605	0	0	0	0	0	0	0	0	0	3	0	0
ENSMUSG00000000627	3	0	3	0	0	0	0	0	0	3	0	0
ENSMUSG00000000628	1	0	1	0	0	0	0	0	0	1	0	0
ENSMUSG00000000631	0	0	0	0	0	0	0	0	0	1	1	0
ENSMUSG00000000690	3	0	3	0	0	0	0	0	0	0	0	0
ENSMUSG00000000708	1	0	0	0	0	0	0	0	0	1	1	0
ENSMUSG00000000711	0	0	0	0	0	0	0	0	0	1	0	0
ENSMUSG00000000730	1	0	1	0	0	0	0	0	0	1	1	0
ENSMUSG00000000738	0	0	0	0	0	0	0	0	0	1	1	0
ENSMUSG00000000739	0	0	0	0	0	0	0	0	0	3	0	0
ENSMUSG00000000740	2	2	2	0	0	0	0	0	0	2	0	0
ENSMUSG00000000743	0	0	0	0	0	0	0	0	0	1	1	0
ENSMUSG00000000751	1	0	1	0	0	0	0	0	0	1	1	0
ENSMUSG00000000759	1	0	0	0	0	0	0	0	0	1	0	0
ENSMUSG00000000776	0	0	0	0	0	0	0	0	0	1	1	0
ENSMUSG00000000782	0	0	0	0	0	0	0	0	0	1	1	0
ENSMUSG00000000787	1	1	1	0	0	0	0	0	0	1	0	0
ENSMUSG00000000804	0	0	0	0	0	0	0	0	0	1	1	0
ENSMUSG00000000811	3	0	0	0	0	0	0	0	0	3	0	0
ENSMUSG00000000823	0	0	0	0	0	0	0	0	0	3	3	0
ENSMUSG00000000826	1	0	1	0	0	0	0	0	0	1	1	0
ENSMUSG00000000827	0	0	0	0	0	0	0	0	0	2	0	0
ENSMUSG00000000838	2	0	2	0	0	0	0	0	0	2	0	0
ENSMUSG00000000861	0	0	3	0	0	0	0	0	0	0	0	0
ENSMUSG00000000876	0	0	0	0	0	0	0	0	0	1	1	0
ENSMUSG00000000881	0	0	0	0	0	0	0	0	0	3	3	0
ENSMUSG00000000884	1	0	0	0	0	0	0	0	0	1	0	0
ENSMUSG00000000901	0	0	0	0	0	0	0	0	0	1	0	0
ENSMUSG00000000902	0	0	0	0	0	0	0	0	0	2	2	0
ENSMUSG00000000916	0	0	0	0	0	0	0	0	0	1	1	0
ENSMUSG00000000934	0	0	0	0	0	0	0	0	0	1	0	0
ENSMUSG00000000938	0	0	3	0	0	0	0	0	0	0	0	0
ENSMUSG00000000948	0	0	0	0	0	0	0	0	0	1	1	0
ENSMUSG00000000957	0	0	0	0	0	0	0	0	0	3	0	0
ENSMUSG00000000958	0	0	0	0	0	0	0	0	0	1	0	0
ENSMUSG00000000959	0	0	0	0	0	0	0	0	0	2	0	0
ENSMUSG00000000976	1	0	1	0	0	0	0	0	0	1	1	0
ENSMUSG00000000982	3	0	3	0	0	0	0	0	0	0	0	0
ENSMUSG00000001016	2	0	2	0	0	0	0	0	0	2	2	0
ENSMUSG00000001017	0	0	2	0	0	0	0	0	0	0	0	0
ENSMUSG00000001018	0	0	0	0	0	0	0	0	0	1	1	0
ENSMUSG00000001025	3	0	3	0	0	3	3	0	0	3	3	3
ENSMUSG00000001034	0	0	0	0	0	0	0	0	0	1	1	0
ENSMUSG00000001036	0	0	1	0	0	0	0	0	0	1	1	0
ENSMUSG00000001039	1	0	1	0	0	0	0	0	0	1	0	0
ENSMUSG00000001052	0	0	0	0	0	0	0	0	0	1	1	0
ENSMUSG00000001053	1	0	1	0	0	0	0	0	0	1	1	0
ENSMUSG00000001054	0	0	0	0	0	0	0	0	0	1	1	0
ENSMUSG00000001056	2	2	2	0	0	0	0	0	0	2	2	0
ENSMUSG00000001062	0	0	0	0	0	0	0	0	0	1	0	0
ENSMUSG00000001065	0	0	0	0	0	0	0	0	0	3	0	0
ENSMUSG00000001082	0	0	0	0	0	0	0	0	0	1	1	0
ENSMUSG00000001089	0	0	0	0	0	0	0	0	0	1	0	0
ENSMUSG00000001098	0	0	0	0	0	0	0	0	0	3	3	0
ENSMUSG00000001100	2	0	2	0	0	0	0	0	0	2	2	0
ENSMUSG00000001105	0	0	0	0	0	0	0	0	0	2	0	0
ENSMUSG00000001120	0	0	0	0	0	0	0	0	0	3	0	0
ENSMUSG00000001123	3	0	3	0	0	0	0	0	0	3	0	0
ENSMUSG00000001127	0	0	0	0	0	0	0	0	0	1	0	0
ENSMUSG00000001128	0	0	3	0	0	0	0	0	0	3	3	0
ENSMUSG00000001134	0	0	0	0	0	0	0	0	0	1	1	0
ENSMUSG00000001138	0	0	0	0	0	0	0	0	0	1	0	0
ENSMUSG00000001143	0	0	0	0	0	0	0	0	0	1	0	0
ENSMUSG00000001150	1	1	1	0	0	0	0	0	0	1	1	0
ENSMUSG00000001151	0	0	0	0	0	0	0	0	0	2	2	0
ENSMUSG00000001156	0	0	0	0	0	0	0	0	0	3	0	0
ENSMUSG00000001157	0	0	0	0	0	0	0	0	0	3	3	0
ENSMUSG00000001158	2	0	2	0	0	0	0	0	0	2	2	2
ENSMUSG00000001173	0	0	0	0	0	0	0	0	0	1	1	0
ENSMUSG00000001175	2	2	2	0	0	0	0	0	0	2	2	0
ENSMUSG00000001211	0	0	1	0	0	0	0	0	0	1	1	0
ENSMUSG00000001228	2	0	2	0	0	0	0	0	0	2	2	0
ENSMUSG00000001229	0	0	0	0	0	0	0	0	0	1	1	0
ENSMUSG00000001240	0	0	0	0	0	0	0	0	0	3	0	0
ENSMUSG00000001247	1	0	1	0	0	0	0	0	0	1	0	0
ENSMUSG00000001248	0	0	0	0	0	0	0	0	0	3	0	0
ENSMUSG00000001270	1	1	1	0	0	0	0	0	0	1	1	0
ENSMUSG00000001280	0	0	0	0	0	0	0	0	0	1	1	0
ENSMUSG00000001281	3	0	3	0	0	0	0	0	0	3	0	0
ENSMUSG00000001285	1	0	1	0	0	0	0	0	0	1	1	0
ENSMUSG00000001288	0	0	0	0	0	0	0	0	0	3	3	0
ENSMUSG00000001289	0	0	2	0	0	0	0	0	0	2	2	0
ENSMUSG00000001300	0	0	0	0	0	0	0	0	0	3	0	0
ENSMUSG00000001305	0	0	0	0	0	0	0	0	0	2	0	0
ENSMUSG00000001313	1	0	1	0	0	0	0	0	0	1	1	0
ENSMUSG00000001323	0	0	0	0	0	0	0	0	0	3	0	0
ENSMUSG00000001366	0	0	0	0	0	0	0	0	0	1	0	0
ENSMUSG00000001376	0	0	0	0	0	0	0	0	0	1	1	0
ENSMUSG00000001380	1	0	0	0	0	0	0	0	0	1	1	0
ENSMUSG00000001403	1	0	1	0	0	1	1	0	0	1	1	0
ENSMUSG00000001415	1	0	1	0	0	0	0	0	0	0	1	0
ENSMUSG00000001416	2	2	2	0	0	0	0	0	0	2	2	0
ENSMUSG00000001418	0	1	0	0	0	0	0	0	0	1	0	0
ENSMUSG00000001419	0	0	0	0	0	0	0	0	0	1	1	0
ENSMUSG00000001420	0	0	3	0	0	0	0	0	0	3	0	0
ENSMUSG00000001424	0	0	0	0	0	0	0	0	0	1	1	0
ENSMUSG00000001435	0	0	0	0	0	0	0	0	0	1	0	0
ENSMUSG00000001436	0	0	0	0	0	0	0	0	0	1	0	0
ENSMUSG00000001440	2	2	2	0	0	0	0	0	0	2	2	0
ENSMUSG00000001441	2	0	2	0	0	0	0	0	0	2	2	0
ENSMUSG00000001445	0	0	0	0	0	0	0	0	0	1	1	0
ENSMUSG00000001467	1	1	1	0	0	0	0	0	0	1	1	0
ENSMUSG00000001472	2	0	0	0	0	0	0	0	0	2	0	0
ENSMUSG00000001473	3	0	3	0	0	0	0	0	0	3	3	0
ENSMUSG00000001482	0	0	0	0	0	0	0	0	0	1	1	0
ENSMUSG00000001504	0	0	0	0	0	0	0	0	0	1	1	0
ENSMUSG00000001507	0	0	3	0	0	0	0	0	0	0	3	0
ENSMUSG00000001517	1	0	0	0	0	0	0	0	0	1	1	0
ENSMUSG00000001518	1	0	1	0	0	0	0	0	0	1	1	0
ENSMUSG00000001521	0	0	0	0	0	0	0	0	0	3	3	0
ENSMUSG00000001524	0	0	0	0	0	0	0	0	0	1	1	0
ENSMUSG00000001525	2	2	2	0	0	0	2	0	0	2	2	0
ENSMUSG00000001542	0	0	1	0	0	0	0	0	0	1	0	0
ENSMUSG00000001552	1	0	1	0	0	0	0	0	0	1	1	1
ENSMUSG00000001555	3	0	3	0	0	0	0	0	0	0	0	0
ENSMUSG00000001569	1	0	1	0	0	0	0	0	0	1	1	0
ENSMUSG00000001576	0	0	0	0	0	0	0	0	0	1	1	0
ENSMUSG00000001583	0	0	1	0	0	0	0	0	0	1	1	0
ENSMUSG00000001588	0	0	0	0	0	0	0	0	0	1	1	0
ENSMUSG00000001604	2	2	2	0	0	0	0	0	0	2	2	0
ENSMUSG00000001627	1	0	1	0	0	0	0	0	0	1	0	0
ENSMUSG00000001630	0	0	0	0	0	0	0	0	0	1	1	0
ENSMUSG00000001632	0	0	0	0	0	0	0	0	0	1	1	0
ENSMUSG00000001642	2	2	2	0	0	0	0	0	0	2	0	0
ENSMUSG00000001655	0	0	0	0	0	0	0	0	0	1	1	0
ENSMUSG00000001661	3	0	3	0	0	0	0	0	0	0	3	0
ENSMUSG00000001663	3	0	3	0	0	0	0	0	0	0	0	0
ENSMUSG00000001665	0	0	0	0	0	0	0	0	0	3	0	0
ENSMUSG00000001666	0	0	0	0	0	0	0	0	0	2	0	0
ENSMUSG00000001674	2	0	2	0	0	0	0	0	0	2	0	0
ENSMUSG00000001687	0	0	0	0	0	0	0	0	0	1	0	0
ENSMUSG00000001707	2	0	2	0	0	0	0	0	0	0	2	0
ENSMUSG00000001729	0	0	0	0	0	0	0	0	0	1	1	0
ENSMUSG00000001750	0	0	0	0	0	0	0	0	0	3	0	0
ENSMUSG00000001751	3	0	3	0	0	0	0	0	0	0	0	0
ENSMUSG00000001755	1	0	0	0	0	0	0	0	0	1	1	0
ENSMUSG00000001761	3	0	3	0	0	0	0	0	0	3	0	0
ENSMUSG00000001767	1	0	0	0	0	0	0	0	0	1	1	0
ENSMUSG00000001768	0	0	0	0	0	0	0	0	0	3	0	0
ENSMUSG00000001774	2	0	2	0	0	0	0	0	0	0	2	0
ENSMUSG00000001783	0	0	0	0	0	0	0	0	0	2	2	0
ENSMUSG00000001785	0	0	0	0	0	0	0	0	0	2	0	0
ENSMUSG00000001786	0	0	0	0	0	0	0	0	0	1	1	0
ENSMUSG00000001794	2	2	2	0	0	0	0	0	0	2	2	0
ENSMUSG00000001802	0	0	3	0	0	0	0	0	0	0	0	0
ENSMUSG00000001827	1	0	1	0	0	0	0	0	0	1	1	0
ENSMUSG00000001829	1	0	0	0	0	0	0	0	0	1	1	0
ENSMUSG00000001833	2	0	2	0	0	0	0	0	0	2	2	0
ENSMUSG00000001844	0	0	0	0	0	0	0	0	0	1	1	0
ENSMUSG00000001847	2	2	2	0	0	0	0	0	0	2	0	0
ENSMUSG00000001855	0	0	0	0	0	0	0	0	0	1	1	0
ENSMUSG00000001891	1	0	1	0	0	0	0	0	0	1	1	0
ENSMUSG00000001909	1	0	1	0	0	0	0	0	0	0	0	0
ENSMUSG00000001910	0	0	0	0	0	0	0	0	0	2	2	0
ENSMUSG00000001911	3	0	3	0	0	0	0	0	0	3	3	0
ENSMUSG00000001918	0	0	0	0	0	0	0	0	0	1	1	0
ENSMUSG00000001924	0	0	0	0	0	0	0	0	0	2	0	0
ENSMUSG00000001942	0	0	0	0	0	0	0	0	0	1	0	0
ENSMUSG00000001948	3	0	3	0	0	0	0	0	0	0	0	0
ENSMUSG00000001962	1	0	1	0	0	0	0	0	0	1	1	0
ENSMUSG00000001964	2	0	2	0	0	0	0	0	0	2	2	0
ENSMUSG00000001983	0	0	0	0	0	0	0	0	0	1	0	0
ENSMUSG00000001985	0	0	0	0	0	0	0	0	0	1	1	0
ENSMUSG00000001995	0	0	0	0	0	0	0	0	0	1	1	0
ENSMUSG00000001998	0	0	0	0	0	0	0	0	0	3	0	0
ENSMUSG00000001999	0	0	0	0	0	0	0	0	0	1	1	0
ENSMUSG00000002006	3	0	3	0	0	0	0	0	0	0	0	0
ENSMUSG00000002012	3	0	3	0	0	0	0	0	0	0	0	0
ENSMUSG00000002014	0	0	0	0	0	0	0	0	0	2	0	0
ENSMUSG00000002015	0	2	2	0	0	0	0	0	0	2	0	0
ENSMUSG00000002017	1	0	0	0	0	0	0	0	0	1	1	0
ENSMUSG00000002028	0	0	1	0	0	0	0	0	0	0	1	0
ENSMUSG00000002031	0	0	0	0	0	0	0	0	0	1	1	0
ENSMUSG00000002043	1	0	0	0	0	0	0	0	0	1	1	0
ENSMUSG00000002052	1	0	1	0	0	0	0	0	0	1	1	0
ENSMUSG00000002055	1	0	1	0	0	0	0	0	0	1	0	0
ENSMUSG00000002058	1	0	1	0	0	0	0	0	0	1	1	0
ENSMUSG00000002059	1	0	1	0	0	0	0	0	0	1	0	0
ENSMUSG00000002064	1	0	1	0	0	0	0	0	0	1	1	0
ENSMUSG00000002068	1	0	1	0	0	0	0	0	0	1	1	0
ENSMUSG00000002076	1	0	0	0	0	0	0	0	0	1	1	0
ENSMUSG00000002083	0	0	1	0	0	0	0	0	0	1	1	0
ENSMUSG00000002102	0	0	0	0	0	0	0	0	0	2	0	0
ENSMUSG00000002103	1	0	1	0	0	0	0	0	0	1	0	0
ENSMUSG00000002104	0	0	3	0	0	0	0	0	0	3	0	0
ENSMUSG00000002105	0	0	0	0	0	0	0	0	0	3	0	0
ENSMUSG00000002107	1	0	1	0	0	0	0	0	0	1	1	0
ENSMUSG00000002109	0	0	0	0	0	0	0	0	0	1	1	0
ENSMUSG00000002129	2	2	2	0	0	0	0	0	0	2	2	0
ENSMUSG00000002147	0	0	0	0	0	0	0	0	0	1	1	0
ENSMUSG00000002190	0	0	0	0	0	0	0	0	0	3	3	0
ENSMUSG00000002205	0	0	1	0	0	0	0	0	0	1	0	0
ENSMUSG00000002210	1	0	1	0	0	0	0	0	0	1	1	0
ENSMUSG00000002221	2	0	2	0	0	0	0	0	0	2	0	0
ENSMUSG00000002222	0	0	0	0	0	0	0	0	0	1	0	0
ENSMUSG00000002227	0	0	0	0	0	0	0	0	0	1	1	0
ENSMUSG00000002228	0	0	3	0	0	0	0	0	0	0	0	0
ENSMUSG00000002233	3	0	3	0	0	0	0	0	0	3	3	0
ENSMUSG00000002249	3	0	0	0	0	0	0	0	0	0	0	0
ENSMUSG00000002250	0	0	0	0	0	0	0	0	0	1	0	0
ENSMUSG00000002257	1	0	1	0	0	0	0	0	0	1	1	0
ENSMUSG00000002265	3	0	3	0	0	0	0	0	0	3	3	0
ENSMUSG00000002274	0	0	0	0	0	0	0	0	0	3	3	0
ENSMUSG00000002279	0	0	0	0	0	0	0	0	0	1	0	0
ENSMUSG00000002280	1	0	0	0	0	0	0	0	0	1	1	0
ENSMUSG00000002289	0	0	0	0	0	0	0	0	0	1	1	0
ENSMUSG00000002297	2	2	2	0	0	0	0	0	0	2	2	0
ENSMUSG00000002307	0	0	0	0	0	0	0	0	0	0	1	0
ENSMUSG00000002308	0	0	0	0	0	0	0	0	0	1	1	0
ENSMUSG00000002319	0	0	0	0	0	0	0	0	0	2	2	0
ENSMUSG00000002320	0	0	0	0	0	0	0	0	0	1	1	0
ENSMUSG00000002324	1	0	1	0	0	0	0	0	0	1	1	0
ENSMUSG00000002325	0	0	1	0	0	0	0	0	0	1	0	0
ENSMUSG00000002326	0	0	0	0	0	0	0	0	0	1	0	0
ENSMUSG00000002332	0	0	0	0	0	0	0	0	0	1	1	0
ENSMUSG00000002341	3	0	0	0	0	0	0	0	0	0	0	0
ENSMUSG00000002342	0	0	0	0	0	0	0	0	0	1	1	0
ENSMUSG00000002343	1	0	1	0	0	0	0	0	0	1	1	0
ENSMUSG00000002345	0	1	0	0	0	0	0	0	0	1	1	0
ENSMUSG00000002346	3	0	3	0	0	0	0	0	0	3	3	0
ENSMUSG00000002365	0	0	0	0	0	0	0	0	0	1	1	0
ENSMUSG00000002372	1	0	1	0	0	0	0	0	0	1	1	0
ENSMUSG00000002379	2	2	2	0	0	0	0	0	0	2	2	0
ENSMUSG00000002393	0	0	0	0	0	0	0	0	0	1	0	0
ENSMUSG00000002395	2	2	0	0	0	0	0	0	0	2	0	0
ENSMUSG00000002396	1	0	0	0	0	0	0	0	0	1	0	0
ENSMUSG00000002409	0	0	3	0	0	0	0	0	0	3	0	0
ENSMUSG00000002413	0	0	0	0	0	0	0	0	0	1	1	0
ENSMUSG00000002416	2	2	2	0	0	0	0	0	0	2	2	0
ENSMUSG00000002428	1	0	0	0	0	0	0	0	0	1	1	0
ENSMUSG00000002455	1	0	0	0	0	0	0	0	0	0	0	0
ENSMUSG00000002458	0	0	0	0	0	0	0	0	0	1	1	0
ENSMUSG00000002477	2	2	2	0	0	0	0	0	0	2	2	2
ENSMUSG00000002486	0	0	0	0	0	0	0	0	0	1	0	0
ENSMUSG00000002489	1	0	1	0	0	0	0	0	0	1	1	0
ENSMUSG00000002496	0	0	1	0	0	0	0	0	0	1	1	0
ENSMUSG00000002504	1	0	1	0	0	0	0	0	0	1	1	0
ENSMUSG00000002524	0	0	0	0	0	0	0	0	0	2	0	0
ENSMUSG00000002546	1	0	0	0	0	0	0	0	0	1	0	0
ENSMUSG00000002550	0	0	0	0	0	0	0	0	0	1	1	0
ENSMUSG00000002580	2	0	2	0	0	0	0	0	0	2	0	0
ENSMUSG00000002602	3	0	3	0	0	0	0	0	0	0	0	0
ENSMUSG00000002603	0	0	0	0	0	0	0	0	0	1	0	0
ENSMUSG00000002608	0	0	0	0	0	0	0	0	0	1	1	0
ENSMUSG00000002617	3	0	0	0	0	0	0	0	0	3	3	0
ENSMUSG00000002625	0	0	0	0	0	0	0	0	0	1	1	0
ENSMUSG00000002633	3	0	0	0	0	0	0	0	0	0	0	0
ENSMUSG00000002635	0	0	0	0	0	0	0	0	0	1	1	0
ENSMUSG00000002658	1	0	1	0	0	0	0	0	0	1	1	0
ENSMUSG00000002660	2	2	2	0	0	0	0	0	0	2	2	2
ENSMUSG00000002661	2	0	2	0	0	0	0	0	0	2	2	0
ENSMUSG00000002668	0	0	0	0	0	0	0	0	0	3	3	0
ENSMUSG00000002679	0	0	0	0	0	0	0	0	0	1	1	0
ENSMUSG00000002718	0	0	2	0	0	0	0	0	0	2	0	0
ENSMUSG00000002728	0	0	2	0	0	0	0	0	0	2	0	0
ENSMUSG00000002731	1	0	0	0	0	0	0	0	0	1	1	0
ENSMUSG00000002732	3	0	3	0	0	0	0	0	0	3	0	0
ENSMUSG00000002733	0	0	0	0	0	0	0	0	0	1	1	0
ENSMUSG00000002741	0	0	0	0	0	0	0	0	0	1	1	0
ENSMUSG00000002748	1	0	1	0	0	0	0	0	0	1	1	0
ENSMUSG00000002763	0	0	0	0	0	0	0	0	0	1	0	0
ENSMUSG00000002767	0	0	2	0	0	0	0	0	0	2	0	0
ENSMUSG00000002768	0	0	0	0	0	0	0	0	0	1	0	0
ENSMUSG00000002778	0	0	0	0	0	0	0	0	0	2	0	0
ENSMUSG00000002781	0	0	0	0	0	0	0	0	0	1	1	0
ENSMUSG00000002797	1	0	1	0	0	0	0	0	0	1	1	0
ENSMUSG00000002799	0	0	0	0	0	0	0	0	0	3	0	0
ENSMUSG00000002803	0	0	0	0	0	0	0	0	0	3	0	0
ENSMUSG00000002804	1	0	1	0	0	0	0	0	0	1	1	0
ENSMUSG00000002808	0	0	0	0	0	0	0	0	0	3	0	0
ENSMUSG00000002812	1	0	1	0	0	0	0	0	0	1	1	0
ENSMUSG00000002814	0	0	1	0	0	0	0	0	0	1	0	0
ENSMUSG00000002820	1	0	1	0	0	0	0	0	0	0	1	0
ENSMUSG00000002825	0	0	0	0	0	0	0	0	0	1	1	0
ENSMUSG00000002833	0	0	0	0	0	0	0	0	0	2	2	0
ENSMUSG00000002835	1	0	1	0	0	0	0	0	0	1	1	0
ENSMUSG00000002844	2	2	2	0	0	0	0	0	0	2	2	0
ENSMUSG00000002845	2	0	2	0	0	0	0	0	0	2	2	0
ENSMUSG00000002846	0	0	0	0	0	0	0	0	0	1	1	0
ENSMUSG00000002847	0	0	0	0	0	0	0	0	0	1	1	0
ENSMUSG00000002870	2	2	2	0	0	0	0	0	0	2	2	0
ENSMUSG00000002871	0	0	0	0	0	0	0	0	0	3	0	0
ENSMUSG00000002881	0	0	0	0	0	0	0	0	0	3	0	0
ENSMUSG00000002900	0	0	0	0	0	0	0	0	0	3	3	0
ENSMUSG00000002910	0	0	0	0	0	0	0	0	0	3	0	0
ENSMUSG00000002948	0	0	0	0	0	0	0	0	0	1	1	0
ENSMUSG00000002949	2	0	0	0	0	0	0	0	0	2	2	0
ENSMUSG00000002957	1	0	1	0	0	0	0	0	0	1	1	0
ENSMUSG00000002963	0	0	0	0	0	0	0	0	0	1	0	0
ENSMUSG00000002968	0	0	0	0	0	0	0	0	0	2	2	0
ENSMUSG00000002980	1	0	1	0	0	0	0	0	0	1	1	1
ENSMUSG00000002981	2	0	2	0	0	0	0	0	0	2	2	0
ENSMUSG00000002983	1	0	1	0	0	0	0	0	0	1	1	0
ENSMUSG00000002984	2	2	2	0	0	0	0	0	0	2	2	0
ENSMUSG00000002985	1	1	1	0	0	0	1	0	0	1	0	1
ENSMUSG00000002996	1	0	1	0	0	0	0	0	0	1	0	0
ENSMUSG00000003031	3	0	3	0	0	0	0	0	0	3	3	0
ENSMUSG00000003032	1	0	1	0	0	0	0	0	0	1	1	0
ENSMUSG00000003033	0	0	1	0	0	0	0	0	0	1	1	0
ENSMUSG00000003037	2	0	2	0	0	0	0	0	0	2	0	0
ENSMUSG00000003038	2	2	2	0	0	0	0	0	0	2	2	0
ENSMUSG00000003039	0	0	0	0	0	0	0	0	0	1	0	0
ENSMUSG00000003051	3	0	3	0	0	0	0	0	0	3	0	0
ENSMUSG00000003062	1	0	1	0	0	0	0	0	0	1	1	0
ENSMUSG00000003068	0	0	0	0	0	0	0	0	0	1	1	0
ENSMUSG00000003070	0	0	0	0	0	0	0	0	0	3	3	0
ENSMUSG00000003072	2	2	2	0	0	0	0	0	0	0	0	0
ENSMUSG00000003099	0	0	0	0	0	0	0	0	0	1	0	0
ENSMUSG00000003119	0	0	1	0	0	0	0	0	0	1	1	0
ENSMUSG00000003123	0	0	0	0	0	0	0	0	0	3	0	0
ENSMUSG00000003131	0	0	0	0	0	0	0	0	0	1	0	0
ENSMUSG00000003134	1	0	0	0	0	0	0	0	0	1	0	0
ENSMUSG00000003135	1	0	1	0	0	0	0	0	0	1	1	0
ENSMUSG00000003153	1	1	1	0	0	0	0	0	0	1	1	0
ENSMUSG00000003154	0	0	0	0	0	0	0	0	0	3	0	0
ENSMUSG00000003161	1	1	1	0	0	0	0	0	0	1	0	1
ENSMUSG00000003166	0	0	0	0	0	0	0	0	0	1	1	0
ENSMUSG00000003184	0	0	0	0	0	0	0	0	0	1	1	0
ENSMUSG00000003190	0	0	0	0	0	0	0	0	0	1	1	0
ENSMUSG00000003198	1	0	1	0	0	0	0	0	0	1	0	0
ENSMUSG00000003199	1	0	1	0	0	0	0	0	0	1	1	0
ENSMUSG00000003208	1	0	1	0	0	0	0	0	0	1	0	0
ENSMUSG00000003226	1	0	1	0	0	0	0	0	0	1	0	0
ENSMUSG00000003233	0	0	0	0	0	0	0	0	0	1	1	0
ENSMUSG00000003234	0	0	0	0	0	0	0	0	0	1	1	0
ENSMUSG00000003235	2	0	2	0	0	0	0	0	0	2	0	0
ENSMUSG00000003269	1	0	1	0	0	0	0	0	0	1	1	0
ENSMUSG00000003271	3	0	0	0	0	0	0	0	0	0	0	0
ENSMUSG00000003273	0	0	0	0	0	0	0	0	0	3	3	0
ENSMUSG00000003279	0	0	0	0	0	0	0	0	0	3	0	0
ENSMUSG00000003282	0	0	0	0	0	0	0	0	0	3	0	0
ENSMUSG00000003283	0	0	3	0	0	0	0	0	0	0	3	0
ENSMUSG00000003299	2	0	2	0	0	0	0	0	0	2	0	0
ENSMUSG00000003308	1	0	1	0	0	0	0	0	0	1	1	0
ENSMUSG00000003309	1	0	1	0	0	0	0	0	0	1	1	0
ENSMUSG00000003316	0	1	1	0	0	0	0	0	0	0	0	0
ENSMUSG00000003344	0	0	0	0	0	0	0	0	0	1	1	0
ENSMUSG00000003345	0	0	0	0	0	0	0	0	0	1	1	0
ENSMUSG00000003346	0	0	0	0	0	0	0	0	0	2	2	0
ENSMUSG00000003348	1	0	1	0	0	0	0	0	0	1	1	0
ENSMUSG00000003352	0	0	0	0	0	0	0	0	0	3	0	0
ENSMUSG00000003355	1	0	1	0	0	0	0	0	0	1	1	0
ENSMUSG00000003360	0	0	0	0	0	0	0	0	0	1	1	0
ENSMUSG00000003363	0	0	0	0	0	0	0	0	0	1	1	1
ENSMUSG00000003380	1	1	1	0	0	0	0	0	0	1	0	0
ENSMUSG00000003382	3	0	3	0	0	0	0	0	0	3	3	0
ENSMUSG00000003402	1	0	1	0	0	0	0	0	0	1	1	0
ENSMUSG00000003418	0	0	1	0	0	0	0	0	0	1	1	0
ENSMUSG00000003420	3	0	3	0	0	0	0	0	0	0	3	0
ENSMUSG00000003421	0	0	0	0	0	0	0	0	0	1	0	0
ENSMUSG00000003423	1	0	1	0	0	0	0	0	0	1	1	0
ENSMUSG00000003429	2	2	2	0	0	0	0	0	0	2	0	0
ENSMUSG00000003435	0	0	0	0	0	0	0	0	0	2	0	0
ENSMUSG00000003436	0	0	0	0	0	0	0	0	0	1	0	0
ENSMUSG00000003437	0	0	0	0	0	0	0	0	0	1	1	0
ENSMUSG00000003444	0	2	0	0	0	0	0	0	0	0	2	0
ENSMUSG00000003452	0	0	0	0	0	0	0	0	0	1	1	0
ENSMUSG00000003458	0	0	0	0	0	0	0	0	0	1	1	0
ENSMUSG00000003464	0	0	1	0	0	0	0	0	0	1	1	0
ENSMUSG00000003476	3	0	3	0	0	0	0	0	0	0	0	0
ENSMUSG00000003484	0	0	3	0	0	0	0	0	0	0	0	0
ENSMUSG00000003500	0	0	0	0	0	0	0	0	0	1	0	0
ENSMUSG00000003518	0	0	1	0	0	0	0	0	0	1	1	0
ENSMUSG00000003526	1	0	1	0	0	0	0	0	0	1	1	0
ENSMUSG00000003527	0	0	0	0	0	0	0	0	0	1	0	0
ENSMUSG00000003528	0	0	0	0	0	0	0	0	0	1	1	0
ENSMUSG00000003531	2	0	2	0	0	0	0	0	0	2	2	0
ENSMUSG00000003534	0	0	0	0	0	0	0	0	0	3	3	0
ENSMUSG00000003541	3	0	3	0	0	0	0	0	0	3	0	0
ENSMUSG00000003546	1	0	1	0	0	0	0	0	0	1	1	0
ENSMUSG00000003549	0	0	0	0	0	0	0	0	0	0	1	0
ENSMUSG00000003559	0	0	0	0	0	0	0	0	0	3	3	0
ENSMUSG00000003573	0	0	0	0	0	0	0	0	0	1	0	0
ENSMUSG00000003575	0	0	0	0	0	0	0	0	0	1	1	0
ENSMUSG00000003581	0	0	0	0	0	0	0	0	0	3	3	0
ENSMUSG00000003585	3	0	0	0	0	0	0	0	0	0	0	0
ENSMUSG00000003604	0	0	0	0	0	0	0	0	0	1	0	0
ENSMUSG00000003623	0	0	0	0	0	0	0	0	0	1	0	0
ENSMUSG00000003644	0	0	2	0	0	0	0	0	0	2	2	0
ENSMUSG00000003657	1	0	1	0	0	0	0	0	0	1	0	0
ENSMUSG00000003660	1	1	1	0	0	0	0	0	0	1	1	0
ENSMUSG00000003662	0	0	0	0	0	0	0	0	0	1	1	0
ENSMUSG00000003680	0	0	0	0	0	0	0	0	0	1	1	0
ENSMUSG00000003721	0	0	0	0	0	0	0	0	0	1	1	0
ENSMUSG00000003731	0	0	0	0	0	0	0	0	0	1	1	0
ENSMUSG00000003746	3	0	3	0	0	0	0	0	0	0	0	0
ENSMUSG00000003752	0	0	0	0	0	0	0	0	0	3	0	0
ENSMUSG00000003762	0	0	0	0	0	0	0	0	0	1	1	0
ENSMUSG00000003779	1	0	1	0	0	0	0	0	0	1	1	0
ENSMUSG00000003808	0	0	0	0	0	0	0	0	0	2	2	0
ENSMUSG00000003809	0	0	0	0	0	0	0	0	0	1	1	0
ENSMUSG00000003810	1	0	0	0	0	0	0	0	0	1	0	0
ENSMUSG00000003812	0	0	0	0	0	0	0	0	0	2	0	0
ENSMUSG00000003813	2	0	2	0	0	0	0	0	0	2	0	0
ENSMUSG00000003814	2	2	2	0	0	0	0	0	0	2	2	0
ENSMUSG00000003824	0	0	0	0	0	0	0	0	0	2	2	0
ENSMUSG00000003847	0	0	1	0	0	0	0	0	0	1	1	0
ENSMUSG00000003848	0	0	0	0	0	0	0	0	0	2	0	0
ENSMUSG00000003849	1	1	1	0	0	0	0	0	0	1	1	0
ENSMUSG00000003865	1	0	0	0	0	0	0	0	0	1	0	0
ENSMUSG00000003868	2	2	2	0	0	0	0	0	0	2	0	0
ENSMUSG00000003873	2	2	2	0	0	0	0	0	0	2	2	0
ENSMUSG00000003923	2	0	0	0	0	0	0	0	0	2	2	0
ENSMUSG00000003929	0	0	0	0	0	0	0	0	0	1	0	0
ENSMUSG00000003948	0	0	0	0	0	0	0	0	0	3	3	0
ENSMUSG00000003955	0	0	2	0	0	0	0	0	0	2	2	0
ENSMUSG00000003970	2	2	2	0	0	0	0	0	0	2	0	0
ENSMUSG00000003992	0	0	3	0	0	0	0	0	0	0	0	0
ENSMUSG00000004018	0	0	1	0	0	0	0	0	0	1	1	0
ENSMUSG00000004032	1	0	1	0	0	0	0	0	0	1	1	0
ENSMUSG00000004035	0	0	0	0	0	0	0	0	0	3	0	0
ENSMUSG00000004038	0	0	0	0	0	0	0	0	0	3	0	0
ENSMUSG00000004040	0	0	1	0	0	0	0	0	0	1	1	0
ENSMUSG00000004044	1	0	1	0	0	0	0	0	0	1	1	0
ENSMUSG00000004054	0	0	0	0	0	0	0	0	0	1	0	0
ENSMUSG00000004056	0	0	0	0	0	0	0	0	0	1	1	0
ENSMUSG00000004069	0	0	0	0	0	0	0	0	0	1	1	0
ENSMUSG00000004070	0	0	0	0	0	0	0	0	0	0	1	0
ENSMUSG00000004071	0	0	0	0	0	0	0	0	0	1	1	0
ENSMUSG00000004085	0	0	0	0	0	0	0	0	0	1	1	0
ENSMUSG00000004096	0	0	0	0	0	0	0	0	0	2	0	0
ENSMUSG00000004099	1	1	1	0	0	0	0	0	0	0	1	0
ENSMUSG00000004100	2	0	2	0	0	0	0	0	0	2	0	0
ENSMUSG00000004127	0	0	0	0	0	0	0	0	0	1	1	0
ENSMUSG00000004151	1	0	1	0	0	0	0	0	0	1	0	0
ENSMUSG00000004207	1	1	1	0	0	0	0	0	0	1	1	0
ENSMUSG00000004221	0	0	0	0	0	0	0	0	0	1	1	0
ENSMUSG00000004233	0	0	0	0	0	0	0	0	0	3	0	0
ENSMUSG00000004263	1	0	0	0	0	0	0	0	0	1	1	1
ENSMUSG00000004264	1	1	1	0	0	0	0	0	0	1	1	0
ENSMUSG00000004266	0	0	0	0	0	0	0	0	0	1	0	0
ENSMUSG00000004268	2	2	2	0	0	0	0	0	0	2	2	2
ENSMUSG00000004270	1	0	1	0	0	0	0	0	0	1	1	0
ENSMUSG00000004285	2	2	2	0	0	0	0	0	0	2	2	0
ENSMUSG00000004317	0	0	0	0	0	0	0	0	0	3	3	0
ENSMUSG00000004319	1	1	1	0	0	0	0	0	0	1	1	0
ENSMUSG00000004341	3	0	3	0	0	0	0	0	0	0	0	0
ENSMUSG00000004356	2	0	2	0	0	0	0	0	0	2	0	0
ENSMUSG00000004359	3	0	3	0	0	0	0	0	0	3	3	0
ENSMUSG00000004364	0	0	0	0	0	0	0	0	0	2	0	0
ENSMUSG00000004383	0	0	0	0	0	0	0	0	0	1	1	0
ENSMUSG00000004393	1	0	1	0	0	0	0	0	0	1	1	0
ENSMUSG00000004394	1	0	1	0	0	0	0	0	0	1	1	0
ENSMUSG00000004446	1	0	1	0	0	0	0	0	0	1	1	1
ENSMUSG00000004451	1	0	1	0	0	0	0	0	0	1	1	0
ENSMUSG00000004455	1	1	1	0	0	0	0	0	0	1	1	0
ENSMUSG00000004460	0	0	0	0	0	0	0	0	0	2	2	0
ENSMUSG00000004462	0	0	0	0	0	0	0	0	0	1	1	0
ENSMUSG00000004473	3	0	3	0	0	0	0	0	0	3	0	0
ENSMUSG00000004508	0	0	3	0	0	0	0	0	0	0	0	0
ENSMUSG00000004530	0	0	0	0	0	0	0	0	0	1	1	0
ENSMUSG00000004535	2	2	2	0	0	0	0	0	0	2	0	0
ENSMUSG00000004561	1	0	1	0	0	0	0	0	0	1	1	0
ENSMUSG00000004562	0	0	0	0	0	0	0	0	0	3	0	0
ENSMUSG00000004565	0	0	0	0	0	0	0	0	0	1	1	0
ENSMUSG00000004567	0	0	0	0	0	0	0	0	0	1	1	0
ENSMUSG00000004568	0	0	0	0	0	0	0	0	0	1	1	0
ENSMUSG00000004591	0	0	0	0	0	0	0	0	0	2	0	0
ENSMUSG00000004610	1	1	1	0	0	0	0	0	0	1	0	0
ENSMUSG00000004626	0	0	0	0	0	0	0	0	0	1	1	1
ENSMUSG00000004631	1	0	1	0	0	0	0	0	0	1	1	0
ENSMUSG00000004637	0	0	0	0	0	0	0	0	0	1	1	0
ENSMUSG00000004642	1	1	1	0	0	0	0	0	0	1	1	0
ENSMUSG00000004661	0	0	0	0	0	0	0	0	0	1	1	0
ENSMUSG00000004665	0	0	0	0	0	0	0	0	0	3	3	0
ENSMUSG00000004667	2	2	2	0	0	0	0	0	0	2	2	0
ENSMUSG00000004677	0	0	1	0	0	0	0	0	0	1	1	0
ENSMUSG00000004748	0	0	0	0	0	0	0	0	0	1	0	0
ENSMUSG00000004768	1	0	1	0	0	0	0	0	0	1	0	0
ENSMUSG00000004771	1	1	1	0	0	0	0	0	0	0	1	0
ENSMUSG00000004788	0	0	0	0	0	0	0	0	0	2	0	0
ENSMUSG00000004789	0	0	0	0	0	0	0	0	0	1	1	0
ENSMUSG00000004798	3	0	3	0	0	0	0	0	0	0	0	0
ENSMUSG00000004815	0	0	0	0	0	0	0	0	0	3	0	0
ENSMUSG00000004843	0	0	0	0	0	0	0	0	0	1	1	0
ENSMUSG00000004846	0	0	0	0	0	0	0	0	0	3	0	0
ENSMUSG00000004849	2	0	2	0	0	0	0	0	0	0	2	0
ENSMUSG00000004864	3	0	3	0	0	0	0	0	0	3	0	0
ENSMUSG00000004865	2	0	2	0	0	0	0	0	0	2	2	0
ENSMUSG00000004872	3	0	3	0	0	0	0	0	0	0	3	0
ENSMUSG00000004880	2	2	2	0	0	0	0	0	0	0	2	0
ENSMUSG00000004891	0	0	3	0	0	0	0	0	0	3	3	0
ENSMUSG00000004895	0	0	0	0	0	0	0	0	0	1	0	0
ENSMUSG00000004896	0	0	0	0	0	0	0	0	0	1	1	0
ENSMUSG00000004897	2	2	2	0	0	0	0	0	0	2	2	0
ENSMUSG00000004929	2	0	2	0	0	0	0	0	0	2	2	0
ENSMUSG00000004931	0	0	0	0	0	0	0	0	0	1	0	0
ENSMUSG00000004934	0	0	0	0	0	0	0	0	0	1	1	0
ENSMUSG00000004936	0	0	0	0	0	0	0	0	0	1	1	0
ENSMUSG00000004937	2	0	0	0	0	0	0	0	0	0	0	0
ENSMUSG00000004945	0	0	0	0	0	0	0	0	0	1	0	0
ENSMUSG00000004947	1	0	0	0	0	0	0	0	0	1	0	0
ENSMUSG00000004948	1	0	1	0	0	0	0	0	0	1	1	0
ENSMUSG00000004951	0	3	3	0	0	0	3	0	0	3	0	0
ENSMUSG00000004952	0	0	0	0	0	0	0	0	0	3	3	0
ENSMUSG00000004980	2	2	2	0	0	0	0	0	0	0	0	0
ENSMUSG00000004988	0	0	0	0	0	0	0	0	0	1	1	0
ENSMUSG00000004994	0	0	0	0	0	0	0	0	0	1	1	0
ENSMUSG00000004996	0	0	0	0	0	0	0	0	0	1	1	0
ENSMUSG00000005034	0	0	0	0	0	0	0	0	0	1	1	0
ENSMUSG00000005054	1	1	1	0	0	0	0	0	0	1	1	0
ENSMUSG00000005069	0	0	0	0	0	0	0	0	0	1	0	0
ENSMUSG00000005078	1	1	1	0	0	0	0	0	0	1	1	0
ENSMUSG00000005102	0	0	0	0	0	0	0	0	0	1	1	0
ENSMUSG00000005103	1	0	1	0	0	0	0	0	0	1	1	0
ENSMUSG00000005125	3	0	3	0	0	0	0	0	0	3	0	0
ENSMUSG00000005142	3	0	3	0	0	0	0	0	0	3	3	0
ENSMUSG00000005148	1	1	1	0	0	0	0	0	0	1	1	0
ENSMUSG00000005150	1	0	1	0	0	0	0	0	0	1	1	0
ENSMUSG00000005161	2	2	2	0	0	0	0	0	0	2	2	0
ENSMUSG00000005198	3	3	3	0	0	0	0	0	0	3	0	0
ENSMUSG00000005204	2	0	2	0	0	0	0	0	0	2	0	0
ENSMUSG00000005225	0	0	0	0	0	0	0	0	0	1	0	0
ENSMUSG00000005233	1	0	0	0	0	0	0	0	0	1	1	0
ENSMUSG00000005251	0	0	0	0	0	0	0	0	0	3	0	0
ENSMUSG00000005262	0	0	0	0	0	0	0	0	0	2	2	0
ENSMUSG00000005267	3	0	3	0	0	0	0	0	0	0	0	0
ENSMUSG00000005299	1	0	1	0	0	0	0	0	0	1	1	0
ENSMUSG00000005312	0	0	0	0	0	0	0	0	0	1	1	0
ENSMUSG00000005320	3	0	0	0	0	0	0	0	0	0	0	0
ENSMUSG00000005354	2	0	2	0	0	0	0	0	0	2	0	0
ENSMUSG00000005360	0	0	3	0	0	0	0	0	0	3	3	0
ENSMUSG00000005362	0	0	0	0	0	0	0	0	0	1	1	0
ENSMUSG00000005370	0	0	0	0	0	0	0	0	0	1	0	0
ENSMUSG00000005371	0	0	0	0	0	0	0	0	0	1	1	0
ENSMUSG00000005373	3	0	3	0	0	0	0	0	0	0	3	0
ENSMUSG00000005374	0	0	0	0	0	0	0	0	0	1	0	0
ENSMUSG00000005378	2	0	2	0	0	0	0	0	0	2	0	0
ENSMUSG00000005397	3	0	3	0	0	0	0	0	0	3	3	3
ENSMUSG00000005410	2	0	2	0	0	0	0	0	0	2	0	0
ENSMUSG00000005413	3	3	3	0	0	0	0	0	0	3	3	0
ENSMUSG00000005417	1	0	1	0	0	0	0	0	0	1	1	0
ENSMUSG00000005442	0	0	0	0	0	0	0	0	0	1	1	0
ENSMUSG00000005447	0	0	0	0	0	0	0	0	0	2	2	0
ENSMUSG00000005469	0	0	0	0	0	0	0	0	0	1	1	0
ENSMUSG00000005470	0	0	0	0	0	0	0	0	0	1	0	0
ENSMUSG00000005481	2	2	2	0	0	0	0	0	0	2	0	0
ENSMUSG00000005483	0	0	0	0	0	0	0	0	0	1	0	0
ENSMUSG00000005501	3	0	3	0	0	0	0	0	0	3	3	0
ENSMUSG00000005505	0	0	0	0	0	0	0	0	0	1	1	0
ENSMUSG00000005506	2	2	2	0	0	0	0	0	0	2	2	0
ENSMUSG00000005510	0	0	0	0	0	0	0	0	0	2	0	0
ENSMUSG00000005514	0	0	0	0	0	0	0	0	0	1	0	0
ENSMUSG00000005533	0	0	1	0	0	0	0	0	0	1	1	0
ENSMUSG00000005534	0	0	0	0	0	0	0	0	0	3	0	0
ENSMUSG00000005553	3	0	0	0	0	0	0	0	0	0	0	0
ENSMUSG00000005566	2	2	2	0	0	0	0	0	0	2	2	0
ENSMUSG00000005575	2	0	2	0	0	0	0	0	0	2	2	0
ENSMUSG00000005609	3	0	3	0	0	0	0	0	0	3	3	0
ENSMUSG00000005610	1	1	1	0	0	0	0	0	0	1	1	0
ENSMUSG00000005615	1	0	1	0	0	0	0	0	0	1	1	0
ENSMUSG00000005621	0	0	0	0	0	0	0	0	0	1	1	0
ENSMUSG00000005625	0	0	0	0	0	0	0	0	0	2	0	0
ENSMUSG00000005656	0	1	0	0	0	0	0	0	0	0	1	0
ENSMUSG00000005667	1	1	1	0	0	0	0	0	0	1	1	0
ENSMUSG00000005672	1	0	1	0	0	0	0	0	0	1	1	0
ENSMUSG00000005674	0	0	0	0	0	0	0	0	0	1	1	0
ENSMUSG00000005681	3	0	0	0	0	0	0	0	0	0	0	0
ENSMUSG00000005682	0	0	0	0	0	0	0	0	0	1	0	0
ENSMUSG00000005683	2	2	2	0	0	0	0	0	0	2	0	0
ENSMUSG00000005686	0	0	3	0	0	0	0	0	0	0	0	0
ENSMUSG00000005687	2	2	2	0	0	0	0	0	0	2	2	0
ENSMUSG00000005698	2	2	2	0	0	0	0	0	0	2	2	0
ENSMUSG00000005699	1	0	1	0	0	0	0	0	0	1	0	0
ENSMUSG00000005705	3	0	3	0	0	0	0	0	0	3	3	0
ENSMUSG00000005718	0	0	0	0	0	0	0	0	0	1	0	0
ENSMUSG00000005732	2	2	2	0	0	0	0	0	0	2	0	2
ENSMUSG00000005774	0	0	0	0	0	0	0	0	0	3	3	0
ENSMUSG00000005779	2	2	2	0	0	0	0	0	0	0	0	0
ENSMUSG00000005804	0	0	0	0	0	0	0	0	0	3	3	0
ENSMUSG00000005813	0	0	0	0	0	0	0	0	0	1	0	0
ENSMUSG00000005823	0	0	0	0	0	0	0	0	0	1	1	0
ENSMUSG00000005871	0	0	1	0	0	0	0	0	0	1	1	0
ENSMUSG00000005873	1	0	1	0	0	0	0	0	0	1	1	1
ENSMUSG00000005881	0	0	0	0	0	0	0	0	0	0	2	0
ENSMUSG00000005882	1	0	0	0	0	0	0	0	0	1	1	0
ENSMUSG00000005886	0	0	0	0	0	0	0	0	0	1	0	0
ENSMUSG00000005892	1	0	1	0	0	1	0	1	0	1	1	1
ENSMUSG00000005893	0	0	0	0	0	0	0	0	0	1	1	0
ENSMUSG00000005897	0	0	0	0	0	0	0	0	0	3	0	0
ENSMUSG00000005899	0	0	1	0	0	0	0	0	0	1	1	0
ENSMUSG00000005907	0	0	0	0	0	0	0	0	0	1	1	0
ENSMUSG00000005936	0	0	0	0	0	0	0	0	0	1	0	0
ENSMUSG00000005947	3	0	0	0	0	0	0	0	0	3	3	0
ENSMUSG00000005949	0	0	0	0	0	0	0	0	0	1	0	0
ENSMUSG00000005958	0	0	0	0	0	0	0	0	0	3	3	0
ENSMUSG00000005968	0	0	0	0	0	0	0	0	0	3	0	0
ENSMUSG00000005973	1	0	1	0	0	0	0	0	0	1	1	0
ENSMUSG00000005982	0	0	0	0	0	0	0	0	0	1	0	0
ENSMUSG00000005983	3	0	3	0	0	0	0	0	0	0	0	0
ENSMUSG00000005986	0	0	0	0	0	0	0	0	0	3	0	0
ENSMUSG00000006005	2	0	2	0	0	0	0	0	0	2	0	0
ENSMUSG00000006010	1	0	1	0	0	0	0	0	0	1	0	0
ENSMUSG00000006019	0	0	0	0	0	0	0	0	0	3	0	0
ENSMUSG00000006021	1	0	1	0	0	0	0	0	0	1	1	0
ENSMUSG00000006024	0	0	0	0	0	0	0	0	0	2	0	0
ENSMUSG00000006050	0	0	0	0	0	0	0	0	0	1	1	0
ENSMUSG00000006056	3	0	3	0	0	0	0	0	0	3	3	0
ENSMUSG00000006057	2	2	2	0	0	0	0	0	0	2	2	0
ENSMUSG00000006058	2	0	2	0	0	0	0	0	0	2	0	0
ENSMUSG00000006127	0	0	0	0	0	0	0	0	0	1	1	0
ENSMUSG00000006134	0	0	0	0	0	0	0	0	0	1	1	0
ENSMUSG00000006169	2	0	2	0	0	0	0	0	0	2	2	0
ENSMUSG00000006179	0	0	0	0	0	0	0	0	0	3	0	0
ENSMUSG00000006191	0	0	0	0	0	0	0	0	0	1	1	0
ENSMUSG00000006200	3	0	3	0	0	0	0	0	0	3	3	0
ENSMUSG00000006205	3	0	3	0	0	0	0	0	0	3	3	0
ENSMUSG00000006215	0	0	0	0	0	0	0	0	0	1	0	0
ENSMUSG00000006218	0	0	3	0	0	0	0	0	0	0	0	0
ENSMUSG00000006219	0	0	0	0	0	0	0	0	0	1	1	0
ENSMUSG00000006221	3	0	0	0	0	0	0	0	0	0	0	0
ENSMUSG00000006262	0	0	0	0	0	0	0	0	0	1	1	0
ENSMUSG00000006273	0	0	2	0	0	0	0	0	0	2	0	0
ENSMUSG00000006276	0	0	0	0	0	0	0	0	0	1	1	0
ENSMUSG00000006281	0	0	0	0	0	0	0	0	0	1	1	0
ENSMUSG00000006288	0	0	2	0	0	0	0	0	0	2	2	0
ENSMUSG00000006299	2	0	2	0	0	0	0	0	0	2	2	0
ENSMUSG00000006301	0	0	0	0	0	0	0	0	0	3	3	0
ENSMUSG00000006304	1	1	1	0	0	0	0	0	0	0	0	0
ENSMUSG00000006307	0	0	0	0	0	0	0	0	0	1	1	0
ENSMUSG00000006310	1	0	1	0	0	0	0	0	0	1	1	0
ENSMUSG00000006311	3	0	3	0	0	0	0	0	0	3	0	0
ENSMUSG00000006313	0	0	0	0	0	0	0	0	0	3	0	0
ENSMUSG00000006315	0	0	1	0	0	0	0	0	0	1	0	0
ENSMUSG00000006333	2	2	2	0	0	0	0	0	0	2	2	0
ENSMUSG00000006335	0	0	0	0	0	0	0	0	0	1	1	0
ENSMUSG00000006342	1	0	1	0	0	0	0	0	0	1	1	0
ENSMUSG00000006345	3	0	3	0	0	0	0	0	0	3	3	0
ENSMUSG00000006356	0	3	0	0	0	0	0	0	0	3	3	0
ENSMUSG00000006360	1	1	1	0	0	0	0	0	0	1	1	0
ENSMUSG00000006369	1	0	1	0	0	0	0	0	0	1	0	0
ENSMUSG00000006373	1	0	1	0	0	0	0	0	0	1	1	0
ENSMUSG00000006378	2	2	2	0	0	0	0	0	0	2	0	0
ENSMUSG00000006386	3	0	3	0	0	0	0	0	0	3	0	0
ENSMUSG00000006390	0	0	0	0	0	0	0	0	0	1	1	0
ENSMUSG00000006392	2	0	0	0	0	0	0	0	0	2	2	0
ENSMUSG00000006398	1	1	1	0	0	0	0	0	0	1	1	1
ENSMUSG00000006411	3	0	3	0	0	0	0	0	0	3	3	0
ENSMUSG00000006412	2	0	2	0	0	0	0	0	0	2	0	0
ENSMUSG00000006418	0	0	0	0	0	0	0	0	0	1	0	0
ENSMUSG00000006423	1	0	1	0	0	0	0	0	0	1	1	0
ENSMUSG00000006435	0	0	1	0	0	0	0	0	0	1	1	0
ENSMUSG00000006442	2	2	2	0	0	0	0	0	0	2	0	0
ENSMUSG00000006445	1	0	1	0	0	0	0	0	0	1	1	0
ENSMUSG00000006456	1	0	1	0	0	0	0	0	0	1	0	0
ENSMUSG00000006463	0	0	0	0	0	0	0	0	0	3	0	0
ENSMUSG00000006464	3	0	3	0	0	0	0	0	0	0	0	0
ENSMUSG00000006469	0	0	0	0	0	0	0	0	0	3	0	0
ENSMUSG00000006471	1	0	1	0	0	0	0	0	0	1	1	0
ENSMUSG00000006494	1	0	1	0	0	0	0	0	0	1	1	0
ENSMUSG00000006517	0	0	0	0	0	0	0	0	0	1	1	0
ENSMUSG00000006519	3	0	3	0	0	0	0	0	0	3	3	0
ENSMUSG00000006526	0	0	0	0	0	0	0	0	0	1	1	0
ENSMUSG00000006527	0	0	0	0	0	0	0	0	0	1	1	0
ENSMUSG00000006575	1	0	1	0	0	0	0	0	0	1	1	1
ENSMUSG00000006585	1	0	1	0	0	0	0	0	0	1	1	0
ENSMUSG00000006586	0	0	0	0	0	0	0	0	0	3	0	0
ENSMUSG00000006589	2	2	2	0	0	0	0	0	0	2	2	0
ENSMUSG00000006599	1	1	1	0	0	0	0	0	0	1	1	0
ENSMUSG00000006641	3	0	0	0	0	0	0	0	0	3	3	0
ENSMUSG00000006651	0	0	0	0	0	0	0	0	0	1	0	0
ENSMUSG00000006673	0	0	0	0	0	0	0	0	0	1	1	0
ENSMUSG00000006675	0	0	0	0	0	0	0	0	0	3	0	0
ENSMUSG00000006676	0	1	0	0	0	0	0	0	0	1	1	0
ENSMUSG00000006678	1	1	1	0	0	0	0	0	0	0	1	0
ENSMUSG00000006699	0	2	2	0	0	0	0	0	0	2	2	0
ENSMUSG00000006705	0	0	0	0	0	0	0	0	0	1	1	0
ENSMUSG00000006715	1	1	1	0	0	0	0	0	0	1	1	0
ENSMUSG00000006717	1	0	1	0	0	0	0	0	0	0	0	0
ENSMUSG00000006720	0	0	0	0	0	0	0	0	0	1	0	0
ENSMUSG00000006728	2	2	2	0	0	0	0	0	0	2	2	0
ENSMUSG00000006732	0	0	0	0	0	0	0	0	0	2	2	0
ENSMUSG00000006736	2	0	0	0	0	0	0	0	0	2	2	0
ENSMUSG00000006740	1	1	1	0	0	0	0	0	0	1	1	0
ENSMUSG00000006763	0	0	0	0	0	0	0	0	0	1	1	0
ENSMUSG00000006777	3	0	3	0	0	0	0	0	0	0	0	0
ENSMUSG00000006782	0	0	0	0	0	0	0	0	0	1	1	0
ENSMUSG00000006784	3	0	0	0	0	0	0	0	0	0	0	0
ENSMUSG00000006800	0	0	1	0	0	0	0	0	0	1	1	0
ENSMUSG00000006818	2	2	2	0	0	0	0	0	0	2	2	0
ENSMUSG00000006850	0	0	0	0	0	0	0	0	0	3	3	0
ENSMUSG00000006906	0	0	0	0	0	0	0	0	0	1	0	0
ENSMUSG00000006920	0	0	0	0	0	0	0	0	0	1	1	0
ENSMUSG00000006930	0	0	0	0	0	0	0	0	0	1	0	0
ENSMUSG00000006932	2	2	2	0	0	0	0	0	0	2	2	2
ENSMUSG00000006941	0	0	0	0	0	0	0	0	0	1	0	0
ENSMUSG00000007021	3	0	0	0	0	0	0	0	0	0	0	0
ENSMUSG00000007029	1	0	1	0	0	0	0	0	0	1	1	0
ENSMUSG00000007035	3	0	3	0	0	0	0	0	0	0	0	0
ENSMUSG00000007036	0	0	0	0	0	0	0	0	0	1	0	0
ENSMUSG00000007038	0	0	1	0	0	0	0	0	0	1	0	0
ENSMUSG00000007039	1	0	1	0	0	0	0	0	0	1	1	0
ENSMUSG00000007041	1	1	1	0	0	0	0	0	0	1	1	0
ENSMUSG00000007050	2	2	2	0	0	0	0	0	0	2	2	2
ENSMUSG00000007080	1	0	1	0	0	0	0	0	0	1	1	0
ENSMUSG00000007207	0	0	0	0	0	0	0	0	0	3	0	0
ENSMUSG00000007216	0	0	0	0	0	0	0	0	0	3	3	0
ENSMUSG00000007338	0	0	2	0	0	0	0	0	0	2	0	0
ENSMUSG00000007379	0	0	0	0	0	0	0	0	0	1	1	0
ENSMUSG00000007411	0	0	0	0	0	0	0	0	0	1	0	0
ENSMUSG00000007415	1	0	0	0	0	0	0	0	0	0	1	0
ENSMUSG00000007457	0	0	0	0	0	0	0	0	0	3	0	0
ENSMUSG00000007458	2	2	2	0	0	0	0	0	0	2	2	0
ENSMUSG00000007476	1	0	1	0	0	0	0	0	0	1	1	0
ENSMUSG00000007480	0	0	0	0	0	0	0	0	0	3	0	0
ENSMUSG00000007564	0	0	1	0	0	0	0	0	0	1	1	0
ENSMUSG00000007570	0	0	0	0	0	0	0	0	0	1	0	0
ENSMUSG00000007589	1	0	0	0	0	0	0	0	0	1	0	0
ENSMUSG00000007603	0	0	0	0	0	0	0	0	0	1	1	0
ENSMUSG00000007610	0	0	0	0	0	0	0	0	0	1	1	0
ENSMUSG00000007613	0	0	0	0	0	0	0	0	0	1	1	0
ENSMUSG00000007617	0	0	0	0	0	0	0	0	0	1	0	0
ENSMUSG00000007646	0	0	3	0	0	0	0	0	0	3	3	0
ENSMUSG00000007656	0	0	0	0	0	0	0	0	0	2	0	0
ENSMUSG00000007659	0	0	0	0	0	0	0	0	0	1	1	0
ENSMUSG00000007670	1	1	1	0	0	0	0	0	0	1	1	0
ENSMUSG00000007721	2	0	2	0	0	0	0	0	0	2	2	0
ENSMUSG00000007739	2	2	2	0	0	0	0	0	0	2	2	2
ENSMUSG00000007777	0	0	0	0	0	0	0	0	0	2	0	0
ENSMUSG00000007783	0	0	0	0	0	0	0	0	0	1	1	0
ENSMUSG00000007812	0	0	0	0	0	0	0	0	0	1	1	0
ENSMUSG00000007815	1	1	1	0	0	0	0	0	0	1	1	0
ENSMUSG00000007817	0	0	0	0	0	0	0	0	0	3	0	0
ENSMUSG00000007827	0	0	0	0	0	0	0	0	0	1	1	0
ENSMUSG00000007833	0	0	0	0	0	0	0	0	0	1	1	0
ENSMUSG00000007836	2	2	2	0	0	0	0	0	0	2	2	0
ENSMUSG00000007837	0	0	0	0	0	0	0	0	0	1	1	0
ENSMUSG00000007850	1	0	1	0	0	0	0	0	0	1	1	0
ENSMUSG00000007867	1	0	1	0	0	0	0	0	0	1	1	0
ENSMUSG00000007872	1	1	1	0	0	0	0	0	0	1	0	1
ENSMUSG00000007880	0	0	0	0	0	0	0	0	0	1	0	0
ENSMUSG00000007888	0	0	0	0	0	0	0	0	0	3	3	0
ENSMUSG00000007891	1	1	1	0	0	0	0	0	0	1	1	0
ENSMUSG00000007892	2	2	2	0	0	0	0	0	0	2	2	2
ENSMUSG00000007944	0	0	0	0	0	0	0	0	0	3	3	0
ENSMUSG00000007946	3	0	3	0	0	0	0	0	0	0	0	0
ENSMUSG00000007950	0	0	1	0	0	0	0	0	0	1	1	0
ENSMUSG00000007987	1	0	0	0	0	0	0	0	0	1	1	0
ENSMUSG00000007989	0	0	0	0	0	0	0	0	0	3	0	0
ENSMUSG00000008028	3	0	0	0	0	0	0	0	0	0	0	0
ENSMUSG00000008035	0	0	0	0	0	0	0	0	0	1	1	0
ENSMUSG00000008036	2	0	0	0	0	0	0	0	0	2	2	0
ENSMUSG00000008090	3	0	3	0	0	0	0	0	0	3	0	0
ENSMUSG00000008129	0	0	0	0	0	0	0	0	0	3	0	0
ENSMUSG00000008140	2	0	2	0	0	0	0	0	0	2	0	2
ENSMUSG00000008153	0	0	0	0	0	0	0	0	0	3	0	0
ENSMUSG00000008167	1	0	1	0	0	0	0	0	0	1	1	0
ENSMUSG00000008200	1	0	1	0	0	0	0	0	0	1	1	0
ENSMUSG00000008206	1	0	1	0	0	0	0	0	0	1	1	0
ENSMUSG00000008226	0	0	0	0	0	0	0	0	0	1	1	0
ENSMUSG00000008301	0	0	0	0	0	0	0	0	0	2	0	0
ENSMUSG00000008305	0	0	0	0	0	0	0	0	0	1	1	0
ENSMUSG00000008333	0	0	0	0	0	0	0	0	0	2	2	0
ENSMUSG00000008348	3	0	3	0	0	0	0	0	0	3	3	0
ENSMUSG00000008373	2	0	2	0	0	0	0	0	0	2	2	0
ENSMUSG00000008384	0	0	0	0	0	0	0	0	0	1	1	0
ENSMUSG00000008393	1	1	1	0	0	0	0	0	0	1	0	0
ENSMUSG00000008398	0	0	0	0	0	0	0	0	0	1	0	0
ENSMUSG00000008429	0	0	0	0	0	0	0	0	0	1	1	0
ENSMUSG00000008435	0	0	0	0	0	0	0	0	0	3	0	0
ENSMUSG00000008450	0	0	0	0	0	0	0	0	0	3	0	0
ENSMUSG00000008475	1	0	1	0	0	0	0	0	0	1	1	0
ENSMUSG00000008489	0	0	0	0	0	0	0	0	0	1	1	0
ENSMUSG00000008575	0	0	0	0	0	0	0	0	0	1	1	0
ENSMUSG00000008601	1	0	1	0	0	0	0	0	0	1	1	0
ENSMUSG00000008604	0	0	0	0	0	0	0	0	0	1	1	0
ENSMUSG00000008668	2	2	2	0	0	0	0	0	0	2	0	0
ENSMUSG00000008682	2	2	2	0	0	0	0	0	0	2	0	0
ENSMUSG00000008683	1	1	1	0	0	0	0	0	0	1	1	0
ENSMUSG00000008690	0	0	0	0	0	0	0	0	0	2	0	0
ENSMUSG00000008730	0	0	0	0	0	0	0	0	0	1	0	0
ENSMUSG00000008763	0	0	0	0	0	0	0	0	0	1	0	0
ENSMUSG00000008822	3	3	0	0	0	0	0	0	0	0	3	0
ENSMUSG00000008855	0	0	0	0	0	0	0	0	0	1	1	0
ENSMUSG00000008859	0	2	2	0	0	0	0	0	0	2	0	0
ENSMUSG00000008892	2	2	2	0	0	0	0	0	0	2	0	0
ENSMUSG00000008958	0	0	0	0	0	0	0	0	0	1	1	0
ENSMUSG00000008976	0	0	0	0	0	0	0	0	0	1	0	0
ENSMUSG00000008999	0	0	0	0	0	0	0	0	0	3	3	0
ENSMUSG00000009013	2	2	2	0	0	0	0	0	0	2	2	2
ENSMUSG00000009030	1	0	1	0	0	0	0	0	0	1	1	0
ENSMUSG00000009035	0	0	0	0	0	0	0	0	0	3	3	0
ENSMUSG00000009073	0	0	0	0	0	0	0	0	0	1	0	0
ENSMUSG00000009076	1	0	1	0	0	0	0	0	0	1	1	0
ENSMUSG00000009079	0	0	0	0	0	0	0	0	0	2	0	0
ENSMUSG00000009090	0	0	0	0	0	0	0	0	0	1	1	1
ENSMUSG00000009097	3	0	3	0	0	0	0	0	0	0	0	0
ENSMUSG00000009112	0	0	0	0	0	0	0	0	0	1	1	0
ENSMUSG00000009145	3	0	3	0	0	0	0	0	0	3	3	0
ENSMUSG00000009207	0	0	0	0	0	0	0	0	0	1	1	0
ENSMUSG00000009248	3	0	3	0	0	0	0	0	0	3	0	0
ENSMUSG00000009291	0	0	0	0	0	0	0	0	0	1	1	0
ENSMUSG00000009293	0	0	0	0	0	0	0	0	0	1	1	0
ENSMUSG00000009406	1	0	1	0	0	0	0	0	0	1	1	0
ENSMUSG00000009418	0	0	0	0	0	0	0	0	0	3	3	0
ENSMUSG00000009470	0	0	0	0	0	0	0	0	0	2	0	0
ENSMUSG00000009535	0	0	0	0	0	0	0	0	0	0	2	0
ENSMUSG00000009555	0	0	0	0	0	0	0	0	0	2	0	0
ENSMUSG00000009563	0	0	0	0	0	0	0	0	0	1	1	0
ENSMUSG00000009566	0	0	0	0	0	0	0	0	0	1	1	0
ENSMUSG00000009569	0	0	0	0	0	0	0	0	0	1	1	0
ENSMUSG00000009575	2	0	2	0	0	0	0	0	0	2	2	0
ENSMUSG00000009585	1	0	1	0	0	0	0	0	0	1	1	0
ENSMUSG00000009621	0	0	0	0	0	0	0	0	0	3	3	0
ENSMUSG00000009628	1	0	1	0	0	0	0	0	0	1	1	0
ENSMUSG00000009630	0	0	0	0	0	0	0	0	0	1	1	0
ENSMUSG00000009633	0	0	0	0	0	0	0	0	0	3	3	0
ENSMUSG00000009640	0	0	0	0	0	0	0	0	0	1	1	0
ENSMUSG00000009647	0	0	0	0	0	0	0	0	0	1	1	0
ENSMUSG00000009670	3	0	3	0	0	0	0	0	0	0	0	0
ENSMUSG00000009681	0	0	0	0	0	0	0	0	0	1	0	0
ENSMUSG00000009687	3	0	3	0	0	0	0	0	0	0	3	0
ENSMUSG00000009731	3	0	3	0	0	0	0	0	0	0	3	0
ENSMUSG00000009733	3	0	3	0	0	0	0	0	0	3	0	0
ENSMUSG00000009741	0	0	0	0	0	0	0	0	0	1	1	0
ENSMUSG00000009828	1	0	1	0	0	0	0	0	0	1	1	0
ENSMUSG00000009863	2	0	0	0	0	0	0	0	0	2	2	0
ENSMUSG00000009894	1	1	1	0	0	0	0	0	0	1	1	0
ENSMUSG00000009905	0	0	0	0	0	0	0	0	0	1	1	0
ENSMUSG00000009907	0	2	0	0	0	0	0	0	0	2	0	0
ENSMUSG00000009927	2	2	0	0	0	0	0	0	0	2	0	0
ENSMUSG00000009995	0	0	0	0	0	0	0	0	0	1	0	0
ENSMUSG00000010025	1	0	1	0	0	0	0	0	0	1	1	0
ENSMUSG00000010045	1	0	1	0	0	0	0	0	0	1	1	0
ENSMUSG00000010047	0	0	0	0	0	0	0	0	0	1	1	0
ENSMUSG00000010048	1	0	1	0	0	0	0	0	0	1	1	0
ENSMUSG00000010051	0	0	0	0	0	0	0	0	0	3	3	0
ENSMUSG00000010054	0	0	0	0	0	0	0	0	0	1	0	0
ENSMUSG00000010057	0	0	0	0	0	0	0	0	0	1	1	0
ENSMUSG00000010067	3	0	3	0	0	0	0	0	0	3	3	0
ENSMUSG00000010095	1	0	1	0	0	0	0	0	0	1	1	0
ENSMUSG00000010097	0	0	0	0	0	0	0	0	0	1	0	0
ENSMUSG00000010110	1	0	1	0	0	0	0	0	0	1	1	0
ENSMUSG00000010154	0	0	0	0	0	0	0	0	0	1	0	0
ENSMUSG00000010277	2	0	2	0	0	0	0	0	0	2	2	0
ENSMUSG00000010290	0	0	0	0	0	0	0	0	0	1	0	0
ENSMUSG00000010307	3	0	3	0	0	0	0	0	0	0	3	0
ENSMUSG00000010342	1	0	0	0	0	0	0	0	0	1	1	0
ENSMUSG00000010358	1	0	1	0	0	0	0	0	0	1	1	0
ENSMUSG00000010362	1	0	1	0	0	0	0	0	0	1	1	1
ENSMUSG00000010376	2	2	2	0	0	0	0	0	0	2	0	2
ENSMUSG00000010392	0	0	0	0	0	0	0	0	0	1	0	0
ENSMUSG00000010453	0	0	0	0	0	0	0	0	0	1	0	0
ENSMUSG00000010517	0	0	0	0	0	0	0	0	0	1	1	0
ENSMUSG00000010538	0	0	0	0	0	0	0	0	0	1	1	0
ENSMUSG00000010592	3	0	3	0	0	0	0	0	0	3	3	0
ENSMUSG00000010607	1	1	1	0	0	0	0	0	0	1	0	0
ENSMUSG00000010608	1	1	1	0	0	0	0	0	0	1	0	0
ENSMUSG00000010609	0	0	1	0	0	0	0	0	0	1	1	0
ENSMUSG00000010660	3	0	3	0	0	0	0	0	0	0	3	0
ENSMUSG00000010663	0	0	0	0	0	0	0	0	0	1	1	0
ENSMUSG00000010721	0	0	0	0	0	0	0	0	0	3	0	0
ENSMUSG00000010751	0	0	0	0	0	0	0	0	0	3	0	0
ENSMUSG00000010755	2	0	2	0	0	0	0	0	0	2	2	0
ENSMUSG00000010760	3	0	3	0	0	0	0	0	0	3	3	0
ENSMUSG00000010803	3	0	3	0	0	0	0	0	0	0	3	0
ENSMUSG00000010830	3	0	3	0	0	0	0	0	0	3	3	0
ENSMUSG00000010911	0	0	1	0	0	0	0	0	0	1	1	0
ENSMUSG00000010914	0	0	1	0	0	0	0	0	0	1	1	0
ENSMUSG00000010936	2	0	2	0	0	0	0	0	0	2	2	0
ENSMUSG00000011096	1	0	0	0	0	0	0	0	0	1	1	0
ENSMUSG00000011114	1	1	1	0	0	0	0	0	0	1	1	0
ENSMUSG00000011158	0	0	0	0	0	0	0	0	0	1	1	0
ENSMUSG00000011179	1	1	1	0	0	0	0	0	0	1	1	1
ENSMUSG00000011254	0	0	0	0	0	0	0	0	0	2	2	0
ENSMUSG00000011256	1	0	1	0	0	0	0	0	0	1	1	0
ENSMUSG00000011257	0	0	0	0	0	0	0	0	0	1	1	0
ENSMUSG00000011267	0	0	0	0	0	0	0	0	0	1	1	0
ENSMUSG00000011306	0	0	0	0	0	0	0	0	0	1	1	0
ENSMUSG00000011382	0	0	0	0	0	0	0	0	0	1	1	0
ENSMUSG00000011589	0	0	0	0	0	0	0	0	0	1	0	0
ENSMUSG00000011632	0	0	3	0	0	0	0	0	0	0	0	0
ENSMUSG00000011658	0	0	0	0	0	0	0	0	0	3	0	0
ENSMUSG00000011751	0	0	0	0	0	0	0	0	0	1	1	0
ENSMUSG00000011752	2	2	2	0	0	0	0	0	0	2	0	0
ENSMUSG00000011831	0	0	0	0	0	0	0	0	0	1	1	0
ENSMUSG00000011837	0	0	0	0	0	0	0	0	0	1	1	0
ENSMUSG00000011877	0	0	0	0	0	0	0	0	0	1	0	0
ENSMUSG00000011884	0	0	0	0	0	0	0	0	0	1	1	0
ENSMUSG00000011958	1	0	1	0	0	0	0	0	0	1	1	0
ENSMUSG00000011960	0	1	0	0	0	0	0	0	0	1	1	0
ENSMUSG00000012076	0	0	0	0	0	0	0	0	0	1	0	0
ENSMUSG00000012114	0	0	0	0	0	0	0	0	0	1	0	0
ENSMUSG00000012117	0	0	1	0	0	0	0	0	0	1	0	0
ENSMUSG00000012123	0	0	3	0	0	0	0	0	0	3	0	0
ENSMUSG00000012126	0	0	0	0	0	0	0	0	0	3	3	0
ENSMUSG00000012296	0	0	0	0	0	0	0	0	0	1	1	0
ENSMUSG00000012396	1	1	1	0	0	0	0	0	0	1	1	0
ENSMUSG00000012405	2	2	2	0	0	0	0	0	0	2	2	0
ENSMUSG00000012422	2	2	2	0	0	0	0	0	0	2	0	0
ENSMUSG00000012429	1	1	1	0	0	0	0	0	0	1	0	0
ENSMUSG00000012443	1	0	1	0	0	0	0	0	0	1	1	0
ENSMUSG00000012483	2	2	2	0	0	0	0	0	0	2	2	2
ENSMUSG00000012535	2	0	2	0	0	0	0	0	0	2	2	0
ENSMUSG00000012609	0	0	0	0	0	0	0	0	0	1	0	0
ENSMUSG00000012640	0	0	0	0	0	0	0	0	0	3	0	0
ENSMUSG00000012848	2	2	2	0	0	0	0	0	0	2	2	2
ENSMUSG00000013033	1	0	1	0	0	0	0	0	0	1	0	0
ENSMUSG00000013076	3	0	3	0	0	0	0	0	0	3	0	0
ENSMUSG00000013150	3	0	3	0	0	3	0	0	0	3	3	0
ENSMUSG00000013155	0	0	0	0	0	0	0	0	0	1	1	0
ENSMUSG00000013158	3	0	0	0	0	0	0	0	0	0	0	0
ENSMUSG00000013160	1	1	1	0	0	0	0	0	0	1	0	0
ENSMUSG00000013236	0	0	0	0	0	0	0	0	0	1	1	0
ENSMUSG00000013275	0	0	1	0	0	0	0	0	0	1	1	0
ENSMUSG00000013415	2	2	2	0	0	0	0	0	0	2	0	0
ENSMUSG00000013418	3	0	0	0	0	0	0	0	0	0	0	0
ENSMUSG00000013419	3	0	3	0	0	0	0	0	0	0	3	0
ENSMUSG00000013465	1	0	1	0	0	0	0	0	0	1	1	0
ENSMUSG00000013495	1	0	1	0	0	0	0	0	0	1	1	0
ENSMUSG00000013523	3	0	3	0	0	0	0	0	0	3	0	0
ENSMUSG00000013539	0	0	0	0	0	0	0	0	0	1	1	0
ENSMUSG00000013584	0	0	3	0	0	0	0	0	0	0	0	0
ENSMUSG00000013593	0	0	0	0	0	0	0	0	0	1	1	0
ENSMUSG00000013622	0	0	0	0	0	0	0	0	0	1	1	0
ENSMUSG00000013629	0	0	2	0	0	0	0	0	0	2	0	0
ENSMUSG00000013646	0	0	0	0	0	0	0	0	0	1	1	0
ENSMUSG00000013662	1	0	1	0	0	0	0	0	0	1	1	0
ENSMUSG00000013663	0	0	1	0	0	0	0	0	0	1	1	0
ENSMUSG00000013698	3	0	3	0	0	0	0	0	0	3	0	0
ENSMUSG00000013701	2	2	2	0	0	0	0	0	0	2	2	0
ENSMUSG00000013707	0	0	3	0	0	0	0	0	0	0	0	0
ENSMUSG00000013766	0	0	0	0	0	0	0	0	0	1	1	0
ENSMUSG00000013787	0	0	0	0	0	0	0	0	0	1	0	0
ENSMUSG00000013822	2	0	2	0	0	0	0	0	0	2	2	0
ENSMUSG00000013833	3	0	3	0	0	0	0	0	0	3	0	0
ENSMUSG00000013846	0	0	0	0	0	0	0	0	0	3	0	0
ENSMUSG00000013858	1	0	1	0	0	0	0	0	0	1	1	0
ENSMUSG00000013878	0	0	0	0	0	0	0	0	0	1	1	0
ENSMUSG00000013928	0	0	0	0	0	0	0	0	0	3	3	0
ENSMUSG00000013973	0	0	0	0	0	0	0	0	0	1	1	0
ENSMUSG00000013997	0	0	0	0	0	0	0	0	0	1	1	0
ENSMUSG00000014039	0	0	0	0	0	0	0	0	0	3	0	0
ENSMUSG00000014074	0	0	0	0	0	0	0	0	0	3	3	0
ENSMUSG00000014075	0	0	0	0	0	0	0	0	0	1	1	0
ENSMUSG00000014077	0	0	0	0	0	0	0	0	0	1	0	0
ENSMUSG00000014164	3	0	3	0	0	0	0	0	0	3	3	0
ENSMUSG00000014177	0	0	1	0	0	0	0	0	0	1	1	0
ENSMUSG00000014195	2	2	2	0	0	0	0	0	0	2	2	2
ENSMUSG00000014226	2	2	2	0	0	0	0	0	0	2	2	0
ENSMUSG00000014232	0	0	0	0	0	0	0	0	0	1	1	0
ENSMUSG00000014243	1	1	1	0	0	0	0	0	0	1	1	0
ENSMUSG00000014245	0	0	0	0	0	0	0	0	0	1	1	0
ENSMUSG00000014294	0	0	0	0	0	0	0	0	0	2	2	0
ENSMUSG00000014301	0	0	0	0	0	0	0	0	0	2	0	0
ENSMUSG00000014303	0	0	0	0	0	0	0	0	0	1	1	0
ENSMUSG00000014313	2	2	2	0	0	0	0	0	0	2	2	0
ENSMUSG00000014349	1	0	1	0	0	0	0	0	0	1	1	0
ENSMUSG00000014353	1	0	1	0	0	0	0	0	0	1	1	0
ENSMUSG00000014355	1	0	0	0	0	0	0	0	0	1	0	0
ENSMUSG00000014402	1	0	1	0	0	0	0	0	0	1	0	0
ENSMUSG00000014418	0	0	0	0	0	0	0	0	0	1	1	0
ENSMUSG00000014426	0	0	0	0	0	0	0	0	0	1	1	0
ENSMUSG00000014444	0	0	0	0	0	0	0	0	0	1	1	0
ENSMUSG00000014470	1	0	1	0	0	0	0	0	0	1	1	0
ENSMUSG00000014496	0	0	0	0	0	0	0	0	0	1	0	0
ENSMUSG00000014504	0	0	0	0	0	0	0	0	0	2	2	0
ENSMUSG00000014547	0	0	0	0	0	0	0	0	0	3	0	0
ENSMUSG00000014550	0	0	0	0	0	0	0	0	0	1	0	0
ENSMUSG00000014551	2	2	2	0	0	0	0	0	0	2	2	0
ENSMUSG00000014554	0	0	0	0	0	0	0	0	0	1	1	0
ENSMUSG00000014592	0	0	0	0	0	0	0	0	0	1	0	0
ENSMUSG00000014601	0	0	0	0	0	0	0	0	0	1	1	0
ENSMUSG00000014606	1	0	1	0	0	0	0	0	0	1	1	0
ENSMUSG00000014633	0	0	2	0	0	0	0	0	0	2	0	0
ENSMUSG00000014668	1	0	1	0	0	0	0	0	0	1	1	0
ENSMUSG00000014748	1	0	1	0	0	0	0	0	0	1	1	0
ENSMUSG00000014763	1	0	1	0	0	0	0	0	0	1	1	0
ENSMUSG00000014767	0	0	0	0	0	0	0	0	0	1	1	0
ENSMUSG00000014769	2	2	2	0	0	0	0	0	0	2	2	0
ENSMUSG00000014771	0	0	0	0	0	0	0	0	0	2	0	0
ENSMUSG00000014776	0	0	0	0	0	0	0	0	0	3	0	0
ENSMUSG00000014778	0	0	0	0	0	0	0	0	0	3	3	0
ENSMUSG00000014791	0	0	0	0	0	0	0	0	0	3	3	0
ENSMUSG00000014837	3	0	0	0	0	0	0	0	0	3	3	0
ENSMUSG00000014850	0	0	0	0	0	0	0	0	0	1	0	0
ENSMUSG00000014856	2	2	2	0	0	0	0	0	0	2	2	0
ENSMUSG00000014859	0	0	2	0	0	0	0	0	0	2	2	0
ENSMUSG00000014867	0	0	1	0	0	0	0	0	0	0	0	0
ENSMUSG00000014873	0	0	0	0	0	0	0	0	0	1	1	0
ENSMUSG00000014905	0	0	3	0	0	0	0	0	0	3	0	0
ENSMUSG00000014907	0	0	0	0	0	0	0	0	0	3	3	0
ENSMUSG00000014932	1	0	1	0	0	0	0	0	0	1	1	0
ENSMUSG00000014956	0	0	0	0	0	0	0	0	0	1	1	0
ENSMUSG00000014959	0	0	0	0	0	0	0	0	0	2	0	0
ENSMUSG00000014980	1	0	1	0	0	0	0	0	0	1	1	0
ENSMUSG00000015001	0	0	0	0	0	0	0	0	0	0	3	0
ENSMUSG00000015002	1	0	1	0	0	0	0	0	0	1	1	0
ENSMUSG00000015013	0	0	0	0	0	0	0	0	0	2	0	0
ENSMUSG00000015016	3	0	3	0	0	0	0	0	0	3	3	0
ENSMUSG00000015023	0	0	1	0	0	0	0	0	0	1	1	0
ENSMUSG00000015053	3	0	3	0	0	0	0	0	0	0	0	0
ENSMUSG00000015085	3	0	3	0	0	0	0	0	0	0	0	0
ENSMUSG00000015087	0	0	0	0	0	0	0	0	0	1	1	0
ENSMUSG00000015094	0	0	0	0	0	0	0	0	0	1	1	0
ENSMUSG00000015095	0	0	0	0	0	0	0	0	0	1	1	0
ENSMUSG00000015112	2	0	2	0	0	0	0	0	0	2	2	0
ENSMUSG00000015120	0	2	2	0	0	0	0	0	0	2	0	0
ENSMUSG00000015126	0	0	0	0	0	0	0	0	0	1	1	0
ENSMUSG00000015127	0	0	0	0	0	0	0	0	0	3	3	0
ENSMUSG00000015133	3	0	0	0	0	0	0	0	0	0	0	0
ENSMUSG00000015143	1	0	1	0	0	0	0	0	0	1	1	0
ENSMUSG00000015149	1	0	1	0	0	0	0	0	0	1	1	0
ENSMUSG00000015165	0	0	0	0	0	0	0	0	0	2	0	0
ENSMUSG00000015176	2	2	2	0	0	0	0	0	0	2	2	0
ENSMUSG00000015189	0	0	0	0	0	0	0	0	0	1	1	0
ENSMUSG00000015202	0	0	0	0	0	0	0	0	0	1	1	0
ENSMUSG00000015214	0	0	0	0	0	0	0	0	0	3	0	0
ENSMUSG00000015217	1	0	1	0	0	0	0	0	0	1	1	0
ENSMUSG00000015243	0	0	0	0	0	0	0	0	0	1	1	0
ENSMUSG00000015247	1	0	0	0	0	0	0	0	0	0	1	0
ENSMUSG00000015289	0	0	0	0	0	0	0	0	0	2	0	0
ENSMUSG00000015290	2	0	2	0	0	0	0	0	0	2	2	0
ENSMUSG00000015291	0	0	0	0	0	0	0	0	0	1	1	0
ENSMUSG00000015305	1	0	1	0	0	0	0	0	0	1	1	0
ENSMUSG00000015312	3	0	3	0	0	0	0	0	0	3	3	0
ENSMUSG00000015316	0	0	3	0	0	0	0	0	0	0	0	0
ENSMUSG00000015335	0	0	0	0	0	0	0	0	0	1	0	0
ENSMUSG00000015337	0	0	0	0	0	0	0	0	0	1	0	0
ENSMUSG00000015341	0	0	0	0	0	0	0	0	0	0	1	0
ENSMUSG00000015354	0	0	1	0	0	0	0	0	0	1	1	0
ENSMUSG00000015357	0	0	0	0	0	0	0	0	0	1	1	0
ENSMUSG00000015363	0	0	0	0	0	0	0	0	0	1	1	0
ENSMUSG00000015377	0	0	3	0	0	0	0	0	0	3	0	0
ENSMUSG00000015451	3	0	0	0	0	0	0	0	0	0	0	0
ENSMUSG00000015461	0	0	0	0	0	0	0	0	0	1	1	0
ENSMUSG00000015467	3	0	3	0	0	0	0	0	0	0	0	0
ENSMUSG00000015474	0	0	0	0	0	0	0	0	0	3	3	0
ENSMUSG00000015478	0	0	0	0	0	0	0	0	0	1	1	0
ENSMUSG00000015488	1	0	0	0	0	0	0	0	0	1	0	0
ENSMUSG00000015522	0	0	0	0	0	0	0	0	0	1	1	0
ENSMUSG00000015533	3	0	0	0	0	0	0	0	0	0	0	0
ENSMUSG00000015536	1	0	1	0	0	0	0	0	0	0	0	0
ENSMUSG00000015542	1	0	1	0	0	0	0	0	0	1	1	0
ENSMUSG00000015568	3	0	3	0	0	0	0	0	0	3	0	0
ENSMUSG00000015575	1	1	1	0	0	0	0	0	0	1	1	0
ENSMUSG00000015597	0	0	0	0	0	0	0	0	0	1	1	0
ENSMUSG00000015605	0	0	0	0	0	0	0	0	0	3	3	0
ENSMUSG00000015619	3	0	3	0	0	0	0	0	0	0	0	0
ENSMUSG00000015647	0	0	0	0	0	0	0	0	0	1	1	0
ENSMUSG00000015652	0	0	0	0	0	0	0	0	0	1	0	0
ENSMUSG00000015653	3	0	3	0	0	0	0	0	0	3	0	0
ENSMUSG00000015656	2	2	2	0	0	0	0	0	0	2	2	0
ENSMUSG00000015659	0	0	0	0	0	0	0	0	0	0	3	0
ENSMUSG00000015668	1	0	1	0	0	0	0	0	0	1	1	0
ENSMUSG00000015671	2	2	2	0	0	0	0	0	0	2	0	0
ENSMUSG00000015672	0	0	2	0	0	0	0	0	0	0	2	0
ENSMUSG00000015697	0	0	0	0	0	0	0	0	0	2	0	0
ENSMUSG00000015711	0	0	0	0	0	0	0	0	0	1	1	0
ENSMUSG00000015714	0	1	0	0	0	0	0	0	0	1	0	0
ENSMUSG00000015733	2	2	2	0	0	0	0	0	0	2	0	0
ENSMUSG00000015745	3	0	3	0	0	0	0	0	0	0	0	0
ENSMUSG00000015747	0	0	0	0	0	0	0	0	0	3	0	0
ENSMUSG00000015748	0	0	0	0	0	0	0	0	0	1	1	0
ENSMUSG00000015749	1	0	1	0	0	0	0	0	0	1	1	1
ENSMUSG00000015750	0	0	0	0	0	0	0	0	0	1	1	0
ENSMUSG00000015755	0	0	0	0	0	0	0	0	0	1	1	0
ENSMUSG00000015757	0	0	0	0	0	0	0	0	0	2	2	0
ENSMUSG00000015759	0	0	0	0	0	0	0	0	0	2	2	0
ENSMUSG00000015766	1	0	1	0	0	0	0	0	0	1	1	0
ENSMUSG00000015776	1	0	1	0	0	0	0	0	0	1	1	0
ENSMUSG00000015790	0	0	1	0	0	0	0	0	0	1	1	0
ENSMUSG00000015804	2	2	2	0	0	0	0	0	0	2	2	0
ENSMUSG00000015806	2	0	2	0	0	0	0	0	0	2	0	0
ENSMUSG00000015837	3	3	3	0	0	0	0	0	0	3	3	0
ENSMUSG00000015839	1	0	1	0	0	0	0	0	0	0	1	0
ENSMUSG00000015846	0	0	0	0	0	0	0	0	0	3	0	0
ENSMUSG00000015850	3	0	3	0	0	0	0	0	0	0	0	0
ENSMUSG00000015869	1	0	1	0	0	0	0	0	0	1	1	0
ENSMUSG00000015880	1	0	1	0	0	0	0	0	0	1	0	0
ENSMUSG00000015882	0	0	0	0	0	0	0	0	0	1	0	0
ENSMUSG00000015889	0	0	0	0	0	0	0	0	0	1	1	0
ENSMUSG00000015932	1	1	1	0	0	0	0	0	0	1	1	0
ENSMUSG00000015937	1	1	1	0	0	0	0	0	0	1	0	0
ENSMUSG00000015943	2	0	2	0	0	0	0	0	0	2	2	0
ENSMUSG00000015961	0	0	2	0	0	0	0	0	0	2	2	0
ENSMUSG00000015971	0	0	0	0	0	0	0	0	0	1	1	0
ENSMUSG00000015980	0	0	0	0	0	0	0	0	0	3	0	0
ENSMUSG00000015994	0	0	1	0	0	0	0	0	0	1	0	0
ENSMUSG00000016028	0	0	0	0	0	0	0	0	0	3	3	0
ENSMUSG00000016150	0	0	0	0	0	0	0	0	0	1	0	0
ENSMUSG00000016181	0	0	0	0	0	0	0	0	0	1	0	0
ENSMUSG00000016200	0	0	0	0	0	0	0	0	0	1	0	0
ENSMUSG00000016252	2	2	2	0	0	0	0	0	0	2	0	2
ENSMUSG00000016253	0	0	0	0	0	0	0	0	0	1	1	0
ENSMUSG00000016256	1	0	1	0	0	0	0	0	0	1	1	1
ENSMUSG00000016257	0	0	0	0	0	0	0	0	0	1	1	0
ENSMUSG00000016308	0	0	2	0	0	0	0	0	0	0	2	0
ENSMUSG00000016319	2	2	2	0	0	0	0	0	0	2	2	2
ENSMUSG00000016344	1	0	1	0	0	0	0	0	0	1	1	0
ENSMUSG00000016349	3	0	3	0	0	0	0	0	0	0	0	0
ENSMUSG00000016382	0	0	0	0	0	0	0	0	0	1	0	0
ENSMUSG00000016386	0	0	0	0	0	0	0	0	0	1	0	0
ENSMUSG00000016409	1	0	1	0	0	0	0	0	0	1	1	0
ENSMUSG00000016427	0	0	0	0	0	0	0	0	0	2	0	0
ENSMUSG00000016477	0	0	0	0	0	0	0	0	0	1	1	0
ENSMUSG00000016481	0	0	0	0	0	0	0	0	0	1	1	0
ENSMUSG00000016487	0	0	1	0	0	0	0	0	0	1	1	0
ENSMUSG00000016495	0	0	0	0	0	0	0	0	0	1	0	0
ENSMUSG00000016503	1	0	1	0	0	0	0	0	0	1	1	0
ENSMUSG00000016510	0	0	0	0	0	0	0	0	0	1	1	0
ENSMUSG00000016520	0	0	0	0	0	0	0	0	0	3	3	0
ENSMUSG00000016526	0	1	0	0	0	0	0	0	0	1	1	0
ENSMUSG00000016528	0	0	0	0	0	0	0	0	0	1	1	0
ENSMUSG00000016534	1	0	1	0	0	0	0	0	0	0	1	0
ENSMUSG00000016541	1	0	1	0	0	0	0	0	0	1	1	0
ENSMUSG00000016552	0	0	0	0	0	0	0	0	0	3	0	0
ENSMUSG00000016554	0	2	0	0	0	0	0	0	0	2	2	0
ENSMUSG00000016559	1	1	1	0	0	0	1	0	0	1	0	0
ENSMUSG00000016619	1	0	0	0	0	0	0	0	0	0	1	0
ENSMUSG00000016637	0	0	0	0	0	0	0	0	0	1	1	0
ENSMUSG00000016664	0	0	0	0	0	0	0	0	0	1	1	0
ENSMUSG00000016757	1	0	1	0	0	0	0	0	0	1	1	0
ENSMUSG00000016758	3	0	3	0	0	0	0	0	0	0	3	0
ENSMUSG00000016831	1	0	0	0	0	0	0	0	0	1	1	0
ENSMUSG00000016833	2	2	2	0	0	0	0	0	0	2	0	0
ENSMUSG00000016918	0	0	0	0	0	0	0	0	0	1	1	0
ENSMUSG00000016921	2	2	2	0	0	0	0	0	0	2	2	0
ENSMUSG00000016933	0	0	0	0	0	0	0	0	0	1	1	0
ENSMUSG00000016940	0	0	0	0	0	0	0	0	0	1	0	0
ENSMUSG00000016946	0	0	0	0	0	0	0	0	0	1	1	0
ENSMUSG00000016984	0	0	2	0	0	0	0	0	0	2	0	0
ENSMUSG00000017009	1	1	1	0	0	0	0	0	0	1	1	0
ENSMUSG00000017057	3	0	3	0	0	0	0	0	0	0	3	0
ENSMUSG00000017119	1	0	1	0	0	0	0	0	0	1	1	0
ENSMUSG00000017132	0	0	3	0	0	0	0	0	0	0	0	0
ENSMUSG00000017144	0	0	0	0	0	0	0	0	0	1	1	0
ENSMUSG00000017146	1	0	1	0	0	0	0	0	0	1	1	0
ENSMUSG00000017176	0	0	0	0	0	0	0	0	0	1	1	0
ENSMUSG00000017188	2	2	2	0	0	0	0	0	0	2	2	0
ENSMUSG00000017204	3	0	3	0	0	0	0	0	0	0	0	0
ENSMUSG00000017210	0	0	0	0	0	0	0	0	0	1	0	0
ENSMUSG00000017221	2	0	2	0	0	0	0	0	0	2	2	0
ENSMUSG00000017264	0	0	0	0	0	0	0	0	0	1	1	0
ENSMUSG00000017286	1	1	1	0	0	0	0	0	0	1	1	0
ENSMUSG00000017288	0	0	0	0	0	0	0	0	0	1	1	0
ENSMUSG00000017291	1	0	1	0	0	0	0	0	0	1	1	0
ENSMUSG00000017299	0	0	0	0	0	0	0	0	0	1	0	0
ENSMUSG00000017307	0	0	0	0	0	0	0	0	0	1	1	0
ENSMUSG00000017376	0	0	0	0	0	0	0	0	0	1	1	0
ENSMUSG00000017386	1	0	1	0	0	0	0	0	0	1	1	0
ENSMUSG00000017390	3	0	3	0	0	0	0	0	0	3	0	0
ENSMUSG00000017404	2	2	2	0	0	0	2	2	2	2	2	0
ENSMUSG00000017405	0	0	0	0	0	0	0	0	0	1	1	0
ENSMUSG00000017417	0	0	0	0	0	0	0	0	0	3	0	0
ENSMUSG00000017418	1	0	0	0	0	0	0	0	0	1	1	0
ENSMUSG00000017421	0	0	0	0	0	0	0	0	0	0	1	0
ENSMUSG00000017428	2	0	2	0	0	0	0	0	0	2	2	0
ENSMUSG00000017453	1	0	1	0	0	0	0	0	0	1	1	0
ENSMUSG00000017478	2	0	2	0	0	0	0	0	0	2	0	0
ENSMUSG00000017485	0	0	1	0	0	0	0	0	0	1	1	0
ENSMUSG00000017493	3	0	3	0	0	0	0	0	0	0	0	0
ENSMUSG00000017499	1	0	1	0	0	0	0	0	0	1	1	0
ENSMUSG00000017548	1	1	1	0	0	0	0	0	0	1	1	0
ENSMUSG00000017550	1	0	1	0	0	0	0	0	0	1	1	0
ENSMUSG00000017561	2	0	0	0	0	0	0	0	0	2	0	0
ENSMUSG00000017615	0	0	1	0	0	0	0	0	0	1	1	0
ENSMUSG00000017631	0	0	1	0	0	0	0	0	0	1	0	0
ENSMUSG00000017639	1	0	1	0	0	0	0	0	0	1	1	0
ENSMUSG00000017664	0	0	0	0	0	0	0	0	0	1	1	0
ENSMUSG00000017667	3	0	3	0	0	0	0	0	0	0	3	0
ENSMUSG00000017670	0	0	1	0	0	0	0	0	0	1	0	0
ENSMUSG00000017677	1	0	0	0	0	0	0	0	0	1	1	0
ENSMUSG00000017686	0	0	0	0	0	0	0	0	0	1	0	0
ENSMUSG00000017692	3	0	3	0	0	0	0	0	0	0	0	0
ENSMUSG00000017697	3	0	0	0	0	0	0	0	0	3	3	0
ENSMUSG00000017707	0	0	1	0	0	0	0	0	0	0	0	0
ENSMUSG00000017715	0	0	0	0	0	0	0	0	0	2	2	0
ENSMUSG00000017716	2	0	2	0	0	0	2	2	0	2	2	0
ENSMUSG00000017718	1	0	1	0	0	0	0	0	0	1	0	0
ENSMUSG00000017721	0	0	0	0	0	0	0	0	0	1	1	0
ENSMUSG00000017723	0	0	0	0	0	0	0	0	0	1	1	0
ENSMUSG00000017724	3	0	3	0	0	0	0	0	0	3	3	0
ENSMUSG00000017734	3	0	3	0	0	0	0	0	0	3	3	0
ENSMUSG00000017747	1	0	1	0	0	0	0	0	0	1	1	0
ENSMUSG00000017754	0	0	0	0	0	0	0	0	0	3	3	0
ENSMUSG00000017756	1	0	1	0	0	0	0	0	0	1	1	0
ENSMUSG00000017760	1	0	1	0	0	0	0	0	0	1	1	0
ENSMUSG00000017764	1	0	1	0	0	0	0	0	0	1	0	0
ENSMUSG00000017765	0	0	0	0	0	0	0	0	0	3	3	0
ENSMUSG00000017774	0	0	0	0	0	0	0	0	0	1	1	0
ENSMUSG00000017776	0	0	2	0	0	0	0	0	0	0	0	0
ENSMUSG00000017778	2	2	2	0	0	0	0	0	0	2	2	0
ENSMUSG00000017781	0	0	0	0	0	0	0	0	0	1	0	0
ENSMUSG00000017801	0	0	0	0	0	0	0	0	0	1	0	0
ENSMUSG00000017802	0	0	0	0	0	0	0	0	0	1	1	0
ENSMUSG00000017830	0	0	0	0	0	0	0	0	0	0	3	0
ENSMUSG00000017837	0	0	0	0	0	0	0	0	0	1	0	0
ENSMUSG00000017843	0	0	0	0	0	0	0	0	0	1	1	0
ENSMUSG00000017858	0	0	0	0	0	0	0	0	0	1	1	0
ENSMUSG00000017861	2	0	2	0	0	0	0	0	0	2	2	0
ENSMUSG00000017929	0	0	0	0	0	0	0	0	0	3	0	0
ENSMUSG00000017969	0	0	0	0	0	0	0	0	0	1	0	0
ENSMUSG00000017999	2	0	0	0	0	0	0	0	0	0	0	0
ENSMUSG00000018001	0	0	0	0	0	0	0	0	0	3	0	0
ENSMUSG00000018012	1	0	1	0	0	0	0	0	0	1	1	0
ENSMUSG00000018040	0	0	0	0	0	0	0	0	0	1	1	0
ENSMUSG00000018042	1	0	1	0	0	0	0	0	0	1	1	0
ENSMUSG00000018068	1	0	1	0	0	0	0	0	0	1	1	0
ENSMUSG00000018076	0	1	0	0	0	0	0	0	0	1	1	0
ENSMUSG00000018102	0	0	0	0	0	0	0	0	0	3	3	0
ENSMUSG00000018143	3	0	0	0	0	0	0	0	0	0	0	0
ENSMUSG00000018160	1	0	0	0	0	0	0	0	0	1	1	0
ENSMUSG00000018166	0	0	3	0	0	0	0	0	0	3	3	0
ENSMUSG00000018167	1	0	0	0	0	0	0	0	0	1	1	0
ENSMUSG00000018171	1	0	1	0	0	0	0	0	0	1	1	0
ENSMUSG00000018189	2	2	0	0	0	0	0	0	0	0	2	0
ENSMUSG00000018196	3	3	3	0	0	3	0	0	0	3	3	0
ENSMUSG00000018199	0	0	0	0	0	0	0	0	0	1	0	0
ENSMUSG00000018209	0	0	0	0	0	0	0	0	0	1	1	0
ENSMUSG00000018239	0	0	0	0	0	0	0	0	0	1	0	0
ENSMUSG00000018286	2	2	2	0	0	0	0	0	0	2	2	0
ENSMUSG00000018287	0	0	2	0	0	0	0	0	0	2	0	0
ENSMUSG00000018293	2	2	2	0	0	0	0	0	0	2	0	0
ENSMUSG00000018322	0	0	0	0	0	0	0	0	0	1	1	0
ENSMUSG00000018326	0	0	0	0	0	0	0	0	0	2	0	0
ENSMUSG00000018339	3	0	3	0	0	0	0	0	0	3	3	0
ENSMUSG00000018340	0	0	0	0	0	0	0	0	0	1	1	0
ENSMUSG00000018347	0	0	0	0	0	0	0	0	0	3	0	0
ENSMUSG00000018362	0	0	0	0	0	0	0	0	0	1	0	0
ENSMUSG00000018363	0	0	0	0	0	0	0	0	0	1	0	0
ENSMUSG00000018372	1	0	0	0	0	0	0	0	0	1	1	0
ENSMUSG00000018377	1	0	1	0	0	0	0	0	0	1	1	0
ENSMUSG00000018378	3	0	3	0	0	0	0	0	0	3	3	0
ENSMUSG00000018379	1	0	1	0	0	0	0	0	0	1	1	0
ENSMUSG00000018395	0	0	0	0	0	0	0	0	0	1	0	0
ENSMUSG00000018398	1	0	1	0	0	0	0	0	0	1	1	0
ENSMUSG00000018401	0	0	0	0	0	0	0	0	0	1	1	0
ENSMUSG00000018405	0	0	0	0	0	0	0	0	0	3	0	0
ENSMUSG00000018411	1	0	1	0	0	0	0	0	0	1	0	0
ENSMUSG00000018412	0	0	0	0	0	0	0	0	0	1	0	0
ENSMUSG00000018415	0	0	0	0	0	0	0	0	0	1	1	0
ENSMUSG00000018417	0	0	0	0	0	0	0	0	0	1	0	0
ENSMUSG00000018425	0	0	0	0	0	0	0	0	0	1	1	0
ENSMUSG00000018427	0	0	0	0	0	0	0	0	0	3	3	0
ENSMUSG00000018428	1	0	1	0	0	0	0	0	0	1	1	0
ENSMUSG00000018433	2	0	2	0	0	0	0	0	0	2	0	0
ENSMUSG00000018442	0	0	0	0	0	0	0	0	0	0	1	0
ENSMUSG00000018446	2	2	2	0	0	0	0	0	0	2	2	0
ENSMUSG00000018449	0	0	0	0	0	0	0	0	0	1	1	0
ENSMUSG00000018474	1	0	1	0	0	0	0	0	0	1	1	1
ENSMUSG00000018476	1	0	1	0	0	0	0	0	0	1	1	0
ENSMUSG00000018481	1	0	1	0	0	0	0	0	0	0	1	0
ENSMUSG00000018500	3	0	3	0	0	0	0	0	0	0	0	0
ENSMUSG00000018501	2	2	2	0	0	0	0	0	0	2	0	0
ENSMUSG00000018507	3	0	3	0	0	0	0	0	0	0	0	0
ENSMUSG00000018509	0	0	1	0	0	0	0	0	0	1	0	0
ENSMUSG00000018537	0	0	0	0	0	0	0	0	0	3	3	0
ENSMUSG00000018541	0	0	0	0	0	0	0	0	0	1	0	0
ENSMUSG00000018543	3	0	3	0	0	0	0	0	0	0	3	0
ENSMUSG00000018547	0	0	0	0	0	0	0	0	0	1	1	0
ENSMUSG00000018548	1	0	1	0	0	0	0	0	0	1	1	0
ENSMUSG00000018559	0	0	0	0	0	0	0	0	0	1	1	0
ENSMUSG00000018567	1	1	1	0	0	0	0	0	0	1	0	0
ENSMUSG00000018569	3	0	3	0	0	0	0	0	0	3	3	0
ENSMUSG00000018570	0	0	0	0	0	0	0	0	0	3	3	0
ENSMUSG00000018572	0	0	1	0	0	0	0	0	0	1	1	0
ENSMUSG00000018574	1	0	1	0	0	0	0	0	0	1	1	0
ENSMUSG00000018583	2	2	2	0	0	0	0	0	0	2	2	2
ENSMUSG00000018585	2	2	2	0	0	0	0	0	0	2	0	2
ENSMUSG00000018593	1	1	1	0	0	0	0	0	0	1	1	0
ENSMUSG00000018599	0	0	0	0	0	0	0	0	0	3	0	0
ENSMUSG00000018604	1	0	1	0	0	0	0	0	0	1	1	0
ENSMUSG00000018648	3	0	3	0	0	0	0	0	0	3	0	0
ENSMUSG00000018659	0	0	0	0	0	0	0	0	0	1	1	0
ENSMUSG00000018661	1	0	1	0	0	0	0	0	0	1	0	0
ENSMUSG00000018666	2	2	2	0	0	0	0	0	0	2	2	0
ENSMUSG00000018669	1	0	1	0	0	0	0	0	0	1	1	0
ENSMUSG00000018677	0	0	2	0	0	0	0	0	0	2	0	0
ENSMUSG00000018678	0	0	0	0	0	0	0	0	0	0	1	0
ENSMUSG00000018697	2	0	2	0	0	0	0	0	0	2	2	0
ENSMUSG00000018707	1	0	1	0	0	0	0	0	0	1	1	0
ENSMUSG00000018727	1	0	1	0	0	0	0	0	0	1	1	0
ENSMUSG00000018733	0	0	0	0	0	0	0	0	0	1	1	0
ENSMUSG00000018736	1	0	1	0	0	0	0	0	0	1	1	0
ENSMUSG00000018740	0	0	0	0	0	0	0	0	0	3	0	0
ENSMUSG00000018761	2	0	2	0	0	0	0	0	0	0	2	0
ENSMUSG00000018765	1	0	1	0	0	0	0	0	0	1	1	0
ENSMUSG00000018770	2	2	2	0	0	0	0	0	0	2	0	0
ENSMUSG00000018774	1	0	1	0	0	0	0	0	0	1	1	0
ENSMUSG00000018796	0	0	0	0	0	0	0	0	0	1	1	0
ENSMUSG00000018800	0	0	0	0	0	0	0	0	0	3	0	0
ENSMUSG00000018809	1	0	1	0	0	0	0	0	0	1	1	0
ENSMUSG00000018820	0	0	0	0	0	0	0	0	0	1	1	0
ENSMUSG00000018821	3	3	3	0	0	0	0	0	0	3	3	0
ENSMUSG00000018841	1	0	1	0	0	0	0	0	0	1	0	0
ENSMUSG00000018846	0	0	1	0	0	0	0	0	0	1	1	0
ENSMUSG00000018848	2	0	2	0	0	0	0	0	0	2	2	0
ENSMUSG00000018849	1	0	1	0	0	0	0	0	0	1	0	0
ENSMUSG00000018858	2	2	2	0	0	0	0	0	0	2	0	2
ENSMUSG00000018861	0	0	0	0	0	0	0	0	0	3	3	0
ENSMUSG00000018865	0	0	0	0	0	0	0	0	0	1	1	0
ENSMUSG00000018882	2	2	2	0	0	0	0	0	0	2	2	0
ENSMUSG00000018899	0	0	0	0	0	0	0	0	0	1	1	0
ENSMUSG00000018906	3	0	3	0	0	0	0	0	0	3	3	0
ENSMUSG00000018920	3	0	3	0	0	0	0	0	0	0	0	0
ENSMUSG00000018921	2	0	2	0	0	0	0	0	0	2	0	0
ENSMUSG00000018923	0	0	0	0	0	0	0	0	0	1	0	0
ENSMUSG00000018931	0	0	1	0	0	0	0	0	0	1	0	0
ENSMUSG00000018932	0	0	0	0	0	0	0	0	0	1	1	0
ENSMUSG00000018965	2	0	2	0	0	0	0	0	0	2	0	0
ENSMUSG00000018974	0	0	0	0	0	0	0	0	0	1	1	0
ENSMUSG00000018983	0	0	0	0	0	0	0	0	0	3	0	0
ENSMUSG00000018995	0	0	0	0	0	0	0	0	0	1	0	0
ENSMUSG00000018999	1	0	1	0	0	0	0	0	0	1	1	0
ENSMUSG00000019039	1	0	0	0	0	0	0	0	0	1	1	0
ENSMUSG00000019054	2	2	2	0	0	0	0	0	0	2	2	0
ENSMUSG00000019055	0	0	0	0	0	0	0	0	0	3	0	0
ENSMUSG00000019066	3	0	0	0	0	0	0	0	0	0	0	0
ENSMUSG00000019080	0	0	0	0	0	0	0	0	0	3	0	0
ENSMUSG00000019082	0	0	0	0	0	0	0	0	0	3	0	0
ENSMUSG00000019087	0	0	0	0	0	0	0	0	0	1	1	0
ENSMUSG00000019088	3	0	0	0	0	0	0	0	0	0	0	0
ENSMUSG00000019102	3	0	3	0	0	0	0	0	0	0	0	0
ENSMUSG00000019124	1	0	1	0	0	0	0	0	0	1	1	0
ENSMUSG00000019132	0	0	0	0	0	0	0	0	0	1	1	0
ENSMUSG00000019139	1	0	1	0	0	0	0	0	0	1	0	0
ENSMUSG00000019143	0	0	0	0	0	0	0	0	0	1	1	0
ENSMUSG00000019158	0	0	2	0	0	0	0	0	0	2	2	0
ENSMUSG00000019173	0	0	0	0	0	0	0	0	0	2	0	0
ENSMUSG00000019179	2	2	2	0	0	0	0	0	0	2	0	0
ENSMUSG00000019188	1	0	1	0	0	0	0	0	0	1	1	0
ENSMUSG00000019189	1	0	1	0	0	0	0	0	0	1	0	0
ENSMUSG00000019194	0	0	0	0	0	0	0	0	0	1	1	0
ENSMUSG00000019210	3	0	3	0	0	0	0	0	0	3	3	0
ENSMUSG00000019214	0	0	0	0	0	0	0	0	0	1	0	0
ENSMUSG00000019230	3	0	3	0	0	0	0	0	0	0	0	0
ENSMUSG00000019235	0	0	3	0	0	0	0	0	0	0	0	0
ENSMUSG00000019254	0	0	0	0	0	0	0	0	0	1	1	0
ENSMUSG00000019256	0	0	0	0	0	0	0	0	0	1	0	0
ENSMUSG00000019297	0	0	0	0	0	0	0	0	0	2	2	0
ENSMUSG00000019302	0	0	0	0	0	0	0	0	0	1	1	0
ENSMUSG00000019303	1	0	1	0	0	0	0	0	0	1	1	0
ENSMUSG00000019312	0	0	0	0	0	0	0	0	0	1	1	0
ENSMUSG00000019338	0	0	1	0	0	0	0	0	0	1	1	0
ENSMUSG00000019362	2	2	2	0	0	0	0	0	0	2	0	0
ENSMUSG00000019368	0	0	0	0	0	0	0	0	0	3	3	0
ENSMUSG00000019370	0	0	0	0	0	0	0	0	0	2	0	0
ENSMUSG00000019373	0	1	1	0	0	0	0	0	0	1	1	0
ENSMUSG00000019428	2	2	2	0	0	0	0	0	0	2	0	0
ENSMUSG00000019432	2	2	2	0	0	0	0	0	0	2	2	0
ENSMUSG00000019433	1	0	1	0	0	0	0	0	0	1	0	0
ENSMUSG00000019437	0	0	0	0	0	0	0	0	0	1	1	0
ENSMUSG00000019461	0	0	0	0	0	0	0	0	0	1	1	0
ENSMUSG00000019467	0	0	0	0	0	0	0	0	0	1	1	0
ENSMUSG00000019470	0	0	0	0	0	0	0	0	0	1	1	0
ENSMUSG00000019471	0	0	0	0	0	0	0	0	0	2	0	0
ENSMUSG00000019478	0	0	0	0	0	0	0	0	0	2	2	0
ENSMUSG00000019487	1	0	1	0	0	0	0	0	0	1	1	0
ENSMUSG00000019494	0	0	0	0	0	0	0	0	0	2	0	0
ENSMUSG00000019505	1	1	1	0	0	0	0	0	0	1	1	0
ENSMUSG00000019518	0	0	0	0	0	0	0	0	0	1	1	0
ENSMUSG00000019528	0	0	0	0	0	0	0	0	0	1	0	0
ENSMUSG00000019539	3	0	3	0	0	0	0	0	0	0	3	0
ENSMUSG00000019558	1	0	1	0	0	0	0	0	0	1	1	0
ENSMUSG00000019564	1	0	0	0	0	0	0	0	0	1	0	0
ENSMUSG00000019578	0	0	0	0	0	0	0	0	0	1	1	0
ENSMUSG00000019579	0	2	2	0	0	0	0	0	0	2	2	0
ENSMUSG00000019590	0	0	0	0	0	0	0	0	0	1	0	0
ENSMUSG00000019647	3	0	3	0	0	0	0	0	0	3	3	0
ENSMUSG00000019659	0	0	0	0	0	0	0	0	0	1	0	0
ENSMUSG00000019689	0	1	1	0	0	0	0	0	0	1	1	0
ENSMUSG00000019710	2	2	2	0	0	0	0	0	0	2	2	0
ENSMUSG00000019715	0	0	0	0	0	0	0	0	0	1	1	0
ENSMUSG00000019718	0	0	0	0	0	0	0	0	0	3	3	0
ENSMUSG00000019726	0	0	0	0	0	0	0	0	0	3	0	0
ENSMUSG00000019731	0	0	0	0	0	0	0	0	0	1	1	0
ENSMUSG00000019734	0	0	0	0	0	0	0	0	0	1	1	0
ENSMUSG00000019737	0	0	0	0	0	0	0	0	0	1	0	0
ENSMUSG00000019738	0	2	0	0	0	0	0	0	0	2	2	0
ENSMUSG00000019761	0	0	0	0	0	0	0	0	0	1	1	0
ENSMUSG00000019763	1	0	1	0	0	0	0	0	0	1	1	0
ENSMUSG00000019773	1	0	1	0	0	0	0	1	0	1	1	1
ENSMUSG00000019774	0	0	0	0	0	0	0	0	0	1	0	0
ENSMUSG00000019777	2	2	2	0	0	0	0	0	0	2	2	0
ENSMUSG00000019782	2	0	2	0	0	0	0	0	0	2	0	0
ENSMUSG00000019791	0	0	1	0	0	0	0	0	0	1	1	0
ENSMUSG00000019792	0	0	0	0	0	0	0	0	0	1	1	0
ENSMUSG00000019794	1	0	0	0	0	0	0	0	0	0	1	0
ENSMUSG00000019795	0	1	0	0	0	0	0	0	0	1	1	0
ENSMUSG00000019796	0	0	0	0	0	0	0	0	0	1	1	0
ENSMUSG00000019797	0	0	0	0	0	0	0	0	0	1	1	0
ENSMUSG00000019802	0	0	0	0	0	0	0	0	0	1	1	0
ENSMUSG00000019804	2	2	2	0	0	0	0	0	0	2	2	0
ENSMUSG00000019806	3	0	0	0	0	0	0	0	0	3	3	0
ENSMUSG00000019808	2	0	2	0	0	0	0	0	0	2	2	0
ENSMUSG00000019809	0	0	0	0	0	0	0	0	0	1	1	0
ENSMUSG00000019810	0	0	0	0	0	0	0	0	0	1	1	0
ENSMUSG00000019813	3	0	3	0	0	0	0	0	0	3	3	0
ENSMUSG00000019814	0	0	0	0	0	0	0	0	0	1	1	0
ENSMUSG00000019817	1	0	1	0	0	0	0	0	0	1	1	0
ENSMUSG00000019818	0	0	0	0	0	0	0	0	0	1	1	0
ENSMUSG00000019820	0	1	1	0	0	0	0	0	0	1	1	0
ENSMUSG00000019822	0	0	0	0	0	0	0	0	0	1	1	0
ENSMUSG00000019823	0	0	0	0	0	0	0	0	0	3	0	0
ENSMUSG00000019826	0	0	0	0	0	0	0	0	0	1	1	0
ENSMUSG00000019831	0	0	0	0	0	0	0	0	0	1	0	0
ENSMUSG00000019841	1	0	1	0	0	0	0	0	0	1	1	0
ENSMUSG00000019842	1	0	1	0	0	0	0	0	0	1	1	0
ENSMUSG00000019843	0	0	1	0	0	0	0	0	0	1	0	0
ENSMUSG00000019845	1	0	1	0	0	0	0	0	0	1	1	0
ENSMUSG00000019848	3	0	3	0	0	0	0	0	0	0	0	0
ENSMUSG00000019849	1	0	1	0	0	0	0	0	0	1	1	1
ENSMUSG00000019851	3	0	3	0	0	0	0	0	0	3	3	3
ENSMUSG00000019854	0	0	0	0	0	0	0	0	0	1	1	0
ENSMUSG00000019856	3	0	3	0	0	0	0	0	0	3	3	0
ENSMUSG00000019857	2	2	0	0	0	0	0	0	0	2	2	0
ENSMUSG00000019861	0	0	0	0	0	0	0	0	0	1	1	0
ENSMUSG00000019863	0	0	0	0	0	0	0	0	0	1	0	0
ENSMUSG00000019864	0	0	3	0	0	0	0	0	0	3	0	0
ENSMUSG00000019868	1	1	1	0	0	0	0	0	0	0	1	0
ENSMUSG00000019873	0	0	0	0	0	0	0	0	0	1	1	0
ENSMUSG00000019877	0	0	1	0	0	0	0	0	0	1	1	0
ENSMUSG00000019878	0	0	0	0	0	0	0	0	0	1	1	0
ENSMUSG00000019880	3	0	3	0	0	0	0	0	0	0	3	0
ENSMUSG00000019883	0	0	0	0	0	0	0	0	0	3	3	0
ENSMUSG00000019888	0	0	0	0	0	0	0	0	0	3	3	0
ENSMUSG00000019889	0	0	0	0	0	0	0	0	0	1	1	0
ENSMUSG00000019890	3	0	3	0	0	0	0	0	0	0	0	0
ENSMUSG00000019891	3	0	0	0	0	0	0	0	0	3	0	0
ENSMUSG00000019894	0	0	0	0	0	0	0	0	0	3	3	0
ENSMUSG00000019897	0	0	1	0	0	0	0	0	0	0	0	0
ENSMUSG00000019907	0	0	1	0	0	0	0	0	0	1	0	0
ENSMUSG00000019916	0	0	1	0	0	0	0	0	0	1	1	0
ENSMUSG00000019917	0	0	0	0	0	0	0	0	0	1	0	0
ENSMUSG00000019920	0	0	0	0	0	0	0	0	0	3	3	0
ENSMUSG00000019923	1	1	1	0	0	0	0	0	0	1	1	0
ENSMUSG00000019927	0	0	0	0	0	0	0	0	0	1	1	0
ENSMUSG00000019942	1	1	1	0	0	0	1	0	0	1	0	0
ENSMUSG00000019943	1	0	1	0	0	0	0	0	0	0	1	0
ENSMUSG00000019947	0	0	0	0	0	0	0	0	0	2	0	0
ENSMUSG00000019948	0	0	0	0	0	0	0	0	0	1	1	0
ENSMUSG00000019951	0	0	0	0	0	0	0	0	0	1	1	0
ENSMUSG00000019952	0	0	0	0	0	0	0	0	0	3	3	0
ENSMUSG00000019960	0	0	1	0	0	0	0	0	0	1	1	0
ENSMUSG00000019961	2	2	2	0	0	0	0	0	0	2	2	0
ENSMUSG00000019966	0	0	0	0	0	0	0	0	0	3	3	0
ENSMUSG00000019969	1	0	1	0	0	0	0	0	0	1	0	0
ENSMUSG00000019970	1	0	1	0	0	0	0	0	0	1	1	0
ENSMUSG00000019971	0	0	1	0	0	0	0	0	0	1	1	0
ENSMUSG00000019975	1	0	0	0	0	0	0	0	0	1	1	0
ENSMUSG00000019977	0	0	0	0	0	0	0	0	0	1	1	0
ENSMUSG00000019978	1	0	1	0	0	0	0	0	0	1	0	0
ENSMUSG00000019979	0	0	0	0	0	0	0	0	0	1	1	0
ENSMUSG00000019982	0	0	0	0	0	0	0	0	0	3	3	0
ENSMUSG00000019984	0	0	0	0	0	0	0	0	0	1	1	0
ENSMUSG00000019986	0	0	0	0	0	0	0	0	0	1	1	0
ENSMUSG00000019988	0	0	0	0	0	0	0	0	0	1	1	0
ENSMUSG00000019989	0	0	0	0	0	0	0	0	0	3	0	0
ENSMUSG00000019992	1	0	1	0	0	0	0	0	0	1	1	0
ENSMUSG00000019996	0	0	0	0	0	0	0	0	0	1	1	0
ENSMUSG00000019997	3	0	3	0	0	0	0	0	0	3	3	0
ENSMUSG00000019998	0	0	0	0	0	0	0	0	0	1	1	0
ENSMUSG00000020003	0	0	1	0	0	0	0	0	0	1	1	0
ENSMUSG00000020009	3	0	3	0	0	0	0	0	0	3	0	0
ENSMUSG00000020015	0	0	0	0	0	0	0	0	0	1	1	0
ENSMUSG00000020018	2	2	2	0	0	0	0	0	0	2	2	0
ENSMUSG00000020021	0	0	0	0	0	0	0	0	0	3	0	0
ENSMUSG00000020022	0	0	2	0	0	0	0	0	0	2	0	0
ENSMUSG00000020024	1	0	1	0	0	0	0	0	0	1	0	0
ENSMUSG00000020027	2	0	2	0	0	0	0	0	0	2	2	0
ENSMUSG00000020029	0	0	0	0	0	0	0	0	0	1	0	0
ENSMUSG00000020038	1	0	1	0	0	0	0	0	0	1	1	0
ENSMUSG00000020042	3	0	0	0	0	0	0	0	0	3	0	0
ENSMUSG00000020048	1	1	1	0	0	0	0	0	0	1	1	0
ENSMUSG00000020056	0	0	0	0	0	0	0	0	0	0	1	0
ENSMUSG00000020059	3	0	3	0	0	0	0	0	0	3	3	0
ENSMUSG00000020063	0	0	0	0	0	0	0	0	0	1	1	0
ENSMUSG00000020064	0	0	0	0	0	0	0	0	0	1	0	0
ENSMUSG00000020069	1	0	1	0	0	0	0	0	0	1	1	0
ENSMUSG00000020070	1	0	1	0	0	0	0	0	0	1	1	0
ENSMUSG00000020074	2	0	2	0	0	0	0	0	0	2	0	0
ENSMUSG00000020075	1	0	1	0	0	0	0	0	0	1	1	0
ENSMUSG00000020076	1	1	1	0	0	0	0	0	0	0	0	0
ENSMUSG00000020077	3	0	3	0	0	0	0	0	0	0	3	0
ENSMUSG00000020078	0	0	1	0	0	0	0	0	0	1	1	0
ENSMUSG00000020079	0	0	0	0	0	0	0	0	0	1	1	0
ENSMUSG00000020083	0	0	0	0	0	0	0	0	0	1	1	0
ENSMUSG00000020085	0	0	0	0	0	0	0	0	0	1	0	0
ENSMUSG00000020086	1	0	1	0	0	0	0	0	0	1	0	0
ENSMUSG00000020087	0	0	0	0	0	0	0	0	0	1	1	0
ENSMUSG00000020088	1	0	1	0	0	0	0	0	0	1	1	0
ENSMUSG00000020089	2	2	2	0	0	0	0	0	0	2	2	0
ENSMUSG00000020091	0	0	0	0	0	0	0	0	0	2	2	0
ENSMUSG00000020092	0	0	0	0	0	0	0	0	0	1	0	0
ENSMUSG00000020097	0	0	0	0	0	0	0	0	0	1	0	0
ENSMUSG00000020098	0	0	3	0	0	0	0	0	0	3	0	0
ENSMUSG00000020099	0	0	1	0	0	0	0	0	0	1	1	0
ENSMUSG00000020100	0	0	0	0	0	0	0	0	0	3	0	0
ENSMUSG00000020105	0	0	0	0	0	0	0	0	0	3	0	0
ENSMUSG00000020107	0	0	0	0	0	0	0	0	0	2	2	0
ENSMUSG00000020108	3	0	3	0	0	0	0	0	0	3	3	3
ENSMUSG00000020109	0	0	0	0	0	0	0	0	0	1	0	0
ENSMUSG00000020111	3	0	3	0	0	0	0	0	0	3	3	0
ENSMUSG00000020114	3	3	3	0	0	0	0	0	0	3	3	0
ENSMUSG00000020115	0	0	0	0	0	0	0	0	0	1	0	0
ENSMUSG00000020116	2	0	2	0	0	0	0	0	0	2	2	0
ENSMUSG00000020121	0	0	0	0	0	0	0	0	0	3	3	0
ENSMUSG00000020122	3	0	3	0	0	0	0	0	0	0	3	0
ENSMUSG00000020124	0	0	0	0	0	0	0	0	0	1	1	0
ENSMUSG00000020128	0	1	0	0	0	0	0	0	0	1	1	0
ENSMUSG00000020130	0	0	0	0	0	0	0	0	0	0	2	0
ENSMUSG00000020132	0	0	1	0	0	0	0	0	0	1	0	0
ENSMUSG00000020133	0	0	0	0	0	0	0	0	0	1	1	0
ENSMUSG00000020134	1	0	1	0	0	0	0	0	0	1	1	1
ENSMUSG00000020137	1	0	1	0	0	0	0	0	0	1	1	0
ENSMUSG00000020142	0	0	0	0	0	0	0	0	0	3	3	0
ENSMUSG00000020149	1	0	1	0	0	0	0	0	0	0	1	0
ENSMUSG00000020150	0	0	0	0	0	0	0	0	0	1	1	0
ENSMUSG00000020152	1	1	1	0	0	0	0	0	0	1	0	1
ENSMUSG00000020153	0	0	0	0	0	0	0	0	0	2	0	0
ENSMUSG00000020156	0	0	0	0	0	0	0	0	0	1	0	0
ENSMUSG00000020163	2	2	2	0	0	0	0	0	0	2	2	0
ENSMUSG00000020166	0	0	0	0	0	0	0	0	0	0	1	0
ENSMUSG00000020167	0	0	0	0	0	0	0	0	0	1	0	0
ENSMUSG00000020170	0	0	0	0	0	0	0	0	0	1	0	0
ENSMUSG00000020171	2	0	2	0	0	0	0	0	0	2	0	0
ENSMUSG00000020173	1	0	1	0	0	0	0	0	0	1	1	0
ENSMUSG00000020176	1	0	1	0	0	0	0	0	0	1	1	0
ENSMUSG00000020180	2	2	2	0	0	0	0	0	0	0	0	0
ENSMUSG00000020182	0	0	0	0	0	0	0	0	0	1	1	0
ENSMUSG00000020184	3	3	3	0	0	0	0	0	0	3	3	0
ENSMUSG00000020185	1	0	1	0	0	0	0	0	0	1	0	0
ENSMUSG00000020186	2	2	2	0	0	0	0	0	0	2	2	0
ENSMUSG00000020189	0	0	0	0	0	0	0	0	0	3	0	0
ENSMUSG00000020190	1	0	0	0	0	0	0	0	0	1	1	0
ENSMUSG00000020196	0	1	0	0	0	0	0	0	0	1	1	0
ENSMUSG00000020198	0	0	0	0	0	0	0	0	0	2	2	0
ENSMUSG00000020205	3	0	3	0	0	3	0	0	0	3	3	0
ENSMUSG00000020211	2	0	2	0	0	0	0	0	0	2	2	0
ENSMUSG00000020212	0	0	0	0	0	0	0	0	0	1	1	0
ENSMUSG00000020219	0	0	2	0	0	0	0	0	0	2	2	0
ENSMUSG00000020220	1	0	1	0	0	0	0	0	0	1	1	0
ENSMUSG00000020224	2	0	2	0	0	0	0	0	0	2	2	0
ENSMUSG00000020225	1	0	1	0	0	0	0	0	0	0	1	0
ENSMUSG00000020226	3	0	0	0	0	0	0	0	0	0	0	0
ENSMUSG00000020227	1	0	0	0	0	0	0	0	0	1	1	0
ENSMUSG00000020228	2	0	2	0	0	0	0	0	0	2	2	0
ENSMUSG00000020230	0	0	0	0	0	0	0	0	0	1	1	0
ENSMUSG00000020232	1	0	1	0	0	0	0	0	0	1	1	0
ENSMUSG00000020235	1	0	0	0	0	0	0	0	0	1	1	0
ENSMUSG00000020238	1	0	1	0	0	0	0	0	0	1	1	0
ENSMUSG00000020246	0	0	0	0	0	0	0	0	0	3	0	0
ENSMUSG00000020250	1	1	1	0	0	0	0	0	0	1	0	0
ENSMUSG00000020251	3	0	0	0	0	0	0	0	0	0	0	0
ENSMUSG00000020253	1	0	1	0	0	0	0	0	0	1	1	0
ENSMUSG00000020255	0	0	0	0	0	0	0	0	0	0	3	0
ENSMUSG00000020257	0	0	0	0	0	0	0	0	0	1	1	0
ENSMUSG00000020260	1	0	1	0	0	0	0	0	0	1	1	0
ENSMUSG00000020261	3	0	3	0	0	0	0	0	0	3	3	0
ENSMUSG00000020262	3	0	3	0	0	0	0	0	0	3	3	0
ENSMUSG00000020263	0	0	0	0	0	0	0	0	0	1	0	0
ENSMUSG00000020265	0	0	2	0	0	0	0	0	0	2	2	0
ENSMUSG00000020267	2	2	2	0	0	0	0	0	0	2	2	2
ENSMUSG00000020271	1	0	1	0	0	0	0	0	0	1	1	0
ENSMUSG00000020272	0	0	0	0	0	0	0	0	0	1	0	0
ENSMUSG00000020273	0	0	0	0	0	0	0	0	0	1	1	0
ENSMUSG00000020275	0	0	0	0	0	0	0	0	0	3	0	0
ENSMUSG00000020277	1	0	1	0	0	0	0	0	0	1	1	1
ENSMUSG00000020280	1	0	1	0	0	0	0	0	0	1	1	0
ENSMUSG00000020282	0	0	0	0	0	0	0	0	0	3	0	0
ENSMUSG00000020283	1	1	1	0	0	0	0	0	0	1	1	0
ENSMUSG00000020284	0	0	0	0	0	0	0	0	0	1	1	0
ENSMUSG00000020287	0	0	1	0	0	0	0	0	0	1	1	0
ENSMUSG00000020288	0	0	0	0	0	0	0	0	0	1	1	0
ENSMUSG00000020289	1	0	1	0	0	0	0	0	0	1	1	0
ENSMUSG00000020290	2	2	0	0	0	0	0	0	0	2	0	0
ENSMUSG00000020297	3	0	0	0	0	0	0	0	0	0	0	0
ENSMUSG00000020300	0	0	1	0	0	0	0	0	0	1	0	0
ENSMUSG00000020303	0	0	0	0	0	0	0	0	0	3	3	0
ENSMUSG00000020305	0	0	0	0	0	0	0	0	0	1	1	0
ENSMUSG00000020307	2	2	2	0	0	0	0	0	0	0	2	0
ENSMUSG00000020308	0	0	0	0	0	0	0	0	0	1	0	0
ENSMUSG00000020309	0	0	0	0	0	0	0	0	0	1	1	0
ENSMUSG00000020311	1	0	1	0	0	0	0	0	0	1	1	0
ENSMUSG00000020315	1	1	1	0	0	0	0	0	0	1	1	0
ENSMUSG00000020319	0	0	0	0	0	0	0	0	0	0	3	0
ENSMUSG00000020321	2	2	2	0	0	0	0	0	0	0	2	0
ENSMUSG00000020326	1	1	1	0	0	0	0	0	0	1	1	0
ENSMUSG00000020328	1	1	1	0	0	0	0	0	0	1	1	0
ENSMUSG00000020329	0	0	0	0	0	0	0	0	0	1	1	0
ENSMUSG00000020330	1	0	1	0	0	0	0	0	0	1	1	0
ENSMUSG00000020333	3	0	3	0	0	0	0	0	0	0	3	0
ENSMUSG00000020340	1	0	1	0	0	0	0	0	0	1	1	0
ENSMUSG00000020346	0	0	0	0	0	0	0	0	0	1	0	0
ENSMUSG00000020349	2	2	2	0	0	0	0	0	0	2	0	0
ENSMUSG00000020358	2	2	2	0	0	0	0	0	0	2	0	0
ENSMUSG00000020359	1	0	0	0	0	0	0	0	0	1	1	0
ENSMUSG00000020361	2	2	2	0	0	0	0	0	0	2	2	0
ENSMUSG00000020362	0	0	0	0	0	0	0	0	0	1	0	0
ENSMUSG00000020363	0	0	0	0	0	0	0	0	0	3	3	0
ENSMUSG00000020364	0	0	0	0	0	0	0	0	0	3	3	0
ENSMUSG00000020366	0	0	0	0	0	0	0	0	0	1	1	0
ENSMUSG00000020368	1	1	1	0	0	0	0	0	0	1	1	0
ENSMUSG00000020372	1	1	1	0	0	0	0	1	1	1	1	1
ENSMUSG00000020375	0	0	0	0	0	0	0	0	0	1	1	0
ENSMUSG00000020376	0	0	1	0	0	0	0	0	0	1	1	0
ENSMUSG00000020380	1	1	1	0	0	0	0	0	0	1	1	1
ENSMUSG00000020381	0	0	0	0	0	0	0	0	0	1	1	0
ENSMUSG00000020385	0	0	0	0	0	0	0	0	0	0	1	0
ENSMUSG00000020386	1	0	1	0	0	0	0	0	0	1	1	0
ENSMUSG00000020388	3	0	3	0	0	0	0	0	0	0	3	0
ENSMUSG00000020389	0	0	3	0	0	0	0	0	0	3	3	0
ENSMUSG00000020390	0	0	0	0	0	0	0	0	0	1	0	0
ENSMUSG00000020392	2	0	2	0	0	0	0	0	0	2	2	0
ENSMUSG00000020393	3	0	3	0	0	0	0	0	0	0	0	0
ENSMUSG00000020396	0	0	3	0	0	0	0	0	0	3	0	0
ENSMUSG00000020397	0	1	1	0	0	0	0	0	0	1	1	0
ENSMUSG00000020400	1	0	1	0	0	0	0	0	0	1	1	0
ENSMUSG00000020402	2	2	2	0	0	0	0	0	0	2	2	0
ENSMUSG00000020407	3	3	3	0	0	0	0	0	0	3	3	0
ENSMUSG00000020409	1	0	1	0	0	0	0	0	0	1	1	0
ENSMUSG00000020412	0	0	0	0	0	0	0	0	0	1	0	0
ENSMUSG00000020413	0	0	0	0	0	0	0	0	0	1	0	0
ENSMUSG00000020415	3	0	3	0	0	0	0	0	0	3	3	3
ENSMUSG00000020419	1	0	1	0	0	0	0	0	0	1	1	0
ENSMUSG00000020420	0	0	0	0	0	0	0	0	0	3	3	0
ENSMUSG00000020422	0	0	0	0	0	0	0	0	0	1	1	0
ENSMUSG00000020423	1	1	1	0	0	1	0	0	0	1	1	0
ENSMUSG00000020424	1	0	1	0	0	0	0	0	0	1	1	0
ENSMUSG00000020427	3	0	3	0	0	0	0	0	0	3	3	0
ENSMUSG00000020430	2	0	2	0	0	0	0	0	0	2	0	0
ENSMUSG00000020432	1	0	1	0	0	0	0	0	0	1	1	0
ENSMUSG00000020439	0	0	0	0	0	0	0	0	0	3	3	0
ENSMUSG00000020440	1	0	1	0	0	0	0	0	0	1	0	0
ENSMUSG00000020441	0	0	1	0	0	0	0	0	0	1	1	0
ENSMUSG00000020444	0	0	0	0	0	0	0	0	0	2	0	0
ENSMUSG00000020448	1	0	1	0	0	0	0	0	0	1	1	0
ENSMUSG00000020451	1	0	1	0	0	0	0	0	0	1	1	0
ENSMUSG00000020453	1	0	1	0	0	0	0	0	0	1	1	1
ENSMUSG00000020454	0	0	1	0	0	0	0	0	0	1	1	0
ENSMUSG00000020455	1	0	1	0	0	0	0	0	0	1	1	0
ENSMUSG00000020456	0	0	0	0	0	0	0	0	0	1	0	0
ENSMUSG00000020457	2	0	2	0	0	0	0	0	0	2	0	0
ENSMUSG00000020458	1	1	1	0	0	0	0	0	0	1	0	0
ENSMUSG00000020459	1	0	1	0	0	0	0	0	0	1	1	0
ENSMUSG00000020460	2	2	2	0	0	0	2	0	2	2	2	0
ENSMUSG00000020462	1	0	1	0	0	0	0	0	0	1	0	0
ENSMUSG00000020463	0	0	0	0	0	0	0	0	0	2	2	0
ENSMUSG00000020464	0	0	0	0	0	0	0	0	0	1	0	0
ENSMUSG00000020469	0	0	0	0	0	0	0	0	0	1	1	0
ENSMUSG00000020471	1	0	1	0	0	0	0	0	0	1	1	0
ENSMUSG00000020472	0	0	0	0	0	0	0	0	0	1	0	0
ENSMUSG00000020473	3	0	0	0	0	0	0	0	0	0	0	0
ENSMUSG00000020474	3	0	3	0	0	0	0	0	0	3	3	0
ENSMUSG00000020475	3	0	3	0	0	0	0	0	0	3	3	0
ENSMUSG00000020476	0	0	0	0	0	0	0	0	0	1	0	0
ENSMUSG00000020477	2	2	2	0	0	0	0	0	0	2	2	0
ENSMUSG00000020481	0	0	3	0	0	0	0	0	0	0	0	0
ENSMUSG00000020482	3	0	3	0	0	0	0	0	0	3	3	0
ENSMUSG00000020483	1	0	1	0	0	0	0	0	0	1	0	0
ENSMUSG00000020484	0	0	0	0	0	0	0	0	0	1	1	0
ENSMUSG00000020485	1	1	1	0	0	0	0	0	0	1	0	0
ENSMUSG00000020491	0	0	0	0	0	0	0	0	0	3	0	0
ENSMUSG00000020492	1	0	1	0	0	0	0	0	0	1	1	0
ENSMUSG00000020493	0	0	3	0	0	0	0	0	0	3	0	0
ENSMUSG00000020495	1	0	1	0	0	0	0	0	0	1	1	0
ENSMUSG00000020496	0	1	0	0	0	0	0	0	0	1	0	0
ENSMUSG00000020513	0	0	0	0	0	0	0	0	0	0	3	0
ENSMUSG00000020514	2	2	2	0	0	0	0	0	0	2	0	0
ENSMUSG00000020515	1	0	1	0	0	0	0	0	0	1	1	0
ENSMUSG00000020516	0	1	1	0	0	0	0	0	0	1	1	0
ENSMUSG00000020520	3	0	3	0	0	0	0	0	0	3	3	0
ENSMUSG00000020521	0	0	0	0	0	0	0	0	0	1	1	0
ENSMUSG00000020522	0	0	0	0	0	0	0	0	0	1	0	0
ENSMUSG00000020523	0	0	0	0	0	0	0	0	0	1	0	0
ENSMUSG00000020525	1	0	1	0	0	0	0	0	0	1	1	0
ENSMUSG00000020526	0	0	0	0	0	0	0	0	0	3	0	0
ENSMUSG00000020527	0	0	0	0	0	0	0	0	0	1	1	0
ENSMUSG00000020528	0	0	0	0	0	0	0	0	0	1	1	0
ENSMUSG00000020530	1	1	1	0	0	0	0	0	0	1	1	0
ENSMUSG00000020532	0	0	0	0	0	0	0	0	0	1	1	0
ENSMUSG00000020534	2	0	2	0	0	0	0	0	0	2	2	0
ENSMUSG00000020536	0	0	0	0	0	0	0	0	0	1	1	0
ENSMUSG00000020537	0	0	0	0	0	0	0	0	0	1	1	0
ENSMUSG00000020538	0	0	0	0	0	0	0	0	0	1	1	0
ENSMUSG00000020541	1	0	1	0	0	0	0	0	0	1	1	0
ENSMUSG00000020544	1	0	1	0	0	0	0	0	0	1	1	0
ENSMUSG00000020546	1	0	1	0	0	0	0	0	0	1	0	0
ENSMUSG00000020547	0	2	0	0	0	0	0	0	0	2	0	0
ENSMUSG00000020549	0	0	0	0	0	0	0	0	0	1	1	0
ENSMUSG00000020553	0	0	0	0	0	0	0	0	0	3	3	0
ENSMUSG00000020561	0	0	0	0	0	0	0	0	0	2	2	0
ENSMUSG00000020562	0	0	0	0	0	0	0	0	0	3	3	0
ENSMUSG00000020564	0	0	0	0	0	0	0	0	0	3	0	0
ENSMUSG00000020570	0	0	0	0	0	0	0	0	0	1	1	0
ENSMUSG00000020571	1	0	0	0	0	0	0	0	0	1	1	0
ENSMUSG00000020572	0	0	0	0	0	0	0	0	0	1	1	0
ENSMUSG00000020576	0	0	0	0	0	0	0	0	0	1	1	0
ENSMUSG00000020577	0	0	0	0	0	0	0	0	0	1	1	0
ENSMUSG00000020580	0	0	0	0	0	0	0	0	0	1	0	0
ENSMUSG00000020585	1	1	1	0	0	0	0	0	0	1	1	0
ENSMUSG00000020589	3	0	3	0	0	0	0	0	0	3	3	0
ENSMUSG00000020590	0	0	0	0	0	0	0	0	0	3	3	0
ENSMUSG00000020592	0	0	0	0	0	0	0	0	0	1	1	0
ENSMUSG00000020593	0	0	1	0	0	0	0	0	0	1	0	0
ENSMUSG00000020594	0	0	1	0	0	0	0	0	0	0	0	0
ENSMUSG00000020601	3	0	3	0	0	0	0	0	0	0	0	0
ENSMUSG00000020605	0	0	0	0	0	0	0	0	0	1	0	0
ENSMUSG00000020608	0	0	0	0	0	0	0	0	0	2	2	0
ENSMUSG00000020610	0	0	0	0	0	0	0	0	0	1	0	0
ENSMUSG00000020611	1	1	1	0	0	0	0	0	0	1	1	0
ENSMUSG00000020612	0	0	2	0	0	0	0	0	0	2	2	0
ENSMUSG00000020621	0	0	0	0	0	0	0	0	0	1	1	0
ENSMUSG00000020623	0	0	0	0	0	0	0	0	0	1	0	0
ENSMUSG00000020628	0	0	0	0	0	0	0	0	0	1	1	0
ENSMUSG00000020629	0	0	0	0	0	0	0	0	0	1	1	0
ENSMUSG00000020630	1	0	0	0	0	0	0	0	0	1	1	0
ENSMUSG00000020634	2	2	2	0	0	0	0	0	0	2	2	0
ENSMUSG00000020635	0	0	0	0	0	0	0	0	0	3	3	0
ENSMUSG00000020640	0	0	0	0	0	0	0	0	0	1	1	0
ENSMUSG00000020644	3	0	0	0	0	0	0	0	0	3	3	0
ENSMUSG00000020646	0	0	0	0	0	0	0	0	0	3	0	0
ENSMUSG00000020647	0	0	0	0	0	0	0	0	0	1	1	0
ENSMUSG00000020648	0	0	0	0	0	0	0	0	0	1	0	0
ENSMUSG00000020649	2	0	2	0	0	0	0	0	0	2	2	0
ENSMUSG00000020650	0	0	0	0	0	0	0	0	0	1	1	0
ENSMUSG00000020652	0	0	0	0	0	0	0	0	0	1	1	0
ENSMUSG00000020653	0	0	0	0	0	0	0	0	0	3	0	0
ENSMUSG00000020654	0	0	0	0	0	0	0	0	0	3	0	0
ENSMUSG00000020657	0	0	0	0	0	0	0	0	0	3	0	0
ENSMUSG00000020659	0	0	0	0	0	0	0	0	0	1	1	0
ENSMUSG00000020660	0	0	0	0	0	0	0	0	0	3	0	0
ENSMUSG00000020661	0	0	0	0	0	0	0	0	0	1	1	0
ENSMUSG00000020664	0	0	0	0	0	0	0	0	0	1	1	0
ENSMUSG00000020669	0	0	0	0	0	0	0	0	0	3	3	0
ENSMUSG00000020671	0	0	0	0	0	0	0	0	0	2	2	0
ENSMUSG00000020677	2	0	2	0	0	0	0	0	0	2	2	0
ENSMUSG00000020680	1	1	1	0	0	0	0	0	0	1	1	0
ENSMUSG00000020687	0	0	0	0	0	0	0	0	0	1	1	0
ENSMUSG00000020691	1	0	1	0	0	0	0	0	0	1	1	1
ENSMUSG00000020692	0	0	0	0	0	0	0	0	0	1	1	0
ENSMUSG00000020694	1	1	1	0	0	0	0	0	0	1	1	0
ENSMUSG00000020696	0	0	0	0	0	0	0	0	0	1	1	0
ENSMUSG00000020697	0	0	0	0	0	0	0	0	0	1	0	0
ENSMUSG00000020698	3	0	3	0	0	0	0	0	0	3	3	0
ENSMUSG00000020700	1	0	0	0	0	0	0	0	0	1	1	0
ENSMUSG00000020705	2	0	2	0	0	0	0	0	0	2	0	0
ENSMUSG00000020706	0	0	1	0	0	0	0	0	0	1	0	0
ENSMUSG00000020707	1	0	1	0	0	0	0	0	0	1	1	0
ENSMUSG00000020708	2	2	2	0	0	0	0	0	0	2	2	0
ENSMUSG00000020709	0	0	0	0	0	0	0	0	0	3	0	0
ENSMUSG00000020715	0	0	0	0	0	0	0	0	0	3	0	0
ENSMUSG00000020716	1	0	1	0	0	0	0	0	0	1	1	0
ENSMUSG00000020717	1	0	1	0	0	0	0	0	0	1	1	0
ENSMUSG00000020718	0	0	1	0	0	0	0	0	0	1	0	0
ENSMUSG00000020719	3	3	3	0	0	0	0	0	0	3	0	3
ENSMUSG00000020720	2	2	2	0	0	0	0	0	0	2	2	2
ENSMUSG00000020721	1	1	1	0	0	0	0	0	0	1	1	0
ENSMUSG00000020723	3	0	3	0	0	0	0	0	0	0	0	0
ENSMUSG00000020728	1	0	1	0	0	0	0	0	0	1	1	0
ENSMUSG00000020733	1	0	0	0	0	0	0	0	0	1	1	0
ENSMUSG00000020736	1	1	1	0	0	0	0	0	0	1	0	0
ENSMUSG00000020737	1	1	1	0	0	0	0	0	0	1	1	0
ENSMUSG00000020738	2	2	2	0	0	0	0	0	0	2	2	2
ENSMUSG00000020739	0	0	0	0	0	0	0	0	0	1	1	0
ENSMUSG00000020740	0	0	0	0	0	0	0	0	0	1	1	0
ENSMUSG00000020741	0	0	0	0	0	0	0	0	0	1	1	0
ENSMUSG00000020743	2	2	2	0	0	0	0	0	0	2	0	0
ENSMUSG00000020744	0	0	0	0	0	0	0	0	0	1	0	0
ENSMUSG00000020745	1	1	1	0	0	0	0	0	0	1	1	0
ENSMUSG00000020747	0	0	0	0	0	0	0	0	0	1	0	0
ENSMUSG00000020752	0	0	0	0	0	0	0	0	0	1	0	0
ENSMUSG00000020755	1	0	1	0	0	0	0	0	0	1	1	0
ENSMUSG00000020758	0	0	1	0	0	0	0	0	0	1	1	0
ENSMUSG00000020766	2	0	2	0	0	0	0	0	0	2	2	0
ENSMUSG00000020770	0	0	0	0	0	0	0	0	0	1	1	0
ENSMUSG00000020774	3	0	3	0	0	0	0	0	0	3	3	0
ENSMUSG00000020775	0	0	0	0	0	0	0	0	0	2	0	0
ENSMUSG00000020776	1	0	1	0	0	0	0	0	0	1	1	0
ENSMUSG00000020777	0	0	0	0	0	0	0	0	0	1	1	0
ENSMUSG00000020778	0	0	0	0	0	0	0	0	0	1	1	0
ENSMUSG00000020780	1	0	1	0	0	0	0	0	0	1	1	0
ENSMUSG00000020781	1	0	1	0	0	0	0	0	0	1	1	0
ENSMUSG00000020782	1	0	0	0	0	0	0	0	0	1	1	0
ENSMUSG00000020783	1	0	1	0	0	0	0	0	0	1	1	0
ENSMUSG00000020785	0	0	0	0	0	0	0	0	0	3	0	0
ENSMUSG00000020788	0	0	3	0	0	0	0	0	0	3	3	0
ENSMUSG00000020790	0	0	0	0	0	0	0	0	0	1	0	0
ENSMUSG00000020792	0	0	0	0	0	0	0	0	0	1	1	0
ENSMUSG00000020794	0	0	0	0	0	0	0	0	0	1	1	0
ENSMUSG00000020799	0	0	0	0	0	0	0	0	0	1	0	0
ENSMUSG00000020801	0	0	0	0	0	0	0	0	0	2	0	0
ENSMUSG00000020802	0	0	0	0	0	0	0	0	0	1	1	0
ENSMUSG00000020803	2	2	2	0	0	0	0	0	0	2	2	0
ENSMUSG00000020806	0	0	1	0	0	0	0	0	0	1	0	0
ENSMUSG00000020808	3	0	3	0	0	0	0	0	0	3	3	0
ENSMUSG00000020812	3	0	3	0	0	0	0	0	0	3	0	0
ENSMUSG00000020814	0	0	0	0	0	0	0	0	0	3	0	0
ENSMUSG00000020817	1	0	1	0	0	0	0	0	0	1	1	1
ENSMUSG00000020818	0	0	0	0	0	0	0	0	0	1	1	0
ENSMUSG00000020821	3	0	3	0	0	0	0	0	0	3	3	0
ENSMUSG00000020823	0	0	0	0	0	0	0	0	0	1	1	0
ENSMUSG00000020827	0	0	0	0	0	0	0	0	0	1	0	0
ENSMUSG00000020829	0	0	0	0	0	0	0	0	0	3	0	0
ENSMUSG00000020830	3	0	3	0	0	0	0	0	0	0	0	0
ENSMUSG00000020831	2	0	2	0	0	0	0	0	0	2	2	0
ENSMUSG00000020832	0	0	0	0	0	0	0	0	0	1	1	0
ENSMUSG00000020834	0	0	0	0	0	0	0	0	0	1	1	0
ENSMUSG00000020840	1	0	0	0	0	0	0	0	0	0	1	0
ENSMUSG00000020841	3	0	3	0	0	0	0	0	0	3	3	0
ENSMUSG00000020843	2	0	2	0	0	0	0	0	0	2	2	0
ENSMUSG00000020844	0	0	0	0	0	0	0	0	0	1	1	0
ENSMUSG00000020849	2	2	2	0	0	0	0	0	0	2	0	2
ENSMUSG00000020850	2	2	2	0	0	0	0	0	0	0	2	0
ENSMUSG00000020857	2	2	2	0	0	0	2	0	2	2	2	0
ENSMUSG00000020859	1	0	1	0	0	0	0	0	0	1	1	0
ENSMUSG00000020863	0	0	0	0	0	0	0	0	0	3	0	0
ENSMUSG00000020864	1	0	0	0	0	0	0	0	0	1	1	0
ENSMUSG00000020865	3	0	3	0	0	0	0	0	0	0	0	0
ENSMUSG00000020866	3	0	0	0	0	0	0	0	0	0	0	0
ENSMUSG00000020868	0	0	0	0	0	0	0	0	0	3	0	0
ENSMUSG00000020869	2	2	2	0	0	0	0	0	0	2	2	0
ENSMUSG00000020870	3	0	3	0	0	0	0	0	0	0	0	0
ENSMUSG00000020873	1	1	0	0	0	0	0	0	0	1	1	0
ENSMUSG00000020875	0	0	0	0	0	0	0	0	0	1	1	0
ENSMUSG00000020876	1	0	1	0	0	0	0	0	0	1	1	0
ENSMUSG00000020877	0	0	0	0	0	0	0	0	0	1	0	0
ENSMUSG00000020882	1	0	1	0	0	0	0	0	0	1	0	0
ENSMUSG00000020883	1	0	1	0	0	0	0	0	0	1	1	0
ENSMUSG00000020888	0	0	0	0	0	0	0	0	0	1	1	0
ENSMUSG00000020889	0	0	0	0	0	0	0	0	0	3	3	0
ENSMUSG00000020893	0	0	0	0	0	0	0	0	0	3	0	0
ENSMUSG00000020894	0	0	0	0	0	0	0	0	0	3	3	0
ENSMUSG00000020895	1	0	1	0	0	0	0	0	0	1	1	0
ENSMUSG00000020897	1	0	1	0	0	0	0	0	0	1	1	1
ENSMUSG00000020898	1	0	1	0	0	0	0	0	0	1	0	0
ENSMUSG00000020899	1	0	1	0	0	0	0	0	0	1	1	0
ENSMUSG00000020900	0	0	1	0	0	0	0	0	0	1	1	0
ENSMUSG00000020901	3	0	0	0	0	0	0	0	0	0	0	0
ENSMUSG00000020902	1	0	1	0	0	0	0	0	0	1	1	0
ENSMUSG00000020903	0	0	1	0	0	0	0	0	0	1	1	0
ENSMUSG00000020910	0	0	0	0	0	0	0	0	0	1	1	0
ENSMUSG00000020911	3	0	3	0	0	0	0	0	0	3	3	0
ENSMUSG00000020914	1	1	1	0	1	0	1	0	0	1	1	1
ENSMUSG00000020917	0	0	0	0	0	0	0	0	0	1	0	0
ENSMUSG00000020918	0	0	0	0	0	0	0	0	0	1	1	0
ENSMUSG00000020921	0	0	0	0	0	0	0	0	0	1	0	0
ENSMUSG00000020922	0	0	2	0	0	0	0	0	0	0	2	0
ENSMUSG00000020923	2	0	2	0	0	0	0	0	0	2	2	0
ENSMUSG00000020925	1	1	1	0	0	0	0	0	0	1	1	1
ENSMUSG00000020929	2	2	2	0	0	0	0	0	0	2	0	0
ENSMUSG00000020935	0	0	0	0	0	0	0	0	0	1	1	0
ENSMUSG00000020936	2	2	2	0	0	0	0	0	0	2	2	0
ENSMUSG00000020937	0	0	0	0	0	0	0	0	0	3	0	0
ENSMUSG00000020940	0	0	0	0	0	0	0	0	0	3	3	0
ENSMUSG00000020941	0	0	3	0	0	0	0	0	0	0	0	0
ENSMUSG00000020946	0	0	0	0	0	0	0	0	0	1	0	0
ENSMUSG00000020948	0	0	0	0	0	0	0	0	0	1	1	0
ENSMUSG00000020949	2	2	2	0	0	0	0	0	0	2	2	0
ENSMUSG00000020952	0	0	0	0	0	0	0	0	0	1	1	0
ENSMUSG00000020954	0	0	1	0	0	0	0	0	0	1	0	0
ENSMUSG00000020955	0	0	0	0	0	0	0	0	0	1	1	0
ENSMUSG00000020956	1	0	1	0	0	0	0	0	0	1	1	0
ENSMUSG00000020961	0	0	0	0	0	0	0	0	0	1	0	0
ENSMUSG00000020962	0	0	0	0	0	0	0	0	0	1	0	0
ENSMUSG00000020964	1	0	1	0	0	0	0	0	0	1	0	1
ENSMUSG00000020973	0	0	0	0	0	0	0	0	0	1	0	0
ENSMUSG00000020974	0	0	0	0	0	0	0	0	0	1	1	0
ENSMUSG00000020978	0	0	0	0	0	0	0	0	0	3	3	0
ENSMUSG00000020982	0	2	0	0	0	0	0	0	0	2	2	0
ENSMUSG00000020986	0	0	0	0	0	0	0	0	0	1	1	0
ENSMUSG00000020988	0	0	0	0	0	0	0	0	0	1	0	0
ENSMUSG00000020993	0	0	0	0	0	0	0	0	0	1	0	0
ENSMUSG00000020994	0	0	0	0	0	0	0	0	0	2	0	0
ENSMUSG00000021000	1	0	1	0	0	0	0	0	0	1	1	0
ENSMUSG00000021003	0	0	0	0	0	0	0	0	0	3	3	0
ENSMUSG00000021007	0	0	0	0	0	0	0	0	0	3	3	0
ENSMUSG00000021009	0	0	0	0	0	0	0	0	0	1	0	0
ENSMUSG00000021012	1	0	0	0	0	0	0	0	0	1	1	0
ENSMUSG00000021013	0	0	0	0	0	0	0	0	0	3	3	0
ENSMUSG00000021018	0	0	0	0	0	0	0	0	0	0	2	0
ENSMUSG00000021022	0	0	0	0	0	0	0	0	0	1	1	0
ENSMUSG00000021023	1	0	1	0	0	0	0	0	0	1	1	0
ENSMUSG00000021024	0	0	0	0	0	0	0	0	0	2	0	0
ENSMUSG00000021025	0	0	3	0	0	0	0	0	0	3	3	0
ENSMUSG00000021027	0	0	0	0	0	0	0	0	0	1	1	0
ENSMUSG00000021028	0	0	0	0	0	0	0	0	0	1	1	0
ENSMUSG00000021032	3	0	0	0	0	0	0	0	0	0	0	0
ENSMUSG00000021033	0	0	0	0	0	0	0	0	0	1	1	0
ENSMUSG00000021036	0	1	0	0	0	0	0	0	0	1	0	0
ENSMUSG00000021037	0	0	0	0	0	0	0	0	0	0	2	0
ENSMUSG00000021038	0	0	0	0	0	0	0	0	0	1	1	0
ENSMUSG00000021039	0	0	0	0	0	0	0	0	0	1	1	0
ENSMUSG00000021044	0	0	0	0	0	0	0	0	0	1	1	0
ENSMUSG00000021048	2	2	2	0	0	0	0	0	0	2	2	0
ENSMUSG00000021051	0	0	1	0	0	0	0	0	0	1	1	0
ENSMUSG00000021054	0	0	0	0	0	0	0	0	0	3	0	0
ENSMUSG00000021056	0	0	0	0	0	0	0	0	0	3	0	0
ENSMUSG00000021057	0	0	0	0	0	0	0	0	0	3	0	0
ENSMUSG00000021065	0	0	0	0	0	0	0	0	0	1	1	0
ENSMUSG00000021067	0	0	0	0	0	0	0	0	0	1	1	0
ENSMUSG00000021068	3	0	3	0	0	0	0	0	0	3	3	0
ENSMUSG00000021072	0	0	0	0	0	0	0	0	0	1	1	0
ENSMUSG00000021076	1	1	1	0	0	0	0	0	0	1	0	0
ENSMUSG00000021087	1	0	1	0	0	0	0	0	0	1	1	0
ENSMUSG00000021094	0	0	1	0	0	0	0	0	0	1	1	0
ENSMUSG00000021095	3	0	3	0	0	0	0	0	0	3	0	0
ENSMUSG00000021096	3	3	3	0	0	0	0	0	0	3	0	0
ENSMUSG00000021097	0	0	0	0	0	0	0	0	0	3	3	0
ENSMUSG00000021098	0	0	0	0	0	0	0	0	0	1	0	0
ENSMUSG00000021102	0	0	0	0	0	0	0	0	0	0	1	0
ENSMUSG00000021103	0	0	0	0	0	0	0	0	0	1	1	0
ENSMUSG00000021109	0	0	0	0	0	0	0	0	0	1	0	0
ENSMUSG00000021111	0	0	0	0	0	0	0	0	0	0	2	0
ENSMUSG00000021112	0	0	0	0	0	0	0	0	0	1	1	0
ENSMUSG00000021113	0	0	0	0	0	0	0	0	0	1	1	0
ENSMUSG00000021114	1	0	1	0	0	0	0	0	0	0	1	0
ENSMUSG00000021115	2	0	2	0	0	0	0	0	0	2	2	2
ENSMUSG00000021116	2	0	2	0	0	0	0	0	0	2	2	0
ENSMUSG00000021118	0	0	0	0	0	0	0	0	0	3	0	0
ENSMUSG00000021120	0	0	0	0	0	0	0	0	0	1	1	0
ENSMUSG00000021124	0	1	0	0	0	0	0	0	0	1	0	0
ENSMUSG00000021127	1	0	1	0	0	0	0	0	0	1	1	0
ENSMUSG00000021131	2	0	2	0	0	0	0	0	0	2	2	0
ENSMUSG00000021133	0	0	1	0	0	0	0	0	0	1	1	0
ENSMUSG00000021136	0	0	0	0	0	0	0	0	0	3	3	0
ENSMUSG00000021140	0	0	0	0	0	0	0	0	0	3	0	0
ENSMUSG00000021143	0	0	0	0	0	0	0	0	0	1	1	0
ENSMUSG00000021144	0	0	0	0	0	0	0	0	0	2	2	0
ENSMUSG00000021147	0	0	1	0	0	0	0	0	0	1	0	0
ENSMUSG00000021149	0	0	0	0	0	0	0	0	0	2	0	0
ENSMUSG00000021156	0	0	0	0	0	0	0	0	0	1	1	0
ENSMUSG00000021171	0	0	0	0	0	0	0	0	0	1	0	0
ENSMUSG00000021175	0	0	0	0	0	0	0	0	0	1	0	0
ENSMUSG00000021176	1	0	1	0	0	0	0	0	0	1	1	0
ENSMUSG00000021177	0	0	0	0	0	0	0	0	0	1	1	0
ENSMUSG00000021179	0	0	0	0	0	0	0	0	0	1	0	0
ENSMUSG00000021180	0	0	0	0	0	0	0	0	0	3	0	0
ENSMUSG00000021182	0	0	0	0	0	0	0	0	0	1	0	0
ENSMUSG00000021185	3	0	3	0	0	0	0	0	0	3	3	0
ENSMUSG00000021186	3	0	3	0	0	0	0	0	0	0	3	0
ENSMUSG00000021188	0	0	1	0	0	0	0	0	0	1	1	0
ENSMUSG00000021189	0	0	0	0	0	0	0	0	0	1	1	0
[truncated: 9,793 more rows]
