# Supplementary material for: Gene-expression memory-based prediction of cell lineages from scRNA-seq datasets
Source: Nat Commun. 2024 Mar 29;15:2744. doi: 10.1038/s41467-024-47158-y (PMC10980719; doi:10.1038/s41467-024-47158-y)
Supplement: Supplementary file 11 — Source Data [file 41467_2024_47158_MOESM11_ESM.zip › Source Data files/Source Data file S4h.csv]

D2_qual	D2_quant	D2_all	D3_qual	D3_quant	D3_all	D5_qual	D5_quant	D5_all	D6_qual	D6_quant	D6_all	D8_qual	D8_quant	D8_all	D9_qual	D9_quant	D9_all	D11_qual	D11_quant	D11_all	D12_qual	D12_quant	D12_all	D14_qual	D14_quant	D14_all	D15_qual	D15_quant	D15_all	D17_qual	D17_quant	D17_all	D21_qual	D21_quant	D21_all	D23_qual	D23_quant	D23_all	D25_qual	D25_quant	D25_all	D30_qual	D30_quant	D30_all
1783	1749	32285	563	1284	32285	568	1070	32285	1610	2471	32285	1126	898	32285	1631	2013	32285	1420	2135	32285	2305	2653	32285	1632	1953	32285	829	767	32285	2037	2216	32285	1629	709	18869	1608	1896	32285	751	565	32285	743	410	32285
1084	2402	32285	1106	1589	32285	61	613	32285	1903	3084	32285	1269	1633	32285	3574	3467	32285	1807	2888	32285	2646	3432	32285	2821	2949	32285	844	752	32285	1681	2066	32285	2636	686	19096	1119	792	32285	1194	1140	32285	665	332	32285
1058	1458	32285	665	332	32285	NA	NA	NA	NA	NA	NA	701	1031	32285	2518	3253	32285	NA	NA	NA	571	240	19939	NA	NA	NA	NA	NA	NA	NA	NA	NA	1106	484	18956	NA	NA	NA	NA	NA	NA	NA	NA	NA
1089	1709	32285	971	300	20721	NA	NA	NA	NA	NA	NA	1415	1804	32285	1873	1537	32285	NA	NA	NA	1246	273	16186	NA	NA	NA	NA	NA	NA	NA	NA	NA	1509	642	18582	NA	NA	NA	NA	NA	NA	NA	NA	NA
NA	NA	NA	887	355	20440	NA	NA	NA	NA	NA	NA	NA	NA	NA	NA	NA	NA	NA	NA	NA	991	252	16479	NA	NA	NA	NA	NA	NA	NA	NA	NA	1586	603	18632	NA	NA	NA	NA	NA	NA	NA	NA	NA
NA	NA	NA	1775	458	20763	NA	NA	NA	NA	NA	NA	NA	NA	NA	NA	NA	NA	NA	NA	NA	798	251	17226	NA	NA	NA	NA	NA	NA	NA	NA	NA	1117	288	18963	NA	NA	NA	NA	NA	NA	NA	NA	NA
NA	NA	NA	3199	585	20892	NA	NA	NA	NA	NA	NA	NA	NA	NA	NA	NA	NA	NA	NA	NA	NA	NA	NA	NA	NA	NA	NA	NA	NA	NA	NA	NA	1578	599	18970	NA	NA	NA	NA	NA	NA	NA	NA	NA
NA	NA	NA	495	228	20101	NA	NA	NA	NA	NA	NA	NA	NA	NA	NA	NA	NA	NA	NA	NA	NA	NA	NA	NA	NA	NA	NA	NA	NA	NA	NA	NA	1270	363	19242	NA	NA	NA	NA	NA	NA	NA	NA	NA
NA	NA	NA	899	360	20632	NA	NA	NA	NA	NA	NA	NA	NA	NA	NA	NA	NA	NA	NA	NA	NA	NA	NA	NA	NA	NA	NA	NA	NA	NA	NA	NA	NA	NA	NA	NA	NA	NA	NA	NA	NA	NA	NA	NA
NA	NA	NA	711	312	20295	NA	NA	NA	NA	NA	NA	NA	NA	NA	NA	NA	NA	NA	NA	NA	NA	NA	NA	NA	NA	NA	NA	NA	NA	NA	NA	NA	NA	NA	NA	NA	NA	NA	NA	NA	NA	NA	NA	NA
