# Supplementary material for: Gene-expression memory-based prediction of cell lineages from scRNA-seq datasets
Source: Nat Commun. 2024 Mar 29;15:2744. doi: 10.1038/s41467-024-47158-y (PMC10980719; doi:10.1038/s41467-024-47158-y)
Supplement: Supplementary file 11 — Source Data [file 41467_2024_47158_MOESM11_ESM.zip › Source Data files/Source Data file S12cd.csv]

Size parameter	percentage	precision	recovery	FPR
10	90	1	0.02215256	0
10	80	0.994955864	0.027481714	6.53592635318185e-06
10	40	0.943147208	0.064716127	0.000183006
10	0	0.044809524	1	1
10	50	0.962459547	0.0517938	9.47709321211369e-05
10	30	0.90647482	0.08338558	0.000403593
10	20	0.84040404	0.115917799	0.001032676
10	60	0.978844589	0.041901776	4.2483521295682e-05
10	70	0.984420643	0.035214211	2.61437054127274e-05
10	100	1	0.014071752	0
10	10	0.718611111	0.180215953	0.003310447
12	30	0.896758703	0.104075235	0.00056209
12	40	0.931512272	0.081957506	0.000282679
12	90	0.997515528	0.027969349	3.26796317659093e-06
12	60	0.969895288	0.051619645	7.51631530615913e-05
12	100	1	0.015708812	0
12	80	0.995117188	0.03549286	8.16990794147732e-06
12	20	0.833267717	0.147439916	0.001383982
12	0	0.044809524	1	1
12	50	0.959627329	0.064576803	0.000127451
12	10	0.711661252	0.221281783	0.004205869
12	70	0.985970382	0.044061303	2.94116685893183e-05
13	70	0.987426036	0.046499478	2.77776870010229e-05
13	80	0.996340348	0.037931034	6.53592635318185e-06
13	100	1	0.017311041	0
13	50	0.953301887	0.070393591	0.000161764
13	60	0.970624235	0.055242076	7.84311162381822e-05
13	90	1	0.030790665	0
13	10	0.70592434	0.241135493	0.004712403
13	30	0.895163469	0.115395333	0.000633985
13	40	0.925	0.09021247	0.000343136
13	0	0.044809524	1	1
13	20	0.827861734	0.166004876	0.001619276
15	0	0.044809524	1	1
15	20	0.812518629	0.18989899	0.002055549
15	100	1	0.020097527	0
15	90	1	0.036642285	0
15	30	0.892494051	0.143712992	0.000812089
15	80	0.991486068	0.0446186	1.79737974712501e-05
15	60	0.967898833	0.069313828	0.000107843
15	70	0.978910369	0.058202717	5.88233371786367e-05
15	10	0.691237707	0.271752003	0.005694426
15	50	0.951825952	0.08533612	0.000202614
15	40	0.929525433	0.113932428	0.000405227
17	50	0.9584375	0.10682689	0.00021732
17	40	0.925170068	0.137373737	0.00052124
17	60	0.966515089	0.08143504	0.000132353
17	30	0.887433106	0.167502612	0.000996729
17	80	0.991719745	0.054231975	2.1241760647841e-05
17	0	0.044809524	1	1
17	70	0.973473473	0.06774643	8.66010241796595e-05
17	20	0.804591901	0.22215256	0.002531037
17	100	1	0.021664925	0
17	90	0.997560976	0.042737722	4.90194476488639e-06
17	10	0.671890528	0.306130268	0.007013049
18	70	0.978530534	0.071438523	7.35291714732958e-05
18	50	0.951080774	0.116475096	0.000281045
18	20	0.795545135	0.236363636	0.002849664
18	60	0.970434132	0.090316963	0.000129085
18	100	1	0.024486242	0
18	80	0.992740472	0.057157785	1.96077790595456e-05
18	0	0.044809524	1	1
18	40	0.920948617	0.146081505	0.000588233
18	90	0.999211356	0.044130965	1.63398158829546e-06
18	30	0.878520823	0.177081156	0.001148689
18	10	0.665180177	0.322117729	0.007606184
22	0	0.044809524	1	1
22	10	0.65214846	0.388018112	0.009709119
22	20	0.786268712	0.296377569	0.003779399
22	40	0.91598871	0.192163009	0.000826795
22	30	0.871183331	0.231556949	0.001606204
22	70	0.975891341	0.100104493	0.000116013
22	100	1	0.024973877	0
22	90	0.997387329	0.053187043	6.53592635318185e-06
22	60	0.970021413	0.126227795	0.000183006
22	50	0.944814661	0.158028561	0.000433005
22	80	0.984496124	0.075200279	5.55553740020457e-05
24	60	0.966754999	0.139777081	0.000225489
24	40	0.91153215	0.212817834	0.000968951
24	70	0.978611283	0.109961686	0.000112745
24	20	0.765208731	0.321142459	0.004622534
24	90	0.997667638	0.05959596	6.53592635318185e-06
24	80	0.986105435	0.08404737	5.55553740020457e-05
24	50	0.941030534	0.171752003	0.0005049
24	10	0.636297414	0.425949147	0.011421531
24	30	0.864335664	0.25830721	0.001901955
24	0	0.044809524	1	1
24	100	1	0.027586207	0
28	0	0.044809524	1	1
28	10	0.602468262	0.474399164	0.014684593
28	90	0.997553816	0.07102055	8.16990794147732e-06
28	40	0.8895698	0.252803901	0.001472217
28	30	0.841069188	0.3035876	0.002691168
28	100	1	0.031034483	0
28	80	0.985175202	0.101846047	7.18951898850004e-05
28	20	0.74084507	0.37558342	0.006163379
28	50	0.924924012	0.211981888	0.000807187
28	60	0.96105919	0.171926158	0.000326796
28	70	0.970420085	0.135980495	0.000194444
29	50	0.919352487	0.219575061	0.000903592
29	20	0.732844421	0.389829328	0.006666645
29	30	0.826450791	0.316475096	0.003117637
29	40	0.884327512	0.271612679	0.001666661
29	80	0.986605784	0.112887496	7.18951898850004e-05
29	60	0.957759412	0.181644026	0.000375816
29	70	0.976151887	0.146847788	0.0001683
29	0	0.044809524	1	1
29	100	1	0.029362591	0
29	90	0.997223508	0.075060954	9.80388952977278e-06
29	10	0.603004108	0.490804598	0.015158447
30	30	0.83325962	0.328108673	0.003080055
30	40	0.886366141	0.280111459	0.001684635
30	50	0.923245015	0.235458029	0.000918298
30	60	0.959930915	0.193591083	0.000379084
30	70	0.978691983	0.161581331	0.000165032
30	90	0.995522996	0.085196796	1.79737974712501e-05
30	20	0.737152646	0.404702194	0.006769586
30	80	0.988593156	0.126785092	6.86272267084094e-05
30	100	1	0.031208638	0
30	10	0.601454728	0.501149425	0.01557838
30	0	0.044809524	1	1
31	50	0.923514212	0.248972483	0.000967317
31	60	0.941497035	0.204597701	0.000596403
31	70	0.976794072	0.174468826	0.000194444
31	90	0.997889553	0.098815744	9.80388952977278e-06
31	30	0.834221884	0.343364681	0.00320097
31	100	1	0.045210728	0
31	40	0.886659664	0.294009056	0.001763066
31	20	0.733736855	0.418007663	0.00711599
31	0	0.044809524	1	1
31	80	0.988677303	0.133820968	7.18951898850004e-05
31	10	0.593614805	0.516161616	0.016576743
34	30	0.805956679	0.373249739	0.004215672
34	70	0.953371468	0.191570881	0.000439541
34	40	0.86402738	0.325357018	0.002401953
34	50	0.903901818	0.271926158	0.001356205
34	20	0.704206544	0.440822013	0.008686246
34	100	1	0.04691745	0
34	80	0.982202447	0.153779171	0.000130719
34	90	0.993484331	0.111529084	3.43136133542047e-05
34	60	0.935295832	0.223545803	0.000725488
34	0	0.044809524	1	1
34	10	0.5683159	0.54691745	0.019488498
35	40	0.86589658	0.33420411	0.002428097
35	50	0.911203413	0.28272379	0.001292479
35	20	0.710023079	0.450052247	0.008622521
35	30	0.805477838	0.381051898	0.004316979
35	80	0.988860326	0.160780216	8.49670425913641e-05
35	90	0.996974281	0.114768373	1.63398158829546e-05
35	60	0.945011893	0.235249042	0.000642155
35	70	0.957774799	0.199094392	0.000411763
35	10	0.571988212	0.554336468	0.019459087
35	100	1	0.047126437	0
35	0	0.044809524	1	1
37	80	0.962571037	0.171090212	0.00031209
37	70	0.954058668	0.214106583	0.000483659
37	20	0.692628436	0.468652038	0.009756504
37	90	0.995798319	0.123824451	2.45097238244319e-05
37	60	0.935933867	0.252385928	0.000810455
37	40	0.859571197	0.350505051	0.002686266
37	50	0.904594006	0.303831418	0.001503263
37	0	0.044809524	1	1
37	100	1	0.055938697	0
37	10	0.560051079	0.580494601	0.021392087
37	30	0.796842105	0.395506792	0.004730377
40	70	0.950388266	0.230198537	0.000563724
40	30	0.784218791	0.417485197	0.005388871
40	40	0.851399164	0.368791362	0.003019598
40	20	0.668975591	0.494496691	0.011478721
40	90	0.966796368	0.129815395	0.00020915
40	100	1	0.054684779	0
40	60	0.927364037	0.263706026	0.000968951
40	10	0.529727369	0.591501219	0.024633906
40	0	0.044809524	1	1
40	50	0.895072634	0.317624521	0.001746726
40	80	0.961238938	0.189167537	0.000357842
47	100	1	0.066318356	0
47	90	0.971740527	0.158098224	0.000215686
47	50	0.883517614	0.359038662	0.002220581
47	60	0.925350755	0.300940439	0.001138885
47	80	0.955085262	0.218495298	0.000482025
47	40	0.810400055	0.414176245	0.004545737
47	30	0.733030684	0.466805991	0.007975464
47	70	0.941444867	0.258725183	0.000754899
47	10	0.498624591	0.669244166	0.031568524
47	20	0.613886862	0.556774643	0.016428051
47	0	0.044809524	1	1
49	20	0.604617711	0.570985719	0.017516283
49	90	0.965724594	0.167816092	0.000279411
49	0	0.044809524	1	1
49	10	0.49064777	0.682514803	0.033238453
49	50	0.883866656	0.368477882	0.002271234
49	100	1	0.062312783	0
49	30	0.730921574	0.482061999	0.008325136
49	80	0.956439117	0.227899687	0.000486927
49	40	0.808860759	0.422884013	0.004687893
49	60	0.921090834	0.309404389	0.00124346
49	70	0.941707921	0.265029606	0.000769605
50	0	0.044809524	1	1
50	40	0.785978314	0.444374782	0.005676452
50	30	0.695908154	0.494043887	0.010127418
50	60	0.918223583	0.313270637	0.001308819
50	10	0.489583075	0.688366423	0.033666557
50	20	0.601199075	0.57979798	0.018042425
50	100	0.997790055	0.062904911	6.53592635318185e-06
50	50	0.866783245	0.379832811	0.002738553
50	90	0.969550313	0.167467781	0.000246731
50	70	0.940157668	0.274155347	0.000818625
50	80	0.954450729	0.223336816	0.000499998
51	NA	NA	NA	NA
57	30	0.668782978	0.543016371	0.012615972
57	40	0.743223211	0.488958551	0.007924811
57	70	0.91174668	0.310902125	0.00141176
57	80	0.952001029	0.257680251	0.000609475
57	20	0.55947733	0.618913271	0.022861036
57	100	0.972815534	0.069801463	9.15029689445459e-05
57	50	0.810693069	0.427795193	0.004686259
57	60	0.873035879	0.36189481	0.002468946
57	10	0.452427312	0.720306513	0.040896925
57	90	0.968457102	0.187147335	0.000285947
57	0	0.044809524	1	1
62	NA	NA	NA	NA
64	10	0.399909403	0.738000697	0.051950811
64	20	0.526495197	0.650957854	0.027463963
64	50	0.733832235	0.457680251	0.007787556
64	60	0.798899486	0.379275514	0.004478744
64	30	0.602835848	0.57753396	0.017849615
64	40	0.679143406	0.516962731	0.011457479
64	0	0.044809524	1	1
64	90	0.932892805	0.221281783	0.00074673
64	70	0.890106802	0.33092999	0.00191666
64	80	0.914027667	0.278474399	0.001228754
64	100	0.966777409	0.091222571	0.000147058
81	60	0.725524902	0.414036921	0.007348015
81	30	0.532629791	0.611772901	0.025182924
81	40	0.594985716	0.551340996	0.017606152
81	100	0.916204986	0.092163009	0.000395424
81	70	0.77490117	0.3482062	0.004745083
81	80	0.880524072	0.294949495	0.001877445
81	50	0.664985008	0.4866597	0.011501596
81	10	0.332190294	0.772692442	0.072870677
81	20	0.450309007	0.690316963	0.039530917
81	90	0.921405839	0.231940091	0.000928102
81	0	0.044809524	1	1
124	20	0.322655901	0.804493208	0.079226865
124	50	0.495865279	0.630755834	0.030083235
124	60	0.584859894	0.562695925	0.018736867
124	30	0.388113054	0.729885057	0.05398185
124	40	0.442464336	0.684918147	0.040486796
124	90	0.790003837	0.286833856	0.003576786
124	100	0.967909535	0.110309997	0.000171568
124	70	0.654605111	0.493382097	0.012212378
124	80	0.71176398	0.401671891	0.007630694
124	0	0.044809524	1	1
124	10	0.235953131	0.863427377	0.131159702
