# Supplementary material for: Gene-expression memory-based prediction of cell lineages from scRNA-seq datasets
Source: Nat Commun. 2024 Mar 29;15:2744. doi: 10.1038/s41467-024-47158-y (PMC10980719; doi:10.1038/s41467-024-47158-y)
Supplement: Supplementary file 11 — Source Data [file 41467_2024_47158_MOESM11_ESM.zip › Source Data files/Source Data file 1a.csv]

	Row.names	UMAP_1	UMAP_2	clone.id
1	AAACCCAGTACCGGCT-1	3.34649234	0.574243566	NA
2	AAACCCATCGCCGAAC-1	-2.703762959	-1.683795663	1
3	AAACGAACAGGTGTGA-1	0.142180194	-3.001341792	2
4	AAACGCTCAGAAGTTA-1	-0.618592213	4.189535407	NA
5	AAAGAACCATGGCCAC-1	-1.397015284	-1.625737401	3
6	AAAGGATCACCAGCTG-1	-0.589393209	-4.168061229	NA
7	AAAGGATTCTTAGCAG-1	3.288158228	0.423530085	4
8	AAAGGTAAGATGGTAT-1	-2.174639652	-0.136911007	NA
9	AAAGGTACAGTCGTTA-1	-0.352495442	-1.419205161	6
10	AAAGGTAGTTGCTTGA-1	-3.239194582	2.446563033	7
11	AAAGTCCGTTGCTTGA-1	4.27949362	0.026456562	NA
12	AAATGGACAGGTCCGT-1	4.571020176	-0.588976237	NA
13	AACAACCCAAATTGCC-1	3.731013824	0.064391342	9
14	AACAACCCACCTGTCT-1	-3.283575724	-3.3763015	NA
15	AACAGGGGTGGCGCTT-1	-0.113082181	-1.758722993	11
16	AACCACAAGTTTGTCG-1	0.090134253	-3.063231679	12
17	AACCATGCAAATTAGG-1	-4.116877268	0.371686099	13
18	AACCATGCAACAAGAT-1	-1.287222336	2.774774102	NA
19	AACCTGACAGACGATG-1	1.166291346	4.21886876	NA
20	AACCTGAGTAGACTGG-1	0.617740899	-4.039185973	NA
21	AACCTTTCATCCGGCA-1	1.510156145	3.10617545	15
22	AACGAAATCGACGATT-1	0.436136116	-0.607778641	14
23	AACGTCAGTTAGGCTT-1	-1.4994709	-1.485030147	16
24	AAGAACATCTCCGATC-1	2.549368669	-0.220385643	18
25	AAGATAGCAAATGAGT-1	-1.498779486	1.159109322	NA
26	AAGATAGTCCTAAGTG-1	-1.718832443	1.395627943	NA
27	AAGCCATCACTTGACA-1	-3.714356134	-2.310842487	NA
28	AAGCCATGTTCCACGG-1	-4.714582632	-0.159618827	20
29	AAGCGAGCACTCAAGT-1	1.489195814	4.173709897	21
30	AAGCGAGGTACGGCAA-1	-0.442086409	3.239815739	22
31	AAGCGTTGTATCATGC-1	0.239263435	-1.155532571	23
32	AAGCGTTTCTACCAGA-1	3.029740621	4.431116608	24
33	AAGGAATCACAGCGCT-1	0.129713764	2.950634745	NA
34	AAGGTAACATACCGTA-1	-1.535381506	-1.243788572	25
35	AAGTACCAGTAGCATA-1	-1.601968716	1.293703405	NA
36	AAGTACCGTACAACGG-1	-0.760124038	-3.230936261	26
37	AAGTACCGTTGCCGAC-1	0.249165644	-2.269098254	NA
38	AAGTGAAAGCTACTAC-1	3.175061275	-0.392897757	27
39	AAGTGAACACCCTGAG-1	-0.881917785	-3.353513929	29
40	AAGTGAAGTACTTCCC-1	1.031689783	3.413522986	30
41	AAGTGAATCGCAATGT-1	-1.681908081	-1.840492459	NA
42	AAGTTCGCAGCACAGA-1	-0.752574752	-4.199627372	31
43	AAGTTCGGTATACAGA-1	0.112527956	-3.670119735	32
44	AATCACGAGCGCCGTT-1	5.964538385	-1.746265861	9
45	AATCACGCAAAGACGC-1	1.000918527	-3.159837218	33
46	AATCGACAGGGCGAGA-1	3.39243417	-1.013393017	NA
47	AATCGACGTACTGTTG-1	5.231407453	-1.429913255	NA
48	AATCGTGAGACTCTTG-1	-1.700291823	-4.00128934	34
49	AATCGTGCATGCCGCA-1	0.072421421	-2.52595708	NA
50	AATCGTGTCGAATGCT-1	-3.713278006	-0.099332603	NA
51	AATGACCAGCTCCGAC-1	-1.833894919	-4.298740359	36
52	AATGACCAGTTGCCTA-1	-4.357990454	0.04308745	37
53	AATGACCGTGCATTTG-1	-1.17717285	0.676551898	37
54	AATGCCAAGTTGTCGT-1	-1.009841154	-1.923976155	39
55	AATGCCACAGGCTTGC-1	-2.670569847	1.778120426	40
56	AATGCCATCACTCCGT-1	0.60759288	0.949841646	41
57	AATGGAAGTACACTCA-1	-0.106617997	-3.95556161	42
58	AATGGCTTCGGCTGGT-1	1.536981573	3.547677783	NA
59	AATTCCTCAATCGTCA-1	0.929729779	3.112004784	43
60	AATTTCCAGCGACATG-1	-2.128966282	2.406160978	NA
61	AATTTCCCAATCCTTT-1	1.294344296	1.380478171	NA
62	AATTTCCTCGATTTCT-1	0.067371716	2.059522775	45
63	ACAACCAGTGTGTGTT-1	-0.70876355	-3.578924152	47
64	ACAAGCTCAGAGGCTA-1	-0.826154779	-3.927797767	26
65	ACACCAAAGATCACTC-1	0.167833139	4.389460353	17
66	ACACCAAAGTAAAGCT-1	-4.229192446	0.029784051	48
67	ACACGCGAGGTTCTAC-1	0.068864991	-1.908621284	49
68	ACACGCGCACTCCTGT-1	-1.470513533	-2.42692897	NA
69	ACACTGACACTACCCT-1	-1.923478077	-2.431740018	50
70	ACACTGATCCATCTAT-1	3.150681545	-0.141435596	NA
71	ACAGAAAAGTGAATAC-1	1.167192211	4.180882243	NA
72	ACAGCCGCACTGAGGA-1	5.192369749	-1.582183572	NA
73	ACAGGGACACTATCGA-1	-3.83654661	-2.450313779	NA
74	ACATCCCCATCAGCAT-1	-2.388368795	-2.01811287	51
75	ACATCCCGTCCCGTGA-1	5.786660482	-1.976349326	NA
76	ACATCGATCATTGGTG-1	1.557882597	2.6053417	NA
77	ACATCGATCCTACGAA-1	-2.684935759	0.445581061	52
78	ACATGCATCGATACTG-1	0.075428416	-3.426632854	NA
79	ACATTTCGTGAGACGT-1	-4.21353216	1.638691334	NA
80	ACCAACACAATAGTCC-1	1.940774609	2.359265713	53
81	ACCATTTCAAGCGAGT-1	3.245124628	-1.267346474	54
82	ACCCAAACAAAGCAAT-1	-2.700697373	-0.821830603	NA
83	ACCCAAAGTAGGAGGG-1	-3.620759199	0.05440518	55
84	ACCCTTGAGACAAGCC-1	-3.109111498	-1.695568534	56
85	ACCGTTCGTCGGTGTC-1	-2.533405493	-1.82147667	57
86	ACCGTTCGTTTCTATC-1	1.138576736	0.409514961	34
87	ACCTACCTCTACGGGC-1	-2.301707933	-2.940620156	58
88	ACCTGTCAGTAGACCG-1	0.137473365	4.602463273	17
89	ACCTGTCTCCATACTT-1	-3.757405947	-2.272402497	NA
90	ACGATCAGTGTACAGG-1	5.436065962	-2.192796918	NA
91	ACGATGTCATATCTGG-1	3.865027239	-1.584393712	NA
92	ACGCACGCATAATCCG-1	-4.42508478	-0.609240862	NA
93	ACGGTCGGTAAGTCAA-1	-2.366957853	2.154890922	59
94	ACGGTCGGTTCCGTTC-1	-2.942039679	-1.906062099	NA
95	ACGGTTAGTCACTCGG-1	1.53128915	-2.165864679	60
96	ACGTACAGTGGACTGA-1	1.510204722	-1.809159013	NA
97	ACGTCCTGTTAACAGA-1	2.975899269	2.267236141	NA
98	ACGTTCCGTGATATAG-1	-4.735452841	-0.298668476	NA
99	ACTACGAGTGTTCCAA-1	-0.029461692	-0.468203279	NA
100	ACTACGATCTTGGAAC-1	0.210605105	-1.837337943	49
101	ACTATCTAGAGCTGCA-1	2.635536243	0.828719271	NA
102	ACTATCTAGCGGATCA-1	-1.035832594	4.086139706	NA
103	ACTATCTGTCACCCTT-1	-2.402080963	0.013903705	61
104	ACTATGGGTTCTTGCC-1	2.811659862	4.248482255	52
105	ACTCCCAGTGGTTCTA-1	-4.059786985	0.028820542	13
106	ACTCCCATCCGCAACG-1	-3.747363279	-2.311851712	35
107	ACTCTCGAGACATGCG-1	-0.720536421	-4.312511893	NA
108	ACTCTCGAGGTGAGCT-1	-0.720750044	-1.486183854	62
109	ACTCTCGGTAAGGCCA-1	0.173655977	-2.062517854	63
110	ACTGATGGTGCGACAA-1	-2.303861807	1.819615988	64
111	ACTGCAACATTCCTCG-1	-2.753285835	0.529400726	NA
112	ACTGCAAGTGGTCAAG-1	-4.322846602	1.230126885	NA
113	ACTGTGAAGTCAATCC-1	-2.285886238	-1.718354913	66
114	ACTGTGAGTACTGCCG-1	2.069810678	3.721761254	67
115	ACTGTGAGTCAAGTTC-1	-1.787460754	0.272407738	68
116	ACTGTGATCATGCCCT-1	-2.766516159	0.532718999	NA
117	ACTTAGGTCCCAAGTA-1	1.81558602	-1.725945207	69
118	ACTTCCGCACGCAGTC-1	-1.330210994	-3.446642371	70
119	ACTTCGCAGAAACTCA-1	0.035670628	-2.583904716	NA
120	ACTTTCATCTGTGCTC-1	-4.072215269	-0.310162576	71
121	ACTTTGTCACTTGAGT-1	-1.770150135	0.632739659	72
122	AGAAATGCATGTGGCC-1	0.16874068	2.493339804	73
123	AGAACAAGTCCAGCAC-1	1.352953424	0.535439057	NA
124	AGAACAATCGGAATTC-1	-0.099723111	4.389989404	NA
125	AGAACCTAGACAGCTG-1	4.656000425	-2.114580604	75
126	AGAAGCGCAATGACCT-1	5.366397669	-2.28718588	NA
127	AGAAGCGGTGTCCAAT-1	4.099900295	0.318431077	76
128	AGAAGCGTCGTAACTG-1	-1.152906368	0.586607828	NA
129	AGAAGTAGTAAGCAAT-1	1.774294784	-2.560321065	NA
130	AGACACTCAGACAAGC-1	5.47494774	-1.447111818	NA
131	AGACACTTCTCAAAGC-1	0.661519488	-0.653448435	77
132	AGACAGGAGCCGTCGT-1	-2.372947882	-1.396535846	78
133	AGACAGGGTTAGGCCC-1	2.571981599	4.021787671	NA
134	AGACCATGTCGTCAGC-1	1.03292035	3.540305404	NA
135	AGACCCGGTTAGGGAC-1	-0.400162647	-4.417448493	NA
136	AGACCCGTCGGCTGTG-1	0.391184022	-0.367380174	NA
137	AGACTCAAGATTGAGT-1	1.899454524	0.4759863	19
138	AGACTCATCATCAGTG-1	-1.11174495	-3.611587497	NA
139	AGAGAATAGGTCATAA-1	-3.400359819	2.492558268	7
140	AGAGAGCCATCTATCT-1	-0.109629343	4.556512145	NA
141	AGAGCAGCAAGTGATA-1	-1.781508158	-1.307939383	79
142	AGAGCCCGTCCGGTCA-1	1.336710622	4.146622447	80
143	AGATCGTCATGCCGCA-1	-4.503528307	-0.611176225	NA
144	AGATGCTGTAGCACAG-1	3.290680458	0.118830351	NA
145	AGATGCTTCAAAGACA-1	-1.74233527	-0.064537915	53
146	AGCATCAGTGCTGTCG-1	-2.20184512	1.299367753	NA
147	AGCCAATAGTGGATAT-1	-1.968908499	-1.585341188	50
148	AGCCACGGTAATTGGA-1	3.14479952	-0.110851856	NA
149	AGCCAGCCATTACTCT-1	-0.124539385	2.607630996	81
150	AGCCAGCTCAAGGACG-1	0.708691229	2.845814017	NA
151	AGCCAGCTCATCACAG-1	3.989243318	0.454071475	83
152	AGCGCCAAGATACTGA-1	4.665626814	-1.653816673	NA
153	AGCGCTGCAATCCTTT-1	0.033267905	-1.738969775	NA
154	AGCGCTGTCCTAAGTG-1	0.459741776	-1.85173771	49
155	AGCGTATCACCTATCC-1	-1.040090631	1.728298811	NA
156	AGCGTATTCCGATCGG-1	-3.142780731	-1.643689843	NA
157	AGCGTATTCCGGCAAC-1	-4.354961584	0.423115043	84
158	AGCTTCCGTCGCATGC-1	0.869812136	4.226947812	NA
159	AGGAATAAGCTTCGTA-1	0.221062918	4.119744328	85
160	AGGAATACAGTTTCGA-1	0.774166127	4.492666749	86
161	AGGACTTAGGCCTAGA-1	0.086584498	-1.670709583	87
162	AGGAGGTAGTTGGAAT-1	-0.525667618	-1.586152049	88
163	AGGATAAGTCTACACA-1	0.691932437	-1.718386146	NA
164	AGGATCTGTATCGTTG-1	1.690750768	-1.716981145	89
165	AGGATCTTCTCATTTG-1	-2.963428209	-0.874250623	NA
166	AGGCATTCACCTGATA-1	-2.218448589	-1.495595428	NA
167	AGGCCACGTGTGTTTG-1	-3.568402956	2.228673486	NA
168	AGGCTGCCAGACAAAT-1	-1.100735496	2.674868373	90
169	AGGGAGTAGACGATAT-1	-0.310884903	-2.61663148	91
170	AGGGAGTCACAGCGCT-1	-2.04913039	-1.931357118	NA
171	AGGGCCTAGTAAACTG-1	-1.83257408	-3.134726497	92
172	AGGGCCTCACGAAAGC-1	-0.641704271	2.017219929	93
173	AGGGCCTGTGAGCTCC-1	5.45845299	-1.675075265	NA
174	AGGGCCTTCAACGAGG-1	3.016505291	4.403405217	24
175	AGGGCCTTCTGGCCAG-1	-0.838368247	-4.172889682	NA
176	AGGGCTCCAAGATGGC-1	2.745772411	0.236894665	79
177	AGGGTCCGTCCCTCAT-1	-3.158299873	0.873383997	48
178	AGGGTCCTCCGTTGGG-1	-0.610909532	-0.407072397	NA
179	AGGGTGACACTCAAGT-1	5.456386854	-1.836858722	1
180	AGGGTTTAGTGGGAAA-1	0.573545952	-3.113896104	94
181	AGGGTTTAGTGTGTTC-1	4.244070579	-0.225017878	NA
182	AGGGTTTGTCGTGATT-1	0.096726169	-4.218655559	47
183	AGGGTTTGTTCACGAT-1	3.026767065	1.085394559	NA
184	AGGGTTTTCGGACTTA-1	0.023291399	-3.486326667	NA
185	AGGTAGGAGTATCTGC-1	-3.376558493	-1.520174953	35
186	AGGTAGGCAGCCGTTG-1	-0.133318613	-1.986053439	NA
187	AGGTAGGTCTTACTGT-1	-0.325884948	1.904786257	NA
188	AGGTCATTCCGTCACT-1	0.660497227	0.556555898	96
189	AGGTCTACACCATTCC-1	2.580922892	-1.078204843	69
190	AGGTCTACAGGTACGA-1	-0.559119533	3.34259036	NA
191	AGGTGTTGTGTACAGG-1	-1.233577202	1.282559065	NA
192	AGGTTACAGCCAAGGT-1	-4.167182634	1.05021852	97
193	AGGTTACAGCCATGCC-1	4.923329164	-0.834766122	NA
194	AGGTTACCATCGATCA-1	-1.795338343	1.99371436	98
195	AGGTTACTCAAATAGG-1	-0.866656731	-0.955001208	NA
196	AGGTTACTCTGAGGTT-1	-3.577684115	-2.674686643	99
197	AGGTTGTCAAGGCAAC-1	-0.383243273	-3.88389537	NA
198	AGGTTGTTCCTTATGT-1	-0.409773062	-4.239124747	42
199	AGTACCACACATACGT-1	-1.332177828	-1.70912263	NA
200	AGTACCAGTAGCGTAG-1	0.124562849	-0.73110828	NA
201	AGTACCATCGACGACC-1	4.407033255	-0.586678239	NA
202	AGTACTGCACTGTCGG-1	2.824338247	4.254819421	NA
203	AGTACTGCAGCTCCTT-1	-1.593205164	-4.199340793	NA
204	AGTAGCTAGTTCACTG-1	5.640223791	-2.043018552	NA
205	AGTAGCTGTAAGTAGT-1	-1.51994891	2.623231915	100
206	AGTAGTCCACCTCTAC-1	3.950101664	1.084050266	NA
207	AGTCACAAGTGATGGC-1	-1.481693218	0.86025354	NA
208	AGTCATGAGATCGGTG-1	3.554628899	0.526802895	101
209	AGTCATGAGTCTGCAT-1	5.346723368	-1.8194339	NA
210	AGTCATGCATTGCCGG-1	5.223509123	-1.498308154	NA
211	AGTCATGGTCGGCCTA-1	0.65522843	-0.42649624	102
212	AGTCTCCGTGATCATC-1	0.416252961	2.811932591	103
213	AGTGACTTCCACAAGT-1	-4.345285605	1.837177423	104
214	AGTGATCAGTCATGCT-1	-0.849325369	-4.17784259	NA
215	AGTGATCTCAGCTCTC-1	-2.066722582	1.585043637	NA
216	AGTGCCGTCTTCACAT-1	-3.649892996	-1.4269304	NA
217	AGTGTTGGTGCCTGAC-1	3.501262714	-0.732160779	NA
218	AGTGTTGGTTGTTGCA-1	-0.801407765	0.68018171	NA
219	AGTGTTGGTTTGGCTA-1	-1.383018206	-3.210418912	NA
220	AGTGTTGTCGGTAGGA-1	-4.302077959	1.590925244	NA
221	AGTTAGCCACCTGATA-1	-0.034224401	3.368022708	NA
222	AGTTAGCCAGTCGAGA-1	-3.508830736	2.34351745	NA
223	AGTTCCCAGGCTTAGG-1	3.630202343	0.101216701	NA
224	AGTTCGAAGTTTCGGT-1	2.42346709	1.377606419	NA
225	AGTTCGACACCTTCCA-1	1.117132415	3.135607032	67
226	AGTTCGAGTACCATAC-1	3.106445362	-1.156732889	105
227	AGTTCGAGTCCCTGAG-1	-4.013355444	-0.227873238	106
228	AGTTCGATCCCAAGTA-1	-4.592189978	0.078842191	59
229	ATACCGAAGGTATTGA-1	-3.84010906	2.022690443	107
230	ATAGACCAGCCTCGTG-1	-0.080196391	-3.042875024	108
231	ATAGACCTCCATTGTT-1	-3.311497162	-2.98739359	NA
232	ATATCCTAGGTTCAGG-1	-3.190567921	-2.712651225	109
233	ATCACTTCACGATTCA-1	-1.405888508	-3.761935207	NA
234	ATCACTTCACTAGTAC-1	-2.44996209	-3.398175212	NA
235	ATCAGGTAGCCGCTTG-1	-1.470837305	-3.619303676	91
236	ATCAGGTCATCGAGCC-1	5.181148817	-1.108235451	NA
237	ATCATTCTCGCCTCTA-1	-2.960823963	-3.238877031	NA
238	ATCCACCAGCACCGAA-1	4.50983267	-1.860610696	NA
239	ATCCACCGTTTCGTAG-1	-4.560771654	-0.675170871	110
240	ATCCATTTCGGTTAGT-1	0.255630453	-0.63580546	111
241	ATCCCTGCACACTGGC-1	-3.874179075	-0.298976453	112
242	ATCCCTGGTCATCACA-1	1.389311006	2.894549159	113
243	ATCCGTCTCTGGTGGC-1	-1.513502071	3.330703286	NA
244	ATCCTATCACCCTGAG-1	3.691730787	0.688062531	NA
245	ATCGCCTTCCTACGGG-1	-1.222843121	-3.116769763	91
246	ATCGCCTTCGGACAAG-1	2.85909753	4.308249024	NA
247	ATCGGATCAGTCTACA-1	-2.87673373	2.223513631	NA
248	ATCGTAGAGATCGCTT-1	-1.899785708	0.804062603	NA
249	ATCGTAGCAAGTGCAG-1	-1.711184452	-1.742972346	115
250	ATCGTAGGTGTTCCAA-1	1.346914579	-3.450005504	NA
251	ATCGTAGTCGCACGAC-1	-0.07929487	4.623240022	NA
252	ATCGTCCTCTCGCGTT-1	-0.875660728	-2.336687061	NA
253	ATCGTGAAGAACTCCT-1	-0.73049743	0.356087533	NA
254	ATCGTGAAGCATGAAT-1	4.719620993	-0.800930234	NA
255	ATCTCTACAAGGACAC-1	3.01211076	0.159921614	117
256	ATCTTCAGTATCTCGA-1	-0.716122697	2.862957505	43
257	ATCTTCATCCGTGGGT-1	2.447158625	2.595386652	118
258	ATCTTCATCTGACGCG-1	2.273694803	0.972329465	NA
259	ATGACCACAGTAACAA-1	-1.293042849	-4.440211269	NA
260	ATGACCAGTGAGTAGC-1	-1.130851458	-1.238193961	NA
261	ATGAGGGCAGAAGCTG-1	-0.447343538	2.115260032	NA
262	ATGAGTCGTTACGTAC-1	-0.246423731	-2.33880541	NA
263	ATGCCTCTCTCATGCC-1	-4.510971735	-0.867497774	120
264	ATGGATCCACAGCTGC-1	-3.822002123	-1.686709615	NA
265	ATGGATCGTAGTCTGT-1	5.689384272	-1.315398546	121
266	ATGGATCGTCGCCTAG-1	-2.904021929	-0.599479886	NA
267	ATGGATCGTGGTCTTA-1	-4.286311815	1.024718968	122
268	ATGGGAGAGACGCCCT-1	-3.677033613	-0.185706111	NA
269	ATGGGAGAGACTGAGC-1	-3.519007395	2.238466767	NA
270	ATGGGAGAGCTTTCTT-1	-0.266878198	-2.46382186	123
271	ATGGGAGCAGCGTACC-1	0.724179623	4.413513688	NA
272	ATGGGAGGTGTCCGGT-1	-2.250348995	1.526294259	NA
273	ATGGGTTCACGCTTAA-1	1.927360107	3.221533326	NA
274	ATGGGTTTCCGCAACG-1	-0.355552207	4.439396886	NA
275	ATGGTTGGTACGAGCA-1	0.138242711	4.131463078	NA
276	ATGTCCCCATGGCCCA-1	2.142078688	-0.023714098	124
277	ATGTCCCGTTGCTCAA-1	0.014383842	2.497345117	NA
278	ATTACCTAGGATGCGT-1	-1.126282404	-1.645027372	NA
279	ATTACCTGTTTCGACA-1	-2.665254305	0.356002984	125
280	ATTACCTTCGCCACTT-1	3.129833509	1.145845083	NA
281	ATTACTCAGCCTAGGA-1	-3.9191658	-0.173317584	112
282	ATTATCCGTGAATGAT-1	5.552988817	-2.252836438	NA
283	ATTATCCTCCGAGATT-1	1.078706344	0.136093614	126
284	ATTCACTAGTACTCGT-1	2.077217271	1.232184497	NA
285	ATTCACTTCAGCATTG-1	-1.236020873	-4.357589217	35
286	ATTCAGGAGAAACCCG-1	0.619404747	-2.579738351	NA
287	ATTCATCTCGCAAGAG-1	2.673592617	1.1563265	NA
288	ATTCCATAGCACCCAC-1	-1.184075664	3.178631333	NA
289	ATTCCATCAGGTCTCG-1	2.837194254	-0.373157533	127
290	ATTCCCGCACCCAACG-1	5.654078295	-1.835171434	NA
291	ATTCCTATCATTTACC-1	4.421515514	0.496513148	NA
292	ATTCGTTGTTCGAGCC-1	0.122326841	2.35478547	NA
293	ATTCTACTCATGAGGG-1	5.10575371	-2.004356595	128
294	ATTGGGTCATAACTCG-1	-0.25853915	-1.109295937	NA
295	ATTTACCCAGATTAAG-1	-1.232044051	-3.451401206	70
296	ATTTCTGAGACGGTTG-1	0.001042594	-1.338143202	NA
297	CAAAGAAAGATCGCCC-1	-2.739034842	1.386318592	NA
298	CAAAGAAAGTTAACGA-1	-2.008534859	0.902683226	129
299	CAAAGAAGTCCACAGC-1	0.377967169	-1.294929477	NA
300	CAAAGAATCACTTCTA-1	0.609494403	2.490954427	NA
301	CAACAACAGACAAGCC-1	5.752647211	-1.626031133	NA
302	CAACAACGTCCACGCA-1	2.845356037	1.385226396	131
303	CAACAGTCACGCCAGT-1	0.701984582	2.120120314	NA
304	CAACCAAAGTGTACAA-1	2.212719609	3.288596896	NA
305	CAACGGCAGAAGGGAT-1	-1.709577988	-1.396729203	16
306	CAAGACTAGGTGCTGA-1	-0.936816881	-2.952524635	132
307	CAAGAGGGTGACCGTC-1	1.113671174	3.967502621	80
308	CAATACGAGGTTGGTG-1	0.29671522	4.213403968	NA
309	CAATACGGTGACTGTT-1	-3.235677908	-1.48270795	133
310	CAATTTCCACGTACAT-1	3.252860596	-1.328057977	NA
311	CAATTTCGTATCACCA-1	2.016381552	3.217812327	134
312	CAATTTCTCTGCACCT-1	-4.157555292	0.166879771	107
313	CACAACACAGGGAGAG-1	-1.995962093	1.561284689	NA
314	CACACAAAGCGACTGA-1	-2.592985104	2.228606728	NA
315	CACAGATAGGAAGTGA-1	-3.254301737	1.117129115	NA
316	CACAGATAGTGATGGC-1	-0.579103301	-2.139766427	2
317	CACAGATGTTTAAGGA-1	-0.752248595	2.719166306	64
318	CACAGGCCAAACCACT-1	3.669659426	1.31287047	NA
319	CACATGAAGATGACAT-1	4.490956118	0.006049959	136
320	CACCGTTAGCCTCAGC-1	-2.743285368	-3.185539695	137
321	CACCGTTGTGAGTTTC-1	1.384424915	0.331361202	NA
322	CACCGTTTCAGGAAAT-1	5.029380133	-1.041956874	NA
323	CACGAATAGGGAGAAT-1	4.177532484	-0.686722132	NA
324	CACGAATCATACCACA-1	-0.116533707	2.851444749	NA
325	CACGAATCATTGTACG-1	0.391647075	2.283385423	138
326	CACGTGGCAAGGTTGG-1	3.94921117	0.46970771	NA
327	CACGTTCCAGTCCGTG-1	2.423667361	2.404627351	129
328	CACGTTCTCCCAAGTA-1	1.166032066	-1.903068515	139
329	CACTGAACACAAGCTT-1	-0.030007074	0.285821585	NA
330	CACTGGGGTACGTACT-1	-0.707593988	4.114147929	NA
331	CACTGGGTCAGGAACG-1	2.984907677	4.388595132	24
332	CAGAGCCGTACCAATC-1	-3.875789831	0.249533472	141
333	CAGAGCCTCATGGCCG-1	-1.232456039	-3.711900207	NA
334	CAGATACAGCAAATGT-1	-0.209809194	4.391856459	NA
335	CAGATACCAATAGGGC-1	5.898421099	-2.101940843	142
336	CAGATCATCTGCGAGC-1	2.449676921	-1.968243333	143
337	CAGATTGAGAGGACTC-1	2.511149456	0.363682342	144
338	CAGATTGCATTGTACG-1	-2.368891666	1.073841182	145
339	CAGCAATGTATACGGG-1	-0.996717761	-4.008518192	NA
340	CAGCACGCAGACCAGA-1	0.751996328	2.354518083	NA
341	CAGCACGGTCACAGTT-1	-1.201147388	4.150176314	NA
342	CAGCACGGTGCATTTG-1	-0.269594799	-3.691672774	NA
343	CAGCAGCAGACTCTAC-1	-2.007302712	-3.745090457	70
344	CAGCAGCCAGGGATAC-1	2.558964302	-0.26690677	18
345	CAGCCAGCAGCCATTA-1	-1.763301323	-2.60903761	146
346	CAGGCCACACTATCCC-1	-1.446551512	-3.296210977	147
347	CAGGCCAGTAGGACTG-1	3.231007626	2.527642874	98
348	CAGGGCTCAGAGCGTA-1	2.964301397	-0.130390915	NA
349	CAGGGCTGTAATCAGA-1	-0.816252778	2.818777112	NA
350	CAGGGCTTCTTCACAT-1	-3.159020136	-2.280789348	62
351	CAGGTATCATCCTTGC-1	5.808923056	-1.509747478	NA
352	CAGTTCCCACCGTACG-1	2.835834791	0.094058005	115
353	CAGTTCCTCGTGCGAC-1	-0.761104534	2.842331437	NA
354	CATACAGCAGACCTGC-1	4.862828066	-1.735157939	NA
355	CATACCCAGATTACCC-1	-1.661913584	-3.141924831	NA
356	CATACCCTCGAGAAAT-1	-0.426666925	-0.779971572	150
357	CATACTTCAATGGCCC-1	-1.304928134	2.375937489	NA
358	CATACTTCAGGTCCGT-1	-3.36522002	-1.687381955	151
359	CATAGACAGACTAGAT-1	1.439667513	-2.064475986	NA
360	CATCAAGCAGGTATGG-1	-1.843884657	1.685408858	20
361	CATCAAGGTGCGAACA-1	-3.024079035	-0.078787717	NA
362	CATCCACTCGGTTCAA-1	0.954226931	-3.58932254	154
363	CATCCCATCGAACCTA-1	-1.345665405	0.70724838	NA
364	CATCCGTGTCTCTCTG-1	0.560701867	-0.602556082	155
365	CATCGGGGTCGTCGGT-1	5.813962271	-1.961481305	142
366	CATCGTCTCTCTGAGA-1	-0.156645547	3.462516097	NA
367	CATGAGTTCAACTTTC-1	1.934204509	2.791478661	NA
368	CATGCGGAGCGACTTT-1	-2.429837893	0.895869223	156
369	CATGGATTCACTTCTA-1	-2.675811718	-2.0274255	114
370	CATGGATTCTCGTTTA-1	0.235229303	4.285700826	157
371	CATTCATCAATTTCGG-1	-0.725542138	3.056002406	NA
372	CATTCCGGTCAACACT-1	-2.456436585	-0.254623028	52
373	CATTCTATCGAGGCAA-1	-2.958769749	-1.242930266	78
374	CATTGAGTCCAAGAGG-1	0.496257176	3.876996783	158
375	CATTGCCAGAAGCCTG-1	-3.713674734	-2.561732026	160
376	CATTGTTAGTGGCCTC-1	2.914471914	2.345331935	118
377	CATTGTTGTGGTCTTA-1	-2.049229096	-0.129893454	NA
378	CATTGTTTCAATCCAG-1	3.999671032	0.953566579	NA
379	CATTTCAAGTATAACG-1	-2.781112383	-2.267606946	161
380	CATTTCAAGTGGATTA-1	-3.976395796	2.06795123	NA
381	CATTTCACACGCAGTC-1	-2.577075432	-0.386605354	162
382	CATTTCAGTAGCTGAG-1	-0.33615167	2.358856348	163
383	CATTTCAGTCATTGCA-1	2.756624033	1.257755665	159
384	CCAAGCGAGCAATAGT-1	-1.04269142	-1.157077404	NA
385	CCAAGCGGTACTTGTG-1	1.898686697	0.627632387	164
386	CCAATGACAAGCCTGC-1	2.505372097	1.418856708	165
387	CCAATGAGTACGTAGG-1	2.904440929	4.413823632	NA
388	CCAATTTTCGAACGGA-1	1.018652727	3.142539767	NA
389	CCACAAAAGAGTCAAT-1	5.299591352	-1.800636026	154
390	CCACAAAGTAGACAAT-1	-0.536701868	-3.219065877	NA
391	CCACACTGTAGGTACG-1	-4.157651613	2.015643982	104
392	CCACACTTCGTGCATA-1	-3.117709826	0.811480117	167
393	CCACCATAGAGTCGAC-1	-0.137913714	2.407170919	163
394	CCACGTTGTTGCTTGA-1	-0.531526158	-2.078724357	153
395	CCACTTGAGGTCGTAG-1	5.520437529	-1.292987438	121
396	CCACTTGCACGACGAA-1	2.393788387	0.685553414	19
397	CCACTTGGTCCCGCAA-1	-1.515377234	-2.87067649	155
398	CCACTTGTCGTTCTAT-1	1.685330321	2.576774863	NA
399	CCATCACAGGGTCTTT-1	-0.996934126	-2.547497483	168
400	CCCAACTGTATACGGG-1	1.378923883	2.395258335	169
401	CCCATTGAGAGAGTTT-1	2.236750771	0.741964904	170
402	CCCATTGTCATTTCGT-1	4.076033403	1.01396623	NA
403	CCCATTGTCGGTTCAA-1	3.001687815	0.552718328	171
404	CCCGGAAGTGTACAGG-1	0.96794342	-2.852011415	172
405	CCCGGAATCGAGCCTG-1	-0.455288122	-3.801841232	NA
406	CCCTCAAGTTCTGAGT-1	2.747705271	4.268055705	NA
407	CCGAACGGTAGCTGCC-1	0.303705593	-3.582752677	42
408	CCGAACGGTCGCGTTG-1	-2.167313049	-0.505146834	NA
409	CCGAACGTCCCTTGGT-1	3.227992346	-1.373792025	NA
410	CCGATCTAGGGAGAAT-1	-0.065811704	-2.843407127	NA
411	CCGGACAAGAGATTCA-1	-1.315917919	3.684356479	122
412	CCGGACAAGTCGGCAA-1	0.126051148	2.430265812	119
413	CCGGACACACGATTCA-1	-4.004636	-1.926774951	173
414	CCGGGTAGTCAGGTAG-1	0.257480164	-0.845111343	174
415	CCGGTAGCAGACCAGA-1	0.794194405	3.12748578	NA
416	CCGGTAGGTGAGCTCC-1	4.578191807	-2.141743632	NA
417	CCGGTAGTCGAACTCA-1	-0.96614189	-0.958697888	NA
418	CCGTAGGCAGCGTGCT-1	4.552907278	0.211635796	NA
419	CCGTAGGTCTTGGCTC-1	-2.851983259	-3.110758277	NA
420	CCGTGAGGTTAAGCAA-1	3.421797802	0.153920678	NA
421	CCGTGAGGTTGGATCT-1	5.331078817	-1.904464694	NA
422	CCGTGAGTCCGCAACG-1	4.08798938	-0.458758684	27
423	CCTAACCAGCTGTGCC-1	-0.28166009	-0.754468652	176
424	CCTAACCCAGAGTTGG-1	-3.913343142	-0.474189612	177
425	CCTAACCCATGACTAC-1	0.305414667	-4.047723743	NA
426	CCTATCGCAATCGCCG-1	-2.523044775	-1.25379059	178
427	CCTATCGCAGACCAAG-1	3.308939983	-0.619744393	179
428	CCTCACAAGACTAAGT-1	-1.03344817	2.179336218	NA
429	CCTCACAAGAGCCGAT-1	-3.225396584	1.871323375	180
430	CCTCAGTAGGCGATAC-1	0.366780301	-1.471304866	NA
431	CCTCAGTCATTCACAG-1	-1.362229536	2.157048134	55
432	CCTCAGTTCTATGTGG-1	5.731975843	-2.052173349	142
433	CCTCATGCAGTCCCGA-1	3.524976303	-1.427248927	NA
434	CCTCCAAAGATTAGAC-1	-1.667980621	-3.609681102	181
435	CCTCCAAAGCATGGGT-1	-2.110130022	-2.553418609	182
436	CCTCCAAAGCTGCCTG-1	-1.050127338	-4.121565314	135
437	CCTCCAAGTCCGAAGA-1	-0.369869898	-0.679437371	NA
438	CCTCCAAGTTAAACAG-1	-4.348848532	-0.89724979	NA
439	CCTCCAATCTGAGCAT-1	-2.065051983	0.38009396	NA
440	CCTCCTCCAGTAACAA-1	-3.155991266	-2.999614688	NA
441	CCTCCTCTCGGTGTAT-1	-4.460313032	1.411522356	104
442	CCTCTCCTCAAACCCA-1	2.890254547	4.236494569	183
443	CCTGCATTCGGAGTAG-1	0.135812213	-3.677039596	184
444	CCTGTTGAGGCAGGGA-1	4.973377039	-2.214016172	NA
445	CCTTCAGAGGCGCTCT-1	2.180172612	0.70147003	NA
446	CCTTCAGGTGTGTCGC-1	0.866117244	2.085475591	NA
447	CGAAGGATCTCGGTCT-1	-3.30884547	-1.198372694	NA
448	CGAAGTTAGCCTCCAG-1	4.423535873	-0.126340481	186
449	CGAAGTTAGTAGCCAG-1	2.8032959	-0.256284746	NA
450	CGAAGTTTCTGTCCCA-1	1.205518116	-2.486604425	60
451	CGAATTGAGTAGCATA-1	-4.421764563	1.23700395	187
452	CGAATTGAGTTAGAAC-1	1.213087191	0.742670355	188
453	CGAATTGGTGATTCAC-1	-3.402112196	-0.877189251	NA
454	CGACAGCAGTACCATC-1	-0.926118086	0.613505126	189
455	CGACAGCCATAGACTC-1	-0.844914268	-3.306096526	NA
456	CGACAGCTCCTACACC-1	-1.943560074	-3.363795491	6
457	CGAGAAGAGGATTCAA-1	2.950202038	4.34959319	24
458	CGAGAAGAGTGCGCTC-1	2.612433245	3.279380349	NA
459	CGAGGAAAGGGCAGGA-1	-1.899011801	0.394484205	190
460	CGAGGAAGTAATTAGG-1	0.305459728	2.732604054	120
461	CGAGGCTAGGCATCAG-1	1.123253782	-2.05942032	NA
462	CGAGGCTAGTTACTCG-1	3.092233469	1.290786651	NA
463	CGAGGCTGTTCTCTAT-1	3.490394165	-0.528618666	179
464	CGAGTGCCAGGTTACT-1	-2.546257208	-1.122584912	133
465	CGATCGGCAAACACGG-1	-0.88844354	4.367210654	191
466	CGATGCGAGAGGTTAT-1	-2.443921993	-1.491581651	57
467	CGATGGCAGGTTCCAT-1	-2.621585081	0.156168727	125
468	CGATGGCCAACGGTAG-1	-1.649016331	0.869655011	NA
469	CGATGGCCAGCAGAAC-1	0.006657888	-0.21342239	192
470	CGCAGGTAGTATAGGT-1	0.313285222	-0.616938444	NA
471	CGCAGGTTCTTTCTAG-1	0.558475618	3.940293578	189
472	CGCATAAGTTTGATCG-1	-0.91473789	-3.351573201	193
473	CGCATGGAGATCGGTG-1	-1.36143286	0.758737204	82
474	CGCATGGGTAAGCGGT-1	-1.709880064	0.986914632	NA
475	CGCCATTAGGAGGGTG-1	-0.107358823	-1.685048314	195
476	CGCCATTCAATGACCT-1	-3.232855986	-3.257284375	NA
477	CGCGTGAGTTGCTAGT-1	3.82369261	-0.909439894	NA
478	CGCGTGATCAACACCA-1	2.204001953	-2.398419353	NA
479	CGGAATTCAAGGGTCA-1	-1.890882681	1.473256317	NA
480	CGGACACTCATCAGTG-1	-0.992130111	3.892789868	180
481	CGGAGAATCCACACAA-1	2.305766632	3.414442328	196
482	CGGCAGTAGGGTAATT-1	1.437016954	3.978805093	NA
483	CGGCAGTCAGTCAGCC-1	0.713668329	-0.298447641	63
484	CGGGACTCATTGCTTT-1	0.344419887	0.076962022	111
485	CGGGCATGTGTCCACG-1	-2.302883814	0.709991483	196
486	CGGGCATTCAGTGCGC-1	0.189310481	2.120149759	119
487	CGGGTCATCTTAGGAC-1	-0.613526176	2.841387061	NA
488	CGGGTGTAGTGCAACG-1	3.789665033	0.866215048	NA
489	CGGTCAGGTAGACGTG-1	-0.416547964	-2.441923591	NA
490	CGGTCAGTCGGTAAGG-1	0.869138946	-2.015147897	NA
491	CGTAAGTAGAGATCGC-1	-2.513176153	-1.661647054	NA
492	CGTAAGTTCTTGATTC-1	2.838196804	4.260950116	141
493	CGTAGTAAGTGTTGAA-1	2.818398525	-1.855319949	143
494	CGTAGTACATGCCGCA-1	-0.857555936	-1.058123919	NA
495	CGTAGTATCCCGTTGT-1	-1.053416083	-3.101496669	123
496	CGTCAAACATCCGTTC-1	-0.72538204	-3.614656421	NA
497	CGTCAAATCCACCTGT-1	2.847613146	1.388854173	NA
498	CGTCCATAGTAGGAAG-1	-2.46066923	2.159366397	NA
499	CGTGTCTCACTCTGCT-1	-1.255083392	1.013846455	NA
500	CGTGTCTGTTCTCAGA-1	2.299187591	3.554327515	197
501	CGTTAGATCTTGTTAC-1	-2.177208851	0.575129499	86
502	CGTTCTGCACTTCATT-1	-4.418122004	-1.466574403	NA
503	CGTTCTGGTGGAGGTT-1	1.265283455	3.58786848	198
504	CGTTCTGTCCTGTTAT-1	-1.531841467	-3.795401546	NA
505	CGTTGGGAGATCCGAG-1	-0.594587634	-2.886187049	193
506	CGTTGGGAGCAGCGAT-1	-1.44559903	0.603257335	81
507	CGTTGGGGTGAGCTCC-1	0.43814068	-0.701510163	NA
508	CTAACCCAGGTGCGAT-1	1.045440157	0.525027332	176
509	CTAACTTAGGGTTAAT-1	-1.550295542	2.488518266	NA
510	CTAACTTGTTCAGGTT-1	-2.340011547	-3.895545932	199
511	CTAACTTTCACACCCT-1	-4.487783144	-0.739686342	NA
512	CTAAGTGCACTTGAAC-1	-2.195073555	1.282541601	NA
513	CTACATTCACGGAAGT-1	-3.79601116	0.055200783	NA
514	CTACCCAGTACGATCT-1	2.616925766	1.289173571	NA
515	CTACCTGCAAATAGCA-1	-4.435567568	1.354883341	NA
516	CTACGGGGTCTTCATT-1	0.006013264	-3.821890804	NA
517	CTAGGTAGTGAAGCTG-1	-1.939145992	0.011015025	NA
518	CTAGGTATCCAACTAG-1	3.067053129	2.337249783	NA
519	CTATCCGTCCGTTGGG-1	-3.980179022	-0.466940852	NA
520	CTATCCGTCGCGTTTC-1	5.402199079	-1.661013099	NA
521	CTATCCGTCTATCGGA-1	0.898347517	3.134165791	169
522	CTATCCGTCTGTAACG-1	-2.860301922	1.304437963	NA
523	CTCAAGAAGAAATTGC-1	5.542580416	-2.360145541	NA
524	CTCAAGACAAGTTCCA-1	1.059433778	-2.184276792	NA
525	CTCAATTGTTATCTGG-1	-3.100551079	-2.41495392	NA
526	CTCACTGCATACCAGT-1	-3.625538061	-1.139459344	NA
527	CTCAGAACACCCAAGC-1	1.455244352	2.340356854	201
528	CTCAGGGAGAGCAGCT-1	0.19881626	-1.656007262	202
529	CTCAGTCCAGCAAGAC-1	2.573737432	2.879296807	203
530	CTCATCGAGACTCATC-1	-0.13257278	-1.298900219	NA
531	CTCATCGTCTACGGTA-1	-1.046223233	4.271890191	191
532	CTCATCGTCTAGTGAC-1	0.184658458	4.391869096	17
533	CTCATGCAGGGTATAT-1	4.814387609	-0.852033826	NA
534	CTCATGCCAAGACCGA-1	-3.264576386	-3.167847844	NA
535	CTCATGCCATCAGTCA-1	-1.530718515	2.080167798	59
536	CTCATGCGTGTAAATG-1	1.202300717	-1.520332786	NA
537	CTCATTAGTCATTCCC-1	0.302839746	3.657726792	157
538	CTCCAACCAACAAAGT-1	-3.295391033	-2.916343661	NA
539	CTCCACAAGCACCTGC-1	1.123635133	-2.801736089	204
540	CTCCACAAGTGCACTT-1	-4.215646933	-1.615900489	NA
541	CTCCACATCACTTCTA-1	-1.202612827	-2.752934905	NA
542	CTCCATGGTTCGCGTG-1	3.08523946	-1.169651242	NA
543	CTCCATGTCGGAATTC-1	-0.807514976	-0.845853182	166
544	CTCCCAACAGATACCT-1	0.57507673	-3.798904391	NA
545	CTCCGATCATCGGATT-1	-1.774882267	1.385342625	183
546	CTCCTTTAGAAGTGTT-1	-0.0616603	3.848076133	85
547	CTCCTTTCATTATGCG-1	-0.548365901	1.830679325	20
548	CTCGAGGTCTCCCTAG-1	5.383471777	-1.116395565	NA
549	CTCTCAGCAAGGGCAT-1	5.912864973	-1.7930505	NA
550	CTCTCAGGTTCACGAT-1	-0.306760858	-0.42103717	87
551	CTGAGCGCACAAATCC-1	4.816349794	-0.859710785	NA
552	CTGAGCGGTTCTCTAT-1	1.1313064	3.642875699	NA
553	CTGAGGCCAACCGGAA-1	-1.371637176	3.523447303	NA
554	CTGATCCGTCGAACGA-1	1.582764615	-2.941487046	NA
555	CTGATCCGTTCAAGGG-1	-0.236132274	-4.283403369	33
556	CTGCATCCAAACTCGT-1	-0.939001988	2.920914677	43
557	CTGCATCTCATTCATC-1	-1.81407089	0.394782854	NA
558	CTGCATCTCTTAATCC-1	2.877494623	2.423308638	NA
559	CTGCCATAGAACAAGG-1	-4.552256773	-1.093395086	205
560	CTGCCATAGACATACA-1	-3.053163717	-3.209626647	NA
561	CTGCCATAGTGTAGTA-1	1.881342461	3.506042985	198
562	CTGCCATTCAGACCTA-1	-1.473779152	-4.375639411	94
563	CTGCCATTCTAGTACG-1	-3.08492584	-3.41356227	NA
564	CTGCCTAGTAGTTCCA-1	0.502776017	2.271748928	21
565	CTGCGAGGTACAAGTA-1	-3.86007757	-0.447362276	177
566	CTGGACGAGGAGAGTA-1	-2.683022926	-1.481897803	192
567	CTGGACGCAGGACTAG-1	5.244500448	-0.980720969	NA
568	CTGGACGCATCTTCGC-1	1.554145326	2.818422107	NA
569	CTGGACGTCACCTCAC-1	1.052224507	3.617912082	NA
570	CTGGCAGTCATGGCCG-1	-2.265350054	-0.221742185	NA
571	CTGGTCTGTTCCCAAA-1	-3.456863115	-2.076765033	206
572	CTGGTCTTCCAAGCAT-1	-2.155875156	-3.587433311	NA
573	CTGTACCCATGATCTG-1	-1.64489908	-3.924844714	34
574	CTGTACCTCCTCTGCA-1	1.24843352	3.12311366	207
575	CTGTAGACATTCACAG-1	4.18465667	0.818921862	NA
576	CTGTATTAGGACATCG-1	-1.213412116	-3.844112369	NA
577	CTGTGAAGTGGTCAAG-1	0.451685746	4.036484746	157
578	CTTACCGAGAAGCTGC-1	4.544427206	-0.261964711	158
579	CTTACCGCACCACTGG-1	2.17525058	2.542324094	136
580	CTTACCGGTGGTGATG-1	3.158609201	2.14044216	208
581	CTTACCGGTTCTATCT-1	1.581503739	2.693594483	NA
582	CTTACCGTCACCATAG-1	2.594459822	0.8467921	NA
583	CTTACCGTCAGCACCG-1	-4.379043291	0.829832507	122
584	CTTCAATAGATAACAC-1	-2.214158724	0.202876506	NA
585	CTTCAATAGCACTTTG-1	1.616203775	2.718645362	209
586	CTTCAATCAGTGGCTC-1	-1.442719887	-1.713888618	195
587	CTTCCGAAGTATTAGG-1	0.336726447	-1.803680154	49
588	CTTCCTTAGCACTTTG-1	0.291052957	-0.767079683	210
589	CTTCCTTAGTGCTCAT-1	-1.679543207	-3.502482387	NA
590	CTTCCTTCACGCTGTG-1	1.965820243	2.415360121	211
591	CTTCCTTCACGTACAT-1	-2.174299191	-4.08775756	NA
592	CTTCCTTTCACATACG-1	5.594329168	-2.270714256	NA
593	CTTCCTTTCCGGCAAC-1	-3.377625654	-2.859315606	150
594	CTTCGGTAGGGTTAAT-1	4.046185305	-0.276412698	NA
595	CTTCGGTTCCTCTCGA-1	-3.367917011	-2.272940847	57
596	CTTCTAAAGTATAACG-1	4.016976883	-1.289379331	NA
597	CTTCTAACAGTTGGTT-1	-1.323597262	-4.242415401	NA
598	CTTCTCTCAGCAGGAT-1	-3.221993158	-3.334843608	NA
599	CTTCTCTGTTCGGCGT-1	-3.338207434	1.209811417	212
600	CTTGATTCAATCTCTT-1	2.731772234	2.234102157	NA
601	CTTGATTGTTAGTTCG-1	-3.148167322	2.427864221	NA
602	CTTTCAAAGCCGTTGC-1	-2.243833492	-2.570891114	51
603	GAAATGACACAACCGC-1	5.191716482	-1.352783891	NA
604	GAAATGACACTGTTCC-1	4.336730291	0.443910805	136
605	GAAATGATCATGGAGG-1	-0.143264185	4.359483985	NA
606	GAACACTCAAGAATGT-1	4.358454039	-1.257628056	NA
607	GAACTGTGTGATTCTG-1	-0.445679257	-1.93651292	153
608	GAAGAATCAGAGGACT-1	-1.929250906	1.464779583	214
609	GAAGAATCATCATGAC-1	-2.54717202	-2.044563266	NA
610	GAAGCGATCTGCGGGT-1	-0.493724893	0.006458906	160
611	GAAGGACCAACTACGT-1	-4.622091005	0.069588152	28
612	GAAGGACCAAGTGACG-1	0.710678187	4.533032445	NA
613	GAAGGGTCAAGAAACT-1	-0.233894001	-2.763278934	181
614	GAATAGACAGATAAAC-1	-4.270468901	0.341542629	215
615	GAATCGTCAGAACTTC-1	0.044489314	3.787236718	NA
616	GAATCGTCAGGAGACT-1	0.769274404	4.373602656	215
617	GACACGCTCAACTGGT-1	-1.525694798	-4.217999908	NA
618	GACAGCCCACACACGC-1	-0.290608476	-3.446714374	NA
619	GACAGCCGTAATGATG-1	-1.408188532	-3.875899764	NA
620	GACATCAAGCTCGAAG-1	-1.156718085	-1.249640199	216
621	GACATCAAGTGGTTGG-1	-0.616570185	-2.909217092	217
622	GACATCACATCGAGCC-1	-2.683444927	-1.316567513	133
623	GACCAATCATGCAGCC-1	-3.842590044	1.061277506	NA
624	GACCAATGTACAACGG-1	-2.976050566	1.872421292	97
625	GACCCAGCAGCTACTA-1	0.972871949	0.896025506	NA
626	GACCCAGGTAGCACAG-1	0.38933224	2.517604021	218
627	GACCGTGCAAAGCGTG-1	4.857752134	-0.86232576	152
628	GACCGTGCAACAAGTA-1	1.408423473	3.899093894	NA
629	GACCTTCTCCGCAAAT-1	-0.162620376	-0.525047871	NA
630	GACCTTCTCTCGTCGT-1	1.467357208	3.512974051	NA
631	GACGTTACAGGATGAC-1	0.444393133	-0.381390544	102
632	GACGTTAGTCAACACT-1	-1.121090959	-1.019899579	8
633	GACTATGTCCGATCGG-1	-1.443046043	0.601483143	NA
634	GACTCTCCATGAGTAA-1	-3.57848377	-1.605105373	NA
635	GACTGATGTGGTTCTA-1	-0.927693198	-2.187792274	153
636	GAGAAATAGTAGATCA-1	0.09280466	-1.807499858	153
637	GAGACCCCAGGTGAGT-1	-1.103394936	-2.904666158	NA
638	GAGACTTAGATAGGGA-1	0.186687042	-1.110193106	NA
639	GAGAGGTCACTACTTT-1	-1.352929185	3.111267833	NA
640	GAGAGGTGTGCTGATT-1	0.579038081	4.544715194	219
641	GAGAGGTGTTTCCATT-1	1.672083904	-3.069418164	NA
642	GAGATGGAGGAAGTGA-1	0.720188585	4.0587683	167
643	GAGCCTGCAGTAACGG-1	-0.711238692	3.987993268	220
644	GAGCCTGTCGCTTGCT-1	-0.932465385	0.533497778	NA
645	GAGCTGCCATATGGCT-1	-0.847830723	2.756802825	NA
646	GAGGCAAAGCTAAGTA-1	-1.136591743	2.373925356	73
647	GAGGCAACAAAGGGCT-1	-1.166098068	0.700691578	NA
648	GAGGGATAGGTCATAA-1	2.690822889	0.653109984	NA
649	GAGGGATTCACTGCTC-1	-3.687404345	-1.168236586	NA
650	GAGGGTAAGTAGACCG-1	-2.657444666	-1.188737603	221
651	GAGGGTATCTGCTGAA-1	3.470661928	-0.307259294	NA
652	GAGTCATAGCCTGAGA-1	-0.338849972	-1.116433116	58
653	GAGTCATAGCGACCCT-1	1.634402325	3.867751864	NA
654	GAGTCTAGTCACAATC-1	5.335884859	-2.09335992	NA
655	GAGTCTATCGACCATA-1	2.364159514	2.274188308	NA
656	GAGTGAGAGCTAAATG-1	-0.605500768	-3.573369952	NA
657	GAGTGAGCAAGTTGGG-1	0.946697255	-0.771065327	NA
658	GAGTGAGTCCAGTACA-1	-3.73963661	2.405068306	7
659	GAGTTACTCTCTGAGA-1	5.83438616	-1.665274116	NA
660	GAGTTGTAGTGGTTCT-1	4.520230581	-0.132017347	158
661	GAGTTTGCACTGGCGT-1	-1.262883018	2.589603452	NA
662	GAGTTTGTCTGTCAGA-1	5.942359259	-2.108639451	NA
663	GATAGAACAGAGGAAA-1	0.860878025	-0.423166724	NA
664	GATAGAAGTATACCCA-1	2.480621983	0.328049449	NA
665	GATAGCTAGAGGTATT-1	-0.074077139	-3.387601348	222
666	GATAGCTAGCGTTGTT-1	-1.031423996	2.582815079	73
667	GATCACAGTTATAGCC-1	-1.415209482	2.56345704	NA
668	GATCACATCTCCGCAT-1	-2.761329125	-2.222663137	50
669	GATCAGTCACAGTATC-1	-2.316544483	0.289194462	NA
670	GATCAGTGTAGTGTGG-1	3.236301233	0.55901985	95
671	GATCAGTGTTGTGGAG-1	-2.973942707	1.652928857	NA
672	GATCAGTTCCATATGG-1	-0.316432784	2.008280066	20
673	GATCATGCAATTCACG-1	-1.108978103	4.155563144	NA
674	GATCATGGTCTAATCG-1	3.613218119	-0.827696534	223
675	GATCCCTAGCAGCCCT-1	-3.487602423	-2.764018031	175
676	GATCCCTCAGCTACAT-1	-3.532408903	0.987844644	212
677	GATCCCTGTCGAGTGA-1	-4.410712908	0.738738385	224
678	GATCCCTTCTACCACC-1	1.317351391	0.600474334	NA
679	GATCGTAAGTGCAAAT-1	0.882802357	-2.861746045	NA
680	GATCGTATCGAGCACC-1	-3.731667708	-0.129610809	190
681	GATGACTGTAGGCTCC-1	-2.480900715	0.133939323	NA
682	GATGAGGCAATGACCT-1	-2.878160666	-1.184793683	58
683	GATGGAGCAATCAGCT-1	4.6413291	-2.131561967	75
684	GATGGAGGTTCCAAAC-1	1.300055971	3.070220021	30
685	GATTCGAAGCCATTCA-1	1.420258512	-0.294591578	NA
686	GATTCGACATCACCAA-1	3.55319338	0.263132451	NA
687	GATTCTTTCAGAACCT-1	4.474281837	-0.313070627	NA
688	GATTGGTCACAGCTGC-1	-3.022252033	-0.377068313	226
689	GATTGGTGTTGGGTTT-1	0.333769133	0.278263805	92
690	GATTTCTAGGCATCTT-1	5.131905844	-2.059112998	NA
691	GCAACATGTTACCTGA-1	-2.218666027	0.847898406	227
692	GCAACCGGTCCACGCA-1	-1.579838226	2.008691934	198
693	GCACATAGTAGCGTTT-1	0.684185864	-0.743648978	210
694	GCACGGTCACATTCGA-1	-0.242757509	4.324993161	NA
695	GCACTAAAGTAAGAGG-1	2.597407152	4.124188451	NA
696	GCACTAACAAGATTGA-1	0.060960402	-0.428090664	229
697	GCATCGGGTATGCAAA-1	5.107508947	-1.726057979	NA
698	GCATCGGGTCCAGTTA-1	-0.203880439	-0.636038395	168
699	GCATCGGTCGCTTGAA-1	-2.59199662	1.954919962	NA
700	GCATCTCGTGGTCAAG-1	-2.547968815	1.195066599	NA
701	GCATGATCACCCATAA-1	-0.321906696	-0.773357364	142
702	GCATTAGAGCGACTTT-1	2.339008738	0.390741674	26
703	GCATTAGCAGACCCGT-1	0.837216755	3.346090821	230
704	GCATTAGGTAGGAGTC-1	-0.894320677	-1.914036962	3
705	GCCAGCACAGTAGGAC-1	0.564249494	-3.442278358	NA
706	GCCAGCACAGTGGTGA-1	-3.8448431	2.349370984	228
707	GCCAGCAGTTCGGTCG-1	2.966715624	-0.164612683	27
708	GCCAGCATCGATAACC-1	-2.659570406	-1.696527215	79
709	GCCAGCATCGGTGAAG-1	-0.243214737	-4.113491985	12
710	GCCAGGTAGTAAACGT-1	2.244528462	0.942949561	NA
711	GCCAGTGTCAGGCGAA-1	-4.358157347	-0.331240805	NA
712	GCCAGTGTCATCCTAT-1	-0.751120637	2.590508727	43
713	GCCAGTGTCCGAGGCT-1	-1.798368166	1.172731725	22
714	GCCATGGAGGTGCTTT-1	-4.476541708	-0.227341684	231
715	GCCATTCAGGTTCTTG-1	1.515230944	2.443274883	67
716	GCCCAGAGTTATCCAG-1	0.767480766	0.51661854	176
717	GCCCGAACAAGCTCTA-1	-4.041035841	0.001306979	NA
718	GCCCGAAGTAATCAAG-1	-0.899855922	-3.285515042	200
719	GCCCGAATCCTATGGA-1	-3.088674257	-2.631362172	NA
720	GCCGATGGTCGGCACT-1	1.297093441	4.272580651	196
721	GCCTGTTGTCACTCTC-1	-2.534648369	0.175983844	157
722	GCCTGTTGTCCGAAGA-1	-1.022179792	2.373624352	NA
723	GCCTGTTTCCTTCTTC-1	-3.511413763	-2.975817891	189
724	GCGAGAACAATCGCGC-1	0.892959138	4.008732346	NA
725	GCGATCGCATTGACCA-1	2.311265995	2.25111535	NA
726	GCGGAAATCCTCATAT-1	0.666498018	2.726657656	232
727	GCGTGCAAGCCTATCA-1	1.825298001	2.936199693	134
728	GCGTGCAAGCTCCGAC-1	3.900814344	0.861456779	233
729	GCGTTTCCATGGAAGC-1	-0.390692661	-3.965428325	NA
730	GCGTTTCTCTCGACCT-1	0.960882624	-0.304135295	NA
731	GCTACAAAGTCGAGGT-1	-3.518449495	-1.332603904	173
732	GCTACAACAACCACGC-1	4.134907295	-0.503564569	NA
733	GCTACAATCTTGGAAC-1	-4.014940928	-1.873091193	NA
734	GCTCAAACACGGGTAA-1	-3.440428446	-2.641902658	175
735	GCTCAAATCCCGAACG-1	-3.480504225	-1.699972602	151
736	GCTCAAATCGTCCATC-1	-1.023327301	-2.245183679	234
737	GCTGAATCATGTTCGA-1	-1.979398678	-2.322546216	51
738	GCTGCAGAGTTAACAG-1	1.635941913	3.536256579	NA
739	GCTGGGTGTCTGCGCA-1	-2.027751635	0.125475583	NA
740	GCTTCACCACGCGTCA-1	0.45398589	-1.263256403	50
741	GCTTCACGTTGGGACA-1	-3.732703398	-1.542448732	222
742	GCTTGGGAGGTATTGA-1	-0.539619396	-2.017236921	235
743	GCTTGGGCAAGGTCAG-1	-2.079301785	0.773498011	72
744	GCTTTCGTCCGCACGA-1	4.911386301	-0.884387346	NA
745	GGAACCCAGTGCCAGA-1	2.317462732	1.226385323	236
746	GGAACCCTCTTCTGTA-1	-2.081457089	-1.728469344	62
747	GGAATCTAGAATTCAG-1	-0.06416149	-3.889743301	NA
748	GGAATCTTCCTTCGAC-1	-1.824884604	1.372323064	146
749	GGAATCTTCTCTGGTC-1	-1.300297092	-2.370861026	NA
750	GGAATGGCAAGTGATA-1	-2.94238777	1.559090344	NA
751	GGAATGGTCGAGGCAA-1	-2.67489929	1.459173468	NA
752	GGACGTCCAACACAAA-1	-1.781946133	-3.492306205	NA
753	GGACGTCCACGTAGAG-1	-3.639377306	0.154110221	NA
754	GGAGAACGTATTCCGA-1	1.951625993	-0.135023864	NA
755	GGAGAACTCCCAGGAC-1	-3.532745073	2.489910988	7
756	GGAGATGCAGAAGCTG-1	-2.935593317	-1.594281408	140
757	GGAGATGGTCGCAACC-1	1.471757938	3.474939374	NA
758	GGAGATGGTGTCCAAT-1	1.880512406	-1.319345685	238
759	GGAGCAACAACTACGT-1	2.06149595	0.59189887	239
760	GGAGGATTCCTGTTGC-1	3.540093948	0.851661799	NA
761	GGAGGATTCGCTCTCA-1	-0.968060325	-2.604811879	239
762	GGATCTATCAGATTGC-1	-0.410577128	-0.895014974	NA
763	GGATGTTCAAGAGTTA-1	-2.610194872	-1.492666217	221
764	GGATGTTTCCGTGACG-1	-0.612185548	2.954715756	NA
765	GGATGTTTCGACCCAG-1	2.19499736	1.007241873	240
766	GGCAGTCCAAATACGA-1	1.120632549	-0.025579723	147
767	GGCTTGGGTTAAGGAT-1	0.101593127	-2.431618901	39
768	GGCTTTCTCAAGTGTC-1	-3.306624601	-2.751486274	NA
769	GGCTTTCTCGCAATGT-1	2.883899738	1.267161456	NA
770	GGCTTTCTCGTTGTTT-1	-4.731557081	-0.979712578	NA
771	GGGAAGTCAAAGCACG-1	3.229870607	-0.6654906	127
772	GGGAAGTCAGTTGTTG-1	-0.284361671	-1.374185177	NA
773	GGGACAAAGAGCCGAT-1	1.223554065	0.608970755	126
774	GGGACAAAGTTAGAAC-1	-2.92978401	0.829123301	NA
775	GGGACCTGTTCGGTCG-1	0.135429998	1.192732183	14
776	GGGAGATAGTGCAACG-1	-3.351944635	-0.201579126	NA
777	GGGAGATCATCGGAAG-1	2.770371963	0.898566095	240
778	GGGAGATCATTGTCGA-1	5.55561762	-1.223299953	121
779	GGGAGATGTGGTCCCA-1	1.187473227	-0.142918619	209
780	GGGAGATTCTCCAATT-1	2.882107069	-1.323885533	NA
781	GGGAGTAGTCGCGGTT-1	0.463070889	-2.799080583	237
782	GGGATCCCAGAGGAAA-1	0.7395884	-0.552789303	235
783	GGGATCCTCGTGCAGC-1	2.263346126	-1.534795018	NA
784	GGGATGACAGTAGTTC-1	1.077408184	-3.50665042	NA
785	GGGATGACATCGAAGG-1	0.632248284	2.765570191	NA
786	GGGATGAGTAGCTTTG-1	5.248737623	-2.341747733	NA
787	GGGATGATCGAGTGAG-1	2.426406791	3.126755027	NA
788	GGGCCATAGATGGCGT-1	-0.107139538	3.945214776	NA
789	GGGCGTTAGACTCTAC-1	3.589371731	-0.115452739	NA
790	GGGCTACCAGTGCGCT-1	4.273619463	-0.348668905	NA
791	GGGCTACCATCCGGCA-1	-0.195947598	4.457097081	243
792	GGGCTCACATACATCG-1	1.27636074	3.186704425	NA
793	GGGTAGAAGAGAGTTT-1	4.191934635	-1.441662284	244
794	GGGTAGAAGTCTGCGC-1	-0.947245906	0.813391281	NA
795	GGGTAGACACAAACGG-1	0.367268642	2.937061814	NA
796	GGGTAGACAGCTACTA-1	-0.280440817	-3.710878822	NA
797	GGGTAGAGTCGTATGT-1	0.096341958	-1.535684081	146
798	GGTAACTGTCTAACGT-1	3.799295475	0.835995046	NA
799	GGTAACTGTTGGACCC-1	3.395714333	1.19102147	233
800	GGTAATCCAACATACC-1	-1.738942812	-3.807166549	245
801	GGTAATCGTCTAGGCC-1	1.644370367	3.292508868	NA
802	GGTAGAGGTCATGCAT-1	1.131745209	4.418206004	NA
803	GGTCACGCATACTTTC-1	-0.023448954	-0.445330473	213
804	GGTCTGGTCAATCCGA-1	-1.1993937	4.122279671	NA
805	GGTGATTAGTCACAGG-1	-4.329006861	1.021036027	226
806	GGTGGCTCAGTCTACA-1	3.898098518	0.728844841	NA
807	GGTGGCTCATACTGTG-1	-3.045113991	-2.02800438	175
808	GGTGGCTGTACCATAC-1	-3.724255274	0.654559234	246
809	GGTGTTATCTGATTCT-1	-2.861330221	0.834710029	40
810	GGTTAACCATATGAAG-1	-3.664136122	2.415705589	NA
811	GGTTAACGTTCAAACC-1	3.105672409	0.595332118	NA
812	GGTTAACTCACTTGGA-1	2.496438791	0.530905095	172
813	GGTTAACTCTCGGTAA-1	-0.961653779	0.463799698	3
814	GGTTAACTCTGTCCGT-1	0.378680383	0.170896915	111
815	GTAACCAAGTTCAACC-1	-1.190490077	0.743913961	NA
816	GTAACCATCCGCACGA-1	-1.730530451	0.171113578	71
817	GTAACCATCCGTTGAA-1	-0.521246861	-3.881101581	NA
818	GTAAGTCCATAGATGA-1	-0.919810007	-0.963932844	NA
819	GTAAGTCTCAGCTAGT-1	-2.823075245	1.139228371	NA
820	GTAATGCAGTGACACG-1	0.948229958	-1.989517423	238
821	GTAATGCGTACACTCA-1	-3.486848066	-2.039883348	175
822	GTACAACGTTAGAAAC-1	-2.510837982	-0.112749311	162
823	GTACAGTCATAAGATG-1	2.063180735	0.860227195	NA
824	GTAGAGGGTACACGTT-1	0.71262042	0.212696401	NA
825	GTAGAGGGTTACCGTA-1	2.988303234	-1.144496056	105
826	GTAGATCGTGCCCAGT-1	3.538697292	0.328945783	NA
827	GTAGGAGTCAAGCCGC-1	-0.202911804	3.147160558	247
828	GTAGGAGTCGCCTATC-1	2.37268429	0.166351882	170
829	GTAGGTTTCAAACCCA-1	1.876130392	2.894171742	NA
830	GTATTGGAGAGCATTA-1	1.874509384	-2.785086843	NA
831	GTATTGGTCAGTAGGG-1	4.853850653	-0.554534169	NA
832	GTATTTCGTAACGTTC-1	-4.058660696	-1.942602607	NA
833	GTCAAACAGTCCCAAT-1	0.047484626	-3.683159801	248
834	GTCAAGTGTGTATTGC-1	-0.970910261	0.748320652	NA
835	GTCACGGAGTCGGGAT-1	1.649370839	-1.733280631	89
836	GTCACGGGTCTTTCAT-1	-0.177623997	-4.069759818	NA
837	GTCACTCGTTTCGCTC-1	-1.105991552	-3.814899417	79
838	GTCACTCTCGCAGATT-1	-1.742922972	-2.217218133	182
839	GTCAGCGCAAGTGCTT-1	1.163723399	-0.457753273	96
840	GTCATCCGTGAGAACC-1	0.02135699	-1.111585828	NA
841	GTCATGAGTATGGTTC-1	4.20401149	-0.178675684	208
842	GTCATTTAGTTAGTAG-1	-4.575181673	-0.556247088	22
843	GTCATTTGTTCATCGA-1	5.260161688	-1.338825318	NA
844	GTCCCATTCTCGGTAA-1	-0.320228229	3.541636971	NA
845	GTCGAATAGAGAATCT-1	0.823423942	-0.572091314	77
846	GTCGCGAAGCTGTGCC-1	1.715346744	-0.223999532	NA
847	GTCGCGAAGGGCCAAT-1	3.050342132	0.315969435	3
848	GTCGTAACAAAGACGC-1	-1.198785971	-1.601595613	88
849	GTCGTAACACATGGTT-1	0.406392832	-2.474911185	NA
850	GTCGTTCGTCTTTCTA-1	2.357010176	0.123782424	217
851	GTCTAGACAACTGATC-1	-0.639453362	3.006784228	45
852	GTCTAGACATAGAGGC-1	1.464476516	1.892331151	NA
853	GTCTAGATCTGGTCAA-1	-2.676519821	0.624963937	125
854	GTCTCACCACACCTTC-1	2.020494749	0.55171922	NA
855	GTCTCACCACCATATG-1	-1.739276121	-2.969554397	NA
856	GTCTCACTCAAAGGAT-1	-1.043516825	3.026036767	NA
857	GTCTTTAAGAGCGACT-1	-3.427962015	2.524137167	7
858	GTCTTTACAAACGGCA-1	-4.617615412	-0.088334116	NA
859	GTGACGCGTACGTTCA-1	-4.696742247	-0.085251483	NA
860	GTGACGCTCGTACACA-1	3.133273413	0.275708762	249
861	GTGAGCCAGAGGCTGT-1	4.065646698	0.747227845	NA
862	GTGAGCCGTCTTACTT-1	-0.506541083	3.859204558	220
863	GTGAGGAAGTCATTGC-1	-3.244182299	0.694894475	246
864	GTGAGGAGTTCAGCGC-1	2.058574964	0.598510476	NA
865	GTGAGTTGTGGAATGC-1	-2.277549933	0.204340336	NA
866	GTGATGTAGACATATG-1	-4.675857256	-1.013617488	250
867	GTGATGTCATGATGCT-1	0.769755726	3.985458401	NA
868	GTGATGTGTGCGAGTA-1	-0.10288317	-4.17220256	NA
869	GTGATGTGTTAAGGGC-1	-0.227539371	-2.478609058	NA
870	GTGATGTTCACCTACC-1	5.800571253	-1.771035644	NA
871	GTGCACGGTCATGCAT-1	0.778629278	3.288856057	NA
872	GTGCAGCAGCCTCCAG-1	3.739020159	0.663007514	NA
873	GTGCAGCCATGGTACT-1	-2.967095326	1.407901613	NA
874	GTGCGTGCACAGAGAC-1	-0.50238807	-2.344049665	114
875	GTGCGTGCAGATGCGA-1	2.149368336	0.719651786	NA
876	GTGCTGGAGCACCAGA-1	0.17576461	0.284568874	69
877	GTGCTGGTCCTGATAG-1	3.686791708	1.344959227	186
878	GTGCTTCCAAATGGTA-1	0.591677454	3.5799866	136
879	GTGGCGTCAGACGCTC-1	0.286849727	-2.940294	NA
880	GTGGGAACAGAGGCTA-1	-0.569859813	-3.937592002	42
881	GTGGTTAGTTCCGTTC-1	-0.059031675	2.409048108	NA
882	GTGTAACCACACTTAG-1	0.077360262	4.460419682	214
883	GTGTGATAGACCTGGA-1	2.587600042	2.751206187	NA
884	GTGTGGCGTCATGACT-1	-1.929032991	0.422638354	NA
885	GTGTTAGCAACCAATC-1	0.456196551	-2.092112514	124
886	GTGTTAGGTCGTCGGT-1	-0.582144807	-3.880018207	NA
887	GTGTTCCTCCAACACA-1	1.089158614	-0.962715837	241
888	GTTACAGTCGGCTATA-1	1.086470802	-3.40600154	NA
889	GTTACCCAGCTTGTGT-1	-3.238804529	-1.883195373	NA
890	GTTACGAAGTTTGTCG-1	2.803229381	-0.654017659	NA
891	GTTACGACAGTTCACA-1	3.745709946	-0.446216913	NA
892	GTTACGAGTATCGTTG-1	-2.039893578	0.520372068	NA
893	GTTACGATCAGCTTCC-1	-2.920321653	0.650104383	NA
894	GTTAGACAGCACTCTA-1	-3.78602762	0.756961552	212
895	GTTAGACCAGTCGAGA-1	-3.160795162	-2.049792739	NA
896	GTTAGTGTCAAGCGTT-1	-1.334758232	0.491735143	68
897	GTTATGGCATGACGAG-1	-4.268310259	2.022067217	104
898	GTTCATTCAAGTCCCG-1	-2.499476622	-2.16880438	NA
899	GTTCATTCACACCTGG-1	0.992322882	2.871143369	93
900	GTTCCGTCACTCACTC-1	1.705735256	1.030458955	164
901	GTTCTATGTGTTGACT-1	-4.170846174	0.521102799	NA
902	GTTGAACAGTGCTACT-1	0.836974894	3.47560027	251
903	GTTGAACGTGATAGAT-1	0.284358223	4.186747817	214
904	GTTGAACTCCTGGGAC-1	-3.319013308	-3.293103667	NA
905	GTTGCGGGTGCTTATG-1	3.600335648	0.281141815	NA
906	GTTGCGGGTTGGAGGT-1	1.871494343	0.806958643	252
907	GTTGCTCAGCCAACCC-1	-4.087238501	2.244272021	187
908	GTTGCTCTCGGTCATA-1	3.507610132	0.438697768	NA
909	GTTGTCCGTGTAAATG-1	-2.155174444	1.643840817	NA
910	GTTGTGACAGGTGTTT-1	-2.929829548	-2.550242397	109
911	GTTTACTGTTCAAACC-1	-2.534525345	-3.220379564	NA
912	GTTTGGAGTCGAGTTT-1	0.060940077	-0.765983316	NA
913	GTTTGGAGTGAAGCTG-1	2.000895073	0.312198011	NA
914	GTTTGGATCTCCGAGG-1	-4.487592409	-0.086117479	NA
915	TAACCAGCACGGGTAA-1	-4.110116671	1.862794308	228
916	TAACGACAGTCACGAG-1	-4.263380716	1.823511151	NA
917	TAACGACTCATCGCTC-1	4.818064501	-1.909626218	NA
918	TAAGCACAGGAAAGAC-1	-1.1089725	0.053634313	244
919	TAAGCACGTGTTAACC-1	2.086517503	-2.186134072	184
920	TAAGCCACATCTTCGC-1	-1.755198906	-4.21316764	32
921	TAAGCCATCCAATCTT-1	-1.201048682	2.576370267	112
922	TAAGCCATCTGCTGAA-1	1.165532162	0.084239749	188
923	TAAGCGTGTCACTGAT-1	-4.000082682	2.251114634	NA
924	TAATCTCGTGTGAGCA-1	-0.526450227	-2.765367719	NA
925	TAATTCCTCCGCACGA-1	3.442117025	1.215788273	128
926	TAATTCCTCGTTCATT-1	5.841343214	-1.836120578	NA
927	TACAACGCAGGTGTGA-1	-2.312458227	0.939382372	NA
928	TACACCCAGTCGTTAC-1	1.142200698	0.137323288	NA
929	TACACCCCAAATTAGG-1	-2.435410927	0.020922509	NA
930	TACAGGTAGGTCGTGA-1	3.513628771	0.57054398	NA
931	TACAGGTTCACGACTA-1	-2.560231875	1.791243104	220
932	TACAGGTTCGGTGTAT-1	1.489578833	0.06112173	NA
933	TACATTCCACACGCCA-1	-1.050473879	4.194692162	NA
934	TACCCGTGTCGAATTC-1	-2.420136164	1.503186909	NA
935	TACCGGGAGCAATTAG-1	-4.093939016	2.209546355	NA
936	TACCTCGCACGCTATA-1	1.204739561	3.412257937	207
937	TACCTCGCATGTGGCC-1	0.59927537	0.459292976	206
938	TACGGGCAGCCGATAG-1	2.275966694	1.039595572	171
939	TACGGGCCAAACTGCT-1	-0.929683874	4.230500487	NA
940	TACGGGCTCAATCGGT-1	-3.379021833	0.160236327	97
941	TACGGTAGTGTTGCCG-1	0.90645053	4.272385386	209
942	TACGGTATCAGATTGC-1	0.161482443	-1.604966851	153
943	TACGTCCCAAGCGATG-1	-3.966144751	-0.146889301	253
944	TACTTACAGAGGGCGA-1	4.931403448	-1.91254017	NA
945	TACTTACGTGTTCCTC-1	2.489301969	1.251517144	NA
946	TACTTCAAGCCTCAGC-1	0.923346033	2.31706467	218
947	TACTTCACAGGTCCGT-1	1.30277734	-2.703478547	204
948	TACTTGTGTCATCGGC-1	-1.394056509	-2.649233075	NA
949	TACTTGTGTCGTTGCG-1	-0.873287986	-3.788294765	NA
950	TACTTGTTCCACGTAA-1	-2.97661681	-2.569553586	252
951	TACTTGTTCCTTGGAA-1	5.336603453	-1.816509696	NA
952	TAGACCACACTGGCGT-1	-2.725249718	-1.543220254	1
953	TAGACCATCCGTCAAA-1	0.901712974	2.26012328	NA
954	TAGACTGGTCAAGTTC-1	-0.341535221	-1.965852472	NA
955	TAGAGTCCATTGGCAT-1	3.612618734	-0.794980618	223
956	TAGAGTCTCCAATCCC-1	0.528725428	0.976576058	132
957	TAGATCGGTTCCGTTC-1	3.293244888	-0.219316753	127
958	TAGATCGTCACGATAC-1	1.410577943	-2.002589675	NA
959	TAGGTACAGGTCGTGA-1	-2.266020725	1.312665907	123
960	TAGGTACGTGTTACAC-1	1.99024718	3.203601149	17
961	TAGGTTGGTAGGCAGT-1	0.833934968	4.33231285	254
962	TAGGTTGGTGCCCAGT-1	-4.55923004	0.971559433	NA
963	TAGGTTGTCAAGGCTT-1	-0.562163184	2.583130387	NA
964	TAGTGCATCAAGAGTA-1	1.829133799	0.6157496	NA
965	TATACCTAGCAGTACG-1	4.979359915	-1.674440356	NA
966	TATACCTGTCTCGACG-1	-0.706016729	0.510337797	207
967	TATCAGGCACTTGTCC-1	1.282316079	2.662163762	22
968	TATCGCCAGAGCCTGA-1	-3.05357785	2.371848611	NA
969	TATCTGTGTGTAGGAC-1	1.487025728	3.996036319	NA
970	TATCTGTTCCTATTGT-1	1.078245183	2.805054215	145
971	TATCTTGGTACGGGAT-1	-1.312665413	-3.613625022	2
972	TATGTTCAGCGAGGAG-1	0.195267399	-2.616686078	237
973	TATGTTCGTGTGTGGA-1	-3.059921692	0.962504236	162
974	TATTGCTAGAGAAGGT-1	0.925148775	0.196830747	175
975	TATTGCTCAATCGTCA-1	1.268004527	2.774823216	215
976	TATTGCTCAGCTATAC-1	-4.656304071	-0.887988063	NA
977	TATTGGGAGAATCTAG-1	-0.930674265	-1.468246194	87
978	TATTTCGCACAAACGG-1	-4.816136072	-0.501453968	110
979	TATTTCGCACTGGATT-1	-4.722135733	-0.825212928	NA
980	TCAAGCAAGTAGTCCT-1	2.500132253	0.966275451	NA
981	TCAAGCACAAAGCAAT-1	1.781182696	3.365067509	NA
982	TCAAGTGTCGTTTACT-1	0.568613292	-0.954371663	NA
983	TCAATTCAGTATTCCG-1	4.89675646	-1.211723539	NA
984	TCACAAGAGTCGAAGC-1	2.792096664	4.303837565	52
985	TCACAAGCAGAGGCTA-1	-0.3130262	-3.148613425	239
986	TCACACCTCACTCCGT-1	-1.936840962	-3.176119777	161
987	TCACGCTGTAGAATGT-1	-1.447944115	-2.802144262	217
988	TCACGGGAGAAACCCG-1	1.68995588	-2.063755723	66
989	TCACGGGAGCTAGCCC-1	3.31708913	0.572363881	NA
990	TCACGGGCAATACCCA-1	2.487018516	1.205979911	240
991	TCACTATAGTGGTTGG-1	3.014679481	0.909547982	101
992	TCACTATCACAGCCTG-1	1.956790854	2.855524329	255
993	TCACTATCATGACGGA-1	-3.632947157	-0.642810794	NA
994	TCAGCCTTCGACACCG-1	-1.977964113	-3.891346904	36
995	TCAGGGCAGAGCAAGA-1	1.51469176	3.795249013	NA
996	TCAGGTAGTACTAGCT-1	-3.501554678	1.945019153	256
997	TCAGGTAGTTCGTGCG-1	4.982285788	-2.061886998	NA
998	TCAGGTATCGGACCAC-1	-3.490885447	1.026845483	NA
999	TCAGTCCGTCCTGTTC-1	0.59513577	3.891427783	230
1000	TCAGTGATCAGCTCTC-1	-0.86831517	0.741926459	NA
1001	TCATACTGTAGGAGTC-1	-3.220742891	-2.771001311	NA
1002	TCATACTGTGCCGTAC-1	-4.740103911	-0.534601899	NA
1003	TCATACTTCGTTCTGC-1	3.427085688	1.862130669	NA
1004	TCATATCCAGAAGTTA-1	2.979936172	4.291528252	NA
1005	TCATATCCAGTCGGTC-1	-2.145103167	2.362386373	257
1006	TCATCATGTGGTGATG-1	0.270553579	-2.923637363	NA
1007	TCATCCGGTCATCGGC-1	2.293578317	0.939368037	NA
1008	TCATGAGGTTCGGACC-1	-1.995708654	1.256222872	NA
1009	TCATGCCGTAGCGAGT-1	-1.765877197	-1.313864919	25
1010	TCATTGTAGTATGTAG-1	-0.947495053	2.503618029	NA
1011	TCATTGTAGTGGACTG-1	1.248994162	0.865252701	176
1012	TCATTGTTCTTCCTAA-1	1.529444208	2.461362866	258
1013	TCCAGAATCCACTGAA-1	0.705098619	2.266608862	231
1014	TCCATGCAGTAACGTA-1	-4.115184019	2.104426173	187
1015	TCCATGCTCACACGAT-1	0.859690865	1.385501114	41
1016	TCCATGCTCCGGTAAT-1	3.109131624	1.667199997	76
1017	TCCCAGTCAGCTCATA-1	5.187827875	-2.026715251	NA
1018	TCCCATGTCTCAGGCG-1	-1.726544808	1.082339344	201
1019	TCCTAATCAACACACT-1	-2.981512259	-3.177519532	NA
1020	TCCTAATTCTCATTAC-1	-2.053604076	-4.110589477	47
1021	TCCTCGAAGAGAGAAC-1	5.238081266	-1.599004956	NA
1022	TCCTCGATCGAAGAAT-1	1.447202732	-1.700518819	NA
1023	TCCTGCAAGCTACTGT-1	-4.42759199	0.202324179	NA
1024	TCCTGCAGTCGAGTTT-1	0.801147153	4.002259759	232
1025	TCCTTTCCACTAGTAC-1	1.231345643	-3.31518385	54
1026	TCGAACAGTGAATAAC-1	-0.303322623	-4.348676654	35
1027	TCGAACAGTTGCCAAT-1	-2.696976135	-1.30047712	99
1028	TCGAAGTCAAATACGA-1	-0.256283949	-1.572306129	NA
1029	TCGAAGTCACGTACAT-1	-4.177082728	2.042522339	NA
1030	TCGACCTGTCGTTGCG-1	2.381619861	3.180998114	NA
1031	TCGACGGTCACCACAA-1	1.472884228	3.081849841	85
1032	TCGACGGTCTGGGTCG-1	-0.522118638	-2.630779	137
1033	TCGATTTAGCCGCACT-1	4.505326321	0.173978535	NA
1034	TCGCACTCATCCTGTC-1	-0.686086486	-1.657815429	NA
1035	TCGCACTGTACCGGCT-1	-1.440025995	-4.010102721	248
1036	TCGCACTTCATCACAG-1	2.992711355	0.750979719	9
1037	TCGCACTTCGTAGCTA-1	5.483964254	-2.034151288	NA
1038	TCGCAGGAGTAGGAAG-1	-0.427906344	-2.440268012	NA
1039	TCGCTCAAGATACAGT-1	1.452055265	3.101695327	194
1040	TCGCTCACAGCAGAAC-1	-0.342631708	-1.991303655	229
1041	TCGCTTGAGGTCGACA-1	1.833401133	3.744716672	197
1042	TCGCTTGCAAGTTGGG-1	-0.356909881	-2.526366683	49
1043	TCGCTTGCAATAGAGT-1	-0.217059205	3.961170462	NA
1044	TCGCTTGCAGGCCCTA-1	-3.373743485	-1.850019189	259
1045	TCGGATAAGACTGAGC-1	-0.217344354	-0.589525434	NA
1046	TCGGATACAGCTACAT-1	-1.058387588	-0.753560635	NA
1047	TCGGATACAGTGGCTC-1	0.831043367	-2.516928884	9
1048	TCGGGACTCTGGGATT-1	-1.032463501	2.771995572	163
1049	TCGGGCACAACAAAGT-1	0.505828043	0.046477464	202
1050	TCGGGCACAGACGCTC-1	-0.506463121	-3.458526107	NA
1051	TCGGTCTAGTCTGCGC-1	0.785718431	2.688808707	232
1052	TCGTAGAGTATGACAA-1	0.228869041	-0.229098471	234
1053	TCGTCCATCACGGACC-1	1.983080437	3.109383611	NA
1054	TCGTCCATCGGCTGGT-1	-1.8477015	2.724148301	NA
1055	TCGTGCTCAGAGGGTT-1	1.048911204	-1.936301442	NA
1056	TCGTGGGCACCAAAGG-1	-0.839846562	-1.179851624	NA
1057	TCGTGGGTCCCATTTA-1	3.559514572	0.369786052	9
1058	TCGTGGGTCTCATGCC-1	1.745738437	3.758118895	53
1059	TCTAACTGTAGCTTGT-1	0.828012799	1.802145985	NA
1060	TCTACATAGGTTCTTG-1	-0.609939526	0.596919323	NA
1061	TCTACATGTCCGTACG-1	-1.433314751	-3.600201102	32
1062	TCTACCGGTATCACGT-1	-3.257481287	1.211717514	256
1063	TCTATACGTCAACGCC-1	-2.121719311	-0.118197712	NA
1064	TCTATCATCAGTCCGG-1	-1.599760006	-2.381379338	148
1065	TCTCAGCTCGTCAGAT-1	0.923863311	3.270443944	169
1066	TCTCCGAAGTGATCGG-1	0.916825582	4.44673684	NA
1067	TCTCTGGAGATCACCT-1	2.606596281	3.257532147	NA
1068	TCTCTGGAGGGATCGT-1	-4.269268702	0.506858011	107
1069	TCTCTGGGTACCGCGT-1	-0.381182502	-0.826340529	174
1070	TCTGCCAAGGAACATT-1	-4.345985125	-0.773750397	61
1071	TCTGCCAGTACCCACG-1	-2.145931194	0.100521175	145
1072	TCTGGCTTCTTGTGCC-1	-2.978585432	-2.159511062	115
1073	TCTGTCGTCATTTGTC-1	-3.568296621	-2.824251386	160
1074	TCTTAGTGTGTGAATA-1	1.00411432	-1.997644874	139
1075	TCTTGCGTCACCTTAT-1	-2.563168953	-1.935829374	181
1076	TCTTGCGTCGGTGAAG-1	-0.953852723	0.624939037	255
1077	TCTTTGAGTTATTCCT-1	0.859757696	0.245462982	209
1078	TCTTTGAGTTCTATCT-1	2.030072143	2.329575924	NA
1079	TGAATCGAGCGCTGCT-1	-0.913333486	-0.867803546	NA
1080	TGAATCGGTCTAACGT-1	2.840647985	0.086704401	117
1081	TGAATCGTCCATCTCG-1	2.315838983	0.144216982	NA
1082	TGACCCTAGCGTTCAT-1	-3.104145001	1.324902443	256
1083	TGACCCTTCACTCCGT-1	1.638124992	0.856153933	NA
1084	TGACTCCCAAGACTGG-1	1.036609401	-2.45345399	143
1085	TGAGCATAGAAAGCGA-1	3.466002991	0.61085941	164
1086	TGAGCATAGAGTTGCG-1	2.634383251	3.075062064	211
1087	TGAGCATAGGACAAGA-1	-2.974562119	2.272603897	NA
1088	TGAGCGCAGGTCCGAA-1	-0.592162679	2.584920911	138
1089	TGAGCGCTCCTCCACA-1	0.660919056	-0.736363145	213
1090	TGAGGAGCACAGAGCA-1	1.949324419	0.855939326	131
1091	TGAGGAGGTCCTTTGC-1	3.134261658	0.044652788	NA
1092	TGAGTCAAGCACTCAT-1	-2.242602776	0.869019864	253
1093	TGAGTCAAGTGCGTCC-1	0.378243123	1.012984661	NA
1094	TGATCAGCAACAGCCC-1	-0.443562697	-1.859788629	260
1095	TGATCAGCAGCGACCT-1	-3.561977099	-0.841116043	NA
1096	TGATCAGGTGATGAAT-1	0.689598513	-2.749253007	4
1097	TGATGGTCAAATAAGC-1	-1.024038265	-2.066917154	88
1098	TGATGGTGTTTACACG-1	0.583518454	0.150633154	11
1099	TGATTCTCACCCAAGC-1	-0.187037538	4.140460995	NA
1100	TGATTTCAGCGGATCA-1	-2.045288036	1.453191069	NA
1101	TGCAGATAGATGGTCG-1	4.377786686	-0.79569492	NA
1102	TGCAGATAGTTGCGCC-1	0.481892874	-0.695818039	210
1103	TGCAGGCAGTACAGCG-1	-1.137029598	-4.137576076	NA
1104	TGCAGGCTCTGTGTGA-1	4.247370531	-0.320967706	158
1105	TGCATCCAGAGTACCG-1	0.726659891	1.105516104	NA
1106	TGCATCCCAAATCAGA-1	-4.211072157	0.171039609	59
1107	TGCATCCGTTCCTTGC-1	2.963821699	-0.533048245	NA
1108	TGCATGACACATACGT-1	-4.640455912	-0.613628122	106
1109	TGCGACGAGAATACAC-1	-0.025421212	-2.173902484	31
1110	TGCGACGTCCCAGTGG-1	0.485638072	4.347696809	220
1111	TGCGGGTAGAAGTGTT-1	2.612870027	0.332921294	NA
1112	TGCTCGTAGGAGTACC-1	-3.022163103	-2.882237645	NA
1113	TGCTCGTGTCAGTCCG-1	-0.568918298	-3.048208924	NA
1114	TGCTCGTGTGTTATCG-1	0.869065141	-0.615189525	NA
1115	TGCTCGTTCGTAGTCA-1	2.938240816	0.748963413	NA
1116	TGCTTGCAGAAGCCTG-1	-2.902945707	1.112018315	NA
1117	TGCTTGCTCGGCTGGT-1	-0.273503492	-1.848133537	NA
1118	TGGAACTAGAGCTGAC-1	0.648729549	-2.446754428	NA
1119	TGGAACTCAGAAGCTG-1	4.148140242	0.826201764	NA
1120	TGGAGAGAGACGCAGT-1	-0.349452684	3.369369534	247
1121	TGGAGAGCAGTATACC-1	1.840262343	3.089189318	61
1122	TGGAGAGTCTCAGGCG-1	-0.422282408	0.958465097	NA
1123	TGGATCACACACGTGC-1	-4.29848213	-0.50709221	100
1124	TGGATCAGTGAAGCTG-1	2.517243435	-0.039560171	77
1125	TGGCGTGAGTCGGCCT-1	4.213556339	0.098718849	170
1126	TGGCGTGCAAAGTGTA-1	-0.816054295	-3.905069801	245
1127	TGGCGTGTCTTACCAT-1	-0.515265058	-4.09014413	NA
1128	TGGGAAGAGGCATTTC-1	4.055409243	-1.316022845	NA
1129	TGGGAAGGTAAGTTAG-1	4.608655741	-0.419098111	136
1130	TGGGAGAAGAGCTGCA-1	1.041704525	4.299533156	258
1131	TGGGATTGTACCGTGC-1	0.54496107	0.456660402	182
1132	TGGGCGTAGTCCCGGT-1	0.750665908	3.267430333	NA
1133	TGGGCGTCATTATGCG-1	1.201233615	3.469814805	261
1134	TGGTACAAGTCATACC-1	0.026163449	3.28512123	251
1135	TGGTACACAGCCTATA-1	-2.226513336	-0.246022197	NA
1136	TGGTACATCAACCCGG-1	-1.953368376	-2.969047519	NA
1137	TGGTACATCCAGCACG-1	1.387221565	0.826120181	209
1138	TGGTACATCGGTCAGC-1	-2.06581826	1.674856333	NA
1139	TGGTAGTAGTCCCGAC-1	4.184159805	-0.558745357	NA
1140	TGGTAGTCAGCTACCG-1	1.610108067	3.862249163	NA
1141	TGGTAGTCAGCTCATA-1	4.370361616	-0.4591181	205
1142	TGGTAGTGTAGGAAAG-1	-0.088154445	-1.41326234	87
1143	TGGTAGTGTTAAGACA-1	-2.753434132	-1.571418973	259
1144	TGGTTAGCAGGAGGAG-1	0.266800155	4.357754496	224
1145	TGGTTAGGTGACTGTT-1	-4.149245928	-1.10182068	NA
1146	TGGTTAGTCCTGGGAC-1	-1.186147044	2.666729239	NA
1147	TGTAACGGTAGTATAG-1	0.676733007	-2.006205531	137
1148	TGTAAGCTCTATACTC-1	-0.724234293	-1.415058109	87
1149	TGTAAGCTCTGGAGAG-1	3.662719776	0.248969433	83
1150	TGTACAGCAGTCTTCC-1	-2.077956389	1.160624174	NA
1151	TGTACAGTCTGCTCTG-1	2.314088633	3.325332431	NA
1152	TGTAGACAGTCAACAA-1	2.160930921	-0.091459485	217
1153	TGTCAGACATTGACAC-1	-4.630476664	-0.542245837	NA
1154	TGTCCACTCCGTGCGA-1	5.12259989	-1.710270854	NA
1155	TGTCCCAAGCGCCTAC-1	-2.087876032	2.393709568	NA
1156	TGTCCCACATTCTTCA-1	-1.184541534	-2.485950681	NA
1157	TGTGAGTCAAGCTCTA-1	1.350843241	3.103270081	NA
1158	TGTGATGGTGTATTGC-1	-2.047922562	2.519024161	90
1159	TGTGATGTCTCCGCAT-1	2.621002008	0.540393201	NA
1160	TGTGGCGGTTAACAGA-1	-3.762810419	1.006470827	NA
1161	TGTGTGATCAGCATTG-1	-0.30339242	-3.807987662	108
1162	TGTTACTCACTGTCGG-1	4.771407892	-0.84949586	NA
1163	TGTTACTGTGTTCAGT-1	-4.091113279	-1.541388961	NA
1164	TGTTCATAGAAGGCTC-1	-4.60329027	-1.076162668	250
1165	TGTTCATAGATAACAC-1	1.286195089	-0.553264233	NA
1166	TGTTCATCATACTGAC-1	-4.605627726	-0.32323918	NA
1167	TGTTCATGTGCCGGTT-1	3.536614706	0.267165062	NA
1168	TGTTCCGAGTAATACG-1	0.656791383	3.909378794	NA
1169	TGTTCCGCAATGCTCA-1	2.745771219	2.730515984	NA
1170	TGTTCCGCATCACCAA-1	-0.104077111	-1.285208913	NA
1171	TGTTCCGGTGCGAACA-1	3.452941467	0.524896292	NA
1172	TGTTGAGAGGTCACTT-1	1.965475132	2.452309994	NA
1173	TGTTGAGCAAATTGCC-1	-2.139309595	-1.025923821	178
1174	TGTTGAGCACCAACAT-1	5.598952104	-2.390208455	NA
1175	TGTTGGACACACGGAA-1	1.142272701	-0.785514685	NA
1176	TGTTGGACACTAACGT-1	-0.124001275	3.225656775	NA
1177	TTAATCCAGTGCACCC-1	1.038324853	0.091179458	NA
1178	TTACAGGAGGGAGTGG-1	4.087044289	-2.186562749	NA
1179	TTACGTTCATACAGAA-1	5.000369837	-1.451047393	NA
1180	TTACGTTTCCTAACAG-1	0.867603307	1.184057144	165
1181	TTACTGTAGACCATAA-1	-0.498717259	4.173142222	NA
1182	TTACTGTAGTGATAAC-1	4.351007749	0.536151787	NA
1183	TTAGGCACACAATGAA-1	-3.435110281	-1.613395425	NA
1184	TTAGTCTAGCGACTTT-1	0.245059957	-3.578040572	NA
1185	TTAGTCTGTTTCGTTT-1	0.807394629	0.941706387	NA
1186	TTAGTCTTCTCATGCC-1	1.046506276	1.546712247	12
1187	TTATTGCCATGAGATA-1	-3.698238085	0.824994949	246
1188	TTCAATCGTCGAACAG-1	-2.445041607	0.4115459	156
1189	TTCAATCTCGGCATAT-1	1.00568073	3.198798922	219
1190	TTCACGCCAGCGAACA-1	4.8409112	-0.788555952	22
1191	TTCAGGAGTAGCCCTG-1	-3.15020151	-1.529424401	NA
1192	TTCATGTAGTATAACG-1	-0.343109022	-0.829067799	NA
1193	TTCATGTTCATTTGGG-1	1.772661497	2.7011421	NA
1194	TTCCACGAGCGATGAC-1	-2.618386219	0.927943555	NA
1195	TTCCGGTAGTACGAGC-1	5.807096769	-2.200487586	NA
1196	TTCCGGTCAACGGCTC-1	-3.140397022	1.058844266	256
1197	TTCCGGTTCTAACACG-1	-3.759151171	-1.721718045	NA
1198	TTCCTAAAGTAAACAC-1	-4.680872152	-0.662656041	NA
1199	TTCCTAACAGTCACGC-1	3.172550489	1.415987519	83
1200	TTCCTAACATTCTCCG-1	-3.33418412	-3.275109502	NA
1201	TTCCTAAGTACCTAGT-1	-3.094682406	-1.390237065	56
1202	TTCCTAAGTCAGGCAA-1	2.506259491	3.973696975	103
1203	TTCCTAAGTGAACGGT-1	-3.461084078	0.137266842	NA
1204	TTCCTAAGTTCGTACA-1	-1.586826275	-2.533202859	NA
1205	TTCCTTCGTCATATGC-1	1.18427824	2.397720364	NA
1206	TTCGATTAGCTACGTT-1	-2.117085169	-1.366943332	25
1207	TTCGATTTCCAGCTCT-1	0.566878458	2.639063147	NA
1208	TTCGCTGTCCATTGCC-1	0.417292898	-2.787614318	NA
1209	TTCGGTCCATTCAGCA-1	0.077375104	-3.182879659	32
1210	TTCGGTCTCTGAGATC-1	-0.59327061	0.024927822	NA
1211	TTCTAACCAATAGGAT-1	-2.211437891	-1.60448167	195
1212	TTCTCTCAGGTAGGCT-1	-2.821376751	-2.4014425	262
1213	TTCTTCCTCGGATAAA-1	5.68173628	-1.641226503	NA
1214	TTCTTGAAGCTAATCC-1	0.442819138	0.19092947	102
1215	TTCTTGACACAGCCAC-1	-2.573183725	-2.4312	185
1216	TTCTTGATCAGGACGA-1	-2.300450514	-1.889315101	176
1217	TTCTTGATCAGTGGGA-1	0.542813678	2.814524678	NA
1218	TTGAACGCAGAGTCAG-1	2.230913689	2.882877377	203
1219	TTGAACGGTCGAATTC-1	-3.756890009	-0.074436279	NA
1220	TTGACCCAGTACTGTC-1	-2.229343603	2.335991052	257
1221	TTGACCCCAAGTTCGT-1	-2.201785753	1.087173966	84
1222	TTGAGTGAGCCGCACT-1	4.39834552	-1.158155175	NA
1223	TTGAGTGCATGACAAA-1	0.24537008	4.543488053	NA
1224	TTGAGTGTCCGTCCTA-1	-3.472464274	1.086650429	NA
1225	TTGAGTGTCCTGGTCT-1	-0.811631153	-1.525734874	142
1226	TTGATGGGTATACCTG-1	-0.334507297	-3.377867433	236
1227	TTGATGGTCGAAACAA-1	-2.065654705	-1.919657203	NA
1228	TTGCGTCCAGCTACAT-1	0.943972637	3.700275449	113
1229	TTGCGTCGTTCAGGTT-1	-1.988846491	1.810483722	NA
1230	TTGGGATAGTCATGGG-1	-0.530263374	4.264809636	220
1231	TTGGGATGTATTGACC-1	1.111181398	-2.113707515	NA
1232	TTGGGATTCCTCACTG-1	-2.308761547	0.055687693	NA
1233	TTGGGCGAGACATAAC-1	1.43062227	4.213269976	NA
1234	TTGGGCGAGAGCAAGA-1	1.562452306	-3.229844304	NA
1235	TTGGGCGAGTTCTACG-1	-0.320468495	2.675565985	138
1236	TTGGGCGGTAACCCGC-1	0.271011998	-1.581825706	168
1237	TTGGGCGTCGCCATAA-1	4.685163786	-0.669304343	NA
1238	TTGGGTAGTGAGATTA-1	2.962225964	-0.777109715	117
1239	TTGGTTTAGTTTGAGA-1	-1.198263715	-2.887229177	23
1240	TTGGTTTCACCTGAAT-1	5.643003275	-1.745695802	NA
1241	TTGTGTTGTATCCCAA-1	-2.70633168	1.120981304	163
1242	TTGTTCATCCTATTTG-1	-4.090073774	-0.125313672	107
1243	TTGTTCATCTACTCAT-1	0.350982119	3.615052728	243
1244	TTGTTGTGTTCATCGA-1	3.002830555	0.175587264	249
1245	TTGTTTGCAACCTATG-1	2.878875544	-1.457169982	NA
1246	TTTACCAAGGGAGTTC-1	0.823702668	4.103307513	NA
1247	TTTACCAAGTAGAGTT-1	-0.694831799	3.981005696	NA
1248	TTTACCACATTCCTCG-1	-3.468639563	-2.507724734	NA
1249	TTTACCATCTACTCAT-1	2.856327106	1.437059847	NA
1250	TTTACTGCACATGACT-1	-1.976672361	-0.485737892	NA
1251	TTTACTGGTAACGTTC-1	5.069617083	-2.069431516	NA
1252	TTTAGTCAGTCCTGCG-1	0.135707726	-1.929597112	260
1253	TTTAGTCCAAACGGCA-1	-2.026761721	0.017275122	NA
1254	TTTAGTCGTCGCTTGG-1	2.709094335	4.160077599	NA
1255	TTTATGCCAAGCAATA-1	-4.064254473	0.91590151	256
1256	TTTATGCGTCCAGAAG-1	-2.478487204	-1.423665973	58
1257	TTTCAGTGTAAGACCG-1	-0.663442801	-4.214517089	199
1258	TTTCATGCAGACTCTA-1	4.271257688	0.740858731	NA
1259	TTTCCTCTCATCACAG-1	-3.771695803	-2.097545596	259
1260	TTTCGATCAACAAAGT-1	-2.324677179	1.027360228	227
1261	TTTCGATTCTAACGCA-1	-2.872241686	-2.200491162	262
1262	TTTGACTAGAACTTCC-1	1.966795017	2.800690678	261
1263	TTTGACTTCACAGTGT-1	-4.196154306	-1.726765367	234
1264	TTTGATCAGTAAACTG-1	2.72995763	0.132492927	144
1265	TTTGATCCACACACGC-1	-4.460636805	0.224654732	224
1266	TTTGGAGGTGACACAG-1	0.077926864	-2.193032476	NA
1267	TTTGGTTTCTACGCAA-1	-1.873797129	-2.984804603	NA
1268	TTTGTTGAGAATAACC-1	-4.286373327	-1.38878152	254
