# Supplementary material for: Gene-expression memory-based prediction of cell lineages from scRNA-seq datasets
Source: Nat Commun. 2024 Mar 29;15:2744. doi: 10.1038/s41467-024-47158-y (PMC10980719; doi:10.1038/s41467-024-47158-y)
Supplement: Supplementary file 11 — Source Data [file 41467_2024_47158_MOESM11_ESM.zip › Source Data files/Source Data file 1gh.xls]

## Sheet: sourcedata_1gh
mean_all	mean_qualitative memory	mean_quantitative memory	mean_all_mean	mean_qualitative_mean	mean_quantitative_mean	name
-4.83042e-18	0.446489	0.0118519	2.3332	0.662065	12.0446	AE3
-1.79963e-17	0.498147	-0.577432	50.054	52.9024	133.804	CD8
9.53944834486385e-18	0.643893	-0.638156	48.5564	48.732	94.5641	L1210
1.04866315086164e-17	0.195485	0.0722998	1.89448	1.00874	14.759	MEF
2.96121628261014e-18	0.363374	-0.0116722	0.143159	0.12661	1.30144	HSPC
6.58806398141459e-18	0.451348	0.221195	1.87617	1.2554	9.90929	WM989
1.91893496650791e-18	0.526467	-0.290147	2.14439	2.22613	6.50505	HSC
