# Supplementary material for: Gene-expression memory-based prediction of cell lineages from scRNA-seq datasets
Source: Nat Commun. 2024 Mar 29;15:2744. doi: 10.1038/s41467-024-47158-y (PMC10980719; doi:10.1038/s41467-024-47158-y)
Supplement: Supplementary file 11 — Source Data [file 41467_2024_47158_MOESM11_ESM.zip › Source Data files/Source Data file S10c.csv]

Clustercut 2							AUC	Group	cluster_cut
percentage	precision	recovery	FPR				0.693601021	AE3	2
0	0.002943171	1	1				0.886870694	MEF	2
10	0.346855984	0.298429319	0.00165881				0.768845568	CD8	2
20	0.466463415	0.267015707	0.000901527				0.66286857	WM989	2
30	0.552	0.240837696	0.000576978				0.70853096	L1210	2
40	0.633165829	0.219895288	0.000376066				0.727083167	HSPC	2
50	0.715151515	0.205933682	0.000242125				0.846522059	HSC	2
60	0.801526718	0.183246073	0.000133941				0.69358375	AE3	3
70	0.850877193	0.169284468	8.75769518069186e-05				0.892373205	MEF	3
80	0.89	0.155322862	5.66674394044767e-05				0.761099727	CD8	3
90	0.941176471	0.139616056	2.57579270020349e-05				0.662915081	WM989	3
100	1	0.069808028	0				0.703487732	L1210	3
							0.710904562	HSPC	3
Clustercut 3							0.857371195	HSC	3
percentage	precision	recovery	FPR				0.693577173	AE3	4
0	0.002943171	1	1				0.895115921	MEF	4
10	0.343873518	0.303664921	0.001710326				0.752489574	CD8	4
20	0.460410557	0.27399651	0.000947892				0.66695278	WM989	4
30	0.561752988	0.246073298	0.000566674				0.702674712	L1210	4
40	0.63	0.219895288	0.000381217				0.739319083	HSPC	4
50	0.70625	0.197207679	0.000242125				0.839347722	HSC	4
60	0.791044776	0.184991274	0.000144244				0.679131719	AE3	5
70	0.843478261	0.169284468	9.27285372073256e-05				0.881467363	MEF	5
80	0.897959184	0.153577661	5.15158540040697e-05				0.735104496	CD8	5
90	0.964285714	0.141361257	1.54547562012209e-05				0.647532621	WM989	5
100	1	0.066317627	0				0.700455792	L1210	5
							0.715533932	HSPC	5
Clustercut 4							0.832000215	HSC	5
percentage	precision	recovery	FPR				0.665545095	AE3	6
0	0.002943171	1	1				0.87598193	MEF	6
10	0.342519685	0.303664921	0.00172063				0.683818066	CD8	6
20	0.456647399	0.27574171	0.000968498				0.632603191	WM989	6
30	0.569620253	0.235602094	0.000525462				0.691532581	L1210	6
40	0.647668394	0.218150087	0.000350308				0.679684427	HSPC	6
50	0.703030303	0.202443281	0.000252428				0.814278345	HSC	6
60	0.8046875	0.179755672	0.00012879				0.632331552	AE3	10
70	0.82300885	0.162303665	0.000103032				0.848553745	MEF	10
80	0.908163265	0.155322862	4.63642686036628e-05				0.637567707	CD8	10
90	0.964285714	0.141361257	1.54547562012209e-05				0.599313691	WM989	10
100	0.975609756	0.069808028	5.15158540040698e-06				0.635816923	L1210	10
							0.632374724	HSPC	10
Clustercut 5							0.699462608	HSC	10
percentage	precision	recovery	FPR				0.608532868	AE3	15
0	0.002943171	1	1				0.810195479	MEF	15
10	0.43454039	0.272251309	0.001045772				0.550073099	CD8	15
20	0.608294931	0.230366492	0.000437885				0.568170039	WM989	15
30	0.756944444	0.190226876	0.000180305				0.549384106	L1210	15
40	0.853448276	0.172774869	8.75769518069186e-05				0.592658198	HSPC	15
50	0.897727273	0.137870855	4.63642686036628e-05				0.57281508	HSC	15
60	0.917808219	0.116928447	3.09095124024419e-05
70	0.948275862	0.095986038	1.54547562012209e-05
80	0.96	0.083769634	1.0303170800814e-05
90	1	0.04886562	0
100	1	0.010471204	0
Clustercut 6
percentage	precision	recovery	FPR
0	0.002943171	1	1
10	0.498098859	0.228621291	0.000680009
20	0.696551724	0.176265271	0.00022667
30	0.824742268	0.139616056	8.75769518069186e-05
40	0.8875	0.12390925	4.63642686036628e-05
50	0.887096774	0.095986038	3.60610978028488e-05
60	0.934782609	0.07504363	1.54547562012209e-05
70	0.918918919	0.059336824	1.54547562012209e-05
80	1	0.055846422	0
90	1	0.043630017	0
100	1	0.013961606	0
Clustercut 10
percentage	precision	recovery	FPR
0	0.002943171	1	1
10	0.691056911	0.148342059	0.00019576
20	0.855072464	0.102966841	5.15158540040697e-05
30	0.866666667	0.068062827	3.09095124024419e-05
40	0.918918919	0.059336824	1.54547562012209e-05
50	0.96875	0.054101222	5.15158540040698e-06
60	0.962962963	0.045375218	5.15158540040698e-06
70	0.958333333	0.040139616	5.15158540040698e-06
80	1	0.033158813	0
90	1	0.019197208	0
100	1	0.006980803	0
Clustercut 15
percentage	precision	recovery	FPR
0	0.002943171	1	1
10	0.836065574	0.089005236	5.15158540040697e-05
20	0.885714286	0.054101222	2.06063416016279e-05
30	0.962962963	0.045375218	5.15158540040698e-06
40	0.96	0.041884817	5.15158540040698e-06
50	0.947368421	0.031413613	5.15158540040698e-06
60	0.941176471	0.027923211	5.15158540040698e-06
70	1	0.02443281	0
80	1	0.015706806	0
90	1	0.012216405	0
100	1	0.005235602	0
