# Supplementary material for: Gene-expression memory-based prediction of cell lineages from scRNA-seq datasets
Source: Nat Commun. 2024 Mar 29;15:2744. doi: 10.1038/s41467-024-47158-y (PMC10980719; doi:10.1038/s41467-024-47158-y)
Supplement: Supplementary file 11 — Source Data [file 41467_2024_47158_MOESM11_ESM.zip › Source Data files/Source Data file S8abdf.csv]

For plots in which a single dataset by cell type is represented we do see: AE3, CD8, L1210, BIDDY_D0, Wehling1, Hamange1, LK_D2_exp1_library_d2_1
For plots in which several dataset by cell type are represented all datasets of the particular cell type in the table are represented.
			GEMLI					All genes						Memory genes
	dataset	cell type	percentage	precision	recovery	FPR		TP.P	recovery	dataset_all	FPR	cell type		precision	recovery	dataset_mem	FPR	cell type
	AE3	mESC	0	0.002943171	1	1		0.002943171	1	AE3	1	mESC		0.002943171	1	AE3	1	mESC
	AE3	mESC	10	0.338461538	0.307155323	0.001772145		0.177042802	0.158813264	AE3	0.002179121	mESC		0.344827586	0.314136126	AE3	0.001761842	mESC
	AE3	mESC	20	0.486153846	0.27574171	0.000860315		0.371859296	0.129144852	AE3	0.000643948	mESC		0.542124542	0.258289703	AE3	0.000643948	mESC
	AE3	mESC	30	0.621004566	0.237347295	0.000427582		0.548076923	0.09947644	AE3	0.000242125	mESC		0.755555556	0.237347295	AE3	0.00022667	mESC
	AE3	mESC	40	0.714285714	0.209424084	0.000247276		0.653333333	0.085514834	AE3	0.000133941	mESC		0.823129252	0.211169284	AE3	0.000133941	mESC
	AE3	mESC	50	0.773722628	0.184991274	0.000159699		0.703703704	0.066317627	AE3	8.24253664065116e-05	mESC		0.913793103	0.184991274	AE3	5.15158540040697e-05	mESC
	AE3	mESC	60	0.913461538	0.165794066	4.63642686036628e-05		0.842105263	0.055846422	AE3	3.09095124024419e-05	mESC		0.966666667	0.151832461	AE3	1.54547562012209e-05	mESC
	AE3	mESC	70	0.936170213	0.153577661	3.09095124024419e-05		0.939393939	0.054101222	AE3	1.0303170800814e-05	mESC		0.974025974	0.130890052	AE3	1.0303170800814e-05	mESC
	AE3	mESC	80	0.975903614	0.141361257	1.0303170800814e-05		0.96	0.041884817	AE3	5.15158540040698e-06	mESC		1	0.115183246	AE3	0	mESC
	AE3	mESC	90	0.972222222	0.122164049	1.0303170800814e-05		1	0.02617801	AE3	0	mESC		1	0.106457243	AE3	0	mESC
	AE3	mESC	100	1	0.043630017	0		1	0.005235602	AE3	0	mESC		1	0.040139616	AE3	0	mESC
	BIDDY_D0	MEF	0	0.008468809	1	1		0.008468809	1	BIDDY_D0	1	MEF		0.008468809	1	BIDDY_D0	1	MEF
	BIDDY_D0	MEF	10	0.962962963	0.928571429	0.000305041		0.577777778	0.464285714	BIDDY_D0	0.002897888	MEF		1	0.964285714	BIDDY_D0	0	MEF
	BIDDY_D0	MEF	20	1	0.928571429	0		0.96	0.428571429	BIDDY_D0	0.00015252	MEF		1	0.946428571	BIDDY_D0	0	MEF
	BIDDY_D0	MEF	30	1	0.910714286	0		1	0.410714286	BIDDY_D0	0	MEF		1	0.928571429	BIDDY_D0	0	MEF
	BIDDY_D0	MEF	40	1	0.910714286	0		1	0.339285714	BIDDY_D0	0	MEF		1	0.928571429	BIDDY_D0	0	MEF
	BIDDY_D0	MEF	50	1	0.910714286	0		1	0.267857143	BIDDY_D0	0	MEF		1	0.928571429	BIDDY_D0	0	MEF
	BIDDY_D0	MEF	60	1	0.910714286	0		1	0.25	BIDDY_D0	0	MEF		1	0.928571429	BIDDY_D0	0	MEF
	BIDDY_D0	MEF	70	1	0.892857143	0		1	0.232142857	BIDDY_D0	0	MEF		1	0.928571429	BIDDY_D0	0	MEF
	BIDDY_D0	MEF	80	1	0.857142857	0		1	0.178571429	BIDDY_D0	0	MEF		1	0.928571429	BIDDY_D0	0	MEF
	BIDDY_D0	MEF	90	1	0.803571429	0		1	0.089285714	BIDDY_D0	0	MEF		1	0.892857143	BIDDY_D0	0	MEF
	BIDDY_D0	MEF	100	1	0.482142857	0		1	0.035714286	BIDDY_D0	0	MEF		1	0.625	BIDDY_D0	0	MEF
	BIDDY_D15	MEF	0	0.009959258	1	1		0.009959258	1	BIDDY_D15	1	MEF		0.009959258	1	BIDDY_D15	1	MEF
	BIDDY_D15	MEF	10	0.976190476	0.931818182	0.000228624		0.7	0.477272727	BIDDY_D15	0.002057613	MEF		0.955555556	0.977272727	BIDDY_D15	0.000457247	MEF
	BIDDY_D15	MEF	20	0.976190476	0.931818182	0.000228624		0.904761905	0.431818182	BIDDY_D15	0.000457247	MEF		1	0.977272727	BIDDY_D15	0	MEF
	BIDDY_D15	MEF	30	0.976190476	0.931818182	0.000228624		1	0.340909091	BIDDY_D15	0	MEF		1	0.954545455	BIDDY_D15	0	MEF
	BIDDY_D15	MEF	40	0.975609756	0.909090909	0.000228624		1	0.340909091	BIDDY_D15	0	MEF		1	0.954545455	BIDDY_D15	0	MEF
	BIDDY_D15	MEF	50	1	0.909090909	0		1	0.318181818	BIDDY_D15	0	MEF		1	0.954545455	BIDDY_D15	0	MEF
	BIDDY_D15	MEF	60	1	0.795454545	0		1	0.227272727	BIDDY_D15	0	MEF		1	0.954545455	BIDDY_D15	0	MEF
	BIDDY_D15	MEF	70	1	0.704545455	0		1	0.204545455	BIDDY_D15	0	MEF		1	0.954545455	BIDDY_D15	0	MEF
	BIDDY_D15	MEF	80	1	0.659090909	0		1	0.113636364	BIDDY_D15	0	MEF		1	0.954545455	BIDDY_D15	0	MEF
	BIDDY_D15	MEF	90	1	0.545454545	0		1	0.045454545	BIDDY_D15	0	MEF		1	0.954545455	BIDDY_D15	0	MEF
	BIDDY_D15	MEF	100	1	0.159090909	0		NA	0	BIDDY_D15	0	MEF		1	0.704545455	BIDDY_D15	0	MEF
	BIDDY_D15_2	MEF	0	0.009972299	1	1		0.009972299	1	BIDDY_D15_2	1	MEF		0.009972299	1	BIDDY_D15_2	1	MEF
	BIDDY_D15_2	MEF	10	0.880952381	0.822222222	0.001119194		0.904761905	0.422222222	BIDDY_D15_2	0.000447678	MEF		1	0.977777778	BIDDY_D15_2	0	MEF
	BIDDY_D15_2	MEF	20	1	0.8	0		1	0.355555556	BIDDY_D15_2	0	MEF		1	0.955555556	BIDDY_D15_2	0	MEF
	BIDDY_D15_2	MEF	30	1	0.8	0		1	0.311111111	BIDDY_D15_2	0	MEF		1	0.955555556	BIDDY_D15_2	0	MEF
	BIDDY_D15_2	MEF	40	1	0.733333333	0		1	0.222222222	BIDDY_D15_2	0	MEF		1	0.955555556	BIDDY_D15_2	0	MEF
	BIDDY_D15_2	MEF	50	1	0.688888889	0		1	0.2	BIDDY_D15_2	0	MEF		1	0.933333333	BIDDY_D15_2	0	MEF
	BIDDY_D15_2	MEF	60	1	0.6	0		1	0.2	BIDDY_D15_2	0	MEF		1	0.911111111	BIDDY_D15_2	0	MEF
	BIDDY_D15_2	MEF	70	1	0.533333333	0		1	0.177777778	BIDDY_D15_2	0	MEF		1	0.888888889	BIDDY_D15_2	0	MEF
	BIDDY_D15_2	MEF	80	1	0.355555556	0		1	0.133333333	BIDDY_D15_2	0	MEF		1	0.866666667	BIDDY_D15_2	0	MEF
	BIDDY_D15_2	MEF	90	1	0.355555556	0		1	0.088888889	BIDDY_D15_2	0	MEF		1	0.844444444	BIDDY_D15_2	0	MEF
	BIDDY_D15_2	MEF	100	1	0.155555556	0		NA	0	BIDDY_D15_2	0	MEF		1	0.622222222	BIDDY_D15_2	0	MEF
	BIDDY_D6	MEF	0	0.008249082	1	1		0.008249082	1	BIDDY_D6	1	MEF		0.008249082	1	BIDDY_D6	1	MEF
	BIDDY_D6	MEF	10	0.779661017	0.56097561	0.001318659		0.75862069	0.268292683	BIDDY_D6	0.000710047	MEF		0.966101695	0.695121951	BIDDY_D6	0.000202871	MEF
	BIDDY_D6	MEF	20	0.934782609	0.524390244	0.000304306		0.947368421	0.219512195	BIDDY_D6	0.000101435	MEF		0.981481481	0.646341463	BIDDY_D6	0.000101435	MEF
	BIDDY_D6	MEF	30	0.95	0.463414634	0.000202871		0.947368421	0.219512195	BIDDY_D6	0.000101435	MEF		1	0.597560976	BIDDY_D6	0	MEF
	BIDDY_D6	MEF	40	0.972972973	0.43902439	0.000101435		0.947368421	0.219512195	BIDDY_D6	0.000101435	MEF		1	0.573170732	BIDDY_D6	0	MEF
	BIDDY_D6	MEF	50	1	0.414634146	0		0.944444444	0.207317073	BIDDY_D6	0.000101435	MEF		1	0.548780488	BIDDY_D6	0	MEF
	BIDDY_D6	MEF	60	1	0.365853659	0		1	0.182926829	BIDDY_D6	0	MEF		1	0.536585366	BIDDY_D6	0	MEF
	BIDDY_D6	MEF	70	1	0.304878049	0		1	0.134146341	BIDDY_D6	0	MEF		1	0.512195122	BIDDY_D6	0	MEF
	BIDDY_D6	MEF	80	1	0.280487805	0		1	0.109756098	BIDDY_D6	0	MEF		1	0.475609756	BIDDY_D6	0	MEF
	BIDDY_D6	MEF	90	1	0.243902439	0		1	0.048780488	BIDDY_D6	0	MEF		1	0.329268293	BIDDY_D6	0	MEF
	BIDDY_D6	MEF	100	1	0.073170732	0		1	0.012195122	BIDDY_D6	0	MEF		1	0.195121951	BIDDY_D6	0	MEF
	BIDDY_D6_2	MEF	0	0.022727273	1	1		0.022727273	1	BIDDY_D6_2	1	MEF		0.022727273	1	BIDDY_D6_2	1	MEF
	BIDDY_D6_2	MEF	10	1	0.590909091	0		1	0.136363636	BIDDY_D6_2	0	MEF		1	0.818181818	BIDDY_D6_2	0	MEF
	BIDDY_D6_2	MEF	20	1	0.454545455	0		1	0.090909091	BIDDY_D6_2	0	MEF		1	0.727272727	BIDDY_D6_2	0	MEF
	BIDDY_D6_2	MEF	30	1	0.454545455	0		1	0.090909091	BIDDY_D6_2	0	MEF		1	0.727272727	BIDDY_D6_2	0	MEF
	BIDDY_D6_2	MEF	40	1	0.454545455	0		1	0.090909091	BIDDY_D6_2	0	MEF		1	0.727272727	BIDDY_D6_2	0	MEF
	BIDDY_D6_2	MEF	50	1	0.409090909	0		1	0.090909091	BIDDY_D6_2	0	MEF		1	0.727272727	BIDDY_D6_2	0	MEF
	BIDDY_D6_2	MEF	60	1	0.363636364	0		1	0.090909091	BIDDY_D6_2	0	MEF		1	0.727272727	BIDDY_D6_2	0	MEF
	BIDDY_D6_2	MEF	70	1	0.318181818	0		1	0.090909091	BIDDY_D6_2	0	MEF		1	0.727272727	BIDDY_D6_2	0	MEF
	BIDDY_D6_2	MEF	80	1	0.318181818	0		1	0.045454545	BIDDY_D6_2	0	MEF		1	0.727272727	BIDDY_D6_2	0	MEF
	BIDDY_D6_2	MEF	90	1	0.227272727	0		NA	0	BIDDY_D6_2	0	MEF		1	0.727272727	BIDDY_D6_2	0	MEF
	BIDDY_D6_2	MEF	100	1	0.136363636	0		NA	0	BIDDY_D6_2	0	MEF		1	0.636363636	BIDDY_D6_2	0	MEF
	CD8	CD8	0	0.037475345	1	1		0.037475345	1	CD8	1	CD8		0.037475345	1	CD8	1	CD8
	CD8	CD8	10	0.547368421	0.456140351	0.014685792		0.368421053	0.307017544	CD8	0.020491803	CD8		0.607142857	0.447368421	CD8	0.011270492	CD8
	CD8	CD8	20	0.602739726	0.385964912	0.009904372		0.402985075	0.236842105	CD8	0.013661202	CD8		0.753846154	0.429824561	CD8	0.005464481	CD8
	CD8	CD8	30	0.672727273	0.324561404	0.006147541		0.480769231	0.219298246	CD8	0.009221311	CD8		0.775862069	0.394736842	CD8	0.004439891	CD8
	CD8	CD8	40	0.815789474	0.271929825	0.00239071		0.512195122	0.184210526	CD8	0.006830601	CD8		0.854166667	0.359649123	CD8	0.00239071	CD8
	CD8	CD8	50	0.793103448	0.201754386	0.00204918		0.5	0.149122807	CD8	0.005806011	CD8		0.860465116	0.324561404	CD8	0.00204918	CD8
	CD8	CD8	60	0.814814815	0.192982456	0.00170765		0.48	0.105263158	CD8	0.004439891	CD8		0.842105263	0.280701754	CD8	0.00204918	CD8
	CD8	CD8	70	0.875	0.184210526	0.00102459		0.48	0.105263158	CD8	0.004439891	CD8		0.848484848	0.245614035	CD8	0.00170765	CD8
	CD8	CD8	80	0.85	0.149122807	0.00102459		0.578947368	0.096491228	CD8	0.00273224	CD8		0.827586207	0.210526316	CD8	0.00170765	CD8
	CD8	CD8	90	0.933333333	0.122807018	0.00034153		0.642857143	0.078947368	CD8	0.00170765	CD8		0.909090909	0.175438596	CD8	0.00068306	CD8
	CD8	CD8	100	0.666666667	0.01754386	0.00034153		1	0.043859649	CD8	0	CD8		0.882352941	0.131578947	CD8	0.00068306	CD8
	Hamange1	WM989	0	0.017094017	1	1		0.017094017	1	Hamange1	1	WM989		0.017094017	1	Hamange1	1	WM989
	Hamange1	WM989	10	0.326315789	0.264957265	0.009513192		0.22972973	0.145299145	Hamange1	0.008472687	WM989		0.489130435	0.384615385	Hamange1	0.00698625	WM989
	Hamange1	WM989	20	0.457627119	0.230769231	0.004756596		0.29787234	0.11965812	Hamange1	0.00490524	WM989		0.634920635	0.341880342	Hamange1	0.003418803	WM989
	Hamange1	WM989	30	0.619047619	0.222222222	0.002378298		0.290322581	0.076923077	Hamange1	0.00327016	WM989		0.723404255	0.290598291	Hamange1	0.001932367	WM989
	Hamange1	WM989	40	0.631578947	0.205128205	0.002081011		0.32	0.068376068	Hamange1	0.002526942	WM989		0.704545455	0.264957265	Hamange1	0.001932367	WM989
	Hamange1	WM989	50	0.666666667	0.205128205	0.001783724		0.4	0.068376068	Hamange1	0.001783724	WM989		0.710526316	0.230769231	Hamange1	0.00163508	WM989
	Hamange1	WM989	60	0.709677419	0.188034188	0.001337793		0.470588235	0.068376068	Hamange1	0.001337793	WM989		0.785714286	0.188034188	Hamange1	0.000891862	WM989
	Hamange1	WM989	70	0.826086957	0.162393162	0.000594575		0.470588235	0.068376068	Hamange1	0.001337793	WM989		0.84	0.179487179	Hamange1	0.000594575	WM989
	Hamange1	WM989	80	0.9375	0.128205128	0.000148644		0.461538462	0.051282051	Hamange1	0.001040505	WM989		0.84	0.179487179	Hamange1	0.000594575	WM989
	Hamange1	WM989	90	0.9375	0.128205128	0.000148644		0.625	0.042735043	Hamange1	0.000445931	WM989		0.913043478	0.179487179	Hamange1	0.000297287	WM989
	Hamange1	WM989	100	0.9	0.076923077	0.000148644		0.666666667	0.017094017	Hamange1	0.000148644	WM989		0.923076923	0.102564103	Hamange1	0.000148644	WM989
	Hamange2	WM989	0	0.040540541	1	1		0.040540541	1	Hamange2	1	WM989		0.040540541	1	Hamange2	1	WM989
	Hamange2	WM989	10	0.884615385	0.207207207	0.001141987		0.857142857	0.162162162	Hamange2	0.001141987	WM989		0.926829268	0.342342342	Hamange2	0.001141987	WM989
	Hamange2	WM989	20	0.958333333	0.207207207	0.000380662		1	0.126126126	Hamange2	0	WM989		0.941176471	0.288288288	Hamange2	0.000761325	WM989
	Hamange2	WM989	30	0.956521739	0.198198198	0.000380662		1	0.117117117	Hamange2	0	WM989		1	0.261261261	Hamange2	0	WM989
	Hamange2	WM989	40	0.95	0.171171171	0.000380662		1	0.108108108	Hamange2	0	WM989		1	0.216216216	Hamange2	0	WM989
	Hamange2	WM989	50	1	0.153153153	0		1	0.108108108	Hamange2	0	WM989		1	0.198198198	Hamange2	0	WM989
	Hamange2	WM989	60	1	0.135135135	0		1	0.063063063	Hamange2	0	WM989		1	0.153153153	Hamange2	0	WM989
	Hamange2	WM989	70	1	0.108108108	0		1	0.063063063	Hamange2	0	WM989		1	0.153153153	Hamange2	0	WM989
	Hamange2	WM989	80	1	0.09009009	0		1	0.063063063	Hamange2	0	WM989		1	0.153153153	Hamange2	0	WM989
	Hamange2	WM989	90	1	0.081081081	0		1	0.045045045	Hamange2	0	WM989		1	0.126126126	Hamange2	0	WM989
	Hamange2	WM989	100	1	0.054054054	0		NA	0	Hamange2	0	WM989		1	0.045045045	Hamange2	0	WM989
	Hamange3	WM989	0	0.022106882	1	1		0.022106882	1	Hamange3	1	WM989		0.022106882	1	Hamange3	1	WM989
	Hamange3	WM989	10	0.739130435	0.295652174	0.002358954		0.636363636	0.182608696	Hamange3	0.002358954	WM989		0.936507937	0.513043478	Hamange3	0.000786318	WM989
	Hamange3	WM989	20	0.828571429	0.252173913	0.001179477		0.772727273	0.147826087	Hamange3	0.000982898	WM989		1	0.408695652	Hamange3	0	WM989
	Hamange3	WM989	30	0.896551724	0.226086957	0.000589739		0.736842105	0.12173913	Hamange3	0.000982898	WM989		1	0.356521739	Hamange3	0	WM989
	Hamange3	WM989	40	0.956521739	0.191304348	0.00019658		0.8	0.104347826	Hamange3	0.000589739	WM989		1	0.313043478	Hamange3	0	WM989
	Hamange3	WM989	50	0.954545455	0.182608696	0.00019658		0.857142857	0.104347826	Hamange3	0.000393159	WM989		1	0.295652174	Hamange3	0	WM989
	Hamange3	WM989	60	0.954545455	0.182608696	0.00019658		0.916666667	0.095652174	Hamange3	0.00019658	WM989		1	0.252173913	Hamange3	0	WM989
	Hamange3	WM989	70	1	0.156521739	0		1	0.095652174	Hamange3	0	WM989		1	0.217391304	Hamange3	0	WM989
	Hamange3	WM989	80	1	0.12173913	0		1	0.07826087	Hamange3	0	WM989		1	0.191304348	Hamange3	0	WM989
	Hamange3	WM989	90	1	0.113043478	0		1	0.043478261	Hamange3	0	WM989		1	0.182608696	Hamange3	0	WM989
	Hamange3	WM989	100	1	0.07826087	0		NA	0	Hamange3	0	WM989		1	0.07826087	Hamange3	0	WM989
	Hamange4	WM989	0	0.044077135	1	1		0.044077135	1	Hamange4	1	WM989		0.044077135	1	Hamange4	1	WM989
	Hamange4	WM989	10	0.571428571	0.083333333	0.002881844		0	0	Hamange4	0.001440922	WM989		1	0.333333333	Hamange4	0	WM989
	Hamange4	WM989	20	0.8	0.083333333	0.000960615		0	0	Hamange4	0.000960615	WM989		1	0.291666667	Hamange4	0	WM989
	Hamange4	WM989	30	0.857142857	0.0625	0.000480307		0	0	Hamange4	0.000960615	WM989		1	0.25	Hamange4	0	WM989
	Hamange4	WM989	40	0.8	0.041666667	0.000480307		0	0	Hamange4	0.000960615	WM989		1	0.21875	Hamange4	0	WM989
	Hamange4	WM989	50	1	0.041666667	0		0	0	Hamange4	0.000480307	WM989		1	0.15625	Hamange4	0	WM989
	Hamange4	WM989	60	1	0.03125	0		NA	0	Hamange4	0	WM989		1	0.114583333	Hamange4	0	WM989
	Hamange4	WM989	70	1	0.03125	0		NA	0	Hamange4	0	WM989		1	0.083333333	Hamange4	0	WM989
	Hamange4	WM989	80	1	0.020833333	0		NA	0	Hamange4	0	WM989		1	0.0625	Hamange4	0	WM989
	Hamange4	WM989	90	NA	0	0		NA	0	Hamange4	0	WM989		1	0.041666667	Hamange4	0	WM989
	Hamange4	WM989	100	NA	0	0		NA	0	Hamange4	0	WM989		1	0.010416667	Hamange4	0	WM989
	Hamange5	WM989	0	0.021928107	1	1		0.021928107	1	Hamange5	1	WM989		0.021928107	1	Hamange5	1	WM989
	Hamange5	WM989	10	0.621621622	0.328571429	0.004483946		0.542857143	0.271428571	Hamange5	0.00512451	WM989		0.861111111	0.442857143	Hamange5	0.001601409	WM989
	Hamange5	WM989	20	0.678571429	0.271428571	0.002882537		0.659574468	0.221428571	Hamange5	0.002562255	WM989		0.898550725	0.442857143	Hamange5	0.001120986	WM989
	Hamange5	WM989	30	0.777777778	0.25	0.001601409		0.710526316	0.192857143	Hamange5	0.00176155	WM989		0.931034483	0.385714286	Hamange5	0.000640564	WM989
	Hamange5	WM989	40	0.864864865	0.228571429	0.000800705		0.8125	0.185714286	Hamange5	0.000960846	WM989		0.941176471	0.342857143	Hamange5	0.000480423	WM989
	Hamange5	WM989	50	0.914285714	0.228571429	0.000480423		0.84	0.15	Hamange5	0.000640564	WM989		0.957446809	0.321428571	Hamange5	0.000320282	WM989
	Hamange5	WM989	60	0.941176471	0.228571429	0.000320282		0.9	0.128571429	Hamange5	0.000320282	WM989		0.954545455	0.3	Hamange5	0.000320282	WM989
	Hamange5	WM989	70	0.935483871	0.207142857	0.000320282		0.9375	0.107142857	Hamange5	0.000160141	WM989		0.951219512	0.278571429	Hamange5	0.000320282	WM989
	Hamange5	WM989	80	0.964285714	0.192857143	0.000160141		0.909090909	0.071428571	Hamange5	0.000160141	WM989		0.972972973	0.257142857	Hamange5	0.000160141	WM989
	Hamange5	WM989	90	0.958333333	0.164285714	0.000160141		0.9	0.064285714	Hamange5	0.000160141	WM989		1	0.228571429	Hamange5	0	WM989
	Hamange5	WM989	100	1	0.085714286	0		1	0.014285714	Hamange5	0	WM989		1	0.128571429	Hamange5	0	WM989
	Hamange6	WM989	0	0.027335281	1	1		0.027335281	1	Hamange6	1	WM989		0.027335281	1	Hamange6	1	WM989
	Hamange6	WM989	10	0.689655172	0.275862069	0.00348871		0.630434783	0.2	Hamange6	0.003294893	WM989		0.797468354	0.434482759	Hamange6	0.003101076	WM989
	Hamange6	WM989	20	0.708333333	0.234482759	0.002713441		0.638888889	0.15862069	Hamange6	0.002519624	WM989		0.857142857	0.372413793	Hamange6	0.001744355	WM989
	Hamange6	WM989	30	0.756097561	0.213793103	0.001938172		0.692307692	0.124137931	Hamange6	0.001550538	WM989		0.865384615	0.310344828	Hamange6	0.001356721	WM989
	Hamange6	WM989	40	0.743589744	0.2	0.001938172		0.75	0.124137931	Hamange6	0.001162903	WM989		0.875	0.289655172	Hamange6	0.001162903	WM989
	Hamange6	WM989	50	0.771428571	0.186206897	0.001550538		0.80952381	0.117241379	Hamange6	0.000775269	WM989		0.930232558	0.275862069	Hamange6	0.000581452	WM989
	Hamange6	WM989	60	0.787878788	0.179310345	0.001356721		0.8125	0.089655172	Hamange6	0.000581452	WM989		0.972222222	0.24137931	Hamange6	0.000193817	WM989
	Hamange6	WM989	70	0.75862069	0.151724138	0.001356721		0.916666667	0.075862069	Hamange6	0.000193817	WM989		1	0.227586207	Hamange6	0	WM989
	Hamange6	WM989	80	0.777777778	0.144827586	0.001162903		1	0.062068966	Hamange6	0	WM989		1	0.206896552	Hamange6	0	WM989
	Hamange6	WM989	90	0.75	0.103448276	0.000969086		1	0.062068966	Hamange6	0	WM989		1	0.165517241	Hamange6	0	WM989
	Hamange6	WM989	100	0.909090909	0.068965517	0.000193817		1	0.027586207	Hamange6	0	WM989		1	0.089655172	Hamange6	0	WM989
	Hamange7	WM989	0	0.023781213	1	1		0.023781213	1	Hamange7	1	WM989		0.023781213	1	Hamange7	1	WM989
	Hamange7	WM989	10	0.733333333	0.20625	0.00182704		0.44	0.06875	Hamange7	0.002131547	WM989		0.86	0.26875	Hamange7	0.001065773	WM989
	Hamange7	WM989	20	0.794117647	0.16875	0.001065773		0.533333333	0.05	Hamange7	0.001065773	WM989		0.861111111	0.19375	Hamange7	0.000761267	WM989
	Hamange7	WM989	30	0.76	0.11875	0.00091352		0.666666667	0.0375	Hamange7	0.00045676	WM989		0.903225806	0.175	Hamange7	0.00045676	WM989
	Hamange7	WM989	40	0.818181818	0.1125	0.000609013		0.571428571	0.025	Hamange7	0.00045676	WM989		0.892857143	0.15625	Hamange7	0.00045676	WM989
	Hamange7	WM989	50	0.777777778	0.0875	0.000609013		0.666666667	0.0125	Hamange7	0.000152253	WM989		0.92	0.14375	Hamange7	0.000304507	WM989
	Hamange7	WM989	60	0.857142857	0.075	0.000304507		0.5	0.00625	Hamange7	0.000152253	WM989		0.909090909	0.125	Hamange7	0.000304507	WM989
	Hamange7	WM989	70	0.909090909	0.0625	0.000152253		0.5	0.00625	Hamange7	0.000152253	WM989		0.909090909	0.125	Hamange7	0.000304507	WM989
	Hamange7	WM989	80	1	0.05625	0		1	0.00625	Hamange7	0	WM989		0.904761905	0.11875	Hamange7	0.000304507	WM989
	Hamange7	WM989	90	1	0.04375	0		1	0.00625	Hamange7	0	WM989		0.857142857	0.075	Hamange7	0.000304507	WM989
	Hamange7	WM989	100	1	0.0125	0		1	0.00625	Hamange7	0	WM989		1	0.025	Hamange7	0	WM989
	Hamange8	WM989	0	0.021420118	1	1		0.021420118	1	Hamange8	1	WM989		0.021420118	1	Hamange8	1	WM989
	Hamange8	WM989	10	0.625	0.138121547	0.001814004		0.444444444	0.066298343	Hamange8	0.001814004	WM989		0.785714286	0.243093923	Hamange8	0.001451203	WM989
	Hamange8	WM989	20	0.703703704	0.104972376	0.000967469		0.533333333	0.044198895	Hamange8	0.000846535	WM989		0.846153846	0.182320442	Hamange8	0.000725602	WM989
	Hamange8	WM989	30	0.75	0.099447514	0.000725602		0.75	0.033149171	Hamange8	0.000241867	WM989		0.964285714	0.149171271	Hamange8	0.000120934	WM989
	Hamange8	WM989	40	0.85	0.093922652	0.000362801		0.666666667	0.022099448	Hamange8	0.000241867	WM989		1	0.127071823	Hamange8	0	WM989
	Hamange8	WM989	50	0.944444444	0.093922652	0.000120934		0.5	0.011049724	Hamange8	0.000241867	WM989		1	0.110497238	Hamange8	0	WM989
	Hamange8	WM989	60	1	0.071823204	0		1	0.005524862	Hamange8	0	WM989		1	0.093922652	Hamange8	0	WM989
	Hamange8	WM989	70	1	0.060773481	0		1	0.005524862	Hamange8	0	WM989		1	0.071823204	Hamange8	0	WM989
	Hamange8	WM989	80	1	0.044198895	0		1	0.005524862	Hamange8	0	WM989		1	0.049723757	Hamange8	0	WM989
	Hamange8	WM989	90	1	0.038674033	0		1	0.005524862	Hamange8	0	WM989		1	0.027624309	Hamange8	0	WM989
	Hamange8	WM989	100	1	0.022099448	0		1	0.005524862	Hamange8	0	WM989		1	0.005524862	Hamange8	0	WM989
	Kunal_LSK_d2_5	HSPC	0	0.000264909	1	1		0.000264909	1	Kunal_LSK_d2_5	1	HSPC		0.000264909	1	Kunal_LSK_d2_5	1	HSPC
	Kunal_LSK_d2_5	HSPC	10	0.085959885	0.125698324	0.000354169		0.040150565	0.044692737	Kunal_LSK_d2_5	0.000283114	HSPC		0.140186916	0.188547486	Kunal_LSK_d2_5	0.000306429	HSPC
	Kunal_LSK_d2_5	HSPC	20	0.16988417	0.061452514	7.95678466701689e-05		0.088888889	0.022346369	Kunal_LSK_d2_5	6.06936132739893e-05	HSPC		0.308333333	0.103351955	Kunal_LSK_d2_5	6.14337792895257e-05	HSPC
	Kunal_LSK_d2_5	HSPC	30	0.311111111	0.039106145	2.29451464816301e-05		0.150943396	0.011173184	Kunal_LSK_d2_5	1.66537353495702e-05	HSPC		0.5	0.062849162	Kunal_LSK_d2_5	1.66537353495702e-05	HSPC
	Kunal_LSK_d2_5	HSPC	40	0.441860465	0.026536313	8.88199218643746e-06		0.227272727	0.00698324	Kunal_LSK_d2_5	6.29141113205987e-06	HSPC		0.547169811	0.040502793	Kunal_LSK_d2_5	8.88199218643746e-06	HSPC
	Kunal_LSK_d2_5	HSPC	50	0.526315789	0.01396648	3.33074706991405e-06		0.2	0.002793296	Kunal_LSK_d2_5	2.96066406214582e-06	HSPC		0.653846154	0.023743017	Kunal_LSK_d2_5	3.33074706991405e-06	HSPC
	Kunal_LSK_d2_5	HSPC	60	0.454545455	0.00698324	2.22049804660936e-06		0.666666667	0.002793296	Kunal_LSK_d2_5	3.70083007768227e-07	HSPC		0.777777778	0.009776536	Kunal_LSK_d2_5	7.40166015536455e-07	HSPC
	Kunal_LSK_d2_5	HSPC	70	0.833333333	0.00698324	3.70083007768227e-07		0.5	0.001396648	Kunal_LSK_d2_5	3.70083007768227e-07	HSPC		0.8	0.005586592	Kunal_LSK_d2_5	3.70083007768227e-07	HSPC
	Kunal_LSK_d2_5	HSPC	80	1	0.004189944	0		1	0.001396648	Kunal_LSK_d2_5	0	HSPC		0.75	0.004189944	Kunal_LSK_d2_5	3.70083007768227e-07	HSPC
	Kunal_LSK_d2_5	HSPC	90	1	0.002793296	0		1	0.001396648	Kunal_LSK_d2_5	0	HSPC		1	0.001396648	Kunal_LSK_d2_5	0	HSPC
	Kunal_LSK_d2_5	HSPC	100	1	0.001396648	0		NA	0	Kunal_LSK_d2_5	0	HSPC		1	0.001396648	Kunal_LSK_d2_5	0	HSPC
	Kunal_MEF_d3_1_1	MEF	0	0.000519748	1	1		0.000519748	1	Kunal_MEF_d3_1_1	1	MEF		0.000519748	1	Kunal_MEF_d3_1_1	1	MEF
	Kunal_MEF_d3_1_1	MEF	10	0.29707113	0.348039216	0.00042825		0.248648649	0.225490196	Kunal_MEF_d3_1_1	0.000354326	MEF		0.380566802	0.460784314	Kunal_MEF_d3_1_1	0.000390014	MEF
	Kunal_MEF_d3_1_1	MEF	20	0.445255474	0.299019608	0.000193732		0.433333333	0.191176471	Kunal_MEF_d3_1_1	0.000130005	MEF		0.576388889	0.406862745	Kunal_MEF_d3_1_1	0.000155496	MEF
	Kunal_MEF_d3_1_1	MEF	30	0.578947368	0.269607843	0.000101964		0.616666667	0.181372549	Kunal_MEF_d3_1_1	5.86294972648065e-05	MEF		0.716981132	0.37254902	Kunal_MEF_d3_1_1	7.64732573019215e-05	MEF
	Kunal_MEF_d3_1_1	MEF	40	0.646341463	0.259803922	7.39241487251908e-05		0.72	0.176470588	Kunal_MEF_d3_1_1	3.568752007423e-05	MEF		0.779069767	0.328431373	Kunal_MEF_d3_1_1	4.84330629578836e-05	MEF
	Kunal_MEF_d3_1_1	MEF	50	0.68	0.25	6.11786058415372e-05		0.833333333	0.147058824	Kunal_MEF_d3_1_1	1.52946514603843e-05	MEF		0.826086957	0.279411765	Kunal_MEF_d3_1_1	3.05893029207686e-05	MEF
	Kunal_MEF_d3_1_1	MEF	60	0.783333333	0.230392157	3.31384114974993e-05		0.896551724	0.12745098	Kunal_MEF_d3_1_1	7.64732573019215e-06	MEF		0.870967742	0.264705882	Kunal_MEF_d3_1_1	2.03928686138457e-05	MEF
	Kunal_MEF_d3_1_1	MEF	70	0.777777778	0.205882353	3.05893029207686e-05		0.884615385	0.112745098	Kunal_MEF_d3_1_1	7.64732573019215e-06	MEF		0.921568627	0.230392157	Kunal_MEF_d3_1_1	1.01964343069229e-05	MEF
	Kunal_MEF_d3_1_1	MEF	80	0.897435897	0.171568627	1.01964343069229e-05		1	0.093137255	Kunal_MEF_d3_1_1	0	MEF		0.974358974	0.18627451	Kunal_MEF_d3_1_1	2.54910857673072e-06	MEF
	Kunal_MEF_d3_1_1	MEF	90	1	0.147058824	0		1	0.073529412	Kunal_MEF_d3_1_1	0	MEF		0.970588235	0.161764706	Kunal_MEF_d3_1_1	2.54910857673072e-06	MEF
	Kunal_MEF_d3_1_1	MEF	100	1	0.068627451	0		1	0.019607843	Kunal_MEF_d3_1_1	0	MEF		1	0.107843137	Kunal_MEF_d3_1_1	0	MEF
	Kunal_MEF_d3_1_2	MEF	0	0.000718	1	1		0.000718	1	Kunal_MEF_d3_1_2	1	MEF		0.000718	1	Kunal_MEF_d3_1_2	1	MEF
	Kunal_MEF_d3_1_2	MEF	10	0.451923077	0.39275766	0.000342246		0.357142857	0.236768802	Kunal_MEF_d3_1_2	0.00030622	MEF		0.526315789	0.445682451	Kunal_MEF_d3_1_2	0.000288207	MEF
	Kunal_MEF_d3_1_2	MEF	20	0.653846154	0.331476323	0.000126091		0.551181102	0.194986072	Kunal_MEF_d3_1_2	0.000114082	MEF		0.685279188	0.376044568	Kunal_MEF_d3_1_2	0.000124089	MEF
	Kunal_MEF_d3_1_2	MEF	30	0.755102041	0.309192201	7.20517331443977e-05		0.697674419	0.167130919	Kunal_MEF_d3_1_2	5.20373628265094e-05	MEF		0.789115646	0.323119777	Kunal_MEF_d3_1_2	6.20445479854536e-05	MEF
	Kunal_MEF_d3_1_2	MEF	40	0.841269841	0.295264624	4.00287406357765e-05		0.739726027	0.150417827	Kunal_MEF_d3_1_2	3.80273036039877e-05	MEF		0.834645669	0.295264624	Kunal_MEF_d3_1_2	4.20301776675653e-05	MEF
	Kunal_MEF_d3_1_2	MEF	50	0.873873874	0.270194986	2.80201184450435e-05		0.879310345	0.142061281	Kunal_MEF_d3_1_2	1.40100592225218e-05	MEF		0.890909091	0.272980501	Kunal_MEF_d3_1_2	2.40172443814659e-05	MEF
	Kunal_MEF_d3_1_2	MEF	60	0.900990099	0.253481894	2.00143703178882e-05		0.960784314	0.136490251	Kunal_MEF_d3_1_2	4.00287406357765e-06	MEF		0.95	0.264623955	Kunal_MEF_d3_1_2	1.00071851589441e-05	MEF
	Kunal_MEF_d3_1_2	MEF	70	0.9375	0.250696379	1.20086221907329e-05		0.978723404	0.128133705	Kunal_MEF_d3_1_2	2.00143703178882e-06	MEF		0.967391304	0.247910864	Kunal_MEF_d3_1_2	6.00431109536647e-06	MEF
	Kunal_MEF_d3_1_2	MEF	80	0.974358974	0.211699164	4.00287406357765e-06		1	0.114206128	Kunal_MEF_d3_1_2	0	MEF		0.975903614	0.225626741	Kunal_MEF_d3_1_2	4.00287406357765e-06	MEF
	Kunal_MEF_d3_1_2	MEF	90	0.985507246	0.189415042	2.00143703178882e-06		1	0.094707521	Kunal_MEF_d3_1_2	0	MEF		1	0.194986072	Kunal_MEF_d3_1_2	0	MEF
	Kunal_MEF_d3_1_2	MEF	100	1	0.091922006	0		1	0.038997214	Kunal_MEF_d3_1_2	0	MEF		1	0.100278552	Kunal_MEF_d3_1_2	0	MEF
	Kunal_MEF_d3_1_3	MEF	0	0.000593297	1	1		0.000593297	1	Kunal_MEF_d3_1_3	1	MEF		0.000593297	1	Kunal_MEF_d3_1_3	1	MEF
	Kunal_MEF_d3_1_3	MEF	10	0.568965517	0.503816794	0.000226584		0.462462462	0.391857506	Kunal_MEF_d3_1_3	0.00027039	MEF		0.588555858	0.549618321	Kunal_MEF_d3_1_3	0.000228094	MEF
	Kunal_MEF_d3_1_3	MEF	20	0.775510204	0.48346056	8.30806297511735e-05		0.702439024	0.366412214	Kunal_MEF_d3_1_3	9.21439711785743e-05	MEF		0.794466403	0.511450382	Kunal_MEF_d3_1_3	7.85489590374731e-05	MEF
	Kunal_MEF_d3_1_3	MEF	30	0.861244019	0.458015267	4.38061502324369e-05		0.902777778	0.330788804	Kunal_MEF_d3_1_3	2.11477966639351e-05	MEF		0.894736842	0.475826972	Kunal_MEF_d3_1_3	3.32322519004694e-05	MEF
	Kunal_MEF_d3_1_3	MEF	40	0.90625	0.442748092	2.71900242822022e-05		0.92481203	0.312977099	Kunal_MEF_d3_1_3	1.51055690456679e-05	MEF		0.946236559	0.44783715	Kunal_MEF_d3_1_3	1.51055690456679e-05	MEF
	Kunal_MEF_d3_1_3	MEF	50	0.938547486	0.427480916	1.66161259502347e-05		0.966666667	0.295165394	Kunal_MEF_d3_1_3	6.04222761826716e-06	MEF		0.971098266	0.427480916	Kunal_MEF_d3_1_3	7.55278452283396e-06	MEF
	Kunal_MEF_d3_1_3	MEF	60	0.964705882	0.417302799	9.06334142740075e-06		0.962264151	0.259541985	Kunal_MEF_d3_1_3	6.04222761826716e-06	MEF		0.987341772	0.396946565	Kunal_MEF_d3_1_3	3.02111380913358e-06	MEF
	Kunal_MEF_d3_1_3	MEF	70	0.9875	0.402035623	3.02111380913358e-06		0.989010989	0.229007634	Kunal_MEF_d3_1_3	1.51055690456679e-06	MEF		0.993055556	0.363867684	Kunal_MEF_d3_1_3	1.51055690456679e-06	MEF
	Kunal_MEF_d3_1_3	MEF	80	0.986754967	0.37913486	3.02111380913358e-06		1	0.203562341	Kunal_MEF_d3_1_3	0	MEF		1	0.333333333	Kunal_MEF_d3_1_3	0	MEF
	Kunal_MEF_d3_1_3	MEF	90	1	0.302798982	0		1	0.157760814	Kunal_MEF_d3_1_3	0	MEF		1	0.282442748	Kunal_MEF_d3_1_3	0	MEF
	Kunal_MEF_d3_1_3	MEF	100	1	0.147582697	0		1	0.058524173	Kunal_MEF_d3_1_3	0	MEF		1	0.157760814	Kunal_MEF_d3_1_3	0	MEF
	Kunal_MEF_d3_1_4	MEF	0	0.00059283	1	1		0.00059283	1	Kunal_MEF_d3_1_4	1	MEF		0.00059283	1	Kunal_MEF_d3_1_4	1	MEF
	Kunal_MEF_d3_1_4	MEF	10	0.486567164	0.479411765	0.00030008		0.387755102	0.335294118	Kunal_MEF_d3_1_4	0.000314037	MEF		0.521341463	0.502941176	Kunal_MEF_d3_1_4	0.00027391	MEF
	Kunal_MEF_d3_1_4	MEF	20	0.678414097	0.452941176	0.00012736		0.652439024	0.314705882	Kunal_MEF_d3_1_4	9.94451137119982e-05	MEF		0.715555556	0.473529412	Kunal_MEF_d3_1_4	0.000111658	MEF
	Kunal_MEF_d3_1_4	MEF	30	0.796791444	0.438235294	6.62967424746655e-05		0.753968254	0.279411765	Kunal_MEF_d3_1_4	5.4084184650385e-05	MEF		0.838888889	0.444117647	Kunal_MEF_d3_1_4	5.05948824148763e-05	MEF
	Kunal_MEF_d3_1_4	MEF	40	0.871165644	0.417647059	3.66376734728415e-05		0.862745098	0.258823529	Kunal_MEF_d3_1_4	2.4425115648561e-05	MEF		0.901840491	0.432352941	Kunal_MEF_d3_1_4	2.79144178840697e-05	MEF
	Kunal_MEF_d3_1_4	MEF	50	0.925675676	0.402941176	1.91911622952979e-05		0.951807229	0.232352941	Kunal_MEF_d3_1_4	6.97860447101742e-06	MEF		0.94	0.414705882	Kunal_MEF_d3_1_4	1.57018600597892e-05	MEF
	Kunal_MEF_d3_1_4	MEF	60	0.962686567	0.379411765	8.72325558877178e-06		0.974025974	0.220588235	Kunal_MEF_d3_1_4	3.48930223550871e-06	MEF		0.969924812	0.379411765	Kunal_MEF_d3_1_4	6.97860447101742e-06	MEF
	Kunal_MEF_d3_1_4	MEF	70	0.968503937	0.361764706	6.97860447101742e-06		0.985915493	0.205882353	Kunal_MEF_d3_1_4	1.74465111775435e-06	MEF		0.976	0.358823529	Kunal_MEF_d3_1_4	5.23395335326306e-06	MEF
	Kunal_MEF_d3_1_4	MEF	80	0.966101695	0.335294118	6.97860447101742e-06		0.984848485	0.191176471	Kunal_MEF_d3_1_4	1.74465111775435e-06	MEF		0.974137931	0.332352941	Kunal_MEF_d3_1_4	5.23395335326306e-06	MEF
	Kunal_MEF_d3_1_4	MEF	90	0.989795918	0.285294118	1.74465111775435e-06		0.981481481	0.155882353	Kunal_MEF_d3_1_4	1.74465111775435e-06	MEF		1	0.288235294	Kunal_MEF_d3_1_4	0	MEF
	Kunal_MEF_d3_1_4	MEF	100	1	0.132352941	0		1	0.085294118	Kunal_MEF_d3_1_4	0	MEF		1	0.144117647	Kunal_MEF_d3_1_4	0	MEF
	Kunal_MEF_d3_2_1	MEF	0	0.000757969	1	1		0.000757969	1	Kunal_MEF_d3_2_1	1	MEF		0.000757969	1	Kunal_MEF_d3_2_1	1	MEF
	Kunal_MEF_d3_2_1	MEF	10	0.740181269	0.7	0.000186385		0.598006645	0.514285714	Kunal_MEF_d3_2_1	0.000262239	MEF		0.694189602	0.648571429	Kunal_MEF_d3_2_1	0.000216727	MEF
	Kunal_MEF_d3_2_1	MEF	20	0.87593985	0.665714286	7.15198288725549e-05		0.812807882	0.471428571	Kunal_MEF_d3_2_1	8.23561665805178e-05	MEF		0.857142857	0.634285714	Kunal_MEF_d3_2_1	8.01888990389252e-05	MEF
	Kunal_MEF_d3_2_1	MEF	30	0.948717949	0.634285714	2.60072104991109e-05		0.917647059	0.445714286	Kunal_MEF_d3_2_1	3.0341745582296e-05	MEF		0.926724138	0.614285714	Kunal_MEF_d3_2_1	3.68435482070737e-05	MEF
	Kunal_MEF_d3_2_1	MEF	40	0.964757709	0.625714286	1.73381403327406e-05		0.967105263	0.42	Kunal_MEF_d3_2_1	1.08363377079629e-05	MEF		0.967741935	0.6	Kunal_MEF_d3_2_1	1.5170872791148e-05	MEF
	Kunal_MEF_d3_2_1	MEF	50	0.981981982	0.622857143	8.66907016637029e-06		0.98540146	0.385714286	Kunal_MEF_d3_2_1	4.33453508318515e-06	MEF		0.990243902	0.58	Kunal_MEF_d3_2_1	4.33453508318515e-06	MEF
	Kunal_MEF_d3_2_1	MEF	60	0.99537037	0.614285714	2.16726754159257e-06		0.984126984	0.354285714	Kunal_MEF_d3_2_1	4.33453508318515e-06	MEF		0.994845361	0.551428571	Kunal_MEF_d3_2_1	2.16726754159257e-06	MEF
	Kunal_MEF_d3_2_1	MEF	70	1	0.611428571	0		1	0.337142857	Kunal_MEF_d3_2_1	0	MEF		1	0.531428571	Kunal_MEF_d3_2_1	0	MEF
	Kunal_MEF_d3_2_1	MEF	80	1	0.6	0		1	0.305714286	Kunal_MEF_d3_2_1	0	MEF		1	0.502857143	Kunal_MEF_d3_2_1	0	MEF
	Kunal_MEF_d3_2_1	MEF	90	1	0.568571429	0		1	0.251428571	Kunal_MEF_d3_2_1	0	MEF		1	0.471428571	Kunal_MEF_d3_2_1	0	MEF
	Kunal_MEF_d3_2_1	MEF	100	1	0.322857143	0		1	0.102857143	Kunal_MEF_d3_2_1	0	MEF		1	0.268571429	Kunal_MEF_d3_2_1	0	MEF
	Kunal_MEF_d3_2_2	MEF	0	0.000833161	1	1		0.000833161	1	Kunal_MEF_d3_2_2	1	MEF		0.000769023	1	Kunal_MEF_d3_2_3	1	MEF
	Kunal_MEF_d3_2_2	MEF	10	0.650943396	0.473413379	0.000211682		0.52173913	0.308747856	Kunal_MEF_d3_2_2	0.000235997	MEF		0.741312741	0.610492846	Kunal_MEF_d3_2_3	0.000163956	MEF
	Kunal_MEF_d3_2_2	MEF	20	0.801242236	0.442538593	9.15382211406091e-05		0.768867925	0.279588336	Kunal_MEF_d3_2_2	7.00839505607789e-05	MEF		0.873479319	0.570747218	Kunal_MEF_d3_2_3	6.36247899311323e-05	MEF
	Kunal_MEF_d3_2_2	MEF	30	0.90647482	0.432246998	3.71874023383725e-05		0.876404494	0.267581475	Kunal_MEF_d3_2_2	3.14662635170844e-05	MEF		0.930939227	0.535771065	Kunal_MEF_d3_2_3	3.05888413130444e-05	MEF
	Kunal_MEF_d3_2_2	MEF	40	0.961089494	0.423670669	1.43028470532202e-05		0.924050633	0.250428816	Kunal_MEF_d3_2_2	1.71634164638642e-05	MEF		0.945402299	0.523052464	Kunal_MEF_d3_2_3	2.32475193979137e-05	MEF
	Kunal_MEF_d3_2_2	MEF	50	0.971311475	0.40651801	1.00119929372541e-05		0.972222222	0.240137221	Kunal_MEF_d3_2_2	5.72113882128807e-06	MEF		0.969604863	0.507154213	Kunal_MEF_d3_2_3	1.22355365252177e-05	MEF
	Kunal_MEF_d3_2_2	MEF	60	0.983193277	0.401372213	5.72113882128807e-06		0.992366412	0.222984563	Kunal_MEF_d3_2_2	1.43028470532202e-06	MEF		0.983443709	0.47217806	Kunal_MEF_d3_2_3	6.11776826260887e-06	MEF
	Kunal_MEF_d3_2_2	MEF	70	0.99137931	0.394511149	2.86056941064404e-06		0.991803279	0.20754717	Kunal_MEF_d3_2_2	1.43028470532202e-06	MEF		0.989655172	0.456279809	Kunal_MEF_d3_2_3	3.67066095756532e-06	MEF
	Kunal_MEF_d3_2_2	MEF	80	1	0.370497427	0		0.991071429	0.190394511	Kunal_MEF_d3_2_2	1.43028470532202e-06	MEF		0.99270073	0.432432432	Kunal_MEF_d3_2_3	2.44710730504355e-06	MEF
	Kunal_MEF_d3_2_2	MEF	90	1	0.331046312	0		1	0.152658662	Kunal_MEF_d3_2_2	0	MEF		0.995594714	0.359300477	Kunal_MEF_d3_2_3	1.22355365252177e-06	MEF
	Kunal_MEF_d3_2_2	MEF	100	1	0.120068611	0		1	0.061749571	Kunal_MEF_d3_2_2	0	MEF		1	0.182829889	Kunal_MEF_d3_2_3	0	MEF
	Kunal_MEF_d3_2_3	MEF	0	0.000769023	1	1		0.000769023	1	Kunal_MEF_d3_2_3	1	MEF		0.000801281	1	Kunal_MEF_d3_2_4	1	MEF
	Kunal_MEF_d3_2_3	MEF	10	0.790419162	0.629570747	0.000128473		0.611241218	0.414944356	Kunal_MEF_d3_2_3	0.00020311	MEF		0.655797101	0.651079137	Kunal_MEF_d3_2_4	0.000274039	MEF
	Kunal_MEF_d3_2_3	MEF	20	0.890186916	0.60572337	5.75070216685234e-05		0.811594203	0.356120827	Kunal_MEF_d3_2_3	6.36247899311323e-05	MEF		0.838235294	0.615107914	Kunal_MEF_d3_2_4	9.51923534578622e-05	MEF
	Kunal_MEF_d3_2_3	MEF	30	0.927135678	0.586645469	3.54830559231315e-05		0.887445887	0.325914149	Kunal_MEF_d3_2_3	3.18123949655661e-05	MEF		0.93442623	0.615107914	Kunal_MEF_d3_2_4	3.46154012574045e-05	MEF
	Kunal_MEF_d3_2_3	MEF	40	0.95026178	0.577106518	2.32475193979137e-05		0.955445545	0.306836248	Kunal_MEF_d3_2_3	1.1011982872696e-05	MEF		0.957831325	0.571942446	Kunal_MEF_d3_2_4	2.01923174001526e-05	MEF
	Kunal_MEF_d3_2_3	MEF	50	0.969014085	0.546899841	1.34590901777395e-05		0.973404255	0.290937997	Kunal_MEF_d3_2_3	6.11776826260887e-06	MEF		0.975	0.561151079	Kunal_MEF_d3_2_4	1.15384670858015e-05	MEF
	Kunal_MEF_d3_2_3	MEF	60	0.988023952	0.524642289	4.8942146100871e-06		0.994047619	0.265500795	Kunal_MEF_d3_2_3	1.22355365252177e-06	MEF		0.986928105	0.543165468	Kunal_MEF_d3_2_4	5.76923354290074e-06	MEF
	Kunal_MEF_d3_2_3	MEF	70	0.987301587	0.494435612	4.8942146100871e-06		1	0.248012719	Kunal_MEF_d3_2_3	0	MEF		1	0.528776978	Kunal_MEF_d3_2_4	0	MEF
	Kunal_MEF_d3_2_3	MEF	80	0.993288591	0.470588235	2.44710730504355e-06		1	0.220985692	Kunal_MEF_d3_2_3	0	MEF		1	0.5	Kunal_MEF_d3_2_4	0	MEF
	Kunal_MEF_d3_2_3	MEF	90	0.996240602	0.421303657	1.22355365252177e-06		1	0.160572337	Kunal_MEF_d3_2_3	0	MEF		1	0.446043165	Kunal_MEF_d3_2_4	0	MEF
	Kunal_MEF_d3_2_3	MEF	100	1	0.168521463	0		1	0.060413355	Kunal_MEF_d3_2_3	0	MEF		1	0.241007194	Kunal_MEF_d3_2_4	0	MEF
	Kunal_MEF_d3_2_4	MEF	0	0.000801281	1	1		0.000801281	1	Kunal_MEF_d3_2_4	1	MEF		0.044077135	1	L1210	1	L1210
	Kunal_MEF_d3_2_4	MEF	10	0.657992565	0.636690647	0.000265385		0.593457944	0.456834532	Kunal_MEF_d3_2_4	0.000250962	MEF		0.796296296	0.447916667	L1210	0.005283381	L1210
	Kunal_MEF_d3_2_4	MEF	20	0.827751196	0.622302158	0.000103846		0.816326531	0.431654676	Kunal_MEF_d3_2_4	7.788465282916e-05	MEF		0.880952381	0.385416667	L1210	0.002401537	L1210
	Kunal_MEF_d3_2_4	MEF	30	0.884210526	0.604316547	6.34615689719082e-05		0.931623932	0.392086331	Kunal_MEF_d3_2_4	2.3076934171603e-05	MEF		0.942857143	0.34375	L1210	0.000960615	L1210
	Kunal_MEF_d3_2_4	MEF	40	0.910614525	0.586330935	4.61538683432059e-05		0.97029703	0.352517986	Kunal_MEF_d3_2_4	8.65385031435111e-06	MEF		0.942857143	0.34375	L1210	0.000960615	L1210
	Kunal_MEF_d3_2_4	MEF	50	0.935294118	0.571942446	3.17307844859541e-05		0.989583333	0.341726619	Kunal_MEF_d3_2_4	2.88461677145037e-06	MEF		0.941176471	0.333333333	L1210	0.000960615	L1210
	Kunal_MEF_d3_2_4	MEF	60	0.968944099	0.561151079	1.44230838572519e-05		1	0.316546763	Kunal_MEF_d3_2_4	0	MEF		0.941176471	0.333333333	L1210	0.000960615	L1210
	Kunal_MEF_d3_2_4	MEF	70	0.993548387	0.553956835	2.88461677145037e-06		1	0.294964029	Kunal_MEF_d3_2_4	0	MEF		0.9375	0.3125	L1210	0.000960615	L1210
	Kunal_MEF_d3_2_4	MEF	80	1	0.532374101	0		1	0.269784173	Kunal_MEF_d3_2_4	0	MEF		0.933333333	0.291666667	L1210	0.000960615	L1210
	Kunal_MEF_d3_2_4	MEF	90	1	0.478417266	0		1	0.212230216	Kunal_MEF_d3_2_4	0	MEF		0.925925926	0.260416667	L1210	0.000960615	L1210
	Kunal_MEF_d3_2_4	MEF	100	1	0.230215827	0		1	0.082733813	Kunal_MEF_d3_2_4	0	MEF		0.882352941	0.15625	L1210	0.000960615	L1210
	L1210	L1210	0	0.044077135	1	1		0.044077135	1	L1210	1	L1210		0.000945698	1	LK_D2_exp1_library_d2_1	1	HSPC
	L1210	L1210	10	0.610169492	0.375	0.01104707		0.361111111	0.270833333	L1210	0.02209414	L1210		0.294117647	0.579710145	LK_D2_exp1_library_d2_1	0.001316999	HSPC
	L1210	L1210	20	0.680851064	0.333333333	0.007204611		0.382978723	0.1875	L1210	0.013928915	L1210		0.564516129	0.507246377	LK_D2_exp1_library_d2_1	0.000370406	HSPC
	L1210	L1210	30	0.743589744	0.302083333	0.004803074		0.485714286	0.177083333	L1210	0.008645533	L1210		0.882352941	0.434782609	LK_D2_exp1_library_d2_1	5.48749536992578e-05	HSPC
	L1210	L1210	40	0.818181818	0.28125	0.002881844		0.551724138	0.166666667	L1210	0.006243996	L1210		0.903225806	0.405797101	LK_D2_exp1_library_d2_1	4.11562152744434e-05	HSPC
	L1210	L1210	50	0.952380952	0.208333333	0.000480307		0.565217391	0.135416667	L1210	0.004803074	L1210		0.925925926	0.362318841	LK_D2_exp1_library_d2_1	2.74374768496289e-05	HSPC
	L1210	L1210	60	0.944444444	0.177083333	0.000480307		0.631578947	0.125	L1210	0.003362152	L1210		0.944444444	0.246376812	LK_D2_exp1_library_d2_1	1.37187384248145e-05	HSPC
	L1210	L1210	70	0.928571429	0.135416667	0.000480307		0.642857143	0.09375	L1210	0.002401537	L1210		1	0.202898551	LK_D2_exp1_library_d2_1	0	HSPC
	L1210	L1210	80	0.916666667	0.114583333	0.000480307		0.666666667	0.083333333	L1210	0.00192123	L1210		1	0.144927536	LK_D2_exp1_library_d2_1	0	HSPC
	L1210	L1210	90	1	0.104166667	0		0.888888889	0.083333333	L1210	0.000480307	L1210		1	0.130434783	LK_D2_exp1_library_d2_1	0	HSPC
	L1210	L1210	100	1	0.020833333	0		1	0.010416667	L1210	0	L1210		1	0.072463768	LK_D2_exp1_library_d2_1	0	HSPC
	LK_D2_exp1_library_d2_1	HSPC	0	0.000945698	1	1		0.000945698	1	LK_D2_exp1_library_d2_1	1	HSPC		0.000323097	1	LK_LSK_D2_exp3_library_d2_1	1	HSPC
	LK_D2_exp1_library_d2_1	HSPC	10	0.088235294	0.173913043	0.001701124		0.045801527	0.086956522	LK_D2_exp1_library_d2_1	0.001714842	HSPC		0.305732484	0.71641791	LK_LSK_D2_exp3_library_d2_1	0.000525805	HSPC
	LK_D2_exp1_library_d2_1	HSPC	20	0.142857143	0.101449275	0.000576187		0.12	0.043478261	LK_D2_exp1_library_d2_1	0.000301812	HSPC		0.587301587	0.552238806	LK_LSK_D2_exp3_library_d2_1	0.000125421	HSPC
	LK_D2_exp1_library_d2_1	HSPC	30	0.2	0.057971014	0.0002195		0.111111111	0.014492754	LK_D2_exp1_library_d2_1	0.00010975	HSPC		0.756097561	0.462686567	LK_LSK_D2_exp3_library_d2_1	4.82390340615819e-05	HSPC
	LK_D2_exp1_library_d2_1	HSPC	40	0.4	0.057971014	8.23124305488867e-05		0.142857143	0.014492754	LK_D2_exp1_library_d2_1	8.23124305488867e-05	HSPC		0.878787879	0.432835821	LK_LSK_D2_exp3_library_d2_1	1.92956136246328e-05	HSPC
	LK_D2_exp1_library_d2_1	HSPC	50	0.4	0.028985507	4.11562152744434e-05		0.166666667	0.014492754	LK_D2_exp1_library_d2_1	6.85936921240723e-05	HSPC		0.888888889	0.358208955	LK_LSK_D2_exp3_library_d2_1	1.44717102184746e-05	HSPC
	LK_D2_exp1_library_d2_1	HSPC	60	0.333333333	0.014492754	2.74374768496289e-05		0.333333333	0.014492754	LK_D2_exp1_library_d2_1	2.74374768496289e-05	HSPC		0.923076923	0.358208955	LK_LSK_D2_exp3_library_d2_1	9.64780681231639e-06	HSPC
	LK_D2_exp1_library_d2_1	HSPC	70	0.5	0.014492754	1.37187384248145e-05		0.5	0.014492754	LK_D2_exp1_library_d2_1	1.37187384248145e-05	HSPC		1	0.268656716	LK_LSK_D2_exp3_library_d2_1	0	HSPC
	LK_D2_exp1_library_d2_1	HSPC	80	1	0.014492754	0		0.5	0.014492754	LK_D2_exp1_library_d2_1	1.37187384248145e-05	HSPC		1	0.179104478	LK_LSK_D2_exp3_library_d2_1	0	HSPC
	LK_D2_exp1_library_d2_1	HSPC	90	NA	0	0		1	0.014492754	LK_D2_exp1_library_d2_1	0	HSPC		1	0.119402985	LK_LSK_D2_exp3_library_d2_1	0	HSPC
	LK_D2_exp1_library_d2_1	HSPC	100	NA	0	0		NA	0	LK_D2_exp1_library_d2_1	0	HSPC		NA	0	LK_LSK_D2_exp3_library_d2_1	0	HSPC
	LK_D2_exp1_library_d2_3	HSPC	0	0.000930002	1	1		0.000323097	1	LK_LSK_D2_exp3_library_d2_1	1	HSPC		0.000277159	1	LK_LSK_D2_exp3_library_d2_2	1	HSPC
	LK_D2_exp1_library_d2_3	HSPC	10	0.117647059	0.133333333	0.000930868		0.051724138	0.134328358	LK_LSK_D2_exp3_library_d2_1	0.000795944	HSPC		0.230392157	0.783333333	LK_LSK_D2_exp3_library_d2_2	0.000725435	HSPC
	LK_D2_exp1_library_d2_3	HSPC	20	0.227272727	0.083333333	0.000263746		0.098039216	0.074626866	LK_LSK_D2_exp3_library_d2_1	0.0002219	HSPC		0.541666667	0.65	LK_LSK_D2_exp3_library_d2_2	0.00015248	HSPC
	LK_D2_exp1_library_d2_3	HSPC	30	0.352941176	0.05	8.53295271192752e-05		0.142857143	0.029850746	LK_LSK_D2_exp3_library_d2_1	5.78868408738983e-05	HSPC		0.840909091	0.616666667	LK_LSK_D2_exp3_library_d2_2	3.23442163920489e-05	HSPC
	LK_D2_exp1_library_d2_3	HSPC	40	0.625	0.041666667	2.32716892143478e-05		0.166666667	0.014925373	LK_LSK_D2_exp3_library_d2_1	2.4119517030791e-05	HSPC		0.916666667	0.55	LK_LSK_D2_exp3_library_d2_2	1.38618070251638e-05	HSPC
	LK_D2_exp1_library_d2_3	HSPC	50	0.666666667	0.033333333	1.55144594762318e-05		0	0	LK_LSK_D2_exp3_library_d2_1	9.64780681231639e-06	HSPC		1	0.466666667	LK_LSK_D2_exp3_library_d2_2	0	HSPC
	LK_D2_exp1_library_d2_3	HSPC	60	1	0.033333333	0		NA	0	LK_LSK_D2_exp3_library_d2_1	0	HSPC		1	0.433333333	LK_LSK_D2_exp3_library_d2_2	0	HSPC
	LK_D2_exp1_library_d2_3	HSPC	70	1	0.025	0		NA	0	LK_LSK_D2_exp3_library_d2_1	0	HSPC		1	0.4	LK_LSK_D2_exp3_library_d2_2	0	HSPC
	LK_D2_exp1_library_d2_3	HSPC	80	1	0.025	0		NA	0	LK_LSK_D2_exp3_library_d2_1	0	HSPC		1	0.333333333	LK_LSK_D2_exp3_library_d2_2	0	HSPC
	LK_D2_exp1_library_d2_3	HSPC	90	1	0.008333333	0		NA	0	LK_LSK_D2_exp3_library_d2_1	0	HSPC		1	0.25	LK_LSK_D2_exp3_library_d2_2	0	HSPC
	LK_D2_exp1_library_d2_3	HSPC	100	NA	0	0		NA	0	LK_LSK_D2_exp3_library_d2_1	0	HSPC		1	0.083333333	LK_LSK_D2_exp3_library_d2_2	0	HSPC
	LK_D4_well1_exp1_library_d4_1_1	HSPC	0	0.002042154	1	1		0.000277159	1	LK_LSK_D2_exp3_library_d2_2	1	HSPC		0.000411166	1	LK_LSK_D2_exp3_library_d2_3	1	HSPC
	LK_D4_well1_exp1_library_d4_1_1	HSPC	10	0.1	0.096774194	0.00178229		0.076142132	0.25	LK_LSK_D2_exp3_library_d2_2	0.00084095	HSPC		0.274611399	0.706666667	LK_LSK_D2_exp3_library_d2_3	0.000767826	HSPC
	LK_D4_well1_exp1_library_d4_1_1	HSPC	20	0.163934426	0.064516129	0.00067331		0.178571429	0.166666667	LK_LSK_D2_exp3_library_d2_2	0.000212548	HSPC		0.576923077	0.6	LK_LSK_D2_exp3_library_d2_3	0.000180988	HSPC
	LK_D4_well1_exp1_library_d4_1_1	HSPC	30	0.290909091	0.051612903	0.000257442		0.388888889	0.116666667	LK_LSK_D2_exp3_library_d2_2	5.08266257589339e-05	HSPC		0.854166667	0.546666667	LK_LSK_D2_exp3_library_d2_3	3.83912950480714e-05	HSPC
	LK_D4_well1_exp1_library_d4_1_1	HSPC	40	0.428571429	0.048387097	0.000132021		0.25	0.033333333	LK_LSK_D2_exp3_library_d2_2	2.77236140503276e-05	HSPC		0.904761905	0.506666667	LK_LSK_D2_exp3_library_d2_3	2.19378828846122e-05	HSPC
	LK_D4_well1_exp1_library_d4_1_1	HSPC	50	0.523809524	0.035483871	6.60107399473894e-05		0.25	0.016666667	LK_LSK_D2_exp3_library_d2_2	1.38618070251638e-05	HSPC		0.96875	0.413333333	LK_LSK_D2_exp3_library_d2_3	5.48447072115306e-06	HSPC
	LK_D4_well1_exp1_library_d4_1_1	HSPC	60	0.818181818	0.029032258	1.32021479894779e-05		0	0	LK_LSK_D2_exp3_library_d2_2	9.24120468344253e-06	HSPC		0.956521739	0.293333333	LK_LSK_D2_exp3_library_d2_3	5.48447072115306e-06	HSPC
	LK_D4_well1_exp1_library_d4_1_1	HSPC	70	0.857142857	0.019354839	6.60107399473894e-06		0	0	LK_LSK_D2_exp3_library_d2_2	9.24120468344253e-06	HSPC		0.95	0.253333333	LK_LSK_D2_exp3_library_d2_3	5.48447072115306e-06	HSPC
	LK_D4_well1_exp1_library_d4_1_1	HSPC	80	0.8	0.012903226	6.60107399473894e-06		NA	0	LK_LSK_D2_exp3_library_d2_2	0	HSPC		1	0.173333333	LK_LSK_D2_exp3_library_d2_3	0	HSPC
	LK_D4_well1_exp1_library_d4_1_1	HSPC	90	1	0.012903226	0		NA	0	LK_LSK_D2_exp3_library_d2_2	0	HSPC		1	0.093333333	LK_LSK_D2_exp3_library_d2_3	0	HSPC
	LK_D4_well1_exp1_library_d4_1_1	HSPC	100	NA	0	0		NA	0	LK_LSK_D2_exp3_library_d2_2	0	HSPC		1	0.04	LK_LSK_D2_exp3_library_d2_3	0	HSPC
	LK_D4_well1_exp1_library_d4_1_2	HSPC	0	0.002155335	1	1		0.000411166	1	LK_LSK_D2_exp3_library_d2_3	1	HSPC		0.000332519	1	LK_LSK_D2_exp3_library_d2_4	1	HSPC
	LK_D4_well1_exp1_library_d4_1_2	HSPC	10	0.106824926	0.089775561	0.001621339		0.067708333	0.173333333	LK_LSK_D2_exp3_library_d2_3	0.00098172	HSPC		0.232258065	0.782608696	LK_LSK_D2_exp3_library_d2_4	0.000860498	HSPC
	LK_D4_well1_exp1_library_d4_1_2	HSPC	20	0.157894737	0.044887781	0.000517105		0.096153846	0.066666667	LK_LSK_D2_exp3_library_d2_3	0.00025777	HSPC		0.523076923	0.739130435	LK_LSK_D2_exp3_library_d2_4	0.000224163	HSPC
	LK_D4_well1_exp1_library_d4_1_2	HSPC	30	0.226415094	0.029925187	0.000220847		0.1875	0.04	LK_LSK_D2_exp3_library_d2_3	7.12981193749897e-05	HSPC		0.725	0.630434783	LK_LSK_D2_exp3_library_d2_4	7.95418390073178e-05	HSPC
	LK_D4_well1_exp1_library_d4_1_2	HSPC	40	0.290322581	0.02244389	0.000118503		0.142857143	0.013333333	LK_LSK_D2_exp3_library_d2_3	3.29068243269183e-05	HSPC		0.793103448	0.5	LK_LSK_D2_exp3_library_d2_4	4.33864576403552e-05	HSPC
	LK_D4_well1_exp1_library_d4_1_2	HSPC	50	0.428571429	0.02244389	6.46381073962154e-05		0.25	0.013333333	LK_LSK_D2_exp3_library_d2_3	1.64534121634592e-05	HSPC		0.88	0.47826087	LK_LSK_D2_exp3_library_d2_4	2.16932288201776e-05	HSPC
	LK_D4_well1_exp1_library_d4_1_2	HSPC	60	0.555555556	0.012468828	2.15460357987385e-05		0.5	0.013333333	LK_LSK_D2_exp3_library_d2_3	5.48447072115306e-06	HSPC		1	0.434782609	LK_LSK_D2_exp3_library_d2_4	0	HSPC
	LK_D4_well1_exp1_library_d4_1_2	HSPC	70	1	0.007481297	0		1	0.013333333	LK_LSK_D2_exp3_library_d2_3	0	HSPC		1	0.391304348	LK_LSK_D2_exp3_library_d2_4	0	HSPC
	LK_D4_well1_exp1_library_d4_1_2	HSPC	80	1	0.004987531	0		1	0.013333333	LK_LSK_D2_exp3_library_d2_3	0	HSPC		1	0.304347826	LK_LSK_D2_exp3_library_d2_4	0	HSPC
	LK_D4_well1_exp1_library_d4_1_2	HSPC	90	1	0.004987531	0		1	0.013333333	LK_LSK_D2_exp3_library_d2_3	0	HSPC		1	0.282608696	LK_LSK_D2_exp3_library_d2_4	0	HSPC
	LK_D4_well1_exp1_library_d4_1_2	HSPC	100	1	0.002493766	0		NA	0	LK_LSK_D2_exp3_library_d2_3	0	HSPC		1	0.086956522	LK_LSK_D2_exp3_library_d2_4	0	HSPC
	LK_D4_well1_exp1_library_LK_d4_1	HSPC	0	0.002779982	1	1		0.000332519	1	LK_LSK_D2_exp3_library_d2_4	1	HSPC		0.000293232	1	LK_LSK_D2_exp3_library_d2_5	1	HSPC
	LK_D4_well1_exp1_library_LK_d4_1	HSPC	10	0.141975309	0.060927152	0.001026476		0.040935673	0.152173913	LK_LSK_D2_exp3_library_d2_4	0.001185897	HSPC		0.229591837	0.671641791	LK_LSK_D2_exp3_library_d2_5	0.00066106	HSPC
	LK_D4_well1_exp1_library_LK_d4_1	HSPC	20	0.23655914	0.029139073	0.000262158		0.127659574	0.130434783	LK_LSK_D2_exp3_library_d2_4	0.000296474	HSPC		0.536231884	0.552238806	LK_LSK_D2_exp3_library_d2_5	0.000140092	HSPC
	LK_D4_well1_exp1_library_LK_d4_1	HSPC	30	0.35	0.018543046	9.60013587884629e-05		0.25	0.108695652	LK_LSK_D2_exp3_library_d2_4	0.000108466	HSPC		0.704545455	0.462686567	LK_LSK_D2_exp3_library_d2_5	5.69124555097824e-05	HSPC
	LK_D4_well1_exp1_library_LK_d4_1	HSPC	40	0.44	0.014569536	5.16930393476338e-05		0.307692308	0.086956522	LK_LSK_D2_exp3_library_d2_4	6.50796864605328e-05	HSPC		0.852941176	0.432835821	LK_LSK_D2_exp3_library_d2_5	2.18894059653009e-05	HSPC
	LK_D4_well1_exp1_library_LK_d4_1	HSPC	50	0.636363636	0.009271523	1.47694398136097e-05		0.4	0.043478261	LK_LSK_D2_exp3_library_d2_4	2.16932288201776e-05	HSPC		0.888888889	0.358208955	LK_LSK_D2_exp3_library_d2_5	1.31336435791805e-05	HSPC
	LK_D4_well1_exp1_library_LK_d4_1	HSPC	60	0.571428571	0.005298013	1.10770798602073e-05		0.4	0.043478261	LK_LSK_D2_exp3_library_d2_4	2.16932288201776e-05	HSPC		0.947368421	0.268656716	LK_LSK_D2_exp3_library_d2_5	4.37788119306018e-06	HSPC
	LK_D4_well1_exp1_library_LK_d4_1	HSPC	70	0.6	0.00397351	7.38471990680483e-06		0.5	0.02173913	LK_LSK_D2_exp3_library_d2_4	7.23107627339253e-06	HSPC		1	0.223880597	LK_LSK_D2_exp3_library_d2_5	0	HSPC
	LK_D4_well1_exp1_library_LK_d4_1	HSPC	80	0.5	0.002649007	7.38471990680483e-06		0.5	0.02173913	LK_LSK_D2_exp3_library_d2_4	7.23107627339253e-06	HSPC		1	0.179104478	LK_LSK_D2_exp3_library_d2_5	0	HSPC
	LK_D4_well1_exp1_library_LK_d4_1	HSPC	90	0	0	3.69235995340242e-06		NA	0	LK_LSK_D2_exp3_library_d2_4	0	HSPC		1	0.119402985	LK_LSK_D2_exp3_library_d2_5	0	HSPC
	LK_D4_well1_exp1_library_LK_d4_1	HSPC	100	NA	0	0		NA	0	LK_LSK_D2_exp3_library_d2_4	0	HSPC		1	0.089552239	LK_LSK_D2_exp3_library_d2_5	0	HSPC
	LK_D4_well2_exp1_library_LK_d4_2	HSPC	0	0.002897782	1	1		0.000293232	1	LK_LSK_D2_exp3_library_d2_5	1	HSPC		0.000564275	1	LSK_D2_exp1_library_LSK_d2_1	1	HSPC
	LK_D4_well2_exp1_library_LK_d4_2	HSPC	10	0.175675676	0.067532468	0.000920927		0.033175355	0.104477612	LK_LSK_D2_exp3_library_d2_5	0.000893088	HSPC		0.510638298	0.221198157	LSK_D2_exp1_library_LSK_d2_1	0.000119683	HSPC
	LK_D4_well2_exp1_library_LK_d4_2	HSPC	20	0.215686275	0.028571429	0.000301943		0.074074074	0.059701493	LK_LSK_D2_exp3_library_d2_5	0.000218894	HSPC		0.833333333	0.138248848	LSK_D2_exp1_library_LSK_d2_1	1.56108729730257e-05	HSPC
	LK_D4_well2_exp1_library_LK_d4_2	HSPC	30	0.304347826	0.018181818	0.000120777		0.157894737	0.044776119	LK_LSK_D2_exp3_library_d2_5	7.00460990889629e-05	HSPC		1	0.110599078	LSK_D2_exp1_library_LSK_d2_1	0	HSPC
	LK_D4_well2_exp1_library_LK_d4_2	HSPC	40	0.363636364	0.01038961	5.28400588034369e-05		0.285714286	0.029850746	LK_LSK_D2_exp3_library_d2_5	2.18894059653009e-05	HSPC		1	0.092165899	LSK_D2_exp1_library_LSK_d2_1	0	HSPC
	LK_D4_well2_exp1_library_LK_d4_2	HSPC	50	0.6	0.007792208	1.50971596581248e-05		0.25	0.014925373	LK_LSK_D2_exp3_library_d2_5	1.31336435791805e-05	HSPC		1	0.069124424	LSK_D2_exp1_library_LSK_d2_1	0	HSPC
	LK_D4_well2_exp1_library_LK_d4_2	HSPC	60	0.666666667	0.005194805	7.54857982906241e-06		0.5	0.014925373	LK_LSK_D2_exp3_library_d2_5	4.37788119306018e-06	HSPC		1	0.046082949	LSK_D2_exp1_library_LSK_d2_1	0	HSPC
	LK_D4_well2_exp1_library_LK_d4_2	HSPC	70	0.8	0.005194805	3.7742899145312e-06		1	0.014925373	LK_LSK_D2_exp3_library_d2_5	0	HSPC		1	0.032258065	LSK_D2_exp1_library_LSK_d2_1	0	HSPC
	LK_D4_well2_exp1_library_LK_d4_2	HSPC	80	1	0.003896104	0		1	0.014925373	LK_LSK_D2_exp3_library_d2_5	0	HSPC		1	0.023041475	LSK_D2_exp1_library_LSK_d2_1	0	HSPC
	LK_D4_well2_exp1_library_LK_d4_2	HSPC	90	1	0.002597403	0		NA	0	LK_LSK_D2_exp3_library_d2_5	0	HSPC		1	0.004608295	LSK_D2_exp1_library_LSK_d2_1	0	HSPC
	LK_D4_well2_exp1_library_LK_d4_2	HSPC	100	1	0.002597403	0		NA	0	LK_LSK_D2_exp3_library_d2_5	0	HSPC		NA	0	LSK_D2_exp1_library_LSK_d2_1	0	HSPC
	LK_LSK_D2_exp3_library_d2_1	HSPC	0	0.000323097	1	1		0.000564275	1	LSK_D2_exp1_library_LSK_d2_1	1	HSPC		0.00051918	1	LSK_D2_exp1_library_LSK_d2_2	1	HSPC
	LK_LSK_D2_exp3_library_d2_1	HSPC	10	0.0625	0.164179104	0.000795944		0.098360656	0.02764977	LSK_D2_exp1_library_LSK_d2_1	0.0001431	HSPC		0.439655172	0.152238806	LSK_D2_exp1_library_LSK_d2_2	0.000100789	HSPC
	LK_LSK_D2_exp3_library_d2_1	HSPC	20	0.11627907	0.074626866	0.000183308		0.333333333	0.013824885	LSK_D2_exp1_library_LSK_d2_1	1.56108729730257e-05	HSPC		0.695652174	0.095522388	LSK_D2_exp1_library_LSK_d2_2	2.1708354460214e-05	HSPC
	LK_LSK_D2_exp3_library_d2_1	HSPC	30	0.083333333	0.014925373	5.30629374677401e-05		0.5	0.00921659	LSK_D2_exp1_library_LSK_d2_1	5.2036243243419e-06	HSPC		0.88	0.065671642	LSK_D2_exp1_library_LSK_d2_2	4.65179024147443e-06	HSPC
	LK_LSK_D2_exp3_library_d2_1	HSPC	40	0	0	2.89434204369492e-05		0	0	LSK_D2_exp1_library_LSK_d2_1	2.60181216217095e-06	HSPC		0.9	0.026865672	LSK_D2_exp1_library_LSK_d2_2	1.55059674715814e-06	HSPC
	LK_LSK_D2_exp3_library_d2_1	HSPC	50	0	0	9.64780681231639e-06		NA	0	LSK_D2_exp1_library_LSK_d2_1	0	HSPC		0.857142857	0.017910448	LSK_D2_exp1_library_LSK_d2_2	1.55059674715814e-06	HSPC
	LK_LSK_D2_exp3_library_d2_1	HSPC	60	NA	0	0		NA	0	LSK_D2_exp1_library_LSK_d2_1	0	HSPC		0.833333333	0.014925373	LSK_D2_exp1_library_LSK_d2_2	1.55059674715814e-06	HSPC
	LK_LSK_D2_exp3_library_d2_1	HSPC	70	NA	0	0		NA	0	LSK_D2_exp1_library_LSK_d2_1	0	HSPC		1	0.011940299	LSK_D2_exp1_library_LSK_d2_2	0	HSPC
	LK_LSK_D2_exp3_library_d2_1	HSPC	80	NA	0	0		NA	0	LSK_D2_exp1_library_LSK_d2_1	0	HSPC		1	0.011940299	LSK_D2_exp1_library_LSK_d2_2	0	HSPC
	LK_LSK_D2_exp3_library_d2_1	HSPC	90	NA	0	0		NA	0	LSK_D2_exp1_library_LSK_d2_1	0	HSPC		1	0.008955224	LSK_D2_exp1_library_LSK_d2_2	0	HSPC
	LK_LSK_D2_exp3_library_d2_1	HSPC	100	NA	0	0		NA	0	LSK_D2_exp1_library_LSK_d2_1	0	HSPC		1	0.005970149	LSK_D2_exp1_library_LSK_d2_2	0	HSPC
	LK_LSK_D2_exp3_library_d2_2	HSPC	0	0.000277159	1	1		0.00051918	1	LSK_D2_exp1_library_LSK_d2_2	1	HSPC		0.000606045	1	LSK_D2_exp1_library_LSK_d2_3	1	HSPC
	LK_LSK_D2_exp3_library_d2_2	HSPC	10	0.081081081	0.3	0.000942603		0.118811881	0.035820896	LSK_D2_exp1_library_LSK_d2_2	0.000138003	HSPC		0.495327103	0.276041667	LSK_D2_exp1_library_LSK_d2_3	0.000170554	HSPC
	LK_LSK_D2_exp3_library_d2_2	HSPC	20	0.220588235	0.25	0.000244892		0.333333333	0.020895522	LSK_D2_exp1_library_LSK_d2_2	2.1708354460214e-05	HSPC		0.8125	0.203125	LSK_D2_exp1_library_LSK_d2_3	2.84256007276954e-05	HSPC
	LK_LSK_D2_exp3_library_d2_2	HSPC	30	0.4	0.166666667	6.9309035125819e-05		0.5	0.014925373	LSK_D2_exp1_library_LSK_d2_2	7.75298373579072e-06	HSPC		0.931034483	0.140625	LSK_D2_exp1_library_LSK_d2_3	6.31680016171008e-06	HSPC
	LK_LSK_D2_exp3_library_d2_2	HSPC	40	0.6	0.15	2.77236140503276e-05		0.8	0.011940299	LSK_D2_exp1_library_LSK_d2_2	1.55059674715814e-06	HSPC		0.952380952	0.104166667	LSK_D2_exp1_library_LSK_d2_3	3.15840008085504e-06	HSPC
	LK_LSK_D2_exp3_library_d2_2	HSPC	50	0.428571429	0.05	1.84824093668851e-05		1	0.011940299	LSK_D2_exp1_library_LSK_d2_2	0	HSPC		0.923076923	0.0625	LSK_D2_exp1_library_LSK_d2_3	3.15840008085504e-06	HSPC
	LK_LSK_D2_exp3_library_d2_2	HSPC	60	1	0.033333333	0		1	0.005970149	LSK_D2_exp1_library_LSK_d2_2	0	HSPC		1	0.041666667	LSK_D2_exp1_library_LSK_d2_3	0	HSPC
	LK_LSK_D2_exp3_library_d2_2	HSPC	70	1	0.016666667	0		1	0.005970149	LSK_D2_exp1_library_LSK_d2_2	0	HSPC		1	0.041666667	LSK_D2_exp1_library_LSK_d2_3	0	HSPC
	LK_LSK_D2_exp3_library_d2_2	HSPC	80	NA	0	0		1	0.005970149	LSK_D2_exp1_library_LSK_d2_2	0	HSPC		1	0.03125	LSK_D2_exp1_library_LSK_d2_3	0	HSPC
	LK_LSK_D2_exp3_library_d2_2	HSPC	90	NA	0	0		1	0.005970149	LSK_D2_exp1_library_LSK_d2_2	0	HSPC		1	0.015625	LSK_D2_exp1_library_LSK_d2_3	0	HSPC
	LK_LSK_D2_exp3_library_d2_2	HSPC	100	NA	0	0		1	0.002985075	LSK_D2_exp1_library_LSK_d2_2	0	HSPC		NA	0	LSK_D2_exp1_library_LSK_d2_3	0	HSPC
	LK_LSK_D2_exp3_library_d2_3	HSPC	0	0.000411166	1	1		0.000606045	1	LSK_D2_exp1_library_LSK_d2_3	1	HSPC		0.000259799	1	LSK_D2_exp2_library_d2A_1	1	HSPC
	LK_LSK_D2_exp3_library_d2_3	HSPC	10	0.082125604	0.226666667	0.001042049		0.117647059	0.041666667	LSK_D2_exp1_library_LSK_d2_3	0.000189504	HSPC		0.085294118	0.585858586	LSK_D2_exp2_library_d2A_1	0.001632694	HSPC
	LK_LSK_D2_exp3_library_d2_3	HSPC	20	0.20754717	0.146666667	0.000230348		0.416666667	0.026041667	LSK_D2_exp1_library_LSK_d2_3	2.21088005659853e-05	HSPC		0.264248705	0.515151515	LSK_D2_exp2_library_d2A_1	0.000372737	HSPC
	LK_LSK_D2_exp3_library_d2_3	HSPC	30	0.260869565	0.08	9.32360022596019e-05		0.6	0.015625	LSK_D2_exp1_library_LSK_d2_3	6.31680016171008e-06	HSPC		0.518518519	0.424242424	LSK_D2_exp2_library_d2A_1	0.000102371	HSPC
	LK_LSK_D2_exp3_library_d2_3	HSPC	40	0.375	0.08	5.48447072115306e-05		1	0.015625	LSK_D2_exp1_library_LSK_d2_3	0	HSPC		0.644067797	0.383838384	LSK_D2_exp2_library_d2A_1	5.51231016981853e-05	HSPC
	LK_LSK_D2_exp3_library_d2_3	HSPC	50	0.8	0.053333333	5.48447072115306e-06		1	0.015625	LSK_D2_exp1_library_LSK_d2_3	0	HSPC		0.761904762	0.323232323	LSK_D2_exp2_library_d2A_1	2.62490960467549e-05	HSPC
	LK_LSK_D2_exp3_library_d2_3	HSPC	60	0.666666667	0.026666667	5.48447072115306e-06		1	0.010416667	LSK_D2_exp1_library_LSK_d2_3	0	HSPC		0.757575758	0.252525253	LSK_D2_exp2_library_d2A_1	2.09992768374039e-05	HSPC
	LK_LSK_D2_exp3_library_d2_3	HSPC	70	1	0.026666667	0		1	0.010416667	LSK_D2_exp1_library_LSK_d2_3	0	HSPC		0.884615385	0.232323232	LSK_D2_exp2_library_d2A_1	7.87472881402647e-06	HSPC
	LK_LSK_D2_exp3_library_d2_3	HSPC	80	1	0.026666667	0		NA	0	LSK_D2_exp1_library_LSK_d2_3	0	HSPC		1	0.191919192	LSK_D2_exp2_library_d2A_1	0	HSPC
	LK_LSK_D2_exp3_library_d2_3	HSPC	90	1	0.026666667	0		NA	0	LSK_D2_exp1_library_LSK_d2_3	0	HSPC		1	0.121212121	LSK_D2_exp2_library_d2A_1	0	HSPC
	LK_LSK_D2_exp3_library_d2_3	HSPC	100	NA	0	0		NA	0	LSK_D2_exp1_library_LSK_d2_3	0	HSPC		1	0.03030303	LSK_D2_exp2_library_d2A_1	0	HSPC
	LK_LSK_D2_exp3_library_d2_4	HSPC	0	0.000332519	1	1		0.000259799	1	LSK_D2_exp2_library_d2A_1	1	HSPC		0.00020033	1	LSK_D2_exp2_library_d2A_2	1	HSPC
	LK_LSK_D2_exp3_library_d2_4	HSPC	10	0.047337278	0.173913043	0.001164203		0.014869888	0.121212121	LSK_D2_exp2_library_d2A_1	0.002086803	HSPC		0.07793345	0.473404255	LSK_D2_exp2_library_d2A_2	0.001122288	HSPC
	LK_LSK_D2_exp3_library_d2_4	HSPC	20	0.102040816	0.108695652	0.000318167		0.026785714	0.060606061	LSK_D2_exp2_library_d2A_1	0.00057223	HSPC		0.222591362	0.356382979	LSK_D2_exp2_library_d2A_2	0.000249397	HSPC
	LK_LSK_D2_exp3_library_d2_4	HSPC	30	0.16	0.086956522	0.000151853		0.045977011	0.04040404	LSK_D2_exp2_library_d2A_1	0.000217867	HSPC		0.404958678	0.260638298	LSK_D2_exp2_library_d2A_2	7.6737627656241e-05	HSPC
	LK_LSK_D2_exp3_library_d2_4	HSPC	40	0.2	0.065217391	8.67729152807104e-05		0.065217391	0.03030303	LSK_D2_exp2_library_d2A_1	0.000112871	HSPC		0.550724638	0.20212766	LSK_D2_exp2_library_d2A_2	3.30398119075482e-05	HSPC
	LK_LSK_D2_exp3_library_d2_4	HSPC	50	0.3	0.065217391	5.06175339137477e-05		0.08	0.02020202	LSK_D2_exp2_library_d2A_1	6.03729209075362e-05	HSPC		0.651162791	0.14893617	LSK_D2_exp2_library_d2A_2	1.59870057617169e-05	HSPC
	LK_LSK_D2_exp3_library_d2_4	HSPC	60	0.25	0.02173913	2.16932288201776e-05		0.2	0.02020202	LSK_D2_exp2_library_d2A_1	2.09992768374039e-05	HSPC		0.782608696	0.095744681	LSK_D2_exp2_library_d2A_2	5.32900192057229e-06	HSPC
	LK_LSK_D2_exp3_library_d2_4	HSPC	70	0.333333333	0.02173913	1.44621525467851e-05		0.222222222	0.02020202	LSK_D2_exp2_library_d2A_1	1.83743672327284e-05	HSPC		0.833333333	0.079787234	LSK_D2_exp2_library_d2A_2	3.19740115234338e-06	HSPC
	LK_LSK_D2_exp3_library_d2_4	HSPC	80	0	0	1.44621525467851e-05		0.2	0.01010101	LSK_D2_exp2_library_d2A_1	1.0499638418702e-05	HSPC		0.857142857	0.063829787	LSK_D2_exp2_library_d2A_2	2.13160076822892e-06	HSPC
	LK_LSK_D2_exp3_library_d2_4	HSPC	90	NA	0	0		0.333333333	0.01010101	LSK_D2_exp2_library_d2A_1	5.24981920935098e-06	HSPC		1	0.031914894	LSK_D2_exp2_library_d2A_2	0	HSPC
	LK_LSK_D2_exp3_library_d2_4	HSPC	100	NA	0	0		NA	0	LSK_D2_exp2_library_d2A_1	0	HSPC		1	0.010638298	LSK_D2_exp2_library_d2A_2	0	HSPC
	LK_LSK_D2_exp3_library_d2_5	HSPC	0	0.000293232	1	1		0.00020033	1	LSK_D2_exp2_library_d2A_2	1	HSPC		0.000232041	1	LSK_D2_exp2_library_d2A_3	1	HSPC
	LK_LSK_D2_exp3_library_d2_5	HSPC	10	0.055837563	0.164179104	0.000814286		0.013117284	0.090425532	LSK_D2_exp2_library_d2A_2	0.001363159	HSPC		0.097020626	0.437931034	LSK_D2_exp2_library_d2A_3	0.000945986	HSPC
	LK_LSK_D2_exp3_library_d2_5	HSPC	20	0.094594595	0.104477612	0.000293318		0.034285714	0.063829787	LSK_D2_exp2_library_d2A_2	0.000360241	HSPC		0.237333333	0.306896552	LSK_D2_exp2_library_d2A_3	0.000228893	HSPC
	LK_LSK_D2_exp3_library_d2_5	HSPC	30	0.121212121	0.059701493	0.000126959		0.090225564	0.063829787	LSK_D2_exp2_library_d2A_2	0.000128962	HSPC		0.347826087	0.193103448	LSK_D2_exp2_library_d2A_3	8.40342523612625e-05	HSPC
	LK_LSK_D2_exp3_library_d2_5	HSPC	40	0.25	0.059701493	5.25345743167222e-05		0.136363636	0.04787234	LSK_D2_exp2_library_d2A_2	6.07506218945241e-05	HSPC		0.445544554	0.155172414	LSK_D2_exp2_library_d2A_3	4.48182679260066e-05	HSPC
	LK_LSK_D2_exp3_library_d2_5	HSPC	50	0.222222222	0.029850746	3.06451683514213e-05		0.233333333	0.037234043	LSK_D2_exp2_library_d2A_2	2.45134088346325e-05	HSPC		0.492537313	0.113793103	LSK_D2_exp2_library_d2A_3	2.72110912407897e-05	HSPC
	LK_LSK_D2_exp3_library_d2_5	HSPC	60	0.4	0.029850746	1.31336435791805e-05		0.333333333	0.031914894	LSK_D2_exp2_library_d2A_2	1.27896046093735e-05	HSPC		0.634146341	0.089655172	LSK_D2_exp2_library_d2A_3	1.20048931944661e-05	HSPC
	LK_LSK_D2_exp3_library_d2_5	HSPC	70	0.4	0.029850746	1.31336435791805e-05		0.416666667	0.026595745	LSK_D2_exp2_library_d2A_2	7.46060268880121e-06	HSPC		0.68	0.05862069	LSK_D2_exp2_library_d2A_3	6.40260970371523e-06	HSPC
	LK_LSK_D2_exp3_library_d2_5	HSPC	80	0.666666667	0.029850746	4.37788119306018e-06		0.555555556	0.026595745	LSK_D2_exp2_library_d2A_2	4.26320153645783e-06	HSPC		0.631578947	0.04137931	LSK_D2_exp2_library_d2A_3	5.60228349075083e-06	HSPC
	LK_LSK_D2_exp3_library_d2_5	HSPC	90	1	0.014925373	0		0.8	0.021276596	LSK_D2_exp2_library_d2A_2	1.06580038411446e-06	HSPC		0.714285714	0.017241379	LSK_D2_exp2_library_d2A_3	1.60065242592881e-06	HSPC
	LK_LSK_D2_exp3_library_d2_5	HSPC	100	NA	0	0		1	0.015957447	LSK_D2_exp2_library_d2A_2	0	HSPC		1	0.006896552	LSK_D2_exp2_library_d2A_3	0	HSPC
	LK_LSK_D4_exp3_library_d4_all_1	HSPC	0	0.001534128	1	1		0.000232041	1	LSK_D2_exp2_library_d2A_3	1	HSPC		0.000146733	1	LSK_D2_exp2_library_d2A_4	1	HSPC
	LK_LSK_D4_exp3_library_d4_all_1	HSPC	10	0.067708333	0.213114754	0.004508703		0.020041465	0.1	LSK_D2_exp2_library_d2A_3	0.001134863	HSPC		0.059445178	0.308219178	LSK_D2_exp2_library_d2A_4	0.000715678	HSPC
	LK_LSK_D4_exp3_library_d4_all_1	HSPC	20	0.126582278	0.163934426	0.001737991		0.048648649	0.062068966	LSK_D2_exp2_library_d2A_3	0.000281715	HSPC		0.17302799	0.232876712	LSK_D2_exp2_library_d2A_4	0.00016334	HSPC
	LK_LSK_D4_exp3_library_d4_all_1	HSPC	30	0.166666667	0.114754098	0.00088159		0.078014184	0.037931034	LSK_D2_exp2_library_d2A_3	0.000104042	HSPC		0.337748344	0.174657534	LSK_D2_exp2_library_d2A_4	5.02583151754229e-05	HSPC
	LK_LSK_D4_exp3_library_d4_all_1	HSPC	40	0.230769231	0.098360656	0.000503766		0.134328358	0.031034483	LSK_D2_exp2_library_d2A_3	4.64189203519354e-05	HSPC		0.469135802	0.130136986	LSK_D2_exp2_library_d2A_4	2.16110755254318e-05	HSPC
	LK_LSK_D4_exp3_library_d4_all_1	HSPC	50	0.277777778	0.081967213	0.000327448		0.235294118	0.027586207	LSK_D2_exp2_library_d2A_3	2.08084815370745e-05	HSPC		0.566037736	0.102739726	LSK_D2_exp2_library_d2A_4	1.15594124903473e-05	HSPC
	LK_LSK_D4_exp3_library_d4_all_1	HSPC	60	0.333333333	0.049180328	0.00015113		0.208333333	0.017241379	LSK_D2_exp2_library_d2A_3	1.52061980463237e-05	HSPC		0.705882353	0.082191781	LSK_D2_exp2_library_d2A_4	5.02583151754229e-06	HSPC
	LK_LSK_D4_exp3_library_d4_all_1	HSPC	70	0.75	0.049180328	2.51882824110224e-05		0.266666667	0.013793103	LSK_D2_exp2_library_d2A_3	8.80358834260845e-06	HSPC		0.791666667	0.065068493	LSK_D2_exp2_library_d2A_4	2.51291575877114e-06	HSPC
	LK_LSK_D4_exp3_library_d4_all_1	HSPC	80	1	0.032786885	0		0.333333333	0.010344828	LSK_D2_exp2_library_d2A_3	4.80195727778643e-06	HSPC		0.857142857	0.04109589	LSK_D2_exp2_library_d2A_4	1.00516630350846e-06	HSPC
	LK_LSK_D4_exp3_library_d4_all_1	HSPC	90	NA	0	0		0.4	0.006896552	LSK_D2_exp2_library_d2A_3	2.40097863889321e-06	HSPC		1	0.02739726	LSK_D2_exp2_library_d2A_4	0	HSPC
	LK_LSK_D4_exp3_library_d4_all_1	HSPC	100	NA	0	0		0.5	0.003448276	LSK_D2_exp2_library_d2A_3	8.00326212964404e-07	HSPC		1	0.003424658	LSK_D2_exp2_library_d2A_4	0	HSPC
	LK_LSK_D4_exp3_library_d4_EPO_1	HSPC	0	0.002244392	1	1		0.000146733	1	LSK_D2_exp2_library_d2A_4	1	HSPC		0.000107024	1	LSK_D2_exp2_library_d2A_5	1	HSPC
	LK_LSK_D4_exp3_library_d4_EPO_1	HSPC	10	0.134556575	0.130563798	0.001888996		0.009569378	0.054794521	LSK_D2_exp2_library_d2A_4	0.000832278	HSPC		0.060640732	0.343042071	LSK_D2_exp2_library_d2A_5	0.000568777	HSPC
	LK_LSK_D4_exp3_library_d4_EPO_1	HSPC	20	0.1953125	0.074183976	0.000687515		0.024154589	0.034246575	LSK_D2_exp2_library_d2A_4	0.000203044	HSPC		0.167048055	0.236245955	LSK_D2_exp2_library_d2A_5	0.000126087	HSPC
	LK_LSK_D4_exp3_library_d4_EPO_1	HSPC	30	0.259259259	0.041543027	0.000266996		0.062068966	0.030821918	LSK_D2_exp2_library_d2A_4	6.83513086385751e-05	HSPC		0.294444444	0.171521036	LSK_D2_exp2_library_d2A_5	4.39918937141992e-05	HSPC
	LK_LSK_D4_exp3_library_d4_EPO_1	HSPC	40	0.3125	0.029673591	0.000146848		0.068493151	0.017123288	LSK_D2_exp2_library_d2A_4	3.41756543192876e-05	HSPC		0.446808511	0.13592233	LSK_D2_exp2_library_d2A_5	1.80124289223493e-05	HSPC
	LK_LSK_D4_exp3_library_d4_EPO_1	HSPC	50	0.4375	0.020771513	6.00740913793679e-05		0.108695652	0.017123288	LSK_D2_exp2_library_d2A_4	2.06059092219234e-05	HSPC		0.576923077	0.097087379	LSK_D2_exp2_library_d2A_5	7.62064300560931e-06	HSPC
	LK_LSK_D4_exp3_library_d4_EPO_1	HSPC	60	0.363636364	0.011869436	4.67242932950639e-05		0.148148148	0.01369863	LSK_D2_exp2_library_d2A_4	1.15594124903473e-05	HSPC		0.666666667	0.051779935	LSK_D2_exp2_library_d2A_5	2.77114291113066e-06	HSPC
	LK_LSK_D4_exp3_library_d4_EPO_1	HSPC	70	0.333333333	0.002967359	1.3349798084304e-05		0.166666667	0.010273973	LSK_D2_exp2_library_d2A_4	7.53874727631343e-06	HSPC		0.764705882	0.042071197	LSK_D2_exp2_library_d2A_5	1.38557145556533e-06	HSPC
	LK_LSK_D4_exp3_library_d4_EPO_1	HSPC	80	0	0	1.3349798084304e-05		0.083333333	0.003424658	LSK_D2_exp2_library_d2A_4	5.52841466929652e-06	HSPC		0.8	0.038834951	LSK_D2_exp2_library_d2A_5	1.039178591674e-06	HSPC
	LK_LSK_D4_exp3_library_d4_EPO_1	HSPC	90	0	0	6.67489904215199e-06		0	0	LSK_D2_exp2_library_d2A_4	3.01549891052537e-06	HSPC		0.818181818	0.029126214	LSK_D2_exp2_library_d2A_5	6.92785727782665e-07	HSPC
	LK_LSK_D4_exp3_library_d4_EPO_1	HSPC	100	NA	0	0		0	0	LSK_D2_exp2_library_d2A_4	1.00516630350846e-06	HSPC		0.8	0.012944984	LSK_D2_exp2_library_d2A_5	3.46392863891332e-07	HSPC
	LK_LSK_D4_exp3_library_d4_EPO_2	HSPC	0	0.002068303	1	1		0.000107024	1	LSK_D2_exp2_library_d2A_5	1	HSPC		0.0002267	1	LSK_D2_exp2_library_d2B_1	1	HSPC
	LK_LSK_D4_exp3_library_d4_EPO_2	HSPC	10	0.123778502	0.128378378	0.001883536		0.01448468	0.084142395	LSK_D2_exp2_library_d2A_5	0.000612769	HSPC		0.079545455	0.457286432	LSK_D2_exp2_library_d2B_1	0.001199845	HSPC
	LK_LSK_D4_exp3_library_d4_EPO_2	HSPC	20	0.21978022	0.067567568	0.000497141		0.035128806	0.048543689	LSK_D2_exp2_library_d2A_5	0.000142714	HSPC		0.23630137	0.346733668	LSK_D2_exp2_library_d2B_1	0.000254098	HSPC
	LK_LSK_D4_exp3_library_d4_EPO_2	HSPC	30	0.289473684	0.037162162	0.000189054		0.059602649	0.029126214	LSK_D2_exp2_library_d2A_5	4.91877866725692e-05	HSPC		0.415384615	0.271356784	LSK_D2_exp2_library_d2B_1	8.65984855520112e-05	HSPC
	LK_LSK_D4_exp3_library_d4_EPO_2	HSPC	40	0.333333333	0.027027027	0.000112032		0.073170732	0.019417476	LSK_D2_exp2_library_d2A_5	2.63258576557413e-05	HSPC		0.517241379	0.226130653	LSK_D2_exp2_library_d2B_1	4.78570578050588e-05	HSPC
	LK_LSK_D4_exp3_library_d4_EPO_2	HSPC	50	0.263157895	0.016891892	9.80278889344018e-05		0.113636364	0.01618123	LSK_D2_exp2_library_d2A_5	1.3509321691762e-05	HSPC		0.629032258	0.195979899	LSK_D2_exp2_library_d2B_1	2.6207436417056e-05	HSPC
	LK_LSK_D4_exp3_library_d4_EPO_2	HSPC	60	0.2	0.006756757	5.60159365339439e-05		0.192307692	0.01618123	LSK_D2_exp2_library_d2A_5	7.27425014171798e-06	HSPC		0.717948718	0.140703518	LSK_D2_exp2_library_d2B_1	1.25339913298964e-05	HSPC
	LK_LSK_D4_exp3_library_d4_EPO_2	HSPC	70	0.5	0.006756757	1.4003984133486e-05		0.230769231	0.009708738	LSK_D2_exp2_library_d2A_5	3.46392863891332e-06	HSPC		0.92	0.115577889	LSK_D2_exp2_library_d2B_1	2.27890751452661e-06	HSPC
	LK_LSK_D4_exp3_library_d4_EPO_2	HSPC	80	NA	0	0		0.375	0.009708738	LSK_D2_exp2_library_d2A_5	1.73196431945666e-06	HSPC		0.875	0.070351759	LSK_D2_exp2_library_d2B_1	2.27890751452661e-06	HSPC
	LK_LSK_D4_exp3_library_d4_EPO_2	HSPC	90	NA	0	0		0.4	0.006472492	LSK_D2_exp2_library_d2A_5	1.039178591674e-06	HSPC		0.818181818	0.045226131	LSK_D2_exp2_library_d2B_1	2.27890751452661e-06	HSPC
	LK_LSK_D4_exp3_library_d4_EPO_2	HSPC	100	NA	0	0		0.666666667	0.006472492	LSK_D2_exp2_library_d2A_5	3.46392863891332e-07	HSPC		1	0.020100503	LSK_D2_exp2_library_d2B_1	0	HSPC
	LK_LSK_D4_exp3_library_d4_G_1	HSPC	0	0.001248893	1	1		0.0002267	1	LSK_D2_exp2_library_d2B_1	1	HSPC		0.000152886	1	LSK_D2_exp2_library_d2B_2	1	HSPC
	LK_LSK_D4_exp3_library_d4_G_1	HSPC	10	0.135036496	0.147410359	0.001180708		0.019825535	0.125628141	LSK_D2_exp2_library_d2B_1	0.001408365	HSPC		0.075525813	0.54109589	LSK_D2_exp2_library_d2B_2	0.001012761	HSPC
	LK_LSK_D4_exp3_library_d4_G_1	HSPC	20	0.224299065	0.09561753	0.000413497		0.050561798	0.090452261	LSK_D2_exp2_library_d2B_1	0.000385135	HSPC		0.259259259	0.431506849	LSK_D2_exp2_library_d2B_2	0.000188518	HSPC
	LK_LSK_D4_exp3_library_d4_G_1	HSPC	30	0.352941176	0.071713147	0.000164402		0.100719424	0.070351759	LSK_D2_exp2_library_d2B_1	0.000142432	HSPC		0.459677419	0.390410959	LSK_D2_exp2_library_d2B_2	7.01705878410081e-05	HSPC
	LK_LSK_D4_exp3_library_d4_G_1	HSPC	40	0.424242424	0.055776892	9.4655925710044e-05		0.114754098	0.035175879	LSK_D2_exp2_library_d2B_1	6.15305028922185e-05	HSPC		0.62195122	0.349315068	LSK_D2_exp2_library_d2B_2	3.24669884040485e-05	HSPC
	LK_LSK_D4_exp3_library_d4_G_1	HSPC	50	0.5	0.03187251	3.98551266147554e-05		0.114285714	0.020100503	LSK_D2_exp2_library_d2B_1	3.53230664751625e-05	HSPC		0.785714286	0.301369863	LSK_D2_exp2_library_d2B_2	1.25678664789865e-05	HSPC
	LK_LSK_D4_exp3_library_d4_G_1	HSPC	60	0.75	0.023904382	9.96378165368884e-06		0.1875	0.015075377	LSK_D2_exp2_library_d2B_1	1.4812898844423e-05	HSPC		0.829268293	0.232876712	LSK_D2_exp2_library_d2B_2	7.33125544607547e-06	HSPC
	LK_LSK_D4_exp3_library_d4_G_1	HSPC	70	0.833333333	0.019920319	4.98189082684442e-06		0.333333333	0.015075377	LSK_D2_exp2_library_d2B_1	6.83672254357983e-06	HSPC		0.838709677	0.178082192	LSK_D2_exp2_library_d2B_2	5.23661103291105e-06	HSPC
	LK_LSK_D4_exp3_library_d4_G_1	HSPC	80	1	0.015936255	0		0.6	0.015075377	LSK_D2_exp2_library_d2B_1	2.27890751452661e-06	HSPC		0.866666667	0.089041096	LSK_D2_exp2_library_d2B_2	2.09464441316442e-06	HSPC
	LK_LSK_D4_exp3_library_d4_G_1	HSPC	90	1	0.003984064	0		0.5	0.005025126	LSK_D2_exp2_library_d2B_1	1.13945375726331e-06	HSPC		0.857142857	0.04109589	LSK_D2_exp2_library_d2B_2	1.04732220658221e-06	HSPC
	LK_LSK_D4_exp3_library_d4_G_1	HSPC	100	1	0.003984064	0		NA	0	LSK_D2_exp2_library_d2B_1	0	HSPC		NA	0	LSK_D2_exp2_library_d2B_2	0	HSPC
	LK_LSK_D4_exp3_library_d4_G_2	HSPC	0	0.001003048	1	1		0.000152886	1	LSK_D2_exp2_library_d2B_2	1	HSPC		0.000138109	1	LSK_D2_exp2_library_d2B_3	1	HSPC
	LK_LSK_D4_exp3_library_d4_G_2	HSPC	10	0.071005917	0.115384615	0.001515737		0.013675214	0.109589041	LSK_D2_exp2_library_d2B_2	0.00120861	HSPC		0.067901235	0.396396396	LSK_D2_exp2_library_d2B_3	0.000751617	HSPC
	LK_LSK_D4_exp3_library_d4_G_2	HSPC	20	0.11627907	0.072115385	0.000550299		0.029801325	0.061643836	LSK_D2_exp2_library_d2B_2	0.000306865	HSPC		0.165242165	0.261261261	LSK_D2_exp2_library_d2B_3	0.000182304	HSPC
	LK_LSK_D4_exp3_library_d4_G_2	HSPC	30	0.219512195	0.043269231	0.00015447		0.038095238	0.02739726	LSK_D2_exp2_library_d2B_2	0.00010578	HSPC		0.313868613	0.193693694	LSK_D2_exp2_library_d2B_3	5.84867183817845e-05	HSPC
	LK_LSK_D4_exp3_library_d4_G_2	HSPC	40	0.35	0.033653846	6.27534273025681e-05		0.063829787	0.020547945	LSK_D2_exp2_library_d2B_2	4.60821770896173e-05	HSPC		0.409638554	0.153153153	LSK_D2_exp2_library_d2B_3	3.04877574543345e-05	HSPC
	LK_LSK_D4_exp3_library_d4_G_2	HSPC	50	0.636363636	0.033653846	1.93087468623286e-05		0.090909091	0.01369863	LSK_D2_exp2_library_d2B_2	2.09464441316442e-05	HSPC		0.509803922	0.117117117	LSK_D2_exp2_library_d2B_3	1.55549782930278e-05	HSPC
	LK_LSK_D4_exp3_library_d4_G_2	HSPC	60	0.625	0.024038462	1.44815601467465e-05		0.133333333	0.01369863	LSK_D2_exp2_library_d2B_2	1.36151886855687e-05	HSPC		0.7	0.094594595	LSK_D2_exp2_library_d2B_3	5.59979218549001e-06	HSPC
	LK_LSK_D4_exp3_library_d4_G_2	HSPC	70	0.666666667	0.019230769	9.65437343116432e-06		0	0	LSK_D2_exp2_library_d2B_2	6.28393323949326e-06	HSPC		0.684210526	0.058558559	LSK_D2_exp2_library_d2B_3	3.73319479032667e-06	HSPC
	LK_LSK_D4_exp3_library_d4_G_2	HSPC	80	0.666666667	0.009615385	4.82718671558216e-06		0	0	LSK_D2_exp2_library_d2B_2	2.09464441316442e-06	HSPC		0.666666667	0.027027027	LSK_D2_exp2_library_d2B_3	1.86659739516334e-06	HSPC
	LK_LSK_D4_exp3_library_d4_G_2	HSPC	90	1	0.009615385	0		0	0	LSK_D2_exp2_library_d2B_2	2.09464441316442e-06	HSPC		0.666666667	0.018018018	LSK_D2_exp2_library_d2B_3	1.24439826344222e-06	HSPC
	LK_LSK_D4_exp3_library_d4_G_2	HSPC	100	NA	0	0		0	0	LSK_D2_exp2_library_d2B_2	1.04732220658221e-06	HSPC		NA	0	LSK_D2_exp2_library_d2B_3	0	HSPC
	LK_LSK_D4_exp3_library_d4_G_3	HSPC	0	0.00118111	1	1		0.000138109	1	LSK_D2_exp2_library_d2B_3	1	HSPC		0.000109632	1	LSK_D2_exp2_library_d2B_4	1	HSPC
	LK_LSK_D4_exp3_library_d4_G_3	HSPC	10	0.085918854	0.09	0.00113225		0.007741027	0.04954955	LSK_D2_exp2_library_d2B_3	0.000877301	HSPC		0.070996979	0.502673797	LSK_D2_exp2_library_d2B_4	0.000721189	HSPC
	LK_LSK_D4_exp3_library_d4_G_3	HSPC	20	0.136363636	0.045	0.000337014		0.026162791	0.040540541	LSK_D2_exp2_library_d2B_3	0.000208437	HSPC		0.219814241	0.379679144	LSK_D2_exp2_library_d2B_4	0.000147756	HSPC
	LK_LSK_D4_exp3_library_d4_G_3	HSPC	30	0.218181818	0.03	0.000127119		0.046296296	0.022522523	LSK_D2_exp2_library_d2B_3	6.40865105672745e-05	HSPC		0.388888889	0.262032086	LSK_D2_exp2_library_d2B_4	4.51475871692903e-05	HSPC
	LK_LSK_D4_exp3_library_d4_G_3	HSPC	40	0.366666667	0.0275	5.61690629669977e-05		0.036363636	0.009009009	LSK_D2_exp2_library_d2B_3	3.29765539812189e-05	HSPC		0.533333333	0.213903743	LSK_D2_exp2_library_d2B_4	2.05216305314956e-05	HSPC
	LK_LSK_D4_exp3_library_d4_G_3	HSPC	50	0.391304348	0.0225	4.13877306072615e-05		0.041666667	0.004504505	LSK_D2_exp2_library_d2B_3	1.43105800295856e-05	HSPC		0.6	0.160427807	LSK_D2_exp2_library_d2B_4	1.17266460179975e-05	HSPC
	LK_LSK_D4_exp3_library_d4_G_3	HSPC	60	0.5	0.02	2.3650131775578e-05		0.071428571	0.004504505	LSK_D2_exp2_library_d2B_3	8.08858871237445e-06	HSPC		0.675675676	0.13368984	LSK_D2_exp2_library_d2B_4	7.03598761079848e-06	HSPC
	LK_LSK_D4_exp3_library_d4_G_3	HSPC	70	0.545454545	0.015	1.47813323597362e-05		0.083333333	0.004504505	LSK_D2_exp2_library_d2B_3	6.84419044893223e-06	HSPC		0.7	0.112299465	LSK_D2_exp2_library_d2B_4	5.27699070809886e-06	HSPC
	LK_LSK_D4_exp3_library_d4_G_3	HSPC	80	1	0.01	0		0	0	LSK_D2_exp2_library_d2B_3	3.73319479032667e-06	HSPC		0.761904762	0.085561497	LSK_D2_exp2_library_d2B_4	2.93166150449937e-06	HSPC
	LK_LSK_D4_exp3_library_d4_G_3	HSPC	90	1	0.005	0		0	0	LSK_D2_exp2_library_d2B_3	3.11099565860556e-06	HSPC		0.666666667	0.032085561	LSK_D2_exp2_library_d2B_4	1.75899690269962e-06	HSPC
	LK_LSK_D4_exp3_library_d4_G_3	HSPC	100	1	0.0025	0		NA	0	LSK_D2_exp2_library_d2B_3	0	HSPC		0.5	0.005347594	LSK_D2_exp2_library_d2B_4	5.86332300899873e-07	HSPC
	LK_LSK_D4_exp3_library_d4_M_1	HSPC	0	0.001138657	1	1		0.000109632	1	LSK_D2_exp2_library_d2B_4	1	HSPC		0.000129253	1	LSK_D2_exp2_library_d2B_5	1	HSPC
	LK_LSK_D4_exp3_library_d4_M_1	HSPC	10	0.090185676	0.123636364	0.001421835		0.013148789	0.101604278	LSK_D2_exp2_library_d2B_4	0.00083611	HSPC		0.077642657	0.506097561	LSK_D2_exp2_library_d2B_5	0.000777198	HSPC
	LK_LSK_D4_exp3_library_d4_M_1	HSPC	20	0.138686131	0.069090909	0.000489145		0.032544379	0.058823529	LSK_D2_exp2_library_d2B_4	0.000191731	HSPC		0.220735786	0.402439024	LSK_D2_exp2_library_d2B_5	0.000183658	HSPC
	LK_LSK_D4_exp3_library_d4_M_1	HSPC	30	0.282608696	0.047272727	0.000136795		0.06557377	0.042780749	LSK_D2_exp2_library_d2B_4	6.68418823025856e-05	HSPC		0.433070866	0.335365854	LSK_D2_exp2_library_d2B_5	5.67527719196743e-05	HSPC
	LK_LSK_D4_exp3_library_d4_M_1	HSPC	40	0.4	0.036363636	6.21793875330328e-05		0.107692308	0.037433155	LSK_D2_exp2_library_d2B_4	3.40072734521927e-05	HSPC		0.573033708	0.31097561	LSK_D2_exp2_library_d2B_5	2.99528518464948e-05	HSPC
	LK_LSK_D4_exp3_library_d4_M_1	HSPC	50	0.5	0.025454545	2.90170475154153e-05		0.137931034	0.021390374	LSK_D2_exp2_library_d2B_4	1.46583075224968e-05	HSPC		0.671875	0.262195122	LSK_D2_exp2_library_d2B_5	1.6552891809905e-05	HSPC
	LK_LSK_D4_exp3_library_d4_M_1	HSPC	60	0.714285714	0.018181818	8.29058500440437e-06		0.157894737	0.016042781	LSK_D2_exp2_library_d2B_4	9.38131681439798e-06	HSPC		0.666666667	0.195121951	LSK_D2_exp2_library_d2B_5	1.2611727093261e-05	HSPC
	LK_LSK_D4_exp3_library_d4_M_1	HSPC	70	0.75	0.010909091	4.14529250220219e-06		0.176470588	0.016042781	LSK_D2_exp2_library_d2B_4	8.20865221259823e-06	HSPC		0.774193548	0.146341463	LSK_D2_exp2_library_d2B_5	5.51763060330167e-06	HSPC
	LK_LSK_D4_exp3_library_d4_M_1	HSPC	80	0.666666667	0.007272727	4.14529250220219e-06		0.153846154	0.010695187	LSK_D2_exp2_library_d2B_4	6.44965530989861e-06	HSPC		0.95	0.115853659	LSK_D2_exp2_library_d2B_5	7.8823294332881e-07	HSPC
	LK_LSK_D4_exp3_library_d4_M_1	HSPC	90	NA	0	0		0	0	LSK_D2_exp2_library_d2B_4	4.69065840719899e-06	HSPC		0.923076923	0.073170732	LSK_D2_exp2_library_d2B_5	7.8823294332881e-07	HSPC
	LK_LSK_D4_exp3_library_d4_M_1	HSPC	100	NA	0	0		0	0	LSK_D2_exp2_library_d2B_4	1.75899690269962e-06	HSPC		1	0.018292683	LSK_D2_exp2_library_d2B_5	0	HSPC
	LK_LSK_D4_exp3_library_d4_M_2	HSPC	0	0.00111666	1	1		0.000129253	1	LSK_D2_exp2_library_d2B_5	1	HSPC		0.003083586	1	Wehling1	1	HSC
	LK_LSK_D4_exp3_library_d4_M_2	HSPC	10	0.064139942	0.094420601	0.001540122		0.018196203	0.140243902	LSK_D2_exp2_library_d2B_5	0.000978197	HSPC		0.666666667	0.632352941	Wehling1	0.000977973	HSC
	LK_LSK_D4_exp3_library_d4_M_2	HSPC	20	0.145833333	0.060085837	0.000393427		0.050909091	0.085365854	LSK_D2_exp2_library_d2B_5	0.000205729	HSPC		0.787878788	0.573529412	Wehling1	0.000477615	HSC
	LK_LSK_D4_exp3_library_d4_M_2	HSPC	30	0.225806452	0.030042918	0.000115149		0.094117647	0.048780488	LSK_D2_exp2_library_d2B_5	6.06939366363184e-05	HSPC		0.896103896	0.507352941	Wehling1	0.000181948	HSC
	LK_LSK_D4_exp3_library_d4_M_2	HSPC	40	0.333333333	0.021459227	4.7978889288713e-05		0.113207547	0.036585366	LSK_D2_exp2_library_d2B_5	3.70469483364541e-05	HSPC		0.924242424	0.448529412	Wehling1	0.000113718	HSC
	LK_LSK_D4_exp3_library_d4_M_2	HSPC	50	0.375	0.012875536	2.39894446443565e-05		0.176470588	0.036585366	LSK_D2_exp2_library_d2B_5	2.20705224132067e-05	HSPC		0.943396226	0.367647059	Wehling1	6.82306651352673e-05	HSC
	LK_LSK_D4_exp3_library_d4_M_2	HSPC	60	0.333333333	0.004291845	9.59577785774259e-06		0.3	0.036585366	LSK_D2_exp2_library_d2B_5	1.10352612066033e-05	HSPC		0.977272727	0.316176471	Wehling1	2.27435550450891e-05	HSC
	LK_LSK_D4_exp3_library_d4_M_2	HSPC	70	0.333333333	0.004291845	9.59577785774259e-06		0.333333333	0.024390244	LSK_D2_exp2_library_d2B_5	6.30586354663048e-06	HSPC		0.96969697	0.235294118	Wehling1	2.27435550450891e-05	HSC
	LK_LSK_D4_exp3_library_d4_M_2	HSPC	80	0	0	4.7978889288713e-06		0.4	0.024390244	LSK_D2_exp2_library_d2B_5	4.72939765997286e-06	HSPC		1	0.198529412	Wehling1	0	HSC
	LK_LSK_D4_exp3_library_d4_M_2	HSPC	90	NA	0	0		0.4	0.012195122	LSK_D2_exp2_library_d2B_5	2.36469882998643e-06	HSPC		1	0.117647059	Wehling1	0	HSC
	LK_LSK_D4_exp3_library_d4_M_2	HSPC	100	NA	0	0		0	0	LSK_D2_exp2_library_d2B_5	7.8823294332881e-07	HSPC		1	0.022058824	Wehling1	0	HSC
	LK_LSK_D4_exp3_library_d4_M_3	HSPC	0	0.001150447	1	1		0.003083586	1	Wehling1	1	HSC		0.004261364	1	Wehling2	1	HSC
	LK_LSK_D4_exp3_library_d4_M_3	HSPC	10	0.097852029	0.122754491	0.001303502		0.405660377	0.316176471	Wehling1	0.001432844	HSC		0.603174603	0.575757576	Wehling2	0.001621061	HSC
	LK_LSK_D4_exp3_library_d4_M_3	HSPC	20	0.178861789	0.065868263	0.00034829		0.615384615	0.235294118	Wehling1	0.000454871	HSC		0.727272727	0.484848485	Wehling2	0.000778109	HSC
	LK_LSK_D4_exp3_library_d4_M_3	HSPC	30	0.224489796	0.032934132	0.00013104		0.75	0.176470588	Wehling1	0.000181948	HSC		0.837837838	0.46969697	Wehling2	0.000389055	HSC
	LK_LSK_D4_exp3_library_d4_M_3	HSPC	40	0.172413793	0.01497006	8.27620453260135e-05		0.782608696	0.132352941	Wehling1	0.000113718	HSC		0.878787879	0.439393939	Wehling2	0.00025937	HSC
	LK_LSK_D4_exp3_library_d4_M_3	HSPC	50	0.238095238	0.01497006	5.5174696884009e-05		0.846153846	0.080882353	Wehling1	4.54871100901782e-05	HSC		0.888888889	0.363636364	Wehling2	0.000194527	HSC
	LK_LSK_D4_exp3_library_d4_M_3	HSPC	60	0.333333333	0.008982036	2.06905113315034e-05		0.8	0.058823529	Wehling1	4.54871100901782e-05	HSC		0.958333333	0.348484848	Wehling2	6.4842432888082e-05	HSC
	LK_LSK_D4_exp3_library_d4_M_3	HSPC	70	0.5	0.002994012	3.44841855525056e-06		1	0.022058824	Wehling1	0	HSC		0.952380952	0.303030303	Wehling2	6.4842432888082e-05	HSC
	LK_LSK_D4_exp3_library_d4_M_3	HSPC	80	1	0.002994012	0		1	0.007352941	Wehling1	0	HSC		0.947368421	0.272727273	Wehling2	6.4842432888082e-05	HSC
	LK_LSK_D4_exp3_library_d4_M_3	HSPC	90	NA	0	0		NA	0	Wehling1	0	HSC		1	0.212121212	Wehling2	0	HSC
	LK_LSK_D4_exp3_library_d4_M_3	HSPC	100	NA	0	0		NA	0	Wehling1	0	HSC		1	0.090909091	Wehling2	0	HSC
	LK_LSK_D4_exp3_library_d4_SCF_1	HSPC	0	0.001001075	1	1		0.004261364	1	Wehling2	1	HSC
	LK_LSK_D4_exp3_library_d4_SCF_1	HSPC	10	0.055408971	0.115384615	0.001971121		0.416666667	0.378787879	Wehling2	0.002269485	HSC
	LK_LSK_D4_exp3_library_d4_SCF_1	HSPC	20	0.090163934	0.06043956	0.000611158		0.55	0.333333333	Wehling2	0.001167164	HSC
	LK_LSK_D4_exp3_library_d4_SCF_1	HSPC	30	0.128205128	0.027472527	0.000187201		0.5625	0.272727273	Wehling2	0.000907794	HSC
	LK_LSK_D4_exp3_library_d4_SCF_1	HSPC	40	0.25	0.027472527	8.25888862888684e-05		0.571428571	0.242424242	Wehling2	0.000778109	HSC
	LK_LSK_D4_exp3_library_d4_SCF_1	HSPC	50	0.4	0.021978022	3.30355545155474e-05		0.647058824	0.166666667	Wehling2	0.000389055	HSC
	LK_LSK_D4_exp3_library_d4_SCF_1	HSPC	60	0.5	0.016483516	1.65177772577737e-05		0.642857143	0.136363636	Wehling2	0.000324212	HSC
	LK_LSK_D4_exp3_library_d4_SCF_1	HSPC	70	1	0.016483516	0		0.727272727	0.121212121	Wehling2	0.000194527	HSC
	LK_LSK_D4_exp3_library_d4_SCF_1	HSPC	80	1	0.010989011	0		0.7	0.106060606	Wehling2	0.000194527	HSC
	LK_LSK_D4_exp3_library_d4_SCF_1	HSPC	90	1	0.010989011	0		0	0	Wehling2	6.4842432888082e-05	HSC
	LK_LSK_D4_exp3_library_d4_SCF_1	HSPC	100	NA	0	0		NA	0	Wehling2	0	HSC
	LK_LSK_D4_exp3_library_d4_SCF_2	HSPC	0	0.000951302	1	1
	LK_LSK_D4_exp3_library_d4_SCF_2	HSPC	10	0.044989775	0.071197411	0.001439097
	LK_LSK_D4_exp3_library_d4_SCF_2	HSPC	20	0.060606061	0.025889968	0.000382116
	LK_LSK_D4_exp3_library_d4_SCF_2	HSPC	30	0.12	0.019417476	0.000135589
	LK_LSK_D4_exp3_library_d4_SCF_2	HSPC	40	0.096774194	0.009708738	8.62842016708319e-05
	LK_LSK_D4_exp3_library_d4_SCF_2	HSPC	50	0.142857143	0.006472492	3.69789435732137e-05
	LK_LSK_D4_exp3_library_d4_SCF_2	HSPC	60	0	0	1.84894717866068e-05
	LK_LSK_D4_exp3_library_d4_SCF_2	HSPC	70	0	0	9.24473589330342e-06
	LK_LSK_D4_exp3_library_d4_SCF_2	HSPC	80	NA	0	0
	LK_LSK_D4_exp3_library_d4_SCF_2	HSPC	90	NA	0	0
	LK_LSK_D4_exp3_library_d4_SCF_2	HSPC	100	NA	0	0
	LK_LSK_D4_exp3_library_d4_SCF_3	HSPC	0	0.000908888	1	1
	LK_LSK_D4_exp3_library_d4_SCF_3	HSPC	10	0.052966102	0.054466231	0.000885932
	LK_LSK_D4_exp3_library_d4_SCF_3	HSPC	20	0.090909091	0.026143791	0.000237834
	LK_LSK_D4_exp3_library_d4_SCF_3	HSPC	30	0.106382979	0.010893246	8.32419158721523e-05
	LK_LSK_D4_exp3_library_d4_SCF_3	HSPC	40	0.105263158	0.004357298	3.36931564244426e-05
	LK_LSK_D4_exp3_library_d4_SCF_3	HSPC	50	0.1	0.002178649	1.78375534011755e-05
	LK_LSK_D4_exp3_library_d4_SCF_3	HSPC	60	0	0	9.90975188954194e-06
	LK_LSK_D4_exp3_library_d4_SCF_3	HSPC	70	0	0	3.96390075581678e-06
	LK_LSK_D4_exp3_library_d4_SCF_3	HSPC	80	0	0	1.98195037790839e-06
	LK_LSK_D4_exp3_library_d4_SCF_3	HSPC	90	NA	0	0
	LK_LSK_D4_exp3_library_d4_SCF_3	HSPC	100	NA	0	0
	LSK_D2_exp1_library_LSK_d2_1	HSPC	0	0.000564275	1	1
	LSK_D2_exp1_library_LSK_d2_1	HSPC	10	0.076923077	0.023041475	0.000156109
	LSK_D2_exp1_library_LSK_d2_1	HSPC	20	0.1875	0.013824885	3.38235581082224e-05
	LSK_D2_exp1_library_LSK_d2_1	HSPC	30	0.166666667	0.004608295	1.30090608108548e-05
	LSK_D2_exp1_library_LSK_d2_1	HSPC	40	0.2	0.004608295	1.04072486486838e-05
	LSK_D2_exp1_library_LSK_d2_1	HSPC	50	0.5	0.004608295	2.60181216217095e-06
	LSK_D2_exp1_library_LSK_d2_1	HSPC	60	0	0	2.60181216217095e-06
	LSK_D2_exp1_library_LSK_d2_1	HSPC	70	NA	0	0
	LSK_D2_exp1_library_LSK_d2_1	HSPC	80	NA	0	0
	LSK_D2_exp1_library_LSK_d2_1	HSPC	90	NA	0	0
	LSK_D2_exp1_library_LSK_d2_1	HSPC	100	NA	0	0
	LSK_D2_exp1_library_LSK_d2_2	HSPC	0	0.00051918	1	1
	LSK_D2_exp1_library_LSK_d2_2	HSPC	10	0.198198198	0.065671642	0.000138003
	LSK_D2_exp1_library_LSK_d2_2	HSPC	20	0.40625	0.03880597	2.94613381960047e-05
	LSK_D2_exp1_library_LSK_d2_2	HSPC	30	0.466666667	0.020895522	1.24047739772652e-05
	LSK_D2_exp1_library_LSK_d2_2	HSPC	40	0.7	0.020895522	4.65179024147443e-06
	LSK_D2_exp1_library_LSK_d2_2	HSPC	50	0.666666667	0.011940299	3.10119349431629e-06
	LSK_D2_exp1_library_LSK_d2_2	HSPC	60	0.75	0.008955224	1.55059674715814e-06
	LSK_D2_exp1_library_LSK_d2_2	HSPC	70	0.666666667	0.005970149	1.55059674715814e-06
	LSK_D2_exp1_library_LSK_d2_2	HSPC	80	0.666666667	0.005970149	1.55059674715814e-06
	LSK_D2_exp1_library_LSK_d2_2	HSPC	90	1	0.005970149	0
	LSK_D2_exp1_library_LSK_d2_2	HSPC	100	NA	0	0
	LSK_D2_exp1_library_LSK_d2_3	HSPC	0	0.000606045	1	1
	LSK_D2_exp1_library_LSK_d2_3	HSPC	10	0.125	0.046875	0.000198979
	LSK_D2_exp1_library_LSK_d2_3	HSPC	20	0.315789474	0.03125	4.10592010511155e-05
	LSK_D2_exp1_library_LSK_d2_3	HSPC	30	0.714285714	0.026041667	6.31680016171008e-06
	LSK_D2_exp1_library_LSK_d2_3	HSPC	40	1	0.026041667	0
	LSK_D2_exp1_library_LSK_d2_3	HSPC	50	1	0.010416667	0
	LSK_D2_exp1_library_LSK_d2_3	HSPC	60	1	0.010416667	0
	LSK_D2_exp1_library_LSK_d2_3	HSPC	70	1	0.010416667	0
	LSK_D2_exp1_library_LSK_d2_3	HSPC	80	1	0.005208333	0
	LSK_D2_exp1_library_LSK_d2_3	HSPC	90	NA	0	0
	LSK_D2_exp1_library_LSK_d2_3	HSPC	100	NA	0	0
	LSK_D2_exp2_library_d2A_1	HSPC	0	0.000259799	1	1
	LSK_D2_exp2_library_d2A_1	HSPC	10	0.022779043	0.202020202	0.002252172
	LSK_D2_exp2_library_d2A_1	HSPC	20	0.062761506	0.151515152	0.00058798
	LSK_D2_exp2_library_d2A_1	HSPC	30	0.082474227	0.080808081	0.000233617
	LSK_D2_exp2_library_d2A_1	HSPC	40	0.12244898	0.060606061	0.000112871
	LSK_D2_exp2_library_d2A_1	HSPC	50	0.2	0.050505051	5.24981920935098e-05
	LSK_D2_exp2_library_d2A_1	HSPC	60	0.363636364	0.04040404	1.83743672327284e-05
	LSK_D2_exp2_library_d2A_1	HSPC	70	0.285714286	0.02020202	1.31245480233774e-05
	LSK_D2_exp2_library_d2A_1	HSPC	80	0.333333333	0.01010101	5.24981920935098e-06
	LSK_D2_exp2_library_d2A_1	HSPC	90	0.5	0.01010101	2.62490960467549e-06
	LSK_D2_exp2_library_d2A_1	HSPC	100	NA	0	0
	LSK_D2_exp2_library_d2A_2	HSPC	0	0.00020033	1	1
	LSK_D2_exp2_library_d2A_2	HSPC	10	0.019652305	0.138297872	0.001382343
	LSK_D2_exp2_library_d2A_2	HSPC	20	0.054347826	0.106382979	0.000370899
	LSK_D2_exp2_library_d2A_2	HSPC	30	0.104166667	0.079787234	0.000137488
	LSK_D2_exp2_library_d2A_2	HSPC	40	0.136986301	0.053191489	6.71454241992109e-05
	LSK_D2_exp2_library_d2A_2	HSPC	50	0.177777778	0.042553191	3.9434614212235e-05
	LSK_D2_exp2_library_d2A_2	HSPC	60	0.333333333	0.031914894	1.27896046093735e-05
	LSK_D2_exp2_library_d2A_2	HSPC	70	0.363636364	0.021276596	7.46060268880121e-06
	LSK_D2_exp2_library_d2A_2	HSPC	80	0.6	0.015957447	2.13160076822892e-06
	LSK_D2_exp2_library_d2A_2	HSPC	90	0.5	0.005319149	1.06580038411446e-06
	LSK_D2_exp2_library_d2A_2	HSPC	100	NA	0	0
	LSK_D2_exp2_library_d2A_3	HSPC	0	0.000232041	1	1
	LSK_D2_exp2_library_d2A_3	HSPC	10	0.034572733	0.182758621	0.001184483
	LSK_D2_exp2_library_d2A_3	HSPC	20	0.068126521	0.096551724	0.000306525
	LSK_D2_exp2_library_d2A_3	HSPC	30	0.158940397	0.082758621	0.000101641
	LSK_D2_exp2_library_d2A_3	HSPC	40	0.217391304	0.068965517	5.76234873334371e-05
	LSK_D2_exp2_library_d2A_3	HSPC	50	0.352941176	0.062068966	2.64107650278253e-05
	LSK_D2_exp2_library_d2A_3	HSPC	60	0.405405405	0.051724138	1.76071766852169e-05
	LSK_D2_exp2_library_d2A_3	HSPC	70	0.35	0.024137931	1.04042407685373e-05
	LSK_D2_exp2_library_d2A_3	HSPC	80	0.272727273	0.010344828	6.40260970371523e-06
	LSK_D2_exp2_library_d2A_3	HSPC	90	0.2	0.003448276	3.20130485185762e-06
	LSK_D2_exp2_library_d2A_3	HSPC	100	1	0.003448276	0
	LSK_D2_exp2_library_d2A_4	HSPC	0	0.000146733	1	1
	LSK_D2_exp2_library_d2A_4	HSPC	10	0.023569024	0.143835616	0.000874495
	LSK_D2_exp2_library_d2A_4	HSPC	20	0.049145299	0.078767123	0.00022365
	LSK_D2_exp2_library_d2A_4	HSPC	30	0.066666667	0.04109589	8.44339694947104e-05
	LSK_D2_exp2_library_d2A_4	HSPC	40	0.082474227	0.02739726	4.47299005061264e-05
	LSK_D2_exp2_library_d2A_4	HSPC	50	0.1	0.017123288	2.26162418289403e-05
	LSK_D2_exp2_library_d2A_4	HSPC	60	0.129032258	0.01369863	1.35697450973642e-05
	LSK_D2_exp2_library_d2A_4	HSPC	70	0.136363636	0.010273973	9.54907988333035e-06
	LSK_D2_exp2_library_d2A_4	HSPC	80	0.142857143	0.003424658	3.01549891052537e-06
	LSK_D2_exp2_library_d2A_4	HSPC	90	0.333333333	0.003424658	1.00516630350846e-06
	LSK_D2_exp2_library_d2A_4	HSPC	100	0	0	5.02583151754229e-07
	LSK_D2_exp2_library_d2A_5	HSPC	0	0.000107024	1	1
	LSK_D2_exp2_library_d2A_5	HSPC	10	0.023484435	0.139158576	0.00061935
	LSK_D2_exp2_library_d2A_5	HSPC	20	0.049327354	0.071197411	0.000146871
	LSK_D2_exp2_library_d2A_5	HSPC	30	0.097222222	0.045307443	4.50310723058732e-05
	LSK_D2_exp2_library_d2A_5	HSPC	40	0.162162162	0.038834951	2.14763575612626e-05
	LSK_D2_exp2_library_d2A_5	HSPC	50	0.186046512	0.025889968	1.21237502361966e-05
	LSK_D2_exp2_library_d2A_5	HSPC	60	0.32	0.025889968	5.88867868615265e-06
	LSK_D2_exp2_library_d2A_5	HSPC	70	0.428571429	0.019417476	2.77114291113066e-06
	LSK_D2_exp2_library_d2A_5	HSPC	80	0.428571429	0.009708738	1.38557145556533e-06
	LSK_D2_exp2_library_d2A_5	HSPC	90	0.5	0.009708738	1.039178591674e-06
	LSK_D2_exp2_library_d2A_5	HSPC	100	0.75	0.009708738	3.46392863891332e-07
	LSK_D2_exp2_library_d2B_1	HSPC	0	0.0002267	1	1
	LSK_D2_exp2_library_d2B_1	HSPC	10	0.028731045	0.180904523	0.001386715
	LSK_D2_exp2_library_d2B_1	HSPC	20	0.066666667	0.120603015	0.000382856
	LSK_D2_exp2_library_d2B_1	HSPC	30	0.118421053	0.090452261	0.000152687
	LSK_D2_exp2_library_d2B_1	HSPC	40	0.12987013	0.050251256	7.63434017366415e-05
	LSK_D2_exp2_library_d2B_1	HSPC	50	0.184210526	0.035175879	3.53230664751625e-05
	LSK_D2_exp2_library_d2B_1	HSPC	60	0.217391304	0.025125628	2.05101676307395e-05
	LSK_D2_exp2_library_d2B_1	HSPC	70	0.285714286	0.020100503	1.13945375726331e-05
	LSK_D2_exp2_library_d2B_1	HSPC	80	0.375	0.015075377	5.69726878631653e-06
	LSK_D2_exp2_library_d2B_1	HSPC	90	0.428571429	0.015075377	4.55781502905322e-06
	LSK_D2_exp2_library_d2B_1	HSPC	100	1	0.005025126	0
	LSK_D2_exp2_library_d2B_2	HSPC	0	0.000152886	1	1
	LSK_D2_exp2_library_d2B_2	HSPC	10	0.020520916	0.178082192	0.001299727
	LSK_D2_exp2_library_d2B_2	HSPC	20	0.049707602	0.116438356	0.00034038
	LSK_D2_exp2_library_d2B_2	HSPC	30	0.100840336	0.082191781	0.000112063
	LSK_D2_exp2_library_d2B_2	HSPC	40	0.135135135	0.068493151	6.70286212212615e-05
	LSK_D2_exp2_library_d2B_2	HSPC	50	0.177777778	0.054794521	3.87509216435418e-05
	LSK_D2_exp2_library_d2B_2	HSPC	60	0.230769231	0.04109589	2.09464441316442e-05
	LSK_D2_exp2_library_d2B_2	HSPC	70	0.272727273	0.020547945	8.37857765265769e-06
	LSK_D2_exp2_library_d2B_2	HSPC	80	0.4	0.01369863	3.14196661974663e-06
	LSK_D2_exp2_library_d2B_2	HSPC	90	0.333333333	0.006849315	2.09464441316442e-06
	LSK_D2_exp2_library_d2B_2	HSPC	100	NA	0	0
	LSK_D2_exp2_library_d2B_3	HSPC	0	0.000138109	1	1
	LSK_D2_exp2_library_d2B_3	HSPC	10	0.022627278	0.162162162	0.00096752
	LSK_D2_exp2_library_d2B_3	HSPC	20	0.039812646	0.076576577	0.000255102
	LSK_D2_exp2_library_d2B_3	HSPC	30	0.067669173	0.040540541	7.71526923334178e-05
	LSK_D2_exp2_library_d2B_3	HSPC	40	0.092105263	0.031531532	4.29317400887567e-05
	LSK_D2_exp2_library_d2B_3	HSPC	50	0.048780488	0.009009009	2.42657661371234e-05
	LSK_D2_exp2_library_d2B_3	HSPC	60	0.047619048	0.004504505	1.24439826344222e-05
	LSK_D2_exp2_library_d2B_3	HSPC	70	0.066666667	0.004504505	8.71078784409556e-06
	LSK_D2_exp2_library_d2B_3	HSPC	80	0.076923077	0.004504505	7.46638958065334e-06
	LSK_D2_exp2_library_d2B_3	HSPC	90	0	0	2.48879652688445e-06
	LSK_D2_exp2_library_d2B_3	HSPC	100	NA	0	0
	LSK_D2_exp2_library_d2B_4	HSPC	0	0.000109632	1	1
	LSK_D2_exp2_library_d2B_4	HSPC	10	0.019556714	0.160427807	0.000881844
	LSK_D2_exp2_library_d2B_4	HSPC	20	0.045454545	0.096256684	0.000221634
	LSK_D2_exp2_library_d2B_4	HSPC	30	0.061349693	0.053475936	8.97088420376806e-05
	LSK_D2_exp2_library_d2B_4	HSPC	40	0.090909091	0.042780749	4.69065840719899e-05
	LSK_D2_exp2_library_d2B_4	HSPC	50	0.145833333	0.037433155	2.40396243368948e-05
	LSK_D2_exp2_library_d2B_4	HSPC	60	0.192307692	0.026737968	1.23129783188973e-05
	LSK_D2_exp2_library_d2B_4	HSPC	70	0.25	0.026737968	8.7949845134981e-06
	LSK_D2_exp2_library_d2B_4	HSPC	80	0.4	0.021390374	3.51799380539924e-06
	LSK_D2_exp2_library_d2B_4	HSPC	90	0.333333333	0.016042781	3.51799380539924e-06
	LSK_D2_exp2_library_d2B_4	HSPC	100	0.333333333	0.005347594	1.17266460179975e-06
	LSK_D2_exp2_library_d2B_5	HSPC	0	0.000129253	1	1
	LSK_D2_exp2_library_d2B_5	HSPC	10	0.02133922	0.176829268	0.00104835
	LSK_D2_exp2_library_d2B_5	HSPC	20	0.055401662	0.12195122	0.000268787
	LSK_D2_exp2_library_d2B_5	HSPC	30	0.129770992	0.103658537	8.98585555394844e-05
	LSK_D2_exp2_library_d2B_5	HSPC	40	0.162162162	0.073170732	4.88704424863862e-05
	LSK_D2_exp2_library_d2B_5	HSPC	50	0.189189189	0.042682927	2.36469882998643e-05
	LSK_D2_exp2_library_d2B_5	HSPC	60	0.238095238	0.030487805	1.2611727093261e-05
	LSK_D2_exp2_library_d2B_5	HSPC	70	0.333333333	0.024390244	6.30586354663048e-06
	LSK_D2_exp2_library_d2B_5	HSPC	80	0.375	0.018292683	3.94116471664405e-06
	LSK_D2_exp2_library_d2B_5	HSPC	90	0.5	0.018292683	2.36469882998643e-06
	LSK_D2_exp2_library_d2B_5	HSPC	100	NA	0	0
	LSK_D4_well1_exp1_library_LSK_d4_1_1	HSPC	0	0.000658861	1	1
	LSK_D4_well1_exp1_library_LSK_d4_1_1	HSPC	10	0.058558559	0.055793991	0.000591385
	LSK_D4_well1_exp1_library_LSK_d4_1_1	HSPC	20	0.131578947	0.021459227	9.33766261327221e-05
	LSK_D4_well1_exp1_library_LSK_d4_1_1	HSPC	30	0.333333333	0.012875536	1.69775683877677e-05
	LSK_D4_well1_exp1_library_LSK_d4_1_1	HSPC	40	0.333333333	0.008583691	1.13183789251784e-05
	LSK_D4_well1_exp1_library_LSK_d4_1_1	HSPC	50	0.5	0.004291845	2.82959473129461e-06
	LSK_D4_well1_exp1_library_LSK_d4_1_1	HSPC	60	0.5	0.004291845	2.82959473129461e-06
	LSK_D4_well1_exp1_library_LSK_d4_1_1	HSPC	70	1	0.004291845	0
	LSK_D4_well1_exp1_library_LSK_d4_1_1	HSPC	80	NA	0	0
	LSK_D4_well1_exp1_library_LSK_d4_1_1	HSPC	90	NA	0	0
	LSK_D4_well1_exp1_library_LSK_d4_1_1	HSPC	100	NA	0	0
	LSK_D4_well1_exp1_library_LSK_d4_1_2	HSPC	0	0.000617054	1	1
	LSK_D4_well1_exp1_library_LSK_d4_1_2	HSPC	10	0.044715447	0.035369775	0.00046655
	LSK_D4_well1_exp1_library_LSK_d4_1_2	HSPC	20	0.109375	0.022508039	0.000113163
	LSK_D4_well1_exp1_library_LSK_d4_1_2	HSPC	30	0.2	0.009646302	2.38238464791333e-05
	LSK_D4_well1_exp1_library_LSK_d4_1_2	HSPC	40	0.428571429	0.009646302	7.9412821597111e-06
	LSK_D4_well1_exp1_library_LSK_d4_1_2	HSPC	50	1	0.006430868	0
	LSK_D4_well1_exp1_library_LSK_d4_1_2	HSPC	60	1	0.006430868	0
	LSK_D4_well1_exp1_library_LSK_d4_1_2	HSPC	70	1	0.003215434	0
	LSK_D4_well1_exp1_library_LSK_d4_1_2	HSPC	80	NA	0	0
	LSK_D4_well1_exp1_library_LSK_d4_1_2	HSPC	90	NA	0	0
	LSK_D4_well1_exp1_library_LSK_d4_1_2	HSPC	100	NA	0	0
	LSK_D4_well1_exp1_library_LSK_d4_1_3	HSPC	0	0.000657409	1	1
	LSK_D4_well1_exp1_library_LSK_d4_1_3	HSPC	10	0.04040404	0.024096386	0.000376476
	LSK_D4_well1_exp1_library_LSK_d4_1_3	HSPC	20	0.095238095	0.012048193	7.52951619886245e-05
	LSK_D4_well1_exp1_library_LSK_d4_1_3	HSPC	30	0.2	0.006024096	1.58516130502367e-05
	LSK_D4_well1_exp1_library_LSK_d4_1_3	HSPC	40	0.166666667	0.003012048	9.90725815639796e-06
	LSK_D4_well1_exp1_library_LSK_d4_1_3	HSPC	50	0.333333333	0.003012048	3.96290326255918e-06
	LSK_D4_well1_exp1_library_LSK_d4_1_3	HSPC	60	0	0	1.98145163127959e-06
	LSK_D4_well1_exp1_library_LSK_d4_1_3	HSPC	70	NA	0	0
	LSK_D4_well1_exp1_library_LSK_d4_1_3	HSPC	80	NA	0	0
	LSK_D4_well1_exp1_library_LSK_d4_1_3	HSPC	90	NA	0	0
	LSK_D4_well1_exp1_library_LSK_d4_1_3	HSPC	100	NA	0	0
	Wehling1	HSC	0	0.003083586	1	1
	Wehling1	HSC	10	0.438356164	0.470588235	0.001864972
	Wehling1	HSC	20	0.611111111	0.404411765	0.000796024
	Wehling1	HSC	30	0.676923077	0.323529412	0.000477615
	Wehling1	HSC	40	0.765957447	0.264705882	0.000250179
	Wehling1	HSC	50	0.823529412	0.205882353	0.000136461
	Wehling1	HSC	60	0.791666667	0.139705882	0.000113718
	Wehling1	HSC	70	0.833333333	0.073529412	4.54871100901782e-05
	Wehling1	HSC	80	0.8	0.058823529	4.54871100901782e-05
	Wehling1	HSC	90	0.8	0.029411765	2.27435550450891e-05
	Wehling1	HSC	100	1	0.014705882	0
	Wehling2	HSC	0	0.004261364	1	1
	Wehling2	HSC	10	0.420289855	0.439393939	0.002593697
	Wehling2	HSC	20	0.545454545	0.363636364	0.001296849
	Wehling2	HSC	30	0.677419355	0.318181818	0.000648424
	Wehling2	HSC	40	0.666666667	0.272727273	0.000583582
	Wehling2	HSC	50	0.666666667	0.212121212	0.000453897
	Wehling2	HSC	60	0.666666667	0.151515152	0.000324212
	Wehling2	HSC	70	0.818181818	0.136363636	0.000129685
	Wehling2	HSC	80	0.75	0.090909091	0.000129685
	Wehling2	HSC	90	1	0.060606061	0
	Wehling2	HSC	100	NA	0	0
