# Supplementary material for: Gene-expression memory-based prediction of cell lineages from scRNA-seq datasets
Source: Nat Commun. 2024 Mar 29;15:2744. doi: 10.1038/s41467-024-47158-y (PMC10980719; doi:10.1038/s41467-024-47158-y)
Supplement: Supplementary file 11 — Source Data [file 41467_2024_47158_MOESM11_ESM.zip › Source Data files/Source Data file 5de.xlsx]

## Sheet: Fig5DE_DCIS
cell_ID	x_pos	y_pos	ESR1	LYPD3
85	828.994924926758	148.565787506104	1	2
86	822.2587890625	43.1729177474976	0	2
88	846.15767211914	42.8224172592163	0	1
89	840.00788269043	50.1547567367554	1	1
90	851.679922485352	45.7401288986206	1	3
91	828.280020141602	47.3353509902954	0	0
93	854.312515258789	56.0207534790039	3	2
94	828.944290161133	58.012149810791	1	4
95	840.698092651367	59.016674041748	1	1
96	842.398040771484	168.119483947754	0	0
97	820.853311157227	181.85001373291	1	3
98	835.458743286133	174.956007385254	1	1
99	847.340896606445	182.464777374268	1	1
100	836.656338500977	181.651287841797	2	0
101	827.409527587891	192.413626861572	0	1
104	845.877728271484	196.65251159668	0	4
105	828.002825927734	203.045552825928	3	0
106	830.804754638672	168.685285949707	1	3
107	841.163092041016	210.267349243164	0	2
110	836.543551635742	219.439790344238	0	2
112	828.576306152344	232.418969726562	0	1
113	839.210696411133	229.251391601562	0	1
116	847.368704223633	241.424461364746	0	5
117	834.370718383789	245.02725982666	0	6
118	821.482510375977	248.665466308594	0	2
119	835.401000976562	254.252177429199	0	2
120	828.101397705078	261.512767028809	1	1
121	843.690316772461	263.186567687988	0	0
123	818.701852416992	159.615657806396	0	2
124	820.783688354492	275.581372070313	3	10
125	821.270010375977	289.42333984375	0	1
126	836.786297607422	283.623039245605	2	4
127	829.125402832031	281.322477722168	0	2
128	845.694177246094	283.900726318359	0	0
129	848.769253540039	296.448913574219	0	0
130	829.304544067383	295.711570739746	0	1
131	839.509161376953	300.519772338867	1	5
132	828.428189086914	307.860620117187	0	4
133	842.829370117188	319.327319335937	0	3
134	849.887368774414	311.878639221191	0	3
135	834.000347900391	316.527751159668	1	1
137	821.899935913086	63.9698669433594	0	1
139	834.782281494141	67.7140056610107	2	3
140	848.990365600586	74.8943954467773	1	3
141	825.279339599609	74.7546634674072	0	1
142	839.69909362793	74.2170711517334	0	1
143	832.502938842773	77.7246246337891	0	0
144	840.878271484375	83.1934387207031	1	2
145	821.117431640625	208.711977386475	1	2
147	849.891000366211	91.4294479370117	0	2
148	831.326043701172	100.582246017456	0	0
149	844.083099365234	99.3689960479736	2	2
150	838.796176147461	105.430836105347	1	3
152	825.290078735352	104.6010887146	1	2
153	831.085787963867	113.585646820068	0	2
154	823.684707641602	115.125415802002	0	1
155	848.51509399414	169.98709487915	0	0
157	846.781579589844	114.948790740967	1	7
158	829.465734863281	123.422059631348	2	3
159	837.338870239258	126.965222167969	0	1
160	844.751779174805	125.285105133057	0	1
161	845.352288818359	135.013244628906	2	1
162	833.265054321289	134.414797210693	0	3
164	825.819201660156	137.758416748047	1	2
166	820.242269897461	316.199429321289	0	0
167	845.826263427734	148.951021575928	0	0
168	837.101364135742	152.303149414062	1	0
170	830.704574584961	88.1081497192383	0	2
188	847.513397216797	566.434780883789	0	4
192	852.329977416992	577.500396728516	0	0
193	842.640423583984	577.141284179687	0	0
195	825.042092895508	585.973471069336	0	1
196	835.612774658203	585.281704711914	0	0
197	850.223394775391	588.019924926758	0	2
198	841.901602172852	591.522543334961	0	4
199	831.8478515625	593.297354125977	0	0
200	836.645755004883	598.420596313476	0	2
201	851.862487792969	599.585922241211	0	9
202	824.970602416992	600.766033935547	1	4
203	838.850909423828	606.668252563477	0	5
205	836.344021606445	614.279083251953	0	1
206	839.449966430664	619.911526489258	1	4
208	832.026525878906	631.232962036133	0	4
209	823.34914855957	642.591647338867	3	0
210	829.695770263672	645.23726196289	1	3
211	836.455252075195	657.874838256836	3	8
212	845.086611938476	644.937188720703	0	4
213	852.961563110352	657.412017822266	0	4
223	844.792297363281	741.125915527344	1	3
227	846.480001831055	711.566522216797	1	3
228	846.530014038086	752.536325073242	2	1
232	827.072619628906	703.062786865234	0	4
234	825.158511352539	825.513421630859	2	0
237	848.158990478516	804.663882446289	0	2
240	822.053656005859	778.636264038086	0	1
243	836.643731689453	829.383868408203	0	1
244	851.327346801758	857.328707885742	1	2
245	818.833056640625	814.332632446289	1	0
251	799.448034667969	863.636264038086	0	0
252	806.567666625977	850.444506835937	2	1
254	844.900985717773	843.726010131836	3	4
256	813.512100219727	865.270065307617	3	0
260	786.836346435547	859.68405456543	1	3
261	484.716857910156	869.229174804687	3	3
262	498.11862487793	846.918957519531	1	0
264	503.350503540039	863.391235351562	3	3
266	504.441381835937	853.527157592773	2	3
270	771.622882080078	869.521829223633	0	2
272	525.859005737305	863.89514465332	3	3
277	582.58405456543	853.492346191406	2	2
278	782.309826660156	850.495712280273	0	2
279	771.792684936523	858.39836730957	0	0
282	610.079406738281	864.032470703125	1	1
286	623.944149780273	848.304565429688	1	1
287	568.769842529297	870.813793945312	2	6
289	640.996496582031	855.316442871094	1	5
292	579.909024047852	867.185055541992	2	2
296	623.153759765625	864.738763427734	5	5
298	597.693551635742	853.535043334961	1	5
301	590.893811035156	862.748858642578	1	0
303	617.310113525391	843.770367431641	0	2
304	614.271923828125	857.567822265625	0	1
306	631.882653808594	869.474877929688	1	3
307	637.907257080078	863.242288208008	0	2
308	630.063330078125	855.231826782227	1	3
309	594.480422973633	872.884527587891	3	1
310	766.365322875977	843.252139282226	1	0
311	645.348025512695	869.679595947266	1	1
313	648.713369750977	839.769131469727	0	1
314	757.048526000976	849.563638305664	2	0
315	757.330804443359	863.884353637695	1	0
316	655.925036621094	849.085461425781	0	1
317	654.91633605957	862.558978271484	0	3
318	739.420156860352	850.130062866211	1	1
319	747.248727416992	857.479315185547	1	2
320	664.156558227539	860.659603881836	0	1
321	666.953713989258	851.1953125	0	1
323	684.940106201172	849.903866577148	2	4
324	678.192141723633	838.88063659668	0	1
325	696.582263183594	846.465682983398	2	1
326	694.469143676758	841.182702636719	1	0
328	724.605493164063	852.413244628906	2	1
330	631.688623046875	843.569696044922	0	2
331	693.596575927734	854.733831787109	0	1
332	695.840069580078	862.088635253906	0	0
333	704.684396362305	847.884494018555	0	2
334	715.542492675781	871.022247314453	2	1
335	698.214300537109	870.427185058594	0	2
336	714.459396362305	846.296398925781	0	0
338	733.618896484375	838.060208129883	0	2
340	677.335501098633	861.171710205078	2	4
341	662.902258300781	868.996389770508	0	1
342	752.683560180664	840.942395019531	0	0
343	671.820098876953	844.703271484375	2	3
344	660.103234863281	844.903527832031	0	0
345	645.955487060547	848.381192016602	1	2
443	818.835546875	471.202096557617	0	0
447	826.340594482422	328.029106140137	0	0
469	827.005902099609	432.349304199219	0	0
476	26.8737095832825	282.10500793457	0	0
548	5.51276485919952	264.770045471191	2	3
NA	NA	NA	NA	NA
580	782.864682006836	18.7615830421448	0	1
593	810.035214233398	25.0097188949585	1	1
594	708.098040771484	23.5694279670715	1	1
598	742.279724121094	22.1463919639587	1	1
599	721.463958740234	22.4074596405029	0	3
603	735.033557128906	27.5546054840088	3	1
605	830.095556640625	28.9151359558105	0	2
606	798.450384521484	29.762811088562	1	6
608	760.510470581055	29.2594627380371	1	3
610	711.038385009766	30.5849191665649	1	1
703	25.9849180221558	1189.76986083984	2	3
704	7.3573974609375	1188.01984863281	4	2
705	19.2826662063599	1199.50999755859	4	5
706	7.67604289054871	1212.65646362305	1	0
707	20.4237966537476	1214.66120605469	2	1
709	17.091418838501	1229.83181762695	6	2
710	5.96297564506531	1234.48274536133	1	0
712	10.5773069858551	1248.04082641602	1	0
713	27.4681995391846	1253.00863647461	1	1
714	20.0223825454712	1261.12503662109	1	0
715	4.69170370101929	1263.67794189453	0	3
716	9.3381778717041	1277.31539916992	0	2
717	20.1541347503662	1273.33579711914	1	0
718	26.9067359924316	1276.65424194336	1	1
719	21.7918416023254	1290.16988525391	7	0
720	7.5120165348053	1288.03305664062	0	1
721	6.97995753288269	1296.0737121582	0	2
724	8.41294636726379	1306.32787475586	0	1
889	849.265380859375	907.783294677734	0	1
891	839.652090454102	926.776519775391	1	1
892	846.003173828125	991.455377197266	0	2
893	825.087902832031	994.285321044922	2	2
894	832.929339599609	1007.36351318359	0	0
896	829.858569335937	1018.58938598633	1	2
897	825.956060791016	1033.20903320313	1	1
898	839.212564086914	1069.67789306641	0	1
899	836.285345458984	1079.65335693359	1	3
900	826.200259399414	1083.51021118164	1	2
901	847.656326293945	1129.27366333008	1	0
902	853.027035522461	1163.34837036133	1	1
903	826.362280273437	1164.24786376953	0	2
904	842.670617675781	1168.24987792969	3	2
905	833.972229003906	1175.63695068359	3	4
906	818.83258972168	1176.19984741211	0	0
907	844.005279541016	1178.03764038086	0	0
908	826.376287841797	1184.31832275391	2	1
910	819.642642211914	1189.19171142578	0	3
911	849.573910522461	1190.05509643555	0	1
912	834.525372314453	1190.64196166992	0	4
913	825.383618164062	1195.66279296875	1	3
914	839.673776245117	1200.8344909668	0	3
915	827.02214050293	1207.28616943359	2	3
916	848.523187255859	1209.97427368164	1	1
917	842.372930908203	1219.08811645508	0	3
918	820.59126586914	1225.05451049805	0	3
919	831.281997680664	1228.63837280273	2	2
920	845.461755371094	1231.80148925781	8	0
921	818.306735229492	1240.41697387695	3	5
922	834.012954711914	1241.27112426758	5	5
923	849.594299316406	1244.35610961914	0	1
931	848.190222167969	1116.47084960937	2	2
932	819.8814453125	909.723187255859	1	4
933	821.762609863281	1112.05607910156	0	0
934	824.642514038086	1132.60891723633	2	2
936	834.108050537109	976.11708984375	1	4
937	846.178994750977	1087.30802612305	0	5
938	845.977389526367	974.002777099609	0	0
939	848.095697021484	1071.26365356445	0	1
940	825.676065063477	876.402294921875	0	0
941	831.498440551758	997.871466064453	0	3
942	836.292349243164	949.837023925781	0	3
943	838.632754516601	936.7896484375	1	0
945	849.517776489258	948.526019287109	1	5
946	821.853866577148	1144.99855957031	0	0
947	820.07272644043	1060.03923339844	4	3
949	840.643878173828	1014.86005249023	0	1
950	839.720883178711	1030.41737670898	1	1
951	844.45305480957	1039.52561645508	1	0
953	831.687387084961	914.047479248047	2	1
954	842.092572021484	1003.44025268555	0	1
955	832.371112060547	1098.23818359375	3	4
957	831.717477416992	1059.20894775391	0	2
960	849.905682373047	1153.08538818359	1	2
962	835.847738647461	985.474975585938	0	0
963	829.452816772461	966.800500488281	1	1
964	820.564910888672	986.57368774414	1	2
965	822.58786315918	1047.4194519043	0	1
966	827.390124511719	1071.14225463867	0	0
967	844.405688476562	1100.49111938477	1	1
968	831.970547485352	1126.56470336914	6	2
969	838.76110534668	1147.92396240234	0	5
971	851.422909545898	1040.59309692383	0	2
972	832.781896972656	1114.64166870117	1	2
974	819.472164916992	1067.16815185547	0	2
977	831.792651367187	1141.51140136719	0	2
979	829.980746459961	907.526177978516	0	2
980	845.834460449219	1057.49224243164	1	4
981	855.211437988281	1108.40342407227	0	2
986	21.5151143074036	903.862628173828	0	0
1028	15.7678527832031	1108.5298034668	1	1
1029	6.78024592399597	1114.06351928711	0	0
1031	13.5071933746338	1133.67681274414	0	0
1032	14.1721102714539	1145.00042724609	3	1
1040	28.2980604171753	1136.98135375977	0	1
1046	26.8890871047974	1122.9559387207	1	1
1053	33.8918628692627	1150.33668823242	4	2
1057	504.242266845703	874.526629638672	3	5
1058	516.95237121582	872.581549072266	6	3
1062	615.920251464844	873.301123046875	0	3
1063	670.016027832031	869.23493347168	1	0
1064	677.784002685547	871.724389648438	3	2
1065	736.167028808594	872.690911865234	0	2
1066	757.609088134766	874.655499267578	0	5
1067	798.366027832031	874.358227539062	1	2
1068	7.12891602516174	1691.23914794922	0	1
1069	8.78430500030518	1700.89264526367	0	1
1070	12.7090683937073	1710.83708496094	1	2
1071	24.3108498573303	1691.08682861328	0	5
1072	20.7098996162415	1715.89153442383	0	3
1073	29.7621755599976	1706.74770507812	2	1
1074	33.6855560302734	1697.75494995117	0	1
1075	40.3996170043945	1713.05131835938	4	0
1076	45.3190425872803	1691.09378051758	1	1
1078	47.50182056427	1700.29478149414	0	1
1079	50.4083553314209	1708.1184753418	1	3
1080	60.3350456237793	1702.97416992188	1	2
1081	65.3239643096924	1708.82777709961	1	4
1082	63.8553031921387	1695.45635986328	1	2
1083	73.3608066558838	1692.08842163086	0	0
1084	82.1105823516846	1711.37705078125	3	4
1085	83.6251117706299	1696.26184692383	3	3
1086	91.4160369873047	1685.48099975586	0	2
1087	93.5848949432373	1696.97540283203	3	3
1088	102.019967269897	1694.61175537109	0	1
1089	108.653841400146	1706.03124389648	1	4
1090	114.674696350098	1692.84213256836	0	2
1091	126.076428985596	1681.14840698242	4	1
1092	130.032166290283	1703.36223144531	0	2
1093	137.147583007812	1691.10260009766	1	0
1094	144.68409576416	1702.94833374023	2	0
1096	149.53157043457	1711.61818847656	2	1
1097	156.2526222229	1702.03255004883	0	0
1104	178.79661026001	1697.51578369141	0	0
1105	184.256786346436	1686.95366210938	1	3
1106	187.292861938477	1702.25978393555	1	1
1107	189.635562896729	1710.63122558594	0	0
1108	192.513275146484	1697.85684204102	1	1
1109	203.25625	1683.67672119141	0	0
1110	198.15145111084	1710.6186706543	1	1
1112	207.674146270752	1719.23747558594	0	3
1115	218.233790588379	1700.54930419922	0	1
1118	228.309875488281	1703.29904174805	1	4
1119	239.021955871582	1692.66200561523	0	1
1120	240.987503051758	1704.10847167969	1	0
1122	243.735113525391	1712.00676879883	0	0
1138	19.0902647972107	1493.96174316406	3	1
1140	6.03677883148193	1498.64919433594	0	0
1141	14.8422524452209	1502.8694152832	4	0
1142	22.5339200973511	1506.94250488281	0	1
1143	6.64618546962738	1507.89626464844	3	0
1144	8.0584114074707	1515.57376098633	0	0
1145	31.0485437393188	1519.8932800293	0	0
1146	19.7236954689026	1515.27638549805	0	0
1147	16.1239303588867	1524.49118652344	0	0
1148	5.40990123748779	1525.7503112793	1	1
1149	28.8796468734741	1527.07055053711	0	0
1151	11.0083193778992	1540.49675292969	5	5
1152	24.8616358757019	1538.42830200195	0	0
1153	30.5464988708496	1538.94243164063	1	0
1154	25.680736541748	1548.46695556641	0	3
1156	7.2304919719696	1555.88505249023	2	0
1158	26.2297716140747	1566.42797851562	0	1
1159	13.3925015449524	1571.68206176758	4	1
1160	4.52852444648743	1582.91654663086	0	0
1161	12.7223504543304	1586.78491821289	0	0
1162	18.7553461074829	1590.49692382812	1	1
1163	25.803703212738	1596.36785888672	2	0
1164	4.93806829452515	1597.21744384766	1	0
1166	20.5021531105041	1607.79295043945	1	1
1167	7.53521656990051	1609.80599365234	2	1
1168	4.74145002365112	1616.03023071289	0	0
1169	21.2750806808472	1619.46592407227	0	0
1170	6.00358583927154	1622.94125366211	0	0
1171	16.308194732666	1630.24396972656	0	2
1172	5.91966688632965	1640.46887207031	1	1
1173	24.147107219696	1639.3807434082	0	1
1174	15.4918274879456	1645.32067871094	0	0
1175	23.0651295661926	1651.80753173828	1	1
1176	10.0677484512329	1657.68801269531	1	2
1177	28.9175159454346	1668.18870849609	1	3
1179	20.1335611343384	1677.17710571289	1	1
1180	6.95217018127441	1681.62373046875	1	2
1181	20.6819558143616	1683.43703613281	0	1
1182	184.783885955811	2538.34611816406	0	0
1184	191.187173461914	2531.57994384766	1	0
1185	184.216761016846	2544.98591308594	1	2
1186	173.296240234375	2541.95260009766	1	1
1187	182.314649963379	2530.26364746094	1	0
1188	193.91399307251	2539.03881835938	0	0
1190	207.290637207031	2554.1171875	2	0
1193	196.754883575439	2547.43775634766	2	1
1194	24.1379261016846	2542.63098144531	2	0
1195	168.83106842041	2528.40925292969	0	9
1196	167.9965675354	2552.65126953125	1	4
1197	156.405434417725	2554.07132568359	1	3
1198	156.737322998047	2544.00476074219	4	1
1199	232.594790649414	2547.82581787109	0	0
1200	147.587838745117	2552.33293457031	0	1
1202	215.21822052002	2538.03774414062	6	5
1203	155.855300140381	2530.73928222656	0	1
1204	144.827569580078	2558.97646484375	3	2
1205	238.770909118652	2558.05632324219	0	0
1206	134.667089080811	2557.04632568359	2	0
1207	141.296728515625	2540.630078125	0	2
1208	251.577146911621	2551.91395263672	3	2
1209	244.221876525879	2547.84760742187	0	2
1210	253.47099609375	2528.09299316406	0	0
1211	129.72313079834	2547.97979736328	0	0
1213	257.984753417969	2561.27557373047	0	1
1214	121.956517791748	2556.43040771484	0	1
1215	128.749241638184	2530.30971679687	1	1
1216	260.516854858398	2538.91015625	1	1
1219	264.15576171875	2552.2943359375	1	0
1220	270.203788757324	2539.92492675781	0	2
1223	278.441613769531	2532.72130126953	0	2
1225	281.083596801758	2544.22410888672	1	0
1228	281.937176513672	2551.76889648438	1	0
1230	288.89761505127	2539.64477539062	2	0
1231	291.282247924805	2557.73072509766	1	1
1232	294.045811462402	2530.79946289062	3	4
1234	299.55306854248	2541.39146728516	1	2
1237	308.591452026367	2553.26656494141	0	0
1238	307.775173950195	2528.70061035156	1	3
1239	27.062576675415	2554.28901367187	1	0
1241	26.3844352722168	2529.24534912109	1	0
1242	313.72950592041	2542.81899414062	3	3
1243	319.680180358887	2531.45729980469	0	1
1244	327.099729919434	2538.34113769531	1	2
1246	31.6640790939331	2536.37551269531	2	1
1247	15.3977935791016	2544.92697753906	2	1
1257	250.325311279297	2537.84973144531	0	2
1265	6.08885204792023	2553.15554199219	0	2
1268	5.29793148040771	2268.35656738281	3	0
1269	22.9370121955872	2270.62973632813	3	1
1270	6.36384582519531	2282.76153564453	1	2
1273	12.3755480289459	2291.13557128906	1	0
1274	24.4990441322327	2293.02482910156	2	0
1275	15.5305736541748	2299.35708007812	1	0
1278	25.2823444366455	2315.32653808594	3	0
1281	18.9136462211609	2330.42254638672	1	0
1283	22.505807685852	2344.23815917969	3	4
1284	7.13565149307251	2355.45977783203	1	2
1285	29.4597936630249	2354.95903320312	4	3
1286	13.9642616271973	2370.5935546875	2	2
1287	29.8747354507446	2366.98894042969	3	2
1289	14.3846556663513	2383.50209960937	1	1
1290	4.66020328998566	2385.79602050781	1	1
1292	25.6441174507141	2400.56394042969	1	3
1295	3.68661162853241	2416.17708740234	0	0
1296	10.2593919277191	2427.14241943359	1	3
1297	26.1261593818665	2432.77740478516	2	3
1298	13.5226000785828	2440.09392089844	6	3
1300	10.0614961147308	2453.99129638672	7	1
1301	28.2281847000122	2462.07106933594	2	0
1302	4.47652661800385	2470.88608398438	1	0
1304	27.0047938346863	2478.23082275391	0	0
1305	5.72528026103973	2480.93521728516	2	0
1309	22.8848340034485	2493.15583496094	5	1
1310	10.8787250518799	2501.42963867187	3	0
1313	18.5089636802673	2521.08090820313	1	0
1314	11.4969784259796	2520.80511474609	2	0
1315	7.30701479911804	2513.78929443359	1	1
1322	541.255242919922	2549.820703125	3	1
1496	5.51718235015869	1956.97330322266	0	3
1497	13.4670407772064	1958.79345703125	2	1
1498	21.1933212280273	1960.571484375	1	2
1499	14.2031911849976	1974.85712890625	0	2
1501	16.7944989204407	1981.95118408203	6	0
1506	21.3394522666931	2022.24857177734	1	5
1507	7.10428199768066	2029.69229736328	1	1
1524	10.0137585163116	2110.05963134766	0	3
1527	4.77507953643799	2121.93140869141	0	1
1528	16.8556199073792	2123.87545166016	0	0
1531	6.81708307266235	2135.85368652344	0	2
1532	17.9176497459412	2139.46618652344	0	4
1533	8.03032817840576	2158.29630126953	3	1
1534	25.1321067810059	2159.69124755859	3	1
1535	17.5874034881592	2166.33000488281	1	0
1536	20.1999706268311	2177.06312255859	1	0
1537	5.9461629152298	2178.62034912109	0	3
1538	11.8408885478973	2186.87360839844	0	4
1539	24.2914467811584	2188.51446533203	1	1
1540	16.4632183074951	2197.02318115234	1	1
1541	26.5573282241821	2200.90338134766	1	0
1542	6.40545632839203	2200.49519042969	0	3
1543	21.6736462593079	2208.04288330078	2	1
1544	8.95375685691833	2217.43480224609	3	1
1545	23.0942325592041	2219.72125244141	0	1
1546	6.9887957572937	2232.87716064453	1	0
1547	22.1955757141113	2233.36275634766	0	0
1548	23.4412181854248	2244.7935546875	3	0
1549	18.7199851036072	2251.72885742188	0	1
1551	20.9352917671204	2259.55192871094	3	0
1555	22.1521344184875	1806.00948486328	0	0
1558	10.7475313663483	1842.92243652344	0	1
1559	18.1893949508667	1850.99868164062	0	0
1560	6.34449543952942	1860.08575439453	0	1
1561	25.3613737106323	1860.90628662109	0	0
1562	18.0180632591248	1873.32674560547	0	0
1563	22.1094842910767	1889.10134277344	0	1
1564	7.47985992431641	1888.96126708984	2	0
1571	6.15137095451355	1788.56456298828	0	1
1572	8.9085419178009	1775.42401123047	0	2
1575	10.5075877189636	1743.92420654297	0	2
1577	24.6844012260437	1749.45688476562	1	3
1578	23.5246167182922	1724.51376342773	0	1
1579	24.4310766220093	1778.63890380859	1	2
1581	30.9770273208618	1767.89125976562	0	7
1582	65.2795810699463	1717.17639160156	2	1
1648	819.867074584961	2145.86650390625	0	1
1705	658.337554931641	3394.826953125	0	0
1859	839.703970336914	3248.41320800781	0	1
1930	387.946038818359	3376.40067138672	0	1
2012	27.8104122161865	3031.20666503906	0	1
2033	5.65331313610077	2574.60268554687	3	0
2035	18.6442907333374	2576.5658203125	2	0
2037	7.07672891616821	2588.73684082031	1	1
2060	844.401486206055	2633.77044677734	2	12
2096	210.966456604004	2562.28204345703	1	0
2297	24.2017399787903	3927.84833984375	0	0
2766	11.3878555774689	4810.23757324219	4	1
2768	26.877915096283	4824.60498046875	0	8
2769	5.46415462493896	4826.62746582031	0	1
2770	10.4426519393921	4839.67048339844	0	5
2771	14.7123614311218	4850.06555175781	0	3
2772	24.6572793960571	4851.82448730469	0	1
2773	26.8582704544067	4870.29248046875	2	5
2774	6.05765075683594	4870.44853515625	2	5
2812	25.013699054718	4534.20173339844	0	0
2813	11.6002866744995	4537.20080566406	1	1
2814	4.7462562084198	4547.42238769531	0	2
2815	31.8251693725586	4547.39582519531	0	2
2816	16.745626449585	4551.7931640625	1	1
2818	11.4315400600433	4561.83129882812	2	1
2821	22.4669156074524	4573.85539550781	1	0
2823	19.3761553764343	4585.40676269531	3	0
2824	6.72501816749573	4583.8375	2	1
2826	12.9141017436981	4601.95769042969	4	1
2849	6.40732157230377	4722.14926757812	0	1
2851	5.91181235313416	4733.88740234375	0	2
2852	26.3312081336975	4742.05869140625	1	0
2853	9.64264712333679	4742.329296875	1	0
2854	18.2558157920837	4752.51228027344	0	2
2856	9.12667574882507	4761.63193359375	0	2
2857	24.9346243858337	4766.83154296875	2	3
2858	6.23541190624237	4772.98781738281	0	1
2859	15.1189197540283	4778.42731933594	0	1
2861	27.2236053466797	4788.05	1	2
2862	5.45797483921051	4793.17822265625	2	2
2918	623.677590942383	5079.09074707031	0	2
2924	618.840570068359	5086.96154785156	0	2
3051	7.10256509780884	4428.29289550781	0	0
3053	4.60496945381165	4434.66457519531	1	0
3055	7.41599578857422	4445.96650390625	0	2
3059	9.16097564697266	4467.83200683594	0	1
3061	4.52242085933685	4480.75549316406	1	0
3063	10.0378429412842	4491.92543945312	0	0
3064	25.8655051231384	4496.59836425781	2	2
3066	7.75837869644165	4505.39387207031	1	2
3067	24.4171339035034	4514.74553222656	1	0
3149	537.359790039062	5448.24516601562	0	0
3151	547.670190429688	5461.20310058594	3	2
3153	551.295712280273	5452.4544921875	1	2
3154	559.599658203125	5446.26293945312	6	5
3155	565.13840637207	5459.12998046875	1	0
3156	573.098544311523	5446.57421875	1	0
3157	578.664944458008	5460.89680175781	1	4
3159	589.31360168457	5449.26201171875	0	1
3161	603.132431030273	5451.8568359375	1	1
3162	605.769277954102	5470.48420410156	0	0
3163	616.512979125977	5452.79067382812	2	4
3164	614.273013305664	5464.78156738281	0	1
NA	NA	NA	NA	NA
3170	653.88667602539	5463.75559082031	2	0
3172	664.502908325195	5456.68623046875	1	1
NA	NA	NA	NA	NA
3174	671.183428955078	5468.56506347656	1	0
3175	672.548129272461	5449.98044433594	1	0
3176	682.521829223633	5468.73979492187	1	0
3177	682.240225219727	5451.21228027344	0	1
3178	690.639422607422	5458.08864746094	0	1
3180	699.766909790039	5453.50495605469	0	0
3181	705.270223999023	5459.02829589844	0	1
3183	716.389898681641	5470.11606445312	0	0
3184	727.820956420898	5460.65981445312	0	0
3190	761.137957763672	5457.26437988281	0	2
3191	765.97248840332	5465.53984375	0	0
3192	769.086682128906	5447.61389160156	1	3
3193	776.984408569336	5450.937109375	2	3
3195	783.219021606445	5463.73110351562	0	2
3196	787.979312133789	5454.61103515625	2	4
3197	791.198095703125	5447.81518554688	1	0
NA	NA	NA	NA	NA
3199	800.060736083984	5454.75173339844	0	0
3201	795.343246459961	5440.84958496094	1	0
3215	836.226358032227	5397.35141601562	2	2
3216	820.702807617187	5396.50100097656	0	0
3219	827.831103515625	5401.07556152344	1	0
3221	596.856832885742	5466.96923828125	0	0
3222	825.732666015625	5372.18178710937	0	0
3223	839.295779418945	5382.43864746094	3	5
NA	NA	NA	NA	NA
NA	NA	NA	NA	NA
3259	478.239447021484	5466.54050292969	0	2
3260	474.030847167969	5452.47607421875	0	0
3261	492.683532714844	5467.82172851563	0	1
NA	NA	NA	NA	NA
NA	NA	NA	NA	NA
NA	NA	NA	NA	NA
3299	832.052465820312	5271.33684082031	1	0
3300	834.689987182617	5283.71206054687	3	8
3302	819.515432739258	5248.7931640625	3	3
3305	844.369061279297	5295.28459472656	1	1
3315	838.08210144043	5327.88923339844	0	4
3319	852.420663452148	5310.70205078125	6	5
3327	837.344110107422	5354.36000976562	1	0
3337	830.366473388672	5303.22844238281	1	1
3339	854.734661865234	5300.035546875	1	2
3343	824.039929199219	5258.96079101562	4	2
3344	817.979840087891	5284.52138671875	2	4
3345	818.154830932617	5273.29582519531	5	2
NA	NA	NA	NA	NA
NA	NA	NA	NA	NA
NA	NA	NA	NA	NA
NA	NA	NA	NA	NA
NA	NA	NA	NA	NA
NA	NA	NA	NA	NA
NA	NA	NA	NA	NA
NA	NA	NA	NA	NA
NA	NA	NA	NA	NA
NA	NA	NA	NA	NA
NA	NA	NA	NA	NA
NA	NA	NA	NA	NA
NA	NA	NA	NA	NA
NA	NA	NA	NA	NA
NA	NA	NA	NA	NA
NA	NA	NA	NA	NA
NA	NA	NA	NA	NA
3640	1169.32628173828	853.895452880859	1	2
3643	1121.58610229492	859.259625244141	2	1
3644	1124.23799438477	841.964636230469	0	3
3645	1134.55659179687	854.025982666016	3	9
3646	1133.52158813477	868.824200439453	5	8
3647	1146.70322875977	852.079968261719	0	7
3648	1150.57450561523	871.990740966797	0	5
3651	1157.03739013672	865.004595947266	0	0
3652	1162.05427856445	869.498275756836	0	0
3654	1164.13995361328	845.310888671875	0	1
3656	1236.29490966797	866.848355102539	1	0
3657	1193.46069946289	855.976251220703	0	0
3658	1170.48735351563	837.522109985352	0	12
3659	1222.42409667969	844.846459960938	1	5
3661	1265.21327514648	863.962173461914	0	3
3662	1178.82569580078	868.341717529297	0	2
3665	1254.02693481445	865.832962036133	3	3
3666	1273.73537597656	856.466152954102	1	2
3668	1265.77503051758	846.70090637207	1	0
3670	1276.52838134766	867.059454345703	0	0
3673	1236.54486694336	856.849234008789	0	0
3675	1180.8926940918	856.642907714844	0	3
3676	1222.67031860352	859.964413452148	0	1
3679	1204.6196472168	872.26767578125	0	4
3776	1654.22700195312	102.054305267334	0	1
3806	1645.35512695312	197.417558288574	0	8
3809	887.899499511719	842.209561157227	0	0
3810	879.548187255859	853.091677856445	2	3
3811	901.587902832031	838.827770996094	0	6
3812	890.740545654297	856.414117431641	2	0
3813	915.498767089844	862.104095458984	2	1
3814	898.451763916016	854.777618408203	0	0
3816	925.724291992187	869.25651550293	0	0
3817	864.475317382812	859.025231933594	0	2
3819	871.140325927734	869.786676025391	2	2
3821	929.864825439453	849.976446533203	0	3
3822	942.868414306641	840.902966308594	2	1
3823	1097.91652832031	861.465557861328	4	4
3826	948.180706787109	871.830224609375	0	1
3831	965.903601074219	864.33638305664	0	1
3832	980.662908935547	870.356317138672	1	0
3834	853.828009033203	138.237125396729	0	3
3861	1094.83009033203	853.159017944336	2	2
3862	1083.95336914062	856.324053955078	2	1
3863	1094.38963012695	843.004257202148	0	2
3865	855.66943359375	847.912664794922	0	2
3866	906.590576171875	856.246182250977	0	0
3868	899.129626464844	866.063516235352	0	2
3869	873.266467285156	840.992822265625	1	0
3879	853.529907226562	215.20587310791	0	2
3880	850.702661132813	264.570722961426	1	1
3881	856.89831237793	284.436723327637	0	6
3882	854.62685546875	301.416542053223	1	1
3883	852.591400146484	162.7703956604	1	1
3887	1114.32167358398	22.5656057357788	0	0
NA	NA	NA	NA	NA
NA	NA	NA	NA	NA
3932	1150.7373046875	24.3053522109985	0	0
NA	NA	NA	NA	NA
3972	1101.76622314453	17.4664617538452	0	0
4251	852.040435791016	1005.10092773437	0	0
4252	857.32424621582	1020.6577331543	0	5
4292	853.061120605469	1096.59058227539	2	1
4300	1095.91541748047	873.790869140625	0	1
4479	849.007278442383	2246.84841308594	0	2
4686	1345.28499755859	3389.51009521484	1	5
4969	1650.90751953125	3519.58894042969	0	1
5200	849.920364379883	5378.5376953125	0	4
NA	NA	NA	NA	NA
NA	NA	NA	NA	NA
NA	NA	NA	NA	NA
NA	NA	NA	NA	NA
NA	NA	NA	NA	NA
NA	NA	NA	NA	NA
NA	NA	NA	NA	NA
NA	NA	NA	NA	NA
NA	NA	NA	NA	NA
NA	NA	NA	NA	NA
NA	NA	NA	NA	NA
NA	NA	NA	NA	NA
NA	NA	NA	NA	NA
NA	NA	NA	NA	NA
NA	NA	NA	NA	NA
NA	NA	NA	NA	NA
NA	NA	NA	NA	NA
NA	NA	NA	NA	NA
NA	NA	NA	NA	NA
NA	NA	NA	NA	NA
NA	NA	NA	NA	NA
NA	NA	NA	NA	NA
NA	NA	NA	NA	NA
NA	NA	NA	NA	NA
NA	NA	NA	NA	NA
NA	NA	NA	NA	NA
NA	NA	NA	NA	NA
NA	NA	NA	NA	NA
NA	NA	NA	NA	NA
NA	NA	NA	NA	NA
NA	NA	NA	NA	NA
NA	NA	NA	NA	NA
NA	NA	NA	NA	NA
NA	NA	NA	NA	NA
NA	NA	NA	NA	NA
NA	NA	NA	NA	NA
NA	NA	NA	NA	NA
NA	NA	NA	NA	NA
NA	NA	NA	NA	NA
NA	NA	NA	NA	NA
NA	NA	NA	NA	NA
NA	NA	NA	NA	NA
NA	NA	NA	NA	NA
NA	NA	NA	NA	NA
NA	NA	NA	NA	NA
NA	NA	NA	NA	NA
NA	NA	NA	NA	NA
NA	NA	NA	NA	NA
NA	NA	NA	NA	NA
NA	NA	NA	NA	NA
NA	NA	NA	NA	NA
NA	NA	NA	NA	NA
NA	NA	NA	NA	NA
NA	NA	NA	NA	NA
NA	NA	NA	NA	NA
NA	NA	NA	NA	NA
NA	NA	NA	NA	NA
NA	NA	NA	NA	NA
NA	NA	NA	NA	NA
NA	NA	NA	NA	NA
NA	NA	NA	NA	NA
NA	NA	NA	NA	NA
NA	NA	NA	NA	NA
NA	NA	NA	NA	NA
NA	NA	NA	NA	NA
NA	NA	NA	NA	NA
NA	NA	NA	NA	NA
NA	NA	NA	NA	NA
NA	NA	NA	NA	NA
NA	NA	NA	NA	NA
NA	NA	NA	NA	NA
NA	NA	NA	NA	NA
NA	NA	NA	NA	NA
NA	NA	NA	NA	NA
NA	NA	NA	NA	NA
NA	NA	NA	NA	NA
NA	NA	NA	NA	NA
NA	NA	NA	NA	NA
NA	NA	NA	NA	NA
NA	NA	NA	NA	NA
NA	NA	NA	NA	NA
NA	NA	NA	NA	NA
NA	NA	NA	NA	NA
NA	NA	NA	NA	NA
NA	NA	NA	NA	NA
NA	NA	NA	NA	NA
NA	NA	NA	NA	NA
NA	NA	NA	NA	NA
NA	NA	NA	NA	NA
NA	NA	NA	NA	NA
NA	NA	NA	NA	NA
NA	NA	NA	NA	NA
NA	NA	NA	NA	NA
NA	NA	NA	NA	NA
NA	NA	NA	NA	NA
NA	NA	NA	NA	NA
NA	NA	NA	NA	NA
NA	NA	NA	NA	NA
NA	NA	NA	NA	NA
NA	NA	NA	NA	NA
NA	NA	NA	NA	NA
NA	NA	NA	NA	NA
NA	NA	NA	NA	NA
NA	NA	NA	NA	NA
NA	NA	NA	NA	NA
NA	NA	NA	NA	NA
NA	NA	NA	NA	NA
NA	NA	NA	NA	NA
NA	NA	NA	NA	NA
NA	NA	NA	NA	NA
NA	NA	NA	NA	NA
NA	NA	NA	NA	NA
NA	NA	NA	NA	NA
NA	NA	NA	NA	NA
NA	NA	NA	NA	NA
NA	NA	NA	NA	NA
NA	NA	NA	NA	NA
NA	NA	NA	NA	NA
NA	NA	NA	NA	NA
NA	NA	NA	NA	NA
NA	NA	NA	NA	NA
NA	NA	NA	NA	NA
NA	NA	NA	NA	NA
NA	NA	NA	NA	NA
NA	NA	NA	NA	NA
NA	NA	NA	NA	NA
NA	NA	NA	NA	NA
NA	NA	NA	NA	NA
NA	NA	NA	NA	NA
NA	NA	NA	NA	NA
NA	NA	NA	NA	NA
NA	NA	NA	NA	NA
NA	NA	NA	NA	NA
NA	NA	NA	NA	NA
NA	NA	NA	NA	NA
NA	NA	NA	NA	NA
NA	NA	NA	NA	NA
NA	NA	NA	NA	NA
NA	NA	NA	NA	NA
NA	NA	NA	NA	NA
NA	NA	NA	NA	NA
NA	NA	NA	NA	NA
NA	NA	NA	NA	NA
5728	2240.11398925781	1705.64899291992	0	4
5736	2287.52763671875	1711.92708129883	0	5
5738	2290.29013671875	1693.91148071289	0	3
5741	2308.21567382813	1689.66864013672	0	2
5756	2371.4169921875	1702.06699829102	0	5
6035	1918.87894287109	2533.35444335937	3	1
6073	1820.98762207031	2532.00888671875	0	1
6078	1832.55600585937	2531.26845703125	0	2
6082	1853.17908935547	2540.91624755859	0	3
6083	1855.71228027344	2548.75260009766	1	3
6084	1859.87678222656	2533.07470703125	1	1
6085	1863.60113525391	2552.80338134766	4	4
6086	1879.82916259766	2526.43366699219	2	2
6087	1870.74416503906	2535.50974121094	2	4
6088	1873.10158691406	2544.97885742188	1	1
6089	1872.20676269531	2560.62624511719	2	8
6090	1883.90007324219	2541.23935546875	1	5
6091	1890.24083251953	2554.89642333984	0	3
6092	1895.22877197266	2535.79445800781	1	4
6093	1899.92991943359	2546.50246582031	1	1
6094	1907.665625	2554.73269042969	0	5
6095	1910.06268310547	2531.06571044922	0	3
6096	1915.02426757812	2545.99010009766	1	3
6099	1925.05181884766	2557.72740478516	0	1
6133	2476.60303955078	1805.34500732422	0	2
6151	2482.88880615234	2053.72015380859	0	1
6155	2486.65798339844	2066.17298583984	0	0
6163	2497.86735839844	2089.67332763672	0	3
6180	2345.97634277344	1710.74847412109	0	0
6279	2006.86120605469	3398.47618408203	2	3
6305	2071.22172851562	3368.01397705078	1	3
6309	2002.49022216797	3373.20590820313	0	7
6356	2007.83156738281	3386.31657714844	0	0
NA	NA	NA	NA	NA
NA	NA	NA	NA	NA
6895	2542.80197753906	868.12096862793	0	1
NA	NA	NA	NA	NA
NA	NA	NA	NA	NA
NA	NA	NA	NA	NA
NA	NA	NA	NA	NA
NA	NA	NA	NA	NA
NA	NA	NA	NA	NA
NA	NA	NA	NA	NA
NA	NA	NA	NA	NA
NA	NA	NA	NA	NA
NA	NA	NA	NA	NA
NA	NA	NA	NA	NA
NA	NA	NA	NA	NA
NA	NA	NA	NA	NA
NA	NA	NA	NA	NA
NA	NA	NA	NA	NA
NA	NA	NA	NA	NA
NA	NA	NA	NA	NA
NA	NA	NA	NA	NA
NA	NA	NA	NA	NA
NA	NA	NA	NA	NA
NA	NA	NA	NA	NA
NA	NA	NA	NA	NA
NA	NA	NA	NA	NA
NA	NA	NA	NA	NA
NA	NA	NA	NA	NA
NA	NA	NA	NA	NA
NA	NA	NA	NA	NA
NA	NA	NA	NA	NA
NA	NA	NA	NA	NA
NA	NA	NA	NA	NA
NA	NA	NA	NA	NA
NA	NA	NA	NA	NA
NA	NA	NA	NA	NA
NA	NA	NA	NA	NA
NA	NA	NA	NA	NA
NA	NA	NA	NA	NA
NA	NA	NA	NA	NA
NA	NA	NA	NA	NA
NA	NA	NA	NA	NA
NA	NA	NA	NA	NA
NA	NA	NA	NA	NA
NA	NA	NA	NA	NA
NA	NA	NA	NA	NA
NA	NA	NA	NA	NA
NA	NA	NA	NA	NA
NA	NA	NA	NA	NA
NA	NA	NA	NA	NA
NA	NA	NA	NA	NA
NA	NA	NA	NA	NA
NA	NA	NA	NA	NA
NA	NA	NA	NA	NA
NA	NA	NA	NA	NA
NA	NA	NA	NA	NA
NA	NA	NA	NA	NA
NA	NA	NA	NA	NA
NA	NA	NA	NA	NA
NA	NA	NA	NA	NA
NA	NA	NA	NA	NA
NA	NA	NA	NA	NA
NA	NA	NA	NA	NA
NA	NA	NA	NA	NA
NA	NA	NA	NA	NA
NA	NA	NA	NA	NA
NA	NA	NA	NA	NA
NA	NA	NA	NA	NA
NA	NA	NA	NA	NA
NA	NA	NA	NA	NA
7284	3301.98126220703	1191.13409423828	0	3
7351	3308.96657714844	1948.56564941406	0	4
7397	3288.58857421875	1883.74152832031	0	2
7407	3314.32037353516	1898.86949462891	0	0
NA	NA	NA	NA	NA
NA	NA	NA	NA	NA
NA	NA	NA	NA	NA
NA	NA	NA	NA	NA
NA	NA	NA	NA	NA
NA	NA	NA	NA	NA
NA	NA	NA	NA	NA
NA	NA	NA	NA	NA
NA	NA	NA	NA	NA
NA	NA	NA	NA	NA
NA	NA	NA	NA	NA
NA	NA	NA	NA	NA
NA	NA	NA	NA	NA
NA	NA	NA	NA	NA
NA	NA	NA	NA	NA
NA	NA	NA	NA	NA
NA	NA	NA	NA	NA
NA	NA	NA	NA	NA
NA	NA	NA	NA	NA
8098	3669.15200195312	1697.1873840332	0	0
8106	3307.48592529297	1562.22933959961	0	2
8110	3419.42196044922	1687.79172973633	0	1
8136	3626.29548339844	2534.64168701172	0	0
8138	3564.04045410156	2533.51547851563	0	0
8140	3551.72458496094	2533.98571777344	0	1
8147	3636.26223144531	2537.42431640625	1	0
8157	3568.19250488281	2543.61337890625	0	1
8161	3612.4203125	2541.92894287109	0	1
8162	3558.70927734375	2541.17855224609	1	0
8165	3628.79235839844	2544.47935791016	0	2
8171	3545.98500976562	2545.19903564453	0	2
8180	3607.62287597656	2552.27379150391	0	2
8182	3573.36721191406	2553.03310546875	1	1
8183	3625.02338867187	2552.91481933594	2	2
8186	3553.56154785156	2553.21510009766	0	3
8189	3616.00334472656	2555.92302246094	0	0
8337	3597.39548339844	2552.30305175781	0	1
8374	4122.89304199219	3848.44597167969	0	2
8385	4127.20654296875	3936.00302734375	0	3
8388	4132.53896484375	3947.81545410156	1	0
8411	4135.38571777344	3928.0525390625	1	0
8417	4136.65490722656	3905.50305175781	0	2
8418	4125.48994140625	4074.92822265625	1	3
8419	4127.36716308594	4062.07529296875	0	3
8525	4112.29211425781	3852.16970214844	0	2
8527	4110.55974121094	3843.33103027344	0	5
8528	4114.18386230469	3916.18283691406	0	1
8530	4111.77248535156	4082.78034667969	1	3
8531	4116.72888183594	3931.0408203125	0	8
8535	4116.34912109375	4057.62233886719	2	6
8536	4114.52087402344	4071.7490234375	0	3
8569	4131.52543945312	4830.74216308594	2	0
8574	4134.58676757812	4849.39069824219	4	3
8575	4128.99245605469	4854.3234375	2	1
8578	4122.73823242188	4861.74641113281	0	1
8579	4131.09545898438	4861.24172363281	0	0
8581	4130.20104980469	4870.612890625	2	5
8582	4132.1986328125	4878.65012207031	0	3
8584	4133.09968261719	4886.01831054688	2	0
8586	4141.312890625	4890.61528320312	1	2
8590	4136.93671875	4898.01625976562	3	2
8591	4118.92941894531	4905.28898925781	2	2
8592	4126.17807617187	4907.84812011719	2	0
8593	4134.49794921875	4907.40278320313	6	5
8595	4135.94270019531	4915.52177734375	4	1
8596	4119.41169433594	4916.11860351563	5	2
8597	4127.9751953125	4920.22749023438	4	1
8598	4135.38696289062	4923.47683105469	1	0
8599	4139.11982421875	4927.73845214844	2	1
8600	4114.89191894531	4927.8849609375	3	1
8601	4125.47084960937	4929.12302246094	0	3
8602	4131.26770019531	4934.867578125	4	2
8603	4122.01647949219	4939.409765625	1	4
8604	4137.12390136719	4940.07299804688	3	3
8605	4133.71767578125	4947.53249511719	3	5
8606	4124.80346679688	4947.45903320312	2	5
8607	4114.04108886719	4947.24777832031	5	8
8608	4140.8248046875	4951.40522460938	2	4
8609	4129.31784667969	4956.00966796875	0	1
8610	4119.85537109375	4958.24133300781	1	3
8611	4136.8603515625	4964.16518554687	1	12
8612	4110.7228515625	4965.94860839844	7	4
8613	4126.69521484375	4967.48466796875	1	2
8614	4119.13278808594	4972.50830078125	3	4
8615	4135.23879394531	4973.02668457031	0	0
8616	4126.16147460937	4977.71413574219	1	1
8617	4141.12446289063	4976.092578125	0	2
8618	4133.92976074219	4981.07802734375	0	0
8620	4130.75305175781	4987.32145996094	2	2
8622	4111.70649414063	4993.79565429688	6	4
8623	4141.91552734375	4997.43513183594	2	1
8624	4131.24528808594	4998.94006347656	7	1
8625	4121.0025390625	4999.76142578125	0	2
8626	4110.18952636719	5004.73234863281	7	0
8627	4127.89675292969	5007.197265625	1	1
8628	4141.30915527344	5007.941015625	2	1
8631	4130.15830078125	5014.82900390625	1	2
8632	4121.45700683594	5017.33874511719	0	0
8633	4139.91545410156	5017.95756835937	1	3
8636	4135.58908691406	5030.73330078125	1	1
8703	4139.26923828125	4818.36943359375	3	1
8738	4938.62160644531	210.812853240967	0	0
8747	4961.74426269531	260.004852294922	0	1
8748	4940.64450683594	263.033988952637	2	2
8749	4960.96357421875	279.323104858398	0	1
8751	4952.73168945312	283.32262878418	0	1
8753	4952.21247558594	294.215303039551	0	2
8754	4937.0689453125	295.624879455566	0	1
8755	4940.09001464844	306.556204223633	0	0
8756	4949.81313476562	305.223851013184	0	0
8757	4961.46577148438	309.349987792969	1	4
8770	4937.8591796875	379.366584777832	0	1
8772	4943.91501464844	392.576396179199	0	5
8774	4941.07282714844	402.589628601074	0	1
8811	4939.15368652344	494.720025634766	0	1
8819	4932.23041992188	457.970806884766	0	6
8828	4947.01079101562	494.805264282227	0	2
8837	4936.41567382812	445.548791503906	0	2
8849	4958.97097167969	494.717068481445	0	2
8852	4961.41596679688	502.117474365234	0	0
8862	4954.59230957031	448.536138916016	0	3
8863	4953.11394042969	433.788088989258	1	3
8867	4963.19274902344	438.499664306641	0	1
8878	4944.25285644531	438.877505493164	0	4
NA	NA	NA	NA	NA
NA	NA	NA	NA	NA
NA	NA	NA	NA	NA
NA	NA	NA	NA	NA
NA	NA	NA	NA	NA
NA	NA	NA	NA	NA
NA	NA	NA	NA	NA
NA	NA	NA	NA	NA
NA	NA	NA	NA	NA
NA	NA	NA	NA	NA
NA	NA	NA	NA	NA
NA	NA	NA	NA	NA
NA	NA	NA	NA	NA
NA	NA	NA	NA	NA
NA	NA	NA	NA	NA
NA	NA	NA	NA	NA
NA	NA	NA	NA	NA
NA	NA	NA	NA	NA
NA	NA	NA	NA	NA
NA	NA	NA	NA	NA
NA	NA	NA	NA	NA
NA	NA	NA	NA	NA
NA	NA	NA	NA	NA
NA	NA	NA	NA	NA
NA	NA	NA	NA	NA
NA	NA	NA	NA	NA
NA	NA	NA	NA	NA
NA	NA	NA	NA	NA
NA	NA	NA	NA	NA
NA	NA	NA	NA	NA
NA	NA	NA	NA	NA
NA	NA	NA	NA	NA
NA	NA	NA	NA	NA
NA	NA	NA	NA	NA
NA	NA	NA	NA	NA
NA	NA	NA	NA	NA
NA	NA	NA	NA	NA
NA	NA	NA	NA	NA
NA	NA	NA	NA	NA
NA	NA	NA	NA	NA
NA	NA	NA	NA	NA
NA	NA	NA	NA	NA
NA	NA	NA	NA	NA
NA	NA	NA	NA	NA
NA	NA	NA	NA	NA
NA	NA	NA	NA	NA
NA	NA	NA	NA	NA
NA	NA	NA	NA	NA
NA	NA	NA	NA	NA
NA	NA	NA	NA	NA
NA	NA	NA	NA	NA
NA	NA	NA	NA	NA
NA	NA	NA	NA	NA
NA	NA	NA	NA	NA
NA	NA	NA	NA	NA
NA	NA	NA	NA	NA
NA	NA	NA	NA	NA
NA	NA	NA	NA	NA
NA	NA	NA	NA	NA
NA	NA	NA	NA	NA
NA	NA	NA	NA	NA
NA	NA	NA	NA	NA
NA	NA	NA	NA	NA
NA	NA	NA	NA	NA
NA	NA	NA	NA	NA
NA	NA	NA	NA	NA
NA	NA	NA	NA	NA
NA	NA	NA	NA	NA
NA	NA	NA	NA	NA
NA	NA	NA	NA	NA
NA	NA	NA	NA	NA
NA	NA	NA	NA	NA
9151	4314.0919921875	3375.68120117187	0	4
9152	4316.26970214844	3386.51849365234	2	2
9153	4323.25771484375	3392.35954589844	1	5
9154	4330.9359375	3394.14919433594	0	5
9155	4336.02016601562	3397.18873291016	1	2
9157	4365.29245605469	3386.07502441406	1	1
9158	4348.4140625	3387.84288330078	1	8
9159	4361.21801757812	3375.462890625	2	1
9160	4370.67177734375	3402.38792724609	0	4
9161	4374.916796875	3390.80522460937	0	4
9162	4378.84597167969	3378.68587646484	0	5
9163	4382.92788085937	3396.65997314453	0	5
9164	4384.81713867188	3370.60361328125	0	5
9167	4389.57722167969	3387.58618164062	0	1
9168	4402.15249023437	3368.00111083984	0	7
9176	4562.43601074219	2543.20103759766	0	1
9294	4352.76574707031	3405.25792236328	1	7
9379	4145.81979980469	4958.97221679687	1	1
9380	4146.68349609375	4979.147265625	3	4
9382	4146.53947753906	4988.07641601562	2	1
9391	4143.12038574219	4878.45920410156	1	1
9392	4148.43537597656	4885.08405761719	2	4
9393	4142.50031738281	4918.87902832031	1	0
9394	4149.4376953125	4933.36306152344	8	1
9395	4141.82670898437	4935.53122558594	0	1
9397	4145.12751464844	4833.21455078125	4	4
9414	5421.64821777344	866.710250854492	0	1
9415	5426.59506835937	843.484716796875	1	2
9416	5424.94694824219	858.580310058594	0	2
9417	5430.88117675781	866.649810791016	0	1
9418	5432.94890136719	852.977230834961	0	1
9419	5441.18286132812	858.980355834961	0	2
9420	5442.34165039062	871.360919189453	1	0
9421	5440.78483886719	845.963433837891	0	2
9422	5451.84438476562	864.826699829102	3	0
9423	5455.41455078125	847.932431030273	0	4
9424	5463.03342285156	858.976983642578	2	0
9425	5463.27165527344	842.329870605469	0	0
9427	5468.97761230469	846.443685913086	0	0
9428	5475.35634765625	855.381552124023	0	0
9429	5477.29790039062	843.853063964844	0	1
9430	5483.22922363281	864.877230834961	0	1
9432	5486.74169921875	852.32292175293	2	0
9433	5489.77687988281	874.322534179688	0	3
9434	5498.15153808594	861.169219970703	2	0
9435	5495.85844726562	849.441616821289	0	1
9436	5503.59020996094	852.88996887207	1	2
9439	5513.27514648438	855.336572265625	0	2
9440	5518.95993652344	864.356201171875	0	3
9442	5529.94934082031	857.856689453125	0	2
9444	5538.062109375	874.0423828125	1	6
9445	5540.06923828125	857.448291015625	0	1
9447	5548.51860351562	866.213397216797	0	0
9448	5560.05751953125	867.611041259766	2	1
9515	4969.29963378906	493.912048339844	0	1
NA	NA	NA	NA	NA
NA	NA	NA	NA	NA
NA	NA	NA	NA	NA
NA	NA	NA	NA	NA
NA	NA	NA	NA	NA
NA	NA	NA	NA	NA
NA	NA	NA	NA	NA
NA	NA	NA	NA	NA
NA	NA	NA	NA	NA
NA	NA	NA	NA	NA
NA	NA	NA	NA	NA
NA	NA	NA	NA	NA
NA	NA	NA	NA	NA
NA	NA	NA	NA	NA
NA	NA	NA	NA	NA
NA	NA	NA	NA	NA
NA	NA	NA	NA	NA
NA	NA	NA	NA	NA
NA	NA	NA	NA	NA
NA	NA	NA	NA	NA
NA	NA	NA	NA	NA
NA	NA	NA	NA	NA
NA	NA	NA	NA	NA
NA	NA	NA	NA	NA
NA	NA	NA	NA	NA
NA	NA	NA	NA	NA
NA	NA	NA	NA	NA
NA	NA	NA	NA	NA
NA	NA	NA	NA	NA
NA	NA	NA	NA	NA
NA	NA	NA	NA	NA
NA	NA	NA	NA	NA
NA	NA	NA	NA	NA
NA	NA	NA	NA	NA
9810	5355.27600097656	859.950769042969	0	1
9811	5355.05561523438	868.979476928711	1	1
9813	5365.71672363281	868.468408203125	0	0
9814	5366.00268554688	853.592111206055	0	1
9816	5376.89538574219	867.427853393555	0	2
9817	5377.74704589844	854.905139160156	0	3
9818	5388.41271972656	839.85940246582	0	5
9819	5386.31096191406	851.976312255859	1	1
9820	5387.66730957031	858.729724121094	0	3
9821	5389.20834960937	868.130099487305	1	1
9822	5394.88608398437	853.441918945313	0	1
9823	5400.60905761719	863.017077636719	0	5
9824	5406.7802734375	847.002743530273	0	4
9826	5415.80986328125	852.613812255859	2	0
NA	NA	NA	NA	NA
NA	NA	NA	NA	NA
NA	NA	NA	NA	NA
NA	NA	NA	NA	NA
NA	NA	NA	NA	NA
NA	NA	NA	NA	NA
NA	NA	NA	NA	NA
NA	NA	NA	NA	NA
NA	NA	NA	NA	NA
NA	NA	NA	NA	NA
NA	NA	NA	NA	NA
NA	NA	NA	NA	NA
NA	NA	NA	NA	NA
NA	NA	NA	NA	NA
NA	NA	NA	NA	NA
NA	NA	NA	NA	NA
NA	NA	NA	NA	NA
NA	NA	NA	NA	NA
NA	NA	NA	NA	NA
NA	NA	NA	NA	NA
NA	NA	NA	NA	NA
NA	NA	NA	NA	NA
NA	NA	NA	NA	NA
NA	NA	NA	NA	NA
NA	NA	NA	NA	NA
NA	NA	NA	NA	NA
NA	NA	NA	NA	NA
NA	NA	NA	NA	NA
NA	NA	NA	NA	NA
NA	NA	NA	NA	NA
NA	NA	NA	NA	NA
NA	NA	NA	NA	NA
NA	NA	NA	NA	NA
NA	NA	NA	NA	NA
NA	NA	NA	NA	NA
NA	NA	NA	NA	NA
NA	NA	NA	NA	NA
NA	NA	NA	NA	NA
NA	NA	NA	NA	NA
NA	NA	NA	NA	NA
NA	NA	NA	NA	NA
NA	NA	NA	NA	NA
NA	NA	NA	NA	NA
NA	NA	NA	NA	NA
NA	NA	NA	NA	NA
NA	NA	NA	NA	NA
NA	NA	NA	NA	NA
NA	NA	NA	NA	NA
NA	NA	NA	NA	NA
9938	5500.18854980469	868.905392456055	0	2
9953	5346.25471191406	873.302264404297	0	2
9965	5335.33959960938	874.520922851562	0	0
10031	5780.15688476562	3164.39083251953	0	1
10041	5789.92607421875	3224.81325683594	1	2
10043	5788.94990234375	3158.0787109375	6	1
10044	5783.96362304688	3107.16088867188	2	4
10049	5769.87180175781	3128.92802734375	1	0
10051	5779.74931640625	3134.63273925781	0	2
10052	5774.48288574219	3144.14439697266	1	1
10054	5783.56186523437	3147.32878417969	8	1
10056	5770.79484863281	3157.43145751953	6	3
10059	5779.98920898438	3341.09848632813	2	5
10060	5774.80288085937	3175.473828125	2	1
10061	5763.96828613281	3169.31070556641	6	0
10062	5778.47182617187	3188.07088623047	0	0
10063	5786.06911621094	3176.85155029297	6	2
10064	5768.25688476562	3189.70178222656	6	1
10065	5768.47436523438	3201.45838623047	3	1
10066	5758.27934570312	3200.176953125	10	2
10067	5788.76520996094	3192.40493164062	11	5
10068	5778.29169921875	3201.59783935547	11	3
10069	5775.43374023437	3222.64986572266	9	3
10070	5784.85512695312	3213.91495361328	7	1
10071	5771.32775878906	3395.63793945312	0	2
10072	5764.03344726562	3217.17508544922	12	10
10074	5780.66945800781	3245.01943359375	1	2
10075	5759.89260253906	3395.89588623047	0	5
10076	5766.32238769531	3234.85201416016	1	0
10077	5779.64016113281	3254.36860351562	0	2
10078	5770.08637695313	3370.65092773437	1	5
10079	5780.06599121094	3262.08231201172	0	0
10080	5764.60827636719	3249.5234375	5	4
10081	5768.28718261719	3262.33901367187	2	2
10082	5760.90903320312	3267.42593994141	4	1
10083	5774.17824707031	3270.54724121094	2	0
10084	5762.87299804688	3275.81346435547	8	2
10086	5772.82770996094	3281.43226318359	1	4
10087	5780.21125488281	3288.97518310547	1	2
10088	5757.75349121094	3283.85007324219	0	0
10090	5773.03190917969	3297.99418945312	6	0
10091	5767.20227050781	3289.16672363281	2	0
10092	5757.37995605469	3310.32437744141	1	2
10093	5764.21689453125	3301.44918212891	1	5
10094	5773.52954101562	3312.83100585937	0	1
10095	5761.48178710937	3319.31619873047	1	4
10096	5781.20236816406	3321.62651367187	0	2
10097	5769.92866210938	3330.04371337891	4	2
10098	5771.57097167969	3379.99594726563	0	3
10099	5755.57121582031	3388.52520751953	0	3
10100	5784.35583496094	3392.88996582031	10	0
10101	5764.268359375	3346.67308349609	2	2
10102	5781.90046386719	3362.194921875	1	1
10103	5771.24765625	3356.50826416016	1	1
10104	5760.456640625	3362.55662841797	3	2
10105	5759.66848144531	3335.85239257813	1	10
10106	5780.05769042969	3383.15854492188	7	3
10107	5756.77192382813	3376.08690185547	2	1
10108	5788.23562011719	3403.04763183594	4	0
10109	5494.37883300781	3374.06213378906	0	6
10112	5553.40734863281	3372.34324951172	0	7
10113	5488.55085449219	3380.43609619141	0	6
10114	5564.82673339844	3367.68547363281	0	3
10116	5568.29853515625	3395.60577392578	0	1
10117	5569.54904785156	3378.74418945312	0	4
10118	5578.75378417969	3391.96961669922	1	2
10119	5580.81320800781	3377.81802978516	0	3
10120	5587.92282714844	3385.61287841797	0	1
10121	5600.53918457031	3370.86654052734	0	2
10122	5597.07443847656	3391.43753662109	0	5
10123	5612.77993164062	3377.03775634766	0	7
10124	5591.85656738281	3399.64680175781	0	2
10125	5584.21030273437	3400.92242431641	0	1
10126	5607.44252929687	3390.60102539062	0	3
10127	5590.28232421875	3371.31436767578	0	5
10128	5618.35556640625	3402.89842529297	0	2
10130	5638.37041015625	3383.42603759766	0	1
10131	5626.84104003906	3381.61563720703	0	5
10132	5634.62053222656	3394.6111328125	0	1
10133	5643.63020019531	3374.43193359375	0	2
10134	5632.49885253906	3370.86633300781	0	3
10135	5642.77729492188	3394.58975830078	0	4
10136	5652.02644042969	3404.35832519531	1	4
10137	5651.81228027344	3386.62972412109	0	2
10138	5663.29724121094	3378.19799804688	0	5
10139	5653.34750976562	3367.33995361328	5	3
10140	5659.77106933594	3394.67940673828	0	3
10141	5661.05603027344	3386.61270751953	0	1
10142	5666.51628417969	3396.59356689453	1	0
10143	5676.78559570313	3394.72111816406	0	3
10147	5682.49321289062	3378.13843994141	1	6
10148	5690.55991210937	3386.35704345703	0	1
10149	5693.37844238281	3375.43736572266	0	1
10150	5683.71010742187	3401.04963378906	1	0
10151	5692.5728515625	3402.88472900391	1	4
10152	5694.92114257812	3394.99898681641	0	1
10153	5700.7009765625	3385.41013183594	3	5
10154	5710.2701171875	3386.15948486328	4	8
10155	5710.71337890625	3398.16158447266	1	3
10156	5740.103125	3391.03972167969	10	4
10157	5718.29738769531	3391.6693359375	2	1
10158	5726.36076660156	3391.56018066406	5	7
10159	5725.37214355469	3372.18159179687	0	5
10160	5731.59399414062	3380.11568603516	1	3
10161	5744.41330566406	3376.963671875	0	3
10162	5357.95300292969	3380.11734619141	0	1
10163	5711.80202636719	3373.48751220703	1	2
10164	5369.50229492187	3374.72723388672	0	3
10165	5349.79790039062	3385.23249511719	0	5
10166	5350.80104980469	3367.32521972656	0	3
10167	5525.0697265625	3373.99987792969	0	3
10173	5437.13415527344	3383.75391845703	0	1
10175	5554.35280761719	3388.1830078125	0	4
10176	5440.54826660156	3374.00133056641	0	4
10177	5440.70100097656	3394.83442382812	0	5
10178	5450.45815429687	3384.02286376953	0	4
10182	5427.76008300781	3397.06318359375	1	3
10184	5469.23950195312	3369.84326171875	0	3
10186	5503.64873046875	3382.35150146484	0	6
10187	5516.80795898437	3378.79420166016	0	3
10189	5480.38662109375	3366.88839111328	0	3
10190	5561.34289550781	3379.76477050781	0	2
10193	5482.51286621094	3389.34656982422	0	4
10195	5538.03679199219	3376.87277832031	0	17
10196	5531.39118652344	3396.14615478516	0	4
10197	5500.88498535156	3389.74417724609	0	0
10198	5458.76889648437	3377.52916259766	0	4
10199	5450.06303710937	3403.39252929687	0	11
10206	5779.8306640625	2840.47504882812	0	3
10223	5785.77900390625	2747.38967285156	0	2
10225	5772.85510253906	2752.16988525391	0	6
10226	5783.28544921875	2952.65969238281	2	4
10227	5760.03579101562	2759.8171875	3	2
10229	5785.56940917969	2770.38283691406	1	2
10230	5774.83608398437	2773.01522216797	0	1
10233	5761.75737304687	2786.60069580078	0	4
10234	5788.64816894531	2783.67819824219	0	3
10237	5780.59516601563	2793.19234619141	0	2
10238	5785.68852539062	2807.10487060547	0	4
10239	5772.87875976562	2800.19301757812	0	2
10240	5759.32358398437	2803.91674804688	0	5
10241	5770.60932617188	2809.04580078125	0	2
10242	5759.03264160156	2814.22196044922	0	3
10243	5789.67124023437	2816.40651855469	0	0
10244	5777.06401367187	2815.98940429687	5	0
10245	5751.17927246094	2820.63846435547	0	2
10246	5768.1763671875	2818.70500488281	3	0
10247	5785.8171875	2824.60001220703	3	0
10249	5770.34909667969	2977.27109375	2	1
10250	5759.865625	2967.48094482422	4	6
10251	5770.69855957031	2962.36123046875	0	2
10252	5766.4896484375	2831.32800292969	1	6
10254	5757.18405761719	2845.85706787109	0	7
10255	5771.63696289062	2849.08627929688	0	3
10256	5761.87275390625	2853.91235351562	0	1
10257	5768.54990234375	2858.81728515625	0	2
10258	5782.55705566406	2855.96887207031	1	2
10259	5764.80168457031	2871.83872070313	2	1
10260	5757.43059082031	2865.96654052734	2	1
10261	5785.78564453125	2869.32980957031	2	1
10262	5773.84663085938	2870.22816162109	0	1
10263	5776.16420898437	2879.70122070312	0	3
10264	5787.99365234375	2885.29532470703	0	1
10265	5770.34619140625	2887.54711914062	3	0
10266	5779.72897949219	2897.47796630859	2	2
10267	5766.06962890625	2896.93156738281	2	2
10268	5789.64094238281	2901.18011474609	0	5
10269	5759.8623046875	2904.78784179688	2	2
10270	5754.95280761719	2913.99008789063	3	2
10271	5782.65334472656	2913.12535400391	1	5
10272	5760.94389648437	2925.89859619141	0	4
10273	5770.58151855469	2919.7267578125	0	4
10274	5790.087109375	2924.19838867187	1	3
10275	5776.21982421875	2932.53963623047	2	8
10277	5773.8109375	2947.08011474609	3	3
10278	5791.76345214844	2940.62272949219	5	1
10279	5760.21799316406	2985.13234863281	2	5
10280	5762.72233886719	2949.54482421875	2	3
10286	5074.3671875	3374.56391601562	0	6
10287	5091.75441894531	3368.54045410156	1	2
10288	5085.60603027344	3384.99447021484	0	2
10290	5095.22373046875	3379.43170166016	0	3
10293	5104.91281738281	3375.13438720703	0	0
10297	5114.84968261719	3373.4341796875	0	0
10300	5122.64494628906	3400.13198242187	0	1
10303	5129.11789550781	3391.60874023438	0	7
10307	5143.0478515625	3396.08057861328	0	1
10309	5150.35793457031	3389.14361572266	1	1
10311	5160.21096191406	3390.91832275391	0	1
10313	5170.08640136719	3392.89183349609	0	4
10317	5191.54350585937	3403.54713134766	0	5
10335	5178.3029296875	3402.65811767578	6	1
10342	5263.93918457031	3369.38547363281	0	0
10346	5274.07236328125	3387.26867675781	0	2
10359	5276.541015625	3377.96599121094	0	0
10361	5262.79575195312	3380.75173339844	0	3
10362	5298.87219238281	3392.12172851562	0	1
10363	5306.05983886719	3384.21004638672	0	4
10364	5303.2064453125	3373.24409179687	0	2
10366	5332.44138183594	3388.04604492187	0	3
10367	5316.95378417969	3379.56285400391	0	6
10368	5310.56259765625	3372.55367431641	0	1
10370	5339.35427246094	3378.17994384766	0	2
10371	5288.73942871094	3395.74813232422	0	2
10372	5283.47507324219	3372.17100830078	0	2
10373	5291.94436035156	3383.83900146484	0	0
10374	5181.20239257812	3393.35314941406	0	2
10375	5720.20822753906	4237.82399902344	0	1
10380	5730.40656738281	4231.69013671875	0	0
10472	5779.49448242187	3986.92915039062	1	3
10473	5766.99682617188	3990.18305664062	0	6
10474	5789.06237792969	3992.88703613281	0	6
10496	5788.65771484375	3544.35349121094	0	6
10497	5775.35239257812	3449.74969482422	0	4
10498	5778.14477539062	3435.95130615234	5	1
10499	5763.36315917969	3405.81116943359	3	3
10500	5760.89450683594	3417.77570800781	3	1
10501	5790.59677734375	3471.23024902344	2	2
10502	5709.01462402344	3407.05939941406	1	5
10503	5776.50205078125	3479.48662109375	1	2
10504	5760.93974609375	3430.42921142578	4	6
10505	5768.84956054688	3457.67528076172	3	3
10506	5778.07172851563	3466.51706542969	1	0
10507	5782.649609375	3417.88735351562	2	1
10508	5763.3353515625	3468.01245117188	3	4
10509	5774.58000488281	3410.41312255859	6	3
10510	5769.56342773438	3445.27557373047	0	0
10511	5762.06242675781	3478.7611328125	0	4
10512	5782.66372070312	3453.08536376953	0	7
10513	5770.80439453125	3464.78178710937	0	0
10514	5759.62033691406	3446.64271240234	1	7
10515	5757.14877929687	3536.79521484375	3	2
10516	5766.24436035156	3522.88310546875	4	1
10517	5766.48010253906	3531.7400390625	1	0
10518	5768.16267089844	3548.86496582031	0	8
10519	5776.75397949219	3494.58076171875	0	7
10520	5760.88911132813	3491.39077148437	1	3
10522	5770.97041015625	3507.51877441406	1	3
10523	5778.34606933594	3547.96848144531	1	0
10524	5761.94995117188	3510.99223632812	0	0
10525	5778.81257324219	3513.18903808594	1	3
10526	5763.73171386719	3568.50627441406	2	1
10527	5780.39719238281	3587.18967285156	1	0
10528	5775.62465820312	3596.60649414062	3	1
10529	5764.70581054688	3597.71174316406	7	2
10530	5786.08779296875	3600.0654296875	5	2
10531	5760.88745117188	3606.21879882812	0	3
10532	5772.55295410156	3607.45187988281	0	0
10533	5778.30871582031	3607.24892578125	2	0
10534	5781.84401855469	3611.59396972656	0	4
10535	5763.47438964844	3612.90549316406	2	2
10536	5789.0810546875	3619.13481445312	5	2
10537	5773.93544921875	3621.62546386719	1	2
10538	5758.41091308594	3624.41162109375	1	2
10539	5783.73203125	3630.48322753906	1	8
10541	5780.41462402344	3642.23630371094	1	0
10544	5756.09665527344	3659.89165039062	2	1
10545	5770.04860839844	3660.68562011719	1	1
10546	5784.57746582031	3661.91704101562	1	1
10548	5780.95251464844	3652.22131347656	0	3
10551	5757.22473144531	3651.2845703125	0	0
10557	5781.30944824219	3531.69978027344	7	3
10558	5781.4078125	3524.37143554688	1	1
10559	5763.86743164062	3500.67436523437	0	3
10560	5760.63427734375	3671.2529296875	2	2
10565	5764.63566894531	3583.26215820312	1	7
10567	5519.26166992188	3403.88518066406	0	0
10568	5489.21823730469	3403.75963134766	0	3
10569	5788.60043945312	3431.17047119141	2	2
10576	5662.39411621094	4226.95620117187	1	0
10864	6036.16169433594	840.415399169922	0	4
10865	5986.23830566406	858.928890991211	0	5
10867	6039.97880859375	852.598248291016	0	3
10868	5917.42358398438	850.005239868164	0	1
10871	6132.3083984375	850.726058959961	0	4
10872	6051.61857910156	848.09045715332	1	1
10873	5976.03332519531	860.53239440918	0	1
10876	6011.96450195312	860.845126342773	0	5
10878	6090.98752441406	845.648315429688	0	1
10879	6095.22590332031	856.425946044922	0	4
10880	5997.593359375	858.006103515625	0	1
10881	5904.02446289062	844.456271362305	0	0
10882	5936.7453125	860.508218383789	0	2
10888	6148.36252441406	860.624948120117	0	1
10890	6126.2189453125	867.458410644531	0	2
10894	5971.63266601562	868.44469909668	0	0
10896	6031.53608398438	858.244076538086	0	4
10897	5926.70925292969	842.421801757812	0	2
10901	5987.00280761719	839.092877197266	0	1
10902	5923.2615234375	861.461978149414	0	1
10903	6097.67006835937	867.210113525391	0	4
10906	5978.15541992187	845.121786499023	0	2
10909	6021.93332519531	869.929034423828	0	3
10910	5964.96672363281	846.044677734375	0	2
10918	6004.22817382812	846.952886962891	1	1
10920	5973.53063964844	852.001992797852	0	1
10923	5950.38681640625	851.942694091797	0	2
10927	5942.87336425781	844.205120849609	0	1
10935	6125.77609863281	857.162173461914	0	1
10937	6076.64045410156	864.044714355469	0	10
10944	6018.53415527344	843.131622314453	0	4
NA	NA	NA	NA	NA
11134	6582.30495605469	1094.2292175293	0	4
11135	6597.85190429687	1094.85385131836	0	5
11136	6608.68981933594	1100.09382324219	1	1
11137	6589.77897949219	1108.98613891602	0	5
11139	6604.42197265625	1114.20784912109	0	3
11141	6587.89802246094	1120.68598632812	0	3
11142	6582.1576171875	1130.62596435547	1	3
11143	6594.11655273437	1129.52092285156	0	2
11144	6605.32758789063	1133.72122192383	2	3
11145	6595.80078125	1142.69270629883	0	1
11146	6588.92980957031	1138.06522827148	0	0
11147	6578.74267578125	1142.90956420898	0	2
11148	6592.87351074219	1154.93635864258	2	0
11149	6583.243359375	1151.67301025391	4	0
11150	6603.87993164062	1147.73698730469	0	0
11152	6601.98444824219	1156.63687744141	1	1
11156	6602.37001953125	1166.1369140625	0	2
11157	6589.62458496094	1102.2936340332	1	0
11158	6586.58566894531	1165.09817504883	1	7
11161	6578.4720703125	1190.17711791992	1	2
11162	6610.22255859375	1337.72153320312	0	7
11164	6591.7234375	1173.79552612305	0	1
11165	6589.658203125	1185.15441894531	1	2
11168	6601.23820800781	1188.00127563477	1	1
11169	6599.73659667969	1201.70368652344	1	4
11170	6615.11379394531	1190.86743164062	1	2
11171	6589.59387207031	1208.18213500977	0	1
11176	6087.66181640625	875.449053955078	0	2
11177	6593.071484375	1328.19566040039	0	6
11178	6587.96774902344	1341.00262451172	0	10
11180	6597.64479980469	1347.84277954102	0	4
11185	6044.19104003906	874.879931640625	1	3
11197	6601.83835449219	2319.52113037109	1	3
11199	6580.7962890625	2328.44716796875	2	2
11205	6582.45603027344	2341.56530761719	3	3
11206	6591.70434570312	2344.86922607422	2	4
11207	6607.79125976562	2349.88165283203	0	4
11209	6596.92346191406	2356.04000244141	0	7
11210	6582.96362304688	2359.00670166016	5	10
11211	6600.08107910156	2365.80068359375	5	1
11212	6609.02849121094	2365.02269287109	2	0
11213	6592.84694824219	2368.52977294922	1	3
11215	6598.20510253906	2376.26298828125	0	0
11216	6590.05498046875	2379.73686523437	0	2
11227	6608.85458984375	2411.36346435547	1	4
11230	6604.533203125	2422.84987792969	0	6
11234	6602.40612792969	2443.90709228516	0	2
11237	6602.74272460937	2480.47265625	0	7
11241	6600.4658203125	2494.67757568359	1	7
11242	6591.43747558594	2501.00961914063	0	2
11245	6613.65036621094	2507.72495117188	0	6
11246	6602.92077636719	2508.04370117188	0	6
11259	6591.05771484375	2515.39985351562	0	1
11310	6527.23051757812	2530.79697265625	1	0
11318	6599.83745117187	2529.18599853516	5	0
11321	6598.03410644531	2552.78449707031	3	3
11326	6589.84206542969	2539.01702880859	9	3
11335	6603.23994140625	2538.05662841797	1	0
11341	6603.68610839844	2519.64508056641	0	5
11353	6581.65915527344	1780.45802001953	0	5
11384	6175.15620117188	3379.33582763672	7	4
11388	6178.70478515625	3389.70184326172	3	3
11389	6442.97924804688	3376.43968505859	0	1
11391	6170.608203125	3367.83488769531	3	1
11398	6160.34594726562	3397.81398925781	9	3
11399	6183.570703125	3399.82215576172	4	4
11400	6186.61376953125	3384.18576660156	5	1
11401	6187.2462890625	3376.25270996094	4	2
11402	6190.40639648437	3392.75632324219	1	1
11403	6196.2908203125	3400.26458740234	0	0
11407	6195.8259765625	3366.48912353516	3	11
11417	6221.99626464844	3388.43887939453	0	2
11420	6228.70122070312	3387.74534912109	0	0
11426	6239.41628417969	3370.24937744141	0	2
11432	6382.91853027344	3377.05539550781	0	1
11434	6379.01467285156	3387.48636474609	0	3
11435	6384.77333984375	3369.18106689453	0	2
11436	6379.8609375	3397.83889160156	0	2
11437	6393.07412109375	3390.44185791016	2	1
11439	6395.39377441406	3377.88609619141	1	1
11440	6398.23679199219	3399.94770507812	2	2
11443	6409.11579589844	3401.39017333984	0	2
11447	6419.53576660156	3398.48116455078	3	0
11449	6419.93835449219	3386.39750976562	1	1
11450	6428.54045410156	3391.84572753906	6	1
11451	6431.05227050781	3399.06450195312	0	1
11456	6451.0716796875	3382.35959472656	1	1
11457	6457.98664550781	3392.26118164062	0	0
11458	6461.81994628906	3376.82442626953	3	2
11459	6470.11906738281	3383.84854736328	1	2
11460	6471.78503417969	3397.10738525391	3	0
11461	6480.54982910156	3394.92635498047	0	1
11462	6485.38959960938	3382.76384277344	4	1
11463	6490.63942871094	3402.89987792969	17	5
11472	6286.18413085937	3398.32095947266	0	0
11473	6071.35327148438	3390.56180419922	5	0
11474	5795.9673828125	3391.02229003906	4	3
11475	5805.38212890625	3370.41643066406	1	1
11476	5802.6279296875	3397.13540039062	1	1
11477	5815.0724609375	3368.42258300781	4	0
11478	5826.43706054687	3394.77569580078	0	2
11480	5818.39567871094	3398.48635253906	3	0
11481	5837.57795410156	3389.30278320312	2	3
11482	5788.958203125	3236.44182128906	0	3
11483	5841.55153808594	3396.71662597656	2	1
11484	5851.49794921875	3386.72559814453	1	2
11485	5844.77431640625	3374.31364746094	2	1
11486	5853.9400390625	3375.76628417969	0	0
11488	5981.84553222656	3374.31634521484	0	3
11494	6012.94731445312	3370.81839599609	0	2
11495	6019.52858886719	3381.18669433594	0	0
11496	6029.14794921875	3392.26927490234	2	0
11497	6029.79333496094	3383.05769042969	0	0
11498	6027.95180664062	3378.55347900391	0	0
11500	6026.00485839844	3373.14780273438	4	0
11501	6037.62470703125	3383.46588134766	0	0
11502	6043.79799804687	3399.89976806641	5	1
11503	6039.97797851563	3374.23167724609	0	0
11504	6051.32639160156	3376.77233886719	1	0
11505	6044.40187988281	3387.44797363281	0	1
11506	6058.0828125	3405.35483398438	1	1
11507	6052.1427734375	3387.68848876953	0	0
11508	6061.18647460938	3367.04091796875	0	1
11509	6063.23967285156	3383.10562744141	2	1
11510	6057.2626953125	3392.60815429688	2	0
11511	6064.0328125	3393.64907226562	0	2
11512	6068.1666015625	3374.89989013672	0	0
11514	6106.50375976562	3382.13817138672	0	3
11515	6109.67175292969	3389.09111328125	0	3
11516	6098.95668945312	3379.58609619141	0	3
11517	6094.1546875	3388.20064697266	0	2
11519	6099.64067382812	3394.94586181641	1	3
11520	6078.93935546875	3386.67268066406	0	0
11521	6078.94558105469	3395.68380126953	1	1
11522	6076.96958007812	3375.96156005859	0	3
11523	6088.21921386719	3376.04166259766	2	5
11524	6082.32814941406	3380.29456787109	0	0
11525	6086.16103515625	3387.72189941406	1	2
11526	6090.61896972656	3398.39483642578	1	4
11527	6102.54470214844	3370.10743408203	0	1
11528	6113.50837402344	3374.76334228516	3	5
11529	6111.7755859375	3402.70252685547	0	6
11530	5789.86962890625	3379.26319580078	4	0
11531	5808.19609375	3386.88269042969	0	1
11532	5824.22573242187	3387.77730712891	0	0
11533	5800.86608886719	3378.25050048828	5	1
11534	5814.73793945312	3392.22756347656	1	0
11535	5822.98103027344	3378.38663330078	0	0
11536	5835.87961425781	3376.29172363281	1	3
11537	5860.64914550781	3379.34060058594	0	0
11542	5864.30854492188	3391.48256835937	2	1
11551	5763.37768554688	3182.07626953125	5	0
11552	5792.84794921875	3205.24561767578	1	4
11553	5791.36791992188	3141.06003417969	13	3
11554	5792.15524902344	2959.07308349609	1	2
11556	5790.96325683594	2796.54482421875	2	4
11557	5789.99829101562	2839.93674316406	0	0
11558	5833.63715820313	3403.24830322266	5	2
11561	6601.99855957031	2655.54858398438	0	5
11566	6607.15168457031	2646.12761230469	1	1
11603	6589.19294433594	2566.90869140625	5	1
11604	6587.0916015625	2597.69089355469	0	5
11605	6609.01479492187	2635.23304443359	2	1
11606	6601.77858886719	2565.18150634766	1	1
11608	6601.64619140625	2579.97723388672	0	3
11609	6585.06828613281	2583.25106201172	5	1
11614	6597.73403320312	2605.88999023438	2	4
11615	6611.14643554688	2620.57967529297	2	1
11618	6590.74851074219	2634.85784912109	0	3
11619	6604.3638671875	2613.96499023437	8	3
11620	6586.07890625	2617.93234863281	1	2
11623	6598.70522460937	2623.21911621094	11	3
11648	6602.7634765625	2594.10101318359	2	6
11670	6140.13022460937	4228.04609375	3	2
11671	6139.63342285156	4243.86032714844	2	1
11672	6145.63820800781	4238.76447753906	4	1
11673	6147.79226074219	4230.52263183594	2	0
11674	6146.16779785156	4214.90803222656	5	5
11675	6153.75637207031	4226.219921875	2	2
11676	6155.92951660156	4236.90344238281	5	1
11677	6163.51809082031	4231.99020996094	2	2
11678	6163.00883789062	4211.53833007812	5	1
11679	6166.04899902344	4243.93046875	0	5
11680	6169.81962890625	4221.82299804688	0	3
11681	6172.81455078125	4234.9822265625	2	1
11682	6180.66127929687	4233.26811523437	2	2
11683	6184.92497558594	4219.78266601563	0	5
11684	6192.11635742187	4239.47294921875	1	4
11685	6193.73293457031	4224.33771972656	1	4
11686	6200.35280761719	4213.11672363281	2	1
11687	6203.17880859375	4225.45874023438	1	1
11688	6202.91027832031	4232.95725097656	3	1
11689	6205.98322753906	4220.49777832031	0	4
11690	6206.71286621094	4245.98657226562	1	6
11691	6214.2802734375	4218.6396484375	0	2
11692	6213.21569824219	4228.45490722656	0	1
11693	6218.85192871094	4237.36911621094	1	3
11694	6226.31806640625	4242.73515625	0	3
11695	6227.1796875	4228.4146484375	2	6
11698	6250.48579101563	4208.06694335937	2	2
11699	6258.13703613281	4228.79897460937	0	0
11700	6260.63059082031	4244.50114746094	1	9
11701	6268.48229980469	4211.58315429687	0	4
11702	6279.6671875	4219.00280761719	0	1
11703	6280.77741699219	4245.15192871094	0	6
11705	6280.96127929687	4225.93188476562	3	7
11706	6287.65627441406	4216.15979003906	1	9
11711	6463.07004394531	3403.93872070312	0	1
11713	6578.262890625	3628.66369628906	0	0
11716	6591.45947265625	3653.36142578125	0	0
11717	6580.98139648438	3584.86337890625	1	0
11719	6592.2048828125	3619.76110839844	0	1
11720	6610.94223632812	3605.374609375	1	5
11721	6068.66755371094	3401.53294677734	0	1
11722	6602.328515625	3624.16674804688	0	4
11724	6591.5208984375	3537.58627929688	0	1
11725	6579.99235839844	3575.11950683594	0	3
11726	6581.71767578125	3707.52360839844	3	6
11727	6597.11064453125	3563.10578613281	0	1
11728	6612.1466796875	3617.03430175781	0	2
11732	6608.90439453125	3639.72282714844	1	2
11733	6586.85751953125	3730.00378417969	0	0
11735	6589.04270019531	3630.93935546875	1	2
11737	6612.29152832031	3592.54907226562	1	0
11738	6601.6013671875	3601.17192382812	0	0
11739	6608.27934570312	3669.67868652344	0	1
11740	6612.89375	3543.0955078125	0	2
11742	6588.34584960937	3716.51791992188	1	2
11743	6583.9970703125	3637.54968261719	0	1
11744	6605.369921875	3534.82875976562	2	0
11745	6587.98684082031	3745.88151855469	0	1
11746	6592.9685546875	3595.89802246094	0	2
11747	6580.89465332031	3743.90676269531	0	3
11748	6605.13708496094	3556.5095703125	0	3
11749	6585.02927246094	3624.86608886719	0	2
11750	6584.27680664063	3684.98947753906	0	1
11751	6612.16120605469	3682.05266113281	0	1
11752	6587.64152832031	3565.9259765625	0	2
11754	6594.84038085937	3739.833984375	0	1
11755	6580.8494140625	3653.46311035156	0	4
11756	6598.95673828125	3673.58918457031	0	2
11759	6597.53315429688	3641.48757324219	0	3
11760	6597.19572753906	3608.74099121094	0	3
11761	6584.89189453125	3610.71242675781	0	4
11762	6590.5248046875	3550.40849609375	4	1
11763	6587.121484375	3697.52780761719	1	3
11764	6605.34086914062	3656.40324707031	1	4
11765	6600.45295410156	3683.74934082031	0	3
11766	6580.83488769531	3770.50163574219	0	0
11767	6586.50971679688	3756.81447753906	0	1
11768	6594.61335449219	3686.97253417969	2	1
11769	6582.57473144531	3643.35981445312	0	3
11773	6586.38188476562	3668.39206542969	0	0
11775	6597.36049804687	3720.07604980469	0	0
11776	6599.17421875	3539.85529785156	1	3
11781	6607.79375	3725.33666992188	0	2
11783	6589.06469726562	3772.29626464844	0	3
11785	6606.81176757812	3741.16791992187	0	0
11786	6598.95092773438	3730.78862304687	1	3
11789	6598.71062011719	3752.16811523437	0	1
11790	6598.73303222656	3765.13725585937	1	1
11792	6594.24106445312	3784.69846191406	0	2
11796	6606.19418945312	3774.00539550781	0	4
11797	6609.14926757812	3763.77841796875	0	0
11798	6610.64548339844	3750.6548828125	0	0
11800	6605.25578613281	3788.02790527344	1	4
11802	5810.76311035156	3404.23588867187	1	0
11805	5791.37746582031	3639.3845703125	0	0
11807	5787.58981933594	3508.96020507812	0	6
11858	5959.31223144531	4236.66770019531	1	0
11864	6579.49929199219	3986.57802734375	0	3
11870	6585.27124023438	3992.40808105469	0	4
11871	6587.02810058594	4014.17355957031	0	4
11873	6590.01472167969	4003.96027832031	0	2
11876	6589.76611328125	3982.44880371094	1	2
11878	6591.05480957031	4026.80817871094	0	1
11881	6594.95285644531	4017.22534179688	0	3
11885	6601.13486328125	4002.46032714844	4	2
11889	6602.1923828125	4017.11369628906	0	3
11893	6611.46684570312	3812.6451171875	1	0
11895	6610.61186523437	3997.53920898437	2	2
11899	6608.89567871094	4053.76662597656	0	7
11902	6614.46052246094	4011.08400878906	4	3
11919	6588.88498535156	3853.24797363281	0	4
11920	6585.21064453125	3863.09104003906	0	1
11921	6580.07578125	3875.21931152344	0	3
11923	6599.03269042969	3853.77299804687	0	1
11925	6604.82041015625	3862.72041015625	1	5
11926	6597.94736328125	3878.73676757812	2	1
11927	6613.12036132812	3855.29619140625	0	3
11928	6604.65107421875	3877.24055175781	0	2
11929	6580.86809082031	3803.88032226562	0	1
11930	6588.95305175781	3808.18967285156	0	0
11931	6583.28818359375	3825.21083984375	0	1
11932	6598.65043945312	3813.505078125	0	5
11933	6601.15603027344	3802.6443359375	0	1
11934	6596.34697265625	3828.43984375	0	6
11982	6609.70832519531	4629.36022949219	0	3
11983	6602.00187988281	4635.89709472656	0	3
11984	6587.95446777344	4642.35219726562	0	4
11985	6598.12666015625	4645.63972167969	0	2
11986	6607.0234375	4648.072265625	2	0
11987	6612.63061523438	4654.30366210938	0	4
11988	6587.0451171875	4657.99211425781	0	5
11989	6600.95681152344	4656.59716796875	0	0
11990	6580.25549316406	4666.58798828125	0	1
11991	6601.38803710937	4665.16772460938	0	2
11999	6578.74724121094	4701.874609375	0	2
12000	6599.13229980469	4707.23981933594	0	3
12001	6582.48217773438	4713.97507324219	0	5
12002	6592.00317382812	4722.48752441406	0	1
12003	6603.31049804688	4731.80266113281	0	1
12004	6580.73901367188	4728.20427246094	0	2
12005	6576.53217773438	4736.910546875	0	5
12006	6593.24663085937	4742.39404296875	0	3
12007	6581.19389648437	4748.00205078125	0	1
12008	6585.620703125	4756.23518066406	0	3
12009	6609.31196289063	4757.80361328125	1	7
12010	6596.01369628906	4761.90336914062	0	2
12011	6588.78247070312	4771.55095214844	0	2
12012	6580.4708984375	4780.31408691406	0	1
12014	6591.25734863281	4780.54982910156	0	2
12015	6604.06752929687	4786.52680664063	6	3
12016	6586.50930175781	4792.24313964844	0	5
12017	6595.57915039062	4798.81694335937	2	5
12018	6607.255859375	4798.44880371094	0	4
12019	6603.31713867188	4807.71953125	0	2
12020	6584.45361328125	4807.9619140625	4	0
12021	6599.2140625	4814.69633789062	1	0
12022	6582.12856445312	4820.48530273438	4	3
12023	6611.8611328125	4821.08627929687	6	2
12024	6593.77248535156	4823.690234375	1	2
12025	6602.67507324219	4826.89018554687	2	0
12026	6607.70866699219	4836.440234375	5	6
12027	6590.80952148438	4835.09135742187	3	3
12028	6589.34235839844	4845.21125488281	1	10
12029	6582.86069335937	4856.12595214844	2	7
12030	6597.47421875	4855.28466796875	2	3
12031	6609.45598144531	4854.31140136719	1	2
12033	6613.71926269531	4870.51286621094	5	1
12049	6236.20803222656	4243.29296875	0	1
12068	6605.60026855469	4552.09033203125	2	1
12070	6598.6994140625	4557.75852050781	0	0
12071	6607.33720703125	4562.24965820312	0	5
12073	6611.79929199219	4566.99770507812	0	1
12075	6601.64619140625	4574.09113769531	0	1
12077	6598.051953125	4579.76845703125	0	2
12078	6589.70053710937	4581.10695800781	1	0
12079	6607.38991699219	4581.03474121094	0	2
12080	6581.55083007812	4583.08046875	0	1
12081	6608.41091308594	4590.498046875	0	1
12082	6596.19714355469	4589.73146972656	1	3
12084	6580.56013183594	4596.67175292969	1	0
12085	6593.51391601562	4597.13452148438	0	1
12086	6584.60634765625	4615.53154296875	0	3
12087	6583.23588867187	4603.79174804688	0	1
12088	6594.86652832031	4604.85715332031	0	2
12118	7181.490625	842.497286987305	1	2
12120	7200.15078125	844.637228393555	1	3
12123	7213.4951171875	844.82160949707	0	4
12137	7212.68413085937	859.114724731445	4	2
12147	7187.686328125	853.814208984375	0	5
12150	7195.74057617187	864.240197753906	0	2
12159	7218.80927734375	868.423739624023	0	4
12166	7226.39536132812	852.944546508789	0	2
12167	7241.92114257812	861.397283935547	1	2
12172	7227.25200195312	843.533535766602	1	1
12174	7260.24345703125	870.289080810547	0	2
12175	7236.18530273438	867.289541625977	0	3
12180	7234.00053710937	856.629989624023	0	2
NA	NA	NA	NA	NA
12288	7425.32192382812	1303.53528442383	0	2
12290	7419.87163085937	1314.7438293457	0	4
12291	7437.01108398437	1318.17827758789	0	15
12292	7408.97270507812	1317.04885253906	0	1
12294	7430.28911132812	1330.48356323242	0	10
12295	7405.50629882813	1332.40042114258	0	3
12297	7412.17182617188	1347.94581298828	0	4
12299	7421.28276367187	1355.08873901367	0	3
12300	7429.82260742187	1359.29744262695	0	10
12438	7411.1666015625	1122.0999206543	6	0
12467	7425.95112304688	1092.41881713867	6	4
12469	7429.84584960937	1101.07684326172	0	0
12470	7419.829296875	1102.99940795898	4	1
12472	7430.41528320312	1109.63453369141	7	1
12473	7416.38530273437	1113.75078735352	5	3
12474	7427.83208007812	1123.54104003906	0	1
12475	7423.9033203125	1116.1466003418	4	2
12477	7419.6998046875	1129.10816650391	8	3
12478	7407.03198242188	1131.73567504883	6	2
12479	7428.9369140625	1133.7044128418	0	2
12480	7413.19946289062	1140.52869262695	3	0
12481	7422.06884765625	1141.62429199219	13	0
12482	7433.76049804688	1142.28544921875	0	5
12483	7407.13325195313	1149.41519775391	4	4
12484	7427.36142578125	1152.66215209961	2	0
12485	7418.29033203125	1157.85781860352	1	0
12487	7429.59267578125	1165.17931518555	2	5
12488	7411.32348632812	1166.19180297852	0	2
12492	7429.40922851562	1184.0071472168	0	4
12504	6982.9060546875	2552.46885986328	0	2
12505	6994.75874023438	2523.53316650391	2	3
12506	6994.78115234375	2535.84986572266	1	4
12507	6998.75473632812	2546.94759521484	0	4
12508	7005.20444335937	2532.27700195312	2	0
12509	7013.92856445312	2551.64625244141	3	0
12510	7014.472265625	2541.48775634766	1	3
12511	7015.24423828125	2531.06052246094	1	1
12512	7029.80712890625	2526.4623046875	0	4
12513	7028.92392578125	2536.06153564453	1	3
12514	7028.53129882812	2544.62482910156	0	1
12515	7033.464453125	2552.96192626953	0	0
12516	7041.13271484375	2535.05900878906	1	1
12517	7042.50068359375	2551.71037597656	0	1
12518	7047.874609375	2558.17149658203	0	4
12519	7047.84638671875	2540.53399658203	0	1
12520	7052.68408203125	2546.24949951172	0	4
12521	7055.6474609375	2532.74060058594	0	4
12522	7061.32436523437	2550.05561523437	3	2
12523	7070.57890625	2529.1583984375	2	3
12524	7076.814453125	2555.68645019531	0	0
[truncated: 24,933 more rows]

## Sheet: Fig5DE_invasive_tumor
cell_ID	x_pos	y_pos	SCD	SERPINB9
4	259.304707336426	851.79794921875	6	0
7	296.261964416504	856.756005859375	7	0
32	277.570576477051	856.354403686523	1	1
51	245.37607421875	841.881680297852	7	2
52	268.910215759277	862.657965087891	7	1
54	182.088116455078	852.964105224609	9	0
60	241.050900268555	864.414617919922	6	0
61	188.845367431641	843.088717651367	7	0
63	258.991508483887	841.524227905273	5	1
64	253.263502502441	869.567379760742	2	0
66	199.338372039795	847.946438598633	6	0
67	249.126470947266	851.519302368164	1	1
69	255.108299255371	861.574713134766	6	0
70	222.468408203125	867.038339233398	3	0
79	207.115542602539	874.980578613281	14	0
80	205.249851226807	860.172918701172	8	0
87	837.30940246582	39.8531532287598	6	0
92	832.538528442383	52.4270761489868	2	0
103	838.021194458008	191.242944335937	5	0
122	838.182852172852	268.628482055664	15	1
138	829.201406860352	64.1752853393555	6	0
146	841.736987304687	90.8894886016846	21	0
151	849.949365234375	101.662099838257	9	0
156	852.554306030273	126.479963684082	14	0
163	835.495111083984	159.570652008057	19	0
165	841.098657226563	142.591585540771	8	0
169	851.7033203125	155.00510559082	29	0
185	829.889904785156	560.433990478516	1	0
189	837.422085571289	566.525830078125	2	0
194	844.041491699219	584.381588745117	0	1
207	847.822186279297	628.660134887695	39	1
215	813.833651733398	699.696612548828	30	0
221	845.955859375	726.13408203125	28	1
226	846.672372436523	680.026043701172	12	0
230	826.410217285156	728.696377563477	30	1
238	829.310717773437	860.531875610352	23	0
239	832.403381347656	736.252526855469	10	4
241	839.333599853516	705.065454101563	15	0
242	831.059225463867	715.277178955078	25	0
246	828.313067626953	747.490383911133	19	0
248	827.283978271484	670.889114379883	11	0
250	831.707464599609	840.515994262695	30	0
253	839.45007019043	861.265612792969	20	1
259	849.39772644043	871.207458496094	45	0
284	567.465841674805	856.939608764648	3	0
294	602.995779418945	866.037835693359	1	2
300	603.277124023438	842.155917358398	0	0
302	559.095593261719	861.002841186523	0	0
312	650.06240234375	855.721572875977	0	0
322	744.23014831543	868.16745300293	17	1
327	726.852099609375	869.132678222656	4	0
329	713.572613525391	866.208624267578	1	1
337	708.75888671875	859.046606445312	9	0
339	769.150909423828	850.971658325195	14	0
346	526.533963012695	845.071151733398	2	0
350	9.08773260116577	476.443209838867	13	0
351	20.2382125854492	479.892858886719	3	0
352	27.0217050552368	484.712603759766	12	0
353	17.6417346954346	496.115075683594	9	0
354	6.3194317817688	494.688482666016	11	1
355	22.7728820800781	508.918356323242	18	1
356	8.95209832191467	520.485754394531	13	0
357	25.5950358390808	523.579766845703	17	0
358	23.0126806259155	533.622570800781	8	0
359	7.42650227546692	535.29284362793	7	1
360	9.64559454917908	543.321047973633	5	0
361	20.4383392333984	544.328607177734	8	0
362	24.4743655204773	549.646658325195	7	0
363	31.7050123214722	552.170718383789	11	0
364	6.24359555244446	557.726483154297	7	0
365	18.1723540306091	560.646853637695	7	0
366	30.6600412368774	562.359408569336	9	0
368	7.26358728408813	576.949691772461	4	0
369	26.8642025947571	580.875701904297	3	1
371	28.5763311386108	609.393969726562	7	1
372	17.7243825912476	615.512994384766	11	0
373	7.30431542396545	623.893203735352	7	0
374	24.9380484580994	630.280810546875	4	0
375	11.2127933979034	638.029486083984	2	0
376	27.9288118362427	638.615936279297	14	0
377	14.9711447715759	646.250424194336	2	0
378	24.4536200523376	653.502038574219	5	0
381	27.4447692871094	680.01162109375	3	2
383	19.4273008346558	683.891510009766	3	0
384	25.0356718063354	697.323989868164	7	0
385	7.89560341835022	702.253979492187	2	0
386	23.4877771377563	707.413433837891	8	0
387	12.62336769104	714.122332763672	2	1
388	6.33996162414551	724.249597167969	3	0
389	17.8249014854431	731.720404052734	7	0
390	29.4654582977295	739.010980224609	9	0
391	36.0884700775146	744.507290649414	4	0
393	22.1552845001221	754.176092529297	1	0
395	4.71441736221313	755.984884643555	0	0
406	845.611273193359	356.917277526855	0	0
407	819.98805847168	350.472940063477	3	0
472	21.0386964797974	272.708731079102	8	0
473	6.78392250537872	274.088139343262	5	0
474	18.2934287071228	279.723799133301	2	0
475	5.85197660923004	284.885198974609	3	0
477	14.4771737098694	290.473336791992	10	2
481	10.7139229297638	313.623204040527	3	0
482	28.9235599517822	317.309088134766	2	1
483	6.7815007686615	320.447094726563	4	1
484	19.4902667999268	322.385353088379	6	0
486	9.53007507324219	328.181944274902	6	0
487	25.8835366249084	330.423518371582	3	0
488	28.7206220626831	336.399198913574	3	0
489	19.4030405044556	337.565510559082	5	0
490	6.25819973945618	338.496157836914	4	0
491	12.6263978004456	344.359985351562	6	0
492	17.5318174362183	347.216465759277	2	1
493	17.046969127655	352.532026672363	1	0
494	26.0280058860779	349.863688659668	11	1
495	5.81948318481445	354.518792724609	5	0
496	14.919334602356	359.239057922363	3	0
497	27.6166667938232	359.341754150391	4	0
498	20.0413300514221	363.937818908691	5	1
499	32.4186233520508	365.625186157227	10	0
500	14.047527217865	370.263481140137	3	0
501	27.2775442123413	372.548893737793	8	0
502	5.08972129821777	371.656663513184	2	0
505	8.21310667991638	386.042384338379	6	1
507	19.858314037323	400.423773193359	6	0
508	11.0537110328674	407.159182739258	5	1
509	22.6853120803833	411.479013061523	2	0
510	4.57563502788544	417.746128845215	3	0
511	16.5529591560364	418.448997497559	0	0
512	27.6764389038086	422.431842041016	3	1
513	13.0100665569305	424.778317260742	1	0
514	12.6949100494385	429.750926208496	0	0
515	27.58160572052	429.751782226563	2	0
516	17.500522518158	434.334825134277	2	0
517	25.0450426101685	440.868966674805	2	0
518	14.4029822349548	441.62112121582	2	1
519	5.73262693881988	448.429992675781	2	1
520	6.10618762969971	396.997677612305	0	0
521	27.1813183784485	176.791180419922	3	1
523	13.7058884620666	186.101388549805	10	0
524	20.7919525146484	194.886312866211	3	0
525	7.43284540176392	197.077965545654	3	0
526	25.4754397392273	197.626595306396	4	0
528	22.3372369766235	206.905662536621	3	0
529	15.1504919052124	206.917102050781	6	0
530	5.2258585691452	210.183213043213	0	0
531	12.0420065879822	215.957962799072	3	0
532	20.2319578170776	219.668035888672	0	1
533	28.0014144897461	220.134436035156	4	0
534	14.0335715293884	223.009489440918	1	0
541	15.6004899024963	248.235563659668	2	0
542	29.9918283462524	253.552084350586	10	0
543	19.7508399963379	255.100646972656	3	0
544	5.69877328872681	254.374172973633	1	0
545	13.7821227073669	260.678330993652	2	0
546	17.1942707061768	265.171025085449	3	1
547	27.1277329444885	265.049444580078	7	0
549	10.2826811313629	68.3522254943848	2	0
550	27.7928314208984	67.4907081604004	5	0
552	26.7389807701111	89.0486217498779	4	0
554	11.1966871261597	95.5661033630371	1	0
558	16.4320125579834	144.940135955811	9	3
559	29.2051574707031	158.474922943115	7	0
561	23.4706421852112	166.722190093994	9	0
NA	NA	NA	NA	NA
578	306.863047790527	27.3449102401733	7	0
579	303.610231018066	6.69519979953766	6	1
595	753.502224731445	20.8049549102783	3	0
604	751.574472045898	30.4331932067871	7	1
611	677.459286499023	31.6132886886597	5	0
614	331.138578796387	9.96244444847107	8	2
615	316.226095581055	14.3494113922119	2	0
618	321.885905456543	25.055212688446	0	0
619	346.596215820312	23.9475934028625	9	2
620	332.822677612305	26.6271099090576	1	1
621	323.001608276367	34.2894962310791	3	0
622	337.355604553223	28.7146818161011	0	0
631	495.290496826172	32.7418544769287	32	1
634	558.384786987305	6.50339338779449	3	0
639	225.047979736328	16.5143329620361	16	0
640	267.26487121582	11.7730985641479	12	0
641	287.025555419922	13.7273553848267	12	0
702	23.942552947998	1165.5030456543	8	3
708	30.88268699646	1220.01904907227	18	0
711	29.4881492614746	1242.76692504883	14	1
745	648.285153198242	1690.21244506836	6	0
766	449.576538085938	1693.86458129883	11	1
769	446.03288269043	1704.96002807617	8	1
779	842.125048828125	1716.34548339844	6	0
788	427.375787353516	1704.54623413086	12	1
790	415.617419433594	1689.19923095703	8	1
796	801.144714355469	1711.23220214844	7	0
803	414.317854309082	1709.33879394531	2	1
804	400.026528930664	1688.68250732422	10	0
805	402.37816619873	1697.37145385742	0	0
810	810.993539428711	1712.41578979492	16	0
825	833.138674926758	1708.62824707031	5	1
868	337.842082214355	1712.99020385742	1	0
873	347.349304199219	1710.46500244141	2	0
876	355.491566467285	1704.7975402832	3	0
877	355.58609161377	1716.35316162109	1	0
879	363.356608581543	1698.20578613281	1	0
880	365.325579833984	1708.0421081543	4	0
881	373.874736022949	1697.05228881836	1	0
884	386.049362182617	1689.43642578125	5	0
886	375.029141235352	1708.92624511719	3	1
887	837.948251342773	875.797375488281	7	0
888	839.263665771484	884.686682128906	14	0
890	853.32233581543	924.774060058594	44	0
895	825.726129150391	1010.10100708008	3	1
909	842.285720825195	1183.82463378906	19	1
930	849.38039855957	960.893872070312	50	1
935	826.952102661133	887.912054443359	7	0
944	852.402297973633	895.141827392578	47	0
948	845.689144897461	927.168524169922	6	0
952	828.367022705078	923.412628173828	7	0
956	826.317041015625	953.313598632812	26	1
958	828.671557617187	895.828820800781	23	0
959	836.638024902344	900.203747558594	15	0
961	823.358383178711	934.082037353516	37	0
970	849.493963623047	1025.81044311523	23	0
973	837.827423095703	1045.22244262695	26	0
975	818.871343994141	1074.5557434082	3	1
976	819.383294677734	921.45405883789	6	0
978	820.055657958984	973.2533203125	21	0
982	842.462890625	917.908172607422	27	1
984	18.9840699195862	893.928253173828	2	0
985	6.94901361465454	897.325970458984	0	0
1030	6.19965531826019	1127.17491455078	13	0
1051	33.9153709411621	898.763665771484	0	0
1056	244.022813415527	874.967401123047	2	1
1059	536.68369140625	871.102349853516	2	0
1061	585.763876342773	874.150915527344	6	0
1111	202.579152679443	1697.72413330078	25	0
1113	209.931271362305	1694.77061157227	14	0
1114	215.491951751709	1686.34365844727	23	1
1117	227.494842529297	1689.70443725586	25	0
1178	11.8587676525116	1669.03901977539	13	1
1233	231.590188598633	2535.14575195312	4	0
1261	9.29922094345093	2531.96385498047	15	1
1271	20.561524772644	2282.834375	11	1
1272	31.4918703079224	2283.95830078125	8	0
1276	25.2434247970581	2301.27456054687	10	0
1277	8.28964977264404	2308.51263427734	9	0
1279	7.04029383659363	2324.24697265625	1	1
1282	8.10411839485168	2337.16651611328	6	0
1288	28.7145391464233	2387.67344970703	2	1
1291	7.56141347885132	2400.47470703125	8	0
1293	9.68361115455627	2411.84200439453	3	0
1294	21.388752746582	2415.27873535156	22	3
1299	33.3129320144653	2446.94663085938	6	1
1303	16.766618347168	2472.24886474609	14	1
1308	10.0997072696686	2487.79602050781	3	0
1311	25.6503430366516	2508.81920166016	2	0
1316	505.289877319336	2534.61387939453	7	0
1318	523.011889648437	2559.98002929687	4	1
1320	521.468618774414	2539.67694091797	3	0
1321	532.241891479492	2548.81983642578	8	0
1323	437.319915771484	2548.74180908203	4	0
1324	545.810348510742	2533.35568847656	26	1
1325	548.624417114258	2553.36907958984	3	0
1326	555.103591918945	2559.78869628906	2	0
1327	561.608239746094	2553.30931396484	4	0
1328	561.806732177734	2533.24404296875	13	0
1329	582.506182861328	2550.551171875	0	0
1330	600.914721679687	2552.78823242187	2	0
1331	562.411859130859	2545.08552246094	6	1
1332	574.781112670898	2556.36109619141	1	0
1333	587.53557434082	2559.34626464844	2	1
1334	579.217465209961	2535.97084960937	2	1
1335	590.32370300293	2544.60843505859	2	0
1336	599.150131225586	2538.40048828125	3	1
1337	598.164205932617	2528.12391357422	3	0
1338	756.294192504883	2535.21962890625	6	1
1339	611.984072875976	2557.71204833984	4	1
1340	615.075180053711	2528.94610595703	6	0
1341	614.675238037109	2543.40482177734	5	0
1342	623.921737670898	2559.32800292969	9	2
1343	452.141271972656	2540.51760253906	11	0
1344	627.822015380859	2531.87628173828	4	0
1345	628.813906860351	2540.99987792969	3	0
1346	629.461108398437	2549.73229980469	2	0
1347	639.842791748047	2529.53483886719	14	1
1348	637.754782104492	2554.45378417969	0	0
1349	639.99651184082	2543.10952148437	7	0
1350	644.353851318359	2550.13883056641	0	0
1351	643.641851806641	2560.58619384766	2	0
1352	647.725991821289	2540.855859375	2	1
1353	649.889434814453	2527.73771972656	9	0
1354	650.68200378418	2551.69128417969	0	0
1355	655.634820556641	2540.64584960938	0	1
1356	659.095935058594	2552.10113525391	1	0
1357	659.348486328125	2532.75242919922	1	0
1360	664.845574951172	2529.19699707031	4	0
1361	667.178924560547	2540.10546875	5	1
1363	678.737606811523	2531.49963378906	7	1
1364	454.610028076172	2528.91954345703	7	0
1365	487.090466308594	2552.92395019531	8	0
1366	682.341961669922	2545.73754882812	1	0
1368	442.424169921875	2536.92668457031	6	1
1369	690.91589050293	2538.26518554687	8	2
1371	712.377819824219	2529.69027099609	2	0
1373	722.410040283203	2539.81722412109	37	2
1374	728.836297607422	2550.36606445313	9	1
1375	740.858059692383	2533.33182373047	2	0
1376	745.280249023437	2544.20418701172	5	0
1377	468.148706054687	2551.99135742187	9	0
1378	454.663153076172	2549.77650146484	11	0
1379	467.4634765625	2540.72906494141	2	0
1380	482.774215698242	2537.19251708984	1	0
1381	475.022479248047	2534.1123046875	4	0
1382	480.03288269043	2543.32181396484	0	0
1383	481.339788818359	2529.61141357422	3	1
1384	490.195944213867	2538.02218017578	13	1
1385	444.153689575195	2526.17302246094	2	1
1386	498.506323242187	2553.73472900391	13	0
1387	675.296725463867	2540.35532226563	1	1
1390	377.196527099609	2533.58852539062	5	1
1391	379.540252685547	2545.99176025391	4	0
1393	386.993057250977	2540.79899902344	5	0
1394	387.672657775879	2552.04510498047	7	0
1395	388.630749511719	2529.88098144531	5	0
1396	398.046455383301	2542.18419189453	22	0
1397	397.313729858398	2524.86212158203	5	2
1398	405.833988952637	2536.68575439453	9	0
1399	405.936555480957	2555.47104492188	12	2
1400	406.169599914551	2523.69337158203	23	0
1401	421.865209960937	2529.51782226562	15	0
1402	415.921798706055	2546.00773925781	27	0
1403	413.696463012695	2532.97489013672	14	0
1404	427.58136138916	2521.78543701172	14	0
1405	430.9267578125	2536.00260009766	24	0
1406	425.692803955078	2557.18972167969	18	0
1407	607.198983764648	2533.85850830078	2	0
1409	854.157861328125	2167.30991210938	35	1
1410	827.919403076172	2206.03720703125	33	0
1411	834.180422973633	2190.47946777344	40	0
1412	847.230133056641	2181.92115478516	26	1
1414	849.35715637207	2279.9357421875	4	0
1416	816.569485473633	2239.48395996094	25	0
1417	827.665710449219	2289.12802734375	7	0
1418	821.420721435547	2220.23922119141	27	0
1419	838.19924621582	2298.01193847656	17	1
1420	840.185571289063	2282.75447998047	8	0
1421	831.844946289062	2278.02220458984	13	3
1422	837.242736816406	2252.2708984375	5	1
1423	823.84221496582	2252.18706054687	19	1
1424	826.571978759766	2170.96018066406	27	0
1425	831.896878051758	2241.67619628906	13	1
1426	846.233728027344	2254.86427001953	14	0
1427	841.196347045898	2239.53314208984	11	0
1428	854.081286621094	2238.00745849609	14	1
1429	824.471154785156	2269.13082275391	15	0
1430	831.267678833008	2258.89222412109	2	0
1431	824.847906494141	2301.50656738281	6	0
1432	846.770840454102	2311.29671630859	1	0
1433	851.210824584961	2292.53114013672	2	1
1436	842.455679321289	2495.21339111328	39	0
1438	829.212924194336	2495.51968994141	3	0
1439	819.854727172852	2195.97022705078	18	0
1440	854.097213745117	2228.39805908203	38	1
1442	837.232516479492	2503.83603515625	11	1
1443	830.983895874023	2475.70593261719	8	1
1444	843.40290222168	2466.31961669922	20	0
1445	821.573974609375	2183.91188964844	49	2
1446	822.243173217773	2502.02957763672	3	0
1447	839.763735961914	2168.95803222656	20	0
1448	824.033029174805	2231.59655761719	21	0
1449	822.517254638672	2485.2439453125	4	2
1450	841.797219848633	2551.71701660156	30	1
1451	827.158584594727	2323.73917236328	3	1
1458	854.962933349609	2494.47047119141	16	0
1460	841.90767211914	2200.79173583984	43	0
1462	823.245700073242	2387.74338378906	1	0
1464	822.749157714844	2402.82901611328	1	0
1468	822.512066650391	2369.77634277344	1	0
1469	826.830651855469	2378.16324462891	3	0
1476	859.553057861328	2192.02279052734	49	0
1479	817.741970825195	2521.49428710937	5	2
1480	824.277227783203	2514.79534912109	4	0
1481	837.331866455078	2536.47159423828	17	1
1482	831.313696289062	2509.37825927734	5	0
1483	830.422503662109	2524.37071533203	0	0
1484	825.486911010742	2546.64005126953	11	0
1485	852.664239501953	2216.58833007812	23	0
1486	837.909548950195	2520.22385253906	2	0
1487	837.699850463867	2221.2392578125	55	0
1489	836.637506103516	2157.61958007812	13	0
1490	823.07522277832	2156.01234130859	42	0
1491	844.668408203125	2160.6966796875	11	0
1492	851.097622680664	2151.92524414062	21	0
1493	847.992352294922	2532.22242431641	13	0
1550	6.79589784145355	2250.55201416016	7	3
1573	11.418674659729	1728.48153686523	16	0
1574	13.0668993473053	1798.49125976563	9	0
1576	10.9522672176361	1760.967578125	5	0
1583	823.825561523438	1927.42542724609	22	1
1584	831.63830871582	1935.96589355469	13	0
1585	821.524066162109	1908.67915039062	14	0
1587	833.906964111328	2005.98920898437	10	0
1588	837.367611694336	2026.93726806641	20	0
1590	846.62453918457	2008.82371826172	14	1
1591	820.914114379883	1877.97103271484	0	0
1593	824.19987487793	1997.10114746094	23	0
1594	816.817626953125	2050.82608642578	11	0
1595	825.344033813477	1864.0267578125	7	1
1596	836.426770019531	1916.1357421875	15	1
1597	835.581335449219	1905.27915039062	10	0
1598	828.054290771484	1947.42678222656	2	0
1600	823.961175537109	2027.24315185547	31	1
1601	822.375207519531	1853.87677001953	16	0
1602	844.052749633789	1922.55473632813	14	0
1603	834.872604370117	2057.03901367187	9	1
1604	853.449130249023	2019.28581542969	21	0
1605	823.973782348633	2007.37772216797	1	1
1606	831.580462646484	2036.56575927734	6	0
1607	832.259518432617	1841.92800292969	13	1
1608	827.052334594727	1895.53735351562	11	0
1609	843.647775268555	1938.12990722656	7	0
1610	832.706619262695	1871.92640380859	3	1
1611	815.565661621094	1841.73791503906	12	0
1612	816.576281738281	2077.29624023438	43	2
1613	838.962295532227	1888.48044433594	17	1
1614	329.59468536377	1718.57808227539	3	0
1615	848.73366394043	2058.48272705078	12	3
1616	846.143145751953	1850.14432373047	30	0
1617	846.360678100586	2035.92639160156	13	0
1618	821.191516113281	2062.73853759766	14	0
1620	826.57555847168	2076.78491210938	9	0
1621	819.08586730957	2097.97659912109	13	0
1622	851.343896484375	2050.22386474609	8	0
1623	850.648239135742	2079.99295654297	7	0
1624	827.451290893555	1809.07434082031	19	0
1626	835.041940307617	2044.73020019531	14	0
1627	850.452755737305	1896.51726074219	15	0
1628	837.920236206055	1878.65522460937	11	0
1629	832.024917602539	2067.23133544922	4	0
1630	841.931848144531	2083.93935546875	7	1
1631	828.219424438476	2122.63448486328	1	1
1632	844.319152832031	1864.28325195313	9	0
1634	821.496517944336	2133.71166992188	20	0
1635	835.883639526367	2108.02261962891	12	0
1636	836.566534423828	2125.45114746094	20	1
1637	826.412966918945	1786.7498046875	5	0
1638	834.531130981445	2083.63015136719	3	0
1639	835.953469848633	1799.4001953125	4	0
1640	827.122891235352	2089.56043701172	25	0
1641	828.058285522461	2100.15949707031	4	1
1642	851.470950317383	1873.15408935547	5	0
1645	834.715252685547	1769.05731201172	26	0
1647	825.364682006836	2113.74974365234	24	0
1650	842.657077026367	2133.44396972656	12	0
1651	843.118444824219	1816.26094970703	16	0
1652	838.585855102539	2142.91080322266	15	0
1653	817.525942993164	1766.25227050781	15	0
1654	839.94977722168	2099.29580078125	20	0
1655	842.876840209961	1829.1037109375	22	0
1656	829.917245483398	1758.76766357422	14	0
1658	824.358834838867	1827.79696044922	20	0
1659	819.866970825195	1729.18668823242	8	0
1660	324.356295776367	1713.75491333008	1	0
1661	793.415960693359	1718.02327880859	13	0
1662	821.847640991211	1736.5735534668	5	0
1663	826.691458129883	1718.57009277344	4	1
1665	852.041213989258	1802.54411621094	10	0
1666	833.342926025391	1745.81055908203	38	2
1667	835.887322998047	1727.96055908203	19	1
1669	851.577770996094	2097.44866943359	17	0
1673	825.480114746094	1977.03836669922	19	0
1674	834.504412841797	1988.44467773437	19	2
1676	846.024755859375	1732.28796386719	1	0
1677	521.122372436523	3382.57437744141	8	0
1679	531.828823852539	3388.83607177734	6	0
1681	539.33994140625	3374.80173339844	14	0
1682	544.418618774414	3385.79611816406	15	1
1684	560.075759887695	3387.68454589844	3	2
1685	564.855661010742	3380.99100341797	0	1
1686	561.229827880859	3373.17602539062	12	1
1687	572.949078369141	3390.09633789062	1	0
1688	574.554708862305	3377.707421875	12	1
1689	587.58833618164	3399.42786865234	5	0
1690	589.427996826172	3387.79058837891	5	0
1691	585.724914550781	3370.38405761719	5	1
1692	594.723428344727	3373.81954345703	4	0
1693	602.204092407227	3378.96083984375	8	0
1694	608.144235229492	3381.57952880859	2	0
1696	609.80325012207	3390.01083984375	11	0
1698	618.497229003906	3399.51668701172	7	0
1699	629.885589599609	3392.89619140625	8	0
1701	647.476138305664	3372.56695556641	15	0
1702	643.999563598633	3386.10594482422	26	0
1704	657.067691040039	3387.71940917969	3	0
1706	658.280279541016	3376.25063476562	25	1
1707	663.978765869141	3391.97999267578	4	0
1708	668.321682739258	3403.82541503906	19	1
1709	675.895574951172	3392.17049560547	6	0
1710	675.394622802734	3379.82578125	16	0
1711	689.219470214844	3394.60822753906	15	0
1712	692.17060546875	3386.98997802734	6	0
1713	696.973489379883	3382.06802978516	4	3
1714	704.083212280273	3372.18221435547	2	0
1715	709.917105102539	3386.81462402344	13	2
1716	720.797769165039	3372.88653564453	9	0
1717	717.391439819336	3402.53754882812	26	2
1718	724.79895324707	3386.7087890625	40	0
1719	731.892904663086	3369.03538818359	15	0
1720	735.649578857422	3379.28851318359	4	0
1721	734.967254638672	3399.54864501953	11	0
1722	739.758828735352	3389.13656005859	24	0
1723	742.855383300781	3398.09829101562	1	0
1724	747.291632080078	3378.29947509766	40	2
1725	750.389846801758	3396.63901367188	14	0
1726	758.677606201172	3395.84919433594	22	0
1727	763.434783935547	3378.76452636719	21	0
1728	768.718334960937	3395.69334716797	13	0
1729	774.906048583984	3386.49774169922	8	0
1730	777.332885742188	3372.4115234375	14	1
1731	787.644064331055	3377.74020996094	20	0
1732	786.346548461914	3398.59758300781	25	0
1733	797.346017456055	3385.82869873047	8	1
1735	803.368753051758	3401.04320068359	21	0
1736	820.208029174805	3379.82017822266	7	1
1737	849.579357910156	3391.72329101562	32	1
1738	836.570114135742	3358.89639892578	4	0
1739	833.025628662109	3382.14688720703	4	1
1740	843.238754272461	3374.03079833984	35	0
1741	835.813705444336	3393.26038818359	19	0
1761	15.7900135993958	3311.83740234375	3	0
1763	32.2895753860474	3310.31151123047	2	1
1764	23.7296119689941	3325.99127197266	2	1
1765	11.0423233985901	3330.20018310547	0	0
1766	6.26678261756897	3340.55478515625	0	0
1767	25.0458305358887	3335.44337158203	2	0
1768	29.4551504135132	3341.83248291016	0	0
1769	17.725022983551	3347.85573730469	1	1
1770	30.9798320770264	3352.08353271484	0	0
1771	14.1621379852295	3354.81967773438	2	0
1772	23.4640129089355	3361.929296875	3	1
1773	14.0120381355286	3366.29031982422	1	0
1774	31.2482261657715	3370.05140380859	1	1
1776	26.0569272994995	3378.46009521484	1	0
1778	12.9666479587555	3377.93631591797	0	3
1780	8.57205548286438	3390.47340087891	1	1
1781	22.8224792480469	3386.66832275391	2	0
1786	79.5810165405273	3377.48475341797	1	0
1787	84.7561580657959	3385.13475341797	0	0
1789	82.4642086029053	3393.92922363281	0	0
1818	22.2043742179871	3396.68819580078	0	0
1820	847.007153320312	3042.30543212891	41	0
1822	839.905679321289	3049.24281005859	15	1
1824	842.487585449219	3057.32030029297	17	0
1825	841.366876220703	3064.51728515625	12	0
1842	846.742098999023	3174.29719238281	5	3
1846	837.22841796875	3196.16394042969	0	1
1847	841.961782836914	3207.58208007812	8	0
1848	829.86598815918	3207.98902587891	11	0
1849	821.689147949219	3213.84377441406	9	0
1850	848.810186767578	3216.05738525391	9	0
1851	835.866622924805	3219.53312988281	4	0
1853	821.084591674805	3226.27813720703	4	0
1854	835.204116821289	3229.89561767578	3	1
1855	819.292504882813	3237.77534179687	10	0
1856	848.571798706055	3229.741015625	25	0
1857	831.702276611328	3241.39448242187	9	0
1858	844.312979125977	3245.86901855469	7	0
1860	835.213870239258	3251.77274169922	2	0
1861	836.898773193359	3259.40012207031	7	0
1863	854.966201782227	3261.22525634766	39	0
1864	836.725701904297	3268.02857666016	6	1
1865	836.925180053711	3281.20834960938	27	3
1866	851.371237182617	3289.02125244141	19	0
1867	841.488119506836	3298.47252197266	30	0
1868	822.90126953125	3310.23431396484	11	0
1869	832.02751159668	3313.78061523438	2	1
1870	846.94162902832	3313.57952880859	11	0
1872	844.922463989258	3335.61187744141	6	2
1873	827.692739868164	3336.16284179688	14	1
1874	824.671618652344	2860.60029296875	19	0
1876	849.488412475586	2866.79246826172	14	0
1877	836.592422485352	2864.45040283203	18	1
1878	845.945120239258	2878.12822265625	22	0
1879	840.811553955078	2889.36851806641	7	0
1880	829.165350341797	2889.49406738281	0	0
1881	820.778915405273	2887.79842529297	0	0
1883	823.861099243164	2900.60424804688	0	0
1886	826.87272644043	2920.87641601562	11	0
1888	821.027160644531	2915.96297607422	28	0
1891	834.3779296875	2916.12172851562	18	1
1892	848.96940612793	2922.06861572266	13	0
1893	839.005874633789	2927.99786376953	11	0
1894	847.894818115234	2930.28514404297	10	0
1895	823.570156860352	2933.73557128906	33	1
1896	833.410525512695	2936.56240234375	19	0
1897	844.562054443359	2940.30065917969	12	0
1898	840.528601074219	2948.69876708984	11	1
1899	824.241586303711	2948.21441650391	16	1
1900	829.448251342773	2952.52937011719	13	0
1906	844.844281005859	2989.99266357422	22	1
1908	829.109371948242	2879.21998291016	13	3
1912	247.093661499023	3380.27755126953	2	1
1913	256.836003112793	3368.97935791016	6	0
1914	258.749307250977	3394.40610351563	4	1
1915	268.626277160645	3404.94249267578	3	1
1916	271.614350891113	3372.49764404297	2	0
1917	269.256254577637	3382.77255859375	3	0
1921	321.206071472168	3401.07432861328	31	1
1922	337.932872009277	3391.28065185547	25	0
1924	356.873153686523	3402.12001953125	39	0
1925	364.954586791992	3395.59788818359	34	0
1926	368.346675109863	3376.67667236328	8	0
1928	380.240293884277	3376.58432617188	10	0
1929	378.440191650391	3394.37331542969	18	0
1931	391.684866333008	3380.62825927734	7	0
1933	391.338697814941	3399.44405517578	34	0
1934	398.055586242676	3373.74338378906	7	1
1935	400.043467712402	3380.42053222656	1	1
1936	404.735276794434	3386.27548828125	3	1
1937	409.518368530273	3369.2041015625	16	1
1938	408.467100524902	3393.78458251953	0	3
1940	417.352464294434	3385.42445068359	5	0
1941	423.775090026855	3369.01546630859	4	1
1944	431.014668273926	3380.28190917969	5	0
1945	436.222085571289	3367.24532470703	2	0
1946	444.498846435547	3380.28419189453	2	0
1948	464.639447021484	3379.68114013672	5	0
1951	484.336474609375	3394.21518554688	38	1
1952	500.628521728516	3398.98045654297	21	1
1991	5.87272288799286	2927.15346679687	2	0
1992	21.3074440002441	2929.35441894531	1	1
1993	6.28928997516632	2945.64117431641	1	0
1994	29.8188154220581	2944.48819580078	2	0
1995	12.3220071792603	2955.50727539062	2	0
1996	31.7417497634888	2956.9142578125	3	0
1997	15.3258232116699	2967.63201904297	3	0
1998	31.1721410751343	2970.59747314453	2	0
1999	17.4627409934998	2977.62159423828	0	0
2001	18.7099171638489	2983.825390625	0	1
2002	36.247271156311	2982.41488037109	3	0
2003	27.9680978775024	2992.26334228516	3	0
2010	30.4486469268799	3022.51118164062	0	0
2013	24.4835887908936	3042.40690917969	1	1
2032	17.4575611114502	2564.31345214844	9	0
2047	777.088531494141	2553.10615234375	12	0
2048	793.257467651367	2554.39090576172	11	0
2049	803.659747314453	2559.11716308594	10	0
2050	811.315921020508	2561.82155761719	4	0
2051	826.042752075195	2572.52935791016	7	0
2052	819.302206420898	2564.10842285156	17	1
2053	827.62109375	2585.18763427734	16	0
2054	829.901889038086	2563.75958251953	14	0
2055	840.200357055664	2593.00987548828	13	0
2056	851.415438842773	2623.279296875	8	0
2057	837.838681030273	2569.88514404297	10	1
2058	846.483270263672	2577.5154296875	24	0
2059	829.758181762695	2647.37854003906	11	0
2061	822.024966430664	2653.07453613281	14	0
2062	844.345715332031	2648.26091308594	6	1
2063	824.028826904297	2606.71965332031	9	0
2064	848.021560668945	2660.71083984375	23	0
2065	829.025482177734	2616.61480712891	22	0
2066	836.103091430664	2641.19176025391	4	0
2067	837.609320068359	2625.73861083984	13	0
2069	846.39377746582	2682.2115234375	1	0
2070	833.998635864258	2657.63498535156	14	0
2071	829.531155395508	2626.25408935547	5	0
2073	817.594372558594	2632.01918945312	23	0
2074	828.0361328125	2633.93521728516	10	0
2076	834.255337524414	2806.23245849609	0	0
2077	843.605285644531	2697.12097167969	7	0
2078	846.620440673828	2672.65006103516	11	0
2080	844.297207641602	2706.13312988281	8	2
2082	827.163668823242	2669.99028320312	17	0
2083	843.674597167969	2690.61876220703	5	0
2084	836.055880737305	2682.21131591797	7	1
2085	833.664788818359	2843.63764648437	31	0
2087	820.887707519531	2692.88238525391	10	0
2091	439.686157226562	2559.77520751953	11	0
2092	451.25500793457	2560.658203125	5	0
2093	477.097933959961	2555.62689208984	8	0
2097	831.226901245117	2791.38879394531	3	0
2098	843.523211669922	2841.85360107422	10	1
2101	842.908227539063	2774.37572021484	4	1
2102	850.617785644531	2782.52065429687	3	0
2105	841.046517944336	2789.19406738281	4	1
2107	833.442172241211	2769.32386474609	0	0
2108	824.400598144531	2769.94061279297	3	0
2109	823.057894897461	2789.57154541016	0	0
2110	845.860711669922	2804.1400390625	0	0
2111	850.84133605957	2848.17817382812	16	0
2112	833.029415893555	2801.21505126953	0	0
2113	846.544332885742	2733.34288330078	6	3
2114	823.387850952148	2809.12216796875	2	0
2120	823.772229003906	2829.68590087891	12	2
2121	851.778494262695	2592.78616943359	11	0
2124	829.112640380859	3799.43442382813	9	2
2125	838.407336425781	3808.00166015625	5	0
2126	848.106072998047	3811.60295410156	3	1
2127	828.091592407227	3820.66450195312	15	3
2128	842.531890869141	3825.02116699219	17	1
2129	827.200659179687	3835.13110351562	15	2
2130	849.070053100586	3838.84985351562	9	0
2131	837.929885864258	3843.47131347656	17	1
2132	828.556643676758	3854.75456542969	42	0
2133	846.392221069336	3857.37719726562	36	0
2134	844.214822387695	3871.87160644531	25	0
2135	828.264767456055	3871.60390625	33	0
2136	831.296990966797	3884.32485351562	47	1
2137	846.832266235352	3888.83674316406	28	1
2138	824.272091674805	3897.15578613281	23	2
2139	819.057177734375	3905.74045410156	6	0
2140	837.576531982422	3903.19211425781	63	3
2141	845.964782714844	3916.58874511719	16	1
2142	816.57643737793	3914.24418945312	5	0
2143	834.125689697266	3917.77575683594	7	1
2144	832.254849243164	3926.41728515625	2	0
2145	819.138577270508	3922.70227050781	5	1
2146	825.411114501953	3929.12749023437	2	0
2159	846.062628173828	4080.37768554688	2	0
2161	848.097045898438	4090.950390625	23	0
2162	835.186477661133	4107.565234375	13	2
2163	847.479312133789	4106.62434082031	12	3
2164	847.386654663086	4125.15251464844	13	1
2171	821.683285522461	4158.24772949219	3	0
2174	831.568322753906	4186.31267089844	7	2
2175	844.032775878906	4191.55004882812	10	1
2176	829.094845581055	4198.92529296875	20	0
2177	818.396487426758	4200.02763671875	19	1
2178	846.756521606445	4236.65732421875	12	2
2179	814.004025268555	4217.21938476562	21	1
2180	840.260952758789	4222.13220214844	9	0
2181	825.998187255859	4231.88935546875	35	2
2182	846.466616821289	4215.38283691406	11	1
2183	813.872094726563	4243.07756347656	12	0
2184	829.934573364258	4217.75852050781	25	1
2185	840.637185668945	3402.91232910156	2	0
2189	822.475595092773	3428.49450683594	17	1
2191	822.716421508789	3440.17827148437	11	0
2192	831.664248657226	3443.47886962891	21	0
2193	839.021646118164	3444.50069580078	11	0
2194	823.520559692383	3453.7625	21	0
2195	830.280923461914	3457.76824951172	2	0
2196	841.909228515625	3452.8029296875	24	0
2197	826.323318481445	3461.35501708984	5	1
2198	843.791223144531	3466.22176513672	23	0
2199	830.675729370117	3469.41839599609	18	0
2200	853.207110595703	3477.03394775391	16	0
2201	830.974661254883	3479.59473876953	9	0
2202	821.321578979492	3480.30466308594	18	0
2203	842.745065307617	3482.23168945312	31	0
2204	852.260977172852	3487.43337402344	12	0
2205	830.0083984375	3487.00422363281	11	1
2206	836.169186401367	3493.91794433594	7	0
2207	850.611715698242	3500.15930175781	23	0
2208	842.222894287109	3503.52941894531	41	0
2209	828.177713012695	3501.16245117188	28	0
2211	837.943530273437	3539.66604003906	22	0
2212	849.225588989258	3546.50339355469	15	0
2213	841.924014282226	3550.67204589844	5	0
2214	846.672476196289	3556.89265136719	4	0
2215	838.651690673828	3562.73474121094	8	0
2216	847.838528442383	3568.42409667969	3	1
2217	822.932553100586	3554.16916503906	59	2
2218	829.936596679687	3573.96486816406	10	0
2234	826.07346496582	3695.29489746094	1	0
2235	832.551290893555	3708.33791503906	12	0
2238	850.999362182617	3722.71279296875	7	0
2239	841.543630981445	3728.76032714844	3	0
2241	846.289654541016	3756.860546875	1	3
2245	15.7211106300354	3667.49931640625	0	2
2249	27.1636711120605	3683.00808105469	1	0
2250	7.19015049934387	3689.51423339844	1	0
2277	11.1258727073669	3804.61618652344	1	1
2279	22.2348050117493	3810.755859375	2	1
2282	33.1383237838745	3819.68251953125	0	0
2283	19.4860953330994	3825.93383789062	1	0
2284	8.13945751190185	3833.12106933594	1	0
2285	20.1229468345642	3843.41071777344	0	0
2286	4.61663918495178	3846.7314453125	0	0
2287	9.19353756904602	3855.85649414062	0	0
2288	28.0557229995728	3855.43107910156	8	0
2289	15.1158134460449	3862.25473632813	2	0
2290	21.3015442848206	3870.11018066406	4	3
2292	16.612948513031	3890.26821289062	6	1
2293	15.8729630470276	3903.65114746094	7	2
2294	23.9313744544983	3913.60087890625	2	0
2295	11.3563969135284	3916.52399902344	0	1
2296	30.7399200439453	3922.30300292969	7	0
2298	7.9060215473175	3931.070703125	4	0
2299	32.9060445785522	3934.71557617188	6	0
2300	21.5166026115417	3935.14182128906	5	0
2301	34.4872915267944	3943.80451660156	5	0
2302	13.9438079833984	3949.06928710937	4	0
2303	27.8719093322754	3955.6841796875	5	0
2342	546.589999389648	4213.18063964844	6	3
2343	554.966006469726	4220.19479980469	6	1
2344	572.464987182617	4212.11108398438	8	1
2345	583.520071411133	4218.8654296875	12	1
2346	593.418441772461	4218.94304199219	5	1
2348	598.42692565918	4219.83454589844	0	0
2349	605.252554321289	4223.00834960937	10	1
2350	607.732879638672	4238.85122070312	1	2
2351	613.080191040039	4245.98740234375	0	0
2352	617.944863891602	4217.83156738281	12	1
2353	619.658456420898	4232.20520019531	4	0
2354	628.76887512207	4213.08684082031	7	1
2355	629.170010375977	4237.23505859375	3	0
2356	638.952325439453	4222.52980957031	3	1
2357	641.489251708984	4234.78798828125	1	2
2358	649.367990112305	4243.03315429688	4	1
2359	653.992562866211	4231.054296875	8	0
2368	679.879327392578	4215.0935546875	5	0
2369	692.692984008789	4233.62961425781	13	2
2370	705.674108886719	4218.32255859375	9	1
2371	708.526672363281	4238.8669921875	5	1
2372	711.92112121582	4226.16721191406	2	1
2373	716.959902954101	4246.24721679687	8	1
2374	720.309320068359	4216.09919433594	3	0
2375	724.89690246582	4235.14118652344	9	2
2376	729.992492675781	4215.7576171875	1	0
2377	734.454318237305	4227.49201660156	2	0
2378	738.294830322266	4243.99770507812	8	0
2379	746.591720581055	4222.89836425781	14	0
2380	749.649002075195	4236.79013671875	29	1
2381	760.521002197266	4215.13837890625	19	1
2382	766.259799194336	4238.99689941406	19	2
2383	771.348281860352	4226.46064453125	9	0
2384	780.555819702148	4243.71879882812	8	1
2385	783.699273681641	4221.159765625	16	0
2389	800.447915649414	4209.32119140625	30	4
2390	795.989566040039	4221.584765625	17	2
2391	806.250836181641	4222.15544433594	8	0
2392	807.635095214844	4230.56372070312	14	0
2393	787.618435668945	4230.77373046875	5	0
2394	803.227276611328	4236.21157226562	7	0
2395	796.246578979492	4240.89819335938	13	2
2397	53.2563533782959	3399.71175537109	2	0
2398	4.18033707141876	3401.51240234375	0	0
2399	12.4064068317413	3405.01201171875	3	1
2400	28.9838573455811	3405.00620117188	2	0
2401	19.4504457473755	3408.47053222656	0	0
2402	6.74763009548187	3414.12523193359	1	0
2403	23.9265350341797	3418.30571289062	3	0
2432	22.1968305587769	3633.47690429688	3	0
2433	7.74531712532043	3636.01362304687	3	0
2434	28.7714902877808	3641.17380371094	2	1
2436	25.5980935096741	3654.52561035156	1	0
2438	5.81253533363342	3424.48481445312	1	0
2439	16.4859838485718	3433.17241210937	4	0
2440	25.8610872268677	3432.56479492188	1	0
2441	6.3288889169693	3435.14820556641	2	0
2442	24.234015750885	3449.59301757812	0	1
2443	6.35000646114349	3447.60186767578	2	0
2444	4.28370003700256	3456.41854248047	0	0
2445	6.77961931228638	3464.9453125	0	0
2446	15.3144906997681	3462.27993164062	0	0
2466	576.78974609375	3398.38155517578	1	0
2467	753.911038208008	3406.36898193359	18	1
2468	744.280056762695	3405.48972167969	8	0
2542	193.305895996094	4215.87092285156	4	1
2550	233.990592956543	4219.34147949219	5	1
2562	16.0433025360107	3963.94802246094	3	0
2563	20.9880146980286	3972.1794921875	1	0
2565	25.5287106513977	3979.17788085937	1	0
2566	3.69225478172302	3984.70288085938	0	0
2607	842.210235595703	4599.23586425781	12	0
2608	829.809387207031	4599.28774414062	21	1
2609	830.439572143555	4611.76589355469	14	0
2610	839.495413208008	4618.39116210937	14	1
2611	822.739663696289	4623.28862304687	29	0
2612	829.134378051758	4631.68278808594	10	0
2617	828.446450805664	4700.61662597656	3	1
2618	845.762399291992	4710.85148925781	11	1
2619	834.894757080078	4715.41525878906	7	0
2620	819.933377075195	4710.65932617187	2	0
2621	832.119494628906	4725.77131347656	7	1
2622	819.362023925781	4737.96267089844	3	2
2623	831.661654663086	4739.367578125	8	1
2624	846.445709228516	4743.41171875	10	0
2625	840.377630615234	4752.00385742188	7	1
2626	853.957968139648	4761.96520996094	11	1
2627	835.748233032226	4765.36271972656	18	0
2629	848.415121459961	4784.29887695312	19	2
2811	4.39525880813599	4527.93049316406	0	0
2830	6.12327191829681	4627.10158691406	12	0
3057	14.0667860031128	4457.84990234375	7	1
3062	16.5375394821167	4483.98117675781	10	0
3068	12.2901683330536	4519.69528808594	16	1
3093	786.477182006836	4237.9173828125	0	0
3094	825.303671264648	4250.87075195312	9	1
3095	837.278482055664	4253.25930175781	11	0
3096	854.502239990234	4256.27414550781	19	0
3102	840.922317504883	4303.55290527344	0	0
3104	829.635848999023	4301.83422851562	17	0
3105	822.916937255859	4310.409765625	6	0
3106	835.589636230469	4316.89848632812	9	0
3107	817.076922607422	4317.22263183594	1	0
3108	828.044018554687	4328.42204589844	12	0
3109	819.650372314453	4335.74250488281	4	0
3110	847.204089355469	4332.18188476562	11	4
3111	830.835311889648	4339.93771972656	12	0
3112	842.682601928711	4347.59519042969	17	1
3113	821.435870361328	4362.87983398438	14	0
3114	838.952853393555	4360.27255859375	19	0
3115	847.774456787109	4366.05363769531	6	0
3116	830.645483398437	4433.74567871094	8	0
3117	843.11958618164	4436.04790039062	2	0
3118	856.745266723633	4441.42846679688	13	0
3119	846.280679321289	4458.78706054688	4	0
3122	821.775216674805	4510.52416992188	17	1
3123	832.125979614258	4515.18796386719	9	0
3124	826.295251464844	4522.61840820312	18	1
3125	830.855389404297	4530.67846679688	19	0
3126	848.468661499023	4529.78405761719	10	0
3127	822.380603027344	4538.39611816406	18	0
3128	843.163269042969	4542.76481933594	21	0
3129	821.066537475586	4547.28251953125	11	0
3130	849.120065307617	4555.54345703125	3	0
3131	838.072451782226	4552.83283691406	20	0
3132	833.0763671875	4562.46340332031	24	1
3133	820.01462097168	4565.56665039062	27	0
3134	844.352044677734	4568.98615722656	10	0
3135	825.495938110352	4580.32419433594	6	1
3136	843.957757568359	4582.99040527344	7	0
3137	831.092947387695	4453.12509765625	16	1
3138	832.436999511719	4374.23488769531	8	1
3140	833.569589233398	4388.98828125	1	0
3143	825.048526000976	4410.26027832031	2	0
3144	839.824020385742	4416.1119140625	2	0
3145	840.318176269531	4425.96328125	1	0
3146	821.213201904297	4420.27600097656	11	0
3147	818.857647705078	4436.302734375	6	0
3148	828.036911010742	4351.87590332031	19	0
NA	NA	NA	NA	NA
NA	NA	NA	NA	NA
3182	711.86208190918	5451.89460449219	3	0
3187	750.141912841797	5450.61213378906	4	0
NA	NA	NA	NA	NA
NA	NA	NA	NA	NA
NA	NA	NA	NA	NA
3262	503.613690185547	5454.76916503906	7	2
NA	NA	NA	NA	NA
NA	NA	NA	NA	NA
NA	NA	NA	NA	NA
3320	834.335543823242	5341.16259765625	2	1
NA	NA	NA	NA	NA
NA	NA	NA	NA	NA
NA	NA	NA	NA	NA
NA	NA	NA	NA	NA
NA	NA	NA	NA	NA
NA	NA	NA	NA	NA
NA	NA	NA	NA	NA
NA	NA	NA	NA	NA
NA	NA	NA	NA	NA
3488	1654.24121704102	500.443466186523	5	0
3489	1648.86033935547	509.387817382812	5	0
3490	1664.71555786133	510.692440795898	5	0
3491	1663.10084838867	525.392294311523	10	0
3492	1651.74403076172	523.290536499023	17	1
3493	1663.43682250977	532.944033813476	2	0
3494	1667.17456054688	535.773355102539	4	0
3495	1652.3963684082	537.921752929688	5	0
3496	1659.30905151367	540.907647705078	14	0
3497	1673.03221435547	541.780838012695	28	2
3498	1640.97636108398	543.874035644531	25	0
3499	1656.64813232422	551.740737915039	18	0
3500	1675.56343383789	555.061361694336	14	2
3501	1661.58896484375	566.769613647461	17	0
3503	1673.96159057617	569.508923339844	22	0
3505	1663.99266357422	585.495449829102	8	0
3506	1653.63453369141	588.471176147461	7	0
3507	1641.22777099609	590.286141967773	12	0
3508	1647.84027709961	602.032836914062	10	0
3509	1666.6604309082	603.192092895508	21	1
3510	1655.97722167969	607.636175537109	1	1
3511	1650.29751586914	614.335580444336	4	0
3512	1660.43992919922	617.598358154297	24	1
3513	1671.17263183594	622.3427734375	20	0
3514	1646.66187744141	621.22419128418	10	0
3515	1643.86129760742	631.290237426758	0	0
3516	1649.57233886719	634.611276245117	16	0
3517	1674.67286376953	634.450448608398	11	0
3518	1659.66079711914	640.531341552734	34	0
3519	1670.09290771484	648.435034179687	24	1
3523	1656.78198242188	673.877291870117	5	0
3524	1666.44066772461	676.923834228516	4	0
3525	1676.05567016602	679.605453491211	1	0
3526	1666.19641723633	685.151205444336	4	0
3527	1644.10523681641	685.552133178711	9	0
3528	1653.78073120117	688.598001098633	10	0
3529	1665.84539794922	696.599020385742	5	2
3534	1647.67415771484	757.084997558594	22	0
3535	1668.28873291016	760.571014404297	22	0
3536	1662.42713623047	779.376330566406	17	1
3537	1644.95814208984	780.353747558594	11	0
3538	1653.44465332031	786.912142944336	4	0
3539	1647.25424194336	793.475415039062	13	1
NA	NA	NA	NA	NA
3546	1375.57288818359	18.0229448318481	1	0
3555	1391.47396850586	26.3993556022644	0	0
NA	NA	NA	NA	NA
3559	1403.70786743164	29.7295139312744	0	1
NA	NA	NA	NA	NA
3566	1417.97908935547	20.7206274032593	2	0
3568	1422.2827331543	28.2349096298218	0	0
NA	NA	NA	NA	NA
3576	1445.04845581055	30.0841583251953	0	0
NA	NA	NA	NA	NA
NA	NA	NA	NA	NA
NA	NA	NA	NA	NA
NA	NA	NA	NA	NA
3631	1644.92317504883	38.3830394744873	0	0
3639	1115.31050415039	867.916198730469	18	0
3641	1108.86007080078	858.262182617187	11	0
3649	1157.30363769531	857.609637451172	12	0
3650	1157.37606201172	847.964855957031	10	0
3660	1241.35330200195	850.713452148437	20	0
3663	1182.44577026367	841.546328735351	44	0
3664	1203.50744628906	860.988729858398	37	0
3667	1256.34762573242	846.944793701172	24	0
3671	1247.05967407227	846.255154418945	13	0
3677	1198.86056518555	839.774111938476	54	0
3690	1404.33551025391	861.411032104492	7	0
3692	1644.8964050293	855.037951660156	11	0
3693	1391.60003662109	855.547100830078	1	0
3694	1396.29485473633	845.016366577148	3	0
3695	1391.41814575195	866.37448425293	11	1
3696	1403.69935913086	846.618936157227	4	0
3697	1415.99914550781	840.167517089844	14	0
3698	1416.81272583008	860.038342285156	7	0
3701	1411.96569213867	872.004437255859	1	2
3704	1656.63817138672	849.579669189453	12	0
3706	1625.84548950195	855.465805053711	14	1
3707	1637.79155883789	843.738409423828	19	0
3714	1670.10909423828	843.73384399414	10	0
3715	1648.64348144531	838.141711425781	13	0
3716	1658.60390014648	819.050692749023	11	0
3718	1663.09317016602	834.169891357422	13	1
3719	1661.92722167969	862.992694091797	9	0
3722	1650.56656494141	821.9599609375	10	0
3723	1111.56809692383	847.470025634766	25	0
3724	1640.15230102539	827.194744873047	20	1
3725	1669.27237548828	866.487686157227	10	0
3726	1669.86131591797	816.819131469727	14	0
3727	1648.24494018555	871.056799316406	9	0
3732	1671.33200683594	226.39937286377	3	3
3733	1647.34057006836	237.932633972168	2	1
3734	1664.23878173828	243.869300842285	4	1
3735	1645.71569213867	350.57353515625	4	0
3736	1657.14825439453	305.619020080566	3	0
3737	1647.85926513672	256.636706542969	1	0
3739	1656.39412841797	332.733781433105	1	0
3742	1652.21520385742	317.59139251709	3	0
3743	1654.48401489258	249.207922363281	2	0
3745	1654.53392333984	209.935123443604	7	0
3748	1644.82698974609	306.053747558594	0	0
3749	1643.05280151367	217.280471801758	2	0
3751	1643.8033996582	329.379487609863	2	1
3755	1644.74647216797	339.64916229248	3	0
3756	1654.35151367187	356.236665344238	3	0
3758	1650.9825378418	362.954280090332	2	0
3760	1655.56975708008	370.391313171387	2	0
3767	1650.25995483398	403.252783203125	3	2
3769	1662.85068359375	406.444511413574	0	0
3771	1654.01439819336	172.7770652771	1	0
3772	1662.90806274414	201.502878570557	2	0
3773	1671.75389404297	89.462759399414	0	0
3775	1652.65172119141	90.3006519317627	0	0
3779	1654.39530029297	110.329418945312	3	0
3782	1640.66196899414	125.774890136719	3	0
3784	1669.47543334961	122.139939117432	0	0
3786	1654.11857299805	126.213417816162	2	0
3788	1673.66224365234	344.483044433594	6	0
3791	1651.72888183594	153.42131652832	2	0
3792	1663.65689697266	153.095147705078	0	0
3793	1671.19535522461	155.945026397705	1	0
3794	1674.17035522461	161.620439147949	1	0
3796	1647.83384399414	163.125033569336	4	0
3797	1666.13924560547	169.093152618408	1	0
3798	1641.82283325195	178.224738311768	2	0
3799	1653.68828125	223.103158569336	12	0
3800	1670.54270629883	179.896022796631	2	0
3801	1661.49506225586	181.07176361084	2	1
3802	1666.43838500977	215.93560256958	9	0
3803	1655.48415527344	191.439374542236	4	0
3804	1644.75529174805	184.101380157471	4	0
3805	1670.68278198242	190.908072662354	4	0
3807	1672.01422729492	199.421509552002	2	0
3829	964.613140869141	850.17301940918	36	0
3830	977.822485351562	858.482049560547	12	0
3858	1082.36387329102	839.289190673828	23	0
3860	1074.25795288086	844.318530273437	7	1
3870	915.955413818359	847.776168823242	18	0
3884	937.044897460937	866.188754272461	35	0
3885	1109.35822143555	17.867301940918	0	0
NA	NA	NA	NA	NA
3893	1124.11514282227	16.4765692710876	0	0
3894	1129.02744140625	10.7673162460327	0	0
3899	1227.92595825195	19.7272589683533	0	0
3900	1239.61916503906	25.6921063423157	0	0
NA	NA	NA	NA	NA
3904	1261.40892333984	33.8157939910889	1	0
3907	1263.25771484375	16.5764023780823	0	0
3923	1336.8803527832	24.7408254623413	0	0
3925	1355.7466796875	16.823913192749	1	0
3926	1355.77718505859	26.6058034896851	0	0
3929	1139.70193481445	26.8344916343689	1	0
3931	1144.67192382813	12.528949546814	0	0
3950	1042.03681030273	7.58637661933899	4	0
3951	1037.14381103516	20.3471814155579	1	1
3952	1050.59387817383	21.1348963737488	0	0
3954	1053.99564208984	8.09477109909058	1	0
3955	1061.02744140625	24.8542429924011	0	0
3956	1059.13330688477	17.9701602935791	0	0
3958	1066.48229980469	31.7583318710327	0	0
3960	1073.2548034668	7.19480752944946	0	0
3961	1074.33089599609	18.8609022140503	0	0
3962	1081.73602294922	24.6579830169678	3	0
3964	1090.60935058594	12.7682228088379	1	0
3965	1095.34100341797	26.2994300842285	0	0
NA	NA	NA	NA	NA
3970	1022.56836547852	11.2686096668243	1	0
3978	850.875473022461	34.6267316818237	3	1
3980	1274.92581176758	1691.97968139648	20	0
3981	1281.62807006836	1705.09958496094	9	0
3982	1287.54818725586	1693.81591796875	37	0
3983	1295.52368164062	1713.38936767578	21	1
3984	1301.18782348633	1693.66328735352	15	0
3985	1311.3009765625	1677.47396240234	20	0
3986	1306.60833740234	1712.30186157227	9	0
3987	1313.4893737793	1700.49067993164	27	2
3988	1316.22946166992	1714.74364013672	6	0
3989	1325.28395385742	1690.97549438477	13	0
3990	1330.71141967773	1700.61446533203	12	0
3991	1338.38030395508	1675.83061523438	6	0
3992	1333.62364501953	1710.86323242187	23	0
3993	1349.62941894531	1703.19953613281	4	0
3994	1343.84854736328	1694.6944519043	9	0
3995	1351.74611816406	1713.84051513672	12	2
3996	1352.83237915039	1692.28089599609	2	0
3997	1361.06395263672	1685.06928100586	1	0
3998	1358.88499755859	1706.74002685547	1	0
4003	1388.30099487305	1705.35545654297	3	0
4004	1391.61041259766	1715.52422485352	8	0
4005	1390.56067504883	1688.36853027344	4	2
4006	1398.16751098633	1681.15151977539	9	0
4007	1394.06287841797	1696.83408203125	13	0
4008	1401.75396728516	1714.70524902344	3	0
4009	1406.70227050781	1687.56325073242	6	0
4010	1406.31400146484	1702.3770324707	20	0
4011	1412.02867431641	1708.85973510742	9	0
4012	1417.98801269531	1683.13146362305	11	1
4013	1424.60269775391	1701.55899047852	4	0
4014	1424.22926635742	1692.42097167969	4	0
4015	1429.44329833984	1712.95720825195	4	0
4016	1437.64447021484	1690.77606811523	1	0
4017	1440.59218139648	1701.54944458008	9	2
4018	1448.93695678711	1685.97406616211	19	1
4019	1447.74932250977	1708.35629272461	12	0
4020	1462.12938842773	1710.84932861328	14	0
4021	1460.89495849609	1695.95751953125	15	1
4022	1463.53989868164	1682.92965087891	27	1
4023	1474.93500366211	1693.62998046875	12	0
4024	1475.04457397461	1703.84295043945	10	0
4025	1477.24313964844	1684.08366699219	33	0
4026	1486.49301147461	1704.93574829102	13	1
4027	1490.13238525391	1679.39009399414	9	0
4028	1491.84473266602	1692.51653442383	19	1
4029	1496.01846923828	1708.17741088867	17	0
4030	1505.662109375	1709.45064697266	27	1
4031	1505.99725341797	1693.52435302734	18	0
4032	1517.34763793945	1694.41232910156	30	0
4033	1516.84481811523	1715.52131958008	19	0
4034	1523.59895629883	1706.15658569336	15	0
4035	1533.55657348633	1701.38259887695	14	0
4036	1535.15395507812	1690.09478149414	12	1
4037	1541.21819458008	1713.14169311523	3	0
4038	1543.58319091797	1702.95238037109	3	0
4040	1554.89632568359	1705.76935424805	0	0
4041	1555.96276855469	1712.78424072266	9	0
4050	1270.47949829102	1713.16794433594	1	1
4054	1248.16585693359	1711.08413696289	4	0
4056	1256.53646850586	1709.16717529297	7	0
4057	1266.53517456055	1704.53326416016	13	0
4058	1362.14730834961	1695.09517211914	2	0
4060	1646.23698120117	1685.50963745117	7	0
4061	1647.73828125	1699.22128295898	7	0
4064	1663.031640625	1686.61758422852	9	1
4067	1624.24302368164	1690.87131958008	7	0
4068	1630.71950073242	1681.58699951172	4	0
4072	1660.88194580078	1422.07614746094	12	0
4075	1668.51202392578	1624.76088867187	3	0
4080	1637.19442138672	1692.63731079102	5	0
4082	1670.12828979492	1566.85339355469	16	1
4083	1669.247265625	1553.89950561523	7	0
4088	1667.78726196289	1676.86229858398	7	0
4097	1652.67786865234	1560.11087646484	9	0
4100	1649.54650268555	1593.13055419922	8	0
4101	1661.04982910156	1599.83986816406	6	0
4102	1651.50227050781	1604.26169433594	4	3
4103	1671.15914306641	1606.28905639648	19	0
4107	1648.08515014648	1668.05734863281	15	0
4108	1655.71937866211	1634.67119140625	3	0
4109	1645.29847412109	1636.5086730957	9	1
4110	1664.80074462891	1641.02450561523	11	0
4111	1657.09263916016	1647.107421875	5	1
4112	1646.13197631836	1648.72980957031	7	0
4113	1643.33336791992	1656.09364013672	9	0
4114	1669.58344726562	1650.215234375	7	0
4115	1654.68240356445	1656.71152954102	1	0
4116	1667.05824584961	1661.92099609375	20	0
4119	1644.11976318359	1387.21514892578	12	0
4120	1659.30158081055	1670.31817016602	4	0
4121	1666.78629150391	1386.80436401367	10	0
4122	1658.12411499023	1398.79100341797	14	1
4123	1677.73356933594	1420.98895263672	14	0
4124	1651.97240600586	1409.20526733398	6	2
4125	1668.67036132812	1409.83218383789	17	0
4126	1655.06060791016	1683.0766784668	4	0
4130	843.702923583984	1705.81666870117	4	0
4131	1204.79769897461	1688.57698364258	5	0
4137	852.618481445312	1708.52303466797	8	0
4138	858.503009033203	1714.79033203125	10	0
4139	865.752444458008	1707.59583740234	4	0
4141	878.896783447266	1693.63143310547	0	0
4142	885.437487792969	1703.55979003906	1	0
4143	885.705084228516	1692.85261230469	2	0
4144	889.106018066406	1685.45620117187	5	0
4145	896.318151855469	1678.81059570313	4	0
4146	895.675567626953	1700.6272277832	3	1
4147	909.351727294922	1685.68333129883	3	0
4148	900.662780761719	1691.36282958984	1	0
4149	1022.68042602539	1698.99705810547	10	0
4150	919.599249267578	1712.83778076172	14	1
4151	1209.96586914063	1704.43822021484	17	1
4152	932.958319091797	1699.99097290039	36	1
4153	937.027673339844	1684.20205688477	33	2
4154	946.293005371094	1699.09926147461	13	1
4155	950.475457763672	1686.22329711914	12	0
4158	962.588061523437	1685.15675048828	2	1
4159	981.211071777344	1712.78247680664	1	0
4161	1204.47791137695	1697.68345947266	9	0
4164	996.597296142578	1713.72938842773	8	0
4165	1003.37104492187	1704.01384277344	3	2
4167	1014.35920410156	1706.5971496582	2	0
4168	1032.37885131836	1690.41581420898	8	1
4169	1022.48255615234	1710.41571655273	1	0
4170	1215.59815673828	1689.11456298828	15	0
4171	1193.95490722656	1686.43911743164	16	0
4172	1030.98836669922	1713.3244140625	3	0
4173	1199.15877075195	1708.10166625977	11	0
4174	1189.39144897461	1714.89699707031	23	0
4175	1189.99761352539	1699.88700561523	3	0
4176	1058.88656616211	1684.35479125977	3	0
4177	1070.38895874023	1694.88661499023	10	1
4178	1179.77509765625	1705.06306152344	9	0
4179	1056.16982421875	1709.27529296875	8	0
4180	1151.02752075195	1692.99507446289	2	0
4181	1066.10357666016	1707.16181030273	11	0
4182	1158.51119384766	1686.09338989258	2	0
4183	1220.22708740234	1704.82171630859	14	0
4184	1089.29326171875	1697.34873046875	8	0
4186	1153.74478149414	1711.64153442383	6	0
4187	1133.04107666016	1711.41326293945	2	1
4190	1227.28793945312	1696.33655395508	15	0
4191	1233.81743774414	1688.99959716797	8	0
4192	1110.95871582031	1703.22744750977	3	0
4195	1098.45815429687	1711.74913330078	50	1
4197	1080.31389160156	1706.54682617187	13	0
4200	1163.64128417969	1722.26207275391	8	0
4201	1156.27309570312	1700.87677001953	18	0
4202	1170.20274047852	1709.22548828125	5	0
4203	1089.07163085937	1686.53748168945	4	0
4204	1103.2173034668	1688.93889770508	10	0
4205	1221.23905639648	1680.60698852539	11	1
4207	1069.5985168457	1680.21508789062	20	0
4208	1169.15030517578	1692.26076660156	16	1
4209	1058.8911315918	1697.20657958984	3	0
4210	1045.38835449219	1711.78420410156	2	0
4211	1182.90501098633	1693.45234375	9	0
4212	1050.20924072266	1705.04542236328	4	0
4213	1196.8959777832	1696.66132202148	5	1
4214	1047.15766601562	1687.67043457031	2	1
4215	1035.4494140625	1704.9104309082	3	0
4218	1387.70053710937	876.852197265625	21	1
4219	1667.46290893555	1147.51701660156	11	1
4220	1661.33921508789	1108.75309448242	13	0
4221	1657.38451538086	1120.44765014648	2	0
4222	1656.04508056641	1174.40034179687	42	1
4223	1668.56566772461	1191.03396606445	12	0
4224	1668.38865356445	1097.3370300293	12	0
4225	1673.05504150391	1138.67886352539	9	0
4226	1664.75000610352	1137.26171264648	3	1
4227	1670.2934753418	1081.3391418457	19	0
4228	1668.87850341797	1158.17594604492	28	0
4229	1645.20197753906	1110.16204833984	28	0
4230	1674.42166137695	1113.60375976562	6	0
4231	1670.49528808594	1173.91132202148	16	0
4232	1668.3604309082	1026.82853393555	12	0
4233	1645.75470581055	1181.35909423828	14	0
4234	1648.2492980957	1086.08096313477	4	0
4236	1657.29185791016	1047.20217895508	32	1
4237	1652.72456054687	1237.3041809082	17	0
4238	1656.41643676758	1226.55404663086	41	4
4239	1667.13980102539	1124.56390380859	11	0
4240	1658.95118408203	1077.29759521484	4	0
4241	1649.73057250977	1122.42219848633	6	0
4243	1672.32716674805	1204.43194580078	7	0
4244	1666.46245727539	1262.35386352539	41	0
4245	1642.55620727539	1043.31274414062	35	0
4246	1646.83048706055	1154.81537475586	9	0
4247	1653.68018798828	1147.35079345703	9	0
4248	1654.28707885742	1162.05116577148	8	0
4249	1657.85620727539	1203.62760009766	1	1
4250	1671.21579589844	1222.60557250977	20	2
4253	1652.58043823242	1134.90055541992	17	0
4254	1653.17643432617	1095.68455200195	7	1
4255	1656.63204956055	1189.49323730469	22	1
4256	1644.73848266602	1076.266015625	7	1
4257	1660.9036315918	1084.96481933594	5	0
4258	1644.40811157227	1193.59122924805	12	1
4260	1651.42860107422	990.850042724609	10	0
4261	1656.23153686523	1281.84274902344	41	0
4262	1677.58840942383	1009.96767578125	8	0
4263	1672.9361328125	1285.38728637695	14	0
4264	1647.83000488281	1248.12186279297	49	0
4265	1641.71347045898	1267.66408081055	29	0
4267	1661.87430419922	1376.35067138672	3	0
4269	1659.67729492188	1297.13745727539	41	1
4271	1646.69487304688	1003.66250610352	14	0
4272	1667.29844970703	1007.33622436523	9	0
4273	1674.905078125	1309.97274780273	16	1
4274	1672.9796081543	1364.14821166992	3	0
4275	1663.20242919922	1272.43536987305	19	0
4277	957.28023071289	871.009692382812	6	0
4278	1644.57319335937	966.183856201172	8	0
4279	1649.00570678711	1308.39103393555	17	0
4280	1670.92640991211	953.407604980469	14	1
4282	1661.76151733398	1312.01307983398	13	1
4283	1673.96231689453	1324.32344970703	19	2
4284	1657.43712158203	960.117437744141	1	0
4285	1649.26406860352	945.929016113281	7	0
4286	1641.88664550781	1358.75374145508	2	0
4287	1647.97526855469	1325.00733032227	38	1
4288	1661.74875488281	1329.59921875	22	0
4289	1661.07691040039	942.007830810547	1	0
4291	1656.62561645508	911.757501220703	5	0
4293	1667.55515136719	911.786865234375	8	1
4294	1646.26987304687	888.948614501953	28	0
4295	1650.31359863281	906.796539306641	7	0
4296	1107.77422485352	874.493218994141	20	0
4297	1654.35026855469	926.105090332031	9	0
4298	1649.47687988281	920.367694091797	1	0
4299	1651.51243896484	1371.26063232422	2	0
4301	1663.20523071289	1366.47689208984	4	0
4302	1656.40803222656	882.580670166016	19	0
4304	1665.85203857422	878.814916992187	6	0
4305	1667.17383422852	893.422216796875	23	0
4307	1656.11708984375	868.643606567383	2	0
4313	1498.83201904297	2530.43775634766	5	2
4339	1570.72923583984	2557.90960693359	0	1
4353	1664.57662353516	2243.39051513672	9	0
4363	1658.35145263672	2160.40988769531	16	0
4371	1669.60606689453	2188.14342041016	26	0
4372	1660.10405883789	2205.09714355469	23	0
4374	1665.39030761719	2125.61654052734	31	0
4375	1673.99157714844	2138.22729492188	56	1
4377	1659.52954101562	2109.77574462891	30	0
4378	1645.7596862793	2124.44945068359	9	0
4379	1651.2309387207	2151.59093017578	14	0
4380	1654.4655456543	2121.80980224609	5	0
4381	1663.95842285156	2150.88723144531	51	0
4382	1666.41275634766	2172.16649169922	17	0
4383	1677.44314575195	2157.39089355469	27	1
4384	1645.29017333984	2138.44083251953	42	0
4385	1646.40590209961	2170.39572753906	15	0
4386	1669.80549316406	2261.77674560547	38	0
4387	1657.40205078125	2185.615625	14	0
4388	1656.68901367188	2135.40814208984	15	0
4389	1647.7983581543	2160.23868408203	14	1
4390	1656.82711791992	2171.6935546875	41	0
4391	1647.55722045898	2182.71180419922	33	0
4392	1646.79188842773	2196.43818359375	33	0
4393	1668.72722167969	2198.13776855469	6	0
4395	1672.60337524414	2209.75906982422	19	0
4396	1670.36340942383	2221.17056884766	5	0
4403	1286.0333984375	2530.73284912109	5	0
4408	1304.4813659668	2526.58536376953	7	0
4409	1303.28812866211	2556.40446777344	18	0
4410	1308.18392944336	2545.57215576172	1	0
4411	1312.55148925781	2560.857421875	31	1
4412	1322.34226074219	2548.27551269531	11	0
4413	1317.54627685547	2531.25206298828	5	0
4414	1337.08704223633	2535.22398681641	10	0
4417	1392.27831420898	2528.07618408203	2	0
4418	1405.1432800293	2532.00494384766	10	2
4419	1411.41223754883	2548.43073730469	12	2
4420	1421.32793579102	2525.31783447266	2	0
4421	1422.13093261719	2534.45408935547	2	0
4422	1427.12385253906	2544.41564941406	0	0
4423	1427.33811645508	2557.41986083984	6	0
4424	1432.94685058594	2530.15926513672	8	2
4425	1438.05681152344	2534.01456298828	15	1
4427	1440.6507019043	2548.32780761719	5	0
4428	1443.66782836914	2536.95947265625	5	2
4430	1450.05444946289	2540.01416015625	4	0
4432	1456.75183105469	2538.26954345703	2	0
4443	1084.07435302734	2524.77620849609	18	0
4444	1055.85190429687	2546.07518310547	25	1
4445	1066.68608398438	2543.79993896484	22	0
4446	1115.39735107422	2522.40903320313	42	1
4447	1032.29968261719	2547.89097900391	18	0
4448	1089.14633789062	2555.90247802734	34	1
4449	1044.09965820313	2559.13480224609	29	0
4451	1005.77163085938	2539.42563476563	15	1
4452	1141.09656982422	2538.36687011719	12	0
4453	1061.47184448242	2527.29674072266	34	0
4454	1121.02828979492	2539.66262207031	17	0
4455	1045.46306152344	2538.74206542969	20	1
4456	1074.12296142578	2558.25533447266	29	0
4457	1020.25390014648	2538.62377929688	5	0
4458	1105.39573974609	2553.40518798828	30	0
4459	1004.69107666016	2558.51265869141	11	1
4460	1118.32047119141	2554.18878173828	19	2
4461	1016.20716552734	2548.44235839844	12	0
4462	1097.46444702148	2548.35769042969	6	0
4463	1020.32041015625	2559.89390869141	35	1
4465	1003.40435180664	2531.58492431641	2	0
4466	1133.2389465332	2555.21434326172	23	0
4467	1074.5829284668	2531.10057373047	12	0
4469	1040.10262451172	2529.68778076172	15	0
4470	1126.12279052734	2532.59097900391	6	0
4472	969.486322021484	2534.12952880859	30	1
4473	1108.76689453125	2539.10190429688	41	0
4474	1158.18061523437	2557.52196044922	18	0
4475	988.533190917969	2554.17550048828	2	0
4477	1077.80529174805	2546.02641601562	20	0
4478	1178.31426391602	2527.64039306641	18	0
4481	1133.61881103516	2545.05335693359	24	0
4482	1142.86940917969	2525.54755859375	48	2
4484	998.040802001953	2548.29688720703	13	0
4488	945.358959960937	2536.59403076172	34	1
4490	1172.59730834961	2537.62395019531	13	1
4491	1151.51249389648	2543.16472167969	31	0
4492	1158.84083862305	2533.74561767578	19	0
4495	942.093432617187	2547.27692871094	25	1
4496	956.410620117187	2529.01666259766	30	1
4497	960.018450927734	2547.8916015625	41	0
4498	938.794079589844	2558.69984130859	25	1
4500	956.654144287109	2558.21320800781	17	0
4501	919.553491210938	2551.71120605469	34	2
4502	915.683044433594	2529.59190673828	14	1
4505	852.955700683594	2558.19722900391	9	1
4507	924.295416259766	2536.39460449219	33	1
4510	894.310607910156	2558.07852783203	31	2
4512	909.158111572266	2537.37969970703	13	0
4513	898.107592773437	2528.42564697266	9	0
4514	854.823324584961	2540.89362792969	8	0
4515	1253.09102172852	2525.10388183594	8	1
4516	899.699890136719	2552.67575683594	7	0
4520	900.201257324219	2544.5314453125	32	2
4522	891.241912841797	2535.28354492188	31	0
4525	853.298056030273	2305.18962402344	2	0
4527	1090.60208740234	2537.55775146484	18	0
4528	863.253857421875	2547.30266113281	10	3
4530	865.482357788086	2531.92421875	48	0
4531	932.785247802734	2543.42453613281	13	0
4532	1283.92323608398	1718.45149536133	12	0
4534	1178.34393920898	1715.87285766602	7	0
4535	1141.63757324219	1718.15526123047	10	0
4536	1083.07203369141	1717.56372680664	1	2
4537	1415.98959960937	1718.43043212891	4	0
4538	1072.89714355469	1717.7008972168	6	0
4539	1049.38746337891	1697.8255065918	2	0
4540	1055.9553527832	1690.75012817383	1	0
4541	1476.62192993164	1718.22706298828	18	0
4542	1015.59529418945	1716.46335449219	2	0
4543	1531.03759765625	1716.0639831543	10	0
4544	948.404412841797	1720.5162109375	22	0
4545	854.992919921875	1922.42462158203	7	0
4546	1662.0587890625	1964.90137939453	34	0
4549	849.969598388672	1933.89879150391	3	0
4550	1645.27222290039	1912.13103027344	17	0
4551	1646.98311767578	1894.74151611328	6	1
4553	1669.31834106445	2026.68596191406	12	2
4554	1675.03799438477	1981.21801757812	15	0
4555	1664.067578125	2068.24423828125	19	0
4556	1654.59213256836	1896.17464599609	24	0
4557	1643.242578125	1965.92030029297	22	1
4558	1642.84694213867	1833.35661621094	5	0
4559	1647.28578491211	1935.84968261719	4	0
4560	1655.71387939453	1939.10690917969	6	0
4561	1648.24566650391	1812.18319091797	13	1
4562	1671.84281616211	1955.29322509766	17	0
4563	1652.96642456055	1828.84140625	9	0
4564	1664.61615600586	1985.27647705078	7	1
4566	1658.89318237305	1875.22077636719	10	0
4567	1657.13528442383	1916.00355224609	43	1
4570	1641.97235107422	1874.90285644531	21	0
4571	1649.43267822266	1983.52978515625	30	0
4572	1673.80927124023	1889.22958984375	28	0
4573	1665.42517089844	1900.82432861328	25	0
4574	1677.06815795898	1825.49307861328	31	0
4576	1656.33861694336	1867.54400634766	26	0
4577	1658.35404663086	1884.05426025391	12	0
4578	1672.15025634766	1942.75821533203	6	0
4579	1669.26116943359	1922.42607421875	14	0
4580	1669.85737304687	1907.54879150391	17	0
4581	1673.59998779297	1874.06094970703	35	3
4582	1648.17542114258	1950.10274658203	10	0
4583	1652.25909423828	1966.22742919922	6	0
4584	853.258212280273	1781.34516601562	13	1
4585	1645.42609863281	1781.92829589844	3	0
4586	1664.2930480957	1932.81346435547	12	0
4587	1656.63993530273	1994.7375	10	0
4588	1662.49624023437	1822.06838378906	10	0
4589	1656.12321166992	1816.45913085937	6	0
4590	1654.12064819336	1838.7126953125	11	0
4593	1673.03626098633	2046.02138671875	9	1
4594	1665.60301513672	1726.90169067383	9	0
4595	1665.48628540039	1811.69884033203	2	1
4596	1661.95212402344	1843.02536621094	9	0
4598	1659.15496826172	2052.67135009766	6	0
4599	1646.8448059082	1791.68648681641	13	0
4600	1673.37680053711	1801.71632080078	8	2
4601	1665.66319580078	1853.84398193359	30	1
4602	1660.07946777344	2040.99049072266	7	0
4604	1656.42940673828	2062.92883300781	8	1
4605	1672.30465087891	1815.07912597656	6	1
4606	1665.35824584961	1833.49689941406	9	0
4608	1673.90255126953	1788.47076416016	8	2
4614	824.564953613281	1775.73591308594	2	0
4616	1661.30684204102	1805.6390625	3	0
4617	1657.92811279297	1795.97218017578	15	0
4681	1309.03112792969	3376.51771240234	44	0
4682	1316.93751831055	3390.41986083984	13	0
4683	1329.44378662109	3388.34715576172	15	1
4684	1323.58602905273	3405.59182128906	16	0
4685	1330.1507019043	3373.23309326172	27	1
4687	1339.14729614258	3401.175390625	12	0
4688	1237.74474487305	3384.24719238281	8	0
4689	1356.89312133789	3394.85828857422	13	0
4690	1368.3373046875	3378.16002197266	54	2
4691	1366.37001953125	3399.49925537109	11	0
4692	1381.66358642578	3367.13326416016	23	1
4693	1384.73394165039	3379.69006347656	8	0
4694	1391.75588378906	3393.63952636719	38	0
4695	1376.47009887695	3389.03280029297	24	0
4696	1378.7796875	3402.57075195312	42	0
4697	1339.1746887207	3379.646484375	23	0
4698	1394.49846191406	3365.15622558594	34	0
4699	1405.67525634766	3374.51680908203	6	0
4700	1402.48858642578	3369.47802734375	13	0
4701	1419.15126342773	3385.42030029297	28	0
4702	1406.17849121094	3389.27559814453	21	1
4703	1424.01064453125	3393.95142822266	26	1
4704	1352.62070922852	3376.55859375	19	0
4705	1420.45915527344	3372.25982666016	12	1
4706	1432.33985595703	3372.03363037109	17	0
4707	1450.37288818359	3390.8126953125	10	0
4710	1464.58185424805	3398.92401123047	19	2
4711	1447.77951660156	3402.64400634766	26	1
4712	1446.17601318359	3385.27420654297	11	0
4713	1438.27263183594	3397.85092773438	15	1
4714	1478.60965576172	3395.318359375	26	0
4715	1469.38852539062	3379.74858398437	9	0
4716	1439.64226074219	3377.12408447266	14	0
4717	1456.35795898438	3396.752734375	5	0
4718	1465.27787475586	3365.31020507812	22	0
4719	1457.33205566406	3385.87622070312	7	0
4720	1460.69667358398	3377.94108886719	9	0
4722	1465.42801513672	3388.51586914062	10	0
4723	1450.79716186523	3370.74929199219	35	0
4724	1497.02618408203	3380.058203125	29	0
4726	1235.22732543945	3394.32143554687	7	0
4728	1506.56596069336	3370.77772216797	17	1
4729	1478.53712768555	3373.61160888672	18	1
4730	1485.79512329102	3386.34874267578	26	0
4731	1640.51162109375	3383.46422119141	3	0
4732	1394.49960327148	3380.26489257812	19	2
4735	1631.47746582031	3392.69842529297	3	1
4736	1615.89689941406	3397.91712646484	19	0
4739	1248.83012695313	3394.13861083984	11	2
4741	1238.05343017578	3372.47108154297	5	0
4742	1264.4112121582	3386.69986572266	10	1
4743	1254.16773681641	3373.18100585938	11	0
4745	1276.17082519531	3395.04028320312	14	1
4748	1162.95927124023	3384.69605712891	22	0
4750	1173.40663452148	3388.53018798828	1	0
4751	1183.89736938477	3393.99230957031	6	1
4753	1033.41582641602	3367.34140625	11	0
4754	1050.57893676758	3369.05821533203	11	0
4755	1044.43687744141	3373.48087158203	14	0
4756	1036.25541992188	3379.25032958984	23	0
4757	1008.72131347656	3374.76915283203	29	1
4759	989.359326171875	3401.228515625	16	0
4760	1061.65010375977	3367.985546875	32	0
4761	1024.89434814453	3375.68161621094	19	0
4762	983.675885009766	3368.90008544922	9	1
4763	849.830145263672	2715.31234130859	10	1
4764	1085.65492553711	3380.31760253906	11	0
4765	1074.28939208984	3371.39301757812	36	0
4766	972.096087646484	3382.47435302734	6	0
4767	1055.25559692383	3380.40102539062	14	0
4768	1098.52435302734	3370.46229248047	18	0
4769	1093.28853149414	3384.51572265625	16	0
4770	856.689080810547	2599.31763916016	4	0
4771	982.563269042969	3385.90236816406	6	0
4772	1110.50103149414	3378.17828369141	10	0
4773	1021.67748413086	3384.64251708984	12	1
4774	1009.23565063477	3385.10341796875	14	1
4775	1085.46815795898	3374.24973144531	11	0
4777	1099.00631713867	3392.728515625	20	1
4778	1078.29348144531	3388.23841552734	25	1
4779	973.922052001953	3371.19504394531	19	1
4780	981.039660644531	3391.64401855469	9	1
4781	1064.83355712891	3386.13146972656	17	1
4782	1045.5368347168	3388.90994873047	22	0
4783	1099.94503173828	3376.71817626953	18	0
4784	994.027270507812	3390.03491210938	17	0
4785	1031.23614501953	3392.63533935547	22	0
4786	1119.59100952148	3396.99075927734	20	0
4787	1021.86124267578	3396.53400878906	16	0
4789	942.196051025391	3388.55882568359	12	0
4790	1081.28912963867	3394.66467285156	13	0
4791	1058.76402587891	3397.34686279297	26	0
4792	975.304754638672	3400.54224853516	21	1
4793	957.531640625	3393.66505126953	4	0
4794	1012.52182617187	3396.68321533203	22	1
4795	1108.39833984375	3368.49770507812	17	0
4796	960.515252685547	3382.81759033203	8	0
4797	995.365045166016	3374.37133789062	19	0
4798	949.311688232422	3393.53140869141	3	1
4799	986.565594482422	3381.14622802734	8	4
4800	969.43257446289	3391.60064697266	5	0
4801	1138.69006958008	3394.69165039062	21	2
4802	855.225082397461	3244.85902099609	14	0
4804	1107.3670715332	3384.8759765625	21	0
4808	853.9013671875	3277.65146484375	8	0
4809	936.756549072266	3402.53817138672	11	1
4810	1111.99776611328	3392.70859375	9	0
4811	947.142590332031	3374.62886962891	13	1
4813	910.985528564453	2562.99155273438	21	4
4814	855.871453857422	3299.83966064453	34	0
4815	930.065393066406	3379.03907470703	18	1
4818	929.617254638672	3390.59915771484	12	1
4820	1151.32873535156	3394.6974609375	8	0
4822	896.399395751953	3373.28206787109	3	1
4823	855.582846069336	3319.52102050781	28	0
4826	895.997741699219	3383.10209960937	0	0
4827	828.276077270508	3253.48208007812	2	0
4828	1148.87118530273	3377.23240966797	20	0
4829	1044.00700073242	3402.19306640625	10	1
4830	865.370401000977	2557.44040527344	3	0
4831	865.583108520508	3386.96030273438	36	1
4832	860.757864379883	3369.89970703125	14	1
4833	913.312963867187	3390.96771240234	5	0
4834	906.190270996094	3375.83103027344	4	0
4836	997.121490478516	3401.44537353516	8	0
4838	910.727374267578	3381.78040771484	4	0
4839	854.431838989258	3055.46486816406	43	0
4841	875.629907226563	3399.73312988281	27	2
4843	850.367361450195	3191.1955078125	5	0
4845	859.427871704102	3403.37053222656	13	0
4898	1135.17209472656	4229.71579589844	16	0
4899	1142.98987426758	4217.11728515625	18	3
4900	1143.74431152344	4230.55209960937	30	1
4901	1150.30805053711	4243.20415039062	17	0
4902	1158.65998535156	4215.38200683594	40	1
4903	1155.38864746094	4234.14384765625	11	0
4904	1163.92631225586	4235.85961914062	20	0
4905	1164.44780883789	4225.84057617188	15	0
4906	1171.38020629883	4237.75676269531	25	0
4907	1172.42610473633	4217.65268554687	9	1
4908	1176.5358215332	4245.45324707031	25	0
4910	1179.74085693359	4222.90002441406	14	0
4911	1179.72539672852	4231.15100097656	32	0
4912	1195.75420532227	4225.47451171875	52	1
4920	1258.84273681641	3401.3248046875	12	0
4931	1435.23413085938	3386.44357910156	13	0
4934	1640.81273193359	3437.76295166016	23	0
4936	1642.08648681641	3394.29217529297	0	0
4938	1645.03845214844	3454.38526611328	7	0
4940	1650.18670043945	3404.60734863281	5	0
4941	1653.20745849609	3447.79610595703	0	0
4942	1651.31207885742	3439.5748046875	6	0
4943	1656.62789916992	3414.57368164062	14	0
4944	1654.16204833984	3426.44525146484	4	0
4945	1654.57553100586	3456.29465332031	1	2
4951	1645.21380615234	3424.10256347656	17	0
4954	1643.12232055664	3468.36627197266	2	0
4957	1652.21665649414	3471.44772949219	3	0
4958	1644.22995605469	3479.19173583984	1	0
4960	1650.13969726563	3487.45163574219	18	1
4963	1667.24947509766	3491.87678222656	17	2
4964	1648.92591552734	3501.87797851562	7	0
4966	1660.11256713867	3507.65988769531	9	1
4967	1635.92886352539	3518.49406738281	3	0
4968	1674.19027709961	3508.25048828125	11	0
4970	1662.08815307617	3521.42963867187	8	1
4971	1653.801171875	3527.85319824219	6	0
4972	1668.24660644531	3528.35083007812	6	0
4973	1645.21951293945	3534.9541015625	7	0
4974	1671.23063354492	3535.54428710938	1	0
4976	1659.96574707031	3539.17421875	3	1
4977	1675.41796264648	3551.42326660156	5	0
4978	1663.70805053711	3549.57260742188	0	0
4979	1662.21567382812	3553.45322265625	0	0
4980	1661.36484375	3558.92053222656	1	0
4992	855.356338500977	4213.80942382812	5	1
4993	854.590228271484	4240.32419433594	4	0
5028	1052.53076171875	4230.77124023438	7	0
5032	1081.22728881836	4238.95830078125	5	0
5033	1090.18746337891	4233.37395019531	15	0
5035	1103.83374023438	4235.49853515625	30	0
5036	1116.45694580078	4229.12976074219	56	0
5038	1126.63256225586	4238.71799316406	32	0
5039	850.052035522461	3411.77984619141	8	0
5040	1105.06484985352	3404.455859375	7	0
5041	844.802777099609	3529.14562988281	11	0
5042	854.627685546875	3581.40319824219	13	0
5043	1002.2665222168	3395.158984375	27	0
5044	1085.80184936523	3402.49127197266	18	1
5045	1096.44697875977	3403.56165771484	11	1
5046	1073.02456054687	3403.11196289062	22	0
5047	961.030938720703	3402.93806152344	3	0
5048	1370.33208618164	5076.02194824219	12	0
5049	1387.41831054687	5061.48603515625	18	0
5050	1391.39293212891	5079.01604003906	17	0
5051	1400.17744140625	5049.265625	22	3
5052	1405.24154052734	5080.75754394531	12	0
5053	1405.8033996582	5063.49689941406	17	0
5054	1414.91516723633	5082.34672851562	9	0
5055	1416.16827392578	5072.59372558594	16	0
5056	1425.14992675781	5061.6171875	26	2
5057	1431.58635253906	5078.73920898438	60	0
5058	1441.1251953125	5091.14431152344	40	0
5059	1451.82386474609	5076.25852050781	26	1
5060	1457.34429931641	5062.88720703125	21	0
5061	1470.30389404297	5071.76696777344	12	0
5062	1473.75484008789	5058.39191894531	16	1
5063	1476.47708129883	5081.19375	21	1
5064	1486.39599609375	5056.12373046875	5	0
5065	1484.14451293945	5070.20600585938	6	0
5066	1489.83604736328	5075.10844726562	5	0
5067	1496.89990844727	5062.53359375	9	3
5068	1498.33034057617	5078.77116699219	14	0
5069	1513.099609375	5084.54020996094	14	1
5070	1513.65337524414	5070.62768554688	12	0
5071	1520.61524047852	5066.584375	3	0
5073	1527.7258972168	5073.40139160156	2	0
5074	1536.44234008789	5088.33615722656	10	0
5075	1540.6147277832	5073.22790527344	4	0
5076	1543.13007202148	5056.91354980469	1	1
5079	1646.31231079102	4461.43791503906	1	1
5081	1643.87084350586	4501.30283203125	2	0
5082	1655.37707519531	4512.08430175781	8	0
5083	1646.76646728516	4449.70932617187	2	0
5086	1670.57113647461	4486.19250488281	1	1
5104	1672.23772583008	4500.43041992188	0	0
5105	1666.41130371094	4469.57351074219	1	0
5106	1663.45238647461	4490.57199707031	2	0
5107	1655.41702270508	4663.61879882812	5	0
5108	1649.98073730469	4480.54174804688	6	3
5111	1659.81716308594	4437.42043457031	1	0
5114	1668.55944213867	4481.11491699219	2	0
5115	1672.32841186523	4492.416015625	2	0
5122	1673.60465698242	4653.50014648437	2	0
5123	1655.07741699219	4497.70278320312	3	1
5124	1653.88656616211	4469.92380371094	4	3
5126	1644.7270690918	4514.99497070312	4	1
5128	1662.05619506836	4479.53693847656	2	0
5129	1658.19332275391	4487.16909179687	0	0
5130	1644.93396606445	4491.77976074219	15	1
5131	1663.48818359375	4502.59858398438	2	0
5136	1666.09442138672	4514.30061035156	0	0
5141	853.22698059082	4644.58386230469	10	1
5142	856.577435302734	4423.31284179687	6	0
5155	1134.04515991211	4240.25322265625	9	0
5156	1166.19190673828	5053.99914550781	5	1
5157	1165.28764038086	5071.12780761719	13	3
5158	1181.17388305664	5060.77009277344	3	0
5159	1190.07615966797	5058.08811035156	3	0
5160	1184.78949584961	5074.04802246094	18	3
5161	1198.08983764648	5077.51857910156	5	0
5162	1197.96999511719	5062.08078613281	0	0
5163	1205.48510742188	5060.34467773438	0	1
5164	1205.3799987793	5068.28312988281	0	0
5165	1214.07838745117	5080.0947265625	1	0
5166	1216.0375793457	5063.04533691406	0	0
5167	1232.89283447266	5061.7865234375	7	0
5169	1231.89715576172	5075.38195800781	4	0
5193	1461.93048095703	5090.07724609375	23	0
NA	NA	NA	NA	NA
5229	1984.60432128906	847.946231079101	7	0
5230	1987.75301513672	862.394622802734	25	0
5231	1996.96584472656	851.594476318359	12	1
5232	1993.23817138672	872.814697265625	13	1
5233	2000.98819580078	837.091714477539	22	0
5234	2006.49451904297	860.543496704102	20	0
5235	2008.21610107422	871.138977050781	14	1
5236	2015.19996337891	865.206408691406	11	0
5237	2016.10391845703	845.505282592773	53	1
5238	2025.80358886719	852.874560546875	12	0
5239	2026.04866943359	865.482824707031	29	1
5240	2034.54202880859	871.518737792969	15	0
5241	2034.97802734375	845.408993530273	23	0
5242	2042.00982666016	854.331918334961	15	0
5243	2042.49376220703	867.930206298828	15	0
5244	2052.25963134766	849.552743530273	41	0
5245	2054.40413818359	865.498077392578	17	0
5247	2073.42434082031	865.30129699707	20	0
5248	2076.26964111328	853.501113891602	8	0
5249	2085.61860351562	861.683557128906	4	0
5250	2084.12259521484	842.176513671875	27	0
5251	2092.13533935547	855.478567504883	14	1
5252	2090.84498291016	871.037188720703	21	1
5253	2101.2298828125	848.122622680664	19	0
5254	2104.12581787109	862.201889038086	15	0
5255	2112.08647460937	852.963223266602	6	0
5256	2114.53416748047	868.630221557617	14	0
5257	2113.32100830078	842.078512573242	22	0
5258	2122.94991455078	852.271871948242	16	0
5259	2128.98479003906	867.332186889648	14	1
5260	2139.57928466797	857.494360351562	10	0
5261	2157.07857666016	847.754431152344	2	0
5262	2152.9869140625	864.007360839844	3	0
5264	2185.29127197266	861.400448608398	1	1
5265	2179.49857177734	867.610366821289	14	0
5266	2181.87840576172	850.318905639648	8	0
5267	2190.89512939453	840.859127807617	6	0
5268	2193.55885009766	867.292965698242	7	0
5269	2202.31907958984	872.228039550781	8	2
5270	2200.88698730469	850.828262329102	25	1
5271	2206.80004882812	862.055380249023	15	2
5272	2214.71857910156	843.100805664062	14	1
5273	2216.85229492188	871.800549316406	8	0
5274	2218.34871826172	855.6810546875	14	0
5275	2225.61791992188	863.703240966797	15	0
5276	2230.34915771484	848.625857543945	27	0
5277	2234.17457275391	865.791665649414	9	1
5278	2245.48002929687	865.526351928711	14	0
5279	2245.90793457031	840.908361816406	37	0
5280	2253.13708496094	858.602618408203	19	3
5281	2261.80123291016	842.408157348633	12	1
5282	2263.07021484375	854.596765136719	24	0
5284	2274.13909912109	848.792184448242	30	0
5285	2281.11569824219	842.50237121582	20	0
5286	2296.76018066406	853.571618652344	4	0
5288	2301.61032714844	866.547866821289	7	0
5289	2309.22546386719	856.989465332031	6	0
5290	2317.79124755859	873.523376464844	6	1
5292	2318.04608154297	860.063296508789	2	1
5293	2324.37044677734	854.016229248047	2	1
5295	2333.26390380859	871.993542480469	12	0
5298	2345.04852294922	865.615948486328	9	0
5299	2350.41912841797	858.871044921875	5	0
5305	2375.23680419922	853.300079345703	8	1
5306	2380.60554199219	866.583767700195	2	0
5307	2388.85112304687	853.992779541016	3	0
5310	2447.75325927734	842.87995300293	6	0
5311	2433.97043457031	844.056744384766	11	0
5313	2440.26076660156	853.95615234375	10	0
5314	2412.94766845703	857.353921508789	3	0
5315	2423.26450195313	859.709579467773	3	1
5316	2438.50245361328	867.592364501953	18	1
5317	2465.604296875	865.540618896484	11	0
5318	2475.6083984375	845.060256958008	10	0
5321	2463.91737060547	848.47727355957	9	1
5322	2454.35383300781	856.258477783203	10	0
5323	2481.24483642578	832.71076965332	18	0
5324	2491.02917480469	817.168853759766	12	0
5326	2492.93026123047	836.485861206055	11	0
5327	2486.04144287109	861.836187744141	22	0
NA	NA	NA	NA	NA
NA	NA	NA	NA	NA
NA	NA	NA	NA	NA
NA	NA	NA	NA	NA
NA	NA	NA	NA	NA
NA	NA	NA	NA	NA
NA	NA	NA	NA	NA
NA	NA	NA	NA	NA
NA	NA	NA	NA	NA
NA	NA	NA	NA	NA
NA	NA	NA	NA	NA
NA	NA	NA	NA	NA
NA	NA	NA	NA	NA
NA	NA	NA	NA	NA
NA	NA	NA	NA	NA
NA	NA	NA	NA	NA
NA	NA	NA	NA	NA
NA	NA	NA	NA	NA
NA	NA	NA	NA	NA
NA	NA	NA	NA	NA
NA	NA	NA	NA	NA
NA	NA	NA	NA	NA
NA	NA	NA	NA	NA
NA	NA	NA	NA	NA
NA	NA	NA	NA	NA
NA	NA	NA	NA	NA
NA	NA	NA	NA	NA
NA	NA	NA	NA	NA
NA	NA	NA	NA	NA
NA	NA	NA	NA	NA
NA	NA	NA	NA	NA
NA	NA	NA	NA	NA
NA	NA	NA	NA	NA
NA	NA	NA	NA	NA
NA	NA	NA	NA	NA
NA	NA	NA	NA	NA
NA	NA	NA	NA	NA
NA	NA	NA	NA	NA
NA	NA	NA	NA	NA
NA	NA	NA	NA	NA
NA	NA	NA	NA	NA
NA	NA	NA	NA	NA
NA	NA	NA	NA	NA
NA	NA	NA	NA	NA
NA	NA	NA	NA	NA
5381	2484.54833984375	316.138081359863	2	0
5395	2495.61639404297	296.933030700684	2	0
5399	2494.09237060547	273.426463317871	0	0
5403	2493.12864990234	308.979902648926	5	0
5406	2486.9970703125	296.14513092041	1	0
5411	2479.28605957031	305.887213134766	0	0
5414	2493.98404541016	285.895585632324	2	0
5417	2489.53275146484	257.075247192383	1	1
NA	NA	NA	NA	NA
5419	2490.29248046875	328.343627929688	5	0
5421	2467.69858398438	351.712350463867	3	1
5426	2492.16160888672	367.64123840332	2	0
5427	2475.25395507812	369.833215332031	13	0
5428	2482.31356201172	373.288233947754	6	0
5429	2466.58399658203	377.411413574219	7	0
5430	2497.34752197266	380.99146270752	8	1
5431	2482.44533691406	384.606011962891	8	0
5432	2472.01893310547	385.395027160645	2	0
5433	2487.80120849609	392.939814758301	4	0
5434	2467.54584960937	388.586988830566	4	0
5435	2468.79698486328	394.815428161621	1	0
5436	2478.88699951172	395.642237854004	2	0
5439	2486.31329345703	410.819075012207	1	1
5440	2471.97058105469	409.978802490234	1	0
5441	2494.371484375	433.137385559082	23	1
5442	2482.14049072266	437.25823059082	27	0
5443	2499.69000244141	446.521643066406	12	1
5444	2470.55799560547	440.336834716797	25	0
5445	2478.78905029297	457.04729309082	3	0
5446	2496.99245605469	457.657244873047	20	0
5447	2471.50200195312	457.668243408203	20	0
5448	2487.1431640625	457.222232055664	11	0
5449	2490.95861816406	469.211517333984	37	0
5450	2483.54996337891	476.207467651367	12	0
5451	2472.08056640625	475.062841796875	25	0
5452	2470.67939453125	493.48772277832	3	1
5453	2494.39597167969	491.368948364258	8	1
5454	2483.20153808594	496.281713867187	9	0
5455	2478.96357421875	508.192349243164	12	1
5456	2492.26827392578	512.54372253418	15	0
5457	2469.86737060547	513.268692016602	20	1
5458	2496.32341308594	522.923486328125	8	0
5459	2483.97475585937	523.790087890625	12	0
5460	2474.31575927734	528.894860839844	11	0
5461	2497.00469970703	530.368716430664	7	2
5462	2496.04512939453	539.043759155273	9	0
5463	2488.48083496094	541.735598754883	16	0
5468	2476.54202880859	561.224172973633	9	1
5469	2462.32507324219	566.174655151367	15	0
5471	2476.41336669922	571.278338623047	1	0
5472	2482.98052978516	573.265234375	3	0
5473	2483.64106445312	580.362609863281	3	0
5474	2471.46485595703	577.61946105957	13	1
5476	2473.86647949219	592.501205444336	12	0
5479	2485.63532714844	607.109231567383	6	0
5480	2471.66241455078	612.895135498047	4	1
5481	2492.98317871094	611.630874633789	9	0
5482	2488.10418701172	620.732214355469	5	0
5483	2498.75699462891	620.986840820313	5	0
5485	2489.19822998047	636.708364868164	14	2
5487	2471.20856933594	653.005807495117	7	1
5492	2467.15280761719	709.042254638672	28	0
5496	2477.65952148438	727.052926635742	19	0
5497	2493.21892089844	733.579000854492	27	0
5498	2493.58125	744.743084716797	9	1
5499	2467.98039550781	744.351184082031	37	0
5500	2483.73922119141	748.755941772461	9	0
5501	2492.03979492188	753.16936340332	8	0
5502	2481.93857421875	759.957586669922	5	1
5503	2489.38852539063	788.193991088867	19	0
5504	2492.41333007812	777.017300415039	11	0
5505	2470.37973632813	771.81530456543	18	0
5506	2492.71568603516	761.574163818359	16	0
5508	2478.88782958984	791.744961547852	9	0
5509	2483.50327148438	777.962707519531	15	0
5510	2484.31467285156	801.469482421875	10	0
5511	2465.63708496094	791.831134033203	6	1
5512	2490.32008056641	767.322714233398	3	0
5513	2494.44722900391	793.768795776367	15	0
NA	NA	NA	NA	NA
NA	NA	NA	NA	NA
NA	NA	NA	NA	NA
[truncated: 37,431 more rows]
