# Supplementary material for: Gene-expression memory-based prediction of cell lineages from scRNA-seq datasets
Source: Nat Commun. 2024 Mar 29;15:2744. doi: 10.1038/s41467-024-47158-y (PMC10980719; doi:10.1038/s41467-024-47158-y)
Supplement: Supplementary file 11 — Source Data [file 41467_2024_47158_MOESM11_ESM.zip › Source Data files/Source Data file 3d.csv]

Row.names	p_val.x	avg_log2FC.x	pct.1.x	pct.2.x	p_val_adj.x	p_val.y	avg_log2FC.y	pct.1.y	pct.2.y	p_val_adj.y	name	rankx	ranky
Cdc45	0.044718215	0.376708424	0.444	0.175	1	0.065615023	0.214495306	0.412	0.26	1	NA	3722	1616
Klf6	0.922799723	0.36996977	0.333	0.462	1	0.308436218	-0.17160832	0.353	0.412	1	NA	3712	412
Cox5a	0.54917372	-0.178545942	0.889	0.912	1	0.201449166	-0.15968354	0.824	0.871	1	NA	1217	494
Xpo6	0.232624055	-0.159754319	0.111	0.275	1	NA	NA	NA	NA	NA	NA	1425	NA
Itgb2l	0.003238365	0.561503692	0.111	0	1	NA	NA	NA	NA	NA	NA	3892	NA
Sdhd	0.51386638	-0.152251539	0.556	0.75	1	NA	NA	NA	NA	NA	NA	1511	NA
Ccnd2	NA	NA	NA	NA	NA	0.453374198	0.137878997	0.735	0.72	1	NA	NA	1316
Tspan32	0.29816888	-0.126040794	0	0.112	1	NA	NA	NA	NA	NA	NA	1869	NA
Gmpr	0.223493388	-0.130863372	0.111	0.35	1	NA	NA	NA	NA	NA	NA	1783	NA
Trim25	NA	NA	NA	NA	NA	0.342542365	-0.133848995	0.324	0.36	1	NA	NA	686
Scpep1	0.357021937	-0.15978524	0.111	0.225	1	NA	NA	NA	NA	NA	NA	1424	NA
Mnt	0.276929532	-0.166083143	0.111	0.262	1	NA	NA	NA	NA	NA	NA	1342	NA
Itgb2	0.10101094	1.115024946	0.667	0.488	1	0.00559601	0.603588833	0.735	0.537	1	Itgb2	3981	1989
Rtca	0.310252619	-0.21673495	0.111	0.25	1	NA	NA	NA	NA	NA	NA	902	NA
Dazap2	0.077991723	-0.383262117	0.889	0.95	1	NA	NA	NA	NA	NA	NA	277	NA
Mcts1	0.162051942	-0.121097878	0	0.188	1	NA	NA	NA	NA	NA	NA	1956	NA
Ccm2	0.075969653	0.152914669	0.444	0.175	1	NA	NA	NA	NA	NA	NA	2861	NA
Tbrg4	0.248519665	0.144755061	0.333	0.188	1	NA	NA	NA	NA	NA	NA	2800	NA
Ndufa9	0.131628074	-0.181371121	0	0.212	1	0.111705441	-0.115629288	0.118	0.214	1	NA	1188	871
Galnt1	0.184707447	-0.278360621	0.333	0.475	1	0.196786998	-0.161525304	0.382	0.476	1	NA	559	485
Mkrn2	0.443631145	-0.119663769	0.111	0.212	1	NA	NA	NA	NA	NA	NA	1984	NA
Raf1	0.54792333	0.329682394	0.333	0.262	1	NA	NA	NA	NA	NA	NA	3626	NA
Acvr1b	0.681920964	-0.11755133	0.111	0.15	1	NA	NA	NA	NA	NA	NA	2015	NA
Zfp385a	0.131645533	-0.220339215	0	0.212	1	NA	NA	NA	NA	NA	NA	875	NA
Wdr77	0.189336767	-0.355773489	0.222	0.412	1	0.109079487	-0.205945972	0.412	0.484	1	NA	330	270
Adora3	0.095582613	-0.187582592	0	0.25	1	NA	NA	NA	NA	NA	NA	1134	NA
Hnrnpd	0.0111901	-0.700770902	0.556	0.812	1	0.018953374	-0.307748274	0.676	0.82	1	NA	40	81
Krit1	0.085688904	-0.203418166	0	0.262	1	NA	NA	NA	NA	NA	NA	1004	NA
Clcn4	0.085688904	-0.207125132	0	0.262	1	NA	NA	NA	NA	NA	NA	974	NA
Hk2	0.212446664	-0.317332207	0.333	0.512	1	0.254491184	-0.143463688	0.441	0.489	1	NA	418	619
Cd52	0.452332618	1.174409582	0.333	0.25	1	0.009339053	0.57201887	0.353	0.175	1	Cd52	3983	1988
Spg7	0.001193951	0.170851936	0.333	0.038	1	NA	NA	NA	NA	NA	NA	2982	NA
Rpl13	0.668138287	-0.162863489	0.889	0.95	1	0.337033671	-0.128096075	0.882	0.966	1	NA	1381	738
Rpa1	0.110397032	-0.385529428	0.333	0.537	1	NA	NA	NA	NA	NA	NA	269	NA
Tubgcp3	NA	NA	NA	NA	NA	0.042290035	-0.113427015	0.029	0.156	1	NA	NA	899
Ddx3x	0.050171673	-0.493899973	0.778	0.825	1	0.004978827	-0.337971126	0.824	0.865	1	NA	135	58
Usp32	0.100977804	-0.248527679	0.111	0.375	1	NA	NA	NA	NA	NA	NA	691	NA
Zfp512b	0.26940367	-0.105338514	0	0.125	1	NA	NA	NA	NA	NA	NA	2258	NA
Dnajc5	0.113462001	0.416941299	0.556	0.425	1	0.003732087	0.24707071	0.647	0.399	1	NA	3777	1724
Tpd52l2	0.248507395	0.158138516	0.333	0.188	1	NA	NA	NA	NA	NA	NA	2890	NA
Fmr1	0.071951579	0.301757673	0.333	0.112	1	0.014140425	0.250034754	0.324	0.159	1	NA	3549	1733
Bcl11a	0.104252345	-0.417166309	0.111	0.362	1	0.2030702	-0.179429169	0.118	0.199	1	NA	216	377
Pxmp4	0.29816888	-0.113660005	0	0.112	1	NA	NA	NA	NA	NA	NA	2090	NA
Smarcb1	0.892842371	0.19711208	0.333	0.362	1	0.37256458	0.199575738	0.353	0.286	1	NA	3141	1563
Heatr6	0.006878109	0.261299166	0.444	0.112	1	NA	NA	NA	NA	NA	NA	3426	NA
Ccl3	NA	NA	NA	NA	NA	0.252736276	-0.297299278	0.235	0.297	1	NA	NA	88
Ilf2	NA	NA	NA	NA	NA	0.353821218	-0.113189123	0.382	0.461	1	NA	NA	900
Chtop	0.725364163	-0.148193608	0.333	0.325	1	NA	NA	NA	NA	NA	NA	1563	NA
S100a4	NA	NA	NA	NA	NA	0.031834082	-0.205966482	0.206	0.413	1	NA	NA	269
S100a6	0.950392175	1.070105572	0.556	0.7	1	0.161408486	0.802770538	0.647	0.492	1	S100a6	3977	2002
Nhp2	0.353593429	-0.257856378	0.444	0.562	1	0.232519449	-0.163277941	0.618	0.632	1	NA	644	467
Mfsd10	0.296803042	-0.246225099	0.556	0.625	1	0.005461704	-0.237380847	0.353	0.624	1	NA	704	166
Kctd10	0.965271136	0.125135429	0.444	0.512	1	0.225766367	0.132013264	0.5	0.375	1	NA	2651	1287
Poldip2	NA	NA	NA	NA	NA	0.261711137	0.131072266	0.294	0.217	1	NA	NA	1282
Ift20	0.721012637	0.124641714	0.556	0.625	1	0.022396288	0.319542893	0.735	0.627	1	NA	2646	1883
Lgals9	0.971830315	-0.263291272	0.667	0.575	1	NA	NA	NA	NA	NA	NA	616	NA
Araf	0.057557888	0.263948662	0.444	0.188	1	NA	NA	NA	NA	NA	NA	3437	NA
Cfp	0.220057932	-0.154380105	0	0.15	1	NA	NA	NA	NA	NA	NA	1488	NA
Cnnm3	0.179553088	-0.159106779	0	0.175	1	NA	NA	NA	NA	NA	NA	1428	NA
Mxd1	0.15716867	0.276145001	0.444	0.238	1	0.028269454	0.243301958	0.324	0.172	1	NA	3479	1713
Gmcl1	0.395515128	-0.219998528	0.222	0.338	1	0.00922284	-0.207895449	0.088	0.301	1	NA	877	260
Snrnp27	0.193945056	-0.15224373	0.111	0.35	1	0.113602494	-0.165067111	0.265	0.344	1	NA	1512	454
Calm1	0.114413871	-0.356522346	0.889	0.963	1	NA	NA	NA	NA	NA	NA	326	NA
Uhrf1	0.88131353	-0.121577974	0.556	0.562	1	0.606161237	-0.11448695	0.529	0.54	1	NA	1952	884
Dpp9	0.395129	0.112780049	0.556	0.388	1	0.00075478	0.283918125	0.735	0.457	1	NA	2521	1833
Sp1	0.17370408	-0.422146496	0.444	0.588	1	NA	NA	NA	NA	NA	NA	210	NA
Itgb7	0.330209263	-0.108349554	0	0.1	1	NA	NA	NA	NA	NA	NA	2199	NA
Pfdn5	0.220063503	-0.114391717	0	0.15	1	NA	NA	NA	NA	NA	NA	2074	NA
Rrp15	0.850526768	-0.115563677	0.444	0.362	1	NA	NA	NA	NA	NA	NA	2057	NA
Vps50	0.076697413	-0.224512274	0	0.275	1	NA	NA	NA	NA	NA	NA	836	NA
Hars1	0.20194187	0.311057125	0.667	0.475	1	0.562740739	0.114731399	0.559	0.531	1	NA	3579	1186
Zmat2	0.50704357	-0.136390653	0.333	0.462	1	NA	NA	NA	NA	NA	NA	1709	NA
Ube2c	0.010319707	-0.772512005	0.222	0.613	1	NA	NA	NA	NA	NA	NA	25	NA
Cct3	0.117397791	-0.179425079	0.556	0.812	1	NA	NA	NA	NA	NA	NA	1208	NA
Snd1	NA	NA	NA	NA	NA	0.170368747	-0.201192129	0.735	0.675	1	NA	NA	291
Slc19a1	NA	NA	NA	NA	NA	0.08663533	-0.113833376	0.118	0.249	1	NA	NA	892
Kpnb1	0.269404596	-0.198876745	0.667	0.863	1	0.24495537	0.121232897	0.912	0.902	1	NA	1033	1231
Npepps	0.205868664	0.382479596	0.778	0.675	1	0.234622532	0.19339821	0.735	0.613	1	NA	3732	1529
Mrpl10	0.477983018	0.338513255	0.222	0.162	1	0.01148414	0.272920819	0.294	0.145	1	NA	3647	1808
Cyp51	0.162464228	-0.208416921	0.556	0.738	1	0.341920531	-0.119093413	0.706	0.814	1	NA	964	840
Tcf25	0.593389048	0.110630137	0.222	0.388	1	0.535455452	0.133311572	0.471	0.432	1	NA	2485	1294
Def8	0.138397594	-0.198859881	0.111	0.388	1	NA	NA	NA	NA	NA	NA	1035	NA
Foxm1	0.26940367	-0.125791138	0	0.125	1	NA	NA	NA	NA	NA	NA	1876	NA
Tulp3	0.598807696	-0.108220821	0.111	0.162	1	NA	NA	NA	NA	NA	NA	2202	NA
Gtf2h4	0.420658462	0.157237535	0.222	0.15	1	NA	NA	NA	NA	NA	NA	2883	NA
Tubb5	0.380057766	-0.298433307	0.778	0.975	1	NA	NA	NA	NA	NA	NA	484	NA
Nom1	0.876340195	0.343593623	0.556	0.45	1	0.321096149	0.33685329	0.5	0.444	1	NA	3662	1899
Csn3	0.003238365	0.129568186	0.111	0	1	NA	NA	NA	NA	NA	NA	2683	NA
Ifrd1	0.106631986	-0.404503904	0.333	0.713	1	0.161080559	-0.170083821	0.676	0.749	1	NA	232	419
Brpf1	0.186151752	0.165627592	0.444	0.262	1	NA	NA	NA	NA	NA	NA	2953	NA
Akr1b1	0.017279039	-0.466514777	0.222	0.662	1	0.116345381	-0.201728001	0.471	0.545	1	NA	156	289
Ddx18	0.498982869	-0.125013245	0.444	0.537	1	NA	NA	NA	NA	NA	NA	1897	NA
Ubl3	0.108728762	-0.329166448	0.333	0.55	1	0.040046966	-0.202432514	0.353	0.497	1	NA	392	286
Eef1e1	0.002563288	-0.728874074	0.111	0.637	1	0.048749858	-0.208443681	0.412	0.547	1	NA	34	257
Akt1	0.464732389	-0.204781851	0.778	0.8	1	0.083419834	-0.195491405	0.794	0.823	1	NA	992	309
Rtcb	0.190876991	-0.188852076	0.222	0.438	1	0.035758069	-0.214284096	0.294	0.413	1	NA	1125	237
Capns1	0.100754939	0.349629987	0.667	0.537	1	0.003556946	0.323072349	0.706	0.518	1	NA	3676	1887
Clpb	0.445867194	0.333327032	0.222	0.15	1	0.001649489	0.290504198	0.294	0.116	1	NA	3636	1840
Zdhhc4	0.081658245	0.166634311	0.444	0.2	1	NA	NA	NA	NA	NA	NA	2959	NA
Rac1	0.213025246	-0.278057696	0.889	0.95	1	0.363382763	-0.116915102	0.912	0.96	1	NA	562	858
Cpa3	0.298153855	-0.417385276	0	0.112	1	0.454270048	-0.162344001	0.029	0.061	1	NA	215	476
Ugp2	NA	NA	NA	NA	NA	0.066646749	0.105106202	0.471	0.323	1	NA	NA	1118
Nacc1	0.13163855	-0.183103749	0	0.212	1	NA	NA	NA	NA	NA	NA	1169	NA
Slc1a5	0.341837234	-0.221138435	0.556	0.675	1	0.165685071	-0.204597064	0.588	0.664	1	NA	868	274
Uba1	0.326875605	0.181539667	0.778	0.75	1	NA	NA	NA	NA	NA	NA	3048	NA
Fam50a	0.160170892	0.145017297	0.222	0.088	1	NA	NA	NA	NA	NA	NA	2803	NA
Emd	NA	NA	NA	NA	NA	0.064870842	-0.161772761	0.206	0.344	1	NA	NA	484
Idh3g	0.417918168	-0.103850278	0.111	0.238	1	NA	NA	NA	NA	NA	NA	2293	NA
Ssr4	NA	NA	NA	NA	NA	0.12472264	-0.194487729	0.471	0.563	1	NA	NA	316
Bcap31	0.535401917	-0.197838646	0.444	0.5	1	0.324719332	-0.110667987	0.441	0.519	1	NA	1045	930
Fam98a	0.489008357	0.119833784	0.333	0.238	1	0.00183922	0.14701159	0.353	0.15	1	NA	2591	1369
Unc119	0.258499747	0.170643163	0.333	0.2	1	0.189501087	0.114876201	0.324	0.223	1	NA	2979	1188
Rab34	0.366142358	-0.104793309	0	0.088	1	NA	NA	NA	NA	NA	NA	2275	NA
Bbc3	0.366142358	-0.109909132	0	0.088	1	NA	NA	NA	NA	NA	NA	2154	NA
Psmc3	0.689051322	0.216394602	0.444	0.462	1	NA	NA	NA	NA	NA	NA	3233	NA
Celf2	0.109735984	-0.384947316	0.667	0.95	1	NA	NA	NA	NA	NA	NA	273	NA
Spi1	NA	NA	NA	NA	NA	0.382626016	0.142517083	0.5	0.436	1	NA	NA	1344
Sf3a1	0.286670867	-0.172047578	0.222	0.412	1	0.30897108	-0.126617758	0.353	0.379	1	NA	1278	754
Stat6	0.152796784	-0.211295141	0.111	0.35	1	NA	NA	NA	NA	NA	NA	943	NA
Napsa	0.248404289	0.292577792	0.556	0.35	1	0.008067094	0.180881557	0.529	0.315	1	NA	3527	1488
Paxip1	0.930541709	0.16121402	0.333	0.362	1	0.161010975	0.201686707	0.5	0.362	1	NA	2919	1572
Ppard	NA	NA	NA	NA	NA	0.033360772	-0.12164683	0	0.119	1	NA	NA	806
Dbf4	0.054806837	-0.466908645	0.333	0.55	1	0.412179364	-0.112894105	0.529	0.531	1	NA	154	903
Daxx	0.200846738	-0.192842611	0.111	0.3	1	NA	NA	NA	NA	NA	NA	1087	NA
Cd320	0.29816888	-0.110944347	0	0.112	1	NA	NA	NA	NA	NA	NA	2138	NA
Tm9sf1	0.245051929	-0.170081988	0.111	0.325	1	0.478038972	-0.144514048	0.265	0.285	1	NA	1293	607
Borcs8	0.035160403	0.224758298	0.333	0.1	1	NA	NA	NA	NA	NA	NA	3280	NA
Ranbp3	0.23954824	-0.196995898	0.111	0.3	1	NA	NA	NA	NA	NA	NA	1055	NA
Braf	0.284109973	-0.138987881	0.111	0.288	1	NA	NA	NA	NA	NA	NA	1672	NA
Ndufb2	0.415786798	0.12345758	0.222	0.125	1	NA	NA	NA	NA	NA	NA	2631	NA
Snrpd1	0.108584267	-0.410151148	0.667	0.825	1	NA	NA	NA	NA	NA	NA	223	NA
Puf60	0.046979559	-0.393810786	0.222	0.55	1	NA	NA	NA	NA	NA	NA	250	NA
Uck1	0.535282759	-0.115854169	0.111	0.188	1	NA	NA	NA	NA	NA	NA	2051	NA
Scin	0.011579386	-1.061236325	0	0.462	1	0.024269533	-0.596402947	0.324	0.437	1	Scin	6	7
Mien1	0.095590541	-0.204960046	0	0.25	1	NA	NA	NA	NA	NA	NA	988	NA
Tgfb1	0.316605376	-0.13326387	0.111	0.288	1	NA	NA	NA	NA	NA	NA	1755	NA
Cse1l	0.004834164	-0.729728799	0.333	0.8	1	NA	NA	NA	NA	NA	NA	32	NA
Naa20	0.028614639	-0.399539338	0.222	0.55	1	NA	NA	NA	NA	NA	NA	240	NA
Baz1b	0.177458179	-0.128524955	0.222	0.488	1	NA	NA	NA	NA	NA	NA	1821	NA
Mea1	0.157663744	-0.224140063	0.111	0.338	1	NA	NA	NA	NA	NA	NA	840	NA
Flii	0.219077616	-0.18966864	0.111	0.275	1	NA	NA	NA	NA	NA	NA	1117	NA
Adprh	0.540757209	-0.137529638	0.333	0.438	1	NA	NA	NA	NA	NA	NA	1694	NA
Tmem39a	NA	NA	NA	NA	NA	0.002356873	0.119419568	0.324	0.138	1	NA	NA	1221
Mcm2	0.168167602	-0.385422886	0.444	0.738	1	0.157966101	-0.198868048	0.794	0.804	1	NA	271	302
Nab1	0.17267727	-0.220987606	0.111	0.312	1	0.149501817	0.102075347	0.5	0.371	1	NA	869	1098
Adgre5	0.035974209	0.191950022	0.333	0.088	1	0.000853442	0.115224913	0.206	0.059	1	NA	3112	1192
Timm44	0.085686498	-0.291918012	0	0.262	1	0.090919282	-0.167290639	0.118	0.223	1	NA	507	437
Ap2a2	0.119508353	0.186539353	0.333	0.138	1	NA	NA	NA	NA	NA	NA	3087	NA
Pnkp	0.000704764	0.341911834	0.444	0.075	1	NA	NA	NA	NA	NA	NA	3658	NA
Clptm1	0.163713135	-0.306235116	0.333	0.512	1	NA	NA	NA	NA	NA	NA	454	NA
Hbp1	0.049541069	0.15065083	0.444	0.162	1	NA	NA	NA	NA	NA	NA	2846	NA
Prkar2b	0.504363835	-0.119993839	0.333	0.45	1	0.506998089	-0.117427931	0.353	0.368	1	NA	1977	853
Klf4	0.269410449	-0.234107982	0	0.125	1	NA	NA	NA	NA	NA	NA	785	NA
Ap1m1	0.206823521	-0.268524865	0.222	0.438	1	NA	NA	NA	NA	NA	NA	593	NA
Rab8a	0.273193024	-0.215719362	0.333	0.525	1	0.276283793	-0.108306529	0.382	0.474	1	NA	912	957
Fam32a	0.275594764	-0.164828894	0.111	0.3	1	NA	NA	NA	NA	NA	NA	1357	NA
Atp5f1d	NA	NA	NA	NA	NA	0.074235558	0.127494166	0.882	0.706	1	NA	NA	1263
Pafah1b2	NA	NA	NA	NA	NA	0.084443847	0.125306182	0.618	0.477	1	NA	NA	1256
Tbc1d8	0.071486944	0.354995326	0.556	0.312	1	1.56583737460811e-05	0.199910312	0.647	0.277	0.373186021	NA	3688	1565
Cnot11	0.862240377	0.116457073	0.333	0.312	1	NA	NA	NA	NA	NA	NA	2549	NA
Slc2a3	0.383113776	0.266204181	0.556	0.438	1	NA	NA	NA	NA	NA	NA	3448	NA
Foxj2	0.146121743	-0.205358259	0	0.2	1	NA	NA	NA	NA	NA	NA	983	NA
Sri	NA	NA	NA	NA	NA	0.007106899	0.294522619	0.735	0.571	1	NA	NA	1845
Dgcr2	0.352637608	-0.146486687	0.222	0.35	1	0.16837764	-0.13853116	0.265	0.347	1	NA	1586	650
Bcl2l12	0.455259696	-0.10758389	0.111	0.212	1	NA	NA	NA	NA	NA	NA	2216	NA
Sh3gl1	NA	NA	NA	NA	NA	0.561406002	-0.10061766	0.5	0.494	1	NA	NA	1070
Cyth2	0.481282436	-0.106926253	0.111	0.2	1	NA	NA	NA	NA	NA	NA	2227	NA
Mrpl4	0.737655742	-0.141910095	0.333	0.325	1	0.577831933	-0.131419283	0.353	0.357	1	NA	1625	712
Keap1	0.222292555	0.1064843	0.556	0.312	1	NA	NA	NA	NA	NA	NA	2447	NA
Glg1	0.337016441	-0.208084132	0.222	0.362	1	NA	NA	NA	NA	NA	NA	965	NA
Btbd2	0.526420398	0.226350158	0.222	0.15	1	0.154605818	0.217552698	0.176	0.105	1	NA	3288	1626
Csnk1g2	0.536380339	0.170711532	0.333	0.262	1	NA	NA	NA	NA	NA	NA	2980	NA
Rabac1	0.344513804	-0.299898241	0.556	0.625	1	NA	NA	NA	NA	NA	NA	478	NA
Etv3	0.950525391	0.151415902	0.111	0.112	1	NA	NA	NA	NA	NA	NA	2849	NA
Prkcsh	0.503299617	-0.106094244	0.222	0.325	1	0.005105048	0.141172575	0.529	0.291	1	NA	2246	1337
Nosip	0.409792481	-0.100180019	0.111	0.212	1	NA	NA	NA	NA	NA	NA	2359	NA
Rps11	0.071362198	0.444407501	1	0.963	1	NA	NA	NA	NA	NA	NA	3801	NA
Ncstn	0.456930761	-0.124185961	0.111	0.2	1	NA	NA	NA	NA	NA	NA	1907	NA
Slc25a1	0.229912573	-0.348253207	0.444	0.625	1	NA	NA	NA	NA	NA	NA	355	NA
As3mt	0.238447313	0.131232043	0.222	0.1	1	NA	NA	NA	NA	NA	NA	2701	NA
Snrnp200	0.683247873	-0.125650093	0.333	0.35	1	NA	NA	NA	NA	NA	NA	1881	NA
Taf6l	0.683603475	0.50879684	0.333	0.475	1	0.11959275	0.458026253	0.647	0.51	1	NA	3854	1972
Man1a	NA	NA	NA	NA	NA	0.050309756	-0.147421502	0.147	0.312	1	NA	NA	581
Brd8	0.118463178	-0.206934489	0	0.225	1	NA	NA	NA	NA	NA	NA	976	NA
Kif20a	0.953318207	-0.113185196	0.333	0.3	1	0.023198672	-0.212674413	0.118	0.281	1	NA	2100	239
Farsa	0.185703098	0.246942458	0.778	0.6	1	0.03857742	0.178292874	0.824	0.63	1	NA	3361	1482
Calr	0.668089131	0.47021755	0.889	0.925	1	3.77993532326223e-06	0.651312957	0.971	0.966	0.090087199	NA	3826	1992
Syce2	0.600878091	-0.151846752	0.444	0.475	1	NA	NA	NA	NA	NA	NA	1515	NA
Gys1	0.000221356	0.365693962	0.444	0.062	1	NA	NA	NA	NA	NA	NA	3704	NA
Ruvbl2	0.246471336	-0.176723128	0.111	0.3	1	NA	NA	NA	NA	NA	NA	1239	NA
Bax	0.082678455	-0.270929272	0.111	0.388	1	NA	NA	NA	NA	NA	NA	585	NA
Tfam	0.795979962	-0.158360567	0.444	0.412	1	NA	NA	NA	NA	NA	NA	1436	NA
Zfp81	0.024412915	0.14997067	0.222	0.038	1	NA	NA	NA	NA	NA	NA	2839	NA
Rpl8	0.154200252	-0.401499189	0.556	0.875	1	0.137535901	-0.204169517	0.794	0.859	1	NA	236	277
Stat3	0.335151571	-0.212171034	0.444	0.537	1	NA	NA	NA	NA	NA	NA	933	NA
Akt2	0.641325193	-0.101259047	0.222	0.3	1	NA	NA	NA	NA	NA	NA	2337	NA
Hmox2	0.063906522	0.2387058	0.444	0.2	1	NA	NA	NA	NA	NA	NA	3331	NA
Dnmt1	NA	NA	NA	NA	NA	0.391745949	0.100814114	0.735	0.664	1	NA	NA	1088
Psap	0.824934752	-0.1223289	0.667	0.688	1	NA	NA	NA	NA	NA	NA	1936	NA
Phb2	0.005779265	-0.761884854	0.556	0.887	1	0.009676794	-0.332976164	0.824	0.905	1	NA	26	61
Ptpn6	0.039797534	-0.488144833	0.222	0.575	1	NA	NA	NA	NA	NA	NA	138	NA
Emg1	0.050278127	-0.444731803	0.222	0.55	1	0.075362404	-0.268142434	0.529	0.548	1	NA	181	123
Lpcat3	NA	NA	NA	NA	NA	0.269814212	-0.115633746	0.412	0.5	1	NA	NA	870
Atp6v1f	0.35756623	0.264971058	0.778	0.863	1	0.181211525	0.412450823	0.882	0.825	1	NA	3442	1956
Clcn3	0.085686498	-0.211170595	0	0.262	1	0.14805229	-0.106309158	0.118	0.211	1	NA	944	984
Cul3	0.15711276	-0.321616689	0.333	0.588	1	0.031051751	-0.246947248	0.5	0.619	1	NA	405	150
Bid	0.068548231	-0.214987934	0	0.288	1	NA	NA	NA	NA	NA	NA	916	NA
Ralb	0.000189354	0.330006556	0.556	0.1	1	NA	NA	NA	NA	NA	NA	3628	NA
Ppp1cc	NA	NA	NA	NA	NA	0.148352788	0.140578603	0.971	0.897	1	NA	NA	1333
Dnajb11	0.367594646	-0.266567274	0.667	0.625	1	NA	NA	NA	NA	NA	NA	606	NA
Gab2	0.220052362	-0.116504988	0	0.15	1	NA	NA	NA	NA	NA	NA	2036	NA
Coro1c	0.126897324	-0.322161254	0.444	0.637	1	0.370755529	-0.104200582	0.588	0.63	1	NA	403	1020
Tax1bp1	0.526775269	-0.127347693	0.444	0.537	1	NA	NA	NA	NA	NA	NA	1846	NA
Ndrg2	0.793455847	0.122584377	0.222	0.2	1	NA	NA	NA	NA	NA	NA	2619	NA
Mcoln1	0.091853527	0.287942513	0.333	0.138	1	NA	NA	NA	NA	NA	NA	3512	NA
Arhgef18	0.013796917	0.256725894	0.444	0.138	1	NA	NA	NA	NA	NA	NA	3400	NA
Cd33	0.114977875	0.59306169	0.444	0.25	1	0.000325529	0.406108303	0.559	0.273	1	NA	3906	1952
Cnn2	0.025216334	0.608097138	0.556	0.238	1	0.028981327	0.265847221	0.441	0.294	1	NA	3914	1791
Polr2e	0.2327541	-0.169459578	0.111	0.3	1	0.198734431	-0.131211594	0.235	0.299	1	NA	1303	713
Rab11a	0.163323807	-0.244150624	0.222	0.475	1	NA	NA	NA	NA	NA	NA	724	NA
Dlst	0.403966844	-0.213432596	0.222	0.325	1	NA	NA	NA	NA	NA	NA	924	NA
Ulk2	0.298161368	-0.107735784	0	0.112	1	NA	NA	NA	NA	NA	NA	2212	NA
Chmp2b	0.200491858	-0.260711675	0.111	0.288	1	NA	NA	NA	NA	NA	NA	628	NA
Ap1s1	0.413336151	-0.162684867	0.222	0.325	1	NA	NA	NA	NA	NA	NA	1385	NA
Srpk1	0.073741466	-0.352213477	0.222	0.512	1	0.094615432	-0.164088552	0.441	0.535	1	NA	340	461
Lbr	0.891307128	-0.112720244	0.889	0.787	1	NA	NA	NA	NA	NA	NA	2109	NA
Prcc	0.377200819	-0.163329538	0.111	0.225	1	NA	NA	NA	NA	NA	NA	1375	NA
Hdgf	0.044689796	-0.585817048	0.778	0.95	1	0.363144212	-0.162029439	0.971	0.963	1	NA	76	480
Matk	0.297203527	0.101988212	0.111	0.038	1	NA	NA	NA	NA	NA	NA	2382	NA
Pias4	0.002707841	0.249896323	0.444	0.088	1	NA	NA	NA	NA	NA	NA	3368	NA
Sgta	0.253950108	-0.163896652	0.111	0.288	1	NA	NA	NA	NA	NA	NA	1370	NA
Hnrnpa2b1	0.002353912	-0.683260322	1	0.988	1	8.18072808793843e-05	-0.383496437	1	0.995	1	NA	45	30
Prkacb	0.759887337	-0.106252573	0.444	0.45	1	0.252876711	-0.122763247	0.353	0.439	1	NA	2242	796
Cstb	0.076764289	0.326442033	0.778	0.488	1	0.035166422	0.202447758	0.706	0.484	1	NA	3616	1576
Pex5	0.225271413	-0.191993124	0.111	0.325	1	NA	NA	NA	NA	NA	NA	1098	NA
Cd44	0.589817233	-0.184906408	0.778	0.825	1	NA	NA	NA	NA	NA	NA	1158	NA
Wdr1	0.787817037	0.224341003	0.667	0.7	1	0.240925924	0.131182248	0.794	0.732	1	NA	3276	1284
Man2b1	0.337553278	-0.169843095	0.111	0.238	1	NA	NA	NA	NA	NA	NA	1298	NA
Prdx2	NA	NA	NA	NA	NA	0.310095628	-0.146731413	0.441	0.463	1	NA	NA	585
Polr2a	0.424389328	0.24092493	0.556	0.475	1	NA	NA	NA	NA	NA	NA	3339	NA
Spc25	0.501546846	-0.134672372	0.222	0.362	1	NA	NA	NA	NA	NA	NA	1734	NA
Letm1	0.04843905	-0.244370776	0	0.325	1	NA	NA	NA	NA	NA	NA	721	NA
Ubqln1	0.099965002	-0.293603256	0.222	0.488	1	NA	NA	NA	NA	NA	NA	498	NA
Txn2	NA	NA	NA	NA	NA	0.377504358	-0.144681124	0.765	0.736	1	NA	NA	605
Mcm5	NA	NA	NA	NA	NA	0.360672089	-0.124670738	0.412	0.497	1	NA	NA	776
Hmox1	0.530865291	0.573817634	0.333	0.275	1	NA	NA	NA	NA	NA	NA	3898	NA
Mprip	0.608622252	0.325345737	0.222	0.362	1	0.831946005	0.305953926	0.294	0.344	1	NA	3614	1862
Prkaca	0.595767452	-0.116930006	0.222	0.262	1	NA	NA	NA	NA	NA	NA	2026	NA
Asf1b	0.524874618	0.116470828	0.444	0.4	1	0.053737272	0.113318158	0.618	0.416	1	NA	2551	1178
Dnajb1	0.540237351	0.218565234	0.444	0.362	1	0.028815147	0.258600038	0.382	0.241	1	NA	3243	1767
Usp40	0.220052362	-0.148446276	0	0.15	1	NA	NA	NA	NA	NA	NA	1560	NA
Kbtbd4	0.168046108	0.150107486	0.222	0.088	1	NA	NA	NA	NA	NA	NA	2843	NA
Celf1	NA	NA	NA	NA	NA	0.069253996	-0.164529436	0.324	0.513	1	NA	NA	459
Ndufs3	0.330209263	-0.114017623	0	0.1	1	NA	NA	NA	NA	NA	NA	2083	NA
Por	0.08569131	-0.244598585	0	0.262	1	NA	NA	NA	NA	NA	NA	720	NA
Igf1r	NA	NA	NA	NA	NA	0.034858331	0.147620702	0.794	0.574	1	NA	NA	1372
Trim28	0.041311913	-0.543446736	0.556	0.85	1	0.081411888	-0.206078376	0.706	0.852	1	NA	98	266
Ube2m	NA	NA	NA	NA	NA	0.029824426	-0.19576242	0.706	0.744	1	NA	NA	308
Mef2c	0.213101854	-0.223048544	0.111	0.312	1	0.403869658	-0.115022314	0.235	0.288	1	NA	846	878
Ctr9	0.545047011	0.242482027	0.222	0.162	1	0.013464519	0.240033757	0.412	0.219	1	NA	3345	1704
Eif4g2	0.147248673	-0.3003585	1	0.975	1	NA	NA	NA	NA	NA	NA	476	NA
Pcyt1a	NA	NA	NA	NA	NA	0.058599998	0.196151373	0.529	0.375	1	NA	NA	1545
Zfp592	0.243493579	-0.120762068	0	0.138	1	NA	NA	NA	NA	NA	NA	1962	NA
Psmd4	0.082690046	-0.261337748	0.111	0.4	1	0.289590288	-0.105446493	0.324	0.402	1	NA	624	998
Mthfd2	0.052227839	-0.437853994	0.222	0.575	1	0.602262983	-0.112692888	0.529	0.559	1	NA	188	905
Cs	NA	NA	NA	NA	NA	0.100065093	-0.147461134	0.794	0.836	1	NA	NA	580
Bcas2	0.311916551	-0.204287083	0.667	0.812	1	NA	NA	NA	NA	NA	NA	995	NA
Ctcf	0.519667283	0.206981031	0.444	0.362	1	0.008282551	0.283513685	0.559	0.339	1	NA	3185	1832
Ranbp1	0.006569029	-0.794607615	0.444	0.75	1	0.006701302	-0.375417511	0.765	0.751	1	NA	21	34
Mmp8	0.924352552	-0.382613919	0.222	0.212	1	0.549719036	0.35689671	0.206	0.273	1	NA	279	1915
Slc30a4	NA	NA	NA	NA	NA	0.088744021	-0.131095729	0.029	0.124	1	NA	NA	714
Metap1	0.894244224	0.204215585	0.222	0.212	1	0.03548481	0.257413909	0.353	0.209	1	NA	3167	1761
Tnfsf14	0.59461696	-0.121612127	0.111	0.175	1	NA	NA	NA	NA	NA	NA	1951	NA
Rsl1d1	0.025609269	-0.446777467	0.222	0.55	1	0.779920424	-0.106290553	0.588	0.531	1	NA	178	985
Reep5	0.195128952	-0.349860135	0.444	0.613	1	NA	NA	NA	NA	NA	NA	350	NA
Uqcc1	0.328060962	0.118730973	0.333	0.2	1	NA	NA	NA	NA	NA	NA	2576	NA
Nr2c2	0.658430769	-0.192203548	0.222	0.262	1	0.715165605	-0.102822298	0.235	0.233	1	NA	1094	1036
Pex1	0.146125573	-0.156447047	0	0.2	1	NA	NA	NA	NA	NA	NA	1460	NA
Rcn1	0.193443281	0.309514592	0.222	0.088	1	0.004179306	0.269427715	0.206	0.074	1	NA	3576	1799
Naa60	0.733207166	-0.219208775	0.444	0.462	1	0.549416538	-0.128795084	0.471	0.452	1	NA	883	731
Tpr	0.186745311	0.232271135	0.667	0.412	1	0.025854917	0.245100026	0.676	0.484	1	NA	3309	1720
Napa	0.061855073	-0.333755383	0.222	0.488	1	NA	NA	NA	NA	NA	NA	382	NA
Sra1	0.210072007	0.255192352	0.222	0.1	1	NA	NA	NA	NA	NA	NA	3393	NA
Snf8	0.097884689	-0.354260877	0.333	0.512	1	NA	NA	NA	NA	NA	NA	333	NA
Tbcb	NA	NA	NA	NA	NA	0.027884889	0.116460563	0.676	0.42	1	NA	NA	1202
Clint1	NA	NA	NA	NA	NA	0.925846328	-0.106718563	0.765	0.714	1	NA	NA	973
Mob1b	0.683251398	0.141128456	0.333	0.35	1	NA	NA	NA	NA	NA	NA	2772	NA
Atp6v1b2	0.643980268	0.102862921	0.667	0.55	1	0.448343125	-0.108050643	0.647	0.609	1	NA	2388	958
Osgep	0.651368801	0.288663721	0.111	0.075	1	0.349032922	0.227697823	0.176	0.129	1	NA	3515	1662
Rps9	0.230524402	0.378017636	0.889	0.863	1	0.045618487	0.231650497	0.971	0.928	1	NA	3726	1679
Crip1	0.53814076	-0.16828867	0.111	0.175	1	NA	NA	NA	NA	NA	NA	1317	NA
Cbfa2t3	0.385955091	-0.201233608	0.333	0.475	1	0.047834647	0.151556556	0.559	0.394	1	NA	1017	1389
Gcat	0.198827452	-0.148644759	0	0.162	1	0.316085047	-0.105380329	0.176	0.233	1	NA	1557	1002
Med8	0.048440531	-0.344749036	0	0.325	1	NA	NA	NA	NA	NA	NA	359	NA
Cdc20	0.146125573	-0.197751844	0	0.2	1	NA	NA	NA	NA	NA	NA	1046	NA
Pfdn2	0.00799513	-0.590024979	0.333	0.713	1	0.031548106	-0.269023079	0.588	0.695	1	NA	74	120
Srm	0.072652442	-0.459366598	0.444	0.65	1	NA	NA	NA	NA	NA	NA	162	NA
Rbm14	NA	NA	NA	NA	NA	0.12367603	-0.123323732	0.235	0.328	1	NA	NA	788
Pdk1	NA	NA	NA	NA	NA	0.165921814	-0.140223363	0.324	0.439	1	NA	NA	643
Ptbp1	0.537200638	-0.178042321	0.667	0.762	1	0.255775041	0.100050216	0.824	0.768	1	NA	1224	1079
Mvd	0.00194383	0.575795489	0.667	0.275	1	0.028292131	0.202160298	0.5	0.326	1	NA	3899	1575
Cyba	0.150578137	0.334899818	0.667	0.5	1	0.129477631	0.175444153	0.618	0.486	1	NA	3640	1478
Cdt1	0.255975103	-0.177891955	0.333	0.5	1	NA	NA	NA	NA	NA	NA	1229	NA
Aprt	0.258285803	-0.210099949	0.444	0.575	1	0.300614705	0.104370136	0.618	0.548	1	NA	949	1114
Gtf2h1	0.330587416	-0.196079695	0.222	0.425	1	NA	NA	NA	NA	NA	NA	1062	NA
Qrich1	NA	NA	NA	NA	NA	0.200982359	-0.133317184	0.324	0.373	1	NA	NA	695
Pola1	0.874232538	0.216788141	0.222	0.225	1	0.646302707	0.114880933	0.353	0.314	1	NA	3235	1189
Cdc42	0.491899314	-0.162655929	1	0.938	1	0.352906021	-0.102610087	1	0.941	1	NA	1387	1041
Pknox1	0.521984929	-0.111148383	0.111	0.188	1	NA	NA	NA	NA	NA	NA	2136	NA
Gmnn	0.907046901	0.101120011	0.333	0.388	1	NA	NA	NA	NA	NA	NA	2373	NA
Acot13	0.131642041	-0.167074809	0	0.212	1	NA	NA	NA	NA	NA	NA	1329	NA
Cdk4	0.17089836	-0.249835398	0.778	0.875	1	0.094793971	-0.161043712	0.853	0.894	1	NA	681	488
B4galnt1	0.578819342	-0.167598115	0.444	0.438	1	NA	NA	NA	NA	NA	NA	1324	NA
Tspan31	0.404665042	-0.164693288	0.222	0.338	1	NA	NA	NA	NA	NA	NA	1361	NA
Kif5b	NA	NA	NA	NA	NA	0.118245147	-0.161794435	0.588	0.667	1	NA	NA	483
Sod2	0.07303306	-0.381250195	0.333	0.6	1	NA	NA	NA	NA	NA	NA	281	NA
Stambp	0.613810472	-0.106925304	0.111	0.162	1	NA	NA	NA	NA	NA	NA	2228	NA
Ctnnb1	0.778631756	-0.13370516	0.778	0.75	1	0.315530639	-0.170323836	0.824	0.823	1	NA	1750	417
Eif1b	0.787468167	0.193983135	0.333	0.325	1	0.07628929	0.257805754	0.412	0.281	1	NA	3121	1763
Psmd2	0.543436685	-0.147752611	0.444	0.462	1	NA	NA	NA	NA	NA	NA	1568	NA
Vars	0.280846818	0.358654529	0.444	0.312	1	0.328159282	0.173312707	0.441	0.325	1	NA	3692	1471
Clic1	0.768910043	-0.155139874	0.778	0.8	1	0.390826012	-0.148919774	0.765	0.736	1	NA	1481	570
Lsm2	0.061162708	-0.220836676	0	0.3	1	NA	NA	NA	NA	NA	NA	871	NA
Mark3	0.690567823	-0.1122452	0.222	0.3	1	NA	NA	NA	NA	NA	NA	2121	NA
Gatad1	0.110951039	-0.272263021	0.111	0.4	1	NA	NA	NA	NA	NA	NA	582	NA
M6pr	0.350715577	-0.220840035	0.778	0.675	1	NA	NA	NA	NA	NA	NA	870	NA
Arpp19	0.11695367	-0.334637799	0.333	0.512	1	NA	NA	NA	NA	NA	NA	379	NA
Bcl2l1	NA	NA	NA	NA	NA	0.004461254	0.122504381	0.265	0.103	1	NA	NA	1239
Khsrp	0.75532654	-0.141468211	0.778	0.662	1	0.481420288	-0.114318347	0.735	0.717	1	NA	1635	888
Zfp655	0.179553088	-0.135404542	0	0.175	1	NA	NA	NA	NA	NA	NA	1719	NA
Rhoa	NA	NA	NA	NA	NA	0.103086301	0.109960171	0.882	0.796	1	NA	NA	1155
Zmiz1	0.150876936	-0.378080162	0.333	0.512	1	NA	NA	NA	NA	NA	NA	286	NA
Hnrnpa0	0.70796803	-0.127995204	1	0.863	1	0.002963138	-0.341959801	0.853	0.895	1	NA	1832	54
Hnrnph1	0.207991118	-0.193932642	0.889	0.925	1	0.00573188	-0.237922188	0.971	0.942	1	NA	1080	165
Arid1a	0.585478527	-0.115956732	0.667	0.863	1	NA	NA	NA	NA	NA	NA	2048	NA
Ctsd	0.001634806	0.795445075	0.889	0.525	1	0.008254294	0.391905798	0.588	0.429	1	NA	3961	1940
Rplp1	0.147551656	-0.373372779	0.556	0.762	1	0.093745269	-0.201762857	0.706	0.757	1	NA	300	288
Mid1ip1	0.520954873	-0.140143858	0.333	0.438	1	NA	NA	NA	NA	NA	NA	1656	NA
Ap2s1	0.538926516	-0.209322151	0.667	0.575	1	NA	NA	NA	NA	NA	NA	956	NA
Emc10	0.336324333	-0.167806437	0.111	0.262	1	NA	NA	NA	NA	NA	NA	1321	NA
Phax	0.428704534	-0.118325577	0.111	0.238	1	NA	NA	NA	NA	NA	NA	2001	NA
Tle1	NA	NA	NA	NA	NA	0.031946172	0.117335135	0.324	0.178	1	NA	NA	1208
Relt	0.118463178	-0.166021068	0	0.225	1	NA	NA	NA	NA	NA	NA	1345	NA
Snrpb2	0.006315657	-0.557598539	0.222	0.675	1	0.042585987	-0.211916102	0.471	0.645	1	NA	89	241
Ubc	0.159799934	-0.444605552	0.667	0.838	1	NA	NA	NA	NA	NA	NA	182	NA
Prpf31	0.253423409	-0.256463205	0.333	0.488	1	NA	NA	NA	NA	NA	NA	653	NA
Carhsp1	0.17956231	-0.13203174	0	0.175	1	NA	NA	NA	NA	NA	NA	1772	NA
Elk3	0.042738179	-0.385599553	0.111	0.512	1	0.319819552	-0.164906433	0.5	0.492	1	NA	268	456
Herpud2	0.236369935	0.534614954	0.444	0.338	1	0.267004716	0.257437982	0.324	0.265	1	NA	3875	1762
Arpc5	0.433026985	0.142376678	1	0.825	1	0.016274467	0.255295159	0.971	0.775	1	NA	2785	1754
Pou2f2	NA	NA	NA	NA	NA	0.190783531	-0.104532654	0.118	0.215	1	NA	NA	1014
Mgst1	0.047357678	0.420551038	0.556	0.25	1	NA	NA	NA	NA	NA	NA	3783	NA
Ubqln4	0.408754857	-0.109818519	0.111	0.225	1	0.007210242	-0.144564282	0.029	0.223	1	NA	2158	606
Rps18	0.872951923	0.166249889	0.556	0.662	1	NA	NA	NA	NA	NA	NA	2958	NA
Rpl10	0.123190629	-0.329404475	0.556	0.7	1	0.479655957	-0.102094142	0.618	0.633	1	NA	391	1049
Rps15a	0.095490489	0.388189198	1	0.95	1	NA	NA	NA	NA	NA	NA	3744	NA
Hipk1	0.151493268	0.25017137	0.778	0.525	1	0.098474126	0.20732358	0.735	0.59	1	NA	3370	1590
Hdac5	0.167608386	-0.259132162	0.111	0.338	1	0.172180221	-0.116416716	0.176	0.275	1	NA	635	863
Dynll1	0.285325869	-0.240918582	0.778	0.95	1	0.310119251	0.106132363	0.971	0.936	1	NA	749	1126
Pdcl	0.269072117	-0.177600573	0.111	0.275	1	NA	NA	NA	NA	NA	NA	1231	NA
Tmem184b	0.748042753	-0.127967835	0.111	0.15	1	NA	NA	NA	NA	NA	NA	1834	NA
Nf2	0.328256155	-0.15881224	0.111	0.238	1	NA	NA	NA	NA	NA	NA	1432	NA
Ewsr1	0.440267627	-0.220816688	0.667	0.713	1	NA	NA	NA	NA	NA	NA	872	NA
Pttg1ip	0.118682941	0.278117489	0.667	0.412	1	NA	NA	NA	NA	NA	NA	3486	NA
Trpm2	0.297203527	0.142268894	0.111	0.038	1	NA	NA	NA	NA	NA	NA	2782	NA
Ube2g2	0.048440531	-0.270259453	0	0.325	1	NA	NA	NA	NA	NA	NA	588	NA
Mpo	0.01474278	1.539734656	0.778	0.537	1	2.3985632390257e-06	1.033458235	0.824	0.593	0.057164958	Mpo	3990	2005
Tnpo1	0.061406706	-0.308486453	0.222	0.613	1	NA	NA	NA	NA	NA	NA	449	NA
Srp14	0.255561126	0.212977645	0.778	0.7	1	NA	NA	NA	NA	NA	NA	3216	NA
Cdk9	0.184192981	-0.297915928	0.333	0.525	1	0.466933497	-0.10632438	0.5	0.511	1	NA	485	983
Fpgs	NA	NA	NA	NA	NA	0.049202408	-0.104599323	0.059	0.188	1	NA	NA	1012
Cbx5	0.226918667	-0.330590686	0.444	0.65	1	NA	NA	NA	NA	NA	NA	388	NA
Apobec3	0.163328108	-0.292119901	0.222	0.475	1	NA	NA	NA	NA	NA	NA	506	NA
Ppp2cb	0.34689822	-0.197124373	0.333	0.512	1	NA	NA	NA	NA	NA	NA	1054	NA
G0s2	7.39297148905909e-05	0.611580459	0.444	0.05	1	3.69499423144158e-05	0.34452045	0.265	0.072	0.880627975	NA	3916	1904
Bcr	0.176215527	0.126468025	0.222	0.088	1	NA	NA	NA	NA	NA	NA	2660	NA
Fxyd5	0.423617607	-0.141682995	0.222	0.35	1	0.036113995	0.262726255	0.529	0.339	1	NA	1631	1781
Sdhb	0.300062825	-0.16470791	0.111	0.288	1	NA	NA	NA	NA	NA	NA	1360	NA
Kdsr	0.139112794	-0.273016874	0.111	0.362	1	NA	NA	NA	NA	NA	NA	579	NA
Vps4b	0.326907041	0.115171727	0.444	0.312	1	NA	NA	NA	NA	NA	NA	2541	NA
Rps25	0.518015884	0.224588176	1	1	1	NA	NA	NA	NA	NA	NA	3278	NA
Ifrd2	0.118459995	-0.157789567	0	0.225	1	0.178219045	-0.128077632	0.176	0.246	1	NA	1447	739
Cacna2d2	0.003238365	0.162147705	0.111	0	1	NA	NA	NA	NA	NA	NA	2933	NA
Slc3a2	0.032582983	-0.515931651	0.556	0.75	1	NA	NA	NA	NA	NA	NA	119	NA
Nxf1	0.124164599	0.251367085	0.778	0.55	1	0.316221228	-0.106107543	0.529	0.519	1	NA	3376	988
Stx5a	0.26940367	-0.112938986	0	0.125	1	NA	NA	NA	NA	NA	NA	2105	NA
Tnfrsf13b	0.440846452	-0.180757783	0.222	0.3	1	NA	NA	NA	NA	NA	NA	1194	NA
Bltp2	0.093998637	0.395915676	0.667	0.438	1	0.339333295	0.159469616	0.471	0.394	1	NA	3754	1420
AI597479	0.04680912	0.137485329	0.222	0.05	1	NA	NA	NA	NA	NA	NA	2747	NA
Nedd8	0.49952625	-0.144859668	0.778	0.838	1	NA	NA	NA	NA	NA	NA	1599	NA
Kansl3	0.005371134	0.203787751	0.333	0.062	1	NA	NA	NA	NA	NA	NA	3166	NA
Mettl16	0.317734601	-0.118156133	0.111	0.275	1	NA	NA	NA	NA	NA	NA	2006	NA
Rbm25	NA	NA	NA	NA	NA	0.175958971	0.115637821	0.412	0.314	1	NA	NA	1196
Psen2	0.104345956	-0.263145849	0.111	0.375	1	NA	NA	NA	NA	NA	NA	618	NA
Fads1	0.324360384	-0.228627376	0.333	0.475	1	0.246288475	-0.126643757	0.441	0.506	1	NA	808	753
Apip	0.022332333	0.150070538	0.222	0.038	1	NA	NA	NA	NA	NA	NA	2841	NA
Odc1	0.041241952	-0.571730234	0.333	0.613	1	0.017145716	-0.340672156	0.559	0.682	1	NA	80	55
Thg1l	0.127952645	0.12474062	0.222	0.075	1	NA	NA	NA	NA	NA	NA	2647	NA
Pabpc4	0.016667083	-0.583119045	0.222	0.637	1	0.117091887	-0.14684477	0.618	0.651	1	NA	77	584
Sugp1	0.003238365	0.105622356	0.111	0	1	NA	NA	NA	NA	NA	NA	2436.5	NA
Pgam1	0.239119256	0.34400641	1	0.95	1	0.102006999	0.197290387	1	0.974	1	NA	3663	1549
Snapc2	0.127946053	0.117391966	0.222	0.075	1	NA	NA	NA	NA	NA	NA	2561	NA
Gltp	0.362424049	0.177741726	0.556	0.362	1	NA	NA	NA	NA	NA	NA	3019	NA
Ccnt1	0.147054486	0.182692108	0.444	0.238	1	NA	NA	NA	NA	NA	NA	3060	NA
Tjap1	0.131635058	-0.164032103	0	0.212	1	NA	NA	NA	NA	NA	NA	1369	NA
Rpl15	0.474941622	0.232672382	1	0.963	1	0.214020129	-0.162654284	0.971	0.957	1	NA	3312	473
Tmem167	0.355341655	-0.213951734	0.444	0.637	1	NA	NA	NA	NA	NA	NA	921	NA
Mplkip	0.218941447	-0.144813827	0.111	0.325	1	NA	NA	NA	NA	NA	NA	1600	NA
Kif11	0.51493156	-0.243992448	0.333	0.412	1	NA	NA	NA	NA	NA	NA	727	NA
Tnpo3	0.419607153	-0.115747161	0.111	0.225	1	NA	NA	NA	NA	NA	NA	2053	NA
Rps5	0.073530076	0.337068495	0.889	1	1	NA	NA	NA	NA	NA	NA	3644	NA
Etv5	0.198827452	-0.119836793	0	0.162	1	NA	NA	NA	NA	NA	NA	1979	NA
Gfod2	0.008424813	0.129261148	0.222	0.025	1	NA	NA	NA	NA	NA	NA	2679	NA
Atp6v0d1	NA	NA	NA	NA	NA	0.006149005	0.239327046	0.735	0.484	1	NA	NA	1703
Nelfb	0.698249044	-0.113105427	0.111	0.15	1	NA	NA	NA	NA	NA	NA	2103	NA
Tmem175	0.317463044	0.111616055	0.222	0.112	1	NA	NA	NA	NA	NA	NA	2507	NA
Tango2	0.220063503	-0.100211437	0	0.15	1	NA	NA	NA	NA	NA	NA	2358	NA
Ndufs2	NA	NA	NA	NA	NA	0.001504523	-0.36862566	0.412	0.624	1	NA	NA	38
Cad	0.123568872	-0.27668153	0.222	0.5	1	0.164677046	-0.127594499	0.324	0.426	1	NA	569	743
Pten	NA	NA	NA	NA	NA	0.075969899	-0.166428712	0.265	0.416	1	NA	NA	445
Trnt1	0.16204774	-0.155988338	0	0.188	1	NA	NA	NA	NA	NA	NA	1468	NA
Elof1	0.337553278	-0.119110902	0.111	0.238	1	NA	NA	NA	NA	NA	NA	1992	NA
Rnf170	0.422935656	0.105119165	0.111	0.05	1	NA	NA	NA	NA	NA	NA	2421	NA
Dedd	0.366142358	-0.105030026	0	0.088	1	NA	NA	NA	NA	NA	NA	2268	NA
Mcemp1	0.09185697	0.42724326	0.333	0.138	1	0.058199755	0.139397753	0.235	0.119	1	NA	3788	1326
Prdm15	0.298161368	-0.100303838	0	0.112	1	NA	NA	NA	NA	NA	NA	2357	NA
Chp1	0.011158259	0.493060061	1	0.613	1	0.188047785	0.153867705	0.794	0.643	1	NA	3844	1400
Tvp23b	0.08569131	-0.230182638	0	0.262	1	0.188837972	-0.120847109	0.206	0.294	1	NA	799	817
Dnajc7	0.784612328	0.110065624	0.444	0.537	1	0.091598969	-0.133520649	0.441	0.553	1	NA	2479	691
Cacybp	0.005774363	-0.881274578	0.444	0.838	1	0.00053601	-0.479327862	0.765	0.892	1	NA	14	17
Ndufa2	0.70217068	-0.108945875	0.556	0.662	1	0.282838186	-0.150904985	0.647	0.662	1	NA	2185	553
Cox6c	0.402395287	-0.175477663	0.889	0.9	1	0.211181829	-0.111784165	0.941	0.916	1	NA	1249	918
Ube2z	0.376405496	-0.15261229	0.111	0.238	1	NA	NA	NA	NA	NA	NA	1505	NA
Anapc1	0.18506116	-0.221317955	0.222	0.425	1	NA	NA	NA	NA	NA	NA	864	NA
Tsg101	NA	NA	NA	NA	NA	0.50541752	-0.106578871	0.353	0.363	1	NA	NA	977
Map3k4	0.198832517	-0.139880048	0	0.162	1	NA	NA	NA	NA	NA	NA	1658	NA
Piezo1	0.131642041	-0.153772836	0	0.212	1	NA	NA	NA	NA	NA	NA	1498	NA
Ankrd28	0.565488042	0.182266534	0.333	0.25	1	0.000699557	0.32121649	0.471	0.23	1	NA	3055	1884
Ankrd52	0.29816888	-0.103528877	0	0.112	1	NA	NA	NA	NA	NA	NA	2296	NA
Srp19	0.86823359	0.178953083	0.667	0.688	1	0.247080134	0.193106998	0.853	0.767	1	NA	3029	1526
Mrps25	0.417914457	-0.12059559	0.111	0.238	1	0.225119423	-0.109848891	0.176	0.251	1	NA	1968	942
Camta1	0.335174802	-0.139699218	0.111	0.275	1	NA	NA	NA	NA	NA	NA	1664	NA
Slc25a11	0.309927569	-0.156379189	0.111	0.262	1	NA	NA	NA	NA	NA	NA	1462	NA
Chfr	0.183303539	-0.212138382	0.111	0.3	1	NA	NA	NA	NA	NA	NA	934	NA
Tex261	0.015923929	0.279187137	0.778	0.375	1	0.014783265	0.13064645	0.676	0.416	1	NA	3492	1277
Fam120b	0.04345286	0.21664523	0.222	0.05	1	NA	NA	NA	NA	NA	NA	3234	NA
Psmb1	0.449836864	0.13824038	0.667	0.575	1	NA	NA	NA	NA	NA	NA	2752	NA
Msh3	0.269410449	-0.100071375	0	0.125	1	NA	NA	NA	NA	NA	NA	2362	NA
Tmem208	0.068550219	-0.246539272	0	0.288	1	0.308122624	-0.10456771	0.147	0.199	1	NA	702	1013
E2f4	0.456934831	-0.118280432	0.111	0.2	1	NA	NA	NA	NA	NA	NA	2002	NA
Surf4	0.019892934	0.71594347	0.889	0.8	1	2.31972413582924e-06	0.520265608	1	0.878	0.055285985	NA	3946	1982
Dnajb9	0.330217624	-0.109248612	0	0.1	1	NA	NA	NA	NA	NA	NA	2176	NA
Naf1	0.47156179	-0.175203321	0.222	0.3	1	NA	NA	NA	NA	NA	NA	1251	NA
Ppp1cb	0.192669956	-0.375802389	0.778	0.838	1	0.411224593	0.138736309	0.853	0.842	1	NA	294	1321
Gorasp2	0.183672675	-0.308959035	0.444	0.575	1	NA	NA	NA	NA	NA	NA	447	NA
Tsen15	0.118459995	-0.222795849	0	0.225	1	NA	NA	NA	NA	NA	NA	851	NA
Trappc2l	0.503302297	-0.125430766	0.222	0.325	1	NA	NA	NA	NA	NA	NA	1887	NA
Ddx19a	0.319051285	-0.16075016	0.111	0.25	1	NA	NA	NA	NA	NA	NA	1411	NA
Galns	0.284116012	0.150374684	0.222	0.112	1	NA	NA	NA	NA	NA	NA	2844	NA
Gata2	0.038075723	-1.394145002	0	0.35	1	0.495226778	-0.603257004	0.235	0.262	1	Gata2	2	6
Edf1	0.097308861	0.339338325	0.556	0.362	1	0.000754958	0.337745445	0.647	0.383	1	NA	3649	1900
Fbxw5	0.000940474	0.174847797	0.222	0.013	1	NA	NA	NA	NA	NA	NA	2998	NA
Slc25a13	0.232624055	-0.215651592	0.111	0.275	1	NA	NA	NA	NA	NA	NA	913	NA
Ube2i	0.600141117	-0.158092694	0.889	0.9	1	0.472465229	-0.135298967	0.941	0.937	1	NA	1441	672
Actn1	0.595483356	0.119809655	0.444	0.35	1	NA	NA	NA	NA	NA	NA	2590	NA
Hnrnpl	0.529902732	0.132869866	0.444	0.362	1	NA	NA	NA	NA	NA	NA	2708	NA
Nolc1	0.000355534	-0.942268503	0.333	0.863	1	0.133790084	-0.241335582	0.647	0.842	1	NA	11	159
Hmgb3	0.266885792	-0.24354493	0.333	0.525	1	0.112645033	-0.216493182	0.382	0.479	1	NA	733	225
Nipsnap3b	NA	NA	NA	NA	NA	0.040910623	0.13381895	0.588	0.37	1	NA	NA	1297
Lage3	0.615777312	-0.119570447	0.333	0.4	1	NA	NA	NA	NA	NA	NA	1985	NA
Ubl4a	0.376416907	-0.131024284	0.111	0.238	1	NA	NA	NA	NA	NA	NA	1780	NA
Gdi1	0.035440544	0.256937276	0.556	0.25	1	NA	NA	NA	NA	NA	NA	3403	NA
Cybb	0.022473107	1.189380391	0.778	0.462	1	0.92015345	0.280594286	0.471	0.481	1	Cybb	3984	1822
Golga7	0.413826188	-0.227353537	0.556	0.637	1	0.044463503	-0.228158353	0.618	0.704	1	NA	815	196
Xk	0.54153374	0.246097395	0.111	0.062	1	0.423071674	0.202120883	0.088	0.059	1	NA	3358	1574
Cd48	0.385605225	-0.25521511	0.222	0.325	1	0.61235782	-0.144256547	0.324	0.35	1	NA	657	611
Clpx	0.118466361	-0.166286292	0	0.225	1	NA	NA	NA	NA	NA	NA	1339	NA
Trabd	0.243493579	-0.147022645	0	0.138	1	NA	NA	NA	NA	NA	NA	1577	NA
Gzmb	0.162043539	-2.377055282	0	0.188	1	0.121260129	-1.295106748	0.029	0.111	1	Gzmb	1	1
Arnt	0.092563981	0.223285854	0.444	0.212	1	NA	NA	NA	NA	NA	NA	3270	NA
Mocs2	0.022332333	0.353739177	0.222	0.038	1	0.002609058	0.270419201	0.206	0.068	1	NA	3685	1802
Lpl	0.743830043	-0.470909545	0.444	0.312	1	0.567495347	-0.110413876	0.353	0.392	1	NA	149	934
Atp6v0e	NA	NA	NA	NA	NA	0.020657669	0.181401337	0.794	0.686	1	NA	NA	1492
Srf	0.157555523	-0.211870067	0.111	0.325	1	NA	NA	NA	NA	NA	NA	938	NA
Hspa8	0.166979235	0.531064881	0.889	0.9	1	0.026167508	0.348811112	0.971	0.937	1	NA	3871	1909
Pdzd11	0.085688904	-0.186019381	0	0.262	1	NA	NA	NA	NA	NA	NA	1145	NA
Psma2	0.154814425	-0.239093464	0.222	0.488	1	NA	NA	NA	NA	NA	NA	760	NA
Cers2	0.27392426	-0.21529615	0.444	0.75	1	0.376197131	-0.101804107	0.647	0.709	1	NA	914	1055
Capza2	0.044947074	-0.526080948	0.556	0.725	1	0.017231805	-0.248439788	0.647	0.735	1	NA	109	149
Prpf3	NA	NA	NA	NA	NA	0.015534107	0.109054952	0.412	0.223	1	NA	NA	1149
Anp32e	0.004041438	-0.674784674	0.667	0.887	1	0.18635844	-0.179161898	0.853	0.876	1	NA	51	381
Aph1a	NA	NA	NA	NA	NA	0.124396309	-0.170752245	0.265	0.36	1	NA	NA	416
Ppil4	0.242496369	0.105833548	0.333	0.162	1	NA	NA	NA	NA	NA	NA	2444	NA
Cnih1	0.723449247	-0.133949881	0.556	0.675	1	0.532554535	-0.10634365	0.647	0.654	1	NA	1746	982
Med22	0.180554201	0.158335803	0.333	0.175	1	0.00262526	0.133852743	0.324	0.14	1	NA	2891	1298
Surf1	0.422935656	0.302245572	0.111	0.05	1	0.274183629	0.22958531	0.147	0.096	1	NA	3552	1672
Med28	0.215909401	-0.282181219	0.333	0.475	1	0.320372802	-0.16237316	0.5	0.516	1	NA	541	475
Qdpr	NA	NA	NA	NA	NA	0.516925753	-0.101361053	0.471	0.482	1	NA	NA	1057
Sqstm1	0.117220052	0.38831971	0.778	0.688	1	NA	NA	NA	NA	NA	NA	3745	NA
Prpsap1	0.867167739	0.166147619	0.222	0.312	1	0.337286951	0.166413542	0.382	0.317	1	NA	2955	1453
Lta4h	0.868045566	0.127549029	0.444	0.525	1	0.06799446	0.211461092	0.676	0.527	1	NA	2670	1604
Dstn	0.000843848	1.083948504	0.889	0.462	1	8.64421580878606e-06	0.52313508	0.882	0.614	0.206017595	NA	3978	1983
Ncf1	0.008164826	0.786152369	0.778	0.438	1	0.002699425	0.270477846	0.706	0.477	1	NA	3960	1803
Chdh	0.000143477	0.255420711	0.333	0.025	1	NA	NA	NA	NA	NA	NA	3394	NA
Lrrc27	0.059888306	0.156203741	0.111	0.013	1	NA	NA	NA	NA	NA	NA	2878	NA
Fnta	0.445017502	-0.128109624	0.111	0.2	1	NA	NA	NA	NA	NA	NA	1827	NA
Lbp	0.00167851	0.237826263	0.444	0.088	1	3.19207577354965e-06	0.165406752	0.294	0.071	0.076076742	NA	3323	1448
Fli1	0.328256155	0.151037559	0.333	0.212	1	NA	NA	NA	NA	NA	NA	2847	NA
Hsd11b1	6.55522454638692e-06	0.772560695	0.667	0.112	0.156230667	1.13644926110871e-05	0.305499751	0.471	0.172	0.270849952	NA	3956	1861
Lonrf3	0.160157896	0.34053846	0.222	0.088	1	0.000200217	0.32538508	0.235	0.068	1	NA	3655	1888
Atp5f1e	0.079751406	0.348152166	0.556	0.325	1	0.18573445	0.220627978	0.5	0.4	1	NA	3671	1644
Ctsz	0.034588786	0.407918933	0.778	0.512	1	0.031020175	0.318835134	0.676	0.497	1	NA	3769	1880
Nkap	0.559002426	0.266710358	0.222	0.162	1	0.125483358	0.219192133	0.235	0.141	1	NA	3454	1637
Ndufa1	0.442593001	0.123376875	0.444	0.325	1	NA	NA	NA	NA	NA	NA	2630	NA
Cr1l	0.246390561	-0.164791418	0.111	0.262	1	NA	NA	NA	NA	NA	NA	1358	NA
Ppfibp1	0.243487441	-0.126485575	0	0.138	1	NA	NA	NA	NA	NA	NA	1863	NA
Cd34	0.026137318	-0.557756535	0	0.388	1	0.000257977	-0.497016621	0.118	0.407	1	NA	88	14
Plgrkt	0.830430272	-0.117729308	0.222	0.225	1	NA	NA	NA	NA	NA	NA	2013	NA
Gtf3a	0.276804203	-0.157728536	0.111	0.275	1	NA	NA	NA	NA	NA	NA	1448	NA
Lnx2	0.243487441	-0.108545407	0	0.138	1	NA	NA	NA	NA	NA	NA	2194	NA
Mapkapk2	0.863022275	0.148434753	0.667	0.7	1	0.087756242	0.28222721	0.941	0.768	1	NA	2827	1830
Lamp2	0.005214093	0.531950511	1	0.713	1	0.000155514	0.316309213	0.971	0.744	1	NA	3872	1876
Atxn10	0.494693611	0.159691546	0.667	0.637	1	NA	NA	NA	NA	NA	NA	2907	NA
Foxred2	0.29816888	-0.109561622	0	0.112	1	NA	NA	NA	NA	NA	NA	2166	NA
Eif3d	0.175419739	-0.178372946	0.111	0.388	1	NA	NA	NA	NA	NA	NA	1221	NA
H3f3b	0.273302217	-0.321029893	1	0.988	1	NA	NA	NA	NA	NA	NA	407	NA
Nup50	0.921797286	0.128691594	0.444	0.425	1	NA	NA	NA	NA	NA	NA	2674	NA
Pacsin2	0.853821644	0.202751046	0.222	0.2	1	0.931875803	0.150217409	0.206	0.233	1	NA	3163	1383
Ttll12	0.243493579	-0.110130602	0	0.138	1	NA	NA	NA	NA	NA	NA	2150	NA
Srsf6	0.299615898	-0.2344968	0.667	0.838	1	0.137184878	-0.172387425	0.794	0.86	1	NA	778	409
Slpi	0.116893205	0.664267839	0.667	0.512	1	0.045059984	0.295274829	0.765	0.632	1	NA	3935	1846
Cyth1	0.220063503	-0.114183035	0	0.15	1	NA	NA	NA	NA	NA	NA	2077	NA
Coa3	0.169352346	-0.288976589	0.222	0.412	1	0.395166135	-0.120197087	0.324	0.376	1	NA	512	828
Med24	0.613810472	-0.103417248	0.111	0.162	1	NA	NA	NA	NA	NA	NA	2298	NA
Psmd3	0.189212097	-0.321006825	0.444	0.625	1	NA	NA	NA	NA	NA	NA	408	NA
Glod4	NA	NA	NA	NA	NA	0.007033843	0.155364341	0.5	0.275	1	NA	NA	1407
Vps53	0.69183269	0.182413343	0.111	0.188	1	0.021847992	0.250233406	0.353	0.198	1	NA	3056	1735
Taok1	0.545445665	-0.226441824	0.333	0.375	1	0.456826763	-0.157903964	0.441	0.423	1	NA	824	500
Dnttip1	0.220057932	-0.130454271	0	0.15	1	0.093708311	-0.101808564	0.029	0.125	1	NA	1788	1054
Acot8	0.059888306	0.118793012	0.111	0.013	1	NA	NA	NA	NA	NA	NA	2579	NA
Aldoc	0.787466894	0.478430488	0.333	0.325	1	0.434043656	-0.154416362	0.324	0.339	1	NA	3829	526
Zfp207	NA	NA	NA	NA	NA	0.148661177	-0.172195337	0.647	0.736	1	NA	NA	411
Psmd11	0.649311949	-0.122274089	0.333	0.462	1	NA	NA	NA	NA	NA	NA	1937	NA
Timp2	0.04345286	0.42474984	0.222	0.05	1	0.20193754	0.144853901	0.088	0.043	1	NA	3787	1357
Zc3h18	0.065022552	-0.243854804	0.111	0.5	1	NA	NA	NA	NA	NA	NA	728	NA
Top2b	0.484290254	-0.236976117	0.667	0.675	1	0.111074104	-0.222153081	0.618	0.677	1	NA	768	209
Igfbp4	0.057506554	-0.678226575	0.667	0.812	1	0.003457712	-0.440412894	0.794	0.846	1	NA	50	19
Suz12	0.304551771	-0.306736362	0.444	0.65	1	0.094975024	-0.165563528	0.559	0.653	1	NA	453	450
Crlf3	0.439565735	0.110865272	0.556	0.512	1	NA	NA	NA	NA	NA	NA	2486	NA
Slc35c2	0.475094412	0.33903351	0.667	0.613	1	0.567936318	0.259873232	0.618	0.561	1	NA	3648	1774
Elmo2	0.328252301	-0.154071274	0.111	0.238	1	NA	NA	NA	NA	NA	NA	1493	NA
Rhot1	0.761442586	-0.131117148	0.333	0.388	1	NA	NA	NA	NA	NA	NA	1779	NA
Serinc3	0.001117011	-1.074811921	0.778	1	1	6.51568040312778e-07	-0.706495474	0.882	0.997	0.015528821	Serinc3	5	2
Pgs1	NA	NA	NA	NA	NA	0.009639954	0.138327163	0.353	0.178	1	NA	NA	1318
Birc5	0.40507336	-0.245610823	0.667	0.662	1	0.087280923	0.151965036	0.882	0.756	1	NA	713	1392
Ctsa	0.390169887	0.134364831	0.556	0.4	1	NA	NA	NA	NA	NA	NA	2720	NA
Myo1c	0.250570756	-0.273747905	0.222	0.375	1	NA	NA	NA	NA	NA	NA	576	NA
Crk	NA	NA	NA	NA	NA	0.410645481	-0.103536334	0.324	0.381	1	NA	NA	1028
Cox7c	0.003205533	-0.779656768	0.778	0.925	1	0.02003681	-0.261849154	0.912	0.929	1	NA	24	133
Pitpna	0.528979024	-0.134332468	0.667	0.787	1	NA	NA	NA	NA	NA	NA	1739	NA
Rab5a	0.232750935	-0.185021289	0.111	0.3	1	NA	NA	NA	NA	NA	NA	1156	NA
Ppp2r5c	0.792884769	0.398628853	0.222	0.3	1	0.458891304	0.360877614	0.294	0.233	1	NA	3757	1918
Mybl2	0.02420745	0.164390054	0.444	0.138	1	NA	NA	NA	NA	NA	NA	2948	NA
B4galt5	0.027363565	0.347050521	0.556	0.25	1	0.070272491	-0.141264466	0.147	0.31	1	NA	3668	639
Ddx27	NA	NA	NA	NA	NA	0.327954107	-0.13255617	0.324	0.362	1	NA	NA	705
Cyth4	0.32800427	0.18119824	0.333	0.225	1	NA	NA	NA	NA	NA	NA	3044	NA
Rrp7a	0.048440531	-0.273664885	0	0.325	1	NA	NA	NA	NA	NA	NA	577	NA
Cyb5r3	0.300866862	-0.161817638	0.222	0.412	1	0.072060483	-0.178111506	0.235	0.359	1	NA	1397	385
Ints2	0.352640499	-0.212525518	0.222	0.35	1	0.320925606	-0.128976491	0.265	0.294	1	NA	930	729
Med13l	0.2074708	-0.139048828	0.222	0.512	1	NA	NA	NA	NA	NA	NA	1671	NA
Mafk	0.179548476	-0.123129816	0	0.175	1	NA	NA	NA	NA	NA	NA	1924	NA
Med1	0.061164513	-0.268389138	0	0.3	1	NA	NA	NA	NA	NA	NA	595	NA
Erbb3	0.003238365	0.327770783	0.111	0	1	0.00011098	0.255958963	0.088	0.01	1	NA	3621	1757
Uchl5	NA	NA	NA	NA	NA	0.322392603	0.116286583	0.735	0.598	1	NA	NA	1200
Glrx2	0.337549428	0.104098125	0.333	0.212	1	NA	NA	NA	NA	NA	NA	2405	NA
Zcchc10	0.038075723	-0.310667447	0	0.35	1	0.040759392	-0.176140922	0.206	0.355	1	NA	440	393
Psmb6	0.988613501	-0.115211679	0.667	0.537	1	0.073129077	0.101734995	0.676	0.543	1	NA	2065	1094
Spag7	0.410445865	0.102055603	0.556	0.412	1	0.025792731	0.175108626	0.735	0.497	1	NA	2383	1476
Pfn1	0.037958155	-0.729348172	0.889	1	1	0.547647315	-0.168630943	0.912	0.99	1	NA	33	432
Tomm34	0.266236529	-0.183159389	0.222	0.412	1	0.157039219	-0.104258387	0.294	0.408	1	NA	1168	1017
Ywhab	0.316745837	0.129844962	0.889	0.875	1	NA	NA	NA	NA	NA	NA	2686	NA
Gpx3	0.070692801	0.48397655	0.222	0.062	1	4.17037033405667e-08	0.356234601	0.265	0.045	0.000993924	NA	3836	1913
Anxa6	0.199614982	-0.187510042	0.111	0.35	1	0.002937968	-0.227586863	0.059	0.307	1	NA	1135	197
Zkscan6	0.297203527	0.311712146	0.111	0.038	1	0.010916475	0.252686208	0.118	0.034	1	NA	3581	1745
Kpna2	NA	NA	NA	NA	NA	0.013377304	0.254213306	0.824	0.606	1	NA	NA	1751
Vezf1	0.106479856	-0.287747213	0	0.238	1	NA	NA	NA	NA	NA	NA	516	NA
Srsf1	0.042193574	-0.540009971	0.667	0.863	1	NA	NA	NA	NA	NA	NA	100	NA
Gid4	0.131642041	-0.19100371	0	0.212	1	NA	NA	NA	NA	NA	NA	1107	NA
Akap1	NA	NA	NA	NA	NA	0.278622849	-0.126317603	0.176	0.227	1	NA	NA	759
Nol11	0.469103713	-0.118228766	0.222	0.4	1	0.367480219	-0.130150336	0.382	0.445	1	NA	2005	721
Derl2	0.323029288	-0.192011897	0.222	0.412	1	NA	NA	NA	NA	NA	NA	1097	NA
C1qbp	0.002763683	-1.0135851	0.556	0.875	1	6.34399871594412e-05	-0.584525135	0.706	0.929	1	C1qbp	9	9
Chd3	0.220057932	-0.126585543	0	0.15	1	0.007583863	-0.13447494	0	0.177	1	NA	1861	678
Appbp2	0.463980107	-0.16195284	0.444	0.575	1	NA	NA	NA	NA	NA	NA	1395	NA
Cenpv	0.595764809	-0.120728913	0.222	0.262	1	NA	NA	NA	NA	NA	NA	1963	NA
Pip4k2b	0.288294105	-0.19255641	0.333	0.537	1	NA	NA	NA	NA	NA	NA	1092	NA
Ctdnep1	1	0.114975675	0.444	0.488	1	0.033708813	0.198697851	0.765	0.537	1	NA	2539	1558
Elp5	NA	NA	NA	NA	NA	0.047027814	0.10293784	0.412	0.243	1	NA	NA	1106
Gabarap	0.01411788	0.510542872	0.889	0.625	1	NA	NA	NA	NA	NA	NA	3855	NA
G3bp1	0.055817295	-0.441454243	0.667	0.95	1	0.238940759	-0.184000117	0.794	0.944	1	NA	184	354
Atox1	0.472743199	-0.165429438	0.333	0.4	1	0.185316801	-0.131689734	0.265	0.344	1	NA	1351	710
Tada2a	0.243481303	-0.10349736	0	0.138	1	NA	NA	NA	NA	NA	NA	2297	NA
Ikzf1	0.250620617	0.175101523	0.778	0.525	1	NA	NA	NA	NA	NA	NA	3001	NA
Pnpo	0.451319603	0.268438736	0.222	0.138	1	0.288694128	0.217477092	0.206	0.151	1	NA	3460	1625
Cbx1	0.10997174	-0.339313467	0.333	0.625	1	NA	NA	NA	NA	NA	NA	368	NA
Slc25a39	0.228583612	0.254157746	0.778	0.575	1	0.008148676	0.197333456	0.882	0.658	1	NA	3387	1550
Aatf	0.146121743	-0.179262311	0	0.2	1	NA	NA	NA	NA	NA	NA	1210	NA
Dync1h1	0.23687692	-0.20173475	0.333	0.525	1	NA	NA	NA	NA	NA	NA	1012	NA
Fxr2	0.131645533	-0.176362885	0	0.212	1	NA	NA	NA	NA	NA	NA	1243	NA
Atp5mc3	0.087646043	-0.459683607	0.778	0.975	1	0.053111219	-0.22369597	0.971	0.965	1	NA	161	202
Lsp1	0.67250752	0.134488052	0.111	0.075	1	NA	NA	NA	NA	NA	NA	2722	NA
Pank3	0.871713731	0.134226605	0.667	0.6	1	NA	NA	NA	NA	NA	NA	2718	NA
Rars	NA	NA	NA	NA	NA	0.55691398	-0.160064411	0.529	0.487	1	NA	NA	491
Mrpl45	0.642506126	-0.132425028	0.444	0.475	1	NA	NA	NA	NA	NA	NA	1766	NA
Pelp1	0.293140301	-0.164681369	0.111	0.25	1	NA	NA	NA	NA	NA	NA	1362	NA
Med11	0.179553088	-0.1751578	0	0.175	1	NA	NA	NA	NA	NA	NA	1253	NA
Ccl6	0.002238446	1.239559246	0.667	0.225	1	6.05236239032291e-07	0.412128829	0.647	0.262	0.014424595	Ccl6	3988	1955
Ccl4	0.676404721	0.185951534	0.222	0.162	1	0.123771267	-0.674112957	0.118	0.215	1	Ccl4	3080	3
Sart3	0.317891985	0.226797678	0.333	0.188	1	0.282450101	0.194008908	0.324	0.26	1	NA	3292	1533
Fis1	0.546859705	0.170946089	0.667	0.675	1	NA	NA	NA	NA	NA	NA	2984	NA
Rab3d	0.365225043	0.268365754	0.222	0.125	1	0.001447246	0.150988181	0.294	0.109	1	NA	3459	1386
Atp6ap1	0.097989331	0.331812363	0.667	0.525	1	0.161770452	0.145891558	0.676	0.576	1	NA	3631	1366
Ccl9	0.538926516	0.53089878	0.778	0.562	1	NA	NA	NA	NA	NA	NA	3870	NA
Isyna1	0.423876849	0.195065959	0.333	0.238	1	NA	NA	NA	NA	NA	NA	3130	NA
H13	0.34573053	-0.213756612	0.444	0.65	1	NA	NA	NA	NA	NA	NA	922	NA
Atp6v1e1	0.052205692	0.652005474	0.667	0.438	1	0.110503554	0.256865469	0.618	0.5	1	NA	3931	1760
Chtf18	0.050380893	0.13398945	0.222	0.05	1	NA	NA	NA	NA	NA	NA	2717	NA
Nop9	0.246772539	-0.156553569	0.111	0.288	1	NA	NA	NA	NA	NA	NA	1457	NA
Atp6v0a1	NA	NA	NA	NA	NA	0.000267025	0.173720711	0.441	0.175	1	NA	NA	1472
D8Ertd738e	0.061268506	0.378341342	0.778	0.562	1	0.261346438	0.132301033	0.735	0.637	1	NA	3727	1289
Calm3	0.375009954	-0.199362649	0.889	0.812	1	NA	NA	NA	NA	NA	NA	1028	NA
Cops3	0.566515389	-0.146209345	0.333	0.375	1	NA	NA	NA	NA	NA	NA	1588	NA
Fkbp8	NA	NA	NA	NA	NA	0.002375969	0.279305829	0.794	0.498	1	NA	NA	1818
Ddx39b	0.047036075	-0.456296355	0.333	0.775	1	0.078448199	-0.234439686	0.765	0.754	1	NA	167	179
Gipc1	0.182730984	0.133886246	0.444	0.25	1	0.063380964	0.123040569	0.441	0.291	1	NA	2716	1241
Plscr3	0.284106616	-0.179868836	0.111	0.288	1	NA	NA	NA	NA	NA	NA	1205	NA
Xab2	0.050380893	0.111830806	0.222	0.05	1	NA	NA	NA	NA	NA	NA	2509	NA
Trip10	0.301615671	-0.121871631	0.111	0.25	1	NA	NA	NA	NA	NA	NA	1943	NA
Cops6	0.04843905	-0.258411923	0	0.325	1	0.015533997	0.138737306	0.529	0.304	1	NA	642	1322
Gyg	0.076783371	0.374817564	0.667	0.375	1	NA	NA	NA	NA	NA	NA	3719	NA
Arid3a	0.292726703	-0.200139836	0.222	0.388	1	0.186710416	0.171935488	0.559	0.429	1	NA	1023	1465
Ubxn6	NA	NA	NA	NA	NA	0.111050256	0.122221672	0.294	0.182	1	NA	NA	1236
Mydgf	0.745272255	0.206886	0.333	0.362	1	NA	NA	NA	NA	NA	NA	3184	NA
Ccdc12	0.713142935	0.122778327	0.333	0.325	1	NA	NA	NA	NA	NA	NA	2623	NA
Mrpl24	0.153514722	-0.279895686	0.222	0.45	1	0.395910046	-0.128492941	0.412	0.399	1	NA	556	733
Gle1	0.55382344	0.182827094	0.444	0.338	1	0.000750213	0.316136684	0.676	0.389	1	NA	3062	1875
Slc35e1	0.040707133	0.259505335	0.556	0.238	1	3.36636321848447e-08	0.297695256	0.588	0.188	0.000802305	NA	3415	1849
Polr2i	0.244089676	-0.240347873	0.222	0.375	1	NA	NA	NA	NA	NA	NA	751	NA
Hdac2	0.845364985	0.226248816	0.444	0.525	1	0.102248315	-0.125674043	0.412	0.579	1	NA	3287	762
Rwdd1	0.769748618	0.170908645	0.333	0.3	1	0.161024078	0.207584908	0.412	0.336	1	NA	2983	1591
Hint3	0.284122282	0.17405231	0.222	0.112	1	NA	NA	NA	NA	NA	NA	2993	NA
Trmt11	0.243493579	-0.110410282	0	0.138	1	NA	NA	NA	NA	NA	NA	2145	NA
Pcmt1	0.673451657	0.110999168	0.333	0.312	1	0.43663584	0.127182197	0.324	0.285	1	NA	2501	1260
Fuca2	0.07991145	0.350180442	0.556	0.338	1	0.003828103	0.333784387	0.529	0.334	1	NA	3678	1898
Ltv1	0.953318207	0.121761054	0.333	0.3	1	0.021072563	0.230818522	0.5	0.307	1	NA	2609	1676
Cd164	NA	NA	NA	NA	NA	0.242343278	-0.136483101	0.529	0.629	1	NA	NA	666
Mical1	0.103998935	0.178158782	0.556	0.3	1	NA	NA	NA	NA	NA	NA	3023	NA
Gtf3c6	0.198822387	-0.102481962	0	0.162	1	NA	NA	NA	NA	NA	NA	2318	NA
Prep	0.605391431	-0.105312479	0.222	0.3	1	NA	NA	NA	NA	NA	NA	2259	NA
Tnfaip3	0.141301539	0.318616782	0.333	0.138	1	NA	NA	NA	NA	NA	NA	3600	NA
Reps1	0.095582613	-0.244020982	0	0.25	1	0.079055769	-0.1508727	0.118	0.232	1	NA	726	554
Asf1a	0.34229362	0.112049261	0.556	0.375	1	NA	NA	NA	NA	NA	NA	2512	NA
Gopc	0.451324707	0.122137911	0.222	0.138	1	NA	NA	NA	NA	NA	NA	2615	NA
Vta1	0.707061306	0.130781396	0.222	0.338	1	0.057810787	0.19861602	0.559	0.37	1	NA	2693	1556
Smpdl3a	0.019951647	0.268729847	0.556	0.212	1	0.001028775	0.170529434	0.5	0.24	1	NA	3461	1462
Reep3	NA	NA	NA	NA	NA	0.049782346	-0.169486173	0.147	0.291	1	NA	NA	427
Serinc1	0.66235412	-0.114393698	0.333	0.412	1	0.419792812	-0.113765076	0.471	0.474	1	NA	2073	894
Ccdc59	0.310248902	-0.145198574	0.111	0.25	1	NA	NA	NA	NA	NA	NA	1595	NA
P4ha1	NA	NA	NA	NA	NA	0.147665089	0.171668527	0.441	0.318	1	NA	NA	1464
Zwint	0.319877668	0.154983857	0.556	0.462	1	0.146402258	0.111850174	0.588	0.465	1	NA	2870	1170
Ube2d1	0.281755056	0.125100969	0.333	0.188	1	NA	NA	NA	NA	NA	NA	2650	NA
Cdk1	0.404703458	-0.318041682	0.556	0.625	1	NA	NA	NA	NA	NA	NA	415	NA
Bltp3b	0.181931983	-0.234314747	0.444	0.6	1	NA	NA	NA	NA	NA	NA	781	NA
Poc1b	0.122560518	-0.208074651	0.111	0.375	1	NA	NA	NA	NA	NA	NA	966	NA
Tmpo	0.004265207	-0.785284996	0.444	0.875	1	0.011931758	-0.334255829	0.706	0.823	1	NA	22	60
Epb41l2	0.220057932	-0.108934147	0	0.15	1	NA	NA	NA	NA	NA	NA	2186	NA
Myb	NA	NA	NA	NA	NA	0.008121682	0.250645953	0.735	0.51	1	NA	NA	1737
Med23	0.033660765	0.193138495	0.444	0.15	1	NA	NA	NA	NA	NA	NA	3115	NA
Mtfr2	0.535438933	-0.146778038	0.222	0.325	1	NA	NA	NA	NA	NA	NA	1579	NA
Stx7	0.192050826	-0.178384015	0.222	0.512	1	NA	NA	NA	NA	NA	NA	1220	NA
Pex7	0.107580838	0.243734568	0.444	0.238	1	NA	NA	NA	NA	NA	NA	3351	NA
Ifngr1	0.073377302	0.352039548	0.667	0.45	1	2.06197902065952e-05	0.50729247	0.853	0.534	0.49143146	NA	3680	1980
Snrpf	0.189040692	-0.266458866	1	0.925	1	0.197995682	-0.137426103	1	0.937	1	NA	607	656
Cep83	NA	NA	NA	NA	NA	0.377569028	-0.109157648	0.235	0.268	1	NA	NA	947
Socs2	0.047473601	-0.389821534	0.111	0.512	1	0.024260235	-0.27231766	0.294	0.453	1	NA	258	114
Nudt4	0.559525397	-0.117492682	0.222	0.262	1	NA	NA	NA	NA	NA	NA	2017	NA
Tcp11l2	0.297203527	0.378772775	0.111	0.038	1	NA	NA	NA	NA	NA	NA	3728	NA
Cry1	0.097227246	0.188522061	0.556	0.3	1	NA	NA	NA	NA	NA	NA	3097	NA
Timp3	0.243487441	-0.130737238	0	0.138	1	NA	NA	NA	NA	NA	NA	1787	NA
Hsp90b1	0.697125832	0.166165308	0.667	0.825	1	0.34305311	0.125785399	0.882	0.865	1	NA	2957	1257
Dram1	0.147521758	0.429349499	0.444	0.275	1	0.153094064	0.234998072	0.382	0.296	1	NA	3790	1691
Sirt1	0.328007986	-0.144279205	0.111	0.25	1	NA	NA	NA	NA	NA	NA	1606	NA
Rufy2	0.845331781	0.100561363	0.111	0.1	1	NA	NA	NA	NA	NA	NA	2368	NA
Ccar1	0.647188928	0.359353986	0.556	0.6	1	0.03379992	0.379191057	0.706	0.535	1	NA	3693	1932
Ddx21	0.024228226	-0.485555727	0.444	0.713	1	NA	NA	NA	NA	NA	NA	139	NA
Ddx50	0.287682118	-0.140950909	0.333	0.575	1	NA	NA	NA	NA	NA	NA	1646	NA
Srgn	0.080342765	0.970611851	1	1	1	4.06880251356952e-05	0.655726341	1	0.995	0.969717703	Srgn	3970	1993
Vps26a	0.591276415	-0.10940754	0.444	0.512	1	NA	NA	NA	NA	NA	NA	2170	NA
Sar1a	0.541769341	-0.162231446	0.333	0.362	1	NA	NA	NA	NA	NA	NA	1393	NA
Ppa1	0.177255765	0.152304849	0.222	0.475	1	0.196749817	0.326168436	0.618	0.553	1	NA	2855	1890
Eif4ebp2	0.138843875	-0.253928592	0.111	0.375	1	0.131714909	-0.14622783	0.294	0.413	1	NA	662	592
Vsir	0.015684932	0.444125233	0.667	0.312	1	NA	NA	NA	NA	NA	NA	3800	NA
Anapc16	0.284734652	-0.260358083	0.222	0.375	1	0.033998308	-0.21475198	0.235	0.381	1	NA	632	233
Micu1	0.06126854	0.266294284	0.444	0.175	1	NA	NA	NA	NA	NA	NA	3451	NA
Cand1	0.583576566	-0.170381356	0.333	0.4	1	0.225941809	-0.122928894	0.382	0.469	1	NA	1291	794
Tbk1	0.145490962	0.245027898	0.556	0.362	1	0.136871372	0.220534182	0.559	0.432	1	NA	3355	1642
Pno1	0.132164794	-0.278191787	0.333	0.575	1	0.003974443	-0.351108194	0.382	0.547	1	NA	560	50
Plek	NA	NA	NA	NA	NA	0.333432152	0.143322691	0.5	0.444	1	NA	NA	1348
Usp15	NA	NA	NA	NA	NA	0.070868316	0.220610044	0.529	0.378	1	NA	NA	1643
Elane	0.002832124	1.505318969	0.889	0.562	1	4.23093811798949e-09	1.316159285	0.941	0.632	0.000100836	Elane	3989	2009
Vps54	0.198827452	-0.107670159	0	0.162	1	NA	NA	NA	NA	NA	NA	2214	NA
Tbc1d15	0.085688904	-0.28122848	0	0.262	1	NA	NA	NA	NA	NA	NA	547	NA
Rab21	0.276686298	0.522628939	0.667	0.55	1	0.020096283	0.264715998	0.824	0.576	1	NA	3866	1789
2310011J03Rik	0.198832517	-0.113448522	0	0.162	1	NA	NA	NA	NA	NA	NA	2096	NA
Rab1a	0.157264517	-0.29965669	0.556	0.825	1	NA	NA	NA	NA	NA	NA	481	NA
Ndufs7	0.064929514	0.561478506	0.556	0.25	1	0.045889175	0.419600445	0.412	0.259	1	NA	3891	1959
Meis1	0.162039338	-0.20008256	0	0.188	1	0.049685762	-0.154047424	0.029	0.146	1	NA	1024	532
Cnot2	0.042986903	-0.267042685	0	0.338	1	NA	NA	NA	NA	NA	NA	602	NA
Tcf3	0.492865337	-0.197310311	0.222	0.312	1	0.27423837	-0.15590085	0.265	0.312	1	NA	1052	515
Yeats4	0.008676003	-0.496588837	0.222	0.725	1	NA	NA	NA	NA	NA	NA	134	NA
Grb10	0.297203527	0.190076348	0.111	0.038	1	NA	NA	NA	NA	NA	NA	3105	NA
Snrpd3	0.388558507	-0.192789605	0.667	0.787	1	0.178808131	-0.170271918	0.676	0.696	1	NA	1089	418
Mdm2	0.183405371	-0.2338336	0.111	0.338	1	0.022345168	-0.245669752	0.265	0.404	1	NA	788	151
E2f7	NA	NA	NA	NA	NA	0.072969367	0.238551938	0.265	0.154	1	NA	NA	1700
Osbpl8	0.197931127	0.364700469	0.556	0.525	1	0.148412954	0.131907772	0.618	0.506	1	NA	3700	1286
Sf3a2	0.558278834	-0.11173449	0.222	0.312	1	0.318890691	-0.138823636	0.324	0.349	1	NA	2130	649
Llph	0.0264023	-0.547338868	0.444	0.688	1	0.087678567	-0.205997781	0.706	0.712	1	NA	95	268
Tmbim4	0.10773236	0.194162064	0.667	0.4	1	NA	NA	NA	NA	NA	NA	3123	NA
Ncln	0.917949064	0.170119737	0.222	0.288	1	0.00012877	0.30370257	0.529	0.236	1	NA	2977	1860
Txnrd1	0.366556072	-0.200822766	0.444	0.525	1	NA	NA	NA	NA	NA	NA	1019	NA
Ppm1m	0.442516357	-0.112700149	0.222	0.338	1	0.095040752	-0.156173399	0.265	0.378	1	NA	2110	514
Wdr82	0.021713496	-0.490403356	0.222	0.625	1	0.230380987	-0.193607299	0.618	0.614	1	NA	137	317
Appl2	0.024412915	0.200521399	0.222	0.038	1	NA	NA	NA	NA	NA	NA	3154	NA
Sumo3	0.948596804	0.220593032	0.444	0.55	1	NA	NA	NA	NA	NA	NA	3253	NA
Hint1	0.061298368	-0.387447853	0.889	0.95	1	0.727769793	-0.105988475	0.853	0.937	1	NA	263	990
Stk10	0.007040033	0.517032292	0.444	0.125	1	NA	NA	NA	NA	NA	NA	3861	NA
Rel	0.412405433	0.112719289	0.222	0.138	1	NA	NA	NA	NA	NA	NA	2517	NA
Pfkl	NA	NA	NA	NA	NA	0.144272589	-0.184772397	0.412	0.45	1	NA	NA	349
Mpg	0.425141696	0.103049799	0.222	0.138	1	NA	NA	NA	NA	NA	NA	2392	NA
Ahsa2	0.095587898	-0.190494449	0	0.25	1	NA	NA	NA	NA	NA	NA	1111	NA
Xpo1	0.446809723	-0.203929549	0.444	0.575	1	NA	NA	NA	NA	NA	NA	1000	NA
Sptbn1	0.405401415	-0.127971485	0.222	0.375	1	NA	NA	NA	NA	NA	NA	1833	NA
Wdpcp	0.29816888	-0.108230144	0	0.112	1	NA	NA	NA	NA	NA	NA	2200	NA
Mdh1	0.259560313	-0.291471044	0.444	0.562	1	0.080054415	0.161349629	0.706	0.553	1	NA	508	1427
Prss57	NA	NA	NA	NA	NA	0.00050858	0.10051704	0.382	0.145	1	NA	NA	1084
Ccng1	0.148170269	-0.372246127	0.111	0.338	1	NA	NA	NA	NA	NA	NA	303	NA
Nudcd2	0.254042462	-0.24612297	0.556	0.7	1	NA	NA	NA	NA	NA	NA	705	NA
Hmmr	0.152547578	-0.191083531	0.111	0.362	1	NA	NA	NA	NA	NA	NA	1106	NA
Cyfip2	0.566461772	0.130866887	0.556	0.5	1	0.063251729	0.128728302	0.618	0.447	1	NA	2695	1268
Mgat1	0.328252301	0.160466986	0.333	0.212	1	NA	NA	NA	NA	NA	NA	2912	NA
Ppp2ca	0.052017723	-0.458975562	0.556	0.875	1	0.167565047	-0.182782185	0.853	0.916	1	NA	163	360
Hnrnpab	0.050835895	-0.507880546	1	0.963	1	0.052318054	-0.223251143	0.971	0.969	1	NA	124	204
Phykpl	NA	NA	NA	NA	NA	0.196940248	-0.115480657	0.118	0.199	1	NA	NA	872
Hspa4	0.099965002	-0.277491325	0.222	0.488	1	NA	NA	NA	NA	NA	NA	566	NA
Cnot6	0.553675953	-0.179992914	0.556	0.55	1	NA	NA	NA	NA	NA	NA	1203	NA
Rack1	0.806491097	-0.150840501	0.889	0.988	1	NA	NA	NA	NA	NA	NA	1527	NA
Rad50	0.106485659	-0.211766911	0	0.238	1	NA	NA	NA	NA	NA	NA	941	NA
Clk4	NA	NA	NA	NA	NA	0.075795037	-0.148227876	0.176	0.291	1	NA	NA	574
Sar1b	NA	NA	NA	NA	NA	0.106784902	-0.155032697	0.294	0.415	1	NA	NA	521
Ube2b	NA	NA	NA	NA	NA	0.30666678	0.169038714	0.588	0.487	1	NA	NA	1456
Havcr2	0.50707531	-0.101102644	0	0.05	1	NA	NA	NA	NA	NA	NA	2338	NA
Tnip1	0.16204774	-0.148988288	0	0.188	1	NA	NA	NA	NA	NA	NA	1553	NA
Vdac1	0.799528082	0.114408334	0.556	0.762	1	0.237385267	-0.116944546	0.676	0.723	1	NA	2535	856
Btg2	0.055357123	0.199004728	0.333	0.1	1	NA	NA	NA	NA	NA	NA	3148	NA
Pes1	0.148170269	0.137719269	0.556	0.288	1	NA	NA	NA	NA	NA	NA	2748	NA
Tcn2	0.073177453	0.479752459	0.444	0.212	1	NA	NA	NA	NA	NA	NA	3830	NA
Arf5	0.497547495	-0.104071736	0.333	0.462	1	NA	NA	NA	NA	NA	NA	2290	NA
2310033P09Rik	0.298153855	-0.103366929	0	0.112	1	NA	NA	NA	NA	NA	NA	2300	NA
Guk1	0.26940367	-0.117247026	0	0.125	1	NA	NA	NA	NA	NA	NA	2022	NA
Rnf185	0.804949151	0.106107261	0.111	0.162	1	NA	NA	NA	NA	NA	NA	2445	NA
Patz1	NA	NA	NA	NA	NA	0.014671837	0.10170128	0.618	0.367	1	NA	NA	1093
Eif4enif1	0.01706277	-0.552695099	0.222	0.575	1	0.030873048	-0.255038404	0.471	0.569	1	NA	92	140
Drg1	0.169748438	0.323098431	0.778	0.575	1	0.008456384	0.224584524	0.824	0.584	1	NA	3606	1651
Rtn4	NA	NA	NA	NA	NA	0.15933998	0.214220954	0.618	0.514	1	NA	NA	1614
Mtif2	0.162043539	-0.142007941	0	0.188	1	NA	NA	NA	NA	NA	NA	1624	NA
Rps27a	0.103902091	0.41327938	1	0.988	1	NA	NA	NA	NA	NA	NA	3774	NA
Pnpt1	0.361955969	0.224746579	0.556	0.388	1	0.102784173	0.223721825	0.441	0.33	1	NA	3279	1649
Pold2	0.162051942	-0.161134025	0	0.188	1	0.048253155	-0.157428714	0.088	0.219	1	NA	1408	507
Dbnl	0.695148618	0.18182385	0.333	0.262	1	0.011217036	0.197476334	0.559	0.336	1	NA	3051	1552
Mrps24	0.085684093	-0.219687462	0	0.262	1	NA	NA	NA	NA	NA	NA	879	NA
Ccdc117	0.131635058	-0.185007058	0	0.212	1	NA	NA	NA	NA	NA	NA	1157	NA
Dynll2	0.071022499	-0.368240853	0.333	0.575	1	NA	NA	NA	NA	NA	NA	311	NA
Xbp1	0.783897112	0.10032183	0.889	0.738	1	NA	NA	NA	NA	NA	NA	2365	NA
Ska2	0.179553088	-0.137371587	0	0.175	1	NA	NA	NA	NA	NA	NA	1696	NA
Rnf187	0.067799556	-0.452311395	0.222	0.475	1	NA	NA	NA	NA	NA	NA	170	NA
Mrpl22	0.243487441	-0.151100757	0	0.138	1	NA	NA	NA	NA	NA	NA	1525	NA
Cnot8	0.752715438	0.190940057	0.444	0.438	1	0.063010378	0.198847673	0.647	0.461	1	NA	3106	1559
Rps6kb1	0.085688904	-0.268268054	0	0.262	1	NA	NA	NA	NA	NA	NA	596	NA
Fam114a2	NA	NA	NA	NA	NA	0.216593788	-0.133904702	0.324	0.405	1	NA	NA	684
Ppm1d	0.445017502	-0.140075083	0.111	0.2	1	NA	NA	NA	NA	NA	NA	1657	NA
Prpsap2	0.179553088	-0.113829169	0	0.175	1	NA	NA	NA	NA	NA	NA	2084	NA
Ggnbp2	0.705199545	-0.180177013	0.333	0.4	1	0.27979607	-0.145452242	0.382	0.471	1	NA	1198	599
Llgl1	NA	NA	NA	NA	NA	0.185445092	-0.106060194	0.176	0.272	1	NA	NA	989
Drg2	0.432177924	-0.200645411	0.111	0.212	1	0.284568575	-0.13045769	0.176	0.232	1	NA	1020	719
Srebf1	0.114974039	0.120095347	0.444	0.188	1	0.257897851	-0.110356572	0.147	0.22	1	NA	2597	935
Tom1l1	0.179553088	-0.154225638	0	0.175	1	NA	NA	NA	NA	NA	NA	1489	NA
Bzw2	0.128534768	-0.390941166	0.333	0.575	1	0.710076544	-0.128195875	0.588	0.58	1	NA	257	735
Sypl	0.536061525	-0.248877959	0.667	0.65	1	NA	NA	NA	NA	NA	NA	689	NA
Pdia6	0.281216254	-0.20139358	0.444	0.775	1	0.065147996	0.219687695	0.853	0.717	1	NA	1015	1639
Nampt	0.681505356	0.43044119	0.444	0.488	1	0.423040133	0.108886508	0.559	0.6	1	NA	3791	1147
Pik3cg	0.09431082	-0.285209793	0.111	0.362	1	NA	NA	NA	NA	NA	NA	528	NA
Tspan13	0.118459995	-0.224162854	0	0.225	1	0.058132116	-0.101176197	0	0.096	1	NA	838	1059
Lpin1	0.220057932	-0.116690713	0	0.15	1	NA	NA	NA	NA	NA	NA	2032	NA
Pum2	0.203888983	0.331897854	0.444	0.262	1	0.12999373	0.195477835	0.471	0.342	1	NA	3632	1543
Smc6	0.119039486	-0.351108615	0.444	0.588	1	NA	NA	NA	NA	NA	NA	347	NA
Amz2	0.198832517	-0.11742237	0	0.162	1	NA	NA	NA	NA	NA	NA	2020	NA
Prkar1a	0.329606671	-0.243589041	0.778	0.85	1	NA	NA	NA	NA	NA	NA	732	NA
Rdh14	0.220063503	-0.122924011	0	0.15	1	NA	NA	NA	NA	NA	NA	1929	NA
Ncoa1	0.193443281	0.109143736	0.222	0.088	1	NA	NA	NA	NA	NA	NA	2474	NA
Rrm2	0.380789049	0.231414729	0.667	0.7	1	NA	NA	NA	NA	NA	NA	3306	NA
Bcap29	0.047237214	-0.383946289	0.111	0.438	1	0.192736396	-0.137114271	0.324	0.387	1	NA	276	659
Cenpo	0.297203527	0.123143917	0.111	0.038	1	NA	NA	NA	NA	NA	NA	2629	NA
Klf11	0.075355675	0.376625253	0.222	0.062	1	0.084359257	0.252620461	0.118	0.053	1	NA	3721	1744
Adcy3	0.059888306	0.316995609	0.111	0.013	1	0.015910251	0.244015669	0.088	0.023	1	NA	3596	1715
Cbll1	0.562377104	0.305997453	0.222	0.175	1	0.073634176	0.228707463	0.265	0.156	1	NA	3570	1667
Dnmt3a	0.655303827	-0.11984653	0.222	0.288	1	0.014284384	0.112321993	0.441	0.235	1	NA	1978	1172
Rab10	0.285237249	-0.281610626	0.556	0.637	1	NA	NA	NA	NA	NA	NA	544	NA
Nle1	0.198827452	-0.104085551	0	0.162	1	NA	NA	NA	NA	NA	NA	2289	NA
Rffl	0.220057932	-0.18116149	0	0.15	1	NA	NA	NA	NA	NA	NA	1190	NA
Lig3	0.40513209	-0.122941499	0.222	0.35	1	NA	NA	NA	NA	NA	NA	1928	NA
Ddx42	0.319157622	0.2404867	0.556	0.4	1	0.369451997	0.134554382	0.5	0.376	1	NA	3337	1303
Ftsj3	0.691835466	0.177624585	0.111	0.188	1	0.003543629	0.269083794	0.412	0.206	1	NA	3016	1798
Psmc5	0.17956231	-0.130050436	0	0.175	1	NA	NA	NA	NA	NA	NA	1798	NA
Psmd12	NA	NA	NA	NA	NA	0.030466912	0.16183823	0.706	0.508	1	NA	NA	1433
Nherf1	0.510739448	-0.234084482	0.333	0.362	1	0.031923367	-0.199886492	0.147	0.297	1	NA	787	301
Nt5c	0.823509958	0.210091561	0.222	0.2	1	0.299731051	0.20679903	0.324	0.264	1	NA	3201	1589
Sumo2	0.040830264	-0.469590212	0.667	0.863	1	0.173169995	-0.182329496	0.853	0.886	1	NA	151	362
Nup85	0.177076871	0.191837382	0.444	0.25	1	NA	NA	NA	NA	NA	NA	3111	NA
Cluh	0.072059188	-0.304824332	0.111	0.388	1	0.541456083	-0.120903546	0.382	0.387	1	NA	458	814
Mif4gd	0.493720318	-0.105308927	0.111	0.2	1	NA	NA	NA	NA	NA	NA	2260	NA
Pafah1b1	NA	NA	NA	NA	NA	0.311392123	-0.158641653	0.618	0.6	1	NA	NA	499
Galk1	0.054479198	-0.250001456	0	0.312	1	NA	NA	NA	NA	NA	NA	678	NA
Mrpl38	0.29816888	-0.101668112	0	0.112	1	NA	NA	NA	NA	NA	NA	2330	NA
Srp68	0.398017635	-0.265954626	0.444	0.525	1	NA	NA	NA	NA	NA	NA	609	NA
Ube2g1	0.301039301	-0.146843483	0.222	0.425	1	0.519345082	-0.107540399	0.441	0.471	1	NA	1578	965
Txndc17	0.461000271	0.390005512	0.667	0.6	1	0.57736695	0.279152037	0.588	0.596	1	NA	3749	1817
Rhbdf2	0.146125573	-0.128482802	0	0.2	1	NA	NA	NA	NA	NA	NA	1822	NA
Rabep1	0.082026877	0.174566746	0.333	0.125	1	NA	NA	NA	NA	NA	NA	2996	NA
Mfsd11	0.66151138	0.100971249	0.333	0.275	1	NA	NA	NA	NA	NA	NA	2371	NA
Kif1c	0.179553088	-0.138371592	0	0.175	1	NA	NA	NA	NA	NA	NA	1682	NA
Sec14l1	0.354692996	-0.116284913	0.111	0.262	1	NA	NA	NA	NA	NA	NA	2041	NA
Mink1	0.481282436	-0.111277213	0.111	0.2	1	NA	NA	NA	NA	NA	NA	2135	NA
Eral1	0.162043539	-0.146646883	0	0.188	1	NA	NA	NA	NA	NA	NA	1582	NA
Blmh	0.490738399	-0.147560458	0.333	0.475	1	0.439158396	-0.103124749	0.324	0.347	1	NA	1570	1033
Timm22	0.306077703	0.146571086	0.222	0.112	1	NA	NA	NA	NA	NA	NA	2814	NA
Nxn	0.291891367	0.119939617	0.333	0.2	1	0.119576877	0.144816986	0.353	0.244	1	NA	2595	1356
Ywhae	0.055700427	-0.436660044	0.556	0.925	1	0.182644306	-0.168103804	0.882	0.915	1	NA	191	434
Prpf8	0.63710461	-0.137532461	0.556	0.6	1	0.100210174	-0.195095092	0.559	0.675	1	NA	1692	311
Spag9	0.024156684	0.419581329	0.556	0.225	1	0.124513124	0.208325134	0.324	0.209	1	NA	3782	1595
Luc7l3	0.722081032	0.141666252	0.444	0.462	1	NA	NA	NA	NA	NA	NA	2776	NA
Lrrc59	0.858416592	0.255539793	0.556	0.55	1	0.144031476	0.297243311	0.676	0.622	1	NA	3395	1848
Slc35b1	0.071219762	0.353114689	0.556	0.262	1	0.044880132	0.258088916	0.441	0.289	1	NA	3683	1765
Snx11	NA	NA	NA	NA	NA	0.008083841	0.10047955	0.235	0.092	1	NA	NA	1082
Dvl2	0.306694808	-0.223581671	0.222	0.375	1	0.671707393	-0.126556455	0.353	0.326	1	NA	843	756
Aurkb	0.750258791	-0.123203858	0.222	0.262	1	NA	NA	NA	NA	NA	NA	1921	NA
Ctc1	0.220052362	-0.104884717	0	0.15	1	NA	NA	NA	NA	NA	NA	2272	NA
Stx8	0.026331788	0.157608967	0.333	0.088	1	NA	NA	NA	NA	NA	NA	2885	NA
Top2a	0.299160828	-0.428716453	0.556	0.65	1	NA	NA	NA	NA	NA	NA	200	NA
Acly	0.164700698	0.222231187	0.778	0.675	1	NA	NA	NA	NA	NA	NA	3266	NA
Kat2a	0.337126369	-0.162579872	0.111	0.25	1	0.406899081	-0.126581575	0.235	0.27	1	NA	1388	755
Stat5b	0.316602003	-0.104560179	0.111	0.288	1	NA	NA	NA	NA	NA	NA	2280	NA
Ubtf	0.170218793	-0.387177761	0.333	0.525	1	0.001036148	-0.346676048	0.471	0.658	1	NA	264	51
Ccdc43	0.631237961	0.141478373	0.222	0.162	1	NA	NA	NA	NA	NA	NA	2775	NA
Eftud2	0.450954458	-0.200604727	0.222	0.3	1	NA	NA	NA	NA	NA	NA	1021	NA
Nmt1	0.157223707	-0.218636374	0.111	0.312	1	NA	NA	NA	NA	NA	NA	892	NA
Gosr2	0.023499601	0.356085515	0.667	0.35	1	NA	NA	NA	NA	NA	NA	3689	NA
Fkbp3	0.450951472	-0.151590502	0.222	0.3	1	NA	NA	NA	NA	NA	NA	1518	NA
Scfd1	0.017320053	0.184749217	0.333	0.075	1	NA	NA	NA	NA	NA	NA	3072	NA
Strn3	0.498976745	-0.196329655	0.444	0.537	1	NA	NA	NA	NA	NA	NA	1061	NA
Dtd2	0.008424813	0.127595337	0.222	0.025	1	NA	NA	NA	NA	NA	NA	2671	NA
Gtf2a1	0.330217624	-0.106712758	0	0.1	1	NA	NA	NA	NA	NA	NA	2234	NA
Sel1l	0.538577797	0.445050445	0.444	0.375	1	0.012002169	0.413736073	0.588	0.379	1	NA	3803	1958
Pole2	0.406727547	-0.115373644	0	0.075	1	NA	NA	NA	NA	NA	NA	2061	NA
Klhdc2	0.113403425	-0.35118745	0.333	0.562	1	0.138592728	-0.201863918	0.382	0.486	1	NA	345	287
Trappc6b	0.472179635	-0.138620998	0.222	0.338	1	NA	NA	NA	NA	NA	NA	1678	NA
Zc3h14	0.413824094	-0.221998115	0.556	0.637	1	NA	NA	NA	NA	NA	NA	861	NA
Polr2h	0.172668775	-0.228799726	0.111	0.312	1	NA	NA	NA	NA	NA	NA	807	NA
Psma6	0.583960662	-0.118400038	0.333	0.45	1	NA	NA	NA	NA	NA	NA	2000	NA
Nfkbia	0.202261158	0.517298074	0.778	0.625	1	NA	NA	NA	NA	NA	NA	3862	NA
Ralgapa1	NA	NA	NA	NA	NA	0.002516848	0.126327808	0.412	0.19	1	NA	NA	1259
Sptlc2	NA	NA	NA	NA	NA	0.029652188	0.151909501	0.765	0.532	1	NA	NA	1390
Snw1	0.223193793	0.172108228	0.556	0.388	1	NA	NA	NA	NA	NA	NA	2988	NA
Slirp	0.367592498	-0.192035646	0.556	0.637	1	0.217831182	-0.163886084	0.5	0.596	1	NA	1095	463
Mthfd1	0.292038471	-0.106657783	0.222	0.5	1	0.176955622	0.118015257	0.618	0.469	1	NA	2236	1213
Sgpp1	0.212136268	0.225564933	0.556	0.288	1	0.001451867	0.190477152	0.618	0.314	1	NA	3285	1516
Fut8	0.162400861	-0.327568888	0.222	0.45	1	NA	NA	NA	NA	NA	NA	395	NA
Sav1	0.519664916	0.249937671	0.444	0.362	1	0.524888877	0.102515543	0.471	0.416	1	NA	3369	1103
Nin	0.292729438	-0.19820073	0.222	0.388	1	NA	NA	NA	NA	NA	NA	1042	NA
Pygl	0.000165718	1.044535211	0.778	0.275	1	0.014205989	0.347174873	0.471	0.288	1	NA	3974	1907
Tmx1	0.368201971	-0.120800334	0.333	0.6	1	NA	NA	NA	NA	NA	NA	1961	NA
Dhrs7	0.044256568	0.245264842	0.556	0.238	1	NA	NA	NA	NA	NA	NA	3357	NA
Ppm1a	0.405031159	-0.158861748	0.333	0.45	1	NA	NA	NA	NA	NA	NA	1431	NA
Glrx5	0.057684377	-0.33515088	0.222	0.588	1	0.462444867	-0.10759882	0.5	0.551	1	NA	377	962
Hif1a	0.175403154	-0.315768455	0.333	0.637	1	0.080722125	-0.219267638	0.618	0.669	1	NA	422	217
Vrk1	0.033659062	-0.321743416	0	0.362	1	NA	NA	NA	NA	NA	NA	404	NA
Eif2s1	0.322039648	0.13131048	0.778	0.662	1	0.284307734	0.108316427	0.706	0.601	1	NA	2702	1143
Erh	NA	NA	NA	NA	NA	0.015012405	-0.117528433	0.029	0.206	1	NA	NA	851
Susd6	0.146129403	0.255111334	0.333	0.162	1	NA	NA	NA	NA	NA	NA	3392	NA
Srsf5	0.211702548	-0.273425836	0.444	0.688	1	NA	NA	NA	NA	NA	NA	578	NA
Gm20498	0.170363545	0.117422938	0.111	0.025	1	NA	NA	NA	NA	NA	NA	2562	NA
Mta1	0.036354794	-0.372405306	0.111	0.475	1	0.119618453	-0.1662504	0.382	0.465	1	NA	302	447
Gtpbp4	0.362421375	-0.178260289	0.222	0.4	1	0.149804148	-0.164896405	0.324	0.434	1	NA	1222	457
Esyt2	0.501549363	0.305069088	0.444	0.338	1	NA	NA	NA	NA	NA	NA	3565	NA
Cdca7l	0.506335907	-0.109638015	0.111	0.2	1	NA	NA	NA	NA	NA	NA	2164	NA
Psmc1	0.396040444	-0.197634537	0.444	0.537	1	0.244934994	-0.151437504	0.471	0.556	1	NA	1047	548
Pitrm1	0.4652372	-0.24592113	0.333	0.375	1	NA	NA	NA	NA	NA	NA	706	NA
Akr1c13	0.443627205	-0.217814	0.111	0.212	1	0.42156059	-0.124454381	0.118	0.167	1	NA	897	777
Gdi2	0.030609141	-0.44752686	0.556	0.863	1	0.266131112	-0.121645695	0.794	0.908	1	NA	175	807
Entpd5	0.118331027	0.118995608	0.333	0.125	1	NA	NA	NA	NA	NA	NA	2581	NA
Npc2	0.182428578	0.258241096	0.778	0.787	1	NA	NA	NA	NA	NA	NA	3410	NA
Tmed10	0.092323271	-0.410089694	0.556	0.887	1	0.141466056	-0.197773155	0.794	0.892	1	NA	224	305
Degs2	0.003238365	0.108123037	0.111	0	1	NA	NA	NA	NA	NA	NA	2463.5	NA
Wars1	0.198827452	-0.168967061	0	0.162	1	NA	NA	NA	NA	NA	NA	1306	NA
Meg3	0.297203527	0.600406625	0.111	0.038	1	NA	NA	NA	NA	NA	NA	3909	NA
Hsp90aa1	0.264392738	-0.205463445	0.889	0.938	1	NA	NA	NA	NA	NA	NA	981	NA
Cinp	NA	NA	NA	NA	NA	0.08134189	-0.134700604	0.118	0.228	1	NA	NA	676
Traf3	NA	NA	NA	NA	NA	0.264164948	-0.104212642	0.206	0.278	1	NA	NA	1018
Exoc3l4	0.003238365	0.248452781	0.111	0	1	NA	NA	NA	NA	NA	NA	3364	NA
Tnfaip2	0.050757583	0.519947991	0.667	0.375	1	0.070799798	0.123070113	0.647	0.474	1	NA	3864	1242
Ppp1r13b	0.10256082	0.107381579	0.222	0.062	1	NA	NA	NA	NA	NA	NA	2458	NA
Zfyve21	NA	NA	NA	NA	NA	0.003955037	0.113120768	0.176	0.055	1	NA	NA	1176
Klc1	0.32800427	-0.115312935	0.111	0.25	1	NA	NA	NA	NA	NA	NA	2063	NA
Mtr	0.183059418	0.103228907	0.333	0.162	1	NA	NA	NA	NA	NA	NA	2393	NA
Trim27	0.196749962	0.155180021	0.444	0.238	1	NA	NA	NA	NA	NA	NA	2872	NA
Zkscan3	0.147201468	0.105471599	0.333	0.138	1	NA	NA	NA	NA	NA	NA	2427	NA
Exoc2	0.523718997	-0.114448474	0.333	0.45	1	NA	NA	NA	NA	NA	NA	2072	NA
Tmem14c	0.17058243	-0.301415383	0.778	0.85	1	NA	NA	NA	NA	NA	NA	470	NA
Mcur1	0.379099364	-0.169800791	0.222	0.375	1	NA	NA	NA	NA	NA	NA	1299	NA
Dek	0.211706592	-0.293214949	0.444	0.688	1	NA	NA	NA	NA	NA	NA	500	NA
Spin1	0.503890913	-0.159811187	0.556	0.725	1	NA	NA	NA	NA	NA	NA	1423	NA
Wrnip1	0.18314726	-0.219703395	0.222	0.4	1	0.230652928	-0.121261954	0.412	0.466	1	NA	878	810
Eci2	0.198827452	-0.164717746	0	0.162	1	NA	NA	NA	NA	NA	NA	1359	NA
Ssr1	0.387548164	-0.235391498	0.556	0.7	1	0.089134404	-0.189856805	0.706	0.793	1	NA	775	326
Riok1	0.198822387	-0.126588863	0	0.162	1	NA	NA	NA	NA	NA	NA	1860	NA
Snrnp48	0.027964946	0.112015832	0.333	0.075	1	NA	NA	NA	NA	NA	NA	2511	NA
Sema4d	0.085686498	0.246156789	0.444	0.212	1	NA	NA	NA	NA	NA	NA	3359	NA
Syk	0.051349727	0.258213229	0.556	0.275	1	NA	NA	NA	NA	NA	NA	3409	NA
Auh	0.068402356	0.156511574	0.333	0.112	1	NA	NA	NA	NA	NA	NA	2879	NA
Sfxn1	NA	NA	NA	NA	NA	0.171883161	-0.157004026	0.765	0.765	1	NA	NA	510
Ctsl	0.131645533	-0.149628244	0	0.212	1	NA	NA	NA	NA	NA	NA	1546	NA
Prelid1	0.092662548	0.402947162	1	0.887	1	0.015257561	0.205747114	1	0.899	1	NA	3765	1588
Pdlim7	0.156744674	0.175809956	0.556	0.325	1	NA	NA	NA	NA	NA	NA	3005	NA
Pcbd2	0.238447313	0.159625947	0.222	0.1	1	NA	NA	NA	NA	NA	NA	2906	NA
Txndc15	NA	NA	NA	NA	NA	0.060507288	-0.104083021	0.029	0.143	1	NA	NA	1022
Caml	0.092024975	0.101605518	0.333	0.112	1	0.073181304	-0.100585606	0.059	0.174	1	NA	2380	1072
B4galt7	0.062491335	0.105096813	0.222	0.05	1	NA	NA	NA	NA	NA	NA	2419	NA
Uqcrb	0.141576138	-0.33407943	0.444	0.725	1	0.29105464	-0.121823413	0.588	0.646	1	NA	381	805
Fastkd3	0.408750973	-0.119478346	0.111	0.225	1	0.200396444	-0.15703452	0.176	0.24	1	NA	1988	509
Cetn3	0.573020034	-0.120040652	0.333	0.4	1	NA	NA	NA	NA	NA	NA	1974	NA
Hnrnpk	0.06617527	-0.395283155	0.889	0.963	1	0.066567352	-0.179377839	0.912	0.965	1	NA	246	378
Qng1	0.243487441	-0.108115906	0	0.138	1	NA	NA	NA	NA	NA	NA	2205	NA
Gkap1	0.059888306	0.124422526	0.111	0.013	1	NA	NA	NA	NA	NA	NA	2643	NA
Naa35	NA	NA	NA	NA	NA	0.88426971	-0.100761426	0.382	0.315	1	NA	NA	1064
Agtpbp1	0.016650364	0.17681433	0.444	0.125	1	NA	NA	NA	NA	NA	NA	3009	NA
Dapk1	0.04680912	0.181777518	0.222	0.05	1	NA	NA	NA	NA	NA	NA	3050	NA
Trip13	0.014578714	-0.56052294	0.111	0.537	1	0.297506322	-0.119697599	0.5	0.534	1	NA	86	833
Pdcd6	0.840836774	0.111576564	0.667	0.675	1	NA	NA	NA	NA	NA	NA	2505	NA
Ccdc127	0.162051942	-0.134399951	0	0.188	1	NA	NA	NA	NA	NA	NA	1737	NA
Glrx	0.026572426	0.627180179	0.778	0.55	1	1.65931183038294e-05	0.377574192	0.941	0.592	0.395463789	NA	3922	1929
Nsun2	NA	NA	NA	NA	NA	0.902967584	0.183566114	0.618	0.619	1	NA	NA	1497
Med10	0.560930837	-0.127352257	0.333	0.438	1	NA	NA	NA	NA	NA	NA	1845	NA
Ndufs6	0.560508591	0.179149989	0.556	0.462	1	0.015524173	0.214563406	0.735	0.494	1	NA	3031	1617
Lpcat1	0.052747376	0.185187875	0.333	0.112	1	NA	NA	NA	NA	NA	NA	3078	NA
Clptm1l	NA	NA	NA	NA	NA	0.030368538	0.155601468	0.471	0.33	1	NA	NA	1408
Vcan	0.681927746	-0.156229586	0.111	0.15	1	NA	NA	NA	NA	NA	NA	1465	NA
Xrcc4	0.406727547	-0.100628206	0	0.075	1	NA	NA	NA	NA	NA	NA	2347	NA
Marveld2	0.562462413	0.104603777	0.111	0.062	1	NA	NA	NA	NA	NA	NA	2414	NA
Smn1	0.39640007	-0.131641018	0.222	0.362	1	NA	NA	NA	NA	NA	NA	1774	NA
Ptcd2	0.337557128	-0.120935821	0.111	0.238	1	NA	NA	NA	NA	NA	NA	1958	NA
Btf3	0.189106599	-0.191598403	1	0.988	1	NA	NA	NA	NA	NA	NA	1103	NA
Ankra2	NA	NA	NA	NA	NA	0.004102141	0.113936532	0.206	0.074	1	NA	NA	1181
Hexb	NA	NA	NA	NA	NA	0.051640431	-0.106116108	0	0.101	1	NA	NA	987
Hmgcr	0.027941698	-0.538932306	0.333	0.75	1	NA	NA	NA	NA	NA	NA	101	NA
Aggf1	0.741350489	-0.123746932	0.444	0.438	1	NA	NA	NA	NA	NA	NA	1914	NA
Ap3b1	0.074685916	-0.268784517	0.111	0.4	1	NA	NA	NA	NA	NA	NA	592	NA
Scamp1	0.506706646	0.13629077	0.444	0.388	1	NA	NA	NA	NA	NA	NA	2734	NA
Jmy	0.15328792	0.171294747	0.333	0.138	1	NA	NA	NA	NA	NA	NA	2986	NA
Kif2a	0.377200819	-0.15463481	0.111	0.225	1	NA	NA	NA	NA	NA	NA	1485	NA
Ercc8	0.243487441	-0.144510783	0	0.138	1	0.071517289	-0.119487139	0.029	0.132	1	NA	1602	835
Elovl7	0.096063656	0.223377518	0.333	0.138	1	0.04020485	0.108292922	0.265	0.143	1	NA	3271	1142
Dhfr	0.038076932	-0.303898959	0	0.35	1	NA	NA	NA	NA	NA	NA	460	NA
Trappc13	NA	NA	NA	NA	NA	0.385960668	-0.11766059	0.324	0.354	1	NA	NA	850
Srek1ip1	0.172836641	-0.210043598	0.111	0.325	1	NA	NA	NA	NA	NA	NA	950	NA
Emb	NA	NA	NA	NA	NA	0.171782509	0.156777484	0.971	0.871	1	NA	NA	1411
Mrps30	0.367026973	-0.218841637	0.111	0.225	1	0.315301185	-0.100142786	0.147	0.211	1	NA	890	1076
Slc4a7	0.076699601	-0.181403543	0	0.275	1	NA	NA	NA	NA	NA	NA	1187	NA
Pdhb	0.336687186	-0.192454624	0.444	0.525	1	NA	NA	NA	NA	NA	NA	1093	NA
Il6st	0.243493579	-0.145952975	0	0.138	1	NA	NA	NA	NA	NA	NA	1591	NA
Ndufs4	0.39640007	-0.135973036	0.222	0.362	1	NA	NA	NA	NA	NA	NA	1712	NA
Samd8	0.220063503	-0.128097666	0	0.15	1	NA	NA	NA	NA	NA	NA	1828	NA
Vdac2	0.019592174	-0.643487668	0.667	0.975	1	0.078519571	-0.221008374	0.853	0.96	1	NA	60	211
Ube2e1	0.056860262	-0.342259247	0.111	0.5	1	0.564185295	-0.112469615	0.5	0.474	1	NA	362	909
Ngly1	0.058609025	0.180796272	0.333	0.112	1	NA	NA	NA	NA	NA	NA	3040	NA
Glud1	0.323657465	0.252725503	1	0.9	1	0.811530479	0.111077883	0.941	0.913	1	NA	3381	1164
Ecd	0.095587898	-0.188432581	0	0.25	1	NA	NA	NA	NA	NA	NA	1128	NA
Dnajc9	0.091128048	-0.425310044	0.444	0.675	1	0.111529806	-0.235332655	0.559	0.645	1	NA	207	176
Anxa7	0.37832584	0.128834837	0.444	0.325	1	NA	NA	NA	NA	NA	NA	2676	NA
Ppp3cb	0.595483356	0.349338126	0.222	0.375	1	0.66486303	0.250791893	0.294	0.344	1	NA	3675	1740
Camk2g	NA	NA	NA	NA	NA	0.065251263	-0.108716826	0.059	0.182	1	NA	NA	950
Vcl	0.250847712	0.207876504	0.556	0.4	1	0.034808981	0.109241494	0.5	0.322	1	NA	3190	1152
Ap3m1	0.504823732	0.134409969	0.556	0.475	1	0.239449391	0.155786785	0.559	0.465	1	NA	2721	1410
Psmc6	0.177257978	0.266260626	0.667	0.425	1	NA	NA	NA	NA	NA	NA	3449	NA
Mapk1ip1l	NA	NA	NA	NA	NA	0.228790624	-0.1219769	0.618	0.654	1	NA	NA	804
Ktn1	0.377196864	-0.170020421	0.111	0.225	1	0.278937206	-0.103143083	0.118	0.175	1	NA	1295	1031
Peli2	0.31511752	0.122766528	0.111	0.038	1	NA	NA	NA	NA	NA	NA	2622	NA
Ppif	0.054480835	-0.302029734	0	0.312	1	0.098890563	-0.177990124	0.235	0.336	1	NA	469	386
Slmap	0.10757831	0.300220595	0.444	0.238	1	NA	NA	NA	NA	NA	NA	3541	NA
Arf4	0.534908234	-0.16774246	0.333	0.412	1	0.575266597	-0.129954391	0.5	0.442	1	NA	1322	722
Eaf1	0.422171726	-0.292354029	0.333	0.45	1	NA	NA	NA	NA	NA	NA	504	NA
Mettl6	NA	NA	NA	NA	NA	0.001931917	0.118627828	0.382	0.169	1	NA	NA	1215
Capn7	0.118466361	-0.183022574	0	0.225	1	NA	NA	NA	NA	NA	NA	1170	NA
Arhgef3	0.273557298	0.178659696	0.222	0.112	1	5.03342594320926e-05	0.150800763	0.265	0.071	1	NA	3026	1385
Btd	0.220057932	-0.1272418	0	0.15	1	NA	NA	NA	NA	NA	NA	1847	NA
Dph3	0.009384233	0.424318767	0.556	0.188	1	0.435218952	0.194302136	0.324	0.288	1	NA	3786	1536
Nisch	0.438623397	0.151908414	0.667	0.588	1	0.007539128	0.23685869	0.853	0.605	1	NA	2852	1697
Parg	0.601866861	0.115466743	0.222	0.162	1	NA	NA	NA	NA	NA	NA	2542	NA
Kpna3	0.457420506	-0.155952875	0.333	0.412	1	NA	NA	NA	NA	NA	NA	1470	NA
Rnaseh2b	0.193607076	-0.248778531	0.222	0.4	1	0.192801788	-0.132317677	0.353	0.426	1	NA	690	706
Zmym2	0.673451657	0.107116191	0.222	0.325	1	0.096634514	0.201565008	0.412	0.286	1	NA	2453	1571
Prkcd	NA	NA	NA	NA	NA	0.030859428	0.139860947	0.529	0.32	1	NA	NA	1328
Tkt	0.26423381	0.280005932	0.778	0.762	1	0.390118558	0.157131195	0.824	0.759	1	NA	3493	1414
Pinx1	0.318699838	0.374019577	0.222	0.125	1	0.381660979	0.164295304	0.265	0.203	1	NA	3717	1445
Ska3	0.393649979	-0.14174623	0.222	0.312	1	NA	NA	NA	NA	NA	NA	1629	NA
Spata13	0.032107231	0.296086913	0.444	0.175	1	NA	NA	NA	NA	NA	NA	3533	NA
Esd	0.200916696	0.31277117	0.444	0.275	1	0.002041214	0.290621928	0.529	0.283	1	NA	3583	1842
Lcp1	0.011107961	0.620123766	1	0.887	1	0.010348304	0.297798054	1	0.931	1	NA	3917	1850
Tsc22d1	0.692079611	-0.216797133	0.333	0.338	1	0.063131356	-0.216798634	0.147	0.264	1	NA	901	223
Dnajc15	0.669735425	0.211592406	0.333	0.3	1	0.364530157	0.19465559	0.324	0.254	1	NA	3211	1539
Naa16	0.198827452	-0.11588607	0	0.162	1	NA	NA	NA	NA	NA	NA	2050	NA
Sugt1	0.002387514	0.304419717	0.444	0.1	1	NA	NA	NA	NA	NA	NA	3561	NA
Scara5	0.003238365	0.129568186	0.111	0	1	NA	NA	NA	NA	NA	NA	2683	NA
Esco2	0.220057932	-0.114097133	0	0.15	1	NA	NA	NA	NA	NA	NA	2080	NA
Bnip3l	NA	NA	NA	NA	NA	0.15048458	-0.219780325	0.676	0.754	1	NA	NA	214
Ppp2r2a	0.034698037	-0.383028569	0.111	0.5	1	NA	NA	NA	NA	NA	NA	278	NA
Bora	0.13163855	-0.175972788	0	0.212	1	NA	NA	NA	NA	NA	NA	1244	NA
Itm2b	8.1567612449675e-05	1.104979519	1	0.963	1	7.25943126619235e-06	0.67288524	1	0.939	0.173014025	Itm2b	3980	1996
Sucla2	0.307851395	-0.176754578	0.222	0.4	1	0.509270812	-0.100665544	0.353	0.384	1	NA	1237	1067
Uchl3	0.683247873	-0.156698168	0.333	0.35	1	NA	NA	NA	NA	NA	NA	1456	NA
Rbm26	0.146125573	-0.207397922	0	0.2	1	NA	NA	NA	NA	NA	NA	972	NA
Fbxl3	0.146125573	-0.191955825	0	0.2	1	NA	NA	NA	NA	NA	NA	1100	NA
Dnajc3	0.064582214	-0.37718164	0.333	0.575	1	NA	NA	NA	NA	NA	NA	291	NA
Mbnl2	1	-0.113643755	0.444	0.388	1	NA	NA	NA	NA	NA	NA	2091	NA
Nipbl	0.269059882	-0.164328149	0.111	0.262	1	NA	NA	NA	NA	NA	NA	1364	NA
Fyb	0.100359678	-0.376012547	0.222	0.5	1	NA	NA	NA	NA	NA	NA	293	NA
Dad1	0.541316442	0.184773075	0.556	0.613	1	NA	NA	NA	NA	NA	NA	3073	NA
Haus4	0.131645533	-0.153255356	0	0.212	1	NA	NA	NA	NA	NA	NA	1500	NA
Fbxo4	0.269410449	-0.110080221	0	0.125	1	NA	NA	NA	NA	NA	NA	2151	NA
Acin1	0.14910083	-0.317809312	0.667	0.8	1	NA	NA	NA	NA	NA	NA	417	NA
Psmb5	0.324360384	-0.136724273	0.333	0.475	1	NA	NA	NA	NA	NA	NA	1703	NA
Pabpn1	0.620755332	-0.158316793	0.667	0.738	1	NA	NA	NA	NA	NA	NA	1437	NA
Golph3	0.085407353	-0.236792243	0.111	0.375	1	NA	NA	NA	NA	NA	NA	769	NA
Zfr	0.052585707	-0.265846788	0.111	0.412	1	0.036349085	-0.174238028	0.206	0.379	1	NA	610	403
Sub1	0.058226269	-0.514725283	0.444	0.825	1	0.01920699	-0.356785289	0.706	0.799	1	NA	121	46
Dcaf11	NA	NA	NA	NA	NA	0.00571072	0.134185538	0.353	0.17	1	NA	NA	1301
Ripk3	0.101381283	0.387715176	0.333	0.15	1	0.001482433	0.3084274	0.382	0.182	1	NA	3743	1864
Sdr39u1	NA	NA	NA	NA	NA	0.402805269	-0.102218823	0.235	0.272	1	NA	NA	1047
Tars	0.751367669	-0.140263846	0.444	0.475	1	0.20186303	0.193330922	0.647	0.572	1	NA	1655	1527
Rai14	0.198827452	-0.150813032	0	0.162	1	NA	NA	NA	NA	NA	NA	1528	NA
Rad1	NA	NA	NA	NA	NA	0.038277513	-0.112370807	0.029	0.156	1	NA	NA	911
Nadk2	0.20613865	-0.197460923	0.111	0.338	1	NA	NA	NA	NA	NA	NA	1050	NA
Mtdh	NA	NA	NA	NA	NA	0.154347509	-0.210767452	0.706	0.785	1	NA	NA	244
Ank	0.198827452	-0.17886282	0	0.162	1	NA	NA	NA	NA	NA	NA	1213	NA
Pabpc1	NA	NA	NA	NA	NA	0.002359262	-0.278571397	1	1	1	NA	NA	108
Ywhaz	0.285145322	-0.249263439	0.889	0.9	1	0.070998998	-0.13963634	0.882	0.91	1	NA	685	646
Rrm2b	0.415781168	0.105380249	0.222	0.125	1	NA	NA	NA	NA	NA	NA	2425	NA
Atp6v1c1	0.378322976	-0.173935217	0.222	0.35	1	0.188736639	-0.114587043	0.235	0.33	1	NA	1261	882
Lrp12	0.24772816	-0.221471157	0.222	0.438	1	0.102555181	-0.183300172	0.382	0.489	1	NA	862	357
Oxr1	0.040471917	0.352434906	0.556	0.275	1	NA	NA	NA	NA	NA	NA	3681	NA
Rad21	0.228015201	-0.358855003	0.778	0.887	1	0.469571629	0.101806872	0.971	0.876	1	NA	322	1097
Stk3	0.170382152	0.101268308	0.111	0.025	1	NA	NA	NA	NA	NA	NA	2376	NA
Eif3e	0.178686789	0.262214129	0.778	0.625	1	NA	NA	NA	NA	NA	NA	3432	NA
Eny2	0.216714078	-0.254563016	0.444	0.725	1	0.1175188	-0.194950072	0.471	0.572	1	NA	660	312
Myc	0.019376699	-1.013630881	0.333	0.7	1	0.234370074	-0.183225448	0.588	0.746	1	Myc	8	358
Sqle	0.569894525	-0.151570129	0.556	0.525	1	NA	NA	NA	NA	NA	NA	1519	NA
Mtss1	0.183303539	-0.279609292	0.111	0.3	1	NA	NA	NA	NA	NA	NA	557	NA
Ndufb9	0.574787754	-0.245674322	0.444	0.537	1	0.110849481	-0.234913024	0.441	0.542	1	NA	711	178
Ntaq1	0.366142358	-0.100710515	0	0.088	1	NA	NA	NA	NA	NA	NA	2343	NA
Zhx1	0.126347687	-0.255173712	0.111	0.338	1	NA	NA	NA	NA	NA	NA	658	NA
Tbc1d31	0.583977445	0.265735855	0.222	0.15	1	0.294959724	0.245583075	0.265	0.22	1	NA	3444	1721
Derl1	0.113667174	0.322005041	0.889	0.637	1	NA	NA	NA	NA	NA	NA	3605	NA
Sla	0.107642326	0.213810363	0.444	0.212	1	0.193656757	-0.114418734	0.147	0.246	1	NA	3219	885
Asap1	NA	NA	NA	NA	NA	0.002193289	0.203256601	0.647	0.35	1	NA	NA	1582
Gtse1	0.822259133	-0.195321678	0.222	0.25	1	NA	NA	NA	NA	NA	NA	1067	NA
Zc3h7b	0.118463178	-0.19398591	0	0.225	1	0.019397971	-0.15481749	0.029	0.182	1	NA	1079	522
Rangap1	0.043903034	-0.500055829	0.333	0.637	1	0.059397048	-0.215868343	0.529	0.65	1	NA	129	228
L3mbtl2	NA	NA	NA	NA	NA	0.569542165	0.104413584	0.176	0.156	1	NA	NA	1115
Rbx1	0.18327	0.326074258	0.778	0.575	1	0.068789371	0.174830852	0.735	0.569	1	NA	3615	1475
St13	0.189873022	-0.285613922	0.556	0.762	1	NA	NA	NA	NA	NA	NA	526	NA
Adsl	0.118466361	-0.144472549	0	0.225	1	NA	NA	NA	NA	NA	NA	1604	NA
Syngr1	0.001097617	0.1600267	0.222	0.013	1	NA	NA	NA	NA	NA	NA	2909	NA
Josd1	0.118520093	-0.258812213	0.111	0.388	1	0.364764803	-0.122507765	0.294	0.328	1	NA	637	799
Tomm22	0.289389723	0.230316015	0.667	0.488	1	0.181081778	0.119982945	0.706	0.537	1	NA	3303	1222
Cby1	0.309923978	-0.147930465	0.111	0.262	1	NA	NA	NA	NA	NA	NA	1567	NA
Sh3bp1	0.069433503	0.397161593	0.444	0.2	1	0.293546695	0.231225711	0.265	0.212	1	NA	3755	1678
Samm50	0.51367285	0.307954009	0.333	0.262	1	0.00206767	0.268504406	0.529	0.281	1	NA	3574	1796
C1qtnf6	0.007529728	0.158458193	0.222	0.025	1	NA	NA	NA	NA	NA	NA	2893	NA
Myh9	0.126590376	0.406252909	0.778	0.675	1	0.615856475	-0.126290299	0.647	0.603	1	NA	3767	760
Ndufa6	0.499402325	0.221538918	0.556	0.562	1	0.045414002	0.194395655	0.618	0.473	1	NA	3261	1537
Smdt1	0.718790933	-0.153264072	0.444	0.438	1	NA	NA	NA	NA	NA	NA	1499	NA
Naga	0.562462413	0.123697116	0.111	0.062	1	NA	NA	NA	NA	NA	NA	2636	NA
Slc38a2	0.235066192	-0.186640567	0.556	0.762	1	NA	NA	NA	NA	NA	NA	1143	NA
Srebf2	0.353564955	0.226615765	0.778	0.725	1	0.107520785	-0.143210244	0.824	0.805	1	NA	3291	622
Xrcc6	0.022332333	0.121814836	0.222	0.038	1	NA	NA	NA	NA	NA	NA	2611	NA
Desi1	NA	NA	NA	NA	NA	0.030794753	-0.105111026	0	0.122	1	NA	NA	1004
Hdac7	0.883712848	0.135473722	0.222	0.238	1	NA	NA	NA	NA	NA	NA	2729	NA
Aco2	0.722957907	0.263764786	0.889	0.838	1	0.090667405	0.314413664	0.941	0.855	1	NA	3436	1872
Litaf	0.247352322	0.169244571	0.667	0.45	1	NA	NA	NA	NA	NA	NA	2974	NA
Hapstr1	NA	NA	NA	NA	NA	0.065474801	-0.147799932	0.059	0.17	1	NA	NA	577
Crebbp	0.026031312	0.242064179	0.444	0.15	1	NA	NA	NA	NA	NA	NA	3342	NA
Hes1	0.298153855	-0.172757828	0	0.112	1	NA	NA	NA	NA	NA	NA	1273	NA
Glyr1	0.103383934	-0.303988604	0.444	0.812	1	0.032744629	-0.265262525	0.706	0.748	1	NA	459	129
Cyc1	0.778265142	-0.105833574	0.444	0.462	1	NA	NA	NA	NA	NA	NA	2252	NA
Sharpin	0.001193951	0.140121454	0.333	0.038	1	NA	NA	NA	NA	NA	NA	2765	NA
Maf1	0.556472808	-0.198874655	0.556	0.575	1	NA	NA	NA	NA	NA	NA	1034	NA
Hgh1	0.298298282	-0.21177167	0.222	0.362	1	0.455343036	-0.111799547	0.324	0.36	1	NA	940	917
Dgat1	0.000143477	0.281535353	0.333	0.025	1	NA	NA	NA	NA	NA	NA	3498	NA
Bop1	0.388115439	-0.14999575	0.111	0.212	1	NA	NA	NA	NA	NA	NA	1540	NA
Gpaa1	0.074243947	0.204752451	0.444	0.188	1	0.000463526	0.170052563	0.529	0.246	1	NA	3173	1461
Grina	0.000355703	0.606051407	0.778	0.25	1	NA	NA	NA	NA	NA	NA	3912	NA
Plec	NA	NA	NA	NA	NA	0.006197266	0.264112287	0.618	0.407	1	NA	NA	1786
Gsdmd	0.005990977	0.205065421	0.222	0.025	1	NA	NA	NA	NA	NA	NA	3176	NA
Ly6c2	0.008590588	0.209368819	0.556	0.162	1	0.174943027	0.141661926	0.235	0.159	1	NA	3197	1339
Ly6i	0.000215772	0.262322704	0.333	0.025	1	NA	NA	NA	NA	NA	NA	3433	NA
Cep97	0.341452347	0.130736885	0.222	0.125	1	NA	NA	NA	NA	NA	NA	2692	NA
Chkb	0.05239614	0.182139012	0.333	0.1	1	0.015347007	0.115779005	0.265	0.119	1	NA	3054	1198
Yaf2	0.295681264	0.223231938	0.444	0.312	1	NA	NA	NA	NA	NA	NA	3269	NA
Zcrb1	0.309633288	0.272638127	0.333	0.2	1	0.969997229	0.12448609	0.265	0.267	1	NA	3469	1248
Alcam	0.055612427	0.153240834	0.333	0.112	1	NA	NA	NA	NA	NA	NA	2863	NA
Atg3	0.376954871	0.135138066	0.556	0.412	1	NA	NA	NA	NA	NA	NA	2726	NA
Slc35a5	0.936055037	0.233177503	0.111	0.138	1	0.723709164	0.19970073	0.147	0.137	1	NA	3313	1564
Mcm4	0.176838575	-0.374960527	0.444	0.738	1	0.102351927	-0.239158801	0.706	0.789	1	NA	295	163
Ube2v2	0.050561319	-0.345517144	0.222	0.6	1	NA	NA	NA	NA	NA	NA	358	NA
Nde1	0.964164921	0.211793444	0.222	0.25	1	0.894194234	0.121061766	0.294	0.273	1	NA	3212	1230
Pdxdc1	0.082030327	0.202758104	0.333	0.125	1	NA	NA	NA	NA	NA	NA	3164	NA
Ntan1	0.469025146	-0.130798554	0.111	0.2	1	NA	NA	NA	NA	NA	NA	1785	NA
Parn	0.118466361	-0.175242603	0	0.225	1	NA	NA	NA	NA	NA	NA	1250	NA
B3gnt5	0.353212228	0.129884181	0.222	0.125	1	NA	NA	NA	NA	NA	NA	2687	NA
Naa50	0.073829868	-0.474624897	0.444	0.8	1	0.113536478	-0.229219954	0.765	0.775	1	NA	146	190
Hira	0.03754405	-0.429094393	0.111	0.488	1	0.25930305	-0.110515962	0.353	0.442	1	NA	199	932
Trmt2a	0.346417372	-0.153873371	0.111	0.25	1	NA	NA	NA	NA	NA	NA	1497	NA
Tbc1d23	0.29816888	-0.108133011	0	0.112	1	NA	NA	NA	NA	NA	NA	2204	NA
Nit2	0.243487441	-0.129010661	0	0.138	1	NA	NA	NA	NA	NA	NA	1814	NA
Tomm70a	0.421853339	-0.139834919	0.556	0.637	1	0.086339634	-0.157333652	0.735	0.74	1	NA	1660	508
Tfg	NA	NA	NA	NA	NA	0.011486671	-0.289551016	0.471	0.559	1	NA	NA	97
Lztr1	0.179557699	-0.134860611	0	0.175	1	NA	NA	NA	NA	NA	NA	1731	NA
Sdf2l1	0.045687655	-0.519427049	0.444	0.738	1	0.159222042	-0.200769824	0.765	0.736	1	NA	115	294
Ppil2	0.042151905	0.250828795	0.444	0.188	1	NA	NA	NA	NA	NA	NA	3373	NA
Ncbp2	0.736365858	-0.115041558	0.444	0.55	1	0.717947624	-0.10099012	0.559	0.503	1	NA	2067	1063
Top3b	0.095587898	-0.215860909	0	0.25	1	NA	NA	NA	NA	NA	NA	911	NA
Pak2	0.11233275	-0.297195527	0.222	0.475	1	NA	NA	NA	NA	NA	NA	488	NA
Fgd4	0.007851672	0.276023781	0.444	0.112	1	NA	NA	NA	NA	NA	NA	3478	NA
Tnk2	0.162043539	-0.189965615	0	0.188	1	NA	NA	NA	NA	NA	NA	1113	NA
Arhgap31	0.292745092	0.176196259	0.333	0.212	1	NA	NA	NA	NA	NA	NA	3008	NA
Fyttd1	0.119969627	0.145580991	0.444	0.2	1	NA	NA	NA	NA	NA	NA	2806	NA
Gsk3b	0.247357185	0.268273592	0.556	0.388	1	0.589534764	0.125300257	0.412	0.35	1	NA	3458	1255
Umps	0.219368083	-0.249165725	0.222	0.375	1	0.593990981	-0.1318653	0.441	0.391	1	NA	688	708
Ndufb4	0.014129058	-0.664345028	0.333	0.725	1	0.258028108	-0.168704348	0.647	0.685	1	NA	55	431
Abcc5	0.935544942	0.15258074	0.222	0.25	1	0.000213452	0.284289318	0.382	0.151	1	NA	2857	1834
Muc13	0.422679679	-0.137530945	0.222	0.4	1	0.212217209	-0.241043085	0.353	0.408	1	NA	1693	160
Ap2m1	0.91290527	0.104218465	0.444	0.5	1	0.052004435	0.203741827	0.559	0.4	1	NA	2408	1583
Senp2	0.409796529	-0.130030497	0.111	0.212	1	NA	NA	NA	NA	NA	NA	1800	NA
Tra2b	0.499057835	-0.187458608	0.667	0.825	1	NA	NA	NA	NA	NA	NA	1136	NA
D16Ertd472e	0.243487441	-0.119037142	0	0.138	1	NA	NA	NA	NA	NA	NA	1994	NA
Samsn1	0.101688773	-0.384502758	0.333	0.6	1	0.476655033	-0.192395143	0.5	0.482	1	NA	274	322
Eif4a2	0.24180928	0.195878922	0.667	0.4	1	NA	NA	NA	NA	NA	NA	3135	NA
Atp5pf	NA	NA	NA	NA	NA	0.110363409	-0.176230384	0.676	0.725	1	NA	NA	391
App	NA	NA	NA	NA	NA	0.409307123	0.100497789	0.471	0.376	1	NA	NA	1083
Ets2	0.006352006	0.257412344	0.333	0.062	1	NA	NA	NA	NA	NA	NA	3405	NA
Kpna1	0.133822728	0.129385852	0.444	0.212	1	NA	NA	NA	NA	NA	NA	2680	NA
Brwd1	0.146129403	-0.176594396	0	0.2	1	NA	NA	NA	NA	NA	NA	1241	NA
Runx1	0.740696427	0.215949384	0.556	0.6	1	0.435472875	0.141434089	0.647	0.568	1	NA	3232	1338
Son	NA	NA	NA	NA	NA	0.448072281	-0.114005629	0.824	0.788	1	NA	NA	889
Gart	0.529710221	-0.168946091	0.444	0.525	1	0.021584606	-0.269368566	0.412	0.592	1	NA	1307	118
Tmem50b	0.172674438	-0.224861576	0.111	0.312	1	0.261699956	-0.165327401	0.265	0.32	1	NA	832	451
Ifnar1	0.453172061	-0.129473296	0.111	0.225	1	NA	NA	NA	NA	NA	NA	1808	NA
Ifnar2	NA	NA	NA	NA	NA	0.442944339	-0.105919261	0.382	0.441	1	NA	NA	992
Sod1	0.188144205	0.279103835	0.778	0.7	1	0.016215318	0.192161034	1	0.783	1	NA	3491	1520
Tuba1b	0.418107057	-0.237244392	0.889	1	1	NA	NA	NA	NA	NA	NA	766	NA
Tmbim6	0.00214932	0.714403163	1	0.963	1	0.000162024	0.479026735	1	0.958	1	NA	3945	1976
Racgap1	0.178080697	-0.285690222	0.222	0.4	1	0.138754543	-0.179768097	0.324	0.416	1	NA	525	376
Smarcd1	0.387546713	-0.149442746	0.111	0.225	1	0.170211328	-0.123368811	0.147	0.241	1	NA	1548	787
Cox14	0.631961531	-0.130157963	0.333	0.375	1	0.009445922	-0.218477296	0.294	0.469	1	NA	1795	218
Cers5	0.377489785	0.290954067	0.222	0.125	1	5.24310467259984e-07	0.389656891	0.471	0.154	0.012495891	NA	3522	1939
Larp4	0.17862861	-0.209305516	0.333	0.55	1	0.55051556	-0.144315469	0.559	0.558	1	NA	957	609
Dip2b	0.562380815	-0.110721143	0.111	0.188	1	NA	NA	NA	NA	NA	NA	2140	NA
Atf1	0.063897222	-0.294997751	0.111	0.475	1	0.020867212	-0.224112059	0.265	0.431	1	NA	495	200
Prr13	0.095342726	0.625970699	0.889	0.725	1	0.500797218	-0.125134434	0.559	0.592	1	NA	3919	771
Tarbp2	0.080266636	0.134331582	0.222	0.062	1	NA	NA	NA	NA	NA	NA	2719	NA
Cdkn1a	0.08427057	-0.609275477	0.333	0.537	1	0.059874247	-0.283917575	0.471	0.545	1	NA	68	100
Nus1	0.118684848	-0.398279912	0.222	0.462	1	0.052255566	-0.207198682	0.382	0.49	1	NA	242	263
Akirin1	0.130069602	0.306991076	0.778	0.575	1	0.016463733	0.241510844	0.676	0.534	1	NA	3572	1709
Gtf2ird1	0.308586086	0.259761216	0.333	0.188	1	0.015401813	0.234936778	0.353	0.186	1	NA	3417	1689
Noct	0.127068171	0.513280023	0.667	0.525	1	0.360070311	0.16553145	0.559	0.532	1	NA	3858	1450
Abcc1	0.167669726	-0.40579523	0.333	0.537	1	0.457729226	-0.144107529	0.529	0.556	1	NA	230	612
Rfc2	0.03344537	-0.37352027	0.111	0.5	1	0.188991224	-0.132697893	0.382	0.441	1	NA	298	704
Denr	0.421173084	-0.147597109	0.333	0.412	1	0.128802543	-0.164101103	0.294	0.376	1	NA	1569	460
Prmt5	0.093998637	-0.301099943	0.222	0.488	1	0.178396322	-0.123805078	0.441	0.495	1	NA	473	783
Nagpa	0.172717088	-0.269498844	0.222	0.525	1	NA	NA	NA	NA	NA	NA	591	NA
Ivns1abp	0.01067105	-0.5313379	0.222	0.713	1	0.114038341	-0.184617881	0.618	0.68	1	NA	107	350
Rpp14	0.022956569	-0.377955101	0	0.4	1	0.199109774	-0.184109468	0.382	0.421	1	NA	287	353
Slc38a1	0.061983661	-0.534363992	0.444	0.713	1	0.289329691	-0.155588252	0.765	0.717	1	NA	105	519
Bsg	0.093547503	0.488570167	0.778	0.688	1	NA	NA	NA	NA	NA	NA	3839	NA
Acy1	0.39683451	-0.155417812	0.111	0.238	1	NA	NA	NA	NA	NA	NA	1479	NA
Pisd	0.198832517	-0.117776868	0	0.162	1	NA	NA	NA	NA	NA	NA	2011	NA
Tpi1	0.43381557	0.312885676	0.889	0.925	1	NA	NA	NA	NA	NA	NA	3586	NA
Pigx	0.035050013	0.341101433	0.667	0.288	1	0.001384279	0.169862631	0.588	0.293	1	NA	3657	1460
Slc22a3	0.243487441	-0.228073597	0	0.138	1	NA	NA	NA	NA	NA	NA	810	NA
Acat2	0.249653232	0.111225551	0.778	0.562	1	NA	NA	NA	NA	NA	NA	2503	NA
Chd1	0.015338259	-0.394733126	0	0.438	1	NA	NA	NA	NA	NA	NA	249	NA
Phf10	0.192122868	-0.24425345	0.444	0.725	1	0.081557325	-0.177828819	0.647	0.732	1	NA	722	389
Hcfc1r1	NA	NA	NA	NA	NA	0.002505494	0.114857931	0.265	0.1	1	NA	NA	1187
Tnfrsf21	0.569861365	0.109019409	0.444	0.375	1	0.001325531	0.187304336	0.676	0.395	1	NA	2471	1506
Cdc5l	0.500604767	0.138212467	0.444	0.35	1	NA	NA	NA	NA	NA	NA	2751	NA
Mrpl14	0.052739578	0.265982715	0.444	0.188	1	0.000721842	0.140003989	0.382	0.154	1	NA	3445	1329
Slc29a1	0.207705929	-0.314804193	0.222	0.375	1	0.007829484	-0.279434392	0.265	0.469	1	NA	428	106
Fbxl17	0.193443281	0.207095221	0.222	0.088	1	NA	NA	NA	NA	NA	NA	3186	NA
Ptk7	0.243493579	-0.125430503	0	0.138	1	NA	NA	NA	NA	NA	NA	1888	NA
Cnpy3	0.055808793	0.323305001	0.889	0.525	1	0.101875652	0.188884811	0.618	0.461	1	NA	3607	1511
Ubr2	0.583257654	0.101258394	0.333	0.262	1	NA	NA	NA	NA	NA	NA	2375	NA
Treml1	0.059888306	0.103498121	0.111	0.013	1	NA	NA	NA	NA	NA	NA	2397	NA
Brd4	0.06737044	0.31678563	0.889	0.55	1	0.093269568	0.200986564	0.765	0.635	1	NA	3595	1570
Ppil1	0.30785409	-0.164095624	0.222	0.4	1	NA	NA	NA	NA	NA	NA	1368	NA
Pi16	0.127946053	0.210571814	0.222	0.075	1	NA	NA	NA	NA	NA	NA	3206	NA
Mtch1	0.108730443	-0.352903274	0.333	0.55	1	NA	NA	NA	NA	NA	NA	338	NA
Pim1	0.255379145	-0.27278816	0.778	0.887	1	0.420384279	-0.160721915	0.853	0.868	1	NA	580	489
Glo1	NA	NA	NA	NA	NA	0.00055516	0.120556776	0.471	0.196	1	NA	NA	1224
Akap8	0.519107204	-0.11427833	0.111	0.2	1	NA	NA	NA	NA	NA	NA	2075	NA
Lpin2	0.08569131	-0.234130643	0	0.262	1	NA	NA	NA	NA	NA	NA	784	NA
Emilin2	0.212098587	0.169062188	0.889	0.738	1	NA	NA	NA	NA	NA	NA	2973	NA
Smchd1	NA	NA	NA	NA	NA	0.265429107	-0.111607781	0.294	0.36	1	NA	NA	921
Dpy30	0.035304862	-0.526058583	0.444	0.725	1	NA	NA	NA	NA	NA	NA	110	NA
Spast	0.38443801	-0.164840017	0.222	0.312	1	0.13387084	0.143353718	0.382	0.265	1	NA	1356	1349
Yipf4	0.326907041	-0.183294758	0.222	0.338	1	NA	NA	NA	NA	NA	NA	1167	NA
Strn	0.085686498	-0.18589163	0	0.262	1	NA	NA	NA	NA	NA	NA	1146	NA
Eif2ak2	0.162421031	0.17141755	0.444	0.238	1	NA	NA	NA	NA	NA	NA	2987	NA
Man2a1	NA	NA	NA	NA	NA	0.185120091	0.102682714	0.706	0.534	1	NA	NA	1104
Vapa	NA	NA	NA	NA	NA	0.193694124	-0.146136002	0.794	0.725	1	NA	NA	593
Hnrnpll	0.223340463	0.141070874	0.667	0.475	1	NA	NA	NA	NA	NA	NA	2771	NA
Ralbp1	0.072183377	0.316457024	0.778	0.512	1	0.07712568	0.161361874	0.735	0.569	1	NA	3593	1428
Srsf7	0.033505314	-0.470722562	0.444	0.7	1	0.074719943	-0.220037541	0.647	0.619	1	NA	150	213
Ndufv2	0.082472946	-0.35443847	0.444	0.637	1	NA	NA	NA	NA	NA	NA	332	NA
Lrpprc	0.118660557	-0.26707684	0.111	0.35	1	NA	NA	NA	NA	NA	NA	601	NA
Atp6v0c	0.020209462	0.456068991	1	0.863	1	0.000290418	0.329425637	1	0.883	1	NA	3812	1891
Rhoq	0.002851625	-0.617660209	0	0.575	1	0.070016484	-0.144821513	0.353	0.547	1	NA	66	603
Cript	NA	NA	NA	NA	NA	0.034130741	-0.115026785	0.059	0.211	1	NA	NA	877
Mcfd2	NA	NA	NA	NA	NA	0.397940695	-0.10540686	0.471	0.494	1	NA	NA	1001
Hagh	0.357021937	-0.149089313	0.111	0.225	1	NA	NA	NA	NA	NA	NA	1552	NA
C3	0.012271295	0.623987634	0.444	0.138	1	0.012373044	0.209705922	0.235	0.103	1	NA	3918	1601
Telo2	0.146129403	-0.135592845	0	0.2	1	NA	NA	NA	NA	NA	NA	1716	NA
Nme4	0.220057932	-0.141523067	0	0.15	1	0.209727502	-0.10542616	0.088	0.164	1	NA	1633	1000
Axin1	0.048437568	-0.251820123	0	0.325	1	0.305633009	-0.107127816	0.206	0.254	1	NA	673	972
Luc7l	0.157235212	-0.353278107	0.444	0.637	1	0.121379562	-0.179819874	0.647	0.638	1	NA	336	375
Cuta	0.508477097	0.110262222	0.556	0.562	1	NA	NA	NA	NA	NA	NA	2482	NA
Plin3	0.064534328	0.876594758	0.778	0.5	1	2.63022685670288e-08	0.831539189	0.912	0.505	0.000626862	Plin3	3967	2003
Rfx2	0.366123633	-0.107337102	0	0.088	1	NA	NA	NA	NA	NA	NA	2220	NA
Uqcc2	0.243493579	-0.130246036	0	0.138	1	0.233783746	-0.109916968	0.088	0.153	1	NA	1793	941
Snrpc	0.685416905	-0.194176738	0.444	0.438	1	0.222476737	-0.140333692	0.412	0.468	1	NA	1076	642
Taf11	0.633455218	-0.157205923	0.333	0.338	1	0.097748111	-0.165039744	0.265	0.346	1	NA	1454	455
Anks1	NA	NA	NA	NA	NA	0.32077891	0.163774418	0.441	0.389	1	NA	NA	1441
Fkbp5	0.181511661	-0.178649137	0.111	0.375	1	0.009684777	-0.235373055	0.265	0.442	1	NA	1215	175
Cul2	0.536376535	-0.101976653	0.222	0.3	1	NA	NA	NA	NA	NA	NA	2328	NA
Cox7a2l	0.221607356	0.49708793	0.667	0.625	1	0.186025374	-0.18190658	0.676	0.662	1	NA	3846	364
Polr2d	0.510410983	0.138182306	0.444	0.637	1	0.995443622	0.193060563	0.618	0.641	1	NA	2750	1525
Slc39a6	0.318572622	-0.14599874	0.111	0.262	1	0.140497723	-0.123947594	0.235	0.357	1	NA	1590	779
Elp2	0.115255164	-0.328472022	0.556	0.675	1	0.036737382	-0.161829155	0.5	0.658	1	NA	393	482
Mapre2	0.405026298	-0.174146058	0.333	0.45	1	0.382683633	0.11024293	0.5	0.421	1	NA	1259	1158
Myo1f	0.182256808	0.269208598	0.667	0.462	1	0.013807053	0.262074571	0.588	0.418	1	NA	3462	1779
Pfdn6	0.183306507	-0.264533965	0.111	0.3	1	0.53552543	-0.101072297	0.265	0.291	1	NA	612	1060
Wdr46	0.367026973	-0.141193465	0.111	0.225	1	NA	NA	NA	NA	NA	NA	1642	NA
Rnf138	0.264625174	0.238243094	0.111	0.338	1	0.655095469	0.284441243	0.382	0.304	1	NA	3327	1835
Ring1	0.018579127	0.137383761	0.333	0.075	1	NA	NA	NA	NA	NA	NA	2745	NA
Slc39a7	0.890748122	0.127064659	0.222	0.288	1	0.038919708	0.302638797	0.471	0.346	1	NA	2665	1857
Brd2	NA	NA	NA	NA	NA	0.153247702	-0.157663182	0.735	0.746	1	NA	NA	502
Psmb8	0.500609712	0.173255783	0.444	0.35	1	0.220683338	0.181395869	0.471	0.381	1	NA	2991	1491
Hspa9	0.606710207	-0.227268763	0.778	0.738	1	0.225984088	-0.19489255	0.765	0.794	1	NA	816	313
Etf1	0.19967984	-0.247713063	0.333	0.6	1	NA	NA	NA	NA	NA	NA	696	NA
Nelfe	0.000768147	0.572609854	0.556	0.138	1	0.000181143	0.38367063	0.412	0.17	1	NA	3897	1937
Stard4	0.524874618	0.227906398	0.444	0.4	1	0.000270573	0.319385027	0.618	0.331	1	NA	3297	1881
Bin1	0.32902565	-0.221228499	0.222	0.362	1	NA	NA	NA	NA	NA	NA	866	NA
Ercc3	0.179553088	-0.123038105	0	0.175	1	NA	NA	NA	NA	NA	NA	1926	NA
Csnk2b	NA	NA	NA	NA	NA	0.209107513	-0.129228559	0.265	0.33	1	NA	NA	728
Bag6	0.187201117	0.248861229	0.667	0.45	1	0.396341581	0.157084171	0.471	0.432	1	NA	3366	1413
Prrc2a	0.393311862	0.129034852	0.333	0.238	1	NA	NA	NA	NA	NA	NA	2677	NA
Ltb	0.184358599	0.107839728	0.111	0.025	1	NA	NA	NA	NA	NA	NA	2462	NA
Tnf	0.269410449	-0.130847888	0	0.125	1	NA	NA	NA	NA	NA	NA	1784	NA
Riok3	0.144503543	0.347060123	0.556	0.375	1	0.564195417	0.18941776	0.382	0.37	1	NA	3669	1513
Dhx16	0.9315873	0.159126586	0.222	0.288	1	0.805480576	0.115037479	0.324	0.291	1	NA	2900	1190
Impact	NA	NA	NA	NA	NA	0.01970162	-0.146520807	0.029	0.19	1	NA	NA	590
Gnl1	0.198832517	-0.150773394	0	0.162	1	NA	NA	NA	NA	NA	NA	1529	NA
Nr3c1	0.279240475	0.260148035	0.556	0.362	1	0.308334868	0.171276237	0.412	0.354	1	NA	3420	1463
Mrps18b	0.524610315	-0.126874119	0.222	0.325	1	NA	NA	NA	NA	NA	NA	1854	NA
Arap3	0.258789988	0.101448837	0.222	0.1	1	NA	NA	NA	NA	NA	NA	2378	NA
Diaph1	0.02903991	-0.376669792	0.111	0.475	1	NA	NA	NA	NA	NA	NA	292	NA
Dcp2	0.043925636	-0.320335863	0.111	0.438	1	NA	NA	NA	NA	NA	NA	410	NA
Ik	0.40613878	-0.124734703	0.333	0.537	1	NA	NA	NA	NA	NA	NA	1903	NA
Ap3s1	0.410287195	0.167054769	1	0.938	1	0.000435926	0.368614445	1	0.949	1	NA	2962	1922
Lars	0.146121743	-0.158022014	0	0.2	1	NA	NA	NA	NA	NA	NA	1442	NA
Tcerg1	0.460336879	-0.133607768	0.222	0.288	1	NA	NA	NA	NA	NA	NA	1751	NA
Smad4	0.246754591	-0.180010175	0.111	0.275	1	NA	NA	NA	NA	NA	NA	1202	NA
Sec11c	0.499107501	-0.135951086	0.556	0.65	1	NA	NA	NA	NA	NA	NA	1713	NA
Pmaip1	0.940930696	0.110308336	0.444	0.462	1	NA	NA	NA	NA	NA	NA	2483	NA
Afg3l2	0.769882691	-0.108536232	0.222	0.238	1	NA	NA	NA	NA	NA	NA	2195	NA
Lox	0.330217624	-0.15868436	0	0.1	1	0.17823909	-0.169262469	0.029	0.1	1	NA	1433	429
Snx24	0.415880895	0.181397324	0.333	0.225	1	NA	NA	NA	NA	NA	NA	3046	NA
Ppic	0.405404126	-0.156012638	0.222	0.375	1	NA	NA	NA	NA	NA	NA	1467	NA
Ptpn2	0.1989973	-0.233156716	0.222	0.4	1	NA	NA	NA	NA	NA	NA	790	NA
Me2	0.218728533	-0.261595024	0.333	0.55	1	NA	NA	NA	NA	NA	NA	623	NA
Mbd1	0.72818064	-0.131486554	0.333	0.338	1	NA	NA	NA	NA	NA	NA	1775	NA
Csnk1a1	0.205058903	-0.386504297	0.556	0.688	1	NA	NA	NA	NA	NA	NA	266	NA
Pcyox1l	0.345707271	-0.203622987	0.222	0.375	1	NA	NA	NA	NA	NA	NA	1002	NA
Nars	0.128900875	-0.31247374	0.333	0.613	1	NA	NA	NA	NA	NA	NA	433	NA
Fech	0.37523348	0.266158705	0.333	0.225	1	0.133389919	0.211910428	0.294	0.195	1	NA	3447	1607
Lmnb1	0.215259866	-0.282790166	0.333	0.562	1	0.161971688	-0.180054128	0.529	0.603	1	NA	539	373
Slc12a2	0.179557699	-0.131222841	0	0.175	1	NA	NA	NA	NA	NA	NA	1777	NA
Isoc1	0.198827452	-0.109041497	0	0.162	1	NA	NA	NA	NA	NA	NA	2182	NA
Rps14	NA	NA	NA	NA	NA	0.000967395	-0.372118472	0.971	0.95	1	NA	NA	37
Cd74	NA	NA	NA	NA	NA	0.1560039	-0.168012175	0	0.056	1	NA	NA	435
Tcof1	0.165399364	-0.243766967	0.556	0.713	1	0.120440888	-0.177841682	0.735	0.695	1	NA	731	388
Csf1r	0.198832517	-0.204464961	0	0.162	1	NA	NA	NA	NA	NA	NA	994	NA
Psat1	0.54526239	-0.261858481	0.556	0.662	1	NA	NA	NA	NA	NA	NA	622	NA
Cndp2	0.100952185	0.241243901	0.556	0.338	1	0.032563353	0.100300606	0.5	0.297	1	NA	3340	1081
Cyb5a	0.470551474	0.139844145	0.667	0.662	1	NA	NA	NA	NA	NA	NA	2761	NA
Asrgl1	0.220063503	-0.111066154	0	0.15	1	NA	NA	NA	NA	NA	NA	2137	NA
Anxa1	0.025079254	1.205095525	0.667	0.312	1	0.000492535	0.53616036	0.706	0.408	1	Anxa1	3985	1986
Incenp	0.696477836	-0.128626995	0.444	0.438	1	NA	NA	NA	NA	NA	NA	1818	NA
Fth1	NA	NA	NA	NA	NA	3.14695996958944e-05	-0.491835985	0.971	0.984	0.75001497	NA	NA	15
Tmem138	0.243487441	-0.118061588	0	0.138	1	NA	NA	NA	NA	NA	NA	2007	NA
Tmem216	0.00401747	0.400812134	0.444	0.1	1	0.000393945	0.218959342	0.265	0.087	1	NA	3761	1634
Ms4a2	0.756969643	-0.506983811	0.111	0.138	1	0.303388242	-0.171078457	0.029	0.076	1	NA	125	414
Ms4a3	0.016668074	0.696979509	0.889	0.562	1	4.53972993179063e-09	0.682446803	0.971	0.65	0.000108195	Ms4a3	3942	1998
Mrpl16	0.16204774	-0.175498776	0	0.188	1	NA	NA	NA	NA	NA	NA	1248	NA
Fam111a	0.06484596	0.276368201	0.889	0.725	1	NA	NA	NA	NA	NA	NA	3481	NA
Zfp91	0.065556336	-0.271048153	0.222	0.6	1	NA	NA	NA	NA	NA	NA	584	NA
Lpxn	0.13163855	-0.218051297	0	0.212	1	0.071013197	-0.12020254	0.029	0.132	1	NA	896	827
Rfk	0.188327306	-0.245874311	0.222	0.4	1	0.198589254	-0.139325504	0.294	0.362	1	NA	708	647
Ostf1	0.55767023	-0.171570304	0.444	0.488	1	NA	NA	NA	NA	NA	NA	1284	NA
Carnmt1	0.170280098	-0.25337917	0.222	0.425	1	NA	NA	NA	NA	NA	NA	666	NA
Ccdc86	0.157553495	-0.201763376	0.111	0.35	1	0.105869419	-0.185923548	0.324	0.404	1	NA	1011	347
Prpf19	0.357494241	-0.199194708	0.333	0.425	1	NA	NA	NA	NA	NA	NA	1031	NA
Ddb1	0.859401608	-0.128034913	0.556	0.575	1	NA	NA	NA	NA	NA	NA	1830	NA
Rtn3	0.44920619	0.150572653	1	0.825	1	0.180605618	0.128846962	0.941	0.863	1	NA	2845	1271
Naa40	0.598288502	0.132428567	0.333	0.3	1	NA	NA	NA	NA	NA	NA	2706	NA
Otub1	0.220063503	-0.121700356	0	0.15	1	NA	NA	NA	NA	NA	NA	1949	NA
Atg2a	0.54153374	0.204529379	0.111	0.062	1	NA	NA	NA	NA	NA	NA	3170	NA
Lipa	0.903658426	-0.109639719	0.222	0.225	1	0.011818363	0.130845298	0.441	0.236	1	NA	2163	1280
Ak3	0.293136593	-0.168253468	0.111	0.25	1	NA	NA	NA	NA	NA	NA	1318	NA
Rcl1	0.048852551	-0.454745653	0.222	0.575	1	0.002347072	-0.407135143	0.5	0.64	1	NA	168	25
Snx15	0.489008357	0.236860354	0.333	0.238	1	0.257896207	0.19812877	0.265	0.199	1	NA	3320	1553
Dpf2	0.158850832	0.49897851	0.556	0.362	1	0.164501956	0.359160558	0.5	0.373	1	NA	3848	1917
Pola2	0.314250281	-0.231849686	0.333	0.462	1	NA	NA	NA	NA	NA	NA	795	NA
Coro1b	0.009707011	0.462447174	0.778	0.425	1	NA	NA	NA	NA	NA	NA	3820	NA
Eif1ad	0.243946904	-0.398128959	0.444	0.537	1	0.006604923	-0.359827879	0.588	0.672	1	NA	243	44
Chka	0.099872525	0.200342792	0.444	0.212	1	NA	NA	NA	NA	NA	NA	3152	NA
Banf1	0.417384592	-0.245875831	0.889	0.85	1	0.064625529	-0.235694602	0.882	0.867	1	NA	707	174
Tmem134	0.562962121	0.154134495	0.444	0.35	1	NA	NA	NA	NA	NA	NA	2868	NA
Sf3b2	0.513789	-0.130743004	0.444	0.625	1	0.285930428	-0.106510567	0.471	0.563	1	NA	1786	980
Cdk2ap2	0.002671814	0.576561297	0.778	0.312	1	0.001006769	0.280351782	0.647	0.389	1	NA	3900	1819
Acy3	0.003238365	0.110958192	0.111	0	1	NA	NA	NA	NA	NA	NA	2494	NA
Yif1a	0.118463178	-0.150088916	0	0.225	1	NA	NA	NA	NA	NA	NA	1537	NA
Aldh3b1	0.00018854	0.206408252	0.333	0.025	1	0.023242735	0.165950206	0.176	0.071	1	NA	3181	1452
Rce1	0.367023002	-0.126668871	0.111	0.225	1	NA	NA	NA	NA	NA	NA	1859	NA
Minpp1	0.150876779	-0.285787865	0.222	0.512	1	0.158501381	-0.176111105	0.471	0.508	1	NA	524	394
Mrpl11	0.16204774	-0.139120421	0	0.188	1	NA	NA	NA	NA	NA	NA	1669	NA
Ppp6r3	0.329028496	-0.155645418	0.222	0.362	1	NA	NA	NA	NA	NA	NA	1473	NA
Drap1	0.163541939	-0.207798221	0.222	0.537	1	0.245840209	-0.130959192	0.412	0.498	1	NA	970	715
Vldlr	0.297187573	0.104250563	0.111	0.038	1	NA	NA	NA	NA	NA	NA	2409	NA
Rnaseh2c	0.096447493	0.238583913	0.444	0.225	1	NA	NA	NA	NA	NA	NA	3329	NA
Ehbp1l1	0.048098968	0.255755725	0.667	0.362	1	NA	NA	NA	NA	NA	NA	3396	NA
Capn1	0.042155315	0.472244437	0.444	0.188	1	0.006445852	0.194736267	0.382	0.19	1	NA	3827	1540
Men1	0.47221155	-0.132915934	0.222	0.325	1	NA	NA	NA	NA	NA	NA	1760	NA
Map4k2	0.61993978	0.17763809	0.222	0.188	1	NA	NA	NA	NA	NA	NA	3017	NA
Sf1	0.161833159	-0.396328333	0.556	0.85	1	0.157666262	-0.208658704	0.824	0.855	1	NA	245	255
Prdx5	0.000118046	1.058882189	0.889	0.475	1	1.29269571734212e-06	0.475577463	0.912	0.513	0.030808817	NA	3976	1974
Esrra	0.000940474	0.116897579	0.222	0.013	1	NA	NA	NA	NA	NA	NA	2555	NA
Bad	0.068544254	-0.297221302	0	0.288	1	NA	NA	NA	NA	NA	NA	487	NA
Vegfb	0.993551144	0.116076909	0.333	0.338	1	NA	NA	NA	NA	NA	NA	2547	NA
Fermt3	0.612410866	0.11993747	0.556	0.55	1	NA	NA	NA	NA	NA	NA	2594	NA
Stip1	0.094460399	-0.413246154	0.444	0.662	1	0.021974749	-0.323683747	0.529	0.695	1	NA	220	65
Rcor2	0.198827452	-0.117069152	0	0.162	1	NA	NA	NA	NA	NA	NA	2024	NA
Mark2	0.637158274	0.207801437	0.556	0.5	1	NA	NA	NA	NA	NA	NA	3189	NA
Smc3	0.209093473	0.382820779	0.778	0.738	1	0.33358138	0.136058778	0.765	0.815	1	NA	3735	1310
Pdcd4	0.146129403	-0.199224373	0	0.2	1	NA	NA	NA	NA	NA	NA	1030	NA
Zdhhc6	0.645688007	-0.141064554	0.222	0.262	1	NA	NA	NA	NA	NA	NA	1645	NA
Vti1a	0.366132996	-0.116095968	0	0.088	1	NA	NA	NA	NA	NA	NA	2045	NA
Tcf7l2	0.930779144	0.244333421	0.111	0.112	1	NA	NA	NA	NA	NA	NA	3352	NA
Hhex	NA	NA	NA	NA	NA	0.087247638	-0.116609551	0.088	0.195	1	NA	NA	861
Cep55	0.318572622	-0.149372484	0.111	0.262	1	NA	NA	NA	NA	NA	NA	1549	NA
Eif3a	0.078441166	-0.366461107	0.333	0.738	1	NA	NA	NA	NA	NA	NA	314	NA
Prdx3	0.294339402	-0.277843696	0.444	0.588	1	0.201635212	-0.179186925	0.588	0.601	1	NA	565	380
Hells	NA	NA	NA	NA	NA	0.062311949	-0.126244364	0.118	0.264	1	NA	NA	761
Ccnj	0.56245361	0.104729794	0.111	0.062	1	NA	NA	NA	NA	NA	NA	2416	NA
Tm9sf3	0.309259744	-0.181232953	0.778	0.825	1	NA	NA	NA	NA	NA	NA	1189	NA
Lcor	0.006720868	0.195345821	0.222	0.025	1	NA	NA	NA	NA	NA	NA	3133	NA
Mxi1	0.005684365	0.389498745	0.778	0.312	1	0.000326291	0.264206429	0.588	0.299	1	NA	3748	1787
Xpnpep1	0.133689442	0.529940281	0.556	0.35	1	0.00045878	0.468725144	0.706	0.431	1	NA	3868	1973
Maoa	0.167983043	0.352951622	0.333	0.175	1	0.000445276	0.297857591	0.471	0.207	1	NA	3682	1851
Fundc1	0.076703978	-0.212962464	0	0.275	1	NA	NA	NA	NA	NA	NA	926	NA
Gk	0.261351986	-0.16266203	0.111	0.262	1	0.023687139	-0.184125558	0.118	0.283	1	NA	1386	352
Slk	0.766891007	0.121976271	0.222	0.3	1	0.093177454	0.221137799	0.471	0.33	1	NA	2612	1645
Sfr1	0.458708529	0.295866988	0.778	0.662	1	NA	NA	NA	NA	NA	NA	3531	NA
Gsto1	0.75831976	0.122793907	0.889	0.775	1	0.110443309	0.194910367	0.971	0.825	1	NA	2624	1541
Casp7	NA	NA	NA	NA	NA	0.021688656	0.112511549	0.353	0.18	1	NA	NA	1173
Nhlrc2	0.359038592	-0.174740958	0.222	0.325	1	NA	NA	NA	NA	NA	NA	1256	NA
Slc18a2	0.179553088	-0.359259394	0	0.175	1	0.062899926	-0.190227846	0	0.093	1	NA	321	325
Btbd1	0.501546846	0.204528097	0.444	0.338	1	0.17886809	0.192507809	0.471	0.373	1	NA	3169	1522
P4hb	0.013905442	0.55147216	0.889	0.787	1	6.02334248094182e-05	0.407097301	0.971	0.859	1	NA	3884	1953
Arhgdia	0.664656076	-0.1092212	0.667	0.725	1	NA	NA	NA	NA	NA	NA	2178	NA
Alyref	0.084680861	-0.461454393	0.667	0.875	1	0.373923629	-0.124795014	0.824	0.887	1	NA	160	774
Anapc11	0.596623556	0.13708602	0.444	0.45	1	NA	NA	NA	NA	NA	NA	2739	NA
Pcyt2	0.125066511	0.370888496	0.333	0.15	1	4.55046397963422e-05	0.346771626	0.471	0.188	1	NA	3713	1906
Sirt7	0.32800427	0.155084485	0.333	0.225	1	0.01702689	0.123582799	0.382	0.212	1	NA	2871	1244
Tollip	0.021405122	0.462326576	0.667	0.362	1	NA	NA	NA	NA	NA	NA	3819	NA
Maged1	0.04843905	-0.248154513	0	0.325	1	NA	NA	NA	NA	NA	NA	694	NA
Fasn	0.249419268	-0.19291685	0.444	0.688	1	0.059618245	-0.230402044	0.588	0.661	1	NA	1086	185
Arhgap19	0.219490779	-0.182947718	0.111	0.288	1	NA	NA	NA	NA	NA	NA	1171	NA
Dus1l	0.198827452	-0.101335905	0	0.162	1	NA	NA	NA	NA	NA	NA	2336	NA
Mms19	0.198827452	-0.146517514	0	0.162	1	NA	NA	NA	NA	NA	NA	1584	NA
Slc16a3	0.086089243	0.103893504	0.444	0.175	1	NA	NA	NA	NA	NA	NA	2401	NA
Csnk1d	NA	NA	NA	NA	NA	0.118839603	-0.178276515	0.382	0.495	1	NA	NA	384
Wdr45b	0.346071267	-0.140869704	0.222	0.388	1	0.044173231	-0.222074925	0.294	0.402	1	NA	1647	210
Got1	0.025884385	-0.426489762	0.111	0.475	1	0.149554692	-0.163050902	0.382	0.463	1	NA	206	469
Entpd7	0.493728133	-0.157995563	0.111	0.2	1	NA	NA	NA	NA	NA	NA	1443	NA
Chuk	0.337549428	-0.15025853	0.111	0.238	1	0.149888483	-0.128190985	0.206	0.302	1	NA	1534	736
Scd2	0.077865065	-0.5045084	0.778	0.912	1	0.086920438	-0.210729815	0.824	0.923	1	NA	126	245
Ndufb8	0.340843828	-0.260754756	0.556	0.662	1	NA	NA	NA	NA	NA	NA	627	NA
Mrpl43	0.450978091	0.160958286	0.444	0.362	1	NA	NA	NA	NA	NA	NA	2917	NA
Ldb1	0.12647299	-0.297109932	0.222	0.475	1	NA	NA	NA	NA	NA	NA	489	NA
Nfkb2	0.347198277	-0.138871816	0.111	0.225	1	0.025291385	-0.14514535	0.029	0.183	1	NA	1676	600
Actr1a	NA	NA	NA	NA	NA	0.0026863	0.157786589	0.618	0.355	1	NA	NA	1415
Hexa	0.031674291	0.254419171	0.556	0.225	1	NA	NA	NA	NA	NA	NA	3391	NA
Arih1	0.964926341	0.147829462	0.444	0.488	1	0.095811871	0.189088931	0.588	0.519	1	NA	2822	1512
Adpgk	0.059585959	0.853479026	0.667	0.362	1	0.922374006	0.195877059	0.382	0.387	1	NA	3965	1544
Sacm1l	0.463040905	0.159575179	0.333	0.25	1	NA	NA	NA	NA	NA	NA	2904	NA
Hsd17b10	0.779087398	-0.133717844	0.556	0.525	1	NA	NA	NA	NA	NA	NA	1749	NA
Huwe1	0.143587844	-0.227413243	0.111	0.338	1	0.151130894	-0.164597609	0.353	0.442	1	NA	812	458
Tsr2	0.220057932	-0.172036443	0	0.15	1	NA	NA	NA	NA	NA	NA	1280	NA
Gnl3l	0.152043124	0.31423591	0.444	0.238	1	0.017995934	0.249722246	0.471	0.289	1	NA	3590	1732
Apex2	0.198827452	-0.122233535	0	0.162	1	NA	NA	NA	NA	NA	NA	1938	NA
Sat1	0.061451077	0.513906652	0.889	0.625	1	0.004719606	0.322698663	0.824	0.656	1	NA	3859	1886
Acot9	0.317463044	0.116823072	0.222	0.112	1	NA	NA	NA	NA	NA	NA	2554	NA
Banp	0.022332333	0.148061046	0.222	0.038	1	NA	NA	NA	NA	NA	NA	2826	NA
Atp10a	0.232757266	-0.207979342	0.111	0.3	1	0.066946575	-0.165108862	0.176	0.312	1	NA	968	453
Kdm5c	NA	NA	NA	NA	NA	0.052837217	0.10079062	0.441	0.267	1	NA	NA	1086
Sbds	NA	NA	NA	NA	NA	0.765850671	-0.109593882	0.471	0.429	1	NA	NA	944
Cd63	0.001182992	0.753886979	1	0.725	1	0.000451497	0.413061893	0.971	0.773	1	NA	3952	1957
Mmp19	0.220057932	-0.14915664	0	0.15	1	NA	NA	NA	NA	NA	NA	1551	NA
Rps26	0.836648657	0.243627869	0.444	0.575	1	NA	NA	NA	NA	NA	NA	3350	NA
Pa2g4	0.308975834	-0.226698765	0.667	0.825	1	NA	NA	NA	NA	NA	NA	822	NA
Esyt1	0.4411646	-0.136461171	0.444	0.637	1	0.032674784	-0.25623265	0.412	0.568	1	NA	1708	139
Aatk	0.018629321	0.254178866	0.222	0.038	1	NA	NA	NA	NA	NA	NA	3389	NA
Cnpy2	0.179557699	-0.149732246	0	0.175	1	NA	NA	NA	NA	NA	NA	1543	NA
Atp5f1b	0.12930269	0.2542823	0.778	0.738	1	0.17393097	0.136559396	0.912	0.826	1	NA	3390	1311
Shmt2	0.01351887	-0.518903368	0.111	0.525	1	0.048445704	-0.236951871	0.412	0.576	1	NA	117	168
R3hdm2	0.220046791	-0.162364264	0	0.15	1	NA	NA	NA	NA	NA	NA	1392	NA
Hdhd2	0.378821052	-0.151796316	0.222	0.362	1	0.399927371	-0.111731776	0.294	0.342	1	NA	1517	919
Atp5f1a	0.553868924	-0.1004675	1	0.988	1	NA	NA	NA	NA	NA	NA	2352	NA
Usp33	0.347190284	0.242479509	0.333	0.2	1	0.032662184	0.239107616	0.294	0.154	1	NA	3344	1702
Clns1a	0.077213847	-0.456709682	0.444	0.65	1	0.121511034	-0.195798571	0.647	0.725	1	NA	166	307
Echs1	0.220057932	-0.139320379	0	0.15	1	NA	NA	NA	NA	NA	NA	1668	NA
Adam8	0.54153374	0.148910895	0.111	0.062	1	NA	NA	NA	NA	NA	NA	2833	NA
Bet1l	0.119949206	0.257230224	0.333	0.162	1	NA	NA	NA	NA	NA	NA	3404	NA
Ifitm1	0.304208099	-0.292205433	1	0.975	1	0.023042949	-0.230637351	1	0.992	1	NA	505	184
Ifitm3	0.189040692	-0.360709555	0.778	0.95	1	0.172827665	-0.162110682	0.794	0.932	1	NA	319	479
Hras	NA	NA	NA	NA	NA	0.137606523	0.11787356	0.441	0.334	1	NA	NA	1211
Taldo1	0.170671573	-0.185128415	0.222	0.588	1	NA	NA	NA	NA	NA	NA	1153	NA
Rplp2	0.312859115	0.273400807	0.667	0.688	1	NA	NA	NA	NA	NA	NA	3474	NA
Pnpla2	0.394377952	-0.102662628	0.222	0.438	1	NA	NA	NA	NA	NA	NA	2313	NA
Tspan4	0.747258053	-0.107136125	0.333	0.312	1	NA	NA	NA	NA	NA	NA	2223	NA
Tmem192	0.035954331	0.479770371	0.333	0.112	1	6.70782042573146e-05	0.309892388	0.324	0.103	1	NA	3831	1865
Chm	0.649113514	0.187721975	0.333	0.275	1	0.425569821	0.158857065	0.353	0.296	1	NA	3092	1417
Gusb	0.307542774	-0.189135145	0.333	0.575	1	NA	NA	NA	NA	NA	NA	1121	NA
Phkg1	0.20613865	-0.166208402	0.111	0.338	1	0.045641195	-0.166227472	0.324	0.449	1	NA	1340	448
Tm9sf2	0.703132893	0.160749448	0.444	0.488	1	NA	NA	NA	NA	NA	NA	2916	NA
Tnrc6c	0.131642041	-0.183761417	0	0.212	1	NA	NA	NA	NA	NA	NA	1165	NA
Tk1	0.099071896	-0.374857021	0.444	0.725	1	NA	NA	NA	NA	NA	NA	296	NA
Pde8a	0.735936496	0.101537381	0.222	0.188	1	NA	NA	NA	NA	NA	NA	2379	NA
Tma16	0.470187628	0.137267909	0.111	0.25	1	NA	NA	NA	NA	NA	NA	2744	NA
Podxl	0.162043539	-0.298789671	0	0.188	1	0.029584988	-0.256397674	0	0.124	1	NA	483	138
Mkln1	0.492671978	-0.163307576	0.222	0.3	1	NA	NA	NA	NA	NA	NA	1376	NA
Bach1	0.162043539	-0.182610323	0	0.188	1	NA	NA	NA	NA	NA	NA	1174	NA
Cct8	0.471103282	-0.218078822	0.556	0.762	1	0.073665654	0.134693833	0.912	0.804	1	NA	895	1304
Usp16	0.333721524	-0.117832105	0.111	0.288	1	NA	NA	NA	NA	NA	NA	2010	NA
Hprt	0.1217511	-0.303275473	0.333	0.65	1	NA	NA	NA	NA	NA	NA	462	NA
Uqcrc1	0.487454408	0.117893315	0.667	0.562	1	NA	NA	NA	NA	NA	NA	2565	NA
Alox5	NA	NA	NA	NA	NA	0.318477057	-0.237309867	0.176	0.236	1	NA	NA	167
Sec11a	0.192122868	-0.264232514	0.444	0.725	1	0.134255803	-0.171044412	0.618	0.725	1	NA	613	415
Rhot2	0.076697413	-0.301341212	0	0.275	1	NA	NA	NA	NA	NA	NA	471	NA
Prps2	0.115006475	-0.239658815	0.111	0.362	1	0.104013933	-0.150783616	0.235	0.346	1	NA	758	556
Tyms	0.198827452	-0.129012168	0	0.162	1	NA	NA	NA	NA	NA	NA	1813	NA
Plk4	0.248581135	-0.161217747	0.333	0.525	1	0.266052387	0.114493705	0.647	0.486	1	NA	1406	1185
Itih5	0.566038672	-0.11973544	0.111	0.175	1	NA	NA	NA	NA	NA	NA	1983	NA
Atp5f1c	0.169326426	-0.21094024	0.444	0.762	1	NA	NA	NA	NA	NA	NA	945	NA
Taf3	0.243481303	-0.121828606	0	0.138	1	NA	NA	NA	NA	NA	NA	1947	NA
Exosc7	0.106479856	-0.216209845	0	0.238	1	NA	NA	NA	NA	NA	NA	908	NA
Zdhhc3	0.008469655	0.348320078	0.778	0.35	1	NA	NA	NA	NA	NA	NA	3672	NA
Pgm1	0.508859041	-0.127593856	0.111	0.188	1	NA	NA	NA	NA	NA	NA	1841	NA
Hgs	0.162051942	-0.113603859	0	0.188	1	NA	NA	NA	NA	NA	NA	2093	NA
Rpl14	0.310486934	-0.283146432	0.778	0.925	1	0.000501819	-0.366516028	0.882	0.926	1	NA	537	42
Rassf3	0.16204774	-0.171825282	0	0.188	1	NA	NA	NA	NA	NA	NA	1282	NA
Itgb1	0.229050975	-0.308965266	0.556	0.662	1	0.1067464	-0.236278452	0.647	0.68	1	NA	446	172
Nudt5	0.519110983	-0.151331619	0.111	0.2	1	NA	NA	NA	NA	NA	NA	1523	NA
Zfp282	0.198822387	-0.124229851	0	0.162	1	NA	NA	NA	NA	NA	NA	1906	NA
Pdia4	0.029690077	-0.338224729	0	0.375	1	NA	NA	NA	NA	NA	NA	371	NA
Iscu	0.450334693	0.185048497	0.556	0.475	1	0.058636068	0.179224646	0.647	0.444	1	NA	3077	1484
Get4	0.286219163	-0.19328508	0.222	0.4	1	NA	NA	NA	NA	NA	NA	1083	NA
Xiap	0.252115322	0.337898698	0.333	0.212	1	NA	NA	NA	NA	NA	NA	3646	NA
Higd2a	0.198142814	-0.309123344	0.333	0.588	1	NA	NA	NA	NA	NA	NA	445	NA
Nop16	0.199614982	-0.139782648	0.111	0.35	1	NA	NA	NA	NA	NA	NA	1662	NA
Thoc3	0.358175871	-0.253541038	0.444	0.462	1	NA	NA	NA	NA	NA	NA	665	NA
Hk3	0.000909223	0.886038166	0.889	0.4	1	1.07262030884147e-08	0.670539147	0.794	0.373	0.000255638	Hk3	3968	1994
Aasdhppt	0.290997109	-0.124741506	0.111	0.3	1	NA	NA	NA	NA	NA	NA	1902	NA
Lypla1	0.392072258	-0.209982615	0.333	0.375	1	NA	NA	NA	NA	NA	NA	952	NA
Sgk3	NA	NA	NA	NA	NA	0.132941132	-0.166376623	0.206	0.302	1	NA	NA	446
Cops5	0.344329865	-0.165914344	0.222	0.35	1	NA	NA	NA	NA	NA	NA	1346	NA
Terf1	0.061164513	-0.253607788	0	0.3	1	NA	NA	NA	NA	NA	NA	664	NA
Lactb2	0.232627412	-0.165394449	0.111	0.275	1	NA	NA	NA	NA	NA	NA	1353	NA
Ube2w	0.367026973	-0.135293033	0.111	0.225	1	NA	NA	NA	NA	NA	NA	1723	NA
Tmem70	0.189020478	-0.189012227	0.111	0.3	1	0.34168343	-0.105126996	0.265	0.304	1	NA	1123	1003
Pikfyve	0.13163855	-0.185685713	0	0.212	1	0.066292319	-0.107589163	0.059	0.172	1	NA	1147	963
Idh1	0.001216741	0.780467856	0.889	0.525	1	0.206288341	0.138627443	0.676	0.579	1	NA	3958	1320
Ndufs1	NA	NA	NA	NA	NA	0.26095573	-0.120157902	0.265	0.352	1	NA	NA	829
Mob4	NA	NA	NA	NA	NA	0.314750726	-0.112443062	0.265	0.32	1	NA	NA	910
Hspd1	0.00297609	-0.9442721	0.556	0.838	1	0.005125344	-0.38050198	0.824	0.887	1	Hspd1	10	32
Coq10b	0.041840889	0.149258436	0.333	0.1	1	NA	NA	NA	NA	NA	NA	2837	NA
Sf3b1	0.345426506	0.238186908	0.667	0.588	1	NA	NA	NA	NA	NA	NA	3326	NA
Slc39a10	0.253801637	-0.242068013	0.111	0.262	1	NA	NA	NA	NA	NA	NA	742	NA
Slc40a1	1.81782364517849e-06	0.676628157	0.556	0.05	0.043324191	8.50922800077555e-11	0.286704267	0.353	0.056	2.02800430942484e-06	NA	3938	1836
Wdr75	0.061160903	-0.235702506	0	0.3	1	NA	NA	NA	NA	NA	NA	774	NA
Ikzf2	0.162043539	-0.226202822	0	0.188	1	NA	NA	NA	NA	NA	NA	826	NA
Acadl	0.433471957	-0.182449931	0.333	0.425	1	NA	NA	NA	NA	NA	NA	1176	NA
Kansl1l	0.070687301	0.178047147	0.222	0.062	1	NA	NA	NA	NA	NA	NA	3021	NA
Rpe	0.143590357	0.305911532	0.556	0.288	1	0.075085048	0.230998313	0.382	0.244	1	NA	3567	1677
Cd28	0.356649752	0.220967882	0.333	0.212	1	0.274235369	-0.135140713	0.147	0.211	1	NA	3257	673
Raph1	0.405134911	-0.153091596	0.222	0.35	1	NA	NA	NA	NA	NA	NA	1503	NA
Wdr12	0.107475179	-0.246776101	0.111	0.4	1	NA	NA	NA	NA	NA	NA	700	NA
Nop58	0.395186879	-0.209045301	0.444	0.588	1	NA	NA	NA	NA	NA	NA	959	NA
Als2	0.130624694	0.332250689	0.667	0.438	1	NA	NA	NA	NA	NA	NA	3633	NA
Casp8	0.266874654	-0.278151609	0.444	0.55	1	NA	NA	NA	NA	NA	NA	561	NA
Cflar	0.524612918	-0.117487591	0.222	0.325	1	NA	NA	NA	NA	NA	NA	2018	NA
Ndufb3	0.559380444	-0.152389056	0.222	0.288	1	0.301621861	-0.134468636	0.265	0.322	1	NA	1509	679
Ppil3	0.131645533	-0.172195588	0	0.212	1	NA	NA	NA	NA	NA	NA	1277	NA
Tex30	0.231166274	-0.348701605	0.556	0.625	1	0.313790517	-0.12515025	0.559	0.608	1	NA	353	770
Ptp4a1	NA	NA	NA	NA	NA	0.009185798	-0.167227897	0.353	0.6	1	NA	NA	439
Il1rl1	0.298161368	-0.353974298	0	0.112	1	0.196414738	-0.19509687	0.029	0.092	1	NA	334	310
Il1r1	0.162051942	-0.207407645	0	0.188	1	0.029870022	-0.211450789	0.088	0.236	1	NA	971	242
Pdcl3	0.409792481	-0.115010612	0.111	0.212	1	NA	NA	NA	NA	NA	NA	2068	NA
Rev1	0.478380332	0.102373816	0.222	0.138	1	NA	NA	NA	NA	NA	NA	2386	NA
Eif5b	0.175251208	-0.316131208	0.556	0.738	1	0.258753949	-0.116678745	0.676	0.767	1	NA	421	860
Stk17b	0.219487565	0.138034807	0.444	0.25	1	0.148486763	-0.145776939	0.147	0.24	1	NA	2749	595
Asnsd1	0.171060544	0.163128309	0.667	0.388	1	NA	NA	NA	NA	NA	NA	2945	NA
Gls	NA	NA	NA	NA	NA	0.714650067	-0.100227437	0.588	0.527	1	NA	NA	1075
Nabp1	0.215030713	0.108237395	0.333	0.175	1	NA	NA	NA	NA	NA	NA	2466	NA
Mgat4a	0.131642041	-0.168844916	0	0.212	1	0.099571351	-0.104956129	0.118	0.241	1	NA	1310	1007
Unc50	0.642947259	-0.103308156	0.222	0.288	1	NA	NA	NA	NA	NA	NA	2303	NA
Tmem131	0.106479856	-0.193254104	0	0.238	1	NA	NA	NA	NA	NA	NA	1084	NA
Ptpn18	NA	NA	NA	NA	NA	0.018152982	0.12146049	0.5	0.297	1	NA	NA	1232
Imp4	0.695034969	-0.110159607	0.333	0.35	1	0.235668162	-0.149858273	0.412	0.463	1	NA	2149	563
Zfp142	0.000300024	0.364763522	0.444	0.062	1	NA	NA	NA	NA	NA	NA	3701	NA
Rhbdd1	0.243481303	-0.113723931	0	0.138	1	NA	NA	NA	NA	NA	NA	2086	NA
Mff	NA	NA	NA	NA	NA	0.411066536	-0.102282424	0.353	0.376	1	NA	NA	1045
Sdhaf4	0.26940367	-0.108662406	0	0.125	1	NA	NA	NA	NA	NA	NA	2190	NA
Smap1	0.163590498	-0.282157364	0.222	0.488	1	NA	NA	NA	NA	NA	NA	542	NA
Ogfrl1	0.387602002	0.177334092	0.222	0.138	1	NA	NA	NA	NA	NA	NA	3014	NA
Agfg1	0.297499953	-0.109429147	0.111	0.312	1	NA	NA	NA	NA	NA	NA	2168	NA
Ctdsp1	0.54153374	0.134988079	0.111	0.062	1	NA	NA	NA	NA	NA	NA	2725	NA
Atic	0.312479424	-0.110258367	0.333	0.562	1	0.043669293	0.233585737	0.618	0.469	1	NA	2148	1684
Bard1	0.179557699	-0.150912515	0	0.175	1	0.179412177	-0.113015501	0.088	0.17	1	NA	1526	902
Tuba4a	0.12048029	0.633451265	0.667	0.7	1	3.59858245130655e-07	0.679253348	0.912	0.741	0.008576502	Tuba4a	3926	1997
Dnpep	0.451324707	0.193200322	0.222	0.138	1	NA	NA	NA	NA	NA	NA	3116	NA
Stk11ip	0.003391679	0.178431454	0.333	0.05	1	NA	NA	NA	NA	NA	NA	3025	NA
Sp100	0.213101854	0.165516568	0.444	0.275	1	NA	NA	NA	NA	NA	NA	2952	NA
Itm2c	0.533718419	0.218276879	0.444	0.325	1	0.700310686	0.144524344	0.412	0.375	1	NA	3241	1353
Psmd1	0.317893219	-0.198407293	0.444	0.65	1	0.032608157	-0.200631519	0.588	0.704	1	NA	1039	295
Ncl	0.017668668	-0.758643351	0.444	0.887	1	0.007395776	-0.381074406	0.735	0.905	1	NA	28	31
Ptma	0.007194777	-0.679243719	1	0.988	1	0.127824342	-0.139298667	0.971	0.994	1	NA	49	648
Mrpl44	0.210100114	-0.216276916	0.222	0.4	1	0.027410519	0.115200143	0.529	0.338	1	NA	907	1191
Eif4e2	0.699214322	-0.111604735	0.222	0.25	1	NA	NA	NA	NA	NA	NA	2132	NA
Ndufa10	0.48195141	-0.166978461	0.222	0.35	1	0.213501025	-0.108370308	0.294	0.392	1	NA	1332	955
Rnpepl1	NA	NA	NA	NA	NA	0.000238173	0.115938705	0.382	0.138	1	NA	NA	1199
Ppp1r7	NA	NA	NA	NA	NA	0.668230681	-0.11009769	0.471	0.431	1	NA	NA	939
Atg4b	0.031809498	0.113530623	0.333	0.088	1	NA	NA	NA	NA	NA	NA	2526	NA
Dtymk	0.566134212	-0.120016629	0.556	0.7	1	NA	NA	NA	NA	NA	NA	1975	NA
Ing5	0.26940367	-0.102409385	0	0.125	1	NA	NA	NA	NA	NA	NA	2320	NA
Inpp5d	0.734077934	0.168691887	0.444	0.388	1	0.316221967	0.139769339	0.412	0.322	1	NA	2971	1327
Atg16l1	0.26940367	-0.112886352	0	0.125	1	NA	NA	NA	NA	NA	NA	2106	NA
Lrrfip1	0.662969864	-0.150425042	0.333	0.362	1	NA	NA	NA	NA	NA	NA	1532	NA
Cln8	0.243487441	-0.104545751	0	0.138	1	0.008613392	-0.138288188	0	0.172	1	NA	2281	652
Pam	0.018629321	0.103552365	0.222	0.038	1	NA	NA	NA	NA	NA	NA	2398	NA
Ccnt2	0.157548398	0.117934345	0.556	0.3	1	NA	NA	NA	NA	NA	NA	2566	NA
Ubxn4	0.306762723	0.118533752	0.778	0.637	1	NA	NA	NA	NA	NA	NA	2575	NA
Mcm6	0.564674385	0.227241119	0.667	0.762	1	NA	NA	NA	NA	NA	NA	3293	NA
Dars	0.551249546	-0.114236619	0.556	0.787	1	NA	NA	NA	NA	NA	NA	2076	NA
Rgs18	0.148162352	-0.308077588	0.111	0.35	1	0.126903695	-0.201457833	0.235	0.352	1	NA	451	290
Rgs2	0.220063503	-0.14131252	0	0.15	1	NA	NA	NA	NA	NA	NA	1638	NA
Cdc73	0.22577329	-0.182174784	0.111	0.275	1	NA	NA	NA	NA	NA	NA	1178	NA
Tsn	0.178587182	-0.30240917	0.667	0.825	1	NA	NA	NA	NA	NA	NA	465	NA
Nifk	0.110002949	-0.245253686	0.111	0.425	1	NA	NA	NA	NA	NA	NA	715	NA
Dbi	NA	NA	NA	NA	NA	0.47066748	0.102379194	0.794	0.76	1	NA	NA	1102
Steap3	0.366132996	-0.107008795	0	0.088	1	NA	NA	NA	NA	NA	NA	2225	NA
Nek7	0.184673105	-0.293134108	0.333	0.5	1	0.829211799	-0.102748076	0.441	0.394	1	NA	502	1037
Ptprc	0.10366047	0.23919067	0.889	0.65	1	NA	NA	NA	NA	NA	NA	3334	NA
Tmem9	0.366132996	-0.109541273	0	0.088	1	NA	NA	NA	NA	NA	NA	2167	NA
Csrp1	0.177076871	0.181538682	0.444	0.25	1	0.068222402	0.106069036	0.324	0.195	1	NA	3047	1124
Arl8a	0.847224947	0.258531308	0.444	0.462	1	0.096938803	0.302364648	0.559	0.473	1	NA	3412	1856
Ube2t	0.356645919	-0.155621261	0.111	0.238	1	NA	NA	NA	NA	NA	NA	1474	NA
Nucks1	0.046926914	-0.447498552	0.667	0.825	1	0.30186354	-0.149774237	0.882	0.862	1	NA	176	564
Cdk18	0.422935656	0.124154159	0.111	0.05	1	NA	NA	NA	NA	NA	NA	2639	NA
Rbbp5	0.143582817	-0.257602128	0.111	0.338	1	NA	NA	NA	NA	NA	NA	645	NA
Cyb5r1	0.432177924	-0.11641158	0.111	0.212	1	NA	NA	NA	NA	NA	NA	2037	NA
Adipor1	0.262863154	0.148813853	0.667	0.5	1	NA	NA	NA	NA	NA	NA	2831	NA
Xpr1	0.095582613	-0.219132677	0	0.25	1	0.203914257	-0.104108384	0.147	0.23	1	NA	885	1021
Stx6	NA	NA	NA	NA	NA	0.188736598	-0.15404487	0.265	0.328	1	NA	NA	533
Rgs16	0.003238365	0.110958192	0.111	0	1	NA	NA	NA	NA	NA	NA	2494	NA
Ncf2	NA	NA	NA	NA	NA	0.057911078	0.121003496	0.647	0.461	1	NA	NA	1228
Rnf2	0.364117767	-0.138430228	0.111	0.262	1	NA	NA	NA	NA	NA	NA	1681	NA
Ahctf1	0.19489188	-0.219107724	0.111	0.325	1	NA	NA	NA	NA	NA	NA	886	NA
Parp1	0.16844284	-0.310316235	0.333	0.613	1	0.011320652	-0.282841555	0.441	0.616	1	NA	442	102
Acbd3	NA	NA	NA	NA	NA	0.108615439	-0.11452901	0.088	0.186	1	NA	NA	883
Cox20	0.821943639	-0.182518231	0.444	0.438	1	NA	NA	NA	NA	NA	NA	1175	NA
Desi2	0.710012281	0.136573914	0.333	0.312	1	NA	NA	NA	NA	NA	NA	2735	NA
Srp9	0.066667789	-0.277880211	0.778	0.85	1	0.270859084	-0.132749297	0.794	0.834	1	NA	564	702
Nvl	0.282391038	-0.160485137	0.222	0.35	1	NA	NA	NA	NA	NA	NA	1413	NA
Tmem63a	0.002550639	0.184950701	0.333	0.05	1	NA	NA	NA	NA	NA	NA	3075	NA
Fh1	0.030297424	0.418316649	0.556	0.225	1	0.289393446	0.225198172	0.294	0.24	1	NA	3779	1653
Tagln2	0.526472605	-0.141425112	0.778	0.887	1	NA	NA	NA	NA	NA	NA	1636	NA
Dcaf8	0.311113827	0.189499346	0.556	0.35	1	0.067106857	-0.123900907	0.176	0.317	1	NA	3102	781
Uck2	0.052087543	-0.479816534	0.444	0.775	1	0.187981718	-0.173474752	0.794	0.838	1	NA	144	407
Tada1	0.269072117	-0.183727733	0.111	0.275	1	NA	NA	NA	NA	NA	NA	1166	NA
Pou2f1	0.033508157	0.41799603	0.556	0.262	1	0.0003917	0.310079653	0.471	0.211	1	NA	3778	1866
Mpc2	0.289309552	0.267311769	0.556	0.45	1	0.000123559	0.298463429	0.706	0.4	1	NA	3455	1852
Sell	0.94020349	0.635982226	0.444	0.438	1	NA	NA	NA	NA	NA	NA	3929	NA
Scyl3	NA	NA	NA	NA	NA	0.016771939	-0.148045171	0.029	0.191	1	NA	NA	575
Soat1	0.657258374	0.121146515	0.444	0.375	1	NA	NA	NA	NA	NA	NA	2606	NA
Eprs	0.298842592	-0.194665084	0.333	0.488	1	0.103812179	-0.135071742	0.441	0.564	1	NA	1070	674
Bpnt1	0.508859041	-0.11545828	0.111	0.188	1	NA	NA	NA	NA	NA	NA	2058	NA
Iars2	0.541540857	0.237844669	0.333	0.3	1	0.011395115	0.242394141	0.529	0.314	1	NA	3324	1712
Nek2	0.106476955	-0.165259904	0	0.238	1	NA	NA	NA	NA	NA	NA	1354	NA
Lpgat1	0.536376535	-0.114024783	0.222	0.3	1	NA	NA	NA	NA	NA	NA	2081	NA
Ppp2r5a	0.244835512	0.205094606	0.667	0.5	1	NA	NA	NA	NA	NA	NA	3177	NA
Angel2	0.320155082	-0.222535522	0.222	0.35	1	NA	NA	NA	NA	NA	NA	855	NA
Nmt2	NA	NA	NA	NA	NA	0.056878195	-0.15410091	0.088	0.219	1	NA	NA	530
Suv39h2	0.243493579	-0.10589175	0	0.138	1	NA	NA	NA	NA	NA	NA	2248	NA
Fam107b	0.020720112	0.418955837	1	0.713	1	0.002462912	0.329900763	0.824	0.746	1	NA	3780	1893
Fcgr2b	0.185696253	0.388547411	0.667	0.512	1	0.053470533	0.133852879	0.794	0.579	1	NA	3746	1299
Frmd4a	0.269410449	-0.105300712	0	0.125	1	NA	NA	NA	NA	NA	NA	2262	NA
Sephs1	0.054479198	-0.252725217	0	0.312	1	0.051053305	-0.152550768	0.147	0.302	1	NA	671	541
Atf6	0.276958022	0.312819854	0.444	0.288	1	0.001496262	0.27760039	0.559	0.291	1	NA	3585	1815
Uhmk1	0.620831902	-0.128333169	0.333	0.375	1	NA	NA	NA	NA	NA	NA	1824	NA
Mcm10	0.419603299	-0.153901112	0.111	0.225	1	NA	NA	NA	NA	NA	NA	1495	NA
Uap1	0.126574409	-0.237767526	0.111	0.35	1	NA	NA	NA	NA	NA	NA	762	NA
Hsd17b7	0.165534206	0.369589284	0.556	0.338	1	NA	NA	NA	NA	NA	NA	3711	NA
Nuf2	0.103994689	-0.249954958	0.111	0.35	1	NA	NA	NA	NA	NA	NA	679	NA
Aldh9a1	0.491965173	0.190064271	0.444	0.425	1	NA	NA	NA	NA	NA	NA	3104	NA
Prdx6	0.056009486	0.304866964	1	0.738	1	0.000325761	0.299786185	0.941	0.759	1	NA	3564	1853
Klhl20	0.198822387	-0.158892629	0	0.162	1	NA	NA	NA	NA	NA	NA	1430	NA
Dars2	0.269410449	-0.111945133	0	0.125	1	NA	NA	NA	NA	NA	NA	2126	NA
Rabgap1l	0.220063503	-0.153225471	0	0.15	1	0.014191379	-0.1543421	0.029	0.193	1	NA	1502	527
Vim	0.553099265	-0.188113262	0.778	0.85	1	NA	NA	NA	NA	NA	NA	1131	NA
Pip4k2a	0.513382921	-0.141116101	0.222	0.338	1	0.337293748	-0.107289048	0.235	0.307	1	NA	1644	968
Dnajc1	0.06390017	0.400731222	0.444	0.2	1	0.576736215	0.182616373	0.235	0.206	1	NA	3760	1493
Plxdc2	0.366132996	-0.111902518	0	0.088	1	NA	NA	NA	NA	NA	NA	2127	NA
Nek6	0.178073088	0.242394343	0.444	0.275	1	NA	NA	NA	NA	NA	NA	3343	NA
Arpc5l	0.333658619	-0.232757624	0.222	0.325	1	NA	NA	NA	NA	NA	NA	791	NA
Mmadhc	NA	NA	NA	NA	NA	0.207489162	-0.118319239	0.353	0.449	1	NA	NA	846
Pfkfb3	0.464689729	-0.109426901	0.111	0.225	1	NA	NA	NA	NA	NA	NA	2169	NA
Abi2	0.346413667	-0.152401745	0.111	0.25	1	NA	NA	NA	NA	NA	NA	1507	NA
Med27	0.243487441	-0.116228625	0	0.138	1	NA	NA	NA	NA	NA	NA	2042	NA
Ttf1	0.526225538	-0.249466424	0.667	0.875	1	NA	NA	NA	NA	NA	NA	683	NA
Dpm2	0.007127273	0.301138754	0.556	0.188	1	6.00106067411905e-05	0.254516479	0.5	0.217	1	NA	3547	1752
Lcn2	0.017948042	2.022097917	0.556	0.275	1	0.000724597	1.155481685	0.588	0.341	1	Lcn2	3993	2007
Gpd2	0.154295005	-0.231568513	0.222	0.4	1	NA	NA	NA	NA	NA	NA	796	NA
Olfm1	0.118469544	-0.480288141	0	0.225	1	0.021350587	-0.308139527	0.029	0.185	1	NA	142	80
Fcnb	0.000245995	0.564414877	0.556	0.1	1	2.14722261243696e-05	0.202978992	0.265	0.064	0.511747565	NA	3894	1581
Acvr1	0.269410449	-0.13291316	0	0.125	1	NA	NA	NA	NA	NA	NA	1761	NA
Abl1	0.063382945	-0.401488267	0.222	0.55	1	0.189850734	-0.175115875	0.441	0.49	1	NA	237	399
Tor1a	0.502321234	-0.130047814	0.222	0.35	1	NA	NA	NA	NA	NA	NA	1799	NA
BC005624	0.377204773	-0.174114352	0.111	0.225	1	0.087360709	0.104329166	0.412	0.28	1	NA	1260	1113
Crat	0.26940367	-0.112662091	0	0.125	1	NA	NA	NA	NA	NA	NA	2111	NA
Ntmt1	0.146121743	-0.170926076	0	0.2	1	NA	NA	NA	NA	NA	NA	1287	NA
Sh3glb2	0.492236149	0.149147993	0.222	0.138	1	NA	NA	NA	NA	NA	NA	2835	NA
Hspa5	0.30101391	-0.292368481	0.556	0.787	1	0.579000154	0.112258362	0.794	0.83	1	NA	503	1171
Gapvd1	NA	NA	NA	NA	NA	0.168828114	0.154756936	0.706	0.568	1	NA	NA	1404
Psmd5	0.704081769	0.147218707	0.222	0.212	1	NA	NA	NA	NA	NA	NA	2819	NA
Zeb2	0.14798563	0.159775339	0.444	0.225	1	NA	NA	NA	NA	NA	NA	2908	NA
Rab14	0.640297989	0.107305985	0.667	0.738	1	NA	NA	NA	NA	NA	NA	2456	NA
Gsn	0.133002548	0.765527789	0.556	0.362	1	0.724093284	0.137417118	0.353	0.322	1	NA	3954	1313
Stom	0.313418475	0.260105586	0.444	0.338	1	0.01643608	0.226700372	0.529	0.387	1	NA	3419	1657
Ndufa8	0.245893343	-0.179804255	0.111	0.312	1	NA	NA	NA	NA	NA	NA	1207	NA
Psmd14	0.023370333	-0.560227561	0.444	0.713	1	NA	NA	NA	NA	NA	NA	87	NA
Strbp	0.182737085	0.175094481	0.444	0.25	1	NA	NA	NA	NA	NA	NA	3000	NA
Wdr5	0.406814144	-0.174217543	0.444	0.713	1	NA	NA	NA	NA	NA	NA	1258	NA
Brd3	0.46216828	-0.12510828	0.222	0.338	1	NA	NA	NA	NA	NA	NA	1894	NA
Agpat2	0.822261728	-0.107814247	0.222	0.25	1	NA	NA	NA	NA	NA	NA	2211	NA
Sec16a	0.176468827	0.217915361	0.333	0.162	1	NA	NA	NA	NA	NA	NA	3239	NA
Pmpca	0.094318731	0.301789803	0.556	0.312	1	0.083531214	0.130172819	0.588	0.379	1	NA	3550	1275
Gpsm1	0.220052362	-0.167472836	0	0.15	1	NA	NA	NA	NA	NA	NA	1325	NA
Abca2	0.261511328	0.461888897	0.556	0.35	1	0.524237162	0.363061297	0.324	0.302	1	NA	3817	1919
Sapcd2	0.26940367	-0.10232995	0	0.125	1	NA	NA	NA	NA	NA	NA	2324	NA
Arl6ip6	0.757297381	-0.116783759	0.333	0.362	1	0.454757085	-0.125369092	0.353	0.349	1	NA	2031	767
Rbms1	0.561399354	-0.227393199	0.778	0.8	1	NA	NA	NA	NA	NA	NA	813	NA
Il1rn	0.018629321	0.556787567	0.222	0.038	1	1.89233130702336e-06	0.208303989	0.176	0.026	0.045099932	NA	3888	1594
Dnajc10	NA	NA	NA	NA	NA	0.248768089	0.161292081	0.588	0.563	1	NA	NA	1426
Itga4	0.610618903	-0.18701421	0.333	0.338	1	NA	NA	NA	NA	NA	NA	1140	NA
Ube2e3	0.020116296	-0.398707283	0	0.412	1	NA	NA	NA	NA	NA	NA	241	NA
Dync1i2	0.405067891	-0.161475471	0.333	0.488	1	NA	NA	NA	NA	NA	NA	1401	NA
Cers6	0.11134945	0.131149205	0.444	0.2	1	NA	NA	NA	NA	NA	NA	2699	NA
Clp1	NA	NA	NA	NA	NA	0.000739607	0.159697689	0.529	0.244	1	NA	NA	1422
Tfpi	NA	NA	NA	NA	NA	0.253714927	-0.104693609	0.088	0.15	1	NA	NA	1009
Mtx2	NA	NA	NA	NA	NA	0.244649863	0.109232171	0.559	0.51	1	NA	NA	1151
Atf2	0.144269972	-0.335558158	0.222	0.438	1	0.14762425	-0.155650453	0.353	0.487	1	NA	375	518
Sp3	0.2314191	0.145827561	0.556	0.375	1	NA	NA	NA	NA	NA	NA	2807	NA
Itga6	0.469630579	-0.212849187	0.333	0.462	1	0.012899676	-0.323043314	0.324	0.523	1	NA	927	67
Slc12a6	0.614281009	0.167208572	0.333	0.25	1	NA	NA	NA	NA	NA	NA	2963	NA
Emc4	0.033627174	-0.367424714	0.111	0.488	1	NA	NA	NA	NA	NA	NA	312	NA
Lpcat4	0.220063503	-0.142931658	0	0.15	1	NA	NA	NA	NA	NA	NA	1616	NA
Ccdc34	0.442593001	-0.148757387	0.222	0.35	1	NA	NA	NA	NA	NA	NA	1556	NA
Lin7c	NA	NA	NA	NA	NA	0.660147108	-0.102619824	0.5	0.497	1	NA	NA	1040
Dnajc24	0.243487441	-0.111783633	0	0.138	1	NA	NA	NA	NA	NA	NA	2129	NA
Eif3m	0.442599602	0.216847211	0.556	0.438	1	0.521538912	0.144716551	0.471	0.442	1	NA	3237	1354
Hipk3	0.089594379	-0.2291931	0.222	0.55	1	NA	NA	NA	NA	NA	NA	806	NA
Fbxo3	0.894720499	0.146291567	0.444	0.375	1	0.192468458	0.190217773	0.441	0.328	1	NA	2811	1515
Caprin1	0.514274559	-0.151400566	0.667	0.662	1	0.121558792	-0.117271276	0.735	0.786	1	NA	1521	854
Hsd17b12	0.320738219	-0.13294802	0.222	0.488	1	0.024037065	0.210801673	0.588	0.473	1	NA	1759	1602
Ext2	0.146129403	-0.187395164	0	0.2	1	0.072524972	-0.147337377	0.088	0.204	1	NA	1137	583
Gatm	0.607003075	-0.133275884	0.333	0.462	1	NA	NA	NA	NA	NA	NA	1754	NA
Myef2	0.269410449	-0.141699005	0	0.125	1	NA	NA	NA	NA	NA	NA	1630	NA
Dut	0.054029956	-0.564166408	0.667	0.925	1	0.571904419	-0.133336901	0.912	0.91	1	NA	83	694
Cops2	0.457418078	-0.152617329	0.333	0.412	1	0.103689116	-0.168626785	0.294	0.434	1	NA	1504	433
Galk2	0.621726208	0.208329994	0.333	0.3	1	NA	NA	NA	NA	NA	NA	3193	NA
Cd82	0.317463044	0.126747218	0.222	0.112	1	NA	NA	NA	NA	NA	NA	2662	NA
Pex16	0.085434491	0.152364527	0.222	0.062	1	NA	NA	NA	NA	NA	NA	2856	NA
Sord	0.038076932	-0.400677877	0	0.35	1	0.278295753	-0.108511501	0.235	0.328	1	NA	238	952
Eif3j1	0.118466361	-0.18266083	0	0.225	1	NA	NA	NA	NA	NA	NA	1173	NA
Wdr76	6.58789333799313e-05	0.304359647	0.444	0.05	1	NA	NA	NA	NA	NA	NA	3559	NA
Hypk	0.17641073	-0.389210606	0.444	0.613	1	0.055061753	-0.270521512	0.529	0.625	1	NA	260	116
Arhgap1	0.015079272	0.633452383	0.667	0.412	1	0.038190167	0.228680448	0.559	0.383	1	NA	3927	1666
Pdia3	0.506994809	0.145378755	0.444	0.65	1	NA	NA	NA	NA	NA	NA	2804	NA
Arfgap2	0.183405371	-0.201103478	0.111	0.338	1	0.012737257	-0.156530532	0.118	0.317	1	NA	1018	513
Tubgcp4	0.356649752	-0.129542604	0.111	0.238	1	NA	NA	NA	NA	NA	NA	1806	NA
Mtch2	0.597726766	-0.110063776	0.444	0.488	1	NA	NA	NA	NA	NA	NA	2152	NA
Lrrc57	0.911074722	-0.121842999	0.111	0.112	1	NA	NA	NA	NA	NA	NA	1945	NA
Ehd4	0.714910459	-0.105683452	0.444	0.45	1	NA	NA	NA	NA	NA	NA	2253	NA
Ptpra	0.167611053	0.100404887	0.556	0.288	1	NA	NA	NA	NA	NA	NA	2366	NA
Nusap1	0.566062796	-0.1670683	0.222	0.35	1	NA	NA	NA	NA	NA	NA	1330	NA
Atrn	0.177076871	0.189128404	0.444	0.25	1	NA	NA	NA	NA	NA	NA	3100	NA
Chac1	0.651362442	0.256622216	0.111	0.075	1	NA	NA	NA	NA	NA	NA	3399	NA
Knstrn	0.246757987	-0.222716017	0.111	0.275	1	NA	NA	NA	NA	NA	NA	852	NA
Rassf2	0.676694486	0.189063867	0.222	0.2	1	NA	NA	NA	NA	NA	NA	3098	NA
Pcna	0.675764255	-0.137305397	0.333	0.425	1	NA	NA	NA	NA	NA	NA	1697	NA
Fam98b	0.171683471	-0.288576736	0.222	0.45	1	0.161282562	-0.14656118	0.324	0.416	1	NA	513	589
Mcm8	0.752445784	0.266476243	0.111	0.088	1	0.053170223	0.244708283	0.176	0.085	1	NA	3452	1719
Gabpb1	0.166939672	-0.222395617	0.111	0.362	1	0.023651771	-0.169448133	0.147	0.336	1	NA	856	428
Usp50	0.310624575	-0.229426197	0.444	0.613	1	0.246244321	-0.115102176	0.588	0.624	1	NA	804	876
Trpm7	0.048970852	-0.356817894	0.111	0.438	1	NA	NA	NA	NA	NA	NA	325	NA
Sppl2a	0.30143384	-0.212576397	0.333	0.5	1	NA	NA	NA	NA	NA	NA	929	NA
Stard7	0.667355052	-0.111722982	0.444	0.462	1	NA	NA	NA	NA	NA	NA	2131	NA
Mrps5	0.009913901	-0.503770012	0.111	0.562	1	0.045406326	-0.215903556	0.382	0.487	1	NA	128	227
Bub1	0.146121743	-0.161283576	0	0.2	1	NA	NA	NA	NA	NA	NA	1404	NA
Bcl2l11	0.357029908	-0.245165925	0.111	0.225	1	0.120292643	-0.154093743	0.118	0.223	1	NA	716	531
Snrpb	0.56613933	-0.106428458	0.556	0.7	1	NA	NA	NA	NA	NA	NA	2239	NA
Nop56	0.928901583	0.258901487	0.889	0.725	1	NA	NA	NA	NA	NA	NA	3414	NA
Idh3b	0.019252961	-0.397271187	0.111	0.537	1	0.05405201	-0.175628799	0.353	0.514	1	NA	244	397
Rrbp1	0.077641367	-0.388590077	0.444	0.637	1	0.950910135	-0.105081729	0.618	0.564	1	NA	261	1005
Snx5	0.689013119	-0.160044035	0.556	0.613	1	NA	NA	NA	NA	NA	NA	1418	NA
Mgme1	0.398055951	-0.117859995	0.111	0.225	1	NA	NA	NA	NA	NA	NA	2009	NA
Polr3f	NA	NA	NA	NA	NA	0.047470285	0.131460655	0.324	0.193	1	NA	NA	1285
Cd93	0.121516176	0.320249808	0.778	0.525	1	NA	NA	NA	NA	NA	NA	3602	NA
Cst3	0.391910218	0.108123174	0.889	0.75	1	NA	NA	NA	NA	NA	NA	2465	NA
Nsfl1c	0.351444304	0.110041485	0.444	0.25	1	NA	NA	NA	NA	NA	NA	2478	NA
Tbc1d20	0.018580956	0.147331065	0.333	0.075	1	NA	NA	NA	NA	NA	NA	2820	NA
Rbck1	0.315165971	-0.108033003	0.111	0.3	1	NA	NA	NA	NA	NA	NA	2207	NA
Tpx2	0.172855204	-0.428219948	0.333	0.613	1	0.466211428	-0.193563785	0.676	0.659	1	NA	201	318
Pdrg1	0.347014075	-0.127066722	0.111	0.238	1	NA	NA	NA	NA	NA	NA	1850	NA
Dnmt3b	NA	NA	NA	NA	NA	0.133591119	-0.111289544	0.059	0.145	1	NA	NA	927
Mapre1	0.058853411	-0.336413564	0.444	0.875	1	NA	NA	NA	NA	NA	NA	374	NA
Aurka	0.576831314	0.158642104	0.333	0.275	1	NA	NA	NA	NA	NA	NA	2895	NA
Cstf1	0.20695843	-0.226188249	0.111	0.3	1	0.19565894	-0.133544397	0.206	0.285	1	NA	827	690
Tpd52	0.257627609	-0.46659345	0.444	0.512	1	0.450619099	-0.14882028	0.529	0.558	1	NA	155	571
Pag1	0.141305755	0.288193183	0.333	0.138	1	NA	NA	NA	NA	NA	NA	3513	NA
Rab22a	0.096163963	0.202993754	0.444	0.212	1	NA	NA	NA	NA	NA	NA	3165	NA
Stx16	0.041027195	0.222368151	0.444	0.162	1	NA	NA	NA	NA	NA	NA	3267	NA
Gnas	0.193730014	0.182474697	1	0.975	1	NA	NA	NA	NA	NA	NA	3057	NA
Impa1	0.623406334	0.185453676	0.556	0.475	1	0.411111724	0.110263106	0.618	0.519	1	NA	3079	1160
Fabp5	0.065402521	-0.683744587	0.667	0.838	1	0.047577147	-0.296289795	0.765	0.86	1	NA	44	90
Snx16	0.059888306	0.202092486	0.111	0.013	1	NA	NA	NA	NA	NA	NA	3160	NA
Ptpn1	0.319880083	-0.282409187	0.333	0.488	1	NA	NA	NA	NA	NA	NA	540	NA
Nfatc2	0.085428384	0.156613836	0.222	0.062	1	NA	NA	NA	NA	NA	NA	2881	NA
Car2	0.146125573	-0.520802308	0	0.2	1	0.003177104	-0.366647908	0	0.209	1	NA	114	41
Psma7	0.687268928	-0.119741133	0.556	0.588	1	NA	NA	NA	NA	NA	NA	1982	NA
Mrgbp	0.13163855	-0.152181256	0	0.212	1	NA	NA	NA	NA	NA	NA	1513	NA
Gid8	0.121904133	-0.255792815	0.111	0.4	1	0.098517116	-0.174056804	0.265	0.376	1	NA	655	405
Pcmtd2	0.146125573	-0.160405451	0	0.2	1	NA	NA	NA	NA	NA	NA	1415	NA
Raly	0.15384966	0.250584195	0.444	0.212	1	0.578522758	0.146207452	0.324	0.27	1	NA	3372	1368
a	0.003238365	0.129568186	0.111	0	1	NA	NA	NA	NA	NA	NA	2683	NA
Itch	0.077279397	-0.329418786	0.111	0.4	1	NA	NA	NA	NA	NA	NA	390	NA
Armc1	0.030766798	-0.549256348	0.444	0.662	1	0.056861768	-0.28381658	0.588	0.645	1	NA	94	101
Map1lc3a	0.228694283	0.219800787	0.222	0.1	1	NA	NA	NA	NA	NA	NA	3251	NA
Acss2	0.422935656	0.168093341	0.111	0.05	1	NA	NA	NA	NA	NA	NA	2967	NA
Gss	0.651368801	0.281697893	0.111	0.075	1	0.018080901	0.248242193	0.118	0.037	1	NA	3499	1730
Eif6	0.115220515	-0.303358769	0.333	0.55	1	NA	NA	NA	NA	NA	NA	461	NA
Nfs1	0.167608386	0.130799725	0.556	0.288	1	NA	NA	NA	NA	NA	NA	2694	NA
Rbm39	0.442088211	0.220694399	0.778	0.662	1	0.347563212	-0.108749052	0.676	0.683	1	NA	3255	949
Samhd1	NA	NA	NA	NA	NA	0.088570257	-0.214522941	0.529	0.608	1	NA	NA	235
Rpn2	0.191564604	-0.371334375	0.667	0.8	1	NA	NA	NA	NA	NA	NA	304	NA
Tti1	0.21958447	-0.177391882	0.111	0.3	1	NA	NA	NA	NA	NA	NA	1232	NA
Rprd1b	0.699216445	-0.141896088	0.222	0.25	1	0.174132091	-0.138479613	0.147	0.241	1	NA	1626	651
Ralgapb	0.628980342	-0.104898181	0.111	0.162	1	NA	NA	NA	NA	NA	NA	2270	NA
Zmat3	0.26940367	-0.119553767	0	0.125	1	NA	NA	NA	NA	NA	NA	1986	NA
Pik3ca	0.264864169	-0.246311822	0.222	0.388	1	0.075266409	-0.160029354	0.176	0.307	1	NA	703	492
Mfn1	0.198827452	-0.116891863	0	0.162	1	NA	NA	NA	NA	NA	NA	2028	NA
Actl6a	NA	NA	NA	NA	NA	0.000690327	-0.398341191	0.412	0.638	1	NA	NA	28
Ttc14	0.890748122	0.111394606	0.222	0.288	1	0.687513912	0.147906275	0.294	0.281	1	NA	2504	1375
Dnajc19	0.219490779	-0.139468892	0.111	0.288	1	0.364259943	-0.109551949	0.265	0.297	1	NA	1666	945
Fxr1	0.201883553	-0.226592717	0.222	0.45	1	0.041274322	0.110183265	0.471	0.315	1	NA	823	1157
Sec62	0.376251897	-0.198109191	0.444	0.562	1	0.26134595	-0.1221249	0.471	0.516	1	NA	1043	803
Dcun1d1	0.197181256	-0.258966885	0.222	0.475	1	NA	NA	NA	NA	NA	NA	636	NA
Acad9	0.16204774	-0.103312752	0	0.188	1	NA	NA	NA	NA	NA	NA	2302	NA
Anxa5	0.317737514	-0.321087947	0.444	0.688	1	0.051228599	-0.226367683	0.412	0.601	1	NA	406	199
Exosc9	NA	NA	NA	NA	NA	0.066950551	0.109055944	0.412	0.262	1	NA	NA	1150
Ccna2	0.079259779	-0.380765108	0.333	0.562	1	0.020143068	-0.239693944	0.353	0.551	1	NA	282	162
Slc7a11	0.267861352	0.481978244	0.333	0.212	1	NA	NA	NA	NA	NA	NA	3834	NA
Rab33b	0.812280849	0.349015065	0.333	0.412	1	0.058903977	0.37443616	0.618	0.452	1	NA	3674	1927
Ufm1	0.270146844	-0.312544893	0.333	0.45	1	0.344911463	-0.102021263	0.471	0.548	1	NA	432	1051
Exosc8	0.834392497	-0.121779338	0.333	0.3	1	NA	NA	NA	NA	NA	NA	1948	NA
Mbnl1	0.241508522	-0.302343635	0.667	0.775	1	0.533429353	-0.119741748	0.853	0.786	1	NA	466	832
Dhx36	0.432177924	-0.156412105	0.111	0.212	1	NA	NA	NA	NA	NA	NA	1461	NA
Gfm1	0.48127847	-0.109707324	0.111	0.2	1	NA	NA	NA	NA	NA	NA	2162	NA
Mfsd1	NA	NA	NA	NA	NA	0.339837851	0.110262578	0.559	0.432	1	NA	NA	1159
Il12a	0.243493579	-0.12330203	0	0.138	1	NA	NA	NA	NA	NA	NA	1917	NA
Nmd3	0.085508324	-0.290791344	0.111	0.4	1	NA	NA	NA	NA	NA	NA	510	NA
Ppid	0.071463777	-0.4105719	0.444	0.613	1	NA	NA	NA	NA	NA	NA	221	NA
Serp1	0.053018163	0.413090351	0.889	0.863	1	0.025004498	0.263984748	0.971	0.895	1	NA	3773	1784
Etfdh	0.162043539	-0.203512086	0	0.188	1	NA	NA	NA	NA	NA	NA	1003	NA
Slc33a1	0.456934831	-0.173472185	0.111	0.2	1	NA	NA	NA	NA	NA	NA	1269	NA
Ssr3	0.358239241	0.183406981	0.889	0.738	1	0.213170417	0.118724066	0.824	0.759	1	NA	3066	1216
Ccnl1	0.189236577	-0.280386682	0.111	0.312	1	0.433353168	-0.103907199	0.235	0.278	1	NA	551	1025
Pdcd10	0.288696176	0.110236196	0.444	0.238	1	NA	NA	NA	NA	NA	NA	2481	NA
Ptpn22	0.005249142	0.277202667	0.444	0.112	1	NA	NA	NA	NA	NA	NA	3483	NA
Nras	NA	NA	NA	NA	NA	0.39685488	0.121544745	0.706	0.619	1	NA	NA	1233
Tspan2	9.29031455774251e-05	0.224234251	0.444	0.05	1	NA	NA	NA	NA	NA	NA	3274	NA
Sec22b	0.257162634	-0.308220274	0.222	0.375	1	NA	NA	NA	NA	NA	NA	450	NA
Prpf38b	0.163709016	0.276727969	0.667	0.475	1	NA	NA	NA	NA	NA	NA	3482	NA
Clcc1	0.45209144	-0.165797615	0.222	0.325	1	NA	NA	NA	NA	NA	NA	1348	NA
Ampd2	0.471930935	0.19117762	0.444	0.325	1	0.013770529	0.150601455	0.647	0.394	1	NA	3108	1384
Dram2	0.549702661	0.118037567	0.111	0.225	1	0.884232076	0.149252908	0.206	0.207	1	NA	2568	1379
Ddx20	0.243487441	-0.110927063	0	0.138	1	NA	NA	NA	NA	NA	NA	2139	NA
S100a11	0.005878395	0.626167578	1	0.625	1	5.74974128189468e-06	0.532567623	0.941	0.569	0.137033584	NA	3920	1985
Rab13	0.127952645	0.141839715	0.222	0.075	1	NA	NA	NA	NA	NA	NA	2778	NA
Jtb	0.042896605	0.342204919	0.556	0.225	1	0.452641025	0.113968224	0.353	0.272	1	NA	3659	1182
4933434E20Rik	0.264408985	0.144019056	0.444	0.262	1	NA	NA	NA	NA	NA	NA	2798	NA
Hax1	0.231170924	-0.209042124	0.333	0.525	1	NA	NA	NA	NA	NA	NA	960	NA
Il6ra	0.703097646	0.113106532	0.333	0.288	1	NA	NA	NA	NA	NA	NA	2523	NA
Adar	NA	NA	NA	NA	NA	0.135017369	0.10647198	0.235	0.143	1	NA	NA	1129
Pmvk	0.195012546	0.25612798	0.444	0.275	1	NA	NA	NA	NA	NA	NA	3398	NA
Slc35a3	0.215820408	0.33514791	0.444	0.288	1	0.000430876	0.312917758	0.529	0.259	1	NA	3641	1871
Vcam1	0.170382152	0.114211757	0.111	0.025	1	NA	NA	NA	NA	NA	NA	2534	NA
Tlr2	0.134967223	0.10849753	0.222	0.075	1	NA	NA	NA	NA	NA	NA	2467	NA
Casp6	0.026901852	-0.452046708	0.111	0.475	1	NA	NA	NA	NA	NA	NA	172	NA
Plrg1	0.455255799	-0.124883854	0.111	0.212	1	NA	NA	NA	NA	NA	NA	1899	NA
Gar1	0.024724289	-0.532677671	0.333	0.688	1	0.033830299	-0.268849503	0.647	0.725	1	NA	106	121
Ints12	0.269410449	-0.112237237	0	0.125	1	NA	NA	NA	NA	NA	NA	2123	NA
Gstcd	0.179557699	-0.13665294	0	0.175	1	NA	NA	NA	NA	NA	NA	1704	NA
Aimp1	0.633043698	-0.132146137	0.222	0.262	1	NA	NA	NA	NA	NA	NA	1770	NA
Papss1	0.364121327	-0.145417849	0.111	0.262	1	0.213743813	-0.133885113	0.206	0.273	1	NA	1594	685
Zbtb7b	1.00454250388946e-05	0.200454475	0.333	0.013	0.239412615	NA	NA	NA	NA	NA	NA	3153	NA
Cks1b	0.086122657	-0.344123135	0.556	0.812	1	0.054043531	-0.16280049	0.765	0.83	1	NA	360	471
Gba	0.131642041	-0.167207616	0	0.212	1	NA	NA	NA	NA	NA	NA	1327	NA
Arhgef2	0.337658573	-0.205085073	0.222	0.375	1	NA	NA	NA	NA	NA	NA	984	NA
Lamtor2	0.65261883	0.139510773	0.778	0.662	1	NA	NA	NA	NA	NA	NA	2757	NA
Lmna	0.665743665	-0.107131894	0.111	0.15	1	NA	NA	NA	NA	NA	NA	2224	NA
Sema4a	0.188329768	0.116332528	0.556	0.362	1	0.000692223	0.247867705	0.647	0.386	1	NA	2548	1727
Iqgap3	0.366444518	-0.120599521	0.111	0.238	1	NA	NA	NA	NA	NA	NA	1967	NA
Gpatch4	0.514117439	-0.112358278	0.222	0.288	1	NA	NA	NA	NA	NA	NA	2119	NA
Rps3a1	0.006361972	0.579636045	1	0.988	1	NA	NA	NA	NA	NA	NA	3901	NA
Fmo5	0.020407674	0.135971737	0.222	0.038	1	NA	NA	NA	NA	NA	NA	2733	NA
Chd1l	0.004085202	0.18263555	0.333	0.05	1	NA	NA	NA	NA	NA	NA	3059	NA
Rnf115	0.293311961	-0.168926575	0.222	0.4	1	0.069107559	-0.182619548	0.235	0.355	1	NA	1308	361
Polr3c	0.054480835	-0.216573048	0	0.312	1	NA	NA	NA	NA	NA	NA	904	NA
Rprd2	0.366448337	-0.131283739	0.111	0.238	1	NA	NA	NA	NA	NA	NA	1776	NA
Gclm	0.042341387	-0.474291197	0.667	0.887	1	0.245289652	-0.107570087	0.882	0.897	1	NA	147	964
Pip5k1a	NA	NA	NA	NA	NA	0.334218052	-0.126438471	0.235	0.272	1	NA	NA	758
Ptbp2	0.330217624	-0.12621108	0	0.1	1	NA	NA	NA	NA	NA	NA	1867	NA
Snx27	0.423620391	-0.212201589	0.222	0.35	1	0.597477367	-0.110214576	0.412	0.418	1	NA	932	937
Rap1gds1	0.118466361	-0.185668782	0	0.225	1	NA	NA	NA	NA	NA	NA	1148	NA
Tspan5	0.549702661	0.168679885	0.111	0.225	1	0.014021286	0.288401963	0.441	0.273	1	NA	2970	1837
Dapp1	0.831949592	-0.121407281	0.222	0.262	1	0.238264075	-0.112111401	0.147	0.241	1	NA	1955	914
Ppp3ca	NA	NA	NA	NA	NA	0.056626965	0.108378095	0.824	0.543	1	NA	NA	1145
Nfkb1	0.015793551	-0.689193974	0.556	0.812	1	0.002374085	-0.430458163	0.735	0.785	1	NA	42	21
Manba	0.075650252	0.132932799	0.333	0.112	1	8.61533939737894e-05	0.186806535	0.441	0.169	1	NA	2709	1505
Cisd2	0.264904897	-0.312419387	0.667	0.637	1	0.417328441	-0.132819053	0.676	0.682	1	NA	434	700
Depdc1a	0.198827452	-0.128588265	0	0.162	1	NA	NA	NA	NA	NA	NA	1819	NA
Zranb2	0.437283208	-0.206029506	0.444	0.537	1	0.024006639	-0.236327448	0.412	0.576	1	NA	978	171
Rpf1	0.433042464	-0.125985023	0.222	0.35	1	NA	NA	NA	NA	NA	NA	1871	NA
Bcl10	0.692780094	0.139572388	0.333	0.462	1	0.310505562	-0.13565912	0.441	0.481	1	NA	2760	670
Asph	0.220057932	-0.135332222	0	0.15	1	NA	NA	NA	NA	NA	NA	1721	NA
Ccne2	0.078208212	0.29954296	0.333	0.125	1	NA	NA	NA	NA	NA	NA	3539	NA
Decr1	0.243481303	-0.103956842	0	0.138	1	NA	NA	NA	NA	NA	NA	2292	NA
Cpne3	0.582831251	0.345768674	0.667	0.65	1	NA	NA	NA	NA	NA	NA	3664	NA
Tmem68	0.269396891	-0.125948474	0	0.125	1	NA	NA	NA	NA	NA	NA	1873	NA
Tgs1	0.889540559	-0.136618364	0.333	0.325	1	0.171530996	-0.166919899	0.206	0.289	1	NA	1705	442
Ubxn2b	0.131642041	-0.152396935	0	0.212	1	NA	NA	NA	NA	NA	NA	1508	NA
Pnisr	0.308581904	0.155484774	0.333	0.188	1	NA	NA	NA	NA	NA	NA	2874	NA
Sdcbp	0.03316943	0.496971539	0.778	0.65	1	NA	NA	NA	NA	NA	NA	3845	NA
Lmo4	0.910302143	-0.205032769	0.667	0.588	1	NA	NA	NA	NA	NA	NA	986	NA
Gtf2b	0.548749219	-0.100334846	0.111	0.188	1	NA	NA	NA	NA	NA	NA	2356	NA
Ube2j1	0.333724894	-0.100040743	0.111	0.288	1	NA	NA	NA	NA	NA	NA	2363	NA
Casp8ap2	0.183596302	0.258600489	0.444	0.275	1	NA	NA	NA	NA	NA	NA	3413	NA
Map3k7	0.16204774	-0.179286881	0	0.188	1	NA	NA	NA	NA	NA	NA	1209	NA
Akirin2	0.436536297	-0.194415557	0.333	0.475	1	0.073051645	-0.188416412	0.412	0.473	1	NA	1074	337
Slc35a1	0.243487441	-0.109158367	0	0.138	1	0.037601948	-0.113505357	0	0.114	1	NA	2180	898
Rnf20	0.924351927	-0.118433867	0.222	0.212	1	0.381902708	-0.103082868	0.235	0.288	1	NA	1999	1034
Smc2	0.127068171	-0.353239464	0.333	0.562	1	0.302093803	-0.144068775	0.529	0.592	1	NA	337	613
Xpa	0.552005086	-0.12145265	0.111	0.175	1	NA	NA	NA	NA	NA	NA	1954	NA
Ncbp1	0.224338248	-0.168546581	0.222	0.475	1	0.07473109	-0.203301121	0.412	0.498	1	NA	1314	282
Anp32b	0.500543089	-0.197359822	0.889	0.975	1	NA	NA	NA	NA	NA	NA	1051	NA
Nans	0.042985564	-0.310705397	0	0.338	1	NA	NA	NA	NA	NA	NA	439	NA
Coro2a	0.061180355	-0.368944238	0.222	0.537	1	0.291638821	-0.119248376	0.5	0.51	1	NA	309	837
Tex10	0.118466361	-0.180028006	0	0.225	1	NA	NA	NA	NA	NA	NA	1201	NA
Txn1	0.343800747	-0.25437559	0.667	0.9	1	0.074603781	0.149318446	0.912	0.884	1	NA	661	1380
Ptgr1	0.486087635	0.179685794	0.444	0.462	1	0.001452827	0.155619309	0.618	0.32	1	NA	3034	1409
Ptbp3	0.023427183	0.529989143	1	0.912	1	0.000385934	0.451834394	0.912	0.871	1	NA	3869	1968
Hsdl2	NA	NA	NA	NA	NA	0.206587447	0.154308032	0.382	0.305	1	NA	NA	1402
Zdhhc21	0.054477562	-0.241202969	0	0.312	1	NA	NA	NA	NA	NA	NA	746	NA
Smu1	NA	NA	NA	NA	NA	0.032057567	-0.181768602	0.206	0.368	1	NA	NA	366
B4galt1	0.160939801	0.308118757	0.667	0.375	1	0.00357228	0.26995924	0.647	0.378	1	NA	3575	1800
Bag1	0.08071187	-0.457281282	0.556	0.787	1	0.134532969	-0.208647882	0.706	0.833	1	NA	165	256
Chmp5	0.88242063	0.157398415	0.333	0.388	1	NA	NA	NA	NA	NA	NA	2884	NA
Tmem38b	0.009244947	0.348341113	0.667	0.275	1	NA	NA	NA	NA	NA	NA	3673	NA
Rad23b	0.261845699	-0.280340789	0.444	0.537	1	0.105968115	-0.133996852	0.441	0.603	1	NA	552	683
Nol6	0.055357123	0.155710835	0.333	0.1	1	NA	NA	NA	NA	NA	NA	2875	NA
Ubap2	0.026578005	-0.497888123	0.222	0.55	1	NA	NA	NA	NA	NA	NA	132	NA
Epb41l4b	0.243493579	-0.172640137	0	0.138	1	0.020568493	-0.144312044	0	0.138	1	NA	1274	610
Ubap1	0.526424781	0.265364246	0.222	0.15	1	0.006649173	0.277411541	0.324	0.151	1	NA	3443	1813
Nudt2	0.243493579	-0.138914117	0	0.138	1	0.021421571	-0.11074671	0	0.137	1	NA	1674	929
Vcp	0.295849388	-0.119742774	0.556	0.825	1	0.215935898	0.212211436	0.853	0.817	1	NA	1981	1609
Fancg	0.198832517	-0.142745745	0	0.162	1	NA	NA	NA	NA	NA	NA	1617	NA
Tln1	0.331948722	-0.241970941	0.667	0.725	1	0.534133729	-0.10849818	0.794	0.781	1	NA	744	953
Clta	0.042689239	0.28142722	1	0.8	1	0.044677706	0.151497402	0.971	0.834	1	NA	3497	1388
Glipr2	0.326904073	0.263173766	0.444	0.312	1	0.168854882	0.161708944	0.412	0.297	1	NA	3435	1432
Psip1	0.262156235	-0.239957215	0.333	0.5	1	0.214498443	-0.175253355	0.5	0.527	1	NA	756	398
Plin2	0.385957489	0.626178432	0.556	0.45	1	0.156360174	0.107885604	0.647	0.481	1	NA	3921	1140
Rps6	0.122449766	0.397919438	1	0.988	1	NA	NA	NA	NA	NA	NA	3756	NA
Ak4	0.068546243	-0.275255101	0	0.288	1	NA	NA	NA	NA	NA	NA	574	NA
Jak1	0.124389922	-0.409519777	0.556	0.725	1	0.116165681	-0.153734119	0.618	0.749	1	NA	225	534
Slc6a9	0.366142358	-0.119102734	0	0.088	1	NA	NA	NA	NA	NA	NA	1993	NA
Rnf11	0.198832517	-0.116855787	0	0.162	1	NA	NA	NA	NA	NA	NA	2030	NA
Usp1	0.067371696	-0.461583373	0.333	0.613	1	0.050740596	-0.222885138	0.618	0.73	1	NA	159	206
Tm2d1	0.111697225	0.194519712	0.444	0.212	1	NA	NA	NA	NA	NA	NA	3126	NA
Txndc12	0.197281268	0.269306313	0.667	0.438	1	0.262933977	0.13328332	0.618	0.457	1	NA	3463	1293
Hook1	0.467046162	-0.130102022	0.111	0.212	1	NA	NA	NA	NA	NA	NA	1796	NA
Fggy	0.003238365	0.110958192	0.111	0	1	NA	NA	NA	NA	NA	NA	2494	NA
Plaa	0.362057426	-0.258112327	0.333	0.512	1	0.016006525	-0.278211591	0.353	0.508	1	NA	643	109
Pum1	0.086794629	-0.315711176	0.222	0.537	1	0.075431512	-0.204120164	0.382	0.482	1	NA	423	278
Laptm5	0.26388178	-0.141873604	0.889	0.863	1	0.14857326	-0.126754075	0.824	0.777	1	NA	1627	749
Tnfrsf1b	0.025478058	0.270078443	0.778	0.338	1	0.010505666	0.132596714	0.647	0.405	1	NA	3464	1292
Scp2	0.021714701	0.630874267	0.778	0.562	1	0.263285751	0.142269847	0.647	0.584	1	NA	3923	1343
Magoh	0.002271632	-0.710318444	0.222	0.7	1	0.022897181	-0.281298142	0.353	0.51	1	NA	37	104
Lrp8	1	0.108609388	0.222	0.262	1	NA	NA	NA	NA	NA	NA	2469	NA
Ndc1	NA	NA	NA	NA	NA	0.39897975	0.10164702	0.618	0.579	1	NA	NA	1092
Tmem59	0.010625267	0.468687644	0.889	0.75	1	0.011488076	0.229448388	0.941	0.785	1	NA	3823	1671
Tceanc2	0.131642041	-0.190684531	0	0.212	1	NA	NA	NA	NA	NA	NA	1109	NA
Mrpl37	0.162043539	-0.167137292	0	0.188	1	NA	NA	NA	NA	NA	NA	1328	NA
Ppcs	0.179557699	-0.134770903	0	0.175	1	NA	NA	NA	NA	NA	NA	1732	NA
Ybx1	0.03100896	-0.437393604	1	1	1	NA	NA	NA	NA	NA	NA	189	NA
Svbp	0.667748811	-0.13765385	0.222	0.288	1	0.52018509	-0.146625266	0.324	0.32	1	NA	1691	586
Slc2a1	0.179557699	-0.144151009	0	0.175	1	NA	NA	NA	NA	NA	NA	1608	NA
Rragc	0.087048083	0.439203595	0.889	0.6	1	NA	NA	NA	NA	NA	NA	3796	NA
Ndufs5	0.538582322	-0.157717563	0.333	0.388	1	NA	NA	NA	NA	NA	NA	1449	NA
Macf1	0.56092673	-0.104213469	0.333	0.438	1	NA	NA	NA	NA	NA	NA	2287	NA
Ppie	0.243469027	-0.105872044	0	0.138	1	NA	NA	NA	NA	NA	NA	2249	NA
Ppt1	0.049649463	0.286488166	0.667	0.338	1	0.001434723	0.237562251	0.588	0.309	1	NA	3509	1699
Lypla2	0.03230007	0.486272602	0.667	0.35	1	0.058055267	0.133865229	0.5	0.336	1	NA	3838	1300
Gale	0.162051942	-0.199599625	0	0.188	1	0.057996628	-0.137773914	0.029	0.143	1	NA	1027	655
Hmgcl	NA	NA	NA	NA	NA	0.013862784	0.107754518	0.265	0.124	1	NA	NA	1137
Srsf10	NA	NA	NA	NA	NA	0.205140999	-0.180178745	0.471	0.481	1	NA	NA	371
Rnf220	NA	NA	NA	NA	NA	0.159352508	-0.159274745	0.353	0.436	1	NA	NA	497
Kif2c	0.213015084	-0.174900959	0.111	0.288	1	NA	NA	NA	NA	NA	NA	1255	NA
Plk3	0.008424813	0.133710931	0.222	0.025	1	NA	NA	NA	NA	NA	NA	2712	NA
Toe1	0.243487441	-0.1006011	0	0.138	1	NA	NA	NA	NA	NA	NA	2348	NA
Ccdc163	0.330217624	-0.128009935	0	0.1	1	NA	NA	NA	NA	NA	NA	1831	NA
Mmachc	0.442939384	0.10512509	0.111	0.05	1	NA	NA	NA	NA	NA	NA	2422	NA
Prdx1	0.007973589	-0.701297323	0.444	0.875	1	0.013727699	-0.249476875	0.676	0.863	1	NA	39	146
Akr1a1	0.629559625	-0.141207745	0.667	0.713	1	0.218317747	-0.169835136	0.735	0.772	1	NA	1641	423
Nasp	0.067755452	-0.316786553	0.222	0.575	1	NA	NA	NA	NA	NA	NA	420	NA
Rad54l	0.143489175	-0.202549638	0.111	0.362	1	NA	NA	NA	NA	NA	NA	1008	NA
Mknk1	0.179557699	-0.14810634	0	0.175	1	NA	NA	NA	NA	NA	NA	1565	NA
Pdzk1ip1	0.003238365	0.213988648	0.111	0	1	NA	NA	NA	NA	NA	NA	3222	NA
Stil	0.808447703	0.234704123	0.222	0.2	1	0.050727003	0.25042097	0.353	0.209	1	NA	3316	1736
Aldh4a1	0.930779144	0.158472324	0.111	0.112	1	NA	NA	NA	NA	NA	NA	2894	NA
Mrto4	0.099538025	-0.203110033	0.111	0.438	1	NA	NA	NA	NA	NA	NA	1005	NA
Akr7a5	0.243481303	-0.116979201	0	0.138	1	NA	NA	NA	NA	NA	NA	2025	NA
Capzb	0.638400911	-0.221194769	0.889	0.875	1	NA	NA	NA	NA	NA	NA	867	NA
Pink1	0.064003113	0.219771382	0.444	0.175	1	NA	NA	NA	NA	NA	NA	3250	NA
Ddost	0.42775419	-0.191845633	0.333	0.375	1	NA	NA	NA	NA	NA	NA	1102	NA
Hp1bp3	NA	NA	NA	NA	NA	0.591619172	-0.102417951	0.441	0.4	1	NA	NA	1043
Eif4g3	0.575993141	-0.125683033	0.333	0.412	1	NA	NA	NA	NA	NA	NA	1879	NA
Ptpn12	0.323732345	0.141259652	0.444	0.288	1	0.452544262	-0.100611454	0.324	0.357	1	NA	2774	1071
Zcchc17	0.243493579	-0.141410983	0	0.138	1	NA	NA	NA	NA	NA	NA	1637	NA
Azin2	0.008424813	0.126190501	0.222	0.025	1	NA	NA	NA	NA	NA	NA	2659	NA
[truncated: 2,429 more rows]
