# Supplementary material for: Gene-expression memory-based prediction of cell lineages from scRNA-seq datasets
Source: Nat Commun. 2024 Mar 29;15:2744. doi: 10.1038/s41467-024-47158-y (PMC10980719; doi:10.1038/s41467-024-47158-y)
Supplement: Supplementary file 11 — Source Data [file 41467_2024_47158_MOESM11_ESM.zip › Source Data files/Source Data file S4e.csv]

MEF_qual	MEF_quant	MEF_all		WM989_qual	WM989_quant	WM989_all		HSPC_qual	HSPC_quant	HSPC_all		HSC_qual	HSC_quant	HSC_all
2911	451	20721		1103	2560	21320		1145	3341	16490		1837	3577	18548
2473	554	20440		954	2384	23401		1413	818	23867		1814	2596	18803
4403	592	20763		1145	2633	22934		1217	955	23867
5403	644	20892		892	2170	23599		1154	562	23867
4853	901	20101		1215	3777	21879		968	257	23867
2563	904	20632		1159	3006	22228		1485	525	23867
2949	877	20295		1068	2745	23120		1134	441	23867
3978	846	19939		1011	2360	22549		1134	385	23867
1887	1717	32285						1500	446	23867
1219	2427	32285						1487	159	23867
1110	1424	32285						1470	329	23867
1191	1671	32285						1184	189	23867
								1411	355	23867
								1748	495	23867
								1561	544	23867
								1697	721	23867
								1509	539	23867
								1701	574	23867
								1582	811	23867
								1513	818	23867
								1600	821	23867
								1440	722	23867
								971	309	23833
								1817	551	23833
								1889	590	23833
								2207	656	23833
								1551	438	23833
								1670	446	23833
								1605	521	23833
								1398	426	23833
								1274	476	23833
								1390	498	23833
								1878	595	23833
								1695	459	23833
								2186	1327	23833
								1976	1212	23833
								2059	796	23833
								2490	693	23833
								1466	235	23833
								1367	171	23833
								1555	244	23833
								1327	325	23833
								1642	343	23833
								1358	223	23833
