# Supplementary material for: Gene-expression memory-based prediction of cell lineages from scRNA-seq datasets
Source: Nat Commun. 2024 Mar 29;15:2744. doi: 10.1038/s41467-024-47158-y (PMC10980719; doi:10.1038/s41467-024-47158-y)
Supplement: Supplementary file 11 — Source Data [file 41467_2024_47158_MOESM11_ESM.zip › Source Data files/Source Data file S5a.csv]

	ESC real	MEF real	CD8 real	Leu real	HPC real	HSC real
cytoplasmic translation	2.688927944	2.561842479	1.803537587	0.986021912	1.56486848	2.475853946
translation	1.687509978	1.425938441	1.46931536	1.092018215	1.28819888	1.716146999
peptide biosynthetic process	1.674133581	1.407026154	1.460844411	1.074669108	1.307457562	1.69760378
cellular nitrogen compound metabolic process	1.192151718	1.096086967	1.230156898	1.102942001	1.089048134	1.274535949
cellular process	1.058433219	1.059957506	1.076016727	1.038885425	1.067758447	1.084214674
peptide metabolic process	1.588243165	1.397922078	1.438974482	1.117110544	1.280857784	1.606773205
translation at synapse	3.408104197	3.666666667	2.287467134	0.324947589	1.603427173	2.939944134
translation at postsynapse	3.408104197	3.666666667	2.287467134	0.324947589	1.603427173	2.939944134
cellular metabolic process	1.119924208	1.087761827	1.14529705	1.103929421	1.124298425	1.188631379
translation at presynapse	3.404726736	3.742738589	2.247090421	0.331550802	1.6375	2.935714286
biosynthetic process	1.14912466	1.096110511	1.188750773	1.129550224	1.151662699	1.204216307
nitrogen compound metabolic process	1.120496624	1.078759435	1.163732903	1.084568657	1.101007726	1.185194269
organic substance biosynthetic process	1.148815238	1.094945424	1.18817889	1.132510424	1.153512294	1.205645281
metabolic process	1.100005247	1.066114783	1.130946861	1.088477794	1.098465253	1.155144581
primary metabolic process	1.112244982	1.06585511	1.14509076	1.089813534	1.08947255	1.17443142
amide metabolic process	1.481468783	1.299161306	1.345896881	1.113721542	1.241640947	1.511725947
amide biosynthetic process	1.555011136	1.353292785	1.391216497	1.033735462	1.264234062	1.650360667
cellular biosynthetic process	1.145867796	1.094854368	1.193720851	1.131001569	1.149232456	1.207604083
cell cycle	1.352831727	1.292699092	1.51777668	1.241181267	1.145453037	1.530087871
organic substance metabolic process	1.099835787	1.067124901	1.138220475	1.09111647	1.099669967	1.157618268
animal organ development	1.035046729	1.401648192	1.06189174	1.075642084	1.144805035	1.053141281
developmental process	1.043805769	1.232437701	1.101456611	1.081127261	1.194912042	1.071602617
anatomical structure development	1.044523778	1.242571154	1.10691912	1.084577841	1.205513671	1.066233981
tissue development	1.067609134	1.476236857	1.141496436	1.143139697	1.296904958	1.114654935
system development	1.02653422	1.311439617	1.088516386	1.09712923	1.199689873	1.072895372
anatomical structure morphogenesis	1.017133572	1.384863412	1.162424904	1.099164624	1.248864963	1.093227781
multicellular organism development	1.036032649	1.253408567	1.101906052	1.085437065	1.19614533	1.065130305
positive regulation of cellular process	1.116897816	1.217534035	1.209764081	1.147939827	1.277033245	1.20184252
negative regulation of biological process	1.11702049	1.223132548	1.200844929	1.131987967	1.257737845	1.216742206
positive regulation of biological process	1.098625643	1.198094218	1.19643634	1.143680335	1.25502486	1.184103578
regulation of developmental process	1.033907639	1.354182626	1.225594564	1.140552365	1.406424123	1.159911796
regulation of cell population proliferation	1.141870962	1.37890179	1.266611607	1.167047349	1.451932971	1.198518843
tube development	1.079804111	1.54968357	1.193807221	1.1526222	1.249164004	1.165771369
negative regulation of cellular process	1.122690481	1.217621825	1.22478846	1.160491509	1.27624994	1.238270884
circulatory system development	1.102706736	1.528531789	1.186235431	1.225487164	1.264418485	1.178931298
macromolecule metabolic process	1.103960284	1.074990293	1.166407755	1.096429086	1.097123115	1.173958878
nucleobase-containing compound metabolic process	1.160929863	1.055729843	1.249043651	1.134080104	1.083203686	1.237787043
macromolecule biosynthetic process	1.134723237	1.084014757	1.211544696	1.131078334	1.152197612	1.199304028
cellular aromatic compound metabolic process	1.156350631	1.054768328	1.235234257	1.127194892	1.08121798	1.221038491
heterocycle metabolic process	1.15985456	1.059328003	1.236296647	1.126501025	1.078595683	1.230266262
nucleic acid metabolic process	1.143446268	1.043303381	1.257623434	1.127187638	1.065655392	1.226699519
gene expression	1.151408827	1.079677767	1.218151763	1.122834308	1.165382351	1.206681122
organic cyclic compound metabolic process	1.153026428	1.06170791	1.221647701	1.12284518	1.085940561	1.211975787
regulation of cell cycle	1.378714704	1.329460442	1.600704863	1.218182872	1.312712441	1.531174195
response to organic substance	1.132627969	1.246661271	1.287584087	1.297426722	1.536289447	1.211267606
regulation of metabolic process	1.112198757	1.111016159	1.177565032	1.155496122	1.171987694	1.193598742
chromosome organization	1.58743469	1.23611219	1.532943677	1.618773946	1.253834356	1.750135273
immune system process	1.003754089	1.141535354	1.345538692	1.29178164	1.593861457	1.208267326
regulation of cellular metabolic process	1.103703092	1.108224005	1.189739562	1.160171843	1.178289584	1.196230259
B cell activation	0.984881844	1.115452237	1.736409156	1.87150838	1.801593421	1.343115124
organelle organization	1.193699586	1.111625691	1.189476114	1.217097183	1.103959301	1.322398112
regulation of macromolecule metabolic process	1.109388235	1.110410148	1.194144692	1.154220892	1.185356465	1.196308371
regulation of cellular biosynthetic process	1.113305639	1.087266512	1.203725845	1.173315127	1.192588639	1.187459546
regulation of biosynthetic process	1.115364693	1.090994852	1.203966166	1.170011464	1.191725279	1.18689478
immune response	0.989110983	1.059091087	1.273946022	1.34699392	1.648751024	1.163696201
response to stress	1.152607422	1.22389209	1.266913389	1.19842651	1.390108404	1.246284299
response to chemical	1.095002195	1.259934065	1.165909724	1.160097929	1.501563353	1.115923126
cellular response to chemical stimulus	1.139957674	1.296947386	1.272727273	1.216906514	1.576881343	1.205578987
regulation of immune system process	0.992390986	1.15797546	1.347833775	1.260331502	1.684364887	1.20199907
defense response	1.039405889	1.153270823	1.2418483	1.26714423	1.634686166	1.141102925
response to biotic stimulus	1.089701649	1.1839701	1.236725313	1.308086904	1.67943662	1.192894684
response to stimulus	1.044409405	1.159142135	1.086988764	1.100191171	1.216979906	1.080357694
response to external stimulus	1.054834427	1.227437657	1.17282374	1.221146039	1.491353486	1.143187913
regulation of multicellular organismal process	1.034665579	1.29165113	1.199190764	1.14056465	1.424424913	1.108722039
cellular response to organic substance	1.166072225	1.262900747	1.33126294	1.282960734	1.546464984	1.280766841
biological process involved in interspecies interaction between organisms	1.087417495	1.171559182	1.25570193	1.301559472	1.618943874	1.211972637
cell activation	0.985665253	1.205020497	1.501223184	1.383136534	1.700203943	1.327725179
response to external biotic stimulus	1.078431373	1.168212262	1.234472366	1.305338373	1.636785611	1.204422184
response to other organism	1.078431373	1.169517751	1.235629841	1.306691546	1.636785611	1.205423236
regulation of cell activation	1.015866613	1.275089531	1.503600501	1.386529126	1.939887576	1.358981162
cellular component organization or biogenesis	1.140490427	1.10624772	1.167088301	1.114188303	1.147338165	1.235537438
cell cycle process	1.381112246	1.291358025	1.508536585	1.253241987	1.140116279	1.622593554
cellular component organization	1.141028638	1.116150554	1.14573091	1.118777885	1.154422398	1.22415755
mitotic cell cycle	1.463343475	1.384947715	1.552559163	1.341698201	1.267416086	1.726072222
cellular nitrogen compound biosynthetic process	1.200369586	1.141686371	1.22437225	1.09664958	1.110558388	1.287268779
mitotic cell cycle process	1.504660453	1.409025582	1.600595932	1.32109375	1.258786533	1.781582813
organonitrogen compound metabolic process	1.145233351	1.145325379	1.175031161	1.085093014	1.177908497	1.217461601
