# Supplementary material for: Gene-expression memory-based prediction of cell lineages from scRNA-seq datasets
Source: Nat Commun. 2024 Mar 29;15:2744. doi: 10.1038/s41467-024-47158-y (PMC10980719; doi:10.1038/s41467-024-47158-y)
Supplement: Supplementary file 11 — Source Data [file 41467_2024_47158_MOESM11_ESM.zip › Source Data files/Source Data file 6d.xls]

## Sheet: Source Data file 6d
DCIS_to_mix_DCIS									mix_DCIS_to_mix_inv_tumor									Mix_inv_tumor_to_inv_tumor
p_val	avg_log2FC	pct.1	pct.2	p_val_adj	change	label			p_val	avg_log2FC	pct.1	pct.2	p_val_adj	change	label			p_val	avg_log2FC	pct.1	pct.2	p_val_adj	change	label
ENSG00000136485	4.39958e-18	-1.0427	0.986	1	1.61029e-13	Mix_DCIS	DCAF7		ENSG00000196136	1.26961e-11	2.40126	0.578	0.144	4.64689e-07	Mix_DCIS	SERPINA3		ENSG00000197747	4.68145e-50	1.56762	0.459	0.039	1.71346e-45	Mix_inv_tumor
ENSG00000197747	1.20984e-11	1.25267	0.844	0.533	4.42813e-07	DCIS	S100A10		ENSG00000136485	8.69223e-10	-0.704485	1	0.991	3.18144e-05	Mix_inv_tumor	DCAF7		ENSG00000134769	4.62075e-38	2.71156	0.441	0.056	1.69124e-33	Mix_inv_tumor
ENSG00000259349	1.16697e-10	-1.23159	0.511	0.789	4.27121e-06	Mix_DCIS	APPBP2-DT		ENSG00000086548	1.28346e-09	1.91242	0.644	0.261	4.69761e-05	Mix_DCIS	CEACAM6		ENSG00000140443	7.92717e-37	2.29708	0.342	0.03	2.90142e-32	Mix_inv_tumor
ENSG00000170558	1.31775e-10	-1.88914	0.279	0.589	4.82309e-06	Mix_DCIS	CDH2		ENSG00000091831	2.18645e-09	1.88657	0.833	0.514	8.00262e-05	Mix_DCIS	ESR1		ENSG00000243649	2.08036e-27	0.927365	0.189	0.007	7.61433e-23	Mix_inv_tumor
ENSG00000267772	2.37419e-10	-1.24408	0.75	0.967	8.68979e-06	Mix_DCIS	LINC01999		ENSG00000160182	2.75476e-09	2.24618	0.844	0.514	0.000100827	Mix_DCIS	TFF1		ENSG00000138119	4.5935e-25	0.718955	0.252	0.024	1.68127e-20	Mix_inv_tumor
ENSG00000108298	3.21899e-10	0.659826	1	0.989	1.17818e-05	DCIS	RPL19		ENSG00000173467	8.45819e-09	1.68993	0.567	0.198	0.000309578	Mix_DCIS	AGR3		ENSG00000122862	1.69435e-24	1.57001	0.207	0.014	6.20148e-20	Mix_inv_tumor
ENSG00000213281	3.82614e-10	-1.19149	0.54	0.722	1.40041e-05	Mix_DCIS	NRAS		ENSG00000141424	1.13324e-08	1.38803	0.956	0.874	0.000414775	Mix_DCIS	SLC39A6		ENSG00000153002	2.03737e-24	5.75501	0.297	0.042	7.45698e-20	Mix_inv_tumor
ENSG00000166441	5.40149e-10	0.663752	0.971	0.856	1.977e-05	DCIS	RPL27A		ENSG00000100219	1.47585e-08	0.854747	0.967	0.865	0.000540174	Mix_DCIS	XBP1		ENSG00000196126	1.02355e-23	1.26422	0.18	0.01	3.7463e-19	Mix_inv_tumor
ENSG00000100362	9.0531e-10	-1.22727	0.326	0.633	3.31353e-05	Mix_DCIS	PVALB		ENSG00000183844	2.01191e-08	1.1514	0.644	0.261	0.000736378	Mix_DCIS	FAM3B		ENSG00000142089	4.13694e-23	0.96014	0.351	0.062	1.51416e-18	Mix_inv_tumor
ENSG00000272398	1.46284e-09	0.770406	0.953	0.756	5.35416e-05	DCIS	CD24		ENSG00000187720	4.53864e-08	1.5533	0.844	0.586	0.00166119	Mix_DCIS	THSD4		ENSG00000081237	3.68033e-21	1.12312	0.153	0.007	1.34704e-16	Mix_inv_tumor
ENSG00000285407	2.17113e-09	-0.661857	0.38	0.756	7.94655e-05	Mix_DCIS			ENSG00000160180	8.47244e-08	1.49193	0.889	0.676	0.003101	Mix_DCIS	TFF3		ENSG00000277632	4.23984e-20	1.30161	0.099	0	1.55182e-15	Mix_inv_tumor
ENSG00000131748	2.22355e-09	-0.569929	0.946	1	8.13842e-05	Mix_DCIS	STARD3		ENSG00000213853	1.04135e-07	0.968571	0.856	0.595	0.00381145	Mix_DCIS	EMP2		ENSG00000111885	7.42754e-20	1.00087	0.216	0.024	2.71855e-15	Mix_inv_tumor
ENSG00000160180	4.75283e-09	1.22747	0.975	0.889	0.000173958	DCIS	TFF3		ENSG00000127324	1.19298e-07	1.3786	0.644	0.342	0.00436643	Mix_DCIS	TSPAN8		ENSG00000248905	6.99734e-19	0.807182	0.216	0.026	2.5611e-14	Mix_inv_tumor
ENSG00000154217	7.53386e-09	-0.870216	0.96	0.978	0.000275747	Mix_DCIS	PITPNC1		ENSG00000272398	1.39063e-07	1.18008	0.756	0.514	0.00508985	Mix_DCIS	CD24		ENSG00000223865	9.74853e-19	1.31185	0.162	0.012	3.56806e-14	Mix_inv_tumor
ENSG00000142694	1.04212e-08	1.37881	0.674	0.367	0.000381425	DCIS	EVA1B		ENSG00000104368	1.72599e-07	1.4712	0.611	0.288	0.00631728	Mix_DCIS	PLAT		ENSG00000204287	1.50763e-18	2.1185	0.18	0.017	5.51808e-14	Mix_inv_tumor
ENSG00000171345	1.05139e-08	0.623594	0.996	0.978	0.000384819	DCIS	KRT19		ENSG00000127954	2.57956e-07	0.942095	0.411	0.099	0.00944144	Mix_DCIS	STEAP4		ENSG00000134516	2.11674e-18	0.480583	0.117	0.004	7.74747e-14	Stable
ENSG00000131981	3.4529e-08	0.630864	0.942	0.8	0.0012638	DCIS	LGALS3		ENSG00000140443	4.07532e-07	1.52834	0.656	0.342	0.0149161	Mix_DCIS	IGF1R		ENSG00000100979	2.9531e-18	0.516682	0.108	0.002	1.08087e-13	Mix_inv_tumor
ENSG00000142089	3.76871e-08	1.17127	0.779	0.478	0.00137939	DCIS	IFITM3		ENSG00000003989	4.19561e-07	1.18928	0.589	0.252	0.0153563	Mix_DCIS	SLC7A2		ENSG00000159189	4.08957e-18	0.889475	0.108	0.002	1.49682e-13	Mix_inv_tumor
ENSG00000143320	3.99508e-08	1.10572	0.692	0.344	0.00146224	DCIS	CRABP2		ENSG00000109436	5.32195e-07	0.804863	0.956	0.757	0.0194789	Mix_DCIS	TBC1D9		ENSG00000172551	4.2456e-18	4.0843	0.288	0.058	1.55393e-13	Mix_inv_tumor
ENSG00000009307	7.30857e-08	-0.723492	0.953	0.967	0.00267501	Mix_DCIS	CSDE1		ENSG00000121440	1.3658e-06	2.02151	0.444	0.135	0.0499896	Mix_DCIS	PDZRN3		ENSG00000165949	5.25729e-17	1.69585	0.252	0.045	1.92422e-12	Mix_inv_tumor
ENSG00000205581	9.34506e-08	0.535977	1	1	0.00342038	DCIS	HMGN1		ENSG00000184292	3.0709e-06	0.896518	0.856	0.604	0.112398	Stable	TACSTD2		ENSG00000213047	5.64174e-17	-1.18765	0.604	0.882	2.06493e-12	Inv_tumor
ENSG00000100906	1.24959e-07	1.27441	0.71	0.433	0.00457363	DCIS	NFKBIA		ENSG00000134769	3.63723e-06	1.00301	0.722	0.441	0.133126	Stable	DTNA		ENSG00000170558	1.31266e-16	-0.977994	0.802	0.979	4.80448e-12	Inv_tumor
ENSG00000274265	1.35654e-07	-1.10044	0.37	0.611	0.00496508	Mix_DCIS			ENSG00000123066	3.72126e-06	0.938312	0.978	0.856	0.136202	Stable	MED13L		ENSG00000186469	1.37541e-16	0.57581	0.099	0.002	5.03415e-12	Mix_inv_tumor
ENSG00000019186	1.82586e-07	-1.18678	0.159	0.4	0.00668284	Mix_DCIS	CYP24A1		ENSG00000168785	5.03345e-06	1.2327	0.544	0.252	0.184229	Stable	TSPAN5		ENSG00000169245	1.62617e-16	1.41409	0.09	0.001	5.95194e-12	Mix_inv_tumor
ENSG00000177700	1.82681e-07	0.650851	0.906	0.7	0.00668632	DCIS	POLR2L		ENSG00000156049	5.18697e-06	1.24081	0.644	0.36	0.189848	Stable	GNA14		ENSG00000135046	1.93606e-16	0.663367	0.153	0.013	7.08616e-12	Mix_inv_tumor
ENSG00000198888	1.84849e-07	-0.52252	1	1	0.00676565	Mix_DCIS	MT-ND1		ENSG00000127249	5.40883e-06	0.799667	0.522	0.216	0.197969	Stable	ATP13A4		ENSG00000109321	2.85525e-16	2.3197	0.577	0.265	1.04505e-11	Mix_inv_tumor
ENSG00000214530	2.01094e-07	0.748637	0.971	0.867	0.00736025	DCIS	STARD10		ENSG00000170558	6.5913e-06	-1.24373	0.589	0.802	0.241248	Stable	CDH2		ENSG00000130755	4.74271e-16	0.34683	0.135	0.01	1.73588e-11	Stable
ENSG00000198162	2.15248e-07	-0.665646	0.88	0.956	0.0078783	Mix_DCIS	MAN1A2		ENSG00000156011	1.24237e-05	0.751368	0.922	0.712	0.454721	Stable	PSD3		ENSG00000173372	5.20295e-16	1.59803	0.117	0.006	1.90433e-11	Mix_inv_tumor
ENSG00000067560	3.19835e-07	0.477209	0.975	0.944	0.0117063	Stable	RHOA		ENSG00000134533	1.25598e-05	1.34112	0.367	0.108	0.4597	Stable	RERG		ENSG00000173467	6.35401e-16	0.931183	0.198	0.027	2.32563e-11	Mix_inv_tumor
ENSG00000245750	3.40182e-07	-0.723109	0.772	0.933	0.012451	Mix_DCIS	DRAIC		ENSG00000136463	1.29826e-05	-0.543367	0.922	0.973	0.475175	Stable	TACO1		ENSG00000196136	7.82814e-16	0.737459	0.144	0.012	2.86518e-11	Mix_inv_tumor
ENSG00000229807	4.44934e-07	-0.735486	0.75	0.989	0.016285	Mix_DCIS	XIST		ENSG00000134020	1.3127e-05	1.10053	0.3	0.072	0.480463	Stable	PEBP4		ENSG00000275302	1.35708e-15	1.53457	0.108	0.005	4.96704e-11	Mix_inv_tumor
ENSG00000196781	4.52308e-07	0.698311	0.743	0.444	0.0165549	DCIS	TLE1		ENSG00000111319	1.38231e-05	0.673233	0.311	0.072	0.505938	Stable	SCNN1A		ENSG00000026025	1.44281e-15	0.920058	0.27	0.056	5.28083e-11	Mix_inv_tumor
ENSG00000177600	5.44718e-07	0.507469	0.986	0.9	0.0199372	DCIS	RPLP2		ENSG00000196542	1.56742e-05	1.01002	0.622	0.315	0.57369	Stable	SPTSSB		ENSG00000173369	1.636e-15	1.856	0.108	0.005	5.98794e-11	Mix_inv_tumor
ENSG00000077782	5.51146e-07	-0.86656	0.391	0.656	0.0201725	Mix_DCIS	FGFR1		ENSG00000197386	1.60693e-05	0.919184	0.844	0.658	0.588151	Stable	HTT		ENSG00000026652	1.68021e-15	0.53529	0.108	0.005	6.14973e-11	Mix_inv_tumor
ENSG00000132938	6.07327e-07	-0.915246	0.612	0.856	0.0222288	Mix_DCIS	MTUS2		ENSG00000064787	1.61075e-05	0.941594	0.878	0.649	0.589551	Stable	BCAS1		ENSG00000157303	2.4283e-15	0.750644	0.324	0.08	8.88784e-11	Mix_inv_tumor
ENSG00000062725	6.59097e-07	-0.531842	0.975	1	0.0241236	Mix_DCIS	APPBP2		ENSG00000106541	1.66532e-05	0.633363	0.911	0.829	0.609524	Stable	AGR2		ENSG00000141506	3.25924e-15	0.55832	0.099	0.004	1.19291e-10	Mix_inv_tumor
ENSG00000113448	6.61812e-07	-0.969721	0.409	0.667	0.024223	Mix_DCIS	PDE4D		ENSG00000117472	1.74735e-05	0.955349	0.633	0.342	0.639547	Stable	TSPAN1		ENSG00000185811	3.35237e-15	0.42163	0.099	0.004	1.227e-10	Stable
ENSG00000117472	7.11031e-07	0.938527	0.88	0.633	0.0260245	DCIS	TSPAN1		ENSG00000249242	1.76479e-05	0.582678	0.733	0.45	0.645932	Stable	TMEM150C		ENSG00000162511	3.39832e-15	0.698158	0.144	0.013	1.24382e-10	Mix_inv_tumor
ENSG00000170893	7.3671e-07	1.64845	0.38	0.1	0.0269643	DCIS	TRH		ENSG00000012171	1.85921e-05	0.516517	0.644	0.351	0.680489	Stable	SEMA3B		ENSG00000117472	4.13909e-15	1.24045	0.342	0.096	1.51495e-10	Mix_inv_tumor
ENSG00000155761	7.68828e-07	-1.37254	0.438	0.711	0.0281399	Mix_DCIS	SPAG17		ENSG00000105357	2.03596e-05	0.517448	0.611	0.297	0.74518	Stable	MYH14		ENSG00000247774	5.38466e-15	0.160605	0.072	0	1.97084e-10	Stable
ENSG00000064042	1.0339e-06	-0.786552	0.837	0.9	0.0378417	Mix_DCIS	LIMCH1		ENSG00000103460	2.14252e-05	0.949859	0.722	0.45	0.784182	Stable	TOX3		ENSG00000172236	5.38466e-15	0.416545	0.072	0	1.97084e-10	Stable
ENSG00000189334	1.03538e-06	0.64386	0.978	0.922	0.0378959	DCIS	S100A14		ENSG00000164294	2.2733e-05	0.594865	0.3	0.072	0.83205	Stable	GPX8		ENSG00000169403	6.97104e-15	0.243345	0.09	0.002	2.55147e-10	Stable
ENSG00000135540	1.08563e-06	-0.84854	0.558	0.778	0.0397353	Mix_DCIS	NHSL1		ENSG00000188488	2.34968e-05	0.675618	0.378	0.126	0.860007	Stable	SERPINA5		ENSG00000198502	9.18982e-15	0.402028	0.081	0.001	3.36357e-10	Stable
ENSG00000263590	1.144e-06	-0.487672	0.087	0.289	0.0418715	Stable	LINC02591		ENSG00000157601	2.50181e-05	0.829533	0.322	0.09	0.915689	Stable	MX1		ENSG00000155849	1.07855e-14	0.724731	0.162	0.019	3.94759e-10	Mix_inv_tumor
ENSG00000160321	1.22709e-06	1.21741	0.221	0	0.0449129	DCIS	ZNF208		ENSG00000150938	2.67314e-05	0.561242	0.644	0.288	0.978395	Stable	CRIM1		ENSG00000231389	1.12021e-14	1.42024	0.126	0.01	4.10009e-10	Mix_inv_tumor
ENSG00000130255	1.24012e-06	0.471466	1	0.989	0.0453897	Stable	RPL36		ENSG00000069020	2.67831e-05	0.945406	0.867	0.667	0.98029	Stable	MAST4		ENSG00000175899	1.91152e-14	0.536295	0.108	0.006	6.99634e-10	Mix_inv_tumor
ENSG00000089356	1.39983e-06	0.552135	0.989	0.978	0.051235	Stable	FXYD3		ENSG00000178935	2.90608e-05	0.791173	0.733	0.495	1	Stable	ZNF552		ENSG00000104368	2.69969e-14	1.20221	0.288	0.068	9.88114e-10	Mix_inv_tumor
ENSG00000198886	1.41607e-06	-0.502303	1	1	0.0518297	Stable	MT-ND4		ENSG00000266173	3.32736e-05	0.652168	0.922	0.721	1	Stable	STRADA		ENSG00000118263	6.46788e-14	0.398373	0.099	0.005	2.36731e-09	Stable
ENSG00000125257	1.44383e-06	-0.836334	0.167	0.389	0.0528456	Stable	ABCC4		ENSG00000185352	3.35514e-05	1.33128	0.5	0.225	1	Stable	HS6ST3		ENSG00000019582	8.32585e-14	1.74637	0.243	0.051	3.04734e-09	Mix_inv_tumor
ENSG00000136770	1.46096e-06	-0.600283	0.967	0.967	0.0534726	Stable	DNAJC1		ENSG00000129946	3.46049e-05	0.768129	0.578	0.342	1	Stable	SHC2		ENSG00000084207	8.40293e-14	0.108085	0.117	0.008	3.07556e-09	Stable
ENSG00000184787	1.47494e-06	1.05397	0.696	0.456	0.0539841	Stable	UBE2G2		ENSG00000009307	3.59411e-05	-0.459192	0.967	1	1	Stable	CSDE1		ENSG00000086548	9.32736e-14	1.26415	0.261	0.061	3.41391e-09	Mix_inv_tumor
ENSG00000198265	1.69154e-06	-0.574052	0.986	1	0.0619119	Stable	HELZ		ENSG00000127528	5.30773e-05	0.70892	0.722	0.459	1	Stable	KLF2		ENSG00000172183	9.55476e-14	0.853633	0.378	0.121	3.49714e-09	Mix_inv_tumor
ENSG00000165949	1.81728e-06	1.20683	0.714	0.456	0.0665144	Stable	IFI27		ENSG00000139323	5.463e-05	0.664555	0.489	0.216	1	Stable	POC1B		ENSG00000132329	1.47737e-13	0.975231	0.243	0.05	5.40732e-09	Mix_inv_tumor
ENSG00000168710	1.94831e-06	0.580337	0.703	0.456	0.0713101	Stable	AHCYL1		ENSG00000124249	5.86125e-05	0.514888	0.3	0.081	1	Stable	KCNK15		ENSG00000011600	2.35029e-13	0.326456	0.108	0.007	8.60229e-09	Stable
ENSG00000025708	2.24466e-06	0.708018	0.859	0.633	0.0821566	Stable	TYMP		ENSG00000111885	5.95797e-05	1.01919	0.478	0.216	1	Stable	MAN1A1		ENSG00000203747	2.79358e-13	0.363299	0.081	0.002	1.02248e-08	Stable
ENSG00000137154	2.89448e-06	0.555973	1	0.967	0.105941	Stable	RPS6		ENSG00000172551	6.24147e-05	0.309274	0.633	0.288	1	Stable	MUCL1		ENSG00000002933	2.96321e-13	0.301109	0.081	0.002	1.08457e-08	Stable
ENSG00000030419	2.92528e-06	-1.0536	0.703	0.833	0.107068	Stable	IKZF2		ENSG00000134215	6.8177e-05	1.03288	0.644	0.396	1	Stable	VAV3		ENSG00000152818	3.22657e-13	1.66899	0.532	0.254	1.18096e-08	Mix_inv_tumor
ENSG00000141736	3.02686e-06	-0.386133	0.996	1	0.110786	Stable	ERBB2		ENSG00000164929	6.8713e-05	1.58805	0.278	0.072	1	Stable	BAALC		ENSG00000090376	3.8185e-13	0.560943	0.126	0.012	1.39761e-08	Mix_inv_tumor
ENSG00000273118	3.03085e-06	-1.00218	0.547	0.767	0.110932	Stable			ENSG00000105388	7.30931e-05	1.31329	0.522	0.306	1	Stable	CEACAM5		ENSG00000110852	4.21563e-13	0.15159	0.072	0.001	1.54296e-08	Stable
ENSG00000205268	3.19796e-06	-0.870982	0.652	0.778	0.117048	Stable	PDE7A		ENSG00000134759	7.37592e-05	1.00572	0.9	0.802	1	Stable	ELP2		ENSG00000173391	4.35411e-13	0.335948	0.072	0.001	1.59365e-08	Stable
ENSG00000167106	3.24554e-06	0.6464	0.837	0.667	0.11879	Stable	FAM102A		ENSG00000122862	7.69268e-05	-1.55569	0.022	0.207	1	Stable	SRGN		ENSG00000101493	4.47977e-13	0.28253	0.117	0.01	1.63964e-08	Stable
ENSG00000121552	3.26786e-06	-0.999355	0.225	0.456	0.119607	Stable	CSTA		ENSG00000196208	7.91481e-05	0.89954	0.578	0.315	1	Stable	GREB1		ENSG00000123104	4.87398e-13	-1.15019	0.775	0.926	1.78392e-08	Inv_tumor
ENSG00000108176	3.40252e-06	0.704131	0.819	0.656	0.124535	Stable	DNAJC12		ENSG00000013364	8.39576e-05	0.603185	0.689	0.423	1	Stable	MVP		ENSG00000102760	4.96368e-13	0.528456	0.135	0.014	1.81676e-08	Mix_inv_tumor
ENSG00000213719	3.44377e-06	0.463705	0.975	0.856	0.126045	Stable	CLIC1		ENSG00000151892	8.43572e-05	1.33351	0.344	0.117	1	Stable	GFRA1		ENSG00000163565	6.41111e-13	0.326889	0.099	0.006	2.34653e-08	Stable
ENSG00000006453	4.19298e-06	0.588293	0.88	0.644	0.153467	Stable	BAIAP2L1		ENSG00000152818	8.64601e-05	1.02872	0.744	0.532	1	Stable	UTRN		ENSG00000136732	6.97616e-13	0.270049	0.099	0.006	2.55334e-08	Stable
ENSG00000086548	4.70577e-06	0.80361	0.873	0.644	0.172236	Stable	CEACAM6		ENSG00000254777	8.83884e-05	0.401817	0.156	0.009	1	Stable			ENSG00000171310	8.30575e-13	0.91269	0.18	0.03	3.03999e-08	Mix_inv_tumor
ENSG00000160182	5.46507e-06	0.840286	0.92	0.844	0.200027	Stable	TFF1		ENSG00000163683	9.09047e-05	0.516301	0.956	0.847	1	Stable	SMIM14		ENSG00000167552	8.55277e-13	1.27946	0.775	0.538	3.1304e-08	Mix_inv_tumor
ENSG00000114126	5.60719e-06	-0.66614	0.819	0.878	0.205229	Stable	TFDP2		ENSG00000138119	9.11596e-05	0.938203	0.5	0.252	1	Stable	MYOF		ENSG00000196154	9.97943e-13	0.480135	0.207	0.039	3.65257e-08	Stable
ENSG00000172757	5.74229e-06	0.555878	0.953	0.844	0.210174	Stable	CFL1		ENSG00000171105	0.00010684	0.557415	0.844	0.631	1	Stable	INSR		ENSG00000138378	1.18164e-12	0.680041	0.108	0.008	4.32492e-08	Mix_inv_tumor
ENSG00000009844	6.94258e-06	-0.52416	0.605	0.778	0.254105	Stable	VTA1		ENSG00000171791	0.000110605	1.61471	0.589	0.351	1	Stable	BCL2		ENSG00000126709	1.21491e-12	1.22209	0.315	0.091	4.44671e-08	Mix_inv_tumor
ENSG00000227279	7.80065e-06	-0.317133	0.007	0.1	0.285512	Stable			ENSG00000117479	0.000117384	0.835964	0.8	0.577	1	Stable	SLC19A2		ENSG00000169554	1.37757e-12	0.422029	0.108	0.008	5.04205e-08	Stable
ENSG00000178773	8.71961e-06	-0.557162	0.141	0.344	0.319146	Stable	CPNE7		ENSG00000163644	0.000123317	0.520727	0.511	0.252	1	Stable	PPM1K		ENSG00000183023	1.95983e-12	0.531818	0.09	0.005	7.17319e-08	Mix_inv_tumor
ENSG00000182197	8.72031e-06	0.815327	0.877	0.811	0.319172	Stable	EXT1		ENSG00000213281	0.000124903	-0.717888	0.722	0.856	1	Stable	NRAS		ENSG00000181652	2.09054e-12	0.631495	0.216	0.044	7.65157e-08	Mix_inv_tumor
ENSG00000109321	8.89988e-06	0.881325	0.938	0.722	0.325744	Stable	AREG		ENSG00000109861	0.000129281	-0.715566	0.089	0.306	1	Stable	CTSC		ENSG00000108298	2.12969e-12	0.663567	0.991	0.988	7.79487e-08	Mix_inv_tumor
ENSG00000176728	8.91546e-06	0.752812	0.587	0.378	0.326315	Stable	TTTY14		ENSG00000136997	0.000145008	0.73771	0.278	0.081	1	Stable	MYC		ENSG00000110848	2.14083e-12	0.377653	0.09	0.005	7.83564e-08	Stable
ENSG00000076382	9.38095e-06	-0.575022	0.058	0.211	0.343352	Stable	SPAG5		ENSG00000236699	0.000147274	0.843538	0.467	0.216	1	Stable	ARHGEF38		ENSG00000101445	2.31554e-12	0.374496	0.117	0.011	8.47509e-08	Stable
ENSG00000170836	9.45825e-06	-0.738886	0.989	1	0.346182	Stable	PPM1D		ENSG00000106546	0.000148578	0.949063	0.867	0.73	1	Stable	AHR		ENSG00000138772	2.339e-12	0.418484	0.117	0.011	8.56099e-08	Stable
ENSG00000198909	9.76532e-06	-0.73352	0.88	0.956	0.357421	Stable	MAP3K3		ENSG00000265369	0.000151704	0.581789	0.278	0.081	1	Stable	PCAT18		ENSG00000135547	2.3678e-12	0.170452	0.09	0.005	8.66639e-08	Stable
ENSG00000102409	1.01856e-05	0.64469	0.58	0.322	0.372805	Stable	BEX4		ENSG00000180891	0.000153622	0.636144	0.556	0.27	1	Stable	CUEDC1		ENSG00000169429	3.59919e-12	1.43997	0.288	0.076	1.31734e-07	Mix_inv_tumor
ENSG00000144451	1.12897e-05	-0.771152	0.851	0.911	0.413214	Stable	SPAG16		ENSG00000162105	0.000163	0.724419	0.9	0.73	1	Stable	SHANK2		ENSG00000167996	5.35455e-12	0.725138	0.991	0.994	1.95982e-07	Mix_inv_tumor
ENSG00000186866	1.24608e-05	0.594657	0.659	0.422	0.456078	Stable	POFUT2		ENSG00000231925	0.000172872	0.55213	0.822	0.685	1	Stable	TAPBP		ENSG00000231131	5.56547e-12	0.273286	0.081	0.004	2.03702e-07	Stable
ENSG00000134769	1.29792e-05	0.903604	0.935	0.722	0.475053	Stable	DTNA		ENSG00000134504	0.000182788	0.799554	0.489	0.243	1	Stable	KCTD1		ENSG00000104894	5.56547e-12	0.269579	0.081	0.004	2.03702e-07	Stable
ENSG00000157110	1.31133e-05	1.11195	0.576	0.356	0.479961	Stable	RBPMS		ENSG00000131171	0.000190787	-0.506143	0.822	0.919	1	Stable	SH3BGRL		ENSG00000166927	5.87065e-12	0.399843	0.081	0.004	2.14872e-07	Stable
ENSG00000167996	1.34698e-05	0.553995	1	0.978	0.493007	Stable	FTH1		ENSG00000248905	0.000201795	0.808371	0.467	0.216	1	Stable	FMN1		ENSG00000059804	6.71473e-12	0.513202	0.099	0.007	2.45766e-07	Mix_inv_tumor
ENSG00000173467	1.38754e-05	0.648448	0.819	0.567	0.507855	Stable	AGR3		ENSG00000276644	0.000258172	0.98407	0.744	0.505	1	Stable	DACH1		ENSG00000276070	7.33034e-12	1.15525	0.117	0.012	2.68298e-07	Mix_inv_tumor
ENSG00000149273	1.42661e-05	0.544075	0.996	0.933	0.522153	Stable	RPS3		ENSG00000143369	0.00029986	-0.766853	0.856	0.91	1	Stable	ECM1		ENSG00000119508	8.22656e-12	0.573753	0.279	0.074	3.011e-07	Mix_inv_tumor
ENSG00000180777	1.47521e-05	-0.977274	0.214	0.444	0.539943	Stable	ANKRD30B		ENSG00000064961	0.000316105	-0.442181	0.811	0.901	1	Stable	HMG20B		ENSG00000061656	1.02071e-11	0.921752	0.207	0.044	3.7359e-07	Mix_inv_tumor
ENSG00000135525	1.53367e-05	-0.464024	0.946	1	0.561339	Stable	MAP7		ENSG00000018510	0.000320653	0.698391	0.667	0.432	1	Stable	AGPS		ENSG00000146038	1.22514e-11	0.430978	0.072	0.002	4.48413e-07	Stable
ENSG00000099624	1.63621e-05	0.448475	0.971	0.8	0.598869	Stable	ATP5F1D		ENSG00000116667	0.000327794	0.602207	0.944	0.874	1	Stable	C1orf21		ENSG00000135604	1.26088e-11	0.330822	0.072	0.002	4.61494e-07	Stable
ENSG00000164919	1.67542e-05	0.542702	0.978	0.911	0.613221	Stable	COX6C		ENSG00000153002	0.000340217	1.47424	0.533	0.297	1	Stable	CPB1		ENSG00000197253	1.35374e-11	0.32374	0.054	0	4.95483e-07	Stable
ENSG00000163584	1.71095e-05	0.578725	0.746	0.511	0.626225	Stable	RPL22L1		ENSG00000171310	0.000369055	-0.844098	0.022	0.18	1	Stable	CHST11		ENSG00000115956	1.39419e-11	0.368646	0.072	0.002	5.10289e-07	Stable
ENSG00000176046	1.72078e-05	1.07173	0.272	0.056	0.629824	Stable	NUPR1		ENSG00000139597	0.000377776	-0.479147	0.056	0.243	1	Stable	N4BP2L1		ENSG00000133112	1.4856e-11	0.574325	0.964	0.986	5.43745e-07	Mix_inv_tumor
ENSG00000177606	1.72175e-05	0.69506	0.957	0.822	0.630176	Stable	JUN		ENSG00000165591	0.000381993	0.617493	0.844	0.721	1	Stable	FAAH2		ENSG00000173812	1.79349e-11	0.750196	0.973	0.951	6.56436e-07	Mix_inv_tumor
ENSG00000198763	1.72923e-05	-0.448435	1	1	0.632914	Stable	MT-ND2		ENSG00000116299	0.000421343	0.640204	0.833	0.622	1	Stable	ELAPOR1		ENSG00000242574	1.82319e-11	0.317811	0.063	0.001	6.67305e-07	Stable
ENSG00000154553	1.73802e-05	1.49091	0.359	0.122	0.636132	Stable	PDLIM3		ENSG00000165949	0.000422696	2.22302	0.456	0.252	1	Stable	IFI27		ENSG00000151702	1.91239e-11	0.214766	0.063	0.001	6.99955e-07	Stable
ENSG00000222038	1.75176e-05	-0.667816	0.609	0.822	0.641161	Stable	POTEJ		ENSG00000109321	0.000431226	1.58231	0.722	0.577	1	Stable	AREG		ENSG00000206503	1.96491e-11	0.838326	0.838	0.713	7.19176e-07	Mix_inv_tumor
ENSG00000167468	1.76899e-05	0.480458	0.982	0.9	0.647466	Stable	GPX4		ENSG00000144476	0.000444219	0.525633	0.5	0.261	1	Stable	ACKR3		ENSG00000165092	1.97422e-11	0.282741	0.063	0.001	7.22585e-07	Stable
ENSG00000274020	1.92562e-05	-0.940855	0.54	0.733	0.704796	Stable	LINC01138		ENSG00000157429	0.000469682	0.559689	0.3	0.108	1	Stable	ZNF19		ENSG00000107738	1.97422e-11	0.163325	0.063	0.001	7.22585e-07	Stable
ENSG00000059377	1.95067e-05	-1.08936	0.442	0.656	0.713964	Stable	TBXAS1		ENSG00000156515	0.000472837	0.580909	0.722	0.523	1	Stable	HK1		ENSG00000010327	2.00587e-11	0.261932	0.063	0.001	7.34168e-07	Stable
ENSG00000165716	2.05119e-05	-0.353553	0.047	0.189	0.750756	Stable	DIPK1B		ENSG00000174749	0.000477923	0.596773	0.744	0.514	1	Stable	FAM241A		ENSG00000237541	2.03801e-11	0.166889	0.063	0.001	7.45932e-07	Stable
ENSG00000134240	2.07296e-05	-0.8948	0.587	0.733	0.758726	Stable	HMGCS2		ENSG00000198792	0.000511188	0.580978	0.644	0.378	1	Stable	TMEM184B		ENSG00000139044	2.44559e-11	0.530835	0.171	0.03	8.9511e-07	Mix_inv_tumor
ENSG00000141753	2.13391e-05	0.726797	0.652	0.411	0.781032	Stable	IGFBP4		ENSG00000159216	0.000518628	0.670615	0.822	0.658	1	Stable	RUNX1		ENSG00000198938	2.95563e-11	-0.358321	1	1	1.08179e-06	Stable
ENSG00000197323	2.33831e-05	-0.584478	0.826	0.922	0.855846	Stable	TRIM33		ENSG00000145982	0.000532206	0.572015	0.844	0.586	1	Stable	FARS2		ENSG00000123349	3.07404e-11	0.562561	0.973	0.945	1.12513e-06	Mix_inv_tumor
ENSG00000285751	2.37431e-05	0.361075	0.333	0.089	0.869023	Stable			ENSG00000176728	0.00053265	0.513023	0.378	0.162	1	Stable	TTTY14		ENSG00000204592	3.12306e-11	0.706019	0.793	0.575	1.14307e-06	Mix_inv_tumor
ENSG00000034510	2.59216e-05	0.461802	1	0.989	0.948757	Stable	TMSB10		ENSG00000119899	0.000534142	0.332501	0.544	0.288	1	Stable	SLC17A5		ENSG00000034510	3.3803e-11	0.78552	1	0.98	1.23722e-06	Mix_inv_tumor
ENSG00000052723	2.9609e-05	-0.719926	0.54	0.7	1	Stable	SIKE1		ENSG00000185201	0.000544595	0.689856	0.467	0.243	1	Stable	IFITM2		ENSG00000133639	3.57204e-11	0.837328	0.865	0.683	1.3074e-06	Mix_inv_tumor
ENSG00000116729	3.02951e-05	0.953841	0.207	0.022	1	Stable	WLS		ENSG00000163689	0.000544644	0.596653	0.667	0.423	1	Stable	CFAP20DC		ENSG00000048740	3.59684e-11	0.569951	0.117	0.013	1.31648e-06	Mix_inv_tumor
ENSG00000253170	3.10463e-05	-0.322145	0.014	0.111	1	Stable			ENSG00000141682	0.000550438	0.872463	0.578	0.351	1	Stable	PMAIP1		ENSG00000123240	4.08602e-11	0.316194	0.171	0.03	1.49552e-06	Stable
ENSG00000127928	3.17574e-05	1.06148	0.207	0.022	1	Stable	GNGT1		ENSG00000006634	0.000561428	-0.624269	0.333	0.55	1	Stable	DBF4		ENSG00000204618	4.12857e-11	0.428431	0.144	0.021	1.5111e-06	Stable
ENSG00000112699	3.17791e-05	0.306048	0.909	0.789	1	Stable	GMDS		ENSG00000164674	0.000561982	-0.549763	0.056	0.234	1	Stable	SYTL3		ENSG00000150938	4.24586e-11	0.982435	0.288	0.086	1.55403e-06	Mix_inv_tumor
ENSG00000260877	3.21767e-05	-0.672465	0.029	0.144	1	Stable			ENSG00000008283	0.00056707	0.438765	1	0.991	1	Stable	CYB561		ENSG00000112182	4.30559e-11	0.704887	0.108	0.011	1.57589e-06	Mix_inv_tumor
ENSG00000049618	3.40041e-05	0.76347	0.837	0.722	1	Stable	ARID1B		ENSG00000085063	0.000570415	0.590663	0.889	0.82	1	Stable	CD59		ENSG00000154127	6.63974e-11	0.331637	0.081	0.005	2.43021e-06	Stable
ENSG00000145832	3.64834e-05	-1.30839	0.196	0.389	1	Stable	SLC25A48		ENSG00000019186	0.000576835	-0.524336	0.4	0.622	1	Stable	CYP24A1		ENSG00000132965	7.23053e-11	0.511548	0.081	0.005	2.64645e-06	Mix_inv_tumor
ENSG00000105855	3.70214e-05	0.955221	0.438	0.211	1	Stable	ITGB8		ENSG00000198496	0.000593339	0.266953	0.2	0.045	1	Stable	NBR2		ENSG00000168785	9.15517e-11	0.888533	0.252	0.068	3.35088e-06	Mix_inv_tumor
ENSG00000109320	3.71242e-05	0.799664	0.815	0.622	1	Stable	NFKB1		ENSG00000263639	0.000614841	2.10019	0.678	0.523	1	Stable	MSMB		ENSG00000075884	9.61984e-11	0.581623	0.126	0.017	3.52096e-06	Mix_inv_tumor
ENSG00000135052	3.7427e-05	1.43302	0.493	0.278	1	Stable	GOLM1		ENSG00000258947	0.000615718	0.780826	0.578	0.324	1	Stable	TUBB3		ENSG00000198888	1.04312e-10	-0.38521	1	1	3.81792e-06	Stable
ENSG00000104723	3.80041e-05	0.848476	0.217	0.033	1	Stable	TUSC3		ENSG00000182240	0.000648164	0.90842	0.589	0.378	1	Stable	BACE2		ENSG00000181467	1.09531e-10	0.933782	0.64	0.372	4.00893e-06	Mix_inv_tumor
ENSG00000135821	3.86054e-05	0.438542	0.855	0.756	1	Stable	GLUL		ENSG00000137804	0.000650733	-0.886646	0.256	0.477	1	Stable	NUSAP1		ENSG00000106565	1.20304e-10	0.391594	0.126	0.017	4.40326e-06	Stable
ENSG00000106541	3.89263e-05	0.504537	0.986	0.911	1	Stable	AGR2		ENSG00000258337	0.000651277	0.338625	0.144	0.018	1	Stable			ENSG00000038945	1.20985e-10	0.756716	0.09	0.007	4.42818e-06	Mix_inv_tumor
ENSG00000163596	4.05369e-05	-0.30737	0.051	0.189	1	Stable	ICA1L		ENSG00000115053	0.000658094	-0.510477	0.9	0.928	1	Stable	NCL		ENSG00000139597	1.28075e-10	0.444091	0.243	0.063	4.68769e-06	Stable
ENSG00000177879	4.05619e-05	0.564049	0.609	0.433	1	Stable	AP3S1		ENSG00000117298	0.000670018	0.630745	0.722	0.495	1	Stable	ECE1		ENSG00000204764	1.28567e-10	-0.958779	0.523	0.776	4.7057e-06	Inv_tumor
ENSG00000152520	4.09084e-05	-0.516179	0.964	0.978	1	Stable	PAN3		ENSG00000143878	0.000675472	0.680157	0.878	0.739	1	Stable	RHOB		ENSG00000008517	1.47037e-10	0.523893	0.09	0.007	5.38169e-06	Mix_inv_tumor
ENSG00000005379	4.24587e-05	-0.475352	0.072	0.222	1	Stable	TSPOAP1		ENSG00000002834	0.000686489	0.673593	0.9	0.838	1	Stable	LASP1		ENSG00000157483	1.5543e-10	1.20089	0.604	0.342	5.6889e-06	Mix_inv_tumor
ENSG00000171532	4.31646e-05	-0.717273	0.493	0.722	1	Stable	NEUROD2		ENSG00000055332	0.000689165	0.481265	0.878	0.649	1	Stable	EIF2AK2		ENSG00000136492	1.61212e-10	-2.26835	0.324	0.575	5.90052e-06	Inv_tumor
ENSG00000118181	4.58107e-05	0.467845	0.964	0.922	1	Stable	RPS25		ENSG00000102317	0.000729242	0.410921	0.867	0.739	1	Stable	RBM3		ENSG00000068079	1.62438e-10	0.392196	0.189	0.039	5.9454e-06	Stable
ENSG00000111335	4.68603e-05	0.469237	0.33	0.1	1	Stable	OAS2		ENSG00000155093	0.000734899	0.95006	0.522	0.333	1	Stable	PTPRN2		ENSG00000107159	1.63629e-10	1.11565	0.108	0.012	5.98899e-06	Mix_inv_tumor
ENSG00000149806	4.72205e-05	0.425629	0.986	0.944	1	Stable	FAU		ENSG00000143845	0.000751589	0.291338	0.122	0.009	1	Stable	ETNK2		ENSG00000143119	1.82427e-10	0.210282	0.09	0.007	6.67702e-06	Stable
ENSG00000244687	4.84368e-05	0.617158	0.754	0.6	1	Stable	UBE2V1		ENSG00000162616	0.00077913	0.298967	0.233	0.063	1	Stable	DNAJB4		ENSG00000079215	1.95176e-10	0.55463	0.072	0.004	7.14364e-06	Mix_inv_tumor
ENSG00000118263	4.86764e-05	0.688585	0.402	0.167	1	Stable	KLF7		ENSG00000233420	0.000791394	1.61444	0.144	0.018	1	Stable			ENSG00000090382	1.98095e-10	0.499157	0.099	0.01	7.25046e-06	Stable
ENSG00000120262	4.931e-05	-0.89814	0.5	0.678	1	Stable	CCDC170		ENSG00000178773	0.000793876	-0.736535	0.344	0.541	1	Stable	CPNE7		ENSG00000130522	2.14201e-10	0.78253	0.946	0.898	7.83997e-06	Mix_inv_tumor
ENSG00000110066	4.93196e-05	-0.450592	0.891	0.933	1	Stable	KMT5B		ENSG00000141741	0.000806445	-0.479178	0.989	0.991	1	Stable	MIEN1		ENSG00000148516	2.3327e-10	0.465104	0.207	0.048	8.53793e-06	Stable
ENSG00000165105	5.02236e-05	0.726521	0.895	0.867	1	Stable	RASEF		ENSG00000155324	0.000811498	0.379171	0.344	0.135	1	Stable	GRAMD2B		ENSG00000204472	2.33783e-10	0.2044	0.072	0.004	8.55669e-06	Stable
ENSG00000118508	5.22342e-05	0.652106	0.377	0.167	1	Stable	RAB32		ENSG00000108679	0.00081972	0.684715	0.733	0.613	1	Stable	LGALS3BP		ENSG00000131981	3.3768e-10	0.646229	0.739	0.59	1.23594e-05	Mix_inv_tumor
ENSG00000172216	5.27485e-05	0.960939	0.543	0.356	1	Stable	CEBPB		ENSG00000151413	0.000826377	0.478441	0.644	0.369	1	Stable	NUBPL		ENSG00000161638	3.61429e-10	0.517435	0.306	0.1	1.32287e-05	Mix_inv_tumor
ENSG00000087495	5.28529e-05	-0.596302	0.156	0.344	1	Stable	PHACTR3		ENSG00000139631	0.000830656	0.408635	0.678	0.441	1	Stable	CSAD		ENSG00000141753	4.25355e-10	0.558082	0.252	0.071	1.55684e-05	Mix_inv_tumor
ENSG00000204740	5.33621e-05	-0.97519	0.159	0.356	1	Stable	MALRD1		ENSG00000148516	0.000866623	-0.5274	0.044	0.207	1	Stable	ZEB1		ENSG00000183844	4.51983e-10	0.940208	0.261	0.08	1.6543e-05	Mix_inv_tumor
ENSG00000172889	5.43659e-05	-0.544041	0.304	0.522	1	Stable	EGFL7		ENSG00000099337	0.000875008	0.589751	0.556	0.36	1	Stable	KCNK6		ENSG00000082898	4.54961e-10	-0.796398	0.793	0.918	1.6652e-05	Inv_tumor
ENSG00000162813	5.57058e-05	-0.476678	0.33	0.567	1	Stable	BPNT1		ENSG00000152518	0.000882321	0.65211	0.8	0.622	1	Stable	ZFP36L2		ENSG00000170421	4.66855e-10	0.666269	0.973	0.956	1.70874e-05	Mix_inv_tumor
ENSG00000126432	5.63499e-05	0.46755	0.877	0.678	1	Stable	PRDX5		ENSG00000124107	0.00089206	0.160275	0.122	0.009	1	Stable	SLPI		ENSG00000139289	4.81383e-10	1.18907	0.523	0.264	1.76191e-05	Mix_inv_tumor
ENSG00000108946	5.73196e-05	0.456755	0.909	0.856	1	Stable	PRKAR1A		ENSG00000223865	0.000957314	-1.48341	0.022	0.162	1	Stable	HLA-DPB1		ENSG00000227028	4.89295e-10	0.244873	0.063	0.002	1.79087e-05	Stable
ENSG00000108826	5.76364e-05	0.783326	0.649	0.422	1	Stable	MRPL27		ENSG00000085491	0.000992435	0.416064	0.5	0.297	1	Stable	SLC25A24		ENSG00000117983	5.10214e-10	0.294475	0.063	0.002	1.86743e-05	Stable
ENSG00000111319	6.07818e-05	0.520586	0.551	0.311	1	Stable	SCNN1A		ENSG00000100697	0.0010213	0.380497	0.844	0.613	1	Stable	DICER1		ENSG00000183484	5.17379e-10	0.177092	0.063	0.002	1.89366e-05	Stable
ENSG00000136463	6.12132e-05	-0.622346	0.888	0.922	1	Stable	TACO1		ENSG00000114019	0.00102959	0.302725	0.189	0.045	1	Stable	AMOTL2		ENSG00000153347	5.24643e-10	0.435639	0.063	0.002	1.92024e-05	Stable
ENSG00000128309	6.38773e-05	0.521206	0.467	0.256	1	Stable	MPST		ENSG00000124126	0.00103634	0.726325	0.444	0.243	1	Stable	PREX1		ENSG00000136250	5.24643e-10	0.472861	0.063	0.002	1.92024e-05	Stable
ENSG00000008282	6.50388e-05	0.439765	0.801	0.644	1	Stable	SYPL1		ENSG00000237773	0.00108241	0.606225	0.489	0.279	1	Stable			ENSG00000106123	5.48259e-10	0.380649	0.081	0.006	2.00668e-05	Stable
ENSG00000125868	6.58131e-05	0.520111	0.993	0.956	1	Stable	DSTN		ENSG00000155066	0.00109369	0.447376	0.689	0.441	1	Stable	PROM2		ENSG00000123338	5.54704e-10	0.132769	0.063	0.002	2.03027e-05	Stable
ENSG00000166913	7.03869e-05	0.465671	0.924	0.8	1	Stable	YWHAB		ENSG00000188112	0.00109507	0.435797	0.522	0.279	1	Stable	C6orf132		ENSG00000110077	5.86444e-10	0.317432	0.063	0.002	2.14644e-05	Stable
ENSG00000124882	7.08877e-05	2.7526	0.315	0.122	1	Stable	EREG		ENSG00000074935	0.00111342	0.526396	0.267	0.099	1	Stable	TUBE1		ENSG00000078596	5.86444e-10	0.141908	0.063	0.002	2.14644e-05	Stable
ENSG00000146416	7.09591e-05	-0.449923	0.862	0.867	1	Stable	AIG1		ENSG00000130787	0.00113068	0.433602	0.689	0.495	1	Stable	HIP1R		ENSG00000105357	6.08106e-10	0.757179	0.297	0.097	2.22573e-05	Mix_inv_tumor
ENSG00000198832	7.27279e-05	0.698758	0.663	0.467	1	Stable	SELENOM		ENSG00000108861	0.00113507	0.485186	0.367	0.171	1	Stable	DUSP3		ENSG00000092841	6.19023e-10	0.574517	0.982	0.968	2.26569e-05	Mix_inv_tumor
ENSG00000148290	7.83329e-05	0.530568	0.699	0.467	1	Stable	SURF1		ENSG00000197562	0.00113937	0.54728	0.6	0.378	1	Stable	RAB40C		ENSG00000134954	6.4827e-10	0.259233	0.081	0.006	2.37273e-05	Stable
ENSG00000231607	7.88614e-05	-0.711511	0.681	0.844	1	Stable	DLEU2		ENSG00000108176	0.00118838	0.627286	0.656	0.45	1	Stable	DNAJC12		ENSG00000161835	6.62882e-10	0.166996	0.081	0.006	2.42622e-05	Stable
ENSG00000287151	7.91798e-05	-0.597881	0.793	0.9	1	Stable	C2orf27A		ENSG00000197879	0.0012039	0.474083	0.878	0.775	1	Stable	MYO1C		ENSG00000139112	6.976e-10	0.248712	0.117	0.015	2.55329e-05	Stable
ENSG00000125691	8.0363e-05	0.347296	0.993	0.989	1	Stable	RPL23		ENSG00000172382	0.00121469	0.268142	0.133	0.018	1	Stable	PRSS27		ENSG00000188641	8.11336e-10	0.710148	0.153	0.029	2.96957e-05	Mix_inv_tumor
ENSG00000125995	8.06031e-05	0.632395	0.616	0.411	1	Stable	ROMO1		ENSG00000227279	0.00126033	-0.492163	0.1	0.288	1	Stable			ENSG00000271503	8.40889e-10	0.444916	0.099	0.011	3.07774e-05	Stable
ENSG00000138166	8.16203e-05	0.819545	0.543	0.333	1	Stable	DUSP5		ENSG00000171055	0.00126193	0.56373	0.733	0.541	1	Stable	FEZ2		ENSG00000010610	8.69445e-10	0.206859	0.054	0.001	3.18225e-05	Stable
ENSG00000142864	8.16905e-05	0.482036	0.909	0.844	1	Stable	SERBP1		ENSG00000102893	0.00127302	0.505292	0.733	0.541	1	Stable	PHKB		ENSG00000116824	8.83107e-10	0.326869	0.054	0.001	3.23226e-05	Stable
ENSG00000008018	8.38444e-05	0.492723	0.906	0.767	1	Stable	PSMB1		ENSG00000196620	0.00128494	0.268734	0.189	0.045	1	Stable	UGT2B15		ENSG00000249942	8.96979e-10	0.117588	0.054	0.001	3.28303e-05	Stable
ENSG00000172380	8.42378e-05	0.518704	0.692	0.456	1	Stable	GNG12		ENSG00000102760	0.00128835	-0.578689	0.011	0.135	1	Stable	RGCC		ENSG00000277734	9.11063e-10	0.125302	0.054	0.001	3.33458e-05	Stable
ENSG00000198369	8.70497e-05	-0.435541	0.913	0.956	1	Stable	SPRED2		ENSG00000198830	0.00128914	-0.785293	0.789	0.847	1	Stable	HMGN2		ENSG00000117091	9.39882e-10	0.189924	0.054	0.001	3.44006e-05	Stable
ENSG00000144476	9.57278e-05	-0.492486	0.286	0.5	1	Stable	ACKR3		ENSG00000189334	0.00130362	0.45308	0.922	0.802	1	Stable	S100A14		ENSG00000020577	9.66496e-10	0.377337	0.099	0.011	3.53747e-05	Stable
ENSG00000164713	9.62331e-05	0.454667	0.902	0.8	1	Stable	BRI3		ENSG00000139725	0.00131217	0.360556	0.133	0.018	1	Stable	RHOF		ENSG00000148180	1.39785e-09	0.850987	0.468	0.23	5.11628e-05	Mix_inv_tumor
ENSG00000143549	9.62785e-05	0.376064	0.975	0.944	1	Stable	TPM3		ENSG00000156050	0.00132134	0.290762	0.156	0.027	1	Stable	FAM161B		ENSG00000132530	1.61995e-09	0.317211	0.126	0.019	5.92916e-05	Stable
ENSG00000198650	0.000102053	-0.671556	0.457	0.678	1	Stable	TAT		ENSG00000082781	0.00132334	0.5789	0.489	0.288	1	Stable	ITGB5		ENSG00000179344	1.71581e-09	0.673353	0.117	0.017	6.28005e-05	Mix_inv_tumor
ENSG00000117450	0.000104068	0.603457	0.946	0.878	1	Stable	PRDX1		ENSG00000111269	0.0013286	0.292095	0.333	0.135	1	Stable	CREBL2		ENSG00000164294	2.33067e-09	0.177625	0.072	0.005	8.53047e-05	Stable
ENSG00000196704	0.000105273	0.542604	0.743	0.489	1	Stable	AMZ2		ENSG00000259589	0.00133582	-0.265144	0.011	0.135	1	Stable			ENSG00000136068	2.38848e-09	0.876723	0.784	0.621	8.74209e-05	Mix_inv_tumor
ENSG00000071073	0.000109547	-0.574533	0.83	0.878	1	Stable	MGAT4A		ENSG00000079150	0.0013437	0.30912	0.2	0.054	1	Stable	FKBP7		ENSG00000110934	2.41351e-09	0.218741	0.072	0.005	8.83368e-05	Stable
ENSG00000150938	0.000113616	0.731264	0.764	0.644	1	Stable	CRIM1		ENSG00000100979	0.00135646	-0.525355	0	0.108	1	Stable	PLTP		ENSG00000171345	2.46418e-09	0.740324	0.964	0.935	9.01916e-05	Mix_inv_tumor
ENSG00000140416	0.000116945	0.90825	0.728	0.533	1	Stable	TPM1		ENSG00000064601	0.00136252	0.54158	0.489	0.288	1	Stable	CTSA		ENSG00000108018	3.0596e-09	-1.05998	0.423	0.709	0.000111984	Inv_tumor
ENSG00000174851	0.000120683	0.572886	0.808	0.622	1	Stable	YIF1A		ENSG00000047932	0.00136966	0.464865	0.6	0.378	1	Stable	GOPC		ENSG00000067082	3.14263e-09	0.923246	0.811	0.691	0.000115023	Mix_inv_tumor
ENSG00000173826	0.000120873	-0.540209	0.116	0.278	1	Stable	KCNH6		ENSG00000164932	0.00139087	0.433645	0.233	0.072	1	Stable	CTHRC1		ENSG00000101608	3.22845e-09	0.655724	0.919	0.899	0.000118165	Mix_inv_tumor
ENSG00000251652	0.000121983	0.257094	0.344	0.111	1	Stable			ENSG00000211892	0.00140746	0.229233	0.089	0	1	Stable	IGHG4		ENSG00000144824	3.52422e-09	1.08926	0.261	0.087	0.00012899	Mix_inv_tumor
ENSG00000185808	0.000122594	0.921634	0.457	0.256	1	Stable	PIGP		ENSG00000134291	0.00141438	-0.603976	0.522	0.676	1	Stable	TMEM106C		ENSG00000127528	3.61138e-09	1.09239	0.459	0.223	0.00013218	Mix_inv_tumor
ENSG00000114656	0.000123397	-0.594779	0.402	0.578	1	Stable	CFAP92		ENSG00000171428	0.00143217	1.02867	0.433	0.243	1	Stable	NAT1		ENSG00000090104	3.66357e-09	0.360514	0.081	0.007	0.00013409	Stable
ENSG00000069020	0.000125813	0.513573	0.946	0.867	1	Stable	MAST4		ENSG00000123213	0.00144412	0.585379	0.489	0.288	1	Stable	NLN		ENSG00000082074	3.79906e-09	0.345299	0.09	0.01	0.000139049	Stable
ENSG00000116350	0.000128265	-0.407316	0.928	0.944	1	Stable	SRSF4		ENSG00000205622	0.0014484	0.490512	0.2	0.054	1	Stable			ENSG00000135052	3.89555e-09	0.733506	0.189	0.046	0.000142581	Mix_inv_tumor
ENSG00000223806	0.000129885	-0.507296	0.301	0.5	1	Stable	LINC00114		ENSG00000177700	0.00145036	-0.50278	0.7	0.82	1	Stable	POLR2L		ENSG00000164171	3.94797e-09	1.06044	0.568	0.318	0.0001445	Mix_inv_tumor
ENSG00000165169	0.000132393	0.455241	0.518	0.289	1	Stable	DYNLT3		ENSG00000100097	0.00146304	-0.667602	0.733	0.811	1	Stable	LGALS1		ENSG00000167767	3.96818e-09	0.2417	0.099	0.012	0.000145239	Stable
ENSG00000225470	0.000138375	-0.634545	0.681	0.833	1	Stable	JPX		ENSG00000161671	0.00146308	-0.532175	0.533	0.73	1	Stable	EMC10		ENSG00000168461	4.09507e-09	0.351319	0.126	0.02	0.000149884	Stable
ENSG00000138434	0.000141687	-0.705008	0.71	0.833	1	Stable	ITPRID2		ENSG00000168646	0.00149677	0.680506	0.267	0.099	1	Stable	AXIN2		ENSG00000104870	4.53076e-09	0.580965	0.234	0.069	0.000165831	Mix_inv_tumor
ENSG00000140443	0.000143022	0.422279	0.902	0.656	1	Stable	IGF1R		ENSG00000168280	0.00151323	0.255999	0.267	0.09	1	Stable	KIF5C		ENSG00000104413	4.90707e-09	-0.737833	0.685	0.85	0.000179604	Inv_tumor
ENSG00000124171	0.000143474	0.662755	0.58	0.4	1	Stable	PARD6B		ENSG00000164756	0.00151977	0.608668	0.844	0.712	1	Stable	SLC30A8		ENSG00000111716	5.12917e-09	0.164521	0.09	0.01	0.000187733	Stable
ENSG00000185201	0.00014436	0.643528	0.663	0.467	1	Stable	IFITM2		ENSG00000081026	0.00153345	0.685762	0.667	0.45	1	Stable	MAGI3		ENSG00000183486	5.19537e-09	0.17486	0.099	0.012	0.000190156	Stable
ENSG00000250909	0.000148378	-0.145912	0.004	0.067	1	Stable			ENSG00000147041	0.00159629	0.422374	0.256	0.09	1	Stable	SYTL5		ENSG00000115267	5.6749e-09	0.323674	0.144	0.027	0.000207707	Stable
ENSG00000143369	0.000149962	-0.541393	0.688	0.856	1	Stable	ECM1		ENSG00000168143	0.00163146	0.746966	0.678	0.459	1	Stable	FAM83B		ENSG00000163993	5.68648e-09	1.7753	0.559	0.381	0.000208131	Mix_inv_tumor
ENSG00000047617	0.000153547	-0.28902	0.029	0.133	1	Stable	ANO2		ENSG00000148488	0.00163589	1.04145	0.556	0.351	1	Stable	ST8SIA6		ENSG00000234745	5.76583e-09	1.26705	0.532	0.304	0.000211035	Mix_inv_tumor
ENSG00000119408	0.000153915	0.461122	0.417	0.2	1	Stable	NEK6		ENSG00000064655	0.00164577	-0.787183	0.467	0.622	1	Stable	EYA2		ENSG00000187741	6.60152e-09	-1.00527	0.279	0.524	0.000241622	Inv_tumor
ENSG00000165591	0.000155349	-0.57571	0.779	0.844	1	Stable	FAAH2		ENSG00000253125	0.00165461	0.461904	0.3	0.117	1	Stable			ENSG00000123329	7.21971e-09	0.158855	0.063	0.004	0.000264249	Stable
ENSG00000235888	0.000157318	-0.406957	0.149	0.333	1	Stable	LINC02940		ENSG00000240972	0.00165562	-0.474807	0.922	0.973	1	Stable	MIF		ENSG00000205542	7.265e-09	0.609506	0.982	0.973	0.000265906	Mix_inv_tumor
ENSG00000143774	0.000161235	0.485236	0.971	0.911	1	Stable	GUK1		ENSG00000117614	0.0016607	-0.501627	0.578	0.73	1	Stable	SYF2		ENSG00000170571	7.30953e-09	0.242436	0.063	0.004	0.000267536	Stable
ENSG00000088992	0.000166816	-0.154743	0.011	0.089	1	Stable	TESC		ENSG00000081237	0.00166385	-0.877084	0.022	0.153	1	Stable	PTPRC		ENSG00000118680	7.79802e-09	0.592445	0.964	0.931	0.000285415	Mix_inv_tumor
ENSG00000163659	0.000167281	0.472319	0.764	0.611	1	Stable	TIPARP		ENSG00000076944	0.00167772	0.515233	0.8	0.595	1	Stable	STXBP2		ENSG00000147065	7.89707e-09	0.333056	0.108	0.015	0.000289041	Stable
ENSG00000246705	0.000167344	0.440953	0.982	0.933	1	Stable	H2AJ		ENSG00000249306	0.0016807	0.39468	0.2	0.054	1	Stable	LINC01411		ENSG00000213719	8.0267e-09	0.546021	0.937	0.923	0.000293785	Mix_inv_tumor
ENSG00000156299	0.000170264	0.852565	0.67	0.511	1	Stable	TIAM1		ENSG00000263745	0.00169081	0.335826	0.111	0.009	1	Stable			ENSG00000198899	8.47313e-09	-0.343131	1	1	0.000310125	Stable
ENSG00000184900	0.000170658	0.69314	0.598	0.433	1	Stable	SUMO3		ENSG00000154310	0.00170081	0.508688	0.7	0.486	1	Stable	TNIK		ENSG00000158169	8.97382e-09	-0.792807	0.523	0.751	0.000328451	Inv_tumor
ENSG00000105355	0.000178189	0.386915	0.848	0.767	1	Stable	PLIN3		ENSG00000243649	0.00172109	1.20134	0.378	0.189	1	Stable	CFB		ENSG00000144749	9.61605e-09	-0.799353	0.694	0.84	0.000351957	Inv_tumor
ENSG00000198727	0.00018093	-0.390302	1	1	1	Stable	MT-CYB		ENSG00000140307	0.00174313	-0.481263	0.633	0.721	1	Stable	GTF2A2		ENSG00000157554	1.01277e-08	-2.2064	0.459	0.637	0.000370684	Inv_tumor
ENSG00000181449	0.000182715	-0.785394	0.221	0.4	1	Stable	SOX2		ENSG00000160190	0.00174373	0.403972	0.744	0.559	1	Stable	SLC37A1		ENSG00000198700	1.05495e-08	-0.752466	0.577	0.748	0.000386122	Inv_tumor
ENSG00000001036	0.000193539	-0.464458	0.634	0.767	1	Stable	FUCA2		ENSG00000102362	0.00174613	0.931558	0.367	0.18	1	Stable	SYTL4		ENSG00000026508	1.07287e-08	0.740013	0.676	0.481	0.00039268	Mix_inv_tumor
ENSG00000112531	0.000196166	0.827023	0.591	0.422	1	Stable	QKI		ENSG00000251026	0.00176362	0.372828	0.111	0.009	1	Stable	NIHCOLE		ENSG00000114541	1.08153e-08	0.852654	0.441	0.21	0.000395849	Mix_inv_tumor
ENSG00000138814	0.00019778	-0.668913	0.833	0.867	1	Stable	PPP3CA		ENSG00000144559	0.00184812	0.496599	0.433	0.225	1	Stable	TAMM41		ENSG00000118508	1.10448e-08	0.374716	0.162	0.036	0.000404252	Stable
ENSG00000188825	0.000199256	0.454054	0.283	0.089	1	Stable	LINC00910		ENSG00000111907	0.00187686	0.579814	0.478	0.279	1	Stable	TPD52L1		ENSG00000104419	1.10676e-08	2.00696	0.378	0.166	0.000405085	Mix_inv_tumor
ENSG00000243649	0.000201257	0.458321	0.591	0.378	1	Stable	CFB		ENSG00000169047	0.0019004	0.78516	0.356	0.171	1	Stable	IRS1		ENSG00000132334	1.12338e-08	0.422698	0.144	0.029	0.000411169	Stable
ENSG00000262655	0.000202515	-0.417752	0.062	0.189	1	Stable	SPON1		ENSG00000090376	0.0019077	-0.575641	0.011	0.126	1	Stable	IRAK3		ENSG00000265972	1.14218e-08	1.37354	0.721	0.514	0.00041805	Mix_inv_tumor
ENSG00000181019	0.000205448	0.559626	0.942	0.889	1	Stable	NQO1		ENSG00000277203	0.0019077	-0.389169	0.011	0.126	1	Stable	NA		ENSG00000057935	1.14624e-08	-0.697345	0.856	0.933	0.000419535	Inv_tumor
ENSG00000064666	0.000205495	0.612476	0.554	0.322	1	Stable	CNN2		ENSG00000251513	0.00190802	0.967241	0.611	0.423	1	Stable	LIX1-AS1		ENSG00000248323	1.23954e-08	0.911605	0.18	0.045	0.000453684	Mix_inv_tumor
ENSG00000198899	0.000210231	-0.436611	1	1	1	Stable	MT-ATP6		ENSG00000000457	0.00191403	0.45725	0.478	0.261	1	Stable	SCYL3		ENSG00000135625	1.30478e-08	0.817592	0.45	0.205	0.000477562	Mix_inv_tumor
ENSG00000185658	0.000212624	0.433329	0.996	0.989	1	Stable	BRWD1		ENSG00000130939	0.00192406	0.490182	0.667	0.45	1	Stable	UBE4B		ENSG00000183527	1.45766e-08	-0.726747	0.829	0.951	0.000533519	Inv_tumor
ENSG00000138119	0.000215446	0.435356	0.692	0.5	1	Stable	MYOF		ENSG00000139289	0.00192559	-0.625948	0.322	0.523	1	Stable	PHLDA1		ENSG00000187860	1.50288e-08	0.464831	0.207	0.057	0.000550069	Stable
ENSG00000110700	0.000218941	0.358677	0.993	0.922	1	Stable	RPS13		ENSG00000111639	0.00194339	-0.489203	0.733	0.829	1	Stable	MRPL51		ENSG00000143226	1.56284e-08	0.210593	0.099	0.013	0.000572017	Stable
ENSG00000123240	0.000224785	0.500514	0.308	0.111	1	Stable	OPTN		ENSG00000105825	0.00194401	0.861859	0.367	0.189	1	Stable	TFPI2		ENSG00000164929	1.59311e-08	0.278463	0.072	0.006	0.000583093	Stable
ENSG00000183255	0.000225013	0.735779	0.768	0.589	1	Stable	PTTG1IP		ENSG00000132746	0.00196902	0.688501	0.756	0.613	1	Stable	ALDH3B2		ENSG00000214803	1.60647e-08	0.530508	0.126	0.023	0.000587985	Mix_inv_tumor
ENSG00000251513	0.000228401	-0.814022	0.438	0.611	1	Stable	LIX1-AS1		ENSG00000249859	0.00198967	0.676506	0.933	0.82	1	Stable	PVT1		ENSG00000197956	1.65574e-08	1.91609	0.73	0.561	0.000606016	Mix_inv_tumor
ENSG00000288107	0.000232015	-0.676625	0.402	0.622	1	Stable			ENSG00000068784	0.00200277	0.368946	0.644	0.387	1	Stable	SRBD1		ENSG00000125347	1.679e-08	0.704295	0.396	0.173	0.000614529	Mix_inv_tumor
ENSG00000164733	0.000238112	0.43902	0.721	0.478	1	Stable	CTSB		ENSG00000251372	0.00201499	0.706415	0.244	0.09	1	Stable	LINC00499		ENSG00000156026	1.71106e-08	-0.849066	0.766	0.914	0.000626264	Inv_tumor
ENSG00000167658	0.000239594	0.392956	0.986	0.967	1	Stable	EEF2		ENSG00000249364	0.00205493	0.87202	0.233	0.081	1	Stable	LINC02997		ENSG00000087086	1.73321e-08	0.907241	0.955	0.967	0.000634373	Mix_inv_tumor
ENSG00000241288	0.000241341	-0.845692	0.359	0.533	1	Stable	LINC02614		ENSG00000162437	0.00206197	0.353433	0.278	0.108	1	Stable	RAVER2		ENSG00000155926	1.97865e-08	0.268288	0.081	0.008	0.000724207	Stable
ENSG00000187720	0.000241391	0.327618	0.971	0.844	1	Stable	THSD4		ENSG00000134318	0.00213578	0.495687	0.833	0.586	1	Stable	ROCK2		ENSG00000127152	2.05228e-08	0.317952	0.054	0.002	0.000751156	Stable
ENSG00000227500	0.000243967	0.432497	0.739	0.522	1	Stable	SCAMP4		ENSG00000185532	0.00215121	1.28906	0.556	0.36	1	Stable	PRKG1		ENSG00000203778	2.09501e-08	0.351599	0.081	0.008	0.000766796	Stable
ENSG00000087365	0.000245446	0.396106	0.728	0.533	1	Stable	SF3B2		ENSG00000251136	0.00217631	0.559281	0.711	0.495	1	Stable	RIPK2-DT		ENSG00000174946	2.10804e-08	0.188391	0.054	0.002	0.000771564	Stable
ENSG00000183508	0.000260048	-0.412556	0.529	0.689	1	Stable	TENT5C		ENSG00000143226	0.00221823	-0.302959	0	0.099	1	Stable	FCGR2A		ENSG00000103522	2.10804e-08	0.183783	0.054	0.002	0.000771564	Stable
ENSG00000159128	0.000266579	0.454865	0.783	0.633	1	Stable	IFNGR2		ENSG00000136732	0.00221823	-0.342352	0	0.099	1	Stable	GYPC		ENSG00000205129	2.13262e-08	0.644036	0.234	0.074	0.000780562	Mix_inv_tumor
ENSG00000166347	0.000267545	0.42788	0.88	0.689	1	Stable	CYB5A		ENSG00000164465	0.00222393	0.423765	0.233	0.081	1	Stable	DCBLD1		ENSG00000261371	2.15566e-08	0.252259	0.081	0.008	0.000788992	Stable
ENSG00000172922	0.000269052	0.519787	0.475	0.278	1	Stable	RNASEH2C		ENSG00000171587	0.00223189	1.42379	0.144	0.027	1	Stable	DSCAM		ENSG00000196735	2.22401e-08	0.257803	0.054	0.002	0.000814009	Stable
ENSG00000236193	0.000269718	-0.73249	0.377	0.578	1	Stable	LINC01953		ENSG00000126460	0.0022341	0.32273	0.333	0.144	1	Stable	PRRG2		ENSG00000111859	2.241e-08	0.756132	0.559	0.336	0.00082023	Mix_inv_tumor
ENSG00000002834	0.000273092	0.455146	0.96	0.9	1	Stable	LASP1		ENSG00000146038	0.00227135	1.2077	0.222	0.072	1	Stable	DCDC2		ENSG00000204482	2.25395e-08	0.117852	0.054	0.002	0.00082497	Stable
ENSG00000140526	0.000275216	0.876558	0.576	0.4	1	Stable	ABHD2		ENSG00000147642	0.00231968	0.622118	0.444	0.261	1	Stable	SYBU		ENSG00000184992	2.32415e-08	-0.920861	0.486	0.676	0.000850663	Inv_tumor
ENSG00000100196	0.000276188	0.60317	0.609	0.389	1	Stable	KDELR3		ENSG00000197728	0.00234889	-0.403341	0.956	0.973	1	Stable	RPS26		ENSG00000012171	2.44038e-08	0.840011	0.351	0.146	0.000893205	Mix_inv_tumor
ENSG00000109084	0.000277618	-0.66752	0.214	0.367	1	Stable	TMEM97		ENSG00000204569	0.00237983	-0.547621	0.533	0.667	1	Stable	PPP1R10		ENSG00000147403	2.4757e-08	0.545482	0.991	0.99	0.000906132	Mix_inv_tumor
ENSG00000115290	0.000277906	2.51812	0.203	0.044	1	Stable	GRB14		ENSG00000162511	0.00244265	-0.720348	0.022	0.144	1	Stable	LAPTM5		ENSG00000010810	2.47934e-08	1.2943	0.117	0.02	0.000907463	Mix_inv_tumor
ENSG00000168000	0.000282157	0.37772	0.757	0.544	1	Stable	BSCL2		ENSG00000171316	0.00244796	0.325809	0.589	0.36	1	Stable	CHD7		ENSG00000176907	2.48211e-08	1.08928	0.757	0.602	0.000908478	Mix_inv_tumor
ENSG00000130706	0.000285153	0.481275	0.754	0.544	1	Stable	ADRM1		ENSG00000136205	0.00245891	-0.607944	0.178	0.369	1	Stable	TNS3		ENSG00000129226	2.53168e-08	0.599293	0.117	0.02	0.000926622	Mix_inv_tumor
ENSG00000130429	0.000289323	0.435272	0.902	0.733	1	Stable	ARPC1B		ENSG00000213185	0.00246225	-0.38373	0.056	0.207	1	Stable	FAM24B		ENSG00000156508	2.58768e-08	0.51614	1	0.996	0.000947118	Mix_inv_tumor
ENSG00000143878	0.000290037	0.409442	0.971	0.878	1	Stable	RHOB		ENSG00000171345	0.00246584	0.321653	0.978	0.964	1	Stable	KRT19		ENSG00000135540	3.01471e-08	-0.656385	0.784	0.907	0.00110341	Inv_tumor
ENSG00000070759	0.000291644	0.674576	0.203	0.044	1	Stable	TESK2		ENSG00000106537	0.00252266	0.497964	0.844	0.784	1	Stable	TSPAN13		ENSG00000239440	3.11877e-08	-1.39461	0.189	0.443	0.0011415	Inv_tumor
ENSG00000085563	0.000292975	-0.599829	0.315	0.522	1	Stable	ABCB1		ENSG00000261971	0.00257096	0.373668	0.411	0.216	1	Stable	MMP25-AS1		ENSG00000151892	3.41077e-08	0.725712	0.117	0.02	0.00124838	Mix_inv_tumor
ENSG00000175497	0.000300928	0.67995	0.188	0.033	1	Stable	DPP10		ENSG00000127124	0.00257921	0.651386	0.811	0.631	1	Stable	HIVEP3		ENSG00000108176	3.53968e-08	0.965169	0.45	0.228	0.00129556	Mix_inv_tumor
ENSG00000122482	0.000301275	0.410369	0.877	0.756	1	Stable	ZNF644		ENSG00000262979	0.00259935	0.372183	0.322	0.135	1	Stable			ENSG00000124207	3.60408e-08	-0.764185	0.514	0.685	0.00131913	Inv_tumor
ENSG00000146414	0.00031065	-0.566219	0.707	0.789	1	Stable	SHPRH		ENSG00000067066	0.00262735	0.541692	0.633	0.468	1	Stable	SP100		ENSG00000179388	3.82242e-08	0.8859	0.288	0.108	0.00139904	Mix_inv_tumor
ENSG00000173334	0.000312494	0.539799	0.772	0.622	1	Stable	TRIB1		ENSG00000114279	0.00270836	0.594275	0.444	0.252	1	Stable	FGF12		ENSG00000078269	3.87807e-08	-0.699642	0.676	0.838	0.00141941	Inv_tumor
ENSG00000091409	0.000313059	0.822665	0.547	0.367	1	Stable	ITGA6		ENSG00000130940	0.00271096	0.363347	0.7	0.486	1	Stable	CASZ1		ENSG00000106462	3.98847e-08	-0.97334	0.568	0.735	0.00145982	Inv_tumor
ENSG00000125398	0.000318192	0.851156	0.572	0.4	1	Stable	SOX9		ENSG00000260468	0.00274204	0.455376	0.211	0.072	1	Stable	LINC01290		ENSG00000162909	4.19837e-08	0.62257	0.432	0.207	0.00153665	Mix_inv_tumor
ENSG00000101146	0.000324335	-0.507592	0.652	0.756	1	Stable	RAE1		ENSG00000145569	0.00277563	-0.694286	0.178	0.369	1	Stable	OTULINL		ENSG00000156802	4.31834e-08	-1.32067	0.369	0.587	0.00158056	Inv_tumor
ENSG00000091651	0.000327058	-0.383667	0.134	0.3	1	Stable	ORC6		ENSG00000071205	0.00279895	-0.818958	0.378	0.541	1	Stable	ARHGAP10		ENSG00000124126	4.75564e-08	0.542524	0.243	0.08	0.00174061	Mix_inv_tumor
ENSG00000239440	0.000331701	-0.595546	0.069	0.2	1	Stable	LINC02008		ENSG00000148948	0.0028261	0.581537	0.156	0.036	1	Stable	LRRC4C		ENSG00000112419	4.80568e-08	-0.594928	0.811	0.936	0.00175893	Inv_tumor
ENSG00000182010	0.000332999	-0.787031	0.217	0.389	1	Stable	RTKN2		ENSG00000234705	0.00285159	0.415155	0.333	0.153	1	Stable	HMGA1P4		ENSG00000120885	5.07547e-08	1.03631	0.694	0.521	0.00185767	Mix_inv_tumor
ENSG00000083799	0.000343973	0.471559	0.475	0.278	1	Stable	CYLD		ENSG00000079691	0.00285551	0.446444	0.622	0.387	1	Stable	CARMIL1		ENSG00000259616	5.17266e-08	1.57791	0.279	0.103	0.00189325	Mix_inv_tumor
ENSG00000142168	0.000347605	0.495513	0.92	0.789	1	Stable	SOD1		ENSG00000107554	0.00289066	0.580392	0.356	0.18	1	Stable	DNMBP		ENSG00000183742	5.45285e-08	1.11006	0.559	0.334	0.0019958	Mix_inv_tumor
ENSG00000173113	0.000365533	0.44277	0.87	0.678	1	Stable	TRMT112		ENSG00000091129	0.0029105	0.535548	0.311	0.135	1	Stable	NRCAM		ENSG00000183696	6.26788e-08	0.134549	0.117	0.02	0.00229411	Stable
ENSG00000102172	0.000365941	0.483691	0.743	0.611	1	Stable	SMS		ENSG00000167315	0.00294207	-0.890093	0.456	0.604	1	Stable	ACAA2		ENSG00000188042	7.52724e-08	0.489324	0.126	0.025	0.00275505	Stable
ENSG00000147257	0.000366064	-0.544824	0.116	0.267	1	Stable	GPC3		ENSG00000119900	0.00298023	0.419784	0.556	0.351	1	Stable	OGFRL1		ENSG00000060138	7.63442e-08	0.542149	0.829	0.65	0.00279427	Mix_inv_tumor
ENSG00000075461	0.0003673	1.32207	0.268	0.089	1	Stable	CACNG4		ENSG00000285999	0.00300024	-0.453558	0.122	0.297	1	Stable			ENSG00000112394	7.7134e-08	0.643803	0.072	0.007	0.00282318	Mix_inv_tumor
ENSG00000197442	0.000369594	-0.550459	0.645	0.756	1	Stable	MAP3K5		ENSG00000148513	0.00310904	0.400426	1	0.982	1	Stable	ANKRD30A		ENSG00000265000	7.77783e-08	0.376027	0.189	0.052	0.00284676	Stable
ENSG00000148180	0.000372093	0.465543	0.815	0.644	1	Stable	GSN		ENSG00000084207	0.00314103	-0.333519	0.011	0.117	1	Stable	GSTP1		ENSG00000181804	7.80244e-08	0.147106	0.09	0.012	0.00285577	Stable
ENSG00000130363	0.000374734	0.459218	0.428	0.233	1	Stable	RSPH3		ENSG00000129226	0.00314103	-0.754087	0.011	0.117	1	Stable	CD68		ENSG00000118816	7.86115e-08	0.6881	0.946	0.918	0.00287726	Mix_inv_tumor
ENSG00000131236	0.000375104	0.460769	0.808	0.656	1	Stable	CAP1		ENSG00000187210	0.0031448	0.614946	0.667	0.45	1	Stable	GCNT1		ENSG00000168918	8.19821e-08	0.277566	0.081	0.01	0.00300063	Stable
ENSG00000197249	0.00038165	0.78168	0.272	0.089	1	Stable	SERPINA1		ENSG00000175115	0.00318796	0.598527	0.744	0.532	1	Stable	PACS1		ENSG00000161395	8.30381e-08	-0.439466	0.937	0.98	0.00303928	Stable
ENSG00000100804	0.000381771	0.423896	0.88	0.756	1	Stable	PSMB5		ENSG00000265241	0.00318825	-0.501311	0.822	0.883	1	Stable	RBM8A		ENSG00000184005	8.41898e-08	0.245709	0.081	0.01	0.00308143	Stable
ENSG00000151458	0.000385649	-0.566911	0.601	0.756	1	Stable	ANKRD50		ENSG00000101493	0.00324961	0.410993	0.278	0.117	1	Stable	ZNF516		ENSG00000125730	8.67078e-08	0.301436	0.072	0.007	0.00317359	Stable
ENSG00000074696	0.000390047	-0.315408	0.946	0.922	1	Stable	HACD3		ENSG00000131759	0.0033004	0.412299	0.344	0.171	1	Stable	RARA		ENSG00000224383	8.75557e-08	0.274933	0.072	0.007	0.00320462	Stable
ENSG00000007202	0.000392493	-0.556926	0.627	0.711	1	Stable	BLTP2		ENSG00000185650	0.00331779	0.479041	0.889	0.757	1	Stable	ZFP36L1		ENSG00000272398	9.16221e-08	0.955282	0.514	0.29	0.00335346	Mix_inv_tumor
ENSG00000254772	0.000398287	0.401584	0.986	0.933	1	Stable	EEF1G		ENSG00000218416	0.00334783	0.511644	0.478	0.297	1	Stable	GPC1-AS1		ENSG00000117394	9.4555e-08	0.902211	0.333	0.141	0.00346081	Mix_inv_tumor
ENSG00000137502	0.000399305	0.583708	0.304	0.122	1	Stable	RAB30		ENSG00000272512	0.0033606	0.466849	0.467	0.27	1	Stable			ENSG00000117228	9.83769e-08	0.147599	0.072	0.007	0.00360069	Stable
ENSG00000182667	0.000399362	0.390655	0.127	0	1	Stable	NTM		ENSG00000250195	0.00336114	0.944548	0.622	0.468	1	Stable			ENSG00000196843	9.93349e-08	0.111211	0.072	0.007	0.00363576	Stable
ENSG00000181029	0.000400741	0.44343	0.949	0.856	1	Stable	TRAPPC5		ENSG00000224559	0.00338299	0.629641	0.844	0.676	1	Stable	LINC01087		ENSG00000162645	1.01484e-07	0.547114	0.216	0.069	0.0037144	Mix_inv_tumor
ENSG00000102804	0.000404339	0.566221	0.801	0.656	1	Stable	TSC22D1		ENSG00000165487	0.00339457	0.41247	0.556	0.351	1	Stable	MICU2		ENSG00000198886	1.03766e-07	-0.307242	1	1	0.00379793	Stable
ENSG00000169169	0.000412294	-0.214066	0.018	0.1	1	Stable	CPT1C		ENSG00000136699	0.00339953	0.2937	0.711	0.477	1	Stable	SMPD4		ENSG00000058085	1.03994e-07	0.803969	0.27	0.1	0.00380628	Mix_inv_tumor
ENSG00000115461	0.000413517	-0.498581	0.38	0.567	1	Stable	IGFBP5		ENSG00000081479	0.00340363	0.673751	0.1	0.009	1	Stable	LRP2		ENSG00000105707	1.05033e-07	0.274446	0.18	0.048	0.00384432	Stable
ENSG00000034693	0.000414884	-0.552901	0.333	0.511	1	Stable	PEX3		ENSG00000286540	0.00340442	0.543795	0.2	0.063	1	Stable			ENSG00000119408	1.19105e-07	0.471003	0.225	0.071	0.00435936	Stable
ENSG00000124126	0.000419525	1.16683	0.62	0.444	1	Stable	PREX1		ENSG00000170476	0.00350394	0.70389	0.578	0.45	1	Stable	MZB1		ENSG00000146143	1.27689e-07	-1.09221	0.514	0.662	0.00467356	Inv_tumor
ENSG00000146592	0.000420153	0.964204	0.264	0.089	1	Stable	CREB5		ENSG00000203485	0.00351224	0.457748	0.644	0.405	1	Stable	INF2		ENSG00000237330	1.28874e-07	0.215057	0.135	0.029	0.0047169	Stable
ENSG00000137842	0.000421975	-0.593897	0.562	0.711	1	Stable	TMEM62		ENSG00000214546	0.00352574	0.584087	0.733	0.559	1	Stable			ENSG00000137575	1.35401e-07	0.356671	0.369	0.16	0.00495579	Stable
ENSG00000154263	0.000443087	0.474219	0.188	0.033	1	Stable	ABCA10		ENSG00000250220	0.00352808	0.414824	0.433	0.234	1	Stable	ANKRD17-DT		ENSG00000198727	1.71087e-07	-0.321974	1	1	0.00626196	Stable
ENSG00000128016	0.000453037	0.527786	0.761	0.611	1	Stable	ZFP36		ENSG00000227345	0.00354299	0.641518	0.578	0.351	1	Stable	PARG		ENSG00000178538	1.72918e-07	-0.767312	0.441	0.702	0.00632896	Inv_tumor
ENSG00000125844	0.000462063	0.489055	0.913	0.844	1	Stable	RRBP1		ENSG00000076650	0.00359735	0.374989	0.256	0.108	1	Stable	GPATCH1		ENSG00000197182	1.83446e-07	-0.790765	0.477	0.701	0.00671432	Inv_tumor
ENSG00000198712	0.000463473	-0.326787	1	1	1	Stable	MT-CO2		ENSG00000110848	0.00362238	-0.398396	0	0.09	1	Stable	CD69		ENSG00000163191	1.9412e-07	0.514734	0.973	0.969	0.00710498	Mix_inv_tumor
ENSG00000157554	0.000476443	-0.823227	0.254	0.422	1	Stable	ERG		ENSG00000167232	0.00364805	0.397759	0.9	0.784	1	Stable	ZNF91		ENSG00000002834	2.07108e-07	0.643618	0.838	0.805	0.00758035	Mix_inv_tumor
ENSG00000171858	0.000491987	0.388546	0.975	0.911	1	Stable	RPS21		ENSG00000169679	0.00366464	-0.890381	0.1	0.243	1	Stable	BUB1		ENSG00000043462	2.15321e-07	0.33251	0.054	0.004	0.00788098	Stable
ENSG00000153132	0.000493163	-0.338445	0.13	0.289	1	Stable	CLGN		ENSG00000158169	0.0037038	0.520266	0.711	0.523	1	Stable	FANCC		ENSG00000057657	2.15321e-07	0.249379	0.054	0.004	0.00788098	Stable
ENSG00000185261	0.00049418	-0.873023	0.504	0.656	1	Stable	KIAA0825		ENSG00000183696	0.00388591	-0.160712	0.011	0.117	1	Stable	UPP1		ENSG00000259349	2.23767e-07	-0.426819	0.847	0.96	0.0081901	Stable
ENSG00000227398	0.000496961	-0.643442	0.362	0.544	1	Stable	KIF9-AS1		ENSG00000183206	0.00390812	-0.51238	0.067	0.216	1	Stable	POTEC		ENSG00000085662	2.36511e-07	0.136024	0.054	0.004	0.00865653	Stable
ENSG00000110484	0.000499428	2.1158	0.391	0.222	1	Stable	SCGB2A2		ENSG00000187068	0.00391903	-0.447008	0.089	0.234	1	Stable	C3orf70		ENSG00000197043	2.39126e-07	0.55025	0.468	0.247	0.00875224	Mix_inv_tumor
ENSG00000248844	0.000502301	-0.531639	0.192	0.378	1	Stable	LINC02753		ENSG00000198648	0.00395919	0.769629	0.756	0.604	1	Stable	STK39		ENSG00000175305	2.4248e-07	-0.845353	0.108	0.334	0.008875	Inv_tumor
ENSG00000082175	0.000503793	0.802227	0.163	0.022	1	Stable	PGR		ENSG00000164116	0.00397394	0.714361	0.778	0.631	1	Stable	GUCY1A1		ENSG00000182718	2.60831e-07	0.552568	0.937	0.942	0.00954668	Mix_inv_tumor
ENSG00000247596	0.000504157	0.562535	0.46	0.278	1	Stable	TWF2		ENSG00000090661	0.00410749	0.610335	0.656	0.45	1	Stable	CERS4		ENSG00000178295	2.70563e-07	-0.866615	0.279	0.505	0.00990289	Inv_tumor
ENSG00000082781	0.000504212	0.469142	0.667	0.489	1	Stable	ITGB5		ENSG00000281991	0.0042041	0.277839	0.6	0.387	1	Stable	TMEM265		ENSG00000167081	2.78582e-07	-0.643749	0.486	0.735	0.0101964	Inv_tumor
ENSG00000147535	0.00050519	-0.413984	0.525	0.689	1	Stable	PLPP5		ENSG00000228486	0.00420833	0.338728	0.244	0.09	1	Stable	C2orf92		ENSG00000122735	2.79785e-07	0.652515	0.081	0.011	0.0102404	Mix_inv_tumor
ENSG00000124074	0.000505483	0.42493	0.297	0.122	1	Stable	ENKD1		ENSG00000257167	0.00426884	-0.236728	0.022	0.135	1	Stable	TMPO-AS1		ENSG00000105640	2.82521e-07	0.479608	1	0.982	0.0103406	Stable
ENSG00000141293	0.000512925	-0.539821	0.598	0.767	1	Stable	SKAP1		ENSG00000173838	0.00429685	0.292271	0.5	0.279	1	Stable	MARCHF10		ENSG00000156535	2.85253e-07	0.789849	0.333	0.145	0.0104405	Mix_inv_tumor
ENSG00000177156	0.000513661	0.436918	0.844	0.656	1	Stable	TALDO1		ENSG00000099812	0.00430519	0.468139	0.367	0.189	1	Stable	MISP		ENSG00000069275	3.03616e-07	-0.454023	0.964	0.981	0.0111126	Stable
ENSG00000138640	0.000515196	-1.25901	0.315	0.489	1	Stable	FAM13A		ENSG00000117143	0.00430538	-0.525215	0.656	0.775	1	Stable	UAP1		ENSG00000130066	3.43053e-07	0.683639	0.919	0.899	0.0125561	Mix_inv_tumor
ENSG00000157303	0.000515492	0.413749	0.696	0.478	1	Stable	SUSD3		ENSG00000141084	0.00433962	0.368495	0.756	0.55	1	Stable	RANBP10		ENSG00000100941	3.44398e-07	-0.377828	0.847	0.95	0.0126053	Stable
ENSG00000196843	0.000520188	0.503544	0.257	0.089	1	Stable	ARID5A		ENSG00000170419	0.00434342	0.418141	0.2	0.063	1	Stable	VSTM2A		ENSG00000156222	3.46673e-07	0.249273	0.081	0.011	0.0126886	Stable
ENSG00000184292	0.000520549	0.711606	0.935	0.856	1	Stable	TACSTD2		ENSG00000065413	0.00435348	-0.44145	0.067	0.207	1	Stable	ANKRD44		ENSG00000136770	3.47849e-07	-0.488995	0.982	0.996	0.0127316	Stable
ENSG00000168701	0.000523225	0.453209	0.866	0.711	1	Stable	TMEM208		ENSG00000171435	0.00437542	0.493951	0.311	0.144	1	Stable	KSR2		ENSG00000133302	3.49814e-07	-0.790397	0.279	0.496	0.0128035	Inv_tumor
ENSG00000167460	0.000529281	0.535358	0.844	0.644	1	Stable	TPM4		ENSG00000258824	0.00439685	0.140385	0.156	0.036	1	Stable			ENSG00000108395	3.50956e-07	-0.474259	0.838	0.955	0.0128454	Stable
ENSG00000138759	0.000530671	-0.63566	0.399	0.611	1	Stable	FRAS1		ENSG00000254757	0.00446535	0.151876	0.156	0.036	1	Stable			ENSG00000143320	3.58611e-07	0.995114	0.279	0.119	0.0131255	Mix_inv_tumor
ENSG00000092841	0.000531578	0.378051	0.986	0.978	1	Stable	MYL6		ENSG00000213462	0.00451037	0.472988	0.433	0.252	1	Stable	ERV3-1		ENSG00000182628	3.59158e-07	-0.560122	0.541	0.727	0.0131455	Inv_tumor
ENSG00000085831	0.000536458	0.468381	0.649	0.489	1	Stable	TTC39A		ENSG00000176148	0.00452757	0.369935	0.556	0.324	1	Stable	TCP11L1		ENSG00000141968	3.78683e-07	0.260929	0.072	0.008	0.0138602	Stable
ENSG00000179218	0.000551373	0.422354	0.942	0.911	1	Stable	CALR		ENSG00000102265	0.00454633	0.58507	0.8	0.694	1	Stable	TIMP1		ENSG00000152495	3.80926e-07	0.226776	0.063	0.006	0.0139423	Stable
ENSG00000235288	0.000554622	0.625373	0.246	0.078	1	Stable			ENSG00000108106	0.00454824	-0.887368	0.644	0.766	1	Stable	UBE2S		ENSG00000189334	3.83314e-07	0.931863	0.802	0.722	0.0140297	Mix_inv_tumor
ENSG00000186472	0.000555774	0.5116	0.388	0.2	1	Stable	PCLO		ENSG00000174989	0.00462268	0.492211	0.567	0.36	1	Stable	FBXW8		ENSG00000071205	3.88801e-07	-0.498787	0.541	0.766	0.0142305	Stable
ENSG00000067704	0.000561091	-0.405825	0.819	0.867	1	Stable	IARS2		ENSG00000120896	0.00462999	0.402747	0.456	0.261	1	Stable	SORBS3		ENSG00000153207	4.12035e-07	-0.521557	0.712	0.853	0.0150809	Inv_tumor
ENSG00000171490	0.000564688	0.355838	0.888	0.767	1	Stable	RSL1D1		ENSG00000121966	0.00470965	-1.145	0.156	0.306	1	Stable	CXCR4		ENSG00000130045	4.20895e-07	0.12811	0.063	0.006	0.0154052	Stable
ENSG00000136068	0.000569492	0.390881	0.924	0.8	1	Stable	FLNB		ENSG00000167081	0.00473634	-0.745278	0.344	0.486	1	Stable	PBX3		ENSG00000130816	4.2504e-07	-0.726795	0.613	0.767	0.0155569	Inv_tumor
ENSG00000125531	0.000573505	-0.362034	0.254	0.422	1	Stable	FNDC11		ENSG00000160691	0.00473967	0.399721	0.544	0.378	1	Stable	SHC1		ENSG00000143774	4.26364e-07	0.6088	0.937	0.88	0.0156054	Mix_inv_tumor
ENSG00000228300	0.00057401	0.373694	0.88	0.689	1	Stable	FAM174C		ENSG00000196154	0.00481107	-0.569805	0.067	0.207	1	Stable	S100A4		ENSG00000263639	4.29893e-07	1.74502	0.523	0.336	0.0157345	Mix_inv_tumor
ENSG00000119326	0.000574478	-0.54902	0.409	0.6	1	Stable	CTNNAL1		ENSG00000139629	0.00482049	0.440249	0.833	0.685	1	Stable	GALNT6		ENSG00000160180	4.319e-07	2.31848	0.676	0.551	0.015808	Mix_inv_tumor
ENSG00000134146	0.000576499	0.717032	0.493	0.3	1	Stable	DPH6		ENSG00000104447	0.00487082	0.478168	0.944	0.793	1	Stable	TRPS1		ENSG00000123146	4.46448e-07	0.741871	0.135	0.032	0.0163404	Mix_inv_tumor
ENSG00000198130	0.000589346	-0.475446	0.616	0.767	1	Stable	HIBCH		ENSG00000160741	0.00490507	0.298458	0.333	0.162	1	Stable	CRTC2		ENSG00000110700	4.59436e-07	0.555592	0.955	0.955	0.0168158	Mix_inv_tumor
ENSG00000070540	0.000593789	0.603117	0.866	0.767	1	Stable	WIPI1		ENSG00000164403	0.00492395	0.541877	0.311	0.162	1	Stable	SHROOM1		ENSG00000138434	4.61262e-07	-0.424917	0.937	0.985	0.0168826	Stable
ENSG00000112419	0.00059485	-0.714726	0.699	0.778	1	Stable	PHACTR2		ENSG00000124795	0.0049608	-0.516218	0.611	0.73	1	Stable	DEK		ENSG00000109475	4.67974e-07	0.482794	0.973	0.986	0.0171283	Stable
ENSG00000067248	0.000603685	0.423765	0.63	0.444	1	Stable	DHX29		ENSG00000153944	0.00497587	0.546883	0.956	0.802	1	Stable	MSI2		ENSG00000111348	4.89184e-07	0.301351	0.198	0.064	0.0179046	Stable
ENSG00000130811	0.000606268	0.434566	0.902	0.733	1	Stable	EIF3G		ENSG00000134107	0.00504025	0.508785	0.622	0.432	1	Stable	BHLHE40		ENSG00000204525	4.99519e-07	0.578556	0.892	0.898	0.0182829	Mix_inv_tumor
ENSG00000185290	0.000607767	0.274523	0.12	0	1	Stable	NUPR2		ENSG00000156171	0.0050513	-0.419797	0.044	0.171	1	Stable	DRAM2		ENSG00000148773	5.0524e-07	-1.10722	0.306	0.537	0.0184923	Inv_tumor
ENSG00000254470	0.00060844	0.279504	0.181	0.033	1	Stable	AP5B1		ENSG00000146242	0.00506637	0.333067	0.756	0.541	1	Stable	TPBG		ENSG00000013573	5.11427e-07	-0.853636	0.171	0.378	0.0187188	Inv_tumor
ENSG00000173436	0.000611738	0.391987	0.844	0.689	1	Stable	MICOS10		ENSG00000196236	0.00510383	0.354517	0.411	0.225	1	Stable	XPNPEP3		ENSG00000100749	5.16388e-07	-0.809513	0.252	0.458	0.0189003	Inv_tumor
ENSG00000136235	0.000613392	-0.704452	0.134	0.278	1	Stable	GPNMB		ENSG00000025708	0.0051666	0.592146	0.633	0.459	1	Stable	TYMP		ENSG00000198034	5.50541e-07	0.448116	1	0.999	0.0201503	Stable
ENSG00000162976	0.000626924	0.526323	0.536	0.367	1	Stable	SLC66A3		ENSG00000173369	0.00524933	-1.8376	0.011	0.108	1	Stable	C1QB		ENSG00000228253	5.61614e-07	-0.459414	0.919	0.989	0.0205556	Stable
ENSG00000011347	0.000637094	0.402849	0.308	0.122	1	Stable	SYT7		ENSG00000205356	0.00529831	0.398337	0.3	0.144	1	Stable	TECPR1		ENSG00000071794	5.76639e-07	-0.502071	0.667	0.808	0.0211056	Inv_tumor
ENSG00000138449	0.000641239	0.72222	0.54	0.356	1	Stable	SLC40A1		ENSG00000100445	0.00530239	0.476628	0.444	0.279	1	Stable	SDR39U1		ENSG00000102575	5.83169e-07	0.183559	0.153	0.039	0.0213446	Stable
ENSG00000163993	0.000651571	0.827518	0.855	0.733	1	Stable	S100P		ENSG00000283703	0.00532619	0.312478	0.311	0.135	1	Stable	VSIG10L2		ENSG00000163527	5.87687e-07	-0.547161	0.775	0.874	0.0215099	Inv_tumor
ENSG00000153989	0.000658197	0.346428	0.475	0.267	1	Stable	NUS1		ENSG00000135046	0.00533046	-0.220716	0.033	0.153	1	Stable	ANXA1		ENSG00000148344	6.07349e-07	0.188706	0.09	0.014	0.0222296	Stable
ENSG00000148513	0.000659708	-0.458537	0.989	1	1	Stable	ANKRD30A		ENSG00000164199	0.005348	0.787668	0.733	0.559	1	Stable	ADGRV1		ENSG00000120278	6.40694e-07	0.518468	0.171	0.05	0.0234501	Mix_inv_tumor
ENSG00000075292	0.000661175	-0.393576	0.928	0.944	1	Stable	ZNF638		ENSG00000168283	0.00537876	-0.440016	0.5	0.667	1	Stable	BMI1		ENSG00000181449	6.51453e-07	-0.686014	0.243	0.477	0.0238438	Inv_tumor
ENSG00000124201	0.000666041	0.589527	0.391	0.2	1	Stable	ZNFX1		ENSG00000104140	0.0053817	0.498464	0.578	0.432	1	Stable	RHOV		ENSG00000145191	6.62668e-07	-0.470921	0.324	0.548	0.0242543	Stable
ENSG00000130208	0.000671291	-0.575455	0.014	0.089	1	Stable	APOC1		ENSG00000188229	0.00538998	-1.01957	0.856	0.928	1	Stable	TUBB4B		ENSG00000159840	6.63753e-07	0.729881	0.577	0.369	0.024294	Mix_inv_tumor
ENSG00000143641	0.00068299	0.607737	0.652	0.489	1	Stable	GALNT2		ENSG00000154548	0.00540818	0.229136	0.167	0.045	1	Stable	SRSF12		ENSG00000146592	6.72374e-07	0.821408	0.135	0.033	0.0246096	Mix_inv_tumor
ENSG00000165259	0.000684569	0.523737	0.141	0.011	1	Stable	HDX		ENSG00000254470	0.00540818	-0.235588	0.033	0.153	1	Stable	AP5B1		ENSG00000101333	7.07856e-07	-0.478483	0.685	0.86	0.0259082	Stable
ENSG00000185942	0.000698379	0.641992	0.156	0.022	1	Stable	NKAIN3		ENSG00000131504	0.00543693	0.466339	0.844	0.649	1	Stable	DIAPH1		ENSG00000171488	7.36354e-07	0.430292	0.18	0.056	0.0269513	Stable
ENSG00000141756	0.000705658	-0.396582	0.326	0.522	1	Stable	FKBP10		ENSG00000005812	0.00547818	0.388502	0.378	0.189	1	Stable	FBXL3		ENSG00000180530	7.63987e-07	0.772903	0.721	0.591	0.0279627	Mix_inv_tumor
ENSG00000106853	0.000708329	0.671919	0.283	0.122	1	Stable	PTGR1		ENSG00000151553	0.00549238	0.496087	0.533	0.342	1	Stable	FHIP2A		ENSG00000176890	7.91143e-07	-0.700425	0.279	0.502	0.0289566	Inv_tumor
ENSG00000169583	0.000712888	0.466243	0.272	0.1	1	Stable	CLIC3		ENSG00000161513	0.00550441	-0.433131	0.189	0.342	1	Stable	FDXR		ENSG00000075702	8.45389e-07	-0.786071	0.153	0.384	0.0309421	Inv_tumor
ENSG00000120963	0.000718196	0.364163	0.83	0.678	1	Stable	ZNF706		ENSG00000223572	0.00550712	-0.557968	0.311	0.468	1	Stable	CKMT1A		ENSG00000154065	8.55973e-07	0.207378	0.135	0.032	0.0313295	Stable
ENSG00000100345	0.000720195	0.437214	0.909	0.789	1	Stable	MYH9		ENSG00000113448	0.00558004	-0.632266	0.667	0.757	1	Stable	PDE4D		ENSG00000168685	8.90814e-07	0.348706	0.081	0.012	0.0326047	Stable
ENSG00000064651	0.000726371	-0.413814	0.971	1	1	Stable	SLC12A2		ENSG00000174945	0.00559186	0.660341	0.322	0.171	1	Stable	AMZ1		ENSG00000176153	8.90814e-07	0.182326	0.081	0.012	0.0326047	Stable
ENSG00000100219	0.000726387	0.442027	0.986	0.967	1	Stable	XBP1		ENSG00000159189	0.0056325	-0.91614	0.011	0.108	1	Stable	C1QC		ENSG00000198712	8.94543e-07	-0.293033	1	1	0.0327412	Stable
ENSG00000057593	0.000733157	-0.258336	0.036	0.133	1	Stable	F7		ENSG00000011600	0.0056325	-0.750729	0.011	0.108	1	Stable	TYROBP		ENSG00000143507	9.22862e-07	0.845509	0.595	0.411	0.0337777	Mix_inv_tumor
ENSG00000169071	0.000740511	0.653827	0.156	0.022	1	Stable	ROR2		ENSG00000135090	0.0056367	0.333165	0.756	0.532	1	Stable	TAOK3		ENSG00000146263	9.49597e-07	-0.992163	0.234	0.439	0.0347562	Inv_tumor
ENSG00000132964	0.000741749	-0.461748	0.83	0.911	1	Stable	CDK8		ENSG00000170606	0.0056415	-0.405193	0.744	0.82	1	Stable	HSPA4		ENSG00000166710	9.52723e-07	0.791105	0.955	0.95	0.0348706	Mix_inv_tumor
ENSG00000157916	0.000743301	0.37598	0.79	0.567	1	Stable	RER1		ENSG00000125648	0.00574142	0.381416	0.456	0.297	1	Stable	SLC25A23		ENSG00000181458	9.71505e-07	0.481794	0.189	0.059	0.035558	Stable
ENSG00000131096	0.000751407	0.536465	0.156	0.022	1	Stable	PYY		ENSG00000075275	0.00575944	0.590415	0.456	0.306	1	Stable	CELSR1		ENSG00000111801	9.77276e-07	0.218369	0.081	0.012	0.0357693	Stable
ENSG00000257809	0.00076696	-0.100697	0.004	0.056	1	Stable	MYL6B-AS1		ENSG00000135679	0.00576787	-0.804026	0.556	0.694	1	Stable	MDM2		ENSG00000171428	9.81716e-07	0.519144	0.243	0.09	0.0359318	Mix_inv_tumor
ENSG00000197540	0.00076696	-0.138508	0.004	0.056	1	Stable	GZMM		ENSG00000124532	0.00584339	0.55392	0.478	0.324	1	Stable	MRS2		ENSG00000007237	9.9245e-07	0.256619	0.081	0.012	0.0363247	Stable
ENSG00000163053	0.000770036	-0.320761	0.203	0.389	1	Stable	SLC16A14		ENSG00000140374	0.00584668	-0.356981	0.922	0.919	1	Stable	ETFA		ENSG00000138160	1.03182e-06	-0.983926	0.225	0.437	0.0377657	Inv_tumor
ENSG00000095380	0.000778709	0.425436	0.899	0.778	1	Stable	NANS		ENSG00000245680	0.00584875	0.377062	0.189	0.063	1	Stable	ZNF585B		ENSG00000069702	1.05558e-06	0.177353	0.108	0.021	0.0386351	Stable
ENSG00000062716	0.000779692	-0.328987	1	1	1	Stable	VMP1		ENSG00000129625	0.00588635	0.309761	0.933	0.784	1	Stable	REEP5		ENSG00000169908	1.0578e-06	1.1113	0.685	0.559	0.0387166	Mix_inv_tumor
ENSG00000101199	0.00077988	0.37802	0.576	0.378	1	Stable	ARFGAP1		ENSG00000198876	0.00589519	0.482435	0.444	0.288	1	Stable	DCAF12		ENSG00000146555	1.08568e-06	-0.907542	0.36	0.581	0.0397371	Inv_tumor
ENSG00000248367	0.000781585	-0.198333	0.004	0.056	1	Stable			ENSG00000108298	0.00590289	0.45191	0.989	0.991	1	Stable	RPL19		ENSG00000171522	1.12361e-06	0.388217	0.297	0.121	0.0411254	Stable
ENSG00000130164	0.000786515	0.536793	0.812	0.678	1	Stable	LDLR		ENSG00000203747	0.0059106	-0.369421	0	0.081	1	Stable	FCGR3A		ENSG00000167658	1.15176e-06	0.430843	0.964	0.962	0.0421555	Stable
ENSG00000088367	0.000786651	0.431175	0.304	0.122	1	Stable	EPB41L1		ENSG00000231131	0.0059106	-0.281197	0	0.081	1	Stable	LNCAROD		ENSG00000163697	1.18249e-06	-0.575061	0.883	0.963	0.0432802	Inv_tumor
ENSG00000166503	0.000791943	-0.396672	0.696	0.778	1	Stable	HDGFL3		ENSG00000149781	0.0059106	-0.378859	0	0.081	1	Stable	FERMT3		ENSG00000118412	1.30301e-06	-0.877587	0.315	0.496	0.0476914	Inv_tumor
ENSG00000196505	0.000801718	-0.585589	0.562	0.689	1	Stable	GDAP2		ENSG00000132965	0.0059106	-0.582376	0	0.081	1	Stable	ALOX5AP		ENSG00000177954	1.32739e-06	0.479765	0.964	0.975	0.0485837	Stable
ENSG00000260742	0.000819749	-0.292202	0.069	0.189	1	Stable	ITPRID2-DT		ENSG00000138696	0.0059522	0.539336	0.067	0	1	Stable	BMPR1B		ENSG00000158869	1.34216e-06	0.638412	0.108	0.023	0.0491245	Mix_inv_tumor
ENSG00000176973	0.0008302	0.559425	0.551	0.367	1	Stable	FAM89B		ENSG00000250909	0.0059522	0.148641	0.067	0	1	Stable			ENSG00000130830	1.3484e-06	0.163451	0.072	0.01	0.0493529	Stable
ENSG00000282951	0.000835585	-0.111942	0.007	0.067	1	Stable			ENSG00000286823	0.0059522	0.228423	0.067	0	1	Stable			ENSG00000143947	1.36113e-06	0.375737	1	0.993	0.0498187	Stable
ENSG00000275342	0.000837395	-0.709022	0.449	0.622	1	Stable	PRAG1		ENSG00000172987	0.0059522	0.708796	0.067	0	1	Stable	HPSE2		ENSG00000184903	1.36866e-06	-0.729626	0.838	0.918	0.0500943	Stable
ENSG00000143190	0.000843332	-0.621725	0.768	0.867	1	Stable	POU2F1		ENSG00000189431	0.0059522	0.223999	0.067	0	1	Stable	RASSF10		ENSG00000187608	1.41079e-06	1.34784	0.775	0.784	0.0516363	Stable
ENSG00000228933	0.000848075	0.423142	0.138	0.011	1	Stable			ENSG00000276116	0.0059522	0.137308	0.067	0	1	Stable	FUT8-AS1		ENSG00000091651	1.47793e-06	-0.686903	0.225	0.43	0.0540936	Stable
ENSG00000149761	0.000848139	0.408907	0.572	0.378	1	Stable	NUDT22		ENSG00000234230	0.0059522	0.235182	0.067	0	1	Stable	ZFX-AS1		ENSG00000083642	1.4994e-06	-0.599092	0.423	0.653	0.0548795	Stable
ENSG00000137074	0.00085041	-0.475915	0.681	0.811	1	Stable	APTX		ENSG00000117448	0.00603131	0.410499	0.6	0.423	1	Stable	AKR1A1		ENSG00000088726	1.50137e-06	0.195304	0.072	0.01	0.0549516	Stable
ENSG00000160570	0.000872566	0.413366	0.511	0.311	1	Stable	DEDD2		ENSG00000188042	0.00603674	-0.535474	0.022	0.126	1	Stable	ARL4C		ENSG00000156970	1.50375e-06	-0.717065	0.099	0.31	0.0550389	Stable
ENSG00000163874	0.000876773	0.651288	0.37	0.211	1	Stable	ZC3H12A		ENSG00000259345	0.0060714	0.528116	0.922	0.829	1	Stable			ENSG00000079263	1.5517e-06	0.163247	0.072	0.01	0.0567938	Stable
ENSG00000105677	0.000887128	0.417112	0.884	0.711	1	Stable	TMEM147		ENSG00000124508	0.00607703	0.278799	0.222	0.081	1	Stable	BTN2A2		ENSG00000154655	1.56647e-06	0.174537	0.054	0.005	0.0573345	Stable
ENSG00000076554	0.000887845	0.54903	0.87	0.744	1	Stable	TPD52		ENSG00000278311	0.00608288	0.324759	0.656	0.459	1	Stable	GGNBP2		ENSG00000169508	1.61601e-06	0.195367	0.054	0.005	0.0591476	Stable
ENSG00000234171	0.000891964	0.245558	0.192	0.044	1	Stable	RNASEH1-DT		ENSG00000109099	0.00612269	0.615358	0.733	0.541	1	Stable	PMP22		ENSG00000182162	1.62044e-06	0.211199	0.063	0.007	0.0593097	Stable
ENSG00000260788	0.000898694	-0.305288	0.13	0.278	1	Stable			ENSG00000144381	0.00614926	-0.28306	1	1	1	Stable	HSPD1		ENSG00000128973	1.63172e-06	-0.712427	0.279	0.476	0.0597225	Stable
ENSG00000185475	0.000900113	0.614811	0.594	0.422	1	Stable	TMEM179B		ENSG00000146067	0.00615441	0.344901	0.689	0.477	1	Stable	FAM193B		ENSG00000126860	1.63285e-06	0.11965	0.054	0.005	0.0597641	Stable
ENSG00000065183	0.000901541	-0.4483	0.536	0.711	1	Stable	WDR3		ENSG00000156026	0.00617958	-0.559781	0.7	0.766	1	Stable	MCU		ENSG00000100422	1.66705e-06	0.102589	0.054	0.005	0.0610157	Stable
ENSG00000134250	0.000928179	-0.413325	0.851	0.922	1	Stable	NOTCH2		ENSG00000172292	0.00620506	0.375293	0.967	0.883	1	Stable	CERS6		ENSG00000184530	1.68053e-06	0.24734	0.063	0.007	0.0615092	Stable
ENSG00000261971	0.000929424	-0.389127	0.236	0.411	1	Stable	MMP25-AS1		ENSG00000149182	0.00622402	0.438146	0.633	0.432	1	Stable	ARFGAP2		ENSG00000170231	1.70194e-06	0.191938	0.054	0.005	0.0622925	Stable
ENSG00000124942	0.000938306	0.427631	0.812	0.6	1	Stable	AHNAK		ENSG00000167895	0.00623068	-0.315745	0.022	0.126	1	Stable	TMC8		ENSG00000131711	1.72075e-06	0.674794	0.189	0.065	0.0629812	Stable
ENSG00000119888	0.000938722	-0.248723	1	0.989	1	Stable	EPCAM		ENSG00000059377	0.0062387	-0.299501	0.656	0.757	1	Stable	TBXAS1		ENSG00000171608	1.75558e-06	0.107865	0.054	0.005	0.064256	Stable
ENSG00000148655	0.000960908	-0.587624	0.341	0.544	1	Stable	LRMDA		ENSG00000154328	0.00624958	0.380699	0.278	0.126	1	Stable	NEIL2		ENSG00000009954	1.7889e-06	-0.409909	0.577	0.811	0.0654755	Stable
ENSG00000196562	0.000961505	1.06529	0.46	0.289	1	Stable	SULF2		ENSG00000082996	0.00625177	0.419948	0.667	0.468	1	Stable	RNF13		ENSG00000108506	1.79379e-06	-0.436543	0.703	0.888	0.0656544	Stable
ENSG00000150054	0.000963092	0.625249	0.54	0.333	1	Stable	MPP7		ENSG00000196776	0.00627458	0.542398	0.5	0.342	1	Stable	CD47		ENSG00000123094	1.82905e-06	-0.795764	0.45	0.657	0.0669449	Stable
ENSG00000175130	0.000964199	0.404168	0.953	0.867	1	Stable	MARCKSL1		ENSG00000163584	0.0063503	-0.40364	0.511	0.658	1	Stable	RPL22L1		ENSG00000129595	1.84825e-06	-0.320108	0.667	0.86	0.0676478	Stable
ENSG00000112893	0.000971587	0.609694	0.529	0.367	1	Stable	MAN2A1		ENSG00000225978	0.00635868	0.14967	0.111	0.018	1	Stable	HAR1A		ENSG00000164674	1.91682e-06	0.54382	0.234	0.089	0.0701576	Stable
ENSG00000272512	0.000971855	-0.488473	0.286	0.467	1	Stable			ENSG00000153933	0.00636946	0.47732	0.222	0.09	1	Stable	DGKE		ENSG00000173269	1.92553e-06	0.147609	0.063	0.007	0.0704765	Stable
ENSG00000137331	0.000972286	1.22306	0.819	0.7	1	Stable	IER3		ENSG00000238045	0.006392	0.407915	0.256	0.108	1	Stable	MVP-DT		ENSG00000239887	1.92601e-06	0.101489	0.09	0.015	0.0704939	Stable
ENSG00000100300	0.000976177	0.3606	0.848	0.733	1	Stable	TSPO		ENSG00000145687	0.00642227	0.785153	0.833	0.685	1	Stable	SSBP2		ENSG00000118503	1.95164e-06	0.92126	0.622	0.417	0.0714319	Stable
ENSG00000163660	0.000977844	0.417483	0.899	0.856	1	Stable	CCNL1		ENSG00000053747	0.00645371	0.515731	0.278	0.126	1	Stable	LAMA3		ENSG00000115705	1.9804e-06	0.425585	0.189	0.062	0.0724845	Stable
ENSG00000114503	0.000979705	0.323021	0.667	0.467	1	Stable	NCBP2		ENSG00000196126	0.00648208	-1.06996	0.056	0.18	1	Stable	HLA-DRB1		ENSG00000197601	2.01923e-06	-0.497974	0.73	0.854	0.0739058	Stable
ENSG00000143772	0.00098871	-0.416897	0.17	0.333	1	Stable	ITPKB		ENSG00000164125	0.00651936	0.528209	0.444	0.261	1	Stable	GASK1B		ENSG00000198804	2.03513e-06	-0.251152	1	1	0.0744879	Stable
ENSG00000100316	0.00100626	0.38357	1	0.989	1	Stable	RPL3		ENSG00000164597	0.00653511	0.435715	0.889	0.748	1	Stable	COG5		ENSG00000006625	2.07204e-06	-0.52262	0.847	0.919	0.0758386	Stable
ENSG00000165233	0.00102303	0.454762	0.775	0.622	1	Stable	CARD19		ENSG00000286153	0.00658953	0.392908	0.3	0.144	1	Stable			ENSG00000215244	2.08433e-06	0.537641	0.108	0.023	0.0762887	Stable
ENSG00000089177	0.00102493	0.379246	0.899	0.822	1	Stable	KIF16B		ENSG00000164292	0.00663049	0.84164	0.511	0.342	1	Stable	RHOBTB3		ENSG00000093072	2.09871e-06	0.235763	0.081	0.013	0.0768149	Stable
ENSG00000160789	0.00102583	0.363069	0.96	0.889	1	Stable	LMNA		ENSG00000177570	0.00664754	0.552373	0.8	0.667	1	Stable	SAMD12		ENSG00000198840	2.14884e-06	-0.287983	1	1	0.0786495	Stable
ENSG00000141905	0.00104238	0.367343	0.837	0.644	1	Stable	NFIC		ENSG00000029725	0.00665288	0.674523	0.911	0.829	1	Stable	RABEP1		ENSG00000145592	2.17165e-06	0.387618	0.964	0.971	0.0794847	Stable
ENSG00000187024	0.00105579	0.447927	0.551	0.367	1	Stable	PTRH1		ENSG00000033170	0.0067521	0.538996	0.956	0.883	1	Stable	FUT8		ENSG00000124496	2.22162e-06	-0.574172	0.342	0.583	0.0813136	Stable
ENSG00000087338	0.00105723	-0.427317	0.649	0.722	1	Stable	GMCL1		ENSG00000092531	0.00679839	0.267053	0.822	0.586	1	Stable	SNAP23		ENSG00000138193	2.35633e-06	0.68713	0.189	0.063	0.0862442	Stable
ENSG00000112339	0.00107282	-0.414927	0.71	0.844	1	Stable	HBS1L		ENSG00000253320	0.00682186	0.498957	0.489	0.297	1	Stable	MAILR		ENSG00000124766	2.44234e-06	0.811339	0.91	0.904	0.089392	Stable
ENSG00000123094	0.00108151	-0.757577	0.417	0.567	1	Stable	RASSF8		ENSG00000138795	0.00682285	0.338742	0.256	0.099	1	Stable	LEF1		ENSG00000064115	2.51951e-06	-0.853226	0.676	0.792	0.0922165	Stable
ENSG00000172057	0.00108342	0.3913	0.558	0.378	1	Stable	ORMDL3		ENSG00000204060	0.00682913	0.18295	0.089	0.009	1	Stable	FOXO6		ENSG00000254087	2.60987e-06	0.15645	0.081	0.013	0.095524	Stable
ENSG00000186026	0.00110736	-0.256392	0.022	0.1	1	Stable	ZNF284		ENSG00000091409	0.00683295	0.271048	0.367	0.189	1	Stable	ITGA6		ENSG00000125885	2.62008e-06	-0.671307	0.171	0.375	0.0958977	Stable
ENSG00000189067	0.00111373	0.543741	0.888	0.822	1	Stable	LITAF		ENSG00000160563	0.00685139	0.373516	0.611	0.423	1	Stable	MED27		ENSG00000160182	2.67205e-06	2.48107	0.514	0.391	0.0977997	Stable
ENSG00000158169	0.00111431	-0.571908	0.572	0.711	1	Stable	FANCC		ENSG00000089154	0.00685757	0.328642	0.622	0.423	1	Stable	GCN1		ENSG00000183888	2.70125e-06	0.489043	0.198	0.068	0.0988685	Stable
ENSG00000108510	0.0011228	-0.382383	0.982	1	1	Stable	MED13		ENSG00000089127	0.00685953	0.35524	0.2	0.072	1	Stable	OAS1		ENSG00000189143	2.71502e-06	0.638317	0.901	0.911	0.0993724	Stable
ENSG00000183888	0.0011255	0.500734	0.5	0.333	1	Stable	SRARP		ENSG00000156973	0.0068915	-0.590572	0.222	0.378	1	Stable	PDE6D		ENSG00000106546	2.72873e-06	0.940731	0.73	0.591	0.0998744	Stable
ENSG00000164983	0.00112774	0.351738	0.489	0.3	1	Stable	TMEM65		ENSG00000205659	0.00689907	0.58383	0.511	0.333	1	Stable	LIN52		ENSG00000184009	2.74045e-06	0.442116	1	0.999	0.100303	Stable
ENSG00000204138	0.00113763	-0.396825	0.775	0.822	1	Stable	PHACTR4		ENSG00000143653	0.00690778	0.453719	0.878	0.694	1	Stable	SCCPDH		ENSG00000111057	2.85056e-06	0.521029	1	0.988	0.104333	Stable
ENSG00000163116	0.00119219	0.371455	0.192	0.044	1	Stable	STPG2		ENSG00000276248	0.00693747	0.400703	0.211	0.081	1	Stable			ENSG00000184445	2.90785e-06	-0.799295	0.207	0.429	0.10643	Stable
ENSG00000163110	0.00119392	0.471574	0.942	0.844	1	Stable	PDLIM5		ENSG00000112659	0.00695605	0.368971	0.322	0.162	1	Stable	CUL9		ENSG00000108107	2.97026e-06	0.415937	1	0.989	0.108715	Stable
ENSG00000213741	0.00120218	0.271049	0.971	0.944	1	Stable	RPS29		ENSG00000148824	0.00696072	0.406333	0.833	0.658	1	Stable	MTG1		ENSG00000163125	2.97584e-06	-0.594529	0.658	0.786	0.108919	Stable
ENSG00000157954	0.00120405	0.365092	0.714	0.544	1	Stable	WIPI2		ENSG00000187187	0.00697033	0.285765	0.089	0.009	1	Stable	ZNF546		ENSG00000075275	2.98142e-06	0.428409	0.306	0.131	0.109123	Stable
ENSG00000167081	0.00120996	-0.516084	0.181	0.344	1	Stable	PBX3		ENSG00000085365	0.00697321	0.439416	0.7	0.523	1	Stable	SCAMP1		ENSG00000133121	3.03427e-06	0.275153	0.144	0.039	0.111057	Stable
ENSG00000214253	0.00122506	0.364377	0.844	0.7	1	Stable	FIS1		ENSG00000112964	0.00711359	0.777281	0.489	0.297	1	Stable	GHR		ENSG00000114346	3.18419e-06	-0.633919	0.36	0.575	0.116544	Stable
ENSG00000185507	0.00122707	0.622419	0.601	0.456	1	Stable	IRF7		ENSG00000286836	0.00711414	0.302256	0.089	0.009	1	Stable			ENSG00000276043	3.3004e-06	-0.82378	0.216	0.422	0.120798	Stable
ENSG00000231500	0.00123183	0.296982	1	0.989	1	Stable	RPS18		ENSG00000282917	0.00711414	0.171782	0.089	0.009	1	Stable			ENSG00000108375	3.31717e-06	-0.593232	0.477	0.684	0.121412	Stable
ENSG00000133321	0.00124856	1.18263	0.359	0.189	1	Stable	PLAAT4		ENSG00000269043	0.00711414	0.23735	0.089	0.009	1	Stable			ENSG00000198786	3.35304e-06	-0.26711	1	0.999	0.122724	Stable
ENSG00000171206	0.00126321	0.452317	0.54	0.356	1	Stable	TRIM8		ENSG00000196405	0.00711731	0.309398	1	0.883	1	Stable	EVL		ENSG00000021355	3.58904e-06	0.570043	0.55	0.357	0.131363	Stable
ENSG00000173218	0.00126885	-0.430489	0.536	0.656	1	Stable	VANGL1		ENSG00000143727	0.00714218	-0.365183	0.778	0.874	1	Stable	ACP1		ENSG00000221963	3.63728e-06	0.235699	0.144	0.039	0.133128	Stable
ENSG00000240498	0.00126887	-0.326193	0.072	0.189	1	Stable	CDKN2B-AS1		ENSG00000157303	0.00714473	0.792421	0.478	0.324	1	Stable	SUSD3		ENSG00000094916	3.70503e-06	-0.560499	0.64	0.8	0.135608	Stable
ENSG00000151917	0.00127458	-0.129695	0.022	0.1	1	Stable	BEND6		ENSG00000203879	0.00717131	0.420215	0.6	0.423	1	Stable	GDI1		ENSG00000205413	3.81769e-06	0.257027	0.072	0.011	0.139731	Stable
ENSG00000261235	0.00128088	-0.493655	0.225	0.389	1	Stable	HSD17B2-AS1		ENSG00000136636	0.00717441	0.577424	0.489	0.315	1	Stable	KCTD3		ENSG00000023171	4.02926e-06	0.350187	0.072	0.011	0.147475	Stable
ENSG00000146247	0.00128602	-0.43551	0.779	0.889	1	Stable	PHIP		ENSG00000205808	0.00718071	0.198892	0.122	0.027	1	Stable	PLPP6		ENSG00000283703	4.09248e-06	0.420603	0.135	0.037	0.149789	Stable
ENSG00000144063	0.00130083	-0.116655	0.033	0.122	1	Stable	MALL		ENSG00000115306	0.00722107	-0.372059	0.811	0.847	1	Stable	SPTBN1		ENSG00000164756	4.11015e-06	-0.413228	0.712	0.861	0.150436	Stable
ENSG00000174748	0.00131595	0.289344	0.996	0.967	1	Stable	RPL15		ENSG00000131747	0.00722857	-1.1478	0.189	0.333	1	Stable	TOP2A		ENSG00000150782	4.12333e-06	0.262455	0.072	0.011	0.150918	Stable
ENSG00000127870	0.00132787	-0.47212	0.529	0.611	1	Stable	RNF6		ENSG00000108669	0.00728284	-0.34232	0.7	0.793	1	Stable	CYTH1		ENSG00000138835	4.13863e-06	-0.843788	0.252	0.454	0.151478	Stable
ENSG00000222041	0.00133077	-0.480243	0.5	0.667	1	Stable	CYTOR		ENSG00000122035	0.00729096	0.267574	0.156	0.045	1	Stable	RASL11A		ENSG00000221823	4.1822e-06	-0.518488	0.649	0.844	0.153073	Stable
ENSG00000233237	0.00134078	0.588474	0.562	0.378	1	Stable	LINC00472		ENSG00000100504	0.00731506	0.421601	0.233	0.099	1	Stable	PYGL		ENSG00000150667	4.24468e-06	0.601132	0.748	0.599	0.15536	Stable
ENSG00000221869	0.00134182	1.09096	0.464	0.322	1	Stable	CEBPD		ENSG00000117335	0.0073335	0.35201	0.956	0.955	1	Stable	CD46		ENSG00000185950	4.24484e-06	0.489109	0.297	0.131	0.155365	Stable
ENSG00000074201	0.00134613	0.450653	0.645	0.511	1	Stable	CLNS1A		ENSG00000163873	0.00758212	0.516405	0.2	0.072	1	Stable	GRIK3		ENSG00000160712	4.27848e-06	0.335245	0.171	0.055	0.156597	Stable
ENSG00000104237	0.00134618	0.888727	0.149	0.022	1	Stable	RP1		ENSG00000124839	0.00766052	0.407532	0.511	0.324	1	Stable	RAB17		ENSG00000259925	4.48658e-06	0.221576	0.072	0.011	0.164213	Stable
ENSG00000198853	0.00134883	-0.286145	0.072	0.189	1	Stable	RUSC2		ENSG00000171522	0.00774853	-0.461435	0.144	0.297	1	Stable	PTGER4		ENSG00000139734	4.48706e-06	-1.23239	0.279	0.466	0.164231	Stable
ENSG00000154978	0.00135644	-0.387691	0.634	0.8	1	Stable	VOPP1		ENSG00000168710	0.00776195	-0.464742	0.456	0.586	1	Stable	AHCYL1		ENSG00000110090	4.49146e-06	-0.515612	0.613	0.791	0.164392	Stable
ENSG00000198931	0.00136072	0.297915	0.975	0.9	1	Stable	APRT		ENSG00000167617	0.00778038	0.86888	0.444	0.315	1	Stable	CDC42EP5		ENSG00000010310	4.52236e-06	0.36763	0.162	0.05	0.165523	Stable
ENSG00000137494	0.0013688	0.361388	0.301	0.133	1	Stable	ANKRD42		ENSG00000135077	0.00778172	-0.292152	0.044	0.162	1	Stable	HAVCR2		ENSG00000012048	4.61469e-06	-0.886149	0.144	0.337	0.168902	Stable
ENSG00000227110	0.00137988	0.547861	0.293	0.133	1	Stable	LMCD1-AS1		ENSG00000088538	0.00778274	0.64971	0.656	0.459	1	Stable	DOCK3		ENSG00000130203	4.70325e-06	2.59081	0.126	0.033	0.172144	Stable
ENSG00000183921	0.00140599	-0.329976	0.018	0.089	1	Stable	SDR42E2		ENSG00000236869	0.0078319	0.379045	0.156	0.045	1	Stable	ZKSCAN7-AS1		ENSG00000148848	4.72423e-06	0.104999	0.099	0.02	0.172912	Stable
ENSG00000112992	0.00141	-0.420859	0.188	0.344	1	Stable	NNT		ENSG00000186910	0.00792267	0.4914	0.233	0.099	1	Stable	SERPINA11		ENSG00000100292	4.77733e-06	0.458148	0.144	0.042	0.174855	Stable
ENSG00000074410	0.00142667	1.09623	0.424	0.267	1	Stable	CA12		ENSG00000168300	0.00800475	0.385412	0.867	0.757	1	Stable	PCMTD1		ENSG00000181222	4.77997e-06	-0.764366	0.775	0.878	0.174952	Stable
ENSG00000157601	0.00142794	1.23249	0.478	0.322	1	Stable	MX1		ENSG00000128918	0.00801307	0.711754	0.233	0.099	1	Stable	ALDH1A2		ENSG00000253729	4.78017e-06	-0.501656	0.82	0.893	0.174959	Stable
ENSG00000162949	0.0014416	-0.576881	0.793	0.833	1	Stable	CAPN13		ENSG00000167202	0.00810123	-0.573891	0.233	0.378	1	Stable	TBC1D2B		ENSG00000004799	4.85519e-06	0.544282	0.396	0.207	0.177705	Stable
ENSG00000085832	0.00144317	0.367234	0.551	0.356	1	Stable	EPS15		ENSG00000142657	0.00810481	-0.452598	0.389	0.523	1	Stable	PGD		ENSG00000106541	4.87181e-06	1.33745	0.829	0.808	0.178313	Stable
ENSG00000148671	0.00145095	0.642418	0.88	0.767	1	Stable	ADIRF		ENSG00000159388	0.00812631	0.766712	0.8	0.721	1	Stable	BTG2		ENSG00000163110	4.89443e-06	1.07871	0.694	0.583	0.179141	Stable
ENSG00000106771	0.00145449	-0.471721	0.475	0.622	1	Stable	TMEM245		ENSG00000026297	0.00816094	0.381485	0.722	0.568	1	Stable	RNASET2		ENSG00000133026	4.94357e-06	-0.626671	0.613	0.771	0.18094	Stable
ENSG00000189337	0.00146143	0.705668	0.699	0.556	1	Stable	KAZN		ENSG00000273619	0.00818992	0.220002	0.122	0.027	1	Stable			ENSG00000198887	4.97813e-06	-0.53694	0.712	0.874	0.182205	Stable
ENSG00000157483	0.00146603	0.465254	0.775	0.633	1	Stable	MYO1E		ENSG00000197261	0.00821506	0.327312	0.422	0.243	1	Stable	C6orf141		ENSG00000147642	4.99128e-06	0.369985	0.261	0.105	0.182686	Stable
ENSG00000107338	0.00146824	0.722897	0.58	0.433	1	Stable	SHB		ENSG00000132677	0.00821718	0.473592	0.256	0.117	1	Stable	RHBG		ENSG00000116062	5.06635e-06	-0.682659	0.45	0.62	0.185433	Stable
ENSG00000118454	0.00147834	0.449631	0.475	0.289	1	Stable	ANKRD13C		ENSG00000176422	0.0082445	0.370853	0.244	0.108	1	Stable	SPRYD4		ENSG00000169689	5.31893e-06	-0.504445	0.721	0.88	0.194678	Stable
ENSG00000182670	0.00148156	0.893359	0.931	0.889	1	Stable	TTC3		ENSG00000061938	0.0082603	0.488423	0.344	0.18	1	Stable	TNK2		ENSG00000138778	5.45517e-06	-1.03398	0.252	0.47	0.199665	Stable
ENSG00000095383	0.00148411	0.236426	0.246	0.089	1	Stable	TBC1D2		ENSG00000145191	0.00827508	0.302897	0.489	0.324	1	Stable	EIF2B5		ENSG00000204642	5.62731e-06	0.217636	0.189	0.063	0.205965	Stable
ENSG00000141579	0.0014929	-0.167706	0.083	0.211	1	Stable	ZNF750		ENSG00000178568	0.00829197	1.12611	0.533	0.369	1	Stable	ERBB4		ENSG00000183018	5.78816e-06	0.275094	0.063	0.008	0.211853	Stable
ENSG00000137801	0.00152086	0.590017	0.547	0.389	1	Stable	THBS1		ENSG00000161714	0.00832461	0.162454	0.122	0.027	1	Stable	PLCD3		ENSG00000101003	5.79789e-06	-0.726402	0.117	0.305	0.212208	Stable
ENSG00000168575	0.0015317	-0.471353	0.793	0.867	1	Stable	SLC20A2		ENSG00000039139	0.00833684	-0.352433	0.289	0.432	1	Stable	DNAH5		ENSG00000138095	5.82e-06	-0.411808	0.82	0.937	0.213018	Stable
ENSG00000277203	0.00153899	0.236936	0.123	0.011	1	Stable	NA		ENSG00000148356	0.00843872	0.377183	0.533	0.36	1	Stable	LRSAM1		ENSG00000129295	5.87351e-06	0.299034	0.171	0.053	0.214976	Stable
ENSG00000144648	0.00154335	0.319949	0.214	0.067	1	Stable	ACKR2		ENSG00000166192	0.00844665	-0.200817	0.011	0.099	1	Stable	SENP8		ENSG00000168398	5.98435e-06	0.190865	0.063	0.008	0.219033	Stable
ENSG00000117984	0.00154549	0.746889	0.815	0.667	1	Stable	CTSD		ENSG00000101213	0.00848485	0.55113	0.567	0.405	1	Stable	PTK6		ENSG00000254726	6.01329e-06	0.325358	0.27	0.11	0.220092	Stable
ENSG00000198561	0.00154897	0.478181	0.891	0.922	1	Stable	CTNND1		ENSG00000138778	0.0084899	-0.901681	0.122	0.252	1	Stable	CENPE		ENSG00000081041	6.18689e-06	0.257729	0.063	0.008	0.226446	Stable
ENSG00000118680	0.00156376	0.403838	0.993	0.933	1	Stable	MYL12B		ENSG00000165699	0.00851175	0.426998	0.622	0.423	1	Stable	TSC1		ENSG00000110876	6.18689e-06	0.210361	0.063	0.008	0.226446	Stable
ENSG00000168769	0.00159652	-0.615124	0.572	0.689	1	Stable	TET2		ENSG00000248323	0.00856962	-0.431071	0.056	0.18	1	Stable	LUCAT1		ENSG00000184661	6.29406e-06	-0.919052	0.153	0.354	0.230369	Stable
ENSG00000277972	0.00160808	0.392021	0.514	0.311	1	Stable	CISD3		ENSG00000157110	0.00860077	0.2725	0.356	0.18	1	Stable	RBPMS		ENSG00000106780	6.3223e-06	-0.57327	0.82	0.939	0.231403	Stable
ENSG00000137936	0.00160886	0.457456	0.449	0.289	1	Stable	BCAR3		ENSG00000130202	0.00864345	0.29013	0.9	0.838	1	Stable	NECTIN2		ENSG00000005961	6.32609e-06	-0.953678	0.243	0.429	0.231541	Stable
ENSG00000234745	0.00162198	0.438665	0.736	0.556	1	Stable	HLA-B		ENSG00000143801	0.00865487	0.319564	0.267	0.126	1	Stable	PSEN2		ENSG00000055044	6.36818e-06	-0.525464	0.721	0.868	0.233082	Stable
ENSG00000156650	0.00163814	-0.385079	0.895	0.933	1	Stable	KAT6B		ENSG00000005189	0.00866109	-0.474418	0.044	0.153	1	Stable	REXO5		ENSG00000156171	6.38619e-06	0.390241	0.171	0.056	0.233741	Stable
ENSG00000076043	0.00163915	0.56628	0.388	0.244	1	Stable	REXO2		ENSG00000198918	0.00869129	-0.376872	0.944	0.973	1	Stable	RPL39		ENSG00000187775	6.46395e-06	0.190892	0.081	0.014	0.236587	Stable
ENSG00000143507	0.00166263	0.459888	0.851	0.711	1	Stable	DUSP10		ENSG00000286536	0.00874674	-0.27216	0.011	0.099	1	Stable			ENSG00000182463	6.53215e-06	1.00188	0.225	0.091	0.239083	Stable
ENSG00000099795	0.00166874	0.409077	0.754	0.578	1	Stable	NDUFB7		ENSG00000188001	0.00877245	0.288782	0.156	0.045	1	Stable	TPRG1		ENSG00000023445	6.54141e-06	0.366446	0.099	0.021	0.239422	Stable
ENSG00000102316	0.00167567	0.398756	0.917	0.8	1	Stable	MAGED2		ENSG00000141337	0.00878295	0.406534	0.656	0.459	1	Stable	ARSG		ENSG00000132475	6.55048e-06	0.655075	0.991	0.979	0.239754	Stable
ENSG00000128563	0.00168474	-0.427169	0.721	0.822	1	Stable	PRKRIP1		ENSG00000164104	0.00882901	-1.08763	0.389	0.514	1	Stable	HMGB2		ENSG00000176102	6.57743e-06	-0.47319	0.847	0.917	0.24074	Stable
ENSG00000132677	0.00168606	-0.526692	0.127	0.256	1	Stable	RHBG		ENSG00000076067	0.0088834	0.341587	0.289	0.144	1	Stable	RBMS2		ENSG00000163435	6.75551e-06	0.580299	0.928	0.885	0.247258	Stable
ENSG00000109654	0.00172824	-0.432923	0.377	0.567	1	Stable	TRIM2		ENSG00000187954	0.0088989	0.392803	0.7	0.568	1	Stable	ZFTRAF1		ENSG00000198520	6.77365e-06	0.318597	0.171	0.056	0.247922	Stable
ENSG00000107020	0.0017399	0.229652	0.507	0.322	1	Stable	PLGRKT		ENSG00000140451	0.00890033	-0.307581	0.011	0.099	1	Stable	PIF1		ENSG00000188396	6.9487e-06	0.116625	0.063	0.008	0.25433	Stable
ENSG00000169403	0.00176284	0.457229	0.243	0.089	1	Stable	PTAFR		ENSG00000126106	0.00893668	0.261281	0.278	0.135	1	Stable	TMEM53		ENSG00000089327	7.1086e-06	0.25748	0.108	0.025	0.260182	Stable
ENSG00000163083	0.00177007	0.584682	0.333	0.167	1	Stable	INHBB		ENSG00000123124	0.0089992	0.607302	0.9	0.793	1	Stable	WWP1		ENSG00000170296	7.27651e-06	0.469914	0.955	0.916	0.266328	Stable
ENSG00000123144	0.00178177	0.403794	0.804	0.644	1	Stable	TRIR		ENSG00000148180	0.0090503	0.436293	0.644	0.468	1	Stable	GSN		ENSG00000072501	7.4119e-06	-0.644878	0.432	0.61	0.271283	Stable
ENSG00000186665	0.00178494	0.47126	0.656	0.544	1	Stable	C17orf58		ENSG00000120334	0.00907009	-0.400892	0.089	0.216	1	Stable	CENPL		ENSG00000144451	7.69809e-06	-0.474388	0.928	0.967	0.281758	Stable
ENSG00000071994	0.00181031	0.367442	0.536	0.367	1	Stable	PDCD2		ENSG00000089902	0.00911783	-0.523108	0.833	0.82	1	Stable	RCOR1		ENSG00000157557	7.72186e-06	0.643165	0.865	0.787	0.282628	Stable
ENSG00000249915	0.00181737	0.306069	0.909	0.844	1	Stable	PDCD6		ENSG00000164032	0.00913727	-0.721814	0.867	0.928	1	Stable	H2AZ1		ENSG00000185477	7.84237e-06	0.157022	0.054	0.006	0.287038	Stable
ENSG00000165644	0.00182569	0.479021	0.728	0.556	1	Stable	COMTD1		ENSG00000178980	0.00915047	-0.426867	0.878	0.946	1	Stable	SELENOW		ENSG00000283674	7.93534e-06	-0.549019	0.36	0.564	0.290441	Stable
ENSG00000114473	0.00183892	0.256426	0.529	0.311	1	Stable	IQCG		ENSG00000070404	0.0092014	0.259453	0.167	0.054	1	Stable	FSTL3		ENSG00000146072	7.94218e-06	0.72502	0.55	0.347	0.290692	Stable
ENSG00000171204	0.00184926	0.450841	0.37	0.211	1	Stable	TMEM126B		ENSG00000104388	0.00921588	0.302409	0.956	0.883	1	Stable	RAB2A		ENSG00000259120	7.98906e-06	0.305805	0.054	0.006	0.292407	Stable
ENSG00000104312	0.00185672	0.603373	0.649	0.489	1	Stable	RIPK2		ENSG00000142186	0.00922311	0.387781	0.478	0.297	1	Stable	SCYL1		ENSG00000151623	8.09314e-06	-0.769571	0.27	0.47	0.296217	Stable
ENSG00000155508	0.00186206	-0.656807	0.431	0.556	1	Stable	CNOT8		ENSG00000103811	0.00928737	-0.453662	0.5	0.613	1	Stable	CTSH		ENSG00000166171	8.10484e-06	0.745731	0.631	0.454	0.296645	Stable
ENSG00000106025	0.00187229	-0.272904	0.37	0.556	1	Stable	TSPAN12		ENSG00000150764	0.00937591	0.600605	0.433	0.27	1	Stable	DIXDC1		ENSG00000134242	8.13837e-06	0.13788	0.054	0.006	0.297873	Stable
ENSG00000133687	0.00188751	0.530973	0.199	0.056	1	Stable	TMTC1		ENSG00000163993	0.00938083	0.322694	0.733	0.559	1	Stable	S100P		ENSG00000130561	8.21402e-06	0.199078	0.054	0.006	0.300641	Stable
ENSG00000233611	0.00189342	-0.591434	0.228	0.378	1	Stable	GBX2-AS1		ENSG00000127922	0.00941215	-0.418604	0.8	0.865	1	Stable	SEM1		ENSG00000130592	8.29035e-06	0.123827	0.054	0.006	0.303435	Stable
ENSG00000258378	0.00192207	0.210276	0.123	0.011	1	Stable			ENSG00000167460	0.00943127	0.490038	0.644	0.505	1	Stable	TPM4		ENSG00000126264	8.29035e-06	0.145385	0.054	0.006	0.303435	Stable
ENSG00000060558	0.00192207	0.240379	0.123	0.011	1	Stable	GNA15		ENSG00000169251	0.009467	0.584425	0.767	0.658	1	Stable	NMD3		ENSG00000104738	8.31498e-06	-0.729684	0.369	0.551	0.304336	Stable
ENSG00000188846	0.0019312	0.285714	1	0.967	1	Stable	RPL14		ENSG00000011426	0.00954931	-0.552149	0.233	0.396	1	Stable	ANLN		ENSG00000182902	8.36735e-06	0.174089	0.054	0.006	0.306253	Stable
ENSG00000155906	0.00194489	0.464425	0.431	0.256	1	Stable	RMND1		ENSG00000170836	0.00957079	-0.219167	1	0.991	1	Stable	PPM1D		ENSG00000203780	8.64016e-06	0.774821	0.333	0.164	0.316239	Stable
ENSG00000135049	0.00194654	0.419178	0.341	0.167	1	Stable	AGTPBP1		ENSG00000173272	0.00962871	-0.402351	0.822	0.91	1	Stable	MZT2A		ENSG00000122566	8.90789e-06	-0.329378	0.964	0.989	0.326038	Stable
ENSG00000102221	0.00195015	0.490846	0.395	0.211	1	Stable	JADE3		ENSG00000079263	0.0096442	-0.198998	0	0.072	1	Stable	SP140		ENSG00000143179	9.01556e-06	-0.512107	0.441	0.615	0.329978	Stable
ENSG00000269821	0.00198689	-0.360994	0.775	0.933	1	Stable	KCNQ1OT1		ENSG00000288095	0.0096442	-0.145143	0	0.072	1	Stable			ENSG00000287566	9.09551e-06	0.145753	0.09	0.018	0.332905	Stable
ENSG00000126709	0.0020057	0.562623	0.627	0.444	1	Stable	IFI6		ENSG00000204472	0.0096442	-0.425794	0	0.072	1	Stable	AIF1		ENSG00000223573	9.29724e-06	0.540269	0.495	0.302	0.340288	Stable
ENSG00000147100	0.00202622	0.393011	0.297	0.133	1	Stable	SLC16A2		ENSG00000106066	0.0096442	-0.318637	0	0.072	1	Stable	CPVL		ENSG00000117614	9.32141e-06	0.575299	0.73	0.583	0.341173	Stable
ENSG00000259033	0.00203163	1.48316	0.217	0.089	1	Stable			ENSG00000186642	0.0096442	-0.162496	0	0.072	1	Stable	PDE2A		ENSG00000142207	9.36544e-06	-0.656957	0.613	0.758	0.342785	Stable
ENSG00000080845	0.00205926	0.412828	0.71	0.578	1	Stable	DLGAP4		ENSG00000247774	0.0096442	-0.160605	0	0.072	1	Stable	PCED1B-AS1		ENSG00000123219	9.40617e-06	-0.771909	0.252	0.448	0.344275	Stable
ENSG00000267519	0.00206249	0.825654	0.406	0.256	1	Stable	MIR23AHG		ENSG00000172236	0.0096442	-0.416545	0	0.072	1	Stable	TPSAB1		ENSG00000130768	9.60671e-06	0.434388	0.333	0.156	0.351615	Stable
ENSG00000112379	0.00207338	-0.347014	0.953	0.967	1	Stable	ARFGEF3		ENSG00000141968	0.0096442	-0.288817	0	0.072	1	Stable	VAV1		ENSG00000064787	9.82904e-06	0.901414	0.649	0.531	0.359753	Stable
ENSG00000162522	0.00210877	0.399056	0.663	0.511	1	Stable	KIAA1522		ENSG00000130830	0.0096442	-0.345219	0	0.072	1	Stable	MPP1		ENSG00000188846	9.98169e-06	0.409416	0.991	0.971	0.36534	Stable
ENSG00000118363	0.00214615	0.388697	0.812	0.656	1	Stable	SPCS2		ENSG00000151849	0.00969531	-0.443284	0.078	0.207	1	Stable	CENPJ		ENSG00000091428	1.00679e-05	0.485429	0.135	0.039	0.368496	Stable
ENSG00000248905	0.00216062	0.558641	0.638	0.467	1	Stable	FMN1		ENSG00000185811	0.00987349	-0.336987	0.011	0.099	1	Stable	IKZF1		ENSG00000127564	1.00877e-05	-0.778892	0.135	0.319	0.36922	Stable
ENSG00000115935	0.00216672	-0.213996	0.014	0.078	1	Stable	WIPF1		ENSG00000186469	0.00987349	-0.415752	0.011	0.099	1	Stable	GNG2		ENSG00000229807	1.01355e-05	-0.380143	0.901	0.961	0.37097	Stable
ENSG00000196914	0.00216932	0.245115	0.851	0.722	1	Stable	ARHGEF12		ENSG00000256357	0.00988375	0.260875	0.1	0.018	1	Stable			ENSG00000140264	1.01537e-05	0.387675	0.973	0.983	0.371636	Stable
ENSG00000101493	0.00218272	0.64088	0.435	0.278	1	Stable	ZNF516		ENSG00000131724	0.0100899	0.275346	0.722	0.514	1	Stable	IL13RA1		ENSG00000070190	1.02981e-05	0.423887	0.108	0.026	0.376919	Stable
ENSG00000282943	0.00218579	-0.533492	0.025	0.1	1	Stable			ENSG00000177182	0.0101025	0.336797	0.122	0.027	1	Stable	CLVS1		ENSG00000068784	1.04642e-05	-0.446341	0.387	0.613	0.383001	Stable
ENSG00000235688	0.002195	-0.143347	0.014	0.078	1	Stable	SNTG2-AS1		ENSG00000138771	0.0102144	0.689387	0.833	0.82	1	Stable	SHROOM3		ENSG00000243004	1.05069e-05	0.880486	0.333	0.17	0.384561	Stable
ENSG00000152931	0.0021964	-0.403323	0.116	0.244	1	Stable	PART1		ENSG00000170293	0.0102165	0.215986	0.7	0.495	1	Stable	CMTM8		ENSG00000235448	1.05453e-05	0.678935	0.387	0.21	0.385969	Stable
ENSG00000188766	0.00221249	-0.356004	0.076	0.189	1	Stable	SPRED3		ENSG00000065491	0.0102349	0.301733	0.444	0.261	1	Stable	TBC1D22B		ENSG00000188312	1.06556e-05	-1.51237	0.369	0.505	0.390006	Stable
ENSG00000065054	0.00221342	0.434713	0.812	0.656	1	Stable	SLC9A3R2		ENSG00000123146	0.0102418	-0.766491	0.033	0.135	1	Stable	ADGRE5		ENSG00000168393	1.0872e-05	-0.650349	0.468	0.621	0.397926	Stable
ENSG00000160932	0.00221471	0.649079	0.837	0.644	1	Stable	LY6E		ENSG00000272168	0.0102663	-0.595985	0.122	0.27	1	Stable	CASC15		ENSG00000204628	1.09946e-05	0.396116	1	0.982	0.402413	Stable
ENSG00000184076	0.00221951	0.338044	0.884	0.689	1	Stable	UQCR10		ENSG00000169105	0.0103492	0.236841	0.133	0.036	1	Stable	CHST14		ENSG00000151366	1.13246e-05	-0.437956	0.766	0.879	0.414491	Stable
ENSG00000115255	0.0022301	0.430326	0.522	0.344	1	Stable	REEP6		ENSG00000104953	0.0103492	0.205026	0.133	0.036	1	Stable	TLE6		ENSG00000197958	1.13436e-05	0.446215	0.991	0.988	0.415189	Stable
ENSG00000087095	0.00232607	-0.379114	0.63	0.778	1	Stable	NLK		ENSG00000126787	0.0103636	-0.707162	0.089	0.216	1	Stable	DLGAP5		ENSG00000111319	1.17595e-05	0.27779	0.072	0.012	0.430408	Stable
ENSG00000175471	0.00235745	-0.793825	0.149	0.289	1	Stable	MCTP1		ENSG00000173826	0.0104079	-1.04645	0.278	0.441	1	Stable	KCNH6		ENSG00000103769	1.18933e-05	0.449913	0.865	0.816	0.435308	Stable
ENSG00000154265	0.00236532	0.511328	0.377	0.211	1	Stable	ABCA5		ENSG00000242616	0.0104117	0.414729	0.667	0.514	1	Stable	GNG10		ENSG00000140749	1.23617e-05	0.150326	0.072	0.012	0.45245	Stable
ENSG00000132141	0.00238418	-0.297125	0.058	0.156	1	Stable	CCT6B		ENSG00000138796	0.0104605	-0.513978	0.278	0.423	1	Stable	HADH		ENSG00000123473	1.26141e-05	-0.786454	0.243	0.426	0.46169	Stable
ENSG00000181061	0.00240719	0.53373	0.768	0.6	1	Stable	HIGD1A		ENSG00000142188	0.0104704	0.373949	0.689	0.514	1	Stable	TMEM50B		ENSG00000267374	1.27456e-05	-1.82249	0.333	0.48	0.4665	Stable
ENSG00000229453	0.00240797	-0.248269	0.091	0.211	1	Stable	SPINK8		ENSG00000174808	0.0105111	0.279123	0.167	0.054	1	Stable	BTC		ENSG00000166750	1.27699e-05	0.203354	0.108	0.026	0.467393	Stable
ENSG00000080298	0.00241661	0.390728	0.562	0.411	1	Stable	RFX3		ENSG00000223764	0.0105123	0.319378	0.278	0.135	1	Stable	LINC02593		ENSG00000133083	1.29012e-05	0.193549	0.072	0.012	0.472196	Stable
ENSG00000166451	0.00242492	-0.331779	0.149	0.289	1	Stable	CENPN		ENSG00000188313	0.0105248	0.196853	0.311	0.153	1	Stable	PLSCR1		ENSG00000197299	1.29327e-05	-0.721137	0.108	0.299	0.47335	Stable
ENSG00000110107	0.00244414	0.321612	0.388	0.211	1	Stable	PRPF19		ENSG00000181449	0.0105462	0.58421	0.4	0.243	1	Stable	SOX2		ENSG00000137812	1.32888e-05	-0.968495	0.234	0.419	0.486384	Stable
ENSG00000143106	0.00244545	0.405051	0.783	0.622	1	Stable	PSMA5		ENSG00000120549	0.0105793	0.360728	0.933	0.847	1	Stable	KIAA1217		ENSG00000080839	1.34526e-05	-0.808653	0.18	0.371	0.49238	Stable
ENSG00000168461	0.00246944	0.582055	0.17	0.044	1	Stable	RAB31		ENSG00000101445	0.0105992	-0.350958	0.022	0.117	1	Stable	PPP1R16B		ENSG00000106571	1.34601e-05	-0.481857	0.55	0.724	0.492652	Stable
ENSG00000197381	0.00248906	0.298798	0.29	0.122	1	Stable	ADARB1		ENSG00000204305	0.010615	0.242111	0.1	0.018	1	Stable	AGER		ENSG00000142676	1.35893e-05	0.373329	1	0.998	0.497381	Stable
ENSG00000110002	0.00249051	0.357651	0.214	0.078	1	Stable	VWA5A		ENSG00000116161	0.0106786	-0.55345	0.756	0.829	1	Stable	CACYBP		ENSG00000075568	1.37576e-05	-0.442559	0.577	0.797	0.503541	Stable
ENSG00000266472	0.00250675	0.569504	0.355	0.2	1	Stable	MRPS21		ENSG00000142252	0.0106885	0.276522	0.333	0.18	1	Stable	GEMIN7		ENSG00000144802	1.39328e-05	-0.665218	0.757	0.831	0.509955	Stable
ENSG00000064655	0.00251062	-0.420771	0.301	0.467	1	Stable	EYA2		ENSG00000136045	0.0108101	0.323976	0.511	0.333	1	Stable	PWP1		ENSG00000154217	1.43596e-05	-0.37589	0.982	0.995	0.525577	Stable
ENSG00000196776	0.0025128	0.326446	0.696	0.5	1	Stable	CD47		ENSG00000171988	0.0108205	-0.359386	0.967	0.937	1	Stable	JMJD1C		ENSG00000183386	1.46095e-05	0.307175	0.081	0.015	0.534721	Stable
ENSG00000169629	0.00252122	-0.346053	0.058	0.156	1	Stable	RGPD8		ENSG00000143217	0.0108827	0.201474	0.7	0.514	1	Stable	NECTIN4		ENSG00000183049	1.47623e-05	0.835334	0.342	0.184	0.540314	Stable
ENSG00000144867	0.00254243	0.437302	0.54	0.4	1	Stable	SRPRB		ENSG00000185404	0.0109766	0.283827	0.178	0.063	1	Stable	SP140L		ENSG00000140319	1.48808e-05	0.35949	0.982	0.949	0.544653	Stable
ENSG00000125319	0.0025496	-0.362006	0.138	0.267	1	Stable	HROB		ENSG00000153707	0.0109766	0.964469	0.578	0.387	1	Stable	PTPRD		ENSG00000100592	1.49707e-05	0.537118	0.856	0.808	0.547941	Stable
ENSG00000249464	0.00257063	0.121936	0.159	0.033	1	Stable	LINC01091		ENSG00000188107	0.0109856	0.279268	0.133	0.036	1	Stable	EYS		ENSG00000231201	1.50191e-05	0.229103	0.09	0.019	0.549716	Stable
ENSG00000162909	0.0025825	0.458462	0.692	0.567	1	Stable	CAPN2		ENSG00000196152	0.0109856	0.259134	0.133	0.036	1	Stable	ZNF79		ENSG00000155307	1.51818e-05	0.331943	0.081	0.015	0.555669	Stable
ENSG00000101665	0.00258497	0.550807	0.355	0.178	1	Stable	SMAD7		ENSG00000156603	0.010988	0.275222	0.333	0.18	1	Stable	MED19		ENSG00000125944	1.52019e-05	-0.291906	0.847	0.962	0.556405	Stable
ENSG00000134830	0.00258913	0.316947	0.362	0.189	1	Stable	C5AR2		ENSG00000024526	0.0110199	-0.753483	0.078	0.198	1	Stable	DEPDC1		ENSG00000162772	1.53847e-05	0.845927	0.676	0.523	0.563096	Stable
ENSG00000085276	0.00259841	-0.475911	0.486	0.678	1	Stable	MECOM		ENSG00000174827	0.0111022	0.774926	0.222	0.099	1	Stable	PDZK1		ENSG00000240065	1.56214e-05	0.460376	0.234	0.096	0.571759	Stable
ENSG00000108107	0.0026325	0.292321	1	1	1	Stable	RPL28		ENSG00000141753	0.0111201	0.458142	0.411	0.252	1	Stable	IGFBP4		ENSG00000205659	1.5891e-05	-0.66381	0.333	0.53	0.581627	Stable
ENSG00000112297	0.00264207	-0.358204	0.467	0.644	1	Stable	CRYBG1		ENSG00000181029	0.011122	-0.350821	0.856	0.883	1	Stable	TRAPPC5		ENSG00000186910	1.62547e-05	0.21052	0.099	0.023	0.594939	Stable
ENSG00000184828	0.00267219	0.857022	0.326	0.178	1	Stable	ZBTB7C		ENSG00000138363	0.0111556	0.382851	0.656	0.477	1	Stable	ATIC		ENSG00000241839	1.62547e-05	0.178684	0.099	0.023	0.594939	Stable
ENSG00000155961	0.00268667	-0.202132	0.043	0.133	1	Stable	RAB39B		ENSG00000146700	0.0111947	0.204312	0.1	0.018	1	Stable	SSC4D		ENSG00000164032	1.63523e-05	-0.626511	0.928	0.949	0.598511	Stable
ENSG00000162385	0.00269406	0.40958	0.507	0.344	1	Stable	MAGOH		ENSG00000134830	0.0112389	0.324464	0.189	0.072	1	Stable	C5AR2		ENSG00000119969	1.68017e-05	-0.780574	0.387	0.549	0.614958	Stable
ENSG00000135250	0.00270689	-0.408622	0.96	0.944	1	Stable	SRPK2		ENSG00000105852	0.0112826	0.244642	0.289	0.135	1	Stable	PON3		ENSG00000179082	1.70299e-05	0.172369	0.081	0.015	0.62331	Stable
ENSG00000176485	0.00272078	0.511199	0.344	0.178	1	Stable	PLAAT3		ENSG00000257303	0.0113166	0.221434	0.133	0.036	1	Stable	CNPY2-AS1		ENSG00000236107	1.73427e-05	-0.621872	0.081	0.258	0.634759	Stable
ENSG00000015133	0.00272313	0.486441	0.627	0.478	1	Stable	CCDC88C		ENSG00000185630	0.0113996	0.235221	0.978	0.919	1	Stable	PBX1		ENSG00000090339	1.76032e-05	0.335854	0.09	0.019	0.644293	Stable
ENSG00000124935	0.00273635	3.21991	0.21	0.078	1	Stable	SCGB1D2		ENSG00000204611	0.011449	-0.323849	0.044	0.153	1	Stable	ZNF616		ENSG00000186174	1.76685e-05	0.365154	0.315	0.148	0.646685	Stable
ENSG00000164151	0.00277732	0.253922	0.583	0.411	1	Stable	ICE1		ENSG00000164930	0.0114644	0.258754	0.578	0.414	1	Stable	FZD6		ENSG00000171236	1.82323e-05	0.133796	0.09	0.019	0.667321	Stable
ENSG00000166509	0.00278991	2.75908	0.149	0.033	1	Stable	CLEC3A		ENSG00000135047	0.0114654	-0.33553	0.133	0.279	1	Stable	CTSL		ENSG00000131469	1.8398e-05	0.309097	0.937	0.907	0.673385	Stable
ENSG00000182240	0.00280451	0.524575	0.761	0.589	1	Stable	BACE2		ENSG00000140718	0.0114754	0.391544	0.722	0.568	1	Stable	FTO		ENSG00000197728	1.84734e-05	0.415236	0.973	0.969	0.676143	Stable
ENSG00000067167	0.00282651	0.304784	0.703	0.533	1	Stable	TRAM1		ENSG00000186184	0.011517	-0.267911	0.922	0.955	1	Stable	POLR1D		ENSG00000100612	1.87541e-05	0.583313	0.667	0.517	0.686418	Stable
ENSG00000170889	0.00283287	0.335344	0.989	0.967	1	Stable	RPS9		ENSG00000137942	0.0115502	0.591642	0.6	0.468	1	Stable	FNBP1L		ENSG00000113263	1.89384e-05	0.470836	0.063	0.01	0.693163	Stable
ENSG00000148344	0.00284165	0.355455	0.239	0.1	1	Stable	PTGES		ENSG00000238164	0.0118022	0.147469	0.1	0.018	1	Stable	TNFRSF14-AS1		ENSG00000176208	1.92087e-05	-0.750626	0.234	0.407	0.703056	Stable
ENSG00000173653	0.00284388	-0.505088	0.301	0.444	1	Stable	RCE1		ENSG00000124091	0.0118189	0.275774	0.233	0.099	1	Stable	GCNT7		ENSG00000003096	1.93346e-05	0.300882	0.135	0.039	0.707664	Stable
ENSG00000114902	0.00286341	0.324393	0.949	0.833	1	Stable	SPCS1		ENSG00000014257	0.0118298	0.431674	0.133	0.036	1	Stable	ACP3		ENSG00000131351	1.95504e-05	-0.584375	0.108	0.284	0.715563	Stable
ENSG00000286646	0.0028735	-0.251234	0.051	0.144	1	Stable	MAP3K5-AS2		ENSG00000286214	0.0118298	0.297103	0.133	0.036	1	Stable	COPG2IT1		ENSG00000168906	1.96344e-05	-0.42084	0.541	0.702	0.71864	Stable
ENSG00000092931	0.00289032	-0.381538	0.399	0.567	1	Stable	MFSD11		ENSG00000172939	0.0118686	-0.470767	0.556	0.676	1	Stable	OXSR1		ENSG00000171241	1.99203e-05	-0.44199	0.153	0.357	0.729104	Stable
ENSG00000178538	0.00293531	-0.583817	0.304	0.489	1	Stable	CA8		ENSG00000172037	0.0119094	0.279178	0.644	0.486	1	Stable	LAMB2		ENSG00000075651	2.01911e-05	0.698349	0.234	0.095	0.739013	Stable
ENSG00000175728	0.00293571	-0.315633	0.011	0.067	1	Stable	LINC02873		ENSG00000057593	0.0120054	0.227138	0.133	0.036	1	Stable	F7		ENSG00000198909	2.02266e-05	-0.473362	0.892	0.962	0.740313	Stable
ENSG00000075785	0.00294024	0.226466	0.967	0.944	1	Stable	RAB7A		ENSG00000154122	0.0120177	-0.319224	0.256	0.414	1	Stable	ANKH		ENSG00000116774	2.04393e-05	0.226812	0.063	0.01	0.7481	Stable
ENSG00000090339	0.0029588	0.959051	0.261	0.122	1	Stable	ICAM1		ENSG00000187790	0.0120323	-0.493151	0.1	0.225	1	Stable	FANCM		ENSG00000111912	2.04965e-05	0.934278	0.676	0.574	0.750194	Stable
ENSG00000172425	0.00297626	0.31657	0.13	0.022	1	Stable	TTC36		ENSG00000124782	0.0121387	0.347069	0.8	0.541	1	Stable	RREB1		ENSG00000113719	2.06613e-05	-0.331384	0.874	0.951	0.756225	Stable
ENSG00000168374	0.00297739	0.372425	0.938	0.856	1	Stable	ARF4		ENSG00000010165	0.0121507	0.360756	0.333	0.18	1	Stable	METTL13		ENSG00000186994	2.07394e-05	0.262381	0.108	0.027	0.759083	Stable
ENSG00000177410	0.00297804	0.548075	0.971	0.889	1	Stable	ZFAS1		ENSG00000134121	0.0121515	0.817539	0.2	0.081	1	Stable	CHL1		ENSG00000115241	2.12597e-05	-0.463632	0.883	0.933	0.778128	Stable
ENSG00000167257	0.0029992	0.389937	0.308	0.144	1	Stable	RNF214		ENSG00000171790	0.0122897	0.121449	0.056	0	1	Stable	SLFNL1		ENSG00000125398	2.13476e-05	0.704986	0.351	0.186	0.781344	Stable
ENSG00000042493	0.00299999	0.314844	0.786	0.578	1	Stable	CAPG		ENSG00000230489	0.0122897	0.34314	0.056	0	1	Stable	VAV3-AS1		ENSG00000104856	2.15335e-05	0.450853	0.459	0.273	0.788146	Stable
ENSG00000212907	0.00301321	-0.346451	0.986	0.967	1	Stable	MT-ND4L		ENSG00000125551	0.0122897	0.115204	0.056	0	1	Stable	PLGLB2		ENSG00000283240	2.23901e-05	0.121816	0.063	0.01	0.819501	Stable
ENSG00000118640	0.00303312	0.340437	0.967	0.867	1	Stable	VAMP8		ENSG00000073734	0.0122897	0.356376	0.056	0	1	Stable	ABCB11		ENSG00000142937	2.2391e-05	0.390246	0.991	0.986	0.819532	Stable
ENSG00000067057	0.00303899	-0.486068	0.525	0.644	1	Stable	PFKP		ENSG00000213963	0.0122897	0.100807	0.056	0	1	Stable			ENSG00000101639	2.24107e-05	-0.649191	0.577	0.711	0.820254	Stable
ENSG00000219435	0.00305995	-0.205158	0.065	0.167	1	Stable	CATSPERZ		ENSG00000241098	0.0122897	0.275957	0.056	0	1	Stable	LINC01994		ENSG00000100362	2.25977e-05	-0.324291	0.712	0.903	0.827099	Stable
ENSG00000267057	0.00309114	-0.326808	0.141	0.278	1	Stable	LINC01905		ENSG00000138653	0.0122897	0.14146	0.056	0	1	Stable	NDST4		ENSG00000133321	2.26239e-05	0.152882	0.117	0.031	0.828057	Stable
ENSG00000142632	0.00310362	0.333866	0.163	0.044	1	Stable	ARHGEF19		ENSG00000227896	0.0122897	0.133707	0.056	0	1	Stable	WAPL-DT		ENSG00000106268	2.27275e-05	-0.604431	0.36	0.548	0.831851	Stable
ENSG00000090238	0.00310871	0.478267	0.504	0.344	1	Stable	YPEL3		ENSG00000149972	0.0122897	0.147043	0.056	0	1	Stable	CNTN5		ENSG00000087586	2.29783e-05	-0.65521	0.306	0.508	0.841027	Stable
ENSG00000168394	0.00310884	0.400619	0.467	0.3	1	Stable	TAP1		ENSG00000257526	0.0122897	0.1208	0.056	0	1	Stable			ENSG00000269028	2.31911e-05	-0.292127	0.955	0.992	0.848817	Stable
ENSG00000172428	0.00311531	0.381464	0.851	0.722	1	Stable	COPS9		ENSG00000258454	0.0122897	0.117852	0.056	0	1	Stable			ENSG00000196531	2.33606e-05	0.346551	0.973	0.981	0.855023	Stable
ENSG00000134202	0.00312329	0.441963	0.112	0.011	1	Stable	GSTM3		ENSG00000007174	0.0122897	0.237293	0.056	0	1	Stable	DNAH9		ENSG00000109685	2.34042e-05	-0.606052	0.73	0.865	0.856616	Stable
ENSG00000168014	0.00314116	0.405324	0.366	0.2	1	Stable	C2CD3		ENSG00000206075	0.0122897	0.282413	0.056	0	1	Stable	SERPINB5		ENSG00000111110	2.35699e-05	-0.439261	0.441	0.659	0.86268	Stable
ENSG00000172551	0.0031483	1.89411	0.703	0.633	1	Stable	MUCL1		ENSG00000150636	0.0122897	0.20142	0.056	0	1	Stable	CCDC102B		ENSG00000006453	2.3678e-05	0.77066	0.685	0.555	0.866639	Stable
ENSG00000075407	0.0031606	-0.513743	0.395	0.522	1	Stable	ZNF37A		ENSG00000134516	0.0123451	-0.3462	0.022	0.117	1	Stable	DOCK2		ENSG00000111961	2.39094e-05	0.362009	0.09	0.02	0.875109	Stable
ENSG00000134248	0.00316209	0.312478	0.783	0.589	1	Stable	LAMTOR5		ENSG00000169976	0.0124034	-0.36317	0.811	0.901	1	Stable	SF3B5		ENSG00000137154	2.40547e-05	0.44541	0.973	0.976	0.880425	Stable
ENSG00000126458	0.003166	0.430462	0.438	0.267	1	Stable	RRAS		ENSG00000286593	0.0124094	-0.197833	0.1	0.252	1	Stable			ENSG00000148110	2.43864e-05	-0.466579	0.414	0.621	0.892567	Stable
ENSG00000087074	0.00316661	0.415808	0.877	0.711	1	Stable	PPP1R15A		ENSG00000130038	0.0124838	0.565042	0.367	0.225	1	Stable	CRACR2A		ENSG00000113649	2.49947e-05	-0.428267	0.649	0.789	0.914831	Stable
ENSG00000214736	0.00316885	0.329496	0.891	0.767	1	Stable	TOMM6		ENSG00000167702	0.0125509	0.416143	0.533	0.378	1	Stable	KIFC2		ENSG00000001036	2.54317e-05	-0.405788	0.685	0.862	0.930826	Stable
ENSG00000080200	0.00317569	0.198981	0.091	0	1	Stable	CRYBG3		ENSG00000152128	0.0126051	0.214397	0.078	0.009	1	Stable	TMEM163		ENSG00000196584	2.5634e-05	-0.608087	0.099	0.274	0.938229	Stable
ENSG00000243955	0.00317569	0.294688	0.091	0	1	Stable	GSTA1		ENSG00000128655	0.0126051	0.234679	0.078	0.009	1	Stable	PDE11A		ENSG00000012822	2.56421e-05	0.433396	0.324	0.165	0.938527	Stable
ENSG00000149922	0.00319081	-0.117372	0.011	0.067	1	Stable	TBX6		ENSG00000259977	0.0126051	0.370145	0.078	0.009	1	Stable			ENSG00000167460	2.57839e-05	0.736418	0.505	0.323	0.943715	Stable
ENSG00000129562	0.00319387	0.303518	0.949	0.889	1	Stable	DAD1		ENSG00000154889	0.0126139	0.413471	0.333	0.198	1	Stable	MPPE1		ENSG00000140416	2.5958e-05	0.488007	0.55	0.355	0.950089	Stable
ENSG00000138496	0.00321132	0.454945	0.547	0.4	1	Stable	PARP9		ENSG00000178372	0.0126554	0.427943	0.267	0.126	1	Stable	CALML5		ENSG00000135821	2.66801e-05	0.520575	0.73	0.625	0.976517	Stable
ENSG00000100387	0.00323976	0.385376	0.768	0.611	1	Stable	RBX1		ENSG00000198822	0.0128632	0.229621	0.078	0.009	1	Stable	GRM3		ENSG00000127483	2.67187e-05	-0.482605	0.523	0.722	0.977932	Stable
ENSG00000168675	0.00325987	-0.929568	0.83	0.889	1	Stable	LDLRAD4		ENSG00000278408	0.0128632	0.222185	0.078	0.009	1	Stable			ENSG00000108559	2.67939e-05	-0.508298	0.631	0.777	0.980685	Stable
ENSG00000078618	0.00326231	0.352282	0.714	0.589	1	Stable	NRDC		ENSG00000122025	0.0129117	0.444636	0.211	0.09	1	Stable	FLT3		ENSG00000131748	2.68017e-05	-0.246469	0.973	0.993	0.980968	Stable
ENSG00000021645	0.00330247	0.849638	0.348	0.178	1	Stable	NRXN3		ENSG00000260231	0.0129185	0.20804	0.133	0.036	1	Stable	KDM7A-DT		ENSG00000147488	2.68341e-05	0.248711	0.054	0.007	0.982156	Stable
ENSG00000117616	0.00330574	-0.38748	0.841	0.944	1	Stable	RSRP1		ENSG00000186815	0.0129206	0.449075	0.578	0.423	1	Stable	TPCN1		ENSG00000138376	2.68487e-05	-0.710481	0.586	0.695	0.982691	Stable
ENSG00000141480	0.00330595	-0.295454	0.181	0.333	1	Stable	ARRB2		ENSG00000068137	0.0129556	0.338331	0.344	0.189	1	Stable	PLEKHH3		ENSG00000100316	2.70628e-05	0.376113	0.991	0.985	0.990526	Stable
ENSG00000119411	0.00333798	0.441193	0.547	0.389	1	Stable	BSPRY		ENSG00000121774	0.0129656	-0.361827	0.889	0.919	1	Stable	KHDRBS1		ENSG00000125257	2.72368e-05	-0.543134	0.432	0.626	0.996893	Stable
ENSG00000089127	0.00335092	0.583364	0.355	0.2	1	Stable	OAS1		ENSG00000167183	0.0130514	0.364975	0.3	0.153	1	Stable	PRR15L		ENSG00000134245	2.72379e-05	0.239119	0.072	0.013	0.996934	Stable
ENSG00000163689	0.0033546	-0.426183	0.496	0.667	1	Stable	CFAP20DC		ENSG00000198700	0.0130582	0.399478	0.678	0.577	1	Stable	IPO9		ENSG00000162062	2.726e-05	-0.531097	0.072	0.24	0.997745	Stable
ENSG00000198176	0.00336799	0.442308	0.388	0.233	1	Stable	TFDP1		ENSG00000028116	0.0131862	0.371402	0.622	0.441	1	Stable	VRK2		ENSG00000143384	2.81078e-05	0.382723	0.919	0.892	1	Stable
ENSG00000110075	0.00336822	-0.391393	0.975	1	1	Stable	PPP6R3		ENSG00000240857	0.0131934	0.277317	0.533	0.333	1	Stable	RDH14		ENSG00000107518	2.81455e-05	-0.686107	0.297	0.504	1	Stable
ENSG00000142937	0.00336832	0.280234	0.996	0.978	1	Stable	RPS8		ENSG00000105707	0.0133009	0.394529	0.333	0.18	1	Stable	HPN		ENSG00000128918	2.82662e-05	0.266152	0.099	0.024	1	Stable
ENSG00000248360	0.00342371	-0.461801	0.638	0.711	1	Stable	LINC00504		ENSG00000106348	0.0133224	0.399185	0.522	0.378	1	Stable	IMPDH1		ENSG00000282998	2.84543e-05	0.195576	0.054	0.007	1	Stable
ENSG00000181222	0.0034286	-0.561896	0.736	0.767	1	Stable	POLR2A		ENSG00000162813	0.0133284	0.13175	0.567	0.351	1	Stable	BPNT1		ENSG00000115616	2.87322e-05	0.323214	0.072	0.013	1	Stable
ENSG00000180611	0.00345022	0.3546	0.243	0.1	1	Stable	MB21D2		ENSG00000101098	0.0133934	0.321429	0.078	0.009	1	Stable	RIMS4		ENSG00000164292	2.9e-05	0.623213	0.342	0.184	1	Stable
ENSG00000132341	0.00345731	0.305496	0.953	0.778	1	Stable	RAN		ENSG00000159140	0.0134001	0.268827	0.989	0.901	1	Stable	SON		ENSG00000126458	2.92759e-05	0.244397	0.243	0.102	1	Stable
ENSG00000272434	0.00346336	-0.109732	0.007	0.056	1	Stable			ENSG00000121060	0.0134265	0.264106	0.3	0.153	1	Stable	TRIM25		ENSG00000173915	2.96278e-05	0.450628	0.856	0.831	1	Stable
ENSG00000225877	0.00346336	-0.18976	0.007	0.056	1	Stable	PSG8-AS1		ENSG00000111846	0.0134279	0.670799	0.489	0.333	1	Stable	GCNT2		ENSG00000197249	2.96681e-05	0.147267	0.054	0.007	1	Stable
ENSG00000166348	0.0034994	0.390523	0.783	0.622	1	Stable	USP54		ENSG00000197594	0.0135329	0.577142	0.389	0.234	1	Stable	ENPP1		ENSG00000174371	3.00261e-05	-0.756239	0.117	0.293	1	Stable
ENSG00000130299	0.0035313	-0.486734	0.268	0.411	1	Stable	GTPBP3		ENSG00000170759	0.0135421	-0.316373	0.933	0.964	1	Stable	KIF5B		ENSG00000131370	3.012e-05	0.385459	0.351	0.183	1	Stable
ENSG00000115641	0.00353541	0.577182	0.801	0.689	1	Stable	FHL2		ENSG00000115998	0.0135536	-0.374416	0.144	0.279	1	Stable	C2orf42		ENSG00000132182	3.01591e-05	-0.531292	0.396	0.569	1	Stable
ENSG00000005882	0.00353722	0.392554	0.192	0.067	1	Stable	PDK2		ENSG00000169245	0.0135677	-1.32213	0.011	0.09	1	Stable	CXCL10		ENSG00000170959	3.0685e-05	0.379956	0.081	0.017	1	Stable
ENSG00000162244	0.00358602	0.25426	1	0.978	1	Stable	RPL29		ENSG00000275120	0.0135677	-0.294071	0.011	0.09	1	Stable			ENSG00000169926	3.07801e-05	0.271758	0.189	0.071	1	Stable
ENSG00000103363	0.00359117	0.310091	0.928	0.833	1	Stable	ELOB		ENSG00000272519	0.0136656	0.167266	0.078	0.009	1	Stable			ENSG00000140873	3.08788e-05	-1.0322	0.18	0.369	1	Stable
ENSG00000176809	0.00359439	-0.565826	0.569	0.7	1	Stable	LRRC37A3		ENSG00000105672	0.0136656	0.181221	0.078	0.009	1	Stable	ETV2		ENSG00000133106	3.09309e-05	0.21662	0.054	0.007	1	Stable
ENSG00000144713	0.00361245	0.277563	1	0.978	1	Stable	RPL32		ENSG00000104915	0.0137152	0.328909	0.4	0.252	1	Stable	STX10		ENSG00000198732	3.11895e-05	0.230706	0.054	0.007	1	Stable
ENSG00000263618	0.00362226	-0.493293	0.062	0.156	1	Stable			ENSG00000089091	0.0137297	0.211079	0.256	0.117	1	Stable	DZANK1		ENSG00000156482	3.12157e-05	0.381183	0.982	0.981	1	Stable
ENSG00000163629	0.00362255	-0.417572	0.254	0.411	1	Stable	PTPN13		ENSG00000117983	0.0137385	0.229295	0.178	0.063	1	Stable	MUC5B		ENSG00000168411	3.2441e-05	-0.531883	0.288	0.477	1	Stable
ENSG00000131143	0.0036318	0.429587	0.982	0.922	1	Stable	COX4I1		ENSG00000175879	0.0138005	0.265961	0.156	0.054	1	Stable	HOXD8		ENSG00000072818	3.34027e-05	0.268471	0.108	0.029	1	Stable
ENSG00000146425	0.00370827	0.388739	0.873	0.711	1	Stable	DYNLT1		ENSG00000139178	0.0138563	0.519895	0.456	0.315	1	Stable	C1RL		ENSG00000129422	3.37404e-05	-0.599022	0.685	0.799	1	Stable
ENSG00000167653	0.00372201	-0.948684	0.38	0.489	1	Stable	PSCA		ENSG00000147324	0.0138704	0.235369	0.4	0.234	1	Stable	MFHAS1		ENSG00000186197	3.38971e-05	-0.659209	0.514	0.669	1	Stable
ENSG00000075624	0.00373362	0.319073	1	0.978	1	Stable	ACTB		ENSG00000135373	0.0138774	-0.340221	0.733	0.793	1	Stable	EHF		ENSG00000172575	3.46378e-05	0.214977	0.09	0.02	1	Stable
ENSG00000142208	0.00374191	0.389093	0.841	0.656	1	Stable	AKT1		ENSG00000131037	0.0139981	0.297841	0.5	0.342	1	Stable	EPS8L1		ENSG00000125691	3.52401e-05	0.396764	0.982	0.956	1	Stable
ENSG00000218357	0.00374204	-0.126422	0.007	0.056	1	Stable	LINC01644		ENSG00000162980	0.0139997	0.330279	0.778	0.658	1	Stable	ARL5A		ENSG00000035499	3.56115e-05	-0.446073	0.18	0.368	1	Stable
ENSG00000136492	0.00375831	-0.550205	0.239	0.378	1	Stable	BRIP1		ENSG00000222020	0.014044	-0.258453	0.011	0.09	1	Stable	HDAC4-AS1		ENSG00000120727	3.58893e-05	0.51397	0.802	0.764	1	Stable
ENSG00000197363	0.00377543	-0.143296	0.033	0.111	1	Stable	ZNF517		ENSG00000160570	0.0140548	-0.439665	0.311	0.468	1	Stable	DEDD2		ENSG00000134824	3.61424e-05	-0.665953	0.45	0.641	1	Stable
ENSG00000149932	0.00378279	0.318128	0.812	0.622	1	Stable	TMEM219		ENSG00000115289	0.0140593	0.334525	0.244	0.117	1	Stable	PCGF1		ENSG00000080845	3.69143e-05	0.610959	0.649	0.482	1	Stable
ENSG00000120063	0.00382695	-0.366721	0.812	0.867	1	Stable	GNA13		ENSG00000048471	0.0140998	0.447671	0.622	0.423	1	Stable	SNX29		ENSG00000131771	3.69287e-05	0.669969	0.577	0.403	1	Stable
ENSG00000163600	0.00383266	-0.208638	0.022	0.089	1	Stable	ICOS		ENSG00000287180	0.0142877	-0.338396	0.011	0.09	1	Stable			ENSG00000185046	3.70437e-05	-0.493957	0.568	0.751	1	Stable
ENSG00000119938	0.00383266	-0.269318	0.022	0.089	1	Stable	PPP1R3C		ENSG00000038945	0.0142877	-0.677444	0.011	0.09	1	Stable	MSR1		ENSG00000113269	3.80112e-05	-0.47379	0.766	0.874	1	Stable
ENSG00000132874	0.00383266	-0.158815	0.022	0.089	1	Stable	SLC14A2		ENSG00000257391	0.0142877	-0.163322	0.011	0.09	1	Stable			ENSG00000261008	3.84027e-05	-0.959275	0.243	0.426	1	Stable
ENSG00000269028	0.0038444	-0.385415	0.989	1	1	Stable	NA		ENSG00000138642	0.0143096	0.323873	0.144	0.045	1	Stable	HERC6		ENSG00000170525	3.84458e-05	0.797601	0.423	0.264	1	Stable
ENSG00000140525	0.00385368	-0.274682	0.159	0.3	1	Stable	FANCI		ENSG00000198189	0.0143184	-0.614441	0.289	0.432	1	Stable	HSD17B11		ENSG00000108551	3.84757e-05	0.441243	0.261	0.121	1	Stable
ENSG00000171223	0.00385701	0.512145	0.837	0.7	1	Stable	JUNB		ENSG00000166348	0.0143772	0.328816	0.622	0.441	1	Stable	USP54		ENSG00000093217	3.86615e-05	-0.503756	0.27	0.483	1	Stable
ENSG00000106330	0.00387552	0.341739	0.377	0.222	1	Stable	MOSPD3		ENSG00000167615	0.0144373	0.350052	0.7	0.523	1	Stable	LENG8		ENSG00000136485	3.90798e-05	-0.295984	0.991	0.996	1	Stable
ENSG00000136840	0.00388447	0.339031	0.199	0.067	1	Stable	ST6GALNAC4		ENSG00000135677	0.0146312	0.346065	0.6	0.414	1	Stable	GNS		ENSG00000144645	3.93496e-05	-0.359338	0.82	0.904	1	Stable
ENSG00000198924	0.00388456	-0.108645	0.033	0.111	1	Stable	DCLRE1A		ENSG00000166263	0.0146543	-0.853541	0.289	0.414	1	Stable	STXBP4		ENSG00000111206	3.95305e-05	-0.613147	0.225	0.409	1	Stable
ENSG00000143674	0.00389546	0.249848	0.087	0	1	Stable	MAP3K21		ENSG00000130755	0.0147056	-0.244445	0.033	0.135	1	Stable	GMFG		ENSG00000171223	3.9709e-05	0.565058	0.739	0.619	1	Stable
ENSG00000162975	0.00389546	0.378419	0.087	0	1	Stable	KCNF1		ENSG00000173548	0.0147868	0.112352	0.178	0.063	1	Stable	SNX33		ENSG00000124795	4.06051e-05	-0.46366	0.73	0.825	1	Stable
ENSG00000100422	0.00389546	0.181139	0.087	0	1	Stable	CERK		ENSG00000126653	0.0147921	0.310902	0.767	0.577	1	Stable	NSRP1		ENSG00000083307	4.18594e-05	-0.47796	0.676	0.812	1	Stable
ENSG00000113494	0.00389548	0.501276	0.725	0.622	1	Stable	PRLR		ENSG00000197363	0.0149401	0.168939	0.111	0.027	1	Stable	ZNF517		ENSG00000175390	4.20329e-05	0.474483	0.685	0.514	1	Stable
ENSG00000125520	0.00390917	-0.396769	0.826	0.833	1	Stable	SLC2A4RG		ENSG00000168575	0.0149402	0.351078	0.867	0.73	1	Stable	SLC20A2		ENSG00000115902	4.21722e-05	-0.466371	0.685	0.867	1	Stable
ENSG00000136048	0.00391445	0.424831	0.268	0.122	1	Stable	DRAM1		ENSG00000019505	0.0149472	0.211246	0.2	0.081	1	Stable	SYT13		ENSG00000112306	4.38031e-05	0.41646	0.991	0.985	1	Stable
ENSG00000164309	0.00392235	0.523539	0.518	0.378	1	Stable	CMYA5		ENSG00000198887	0.0149721	0.428058	0.867	0.712	1	Stable	SMC5		ENSG00000153187	4.41836e-05	-0.386224	0.955	0.983	1	Stable
ENSG00000171604	0.00397732	0.426045	0.739	0.622	1	Stable	CXXC5		ENSG00000274211	0.0150238	-0.364572	0.144	0.279	1	Stable	SOCS7		ENSG00000148488	4.46625e-05	0.683702	0.351	0.189	1	Stable
ENSG00000106733	0.00398334	0.235347	0.337	0.167	1	Stable	NMRK1		ENSG00000115896	0.0150862	1.48543	0.411	0.252	1	Stable	PLCL1		ENSG00000162063	4.47492e-05	-0.564943	0.234	0.416	1	Stable
ENSG00000276075	0.0039949	-0.266001	0.087	0.2	1	Stable			ENSG00000169629	0.0151176	0.33677	0.156	0.054	1	Stable	RGPD8		ENSG00000005884	4.51821e-05	0.48335	0.486	0.304	1	Stable
ENSG00000116954	0.00402055	0.345626	0.261	0.122	1	Stable	RRAGC		ENSG00000106258	0.0151223	0.137483	0.3	0.162	1	Stable	CYP3A5		ENSG00000168078	4.54358e-05	-0.508583	0.261	0.454	1	Stable
ENSG00000143067	0.00402623	-0.269779	0.101	0.222	1	Stable	ZNF697		ENSG00000259604	0.015156	-0.286439	0.022	0.108	1	Stable			ENSG00000150403	4.57648e-05	0.606142	0.712	0.548	1	Stable
ENSG00000183484	0.00402688	0.427987	0.109	0.011	1	Stable	GPR132		ENSG00000182287	0.0151922	-0.567987	0.156	0.279	1	Stable	AP1S2		ENSG00000182095	4.59502e-05	-0.442897	0.64	0.843	1	Stable
ENSG00000280213	0.00404857	-0.132766	0.022	0.089	1	Stable	UCKL1-AS1		ENSG00000214530	0.0152353	0.473963	0.867	0.838	1	Stable	STARD10		ENSG00000168394	4.6423e-05	0.29415	0.288	0.134	1	Stable
ENSG00000184545	0.00409032	0.507036	0.442	0.311	1	Stable	DUSP8		ENSG00000138640	0.0152842	-0.602659	0.489	0.631	1	Stable	FAM13A		ENSG00000064666	4.65527e-05	0.356604	0.189	0.075	1	Stable
ENSG00000102898	0.00413215	0.336786	0.732	0.6	1	Stable	NUTF2		ENSG00000161677	0.0153642	0.341451	0.456	0.288	1	Stable	JOSD2		ENSG00000167670	4.73602e-05	-0.709799	0.279	0.431	1	Stable
ENSG00000185885	0.00415582	0.379252	0.178	0.056	1	Stable	IFITM1		ENSG00000091164	0.0153702	-0.322583	0.844	0.874	1	Stable	TXNL1		ENSG00000125534	4.75091e-05	0.531369	0.991	0.983	1	Stable
ENSG00000155367	0.00416438	0.220915	0.127	0.022	1	Stable	PPM1J		ENSG00000161217	0.0153794	0.23056	0.622	0.414	1	Stable	PCYT1A		ENSG00000123983	4.80671e-05	-0.438907	0.829	0.948	1	Stable
ENSG00000182108	0.00417839	0.400752	0.308	0.178	1	Stable	DEXI		ENSG00000102879	0.0153886	-0.327985	0.022	0.108	1	Stable	CORO1A		ENSG00000156675	4.88784e-05	0.505158	0.901	0.85	1	Stable
ENSG00000100280	0.00422062	0.398939	0.391	0.233	1	Stable	AP1B1		ENSG00000251652	0.0154189	0.62883	0.111	0.027	1	Stable			ENSG00000100906	4.88961e-05	0.636133	0.459	0.295	1	Stable
ENSG00000133134	0.00422521	0.417293	0.341	0.189	1	Stable	BEX2		ENSG00000286163	0.0154383	0.593149	0.256	0.135	1	Stable			ENSG00000134419	4.93726e-05	0.347113	0.973	0.98	1	Stable
ENSG00000131469	0.00422769	0.322917	0.957	0.867	1	Stable	RPL27		ENSG00000072422	0.0155136	0.237979	0.156	0.054	1	Stable	RHOBTB1		ENSG00000226465	4.98301e-05	0.200179	0.126	0.038	1	Stable
ENSG00000162191	0.00425034	0.402359	0.685	0.544	1	Stable	UBXN1		ENSG00000115648	0.01556	0.232032	0.989	0.955	1	Stable	MLPH		ENSG00000128016	4.99428e-05	0.473651	0.523	0.335	1	Stable
ENSG00000068078	0.0042564	-0.423035	0.283	0.422	1	Stable	FGFR3		ENSG00000205542	0.0156128	-0.379912	0.967	0.982	1	Stable	TMSB4X		ENSG00000132669	5.05077e-05	0.519266	0.486	0.296	1	Stable
ENSG00000163145	0.00427546	-0.143198	0.022	0.089	1	Stable	C1QTNF7		ENSG00000138378	0.0156242	-0.630154	0.022	0.108	1	Stable	STAT4		ENSG00000122966	5.071e-05	-0.845021	0.243	0.407	1	Stable
ENSG00000156171	0.00428369	0.273607	0.163	0.044	1	Stable	DRAM2		ENSG00000125999	0.0156633	0.347424	0.111	0.027	1	Stable	BPIFB1		ENSG00000167895	5.0894e-05	0.230858	0.126	0.038	1	Stable
ENSG00000151276	0.00430418	0.614561	0.909	0.856	1	Stable	MAGI1		ENSG00000115221	0.0156827	-0.588056	0.5	0.649	1	Stable	ITGB6		ENSG00000132842	5.12496e-05	-0.475273	0.667	0.802	1	Stable
ENSG00000063177	0.00431806	0.258423	1	0.978	1	Stable	RPL18		ENSG00000144909	0.0156981	-0.417813	0.211	0.351	1	Stable	OSBPL11		ENSG00000164808	5.13506e-05	-0.553676	0.793	0.873	1	Stable
ENSG00000108588	0.00434931	-0.275375	0.982	1	1	Stable	CCDC47		ENSG00000204264	0.015723	0.521505	0.578	0.432	1	Stable	PSMB8		ENSG00000121440	5.13731e-05	0.834517	0.135	0.044	1	Stable
ENSG00000174485	0.00439605	0.404298	0.862	0.733	1	Stable	DENND4A		ENSG00000119508	0.0157372	-0.451129	0.144	0.279	1	Stable	NR4A3		ENSG00000196562	5.15318e-05	0.696023	0.189	0.072	1	Stable
ENSG00000185104	0.00441237	0.390833	0.902	0.822	1	Stable	FAF1		ENSG00000027869	0.0157528	-0.114125	0	0.063	1	Stable	SH2D2A		ENSG00000213551	5.16551e-05	-0.667653	0.523	0.624	1	Stable
ENSG00000120327	0.00441281	-0.27473	0.083	0.189	1	Stable	PCDHB14		ENSG00000223960	0.0157528	-0.206821	0	0.063	1	Stable	CHROMR		ENSG00000147202	5.18521e-05	0.469517	0.144	0.049	1	Stable
ENSG00000183648	0.00441373	0.359463	0.703	0.522	1	Stable	NDUFB1		ENSG00000010327	0.0157528	-0.269322	0	0.063	1	Stable	STAB1		ENSG00000165304	5.24417e-05	-0.840795	0.261	0.433	1	Stable
ENSG00000108639	0.00442536	0.344889	0.79	0.567	1	Stable	SYNGR2		ENSG00000152495	0.0157528	-0.247233	0	0.063	1	Stable	CAMK4		ENSG00000198901	5.24532e-05	-0.592896	0.333	0.495	1	Stable
ENSG00000155957	0.00443698	-0.306488	0.826	0.867	1	Stable	TMBIM4		ENSG00000175414	0.0157528	-0.228233	0	0.063	1	Stable	ARL10		ENSG00000013810	5.29529e-05	-0.7798	0.306	0.469	1	Stable
ENSG00000079819	0.0044407	-0.42693	0.254	0.411	1	Stable	EPB41L2		ENSG00000122694	0.0157528	-0.209613	0	0.063	1	Stable	GLIPR2		ENSG00000115165	5.37054e-05	0.352319	0.072	0.014	1	Stable
ENSG00000267009	0.00444554	0.401368	0.547	0.367	1	Stable			ENSG00000165092	0.0157528	-0.290173	0	0.063	1	Stable	ALDH1A1		ENSG00000163131	5.43142e-05	0.267869	0.135	0.044	1	Stable
ENSG00000135269	0.00445041	0.279759	0.62	0.489	1	Stable	TES		ENSG00000107738	0.0157528	-0.167956	0	0.063	1	Stable	VSIR		ENSG00000153283	5.46896e-05	0.252186	0.063	0.011	1	Stable
ENSG00000035499	0.00448924	-0.12533	0.065	0.167	1	Stable	DEPDC1B		ENSG00000110077	0.0157528	-0.426415	0	0.063	1	Stable	MS4A6A		ENSG00000227695	5.46896e-05	0.196637	0.063	0.011	1	Stable
ENSG00000169519	0.0044906	0.330399	0.696	0.556	1	Stable	METTL15		ENSG00000013725	0.0157528	-0.179288	0	0.063	1	Stable	CD6		ENSG00000110002	5.50748e-05	0.138468	0.063	0.011	1	Stable
ENSG00000140945	0.00449135	-0.364242	0.109	0.222	1	Stable	CDH13		ENSG00000123338	0.0157528	-0.193804	0	0.063	1	Stable	NCKAP1L		ENSG00000167088	5.58099e-05	-0.320012	0.757	0.876	1	Stable
ENSG00000140988	0.00449272	0.271148	1	1	1	Stable	RPS2		ENSG00000123329	0.0157528	-0.166029	0	0.063	1	Stable	ARHGAP9		ENSG00000169047	5.63598e-05	0.325127	0.171	0.063	1	Stable
ENSG00000111907	0.00451134	0.487508	0.58	0.478	1	Stable	TPD52L1		ENSG00000269937	0.0157528	-0.113678	0	0.063	1	Stable			ENSG00000224559	5.64208e-05	-0.498293	0.676	0.827	1	Stable
ENSG00000171222	0.00451625	0.433707	0.797	0.678	1	Stable	SCAND1		ENSG00000019102	0.015779	0.485347	0.378	0.243	1	Stable	VSIG2		ENSG00000231721	5.67961e-05	0.60504	0.45	0.283	1	Stable
ENSG00000198755	0.00452513	0.302555	0.993	0.978	1	Stable	RPL10A		ENSG00000232112	0.0157925	-0.331298	0.889	0.937	1	Stable	TMA7		ENSG00000116574	5.73767e-05	0.719555	0.82	0.704	1	Stable
ENSG00000198938	0.00452516	-0.30431	1	1	1	Stable	MT-CO3		ENSG00000115875	0.01581	-0.359507	0.922	0.946	1	Stable	SRSF7		ENSG00000054654	5.79878e-05	-0.613893	0.847	0.899	1	Stable
ENSG00000155304	0.00460162	0.319129	0.232	0.1	1	Stable	HSPA13		ENSG00000143119	0.0158293	-0.204853	0.011	0.09	1	Stable	CD53		ENSG00000013725	5.82503e-05	0.145534	0.063	0.011	1	Stable
ENSG00000172828	0.00461249	-0.100739	0.022	0.089	1	Stable	CES3		ENSG00000232977	0.0158293	-0.192327	0.011	0.09	1	Stable	LINC00327		ENSG00000150753	5.8279e-05	-0.269523	0.82	0.931	1	Stable
ENSG00000029363	0.00461742	-0.489344	0.891	0.911	1	Stable	BCLAF1		ENSG00000122008	0.0159042	0.312618	0.356	0.198	1	Stable	POLK		ENSG00000186468	5.89994e-05	0.376882	0.973	0.973	1	Stable
ENSG00000106392	0.004633	-0.631108	0.341	0.478	1	Stable	C1GALT1		ENSG00000132141	0.0159188	0.266597	0.156	0.054	1	Stable	CCT6B		ENSG00000134121	5.90725e-05	0.37117	0.081	0.018	1	Stable
ENSG00000124831	0.00463922	0.299432	0.971	0.933	1	Stable	LRRFIP1		ENSG00000119772	0.0159342	-0.521885	0.611	0.658	1	Stable	DNMT3A		ENSG00000183137	5.93115e-05	-0.590964	0.171	0.344	1	Stable
ENSG00000232284	0.00464272	0.295091	0.199	0.067	1	Stable	GNG12-AS1		ENSG00000131115	0.0159522	0.163927	0.144	0.045	1	Stable	ZNF227		ENSG00000102265	6.04056e-05	0.698562	0.694	0.571	1	Stable
ENSG00000226380	0.00464393	0.227169	0.178	0.056	1	Stable	NA		ENSG00000143977	0.0159629	-0.340971	0.722	0.829	1	Stable	SNRPG		ENSG00000139618	6.06392e-05	-0.664113	0.126	0.289	1	Stable
ENSG00000180376	0.00464524	-0.476439	0.493	0.589	1	Stable	CCDC66		ENSG00000137845	0.0159775	0.353774	0.844	0.721	1	Stable	ADAM10		ENSG00000127324	6.09397e-05	0.586456	0.342	0.191	1	Stable
ENSG00000124496	0.00466053	-0.324109	0.192	0.333	1	Stable	TRERF1		ENSG00000101160	0.0160418	-0.588139	0.5	0.631	1	Stable	CTSZ		ENSG00000184349	6.1795e-05	-0.289889	0.64	0.811	1	Stable
ENSG00000181885	0.0046704	0.270428	0.964	0.889	1	Stable	CLDN7		ENSG00000157224	0.0160968	0.475682	0.378	0.216	1	Stable	CLDN12		ENSG00000149781	6.2196e-05	0.329813	0.081	0.018	1	Stable
ENSG00000266028	0.00471035	-0.256488	0.203	0.344	1	Stable	SRGAP2		ENSG00000181804	0.0161	-0.150947	0.011	0.09	1	Stable	SLC9A9		ENSG00000144713	6.221e-05	0.394492	0.982	0.988	1	Stable
ENSG00000113595	0.00473969	0.268392	0.359	0.2	1	Stable	TRIM23		ENSG00000070785	0.016218	0.332727	0.533	0.369	1	Stable	EIF2B3		ENSG00000177302	6.29749e-05	-0.525454	0.387	0.558	1	Stable
ENSG00000197006	0.00474595	0.314968	0.739	0.589	1	Stable	METTL9		ENSG00000110066	0.0163086	0.331168	0.933	0.874	1	Stable	KMT5B		ENSG00000136715	6.31197e-05	-0.533865	0.27	0.457	1	Stable
ENSG00000089053	0.00476901	-0.264022	0.754	0.856	1	Stable	ANAPC5		ENSG00000197586	0.0163727	0.393225	0.533	0.396	1	Stable	ENTPD6		ENSG00000067066	6.47233e-05	0.467724	0.468	0.286	1	Stable
ENSG00000287292	0.00477325	-0.325013	0.145	0.278	1	Stable			ENSG00000111077	0.0163879	0.167789	0.144	0.045	1	Stable	TNS2		ENSG00000075223	6.50532e-05	-0.429145	0.793	0.906	1	Stable
ENSG00000175893	0.00478196	0.35031	0.467	0.322	1	Stable	ZDHHC21		ENSG00000188171	0.0164876	0.392937	0.711	0.568	1	Stable	ZNF626		ENSG00000173218	6.52717e-05	-0.37496	0.604	0.81	1	Stable
ENSG00000198786	0.00479237	-0.307721	0.996	1	1	Stable	MT-ND5		ENSG00000158869	0.0165989	-0.759464	0.022	0.108	1	Stable	FCER1G		ENSG00000171992	6.62261e-05	0.153676	0.081	0.018	1	Stable
ENSG00000179403	0.00479776	0.487096	0.38	0.233	1	Stable	VWA1		ENSG00000275302	0.0165989	-1.2329	0.022	0.108	1	Stable	CCL4		ENSG00000166046	6.67037e-05	0.479707	0.225	0.099	1	Stable
ENSG00000008283	0.00482675	-0.247118	0.989	1	1	Stable	CYB561		ENSG00000254726	0.0166902	-0.301208	0.133	0.27	1	Stable	MEX3A		ENSG00000146872	6.68002e-05	-0.303237	0.847	0.955	1	Stable
ENSG00000004948	0.00484248	0.465767	0.149	0.033	1	Stable	CALCR		ENSG00000167996	0.0166911	-0.494814	0.978	0.991	1	Stable	FTH1		ENSG00000085276	6.81222e-05	-0.600902	0.523	0.659	1	Stable
ENSG00000130202	0.00487729	0.31374	0.978	0.9	1	Stable	NECTIN2		ENSG00000126216	0.0167306	0.261864	0.356	0.189	1	Stable	TUBGCP3		ENSG00000147155	6.86524e-05	-0.428831	0.495	0.694	1	Stable
ENSG00000196588	0.00487928	0.302209	0.83	0.733	1	Stable	MRTFA		ENSG00000070540	0.0167319	0.389646	0.767	0.649	1	Stable	WIPI1		ENSG00000176485	6.9369e-05	0.174859	0.135	0.043	1	Stable
ENSG00000105784	0.0048822	-0.375253	0.207	0.356	1	Stable	RUNDC3B		ENSG00000164659	0.0167581	0.394322	0.533	0.36	1	Stable	ELAPOR2		ENSG00000119048	6.96122e-05	0.385594	0.901	0.882	1	Stable
ENSG00000140044	0.00490659	0.490252	0.21	0.089	1	Stable	JDP2		ENSG00000112182	0.0168508	-0.672022	0.022	0.108	1	Stable	BACH2		ENSG00000119403	7.07631e-05	-0.441462	0.315	0.51	1	Stable
ENSG00000168439	0.00493472	0.432054	0.714	0.611	1	Stable	STIP1		ENSG00000083457	0.0168813	-0.533617	0.367	0.495	1	Stable	ITGAE		ENSG00000130513	7.17217e-05	0.75546	0.477	0.324	1	Stable
ENSG00000171103	0.00494125	-0.487723	0.283	0.411	1	Stable	TRMT61B		ENSG00000107249	0.0169303	0.577888	0.378	0.234	1	Stable	GLIS3		ENSG00000117724	7.27637e-05	-0.903224	0.387	0.559	1	Stable
ENSG00000181016	0.00495559	0.30661	0.217	0.089	1	Stable	LSMEM1		ENSG00000152217	0.0169304	0.45091	0.467	0.306	1	Stable	SETBP1		ENSG00000099797	7.29335e-05	-0.392427	0.676	0.805	1	Stable
ENSG00000171132	0.00497668	0.204901	0.793	0.678	1	Stable	PRKCE		ENSG00000198185	0.0169372	0.189138	0.111	0.027	1	Stable	ZNF334		ENSG00000163655	7.32234e-05	-0.556077	0.586	0.724	1	Stable
ENSG00000136826	0.00498194	0.210434	0.768	0.578	1	Stable	KLF4		ENSG00000132510	0.0169827	-0.309966	0.589	0.703	1	Stable	KDM6B		ENSG00000277324	7.37041e-05	0.252777	0.099	0.026	1	Stable
ENSG00000072803	0.00499522	-0.331815	0.833	0.889	1	Stable	FBXW11		ENSG00000257365	0.0171238	0.335908	0.456	0.288	1	Stable	FNTB		ENSG00000161970	7.40134e-05	0.35712	1	0.981	1	Stable
ENSG00000158417	0.00500397	0.341319	0.866	0.744	1	Stable	EIF5B		ENSG00000170855	0.0171379	-0.506529	0.411	0.523	1	Stable	TRIAP1		ENSG00000231500	7.51046e-05	0.36032	0.991	0.994	1	Stable
ENSG00000124588	0.00502254	0.39498	0.714	0.511	1	Stable	NQO2		ENSG00000229618	0.0171787	0.555402	0.778	0.595	1	Stable			ENSG00000146278	7.57835e-05	0.494182	0.712	0.555	1	Stable
ENSG00000052841	0.00506167	-0.373205	0.906	0.956	1	Stable	TTC17		ENSG00000155849	0.0171997	-0.55649	0.056	0.162	1	Stable	ELMO1		ENSG00000198695	7.58346e-05	-0.367937	0.73	0.833	1	Stable
ENSG00000116752	0.00506999	-0.386214	0.67	0.756	1	Stable	BCAS2		ENSG00000231389	0.0173101	-1.33882	0.033	0.126	1	Stable	HLA-DPA1		ENSG00000179913	7.59417e-05	0.344583	0.126	0.04	1	Stable
ENSG00000049449	0.00508572	0.462813	0.79	0.7	1	Stable	RCN1		ENSG00000197977	0.0174112	0.372691	0.156	0.054	1	Stable	ELOVL2		ENSG00000144655	7.65404e-05	0.458076	0.396	0.223	1	Stable
ENSG00000243678	0.00510015	0.260181	0.978	0.933	1	Stable	NME2		ENSG00000143621	0.0174631	-0.456119	0.833	0.892	1	Stable	ILF2		ENSG00000095209	7.66412e-05	-0.486374	0.189	0.362	1	Stable
ENSG00000124508	0.00515451	-0.352098	0.109	0.222	1	Stable	BTN2A2		ENSG00000100225	0.0175299	0.29609	0.5	0.342	1	Stable	FBXO7		ENSG00000152454	7.83412e-05	0.17164	0.108	0.03	1	Stable
ENSG00000241343	0.00516459	0.240621	0.989	0.956	1	Stable	RPL36A		ENSG00000232063	0.0176341	0.167181	0.156	0.054	1	Stable			ENSG00000117713	7.92735e-05	-0.455278	0.739	0.853	1	Stable
ENSG00000141759	0.00516991	0.418992	0.663	0.5	1	Stable	TXNL4A		ENSG00000117632	0.0177492	-0.760987	0.556	0.667	1	Stable	STMN1		ENSG00000161267	7.92974e-05	-0.470804	0.441	0.622	1	Stable
ENSG00000142235	0.00518066	0.559906	0.301	0.167	1	Stable	LMTK3		ENSG00000163110	0.0178769	0.261548	0.844	0.694	1	Stable	PDLIM5		ENSG00000148513	8.10251e-05	-0.409128	0.982	0.995	1	Stable
ENSG00000196074	0.00522876	-0.590514	0.377	0.511	1	Stable	SYCP2		ENSG00000143190	0.0179367	0.608511	0.867	0.739	1	Stable	POU2F1		ENSG00000185052	8.10996e-05	-0.612398	0.595	0.751	1	Stable
ENSG00000144115	0.00523613	0.25129	0.152	0.044	1	Stable	THNSL2		ENSG00000111678	0.017948	-0.466544	0.744	0.874	1	Stable	C12orf57		ENSG00000105835	8.11958e-05	0.727232	0.766	0.692	1	Stable
ENSG00000184005	0.00524049	1.0665	0.156	0.044	1	Stable	ST6GALNAC3		ENSG00000085276	0.0179489	0.313187	0.678	0.523	1	Stable	MECOM		ENSG00000092853	8.22112e-05	-0.744593	0.279	0.45	1	Stable
ENSG00000228221	0.00524236	1.69143	0.297	0.167	1	Stable	LINC00578		ENSG00000205930	0.0179606	0.260225	0.178	0.072	1	Stable	C21orf62-AS1		ENSG00000100479	8.46203e-05	-0.483642	0.153	0.328	1	Stable
ENSG00000260886	0.00525962	-0.214744	0.054	0.144	1	Stable	TAT-AS1		ENSG00000143376	0.0179615	0.32824	0.711	0.523	1	Stable	SNX27		ENSG00000112796	8.4681e-05	0.319252	0.288	0.14	1	Stable
ENSG00000149823	0.00527005	0.30899	0.482	0.344	1	Stable	VPS51		ENSG00000068078	0.0180643	0.406318	0.422	0.288	1	Stable	FGFR3		ENSG00000163950	8.55723e-05	-0.54347	0.559	0.7	1	Stable
ENSG00000100138	0.00527802	0.298886	0.786	0.633	1	Stable	SNU13		ENSG00000026652	0.0181611	-0.47121	0.022	0.108	1	Stable	AGPAT4		ENSG00000106366	8.6087e-05	0.665355	0.18	0.072	1	Stable
ENSG00000138032	0.00530954	-0.3065	0.757	0.844	1	Stable	PPM1B		ENSG00000231373	0.0182418	0.438153	0.189	0.081	1	Stable	GNA14-AS1		ENSG00000186471	8.64678e-05	0.51962	0.054	0.008	1	Stable
ENSG00000104325	0.00531547	0.471349	0.275	0.144	1	Stable	DECR1		ENSG00000104205	0.0182761	0.53087	0.544	0.414	1	Stable	SGK3		ENSG00000161813	8.6651e-05	-0.534428	0.595	0.741	1	Stable
ENSG00000198918	0.00532266	0.266097	0.996	0.944	1	Stable	RPL39		ENSG00000182179	0.0183276	0.278511	0.233	0.108	1	Stable	UBA7		ENSG00000085063	8.71115e-05	0.428718	0.82	0.776	1	Stable
ENSG00000129691	0.00532381	-0.425566	0.264	0.411	1	Stable	ASH2L		ENSG00000069956	0.0183735	0.270405	0.844	0.676	1	Stable	MAPK6		ENSG00000075624	8.7381e-05	0.384413	0.973	0.983	1	Stable
ENSG00000185900	0.00532841	-0.249728	0.076	0.178	1	Stable	POMK		ENSG00000179104	0.0183768	0.359038	0.744	0.55	1	Stable	TMTC2		ENSG00000132646	8.86087e-05	-0.501496	0.351	0.521	1	Stable
ENSG00000138942	0.00540718	0.317748	0.254	0.122	1	Stable	RNF185		ENSG00000134056	0.0184092	-0.541117	0.489	0.55	1	Stable	MRPS36		ENSG00000213928	8.91924e-05	0.373594	0.279	0.135	1	Stable
ENSG00000173992	0.00541573	0.218633	0.768	0.611	1	Stable	CCS		ENSG00000105404	0.0184845	0.435799	0.856	0.802	1	Stable	RABAC1		ENSG00000116209	9.0169e-05	0.48257	0.838	0.799	1	Stable
ENSG00000254101	0.00543261	-0.58968	0.442	0.578	1	Stable	LINC02055		ENSG00000164209	0.0184856	0.326819	0.333	0.189	1	Stable	SLC25A46		ENSG00000137098	9.04895e-05	0.45399	0.054	0.008	1	Stable
ENSG00000138101	0.00543615	-0.406361	0.576	0.689	1	Stable	DTNB		ENSG00000152133	0.018487	0.389466	0.278	0.153	1	Stable	GPATCH11		ENSG00000166501	9.04895e-05	0.214261	0.054	0.008	1	Stable
ENSG00000084733	0.00544647	-0.277864	0.982	1	1	Stable	RAB10		ENSG00000286219	0.0185087	0.330406	0.556	0.378	1	Stable	NOTCH2NLC		ENSG00000197540	9.04895e-05	0.127502	0.054	0.008	1	Stable
ENSG00000198840	0.00544653	-0.297923	1	1	1	Stable	MT-ND3		ENSG00000084072	0.0185408	0.32335	0.456	0.315	1	Stable	PPIE		ENSG00000163808	9.05776e-05	-0.699805	0.162	0.327	1	Stable
ENSG00000160862	0.005494	0.501067	0.971	0.956	1	Stable	AZGP1		ENSG00000179832	0.0185568	0.32228	0.833	0.685	1	Stable	MROH1		ENSG00000139055	9.07055e-05	0.174685	0.099	0.026	1	Stable
ENSG00000048707	0.00551588	0.372719	0.674	0.533	1	Stable	VPS13D		ENSG00000110958	0.0186109	-0.512322	0.944	0.991	1	Stable	PTGES3		ENSG00000144554	9.1142e-05	-0.672387	0.18	0.338	1	Stable
ENSG00000089685	0.00556867	-0.355162	0.123	0.244	1	Stable	BIRC5		ENSG00000142227	0.0186965	-0.364959	0.056	0.162	1	Stable	EMP3		ENSG00000123384	9.19218e-05	0.292397	0.135	0.045	1	Stable
ENSG00000167491	0.00557159	0.361114	0.873	0.756	1	Stable	GATAD2A		ENSG00000075884	0.0187868	-0.238377	0.033	0.126	1	Stable	ARHGAP15		ENSG00000106459	9.26365e-05	-0.494423	0.459	0.639	1	Stable
ENSG00000198231	0.00559173	-0.336319	0.96	0.989	1	Stable	DDX42		ENSG00000147118	0.0187943	0.239668	0.122	0.036	1	Stable	ZNF182		ENSG00000181649	9.27296e-05	0.514218	0.802	0.678	1	Stable
ENSG00000168061	0.00559705	0.353176	0.275	0.144	1	Stable	SAC3D1		ENSG00000171723	0.0188036	0.364409	0.878	0.649	1	Stable	GPHN		ENSG00000067225	9.30749e-05	0.452944	0.91	0.913	1	Stable
ENSG00000153933	0.0056003	-0.323921	0.109	0.222	1	Stable	DGKE		ENSG00000173113	0.0188125	-0.32268	0.678	0.784	1	Stable	TRMT112		ENSG00000117020	9.49195e-05	0.29768	0.117	0.036	1	Stable
ENSG00000087157	0.00562249	-0.283343	0.279	0.422	1	Stable	PGS1		ENSG00000167553	0.0188881	-0.41327	0.8	0.82	1	Stable	TUBA1C		ENSG00000118898	9.54436e-05	0.39395	0.297	0.15	1	Stable
ENSG00000149084	0.0056429	-0.519593	0.634	0.667	1	Stable	HSD17B12		ENSG00000173915	0.0189037	-0.36788	0.811	0.856	1	Stable	ATP5MK		ENSG00000164924	9.54977e-05	0.400368	0.928	0.943	1	Stable
ENSG00000117859	0.00565686	0.3868	0.601	0.489	1	Stable	OSBPL9		ENSG00000112149	0.0189194	-0.502101	0.056	0.162	1	Stable	CD83		ENSG00000163263	9.61271e-05	0.206037	0.054	0.008	1	Stable
ENSG00000205476	0.00567286	0.292852	0.493	0.333	1	Stable	CCDC85C		ENSG00000132305	0.0189617	-0.459056	0.567	0.64	1	Stable	IMMT		ENSG00000151612	9.6247e-05	-0.501267	0.441	0.644	1	Stable
ENSG00000116679	0.00569325	-0.59362	0.504	0.633	1	Stable	IVNS1ABP		ENSG00000197122	0.0190197	0.263475	0.256	0.126	1	Stable	SRC		ENSG00000013364	9.6254e-05	0.585415	0.423	0.262	1	Stable
ENSG00000125462	0.00569718	-0.306053	0.072	0.167	1	Stable	MIR9-1HG		ENSG00000286883	0.0190248	-0.178582	0.044	0.144	1	Stable			ENSG00000135698	9.68304e-05	-0.408368	0.595	0.778	1	Stable
ENSG00000197958	0.00570188	0.262197	1	0.989	1	Stable	RPL12		ENSG00000172725	0.0190291	0.281731	0.789	0.649	1	Stable	CORO1B		ENSG00000138814	9.71668e-05	-0.414394	0.784	0.933	1	Stable
ENSG00000198668	0.00571955	0.307065	0.964	0.922	1	Stable	CALM1		ENSG00000156127	0.0190415	0.290864	0.578	0.423	1	Stable	BATF		ENSG00000196754	9.75874e-05	0.132686	0.054	0.008	1	Stable
ENSG00000105357	0.00573715	0.506109	0.721	0.611	1	Stable	MYH14		ENSG00000147027	0.0190662	0.676271	0.122	0.036	1	Stable	TMEM47		ENSG00000068489	9.78463e-05	-0.647284	0.225	0.406	1	Stable
ENSG00000142798	0.00575385	-0.367852	0.105	0.222	1	Stable	HSPG2		ENSG00000189376	0.0190678	0.269857	0.522	0.342	1	Stable	C8orf76		ENSG00000139117	9.83254e-05	0.132535	0.054	0.008	1	Stable
ENSG00000140400	0.00575596	-0.40709	0.348	0.489	1	Stable	MAN2C1		ENSG00000205129	0.0190847	-0.52459	0.111	0.234	1	Stable	C4orf47		ENSG00000146918	9.96369e-05	-0.623174	0.234	0.405	1	Stable
ENSG00000065833	0.0057562	0.584113	0.373	0.211	1	Stable	ME1		ENSG00000092621	0.0191195	-0.586532	0.489	0.64	1	Stable	PHGDH		ENSG00000147041	9.98221e-05	0.271734	0.09	0.023	1	Stable
ENSG00000128524	0.00575713	0.296233	0.895	0.756	1	Stable	ATP6V1F		ENSG00000107679	0.0192159	0.248155	0.478	0.324	1	Stable	PLEKHA1		ENSG00000214530	0.000100566	0.471307	0.838	0.863	1	Stable
ENSG00000183943	0.00576578	-0.240397	0.13	0.256	1	Stable	PRKX		ENSG00000080298	0.0192368	-0.38139	0.411	0.541	1	Stable	RFX3		ENSG00000160213	0.000100646	0.327784	0.919	0.938	1	Stable
ENSG00000141441	0.0057879	-0.356284	0.551	0.689	1	Stable	GAREM1		ENSG00000223745	0.0192716	0.531869	0.467	0.315	1	Stable	CCDC18-AS1		ENSG00000155876	0.000101483	0.348095	0.315	0.163	1	Stable
ENSG00000135002	0.00582148	0.466815	0.438	0.311	1	Stable	RFK		ENSG00000205181	0.0192721	-0.488764	0.111	0.234	1	Stable	LINC00654		ENSG00000104447	0.000101791	-0.391544	0.793	0.935	1	Stable
ENSG00000080608	0.00582171	0.325849	0.616	0.456	1	Stable	PUM3		ENSG00000103876	0.0193187	-0.394528	0.389	0.514	1	Stable	FAH		ENSG00000090889	0.000103328	-0.480708	0.234	0.413	1	Stable
ENSG00000133138	0.0058389	0.25396	0.174	0.056	1	Stable	TBC1D8B		ENSG00000144218	0.0193317	0.814487	0.8	0.775	1	Stable	AFF3		ENSG00000051341	0.000104685	-0.910559	0.252	0.404	1	Stable
ENSG00000152137	0.0058548	0.51057	0.08	0	1	Stable	HSPB8		ENSG00000138162	0.0193422	0.497788	0.633	0.505	1	Stable	TACC2		ENSG00000107099	0.000104919	0.363916	0.207	0.089	1	Stable
ENSG00000071205	0.00587565	-0.296389	0.225	0.378	1	Stable	ARHGAP10		ENSG00000075539	0.0193567	-0.391462	0.789	0.82	1	Stable	FRYL		ENSG00000130208	0.000107579	0.78209	0.126	0.042	1	Stable
ENSG00000257084	0.00588317	0.319488	0.337	0.189	1	Stable	MIR200CHG		ENSG00000111669	0.0193957	-0.453755	0.9	0.946	1	Stable	TPI1		ENSG00000065989	0.000108091	0.226236	0.126	0.04	1	Stable
ENSG00000157216	0.00589627	0.329371	0.478	0.311	1	Stable	SSBP3		ENSG00000187079	0.0194396	0.460708	0.589	0.423	1	Stable	TEAD1		ENSG00000147164	0.000108224	0.304312	0.315	0.164	1	Stable
ENSG00000129595	0.00589887	-0.28046	0.681	0.8	1	Stable	EPB41L4A		ENSG00000203697	0.0194516	0.280717	0.9	0.802	1	Stable	CAPN8		ENSG00000158089	0.000109593	-0.591218	0.234	0.404	1	Stable
ENSG00000136718	0.00591188	0.260214	0.743	0.556	1	Stable	IMP4		ENSG00000120694	0.0194839	-0.368757	0.778	0.829	1	Stable	HSPH1		ENSG00000126216	0.000110257	-0.532007	0.189	0.363	1	Stable
ENSG00000108840	0.00593506	-0.497461	0.703	0.8	1	Stable	HDAC5		ENSG00000089685	0.0195432	-0.812042	0.244	0.369	1	Stable	BIRC5		ENSG00000198561	0.000110845	0.476827	0.829	0.751	1	Stable
ENSG00000107036	0.00593689	0.375945	0.594	0.411	1	Stable	RIC1		ENSG00000286068	0.0195656	-0.304018	0.033	0.126	1	Stable			ENSG00000105486	0.000110891	-0.66373	0.324	0.477	1	Stable
ENSG00000177963	0.00596041	0.327418	0.33	0.189	1	Stable	RIC8A		ENSG00000287978	0.0195789	0.257204	0.256	0.126	1	Stable			ENSG00000177989	0.000111298	0.406299	0.162	0.062	1	Stable
ENSG00000284676	0.00599615	-0.380628	0.087	0.189	1	Stable			ENSG00000074621	0.0196048	-0.292457	0.089	0.207	1	Stable	SLC24A1		ENSG00000286208	0.000111659	-0.430623	0.541	0.709	1	Stable
ENSG00000119906	0.00601273	-0.42638	0.399	0.533	1	Stable	SLF2		ENSG00000153786	0.0196143	0.432756	0.633	0.477	1	Stable	ZDHHC7		ENSG00000026950	0.000112022	0.198638	0.126	0.04	1	Stable
ENSG00000167283	0.00605353	0.357019	0.888	0.767	1	Stable	ATP5MG		ENSG00000233806	0.0196262	0.423175	0.267	0.135	1	Stable	LINC01237		ENSG00000134827	0.000112086	0.453463	0.099	0.027	1	Stable
ENSG00000144824	0.00606465	0.353892	0.406	0.256	1	Stable	PHLDB2		ENSG00000260349	0.0197323	0.363945	0.189	0.081	1	Stable			ENSG00000163507	0.000114331	-0.446722	0.198	0.393	1	Stable
ENSG00000166965	0.00606653	-0.233523	0.163	0.3	1	Stable	RCCD1		ENSG00000057252	0.0198505	-0.272006	0.022	0.108	1	Stable	SOAT1		ENSG00000286163	0.000114652	0.129093	0.135	0.044	1	Stable
ENSG00000173542	0.00609972	0.495777	0.333	0.211	1	Stable	MOB1B		ENSG00000100003	0.0198887	0.231392	0.167	0.063	1	Stable	SEC14L2		ENSG00000104613	0.00011542	-0.476025	0.468	0.606	1	Stable
ENSG00000167657	0.00612153	0.358806	0.841	0.7	1	Stable	DAPK3		ENSG00000179912	0.019926	0.380545	0.878	0.73	1	Stable	R3HDM2		ENSG00000088325	0.000115809	-0.749501	0.324	0.483	1	Stable
ENSG00000083857	0.00613137	0.515621	0.482	0.356	1	Stable	FAT1		ENSG00000099849	0.0199435	0.182344	0.456	0.288	1	Stable	RASSF7		ENSG00000146414	0.000116597	-0.336886	0.802	0.871	1	Stable
ENSG00000155093	0.00617091	0.564529	0.659	0.522	1	Stable	PTPRN2		ENSG00000100503	0.0199663	0.360509	0.578	0.387	1	Stable	NIN		ENSG00000102524	0.000116646	0.215484	0.189	0.076	1	Stable
ENSG00000131620	0.00617167	-0.555481	0.576	0.689	1	Stable	ANO1		ENSG00000104960	0.0201324	-0.35064	0.589	0.712	1	Stable	PTOV1		ENSG00000071282	0.000116896	0.281221	0.099	0.027	1	Stable
ENSG00000106078	0.00620458	0.447174	0.924	0.867	1	Stable	COBL		ENSG00000197405	0.0202799	-0.494144	0.1	0.216	1	Stable	C5AR1		ENSG00000162849	0.000117303	0.499757	0.315	0.167	1	Stable
ENSG00000148408	0.00621555	-0.454431	0.283	0.422	1	Stable	CACNA1B		ENSG00000163611	0.0203028	0.490978	0.556	0.378	1	Stable	SPICE1		ENSG00000143476	0.000118798	-1.03075	0.207	0.365	1	Stable
ENSG00000172164	0.00621773	0.336775	0.174	0.056	1	Stable	SNTB1		ENSG00000155755	0.0203037	0.136016	0.322	0.171	1	Stable	TMEM237		ENSG00000172216	0.000120013	0.423031	0.387	0.227	1	Stable
ENSG00000121067	0.00623043	0.999639	0.692	0.578	1	Stable	SPOP		ENSG00000064652	0.0203055	0.432873	0.333	0.189	1	Stable	SNX24		ENSG00000171320	0.000121941	-0.53129	0.135	0.305	1	Stable
ENSG00000288025	0.00623854	0.219025	0.101	0.011	1	Stable			ENSG00000285751	0.0203235	1.01003	0.089	0.018	1	Stable			ENSG00000189057	0.000122449	-0.626334	0.108	0.273	1	Stable
ENSG00000092820	0.00624486	0.366097	0.989	0.933	1	Stable	EZR		ENSG00000187514	0.0203256	-0.407794	1	1	1	Stable	PTMA		ENSG00000229666	0.000123614	0.186217	0.099	0.027	1	Stable
ENSG00000228065	0.00625951	-0.342543	0.185	0.322	1	Stable	LINC01515		ENSG00000171126	0.0203725	-0.176661	0.033	0.126	1	Stable	KCNG3		ENSG00000133119	0.000124735	-0.583355	0.108	0.264	1	Stable
ENSG00000155096	0.00626571	0.330841	0.736	0.589	1	Stable	AZIN1		ENSG00000109805	0.0203918	-0.399662	0.078	0.189	1	Stable	NCAPG		ENSG00000159128	0.000125339	0.514832	0.658	0.563	1	Stable
ENSG00000152270	0.00626662	-0.649286	0.272	0.411	1	Stable	PDE3B		ENSG00000101191	0.0204187	0.354022	0.578	0.423	1	Stable	DIDO1		ENSG00000139990	0.000125838	-0.455897	0.658	0.818	1	Stable
ENSG00000111639	0.00627978	0.265184	0.899	0.733	1	Stable	MRPL51		ENSG00000009830	0.020453	0.306399	0.356	0.207	1	Stable	POMT2		ENSG00000103642	0.000126296	0.284351	0.387	0.213	1	Stable
ENSG00000079308	0.00631542	0.356599	0.228	0.1	1	Stable	TNS1		ENSG00000127084	0.0204699	0.32458	0.322	0.18	1	Stable	FGD3		ENSG00000173838	0.000126324	0.533705	0.279	0.141	1	Stable
ENSG00000235109	0.00631612	0.375337	0.17	0.056	1	Stable	ZSCAN31		ENSG00000170044	0.0205683	1.34392	0.3	0.162	1	Stable	ZPLD1		ENSG00000138311	0.000126498	0.434302	0.135	0.046	1	Stable
ENSG00000183971	0.00633076	1.4417	0.319	0.178	1	Stable	NPW		ENSG00000087157	0.0206499	0.325156	0.422	0.279	1	Stable	PGS1		ENSG00000067560	0.000127954	0.436444	0.955	0.912	1	Stable
ENSG00000237499	0.00636402	-0.204941	0.083	0.189	1	Stable	WAKMAR2		ENSG00000287925	0.020676	0.196734	0.089	0.018	1	Stable			ENSG00000169862	0.000127993	-0.419786	0.703	0.85	1	Stable
ENSG00000120149	0.00637549	0.350921	0.275	0.144	1	Stable	MSX2		ENSG00000105778	0.020706	0.223924	0.744	0.568	1	Stable	AVL9		ENSG00000153933	0.000129017	-0.585919	0.09	0.24	1	Stable
ENSG00000146555	0.00638554	-0.581952	0.286	0.433	1	Stable	SDK1		ENSG00000169733	0.0208172	0.188351	0.4	0.243	1	Stable	RFNG		ENSG00000198879	0.000130181	0.431845	0.468	0.295	1	Stable
ENSG00000058091	0.00641602	0.588899	0.63	0.5	1	Stable	CDK14		ENSG00000058091	0.0208565	0.289008	0.5	0.333	1	Stable	CDK14		ENSG00000128512	0.000130466	0.817863	0.541	0.401	1	Stable
ENSG00000022277	0.00643326	-0.299294	0.92	0.944	1	Stable	RTF2		ENSG00000080824	0.0208589	-0.406437	1	1	1	Stable	HSP90AA1		ENSG00000153714	0.00013095	0.685448	0.613	0.46	1	Stable
ENSG00000235652	0.00644893	-0.523389	0.257	0.378	1	Stable	EPM2A-DT		ENSG00000165678	0.0208836	-0.417643	0.7	0.793	1	Stable	GHITM		ENSG00000132300	0.000132286	-0.361941	0.55	0.729	1	Stable
ENSG00000001631	0.00646697	0.381593	0.598	0.478	1	Stable	KRIT1		ENSG00000066651	0.0209682	0.282248	0.667	0.486	1	Stable	TRMT11		ENSG00000142945	0.000133122	-0.575536	0.162	0.338	1	Stable
ENSG00000196227	0.00647076	-0.22482	0.152	0.278	1	Stable	FAM217B		ENSG00000230876	0.020996	0.342041	0.678	0.568	1	Stable	LINC00486		ENSG00000140564	0.000134789	0.129842	0.117	0.036	1	Stable
ENSG00000166710	0.00648876	0.309794	0.996	0.956	1	Stable	B2M		ENSG00000135549	0.0210293	0.455958	0.822	0.649	1	Stable	PKIB		ENSG00000160593	0.000135072	0.158478	0.063	0.012	1	Stable
ENSG00000124198	0.00651574	0.576949	0.83	0.744	1	Stable	ARFGEF2		ENSG00000169554	0.0210515	-0.154445	0.022	0.108	1	Stable	ZEB2		ENSG00000072310	0.000135485	-0.426284	0.694	0.847	1	Stable
ENSG00000115307	0.00652749	0.358296	0.772	0.689	1	Stable	AUP1		ENSG00000160183	0.0210677	0.236525	0.122	0.036	1	Stable	TMPRSS3		ENSG00000187837	0.00013551	0.917469	0.757	0.66	1	Stable
ENSG00000183696	0.00657124	0.178321	0.101	0.011	1	Stable	UPP1		ENSG00000230590	0.0211165	0.316118	1	0.892	1	Stable	FTX		ENSG00000214193	0.000136255	0.281781	0.243	0.113	1	Stable
ENSG00000124243	0.00657255	0.397996	0.627	0.489	1	Stable	BCAS4		ENSG00000143772	0.0211486	0.339417	0.333	0.18	1	Stable	ITPKB		ENSG00000230438	0.000136453	0.17213	0.072	0.015	1	Stable
ENSG00000074527	0.00659392	0.860482	0.685	0.6	1	Stable	NTN4		ENSG00000285407	0.0212855	0.438049	0.756	0.604	1	Stable			ENSG00000141627	0.000140023	-0.414053	0.676	0.806	1	Stable
ENSG00000136167	0.0066022	-0.578739	0.355	0.489	1	Stable	LCP1		ENSG00000135605	0.0213224	-0.475396	0.1	0.216	1	Stable	TEC		ENSG00000101868	0.000140583	-0.899915	0.45	0.558	1	Stable
ENSG00000125991	0.00660365	0.317453	0.844	0.711	1	Stable	ERGIC3		ENSG00000146409	0.021397	0.232896	0.089	0.018	1	Stable	SLC18B1		ENSG00000182899	0.000141133	0.352743	0.973	0.981	1	Stable
ENSG00000108829	0.00660742	0.323785	0.645	0.478	1	Stable	LRRC59		ENSG00000253133	0.021397	0.223055	0.089	0.018	1	Stable	GPAT4-AS1		ENSG00000276085	0.000141388	0.456911	0.171	0.069	1	Stable
ENSG00000165272	0.00662005	0.212216	0.101	0.011	1	Stable	AQP3		ENSG00000226067	0.0214129	-0.638109	0.489	0.577	1	Stable	LINC00623		ENSG00000249252	0.000141549	0.413958	0.468	0.291	1	Stable
ENSG00000224078	0.00662484	-0.638332	0.703	0.767	1	Stable	SNHG14		ENSG00000235257	0.0214857	0.330048	0.211	0.099	1	Stable	ITGA9-AS1		ENSG00000140525	0.000141813	-0.907515	0.369	0.49	1	Stable
ENSG00000115464	0.00667058	-0.298579	0.964	0.989	1	Stable	USP34		ENSG00000115307	0.021588	-0.3327	0.689	0.775	1	Stable	AUP1		ENSG00000136238	0.000142977	0.359012	0.928	0.967	1	Stable
ENSG00000230937	0.00668553	-0.474393	0.152	0.267	1	Stable	MIR205HG		ENSG00000104131	0.0216768	-0.369201	0.733	0.793	1	Stable	EIF3J		ENSG00000089127	0.000143807	0.109889	0.072	0.015	1	Stable
ENSG00000167107	0.00670401	0.434268	0.402	0.278	1	Stable	ACSF2		ENSG00000260916	0.0217119	0.133114	0.544	0.36	1	Stable	CCPG1		ENSG00000113448	0.000148133	-0.581367	0.757	0.849	1	Stable
ENSG00000084623	0.00674407	0.375776	0.793	0.678	1	Stable	EIF3I		ENSG00000069974	0.0217534	0.312853	0.678	0.505	1	Stable	RAB27A		ENSG00000127603	0.000148156	0.651771	0.712	0.677	1	Stable
ENSG00000188343	0.0067799	-0.129142	0.098	0.211	1	Stable	CIBAR1		ENSG00000249906	0.0217657	0.28551	0.089	0.018	1	Stable	NGFR-AS1		ENSG00000281991	0.000148179	0.575767	0.387	0.23	1	Stable
ENSG00000196834	0.00684407	-0.354356	0.656	0.822	1	Stable	POTEI		ENSG00000145623	0.0218586	0.370484	0.178	0.072	1	Stable	OSMR		ENSG00000118640	0.000148731	0.396365	0.856	0.85	1	Stable
ENSG00000137500	0.00685778	0.275898	0.33	0.178	1	Stable	CCDC90B		ENSG00000101096	0.0218799	-0.541802	0.056	0.153	1	Stable	NFATC2		ENSG00000115392	0.000149153	-0.651565	0.441	0.57	1	Stable
ENSG00000109685	0.00687195	-0.381017	0.754	0.778	1	Stable	NSD2		ENSG00000173406	0.0219821	0.442972	0.467	0.297	1	Stable	DAB1		ENSG00000173868	0.000149268	0.168559	0.135	0.045	1	Stable
ENSG00000139998	0.00687507	0.315783	0.301	0.167	1	Stable	RAB15		ENSG00000118412	0.0219821	0.528965	0.444	0.315	1	Stable	CASP8AP2		ENSG00000102218	0.000154909	0.426924	0.279	0.144	1	Stable
ENSG00000108039	0.00689275	0.278197	0.46	0.322	1	Stable	XPNPEP1		ENSG00000171848	0.021987	-0.482785	0.233	0.387	1	Stable	RRM2		ENSG00000164045	0.000155409	-0.415072	0.063	0.21	1	Stable
ENSG00000268030	0.00696365	0.233883	0.098	0.011	1	Stable			ENSG00000116199	0.0220012	0.464763	0.611	0.477	1	Stable	FAM20B		ENSG00000133872	0.000157714	0.367601	0.928	0.929	1	Stable
ENSG00000182544	0.00701103	0.307101	0.163	0.056	1	Stable	MFSD5		ENSG00000050438	0.0220144	0.465321	0.644	0.468	1	Stable	SLC4A8		ENSG00000141447	0.000158482	-0.393308	0.64	0.781	1	Stable
ENSG00000100592	0.00701529	0.242397	0.917	0.878	1	Stable	DAAM1		ENSG00000163116	0.0220964	-0.292092	0.044	0.144	1	Stable	STPG2		ENSG00000188488	0.00016121	0.280685	0.126	0.042	1	Stable
ENSG00000145365	0.00703937	0.218077	0.178	0.056	1	Stable	TIFA		ENSG00000175221	0.0221335	0.343104	0.489	0.333	1	Stable	MED16		ENSG00000175482	0.000164643	0.54607	0.784	0.702	1	Stable
ENSG00000130779	0.00705277	0.510561	0.848	0.733	1	Stable	CLIP1		ENSG00000090104	0.0221399	-0.415823	0.011	0.081	1	Stable	RGS1		ENSG00000106299	0.000166027	0.409829	0.784	0.716	1	Stable
ENSG00000162783	0.00708411	0.470322	0.779	0.667	1	Stable	IER5		ENSG00000134954	0.0221399	-0.270923	0.011	0.081	1	Stable	ETS1		ENSG00000148700	0.0001661	-0.421366	0.55	0.701	1	Stable
ENSG00000214546	0.00716087	-0.476082	0.572	0.733	1	Stable			ENSG00000101407	0.022163	0.36148	0.4	0.243	1	Stable	TTI1		ENSG00000218416	0.000168832	0.417839	0.297	0.152	1	Stable
ENSG00000160284	0.00717455	0.133844	0.076	0	1	Stable	SPATC1L		ENSG00000285847	0.0221896	0.268109	0.233	0.108	1	Stable			ENSG00000010404	0.000171017	0.522223	0.64	0.488	1	Stable
ENSG00000145912	0.00717978	0.333117	0.822	0.611	1	Stable	NHP2		ENSG00000204560	0.0222261	-0.416515	0.256	0.378	1	Stable	DHX16		ENSG00000161981	0.000171348	-0.450906	0.514	0.673	1	Stable
ENSG00000124782	0.00718597	-0.461626	0.678	0.8	1	Stable	RREB1		ENSG00000100196	0.0222495	0.375188	0.389	0.252	1	Stable	KDELR3		ENSG00000060749	0.000172237	-0.422845	0.856	0.945	1	Stable
ENSG00000100106	0.00722562	0.340106	0.409	0.267	1	Stable	TRIOBP		ENSG00000131374	0.0222562	0.298998	0.867	0.712	1	Stable	TBC1D5		ENSG00000124225	0.000173165	0.441812	0.838	0.814	1	Stable
ENSG00000269720	0.00724535	-0.185141	0.043	0.122	1	Stable	CCDC194		ENSG00000115239	0.0222986	-0.531586	0.756	0.784	1	Stable	ASB3		ENSG00000178372	0.000177488	0.903855	0.126	0.043	1	Stable
ENSG00000167085	0.00724679	0.29538	0.993	1	1	Stable	PHB1		ENSG00000123136	0.0223227	-0.528902	0.344	0.477	1	Stable	DDX39A		ENSG00000145901	0.000179346	0.443778	0.523	0.343	1	Stable
ENSG00000038532	0.0072508	0.27632	0.674	0.522	1	Stable	CLEC16A		ENSG00000122783	0.0223309	0.473638	0.4	0.252	1	Stable	CYREN		ENSG00000117408	0.000179536	0.174667	0.135	0.046	1	Stable
ENSG00000101160	0.00726992	0.355068	0.71	0.5	1	Stable	CTSZ		ENSG00000228065	0.0224404	0.458923	0.322	0.189	1	Stable	LINC01515		ENSG00000141854	0.000179816	0.241313	0.216	0.095	1	Stable
ENSG00000143797	0.00731419	-0.333421	0.746	0.8	1	Stable	MBOAT2		ENSG00000149547	0.0224558	0.443297	0.478	0.36	1	Stable	EI24		ENSG00000104859	0.000180297	-0.402495	0.514	0.671	1	Stable
ENSG00000092621	0.00734225	-0.667714	0.366	0.489	1	Stable	PHGDH		ENSG00000002919	0.0225179	0.217282	0.133	0.045	1	Stable	SNX11		ENSG00000164096	0.000182659	1.01753	0.694	0.608	1	Stable
ENSG00000162415	0.0073486	-0.501389	0.29	0.433	1	Stable	ZSWIM5		ENSG00000114993	0.0225938	0.298709	0.578	0.369	1	Stable	RTKN		ENSG00000150991	0.000182703	0.488982	0.964	0.976	1	Stable
ENSG00000135625	0.00734928	-0.626432	0.283	0.422	1	Stable	EGR4		ENSG00000079385	0.0226347	0.267017	0.233	0.108	1	Stable	CEACAM1		ENSG00000101222	0.000183436	0.37766	0.081	0.02	1	Stable
ENSG00000143819	0.00740697	0.348447	0.594	0.467	1	Stable	EPHX1		ENSG00000170502	0.0226404	-0.461862	0.5	0.649	1	Stable	NUDT9		ENSG00000181381	0.000184436	0.243545	0.153	0.057	1	Stable
ENSG00000121900	0.00742747	0.349688	0.768	0.633	1	Stable	TMEM54		ENSG00000070610	0.0226816	0.249603	0.444	0.288	1	Stable	GBA2		ENSG00000125868	0.000185371	0.397291	0.928	0.941	1	Stable
ENSG00000081051	0.00748355	-0.234963	0.112	0.222	1	Stable	AFP		ENSG00000170873	0.0227248	0.618016	0.644	0.505	1	Stable	MTSS1		ENSG00000265681	0.00018595	0.293482	0.991	0.988	1	Stable
ENSG00000010818	0.00748448	-0.809177	0.732	0.8	1	Stable	HIVEP2		ENSG00000151090	0.0227949	0.416647	0.778	0.604	1	Stable	THRB		ENSG00000129810	0.000187569	-0.38303	0.153	0.328	1	Stable
ENSG00000108395	0.00748609	-0.264238	0.877	0.933	1	Stable	TRIM37		ENSG00000104450	0.0228202	0.367797	0.611	0.441	1	Stable	SPAG1		ENSG00000244607	0.000187863	0.346731	0.378	0.211	1	Stable
ENSG00000088538	0.00749391	-0.693414	0.54	0.656	1	Stable	DOCK3		ENSG00000065978	0.0228214	-0.339158	0.844	0.892	1	Stable	YBX1		ENSG00000185989	0.000194158	0.301731	0.081	0.02	1	Stable
ENSG00000100994	0.0074991	0.323824	0.63	0.444	1	Stable	PYGB		ENSG00000108510	0.0228225	-0.347356	1	0.973	1	Stable	MED13		ENSG00000141564	0.000194162	-0.394929	0.595	0.754	1	Stable
ENSG00000007944	0.00750901	0.319431	0.728	0.633	1	Stable	MYLIP		ENSG00000133961	0.0228545	0.319454	0.844	0.685	1	Stable	NUMB		ENSG00000166833	0.000194423	0.959923	0.234	0.115	1	Stable
ENSG00000132823	0.00751182	0.300527	0.554	0.378	1	Stable	OSER1		ENSG00000198466	0.0228602	0.321254	0.6	0.441	1	Stable	ZNF587		ENSG00000257391	0.000195184	0.108419	0.09	0.024	1	Stable
ENSG00000164930	0.00751487	-0.359367	0.431	0.578	1	Stable	FZD6		ENSG00000157796	0.0228697	0.387438	0.356	0.216	1	Stable	WDR19		ENSG00000138092	0.000195359	-0.506075	0.198	0.359	1	Stable
ENSG00000204922	0.00753498	0.408425	0.576	0.422	1	Stable	UQCC3		ENSG00000255284	0.0228762	0.222965	0.178	0.072	1	Stable	GATD1-DT		ENSG00000082805	0.000197998	-0.33524	0.784	0.885	1	Stable
ENSG00000124802	0.00755301	0.400592	0.638	0.456	1	Stable	EEF1E1		ENSG00000146013	0.022905	-0.152027	0.011	0.081	1	Stable	GFRA3		ENSG00000171914	0.000198426	-0.570748	0.541	0.638	1	Stable
ENSG00000070718	0.00757106	-0.405047	0.286	0.433	1	Stable	AP3M2		ENSG00000093072	0.022905	-0.236198	0.011	0.081	1	Stable	ADA2		ENSG00000030419	0.00020161	-0.564419	0.811	0.876	1	Stable
ENSG00000114805	0.00757592	-0.330477	0.13	0.244	1	Stable	PLCH1		ENSG00000132530	0.023027	0.383287	0.256	0.126	1	Stable	XAF1		ENSG00000259345	0.000203592	0.909031	0.829	0.759	1	Stable
ENSG00000287972	0.00757705	-0.297193	0.083	0.178	1	Stable			ENSG00000108932	0.0230639	0.320988	0.3	0.162	1	Stable	SLC16A6		ENSG00000087074	0.00020445	0.366588	0.757	0.633	1	Stable
ENSG00000117724	0.00758478	-0.219937	0.192	0.333	1	Stable	CENPF		ENSG00000152767	0.0230925	0.426823	0.722	0.577	1	Stable	FARP1		ENSG00000186470	0.000205806	0.203971	0.144	0.052	1	Stable
ENSG00000148925	0.00759835	-0.397066	0.493	0.6	1	Stable	BTBD10		ENSG00000035681	0.0230999	-0.329971	0.156	0.288	1	Stable	NSMAF		ENSG00000235169	0.000207107	0.188343	0.099	0.029	1	Stable
ENSG00000213639	0.00761033	-0.316409	0.909	0.933	1	Stable	PPP1CB		ENSG00000104756	0.0231166	-0.442987	0.222	0.351	1	Stable	KCTD9		ENSG00000186153	0.000207332	-0.500261	0.757	0.876	1	Stable
ENSG00000189377	0.00761215	-0.251929	0.736	0.856	1	Stable	CXCL17		ENSG00000029993	0.0231567	-0.382151	0.378	0.514	1	Stable	HMGB3		ENSG00000166803	0.000207397	-0.605626	0.405	0.564	1	Stable
ENSG00000176170	0.0076454	-0.337816	0.181	0.3	1	Stable	SPHK1		ENSG00000168014	0.0231789	-0.585687	0.2	0.324	1	Stable	C2CD3		ENSG00000131149	0.000208231	-0.316527	0.748	0.898	1	Stable
ENSG00000137504	0.00765241	0.41376	0.486	0.356	1	Stable	CREBZF		ENSG00000146731	0.0231959	-0.457123	0.778	0.865	1	Stable	CCT6A		ENSG00000109929	0.000209269	0.319912	0.333	0.181	1	Stable
ENSG00000197712	0.00765483	0.329959	0.83	0.733	1	Stable	FAM114A1		ENSG00000140199	0.0232224	0.283265	0.289	0.153	1	Stable	SLC12A6		ENSG00000261235	0.000210657	-0.529059	0.27	0.443	1	Stable
ENSG00000160256	0.00766177	0.40917	0.453	0.3	1	Stable	SLX9		ENSG00000198502	0.0232961	-0.405617	0.011	0.081	1	Stable	HLA-DRB5		ENSG00000146963	0.000211251	-0.342422	0.847	0.918	1	Stable
ENSG00000134258	0.00771173	0.859636	0.116	0.022	1	Stable	VTCN1		ENSG00000172893	0.0233546	0.403818	0.544	0.414	1	Stable	DHCR7		ENSG00000175216	0.000214291	-0.353194	0.559	0.758	1	Stable
ENSG00000111850	0.00776155	-0.455022	0.214	0.333	1	Stable	SMIM8		ENSG00000125482	0.0233771	0.413849	0.533	0.369	1	Stable	TTF1		ENSG00000131018	0.000215047	0.243746	0.126	0.043	1	Stable
ENSG00000142867	0.00776213	0.364196	0.446	0.289	1	Stable	BCL10		ENSG00000151287	0.0234334	-0.460038	0.133	0.243	1	Stable	TEX30		ENSG00000102384	0.000215235	-0.424854	0.081	0.24	1	Stable
ENSG00000105821	0.00778112	0.238819	0.732	0.522	1	Stable	DNAJC2		ENSG00000164327	0.0234725	0.413471	0.789	0.667	1	Stable	RICTOR		ENSG00000170144	0.000216967	-0.29181	0.919	0.969	1	Stable
ENSG00000170485	0.00778706	0.268023	0.554	0.389	1	Stable	NPAS2		ENSG00000078018	0.023496	-0.798039	0.044	0.135	1	Stable	MAP2		ENSG00000105329	0.000217649	0.653958	0.396	0.253	1	Stable
ENSG00000196136	0.00780388	0.716758	0.696	0.578	1	Stable	SERPINA3		ENSG00000173207	0.0235285	-0.742386	0.511	0.595	1	Stable	CKS1B		ENSG00000258048	0.000219182	0.221368	0.135	0.048	1	Stable
ENSG00000109971	0.00782527	0.205156	0.967	0.967	1	Stable	HSPA8		ENSG00000112305	0.0236221	0.300628	0.767	0.613	1	Stable	SMAP1		ENSG00000080986	0.000219936	-0.40153	0.135	0.286	1	Stable
ENSG00000048544	0.00783883	0.377741	0.605	0.478	1	Stable	MRPS10		ENSG00000213139	0.023693	0.123966	0.089	0.018	1	Stable	CRYGS		ENSG00000198189	0.000222447	0.593685	0.432	0.273	1	Stable
ENSG00000139410	0.00785449	0.32165	0.315	0.178	1	Stable	SDSL		ENSG00000179082	0.023693	-0.21608	0.011	0.081	1	Stable	LINC02913		ENSG00000135913	0.000222689	-0.532288	0.468	0.608	1	Stable
ENSG00000258337	0.00789364	-0.234267	0.058	0.144	1	Stable			ENSG00000185862	0.023693	-0.243383	0.011	0.081	1	Stable	EVI2B		ENSG00000163935	0.000222823	-0.384402	0.568	0.714	1	Stable
ENSG00000160781	0.00790469	-0.34271	0.279	0.422	1	Stable	PAQR6		ENSG00000102977	0.0237148	0.3725	0.3	0.18	1	Stable	ACD		ENSG00000088543	0.000224167	0.116931	0.081	0.02	1	Stable
ENSG00000237686	0.0079306	-0.249394	0.014	0.067	1	Stable	SCIRT		ENSG00000182544	0.0237624	-0.295067	0.056	0.153	1	Stable	MFSD5		ENSG00000137628	0.00022491	0.299221	0.126	0.043	1	Stable
ENSG00000100401	0.00797523	0.264806	0.438	0.278	1	Stable	RANGAP1		ENSG00000109079	0.0239129	0.277012	0.489	0.342	1	Stable	TNFAIP1		ENSG00000117461	0.000226257	-0.542267	0.631	0.798	1	Stable
ENSG00000133424	0.00800341	0.470277	0.87	0.789	1	Stable	LARGE1		ENSG00000132471	0.023999	-0.545079	0.478	0.577	1	Stable	WBP2		ENSG00000205111	0.000228509	0.338843	0.234	0.109	1	Stable
ENSG00000126698	0.0080274	0.24691	0.717	0.556	1	Stable	DNAJC8		ENSG00000175931	0.0240163	0.311682	0.544	0.387	1	Stable	UBE2O		ENSG00000142541	0.000228579	0.314763	0.964	0.973	1	Stable
ENSG00000166323	0.00804827	0.119147	0.12	0.022	1	Stable	C11orf65		ENSG00000176771	0.0241467	0.46295	0.844	0.676	1	Stable	NCKAP5		ENSG00000035403	0.000229928	0.630144	0.595	0.476	1	Stable
ENSG00000068489	0.0080608	-0.389123	0.087	0.189	1	Stable	PRR11		ENSG00000099968	0.0241777	0.370233	0.367	0.225	1	Stable	BCL2L13		ENSG00000140534	0.000230987	-0.542681	0.099	0.247	1	Stable
ENSG00000153250	0.00806952	0.45173	0.793	0.711	1	Stable	RBMS1		ENSG00000164885	0.0242017	0.192218	0.322	0.189	1	Stable	CDK5		ENSG00000068078	0.000233621	-0.461952	0.288	0.433	1	Stable
ENSG00000110321	0.00809416	0.259847	0.891	0.8	1	Stable	EIF4G2		ENSG00000115762	0.0242157	0.455206	0.933	0.847	1	Stable	PLEKHB2		ENSG00000008256	0.00023495	-0.578363	0.441	0.586	1	Stable
ENSG00000197070	0.00810081	0.290211	0.877	0.744	1	Stable	ARRDC1		ENSG00000197798	0.0242251	0.347779	0.233	0.117	1	Stable	FAM118B		ENSG00000286109	0.000237107	0.126391	0.081	0.02	1	Stable
ENSG00000236869	0.00811155	-0.316419	0.065	0.156	1	Stable	ZKSCAN7-AS1		ENSG00000161040	0.0242736	-0.192106	0.133	0.27	1	Stable	FBXL13		ENSG00000155158	0.000237325	0.419155	0.288	0.148	1	Stable
ENSG00000177853	0.00816101	-0.483907	0.674	0.744	1	Stable	ZNF518A		ENSG00000182923	0.0242746	0.264293	0.478	0.324	1	Stable	CEP63		ENSG00000028137	0.000239594	0.144122	0.054	0.01	1	Stable
ENSG00000179918	0.0081826	0.397897	0.612	0.511	1	Stable	SEPHS2		ENSG00000107819	0.0242799	0.410368	0.244	0.126	1	Stable	SFXN3		ENSG00000163535	0.000240986	-0.591197	0.261	0.432	1	Stable
ENSG00000284959	0.00825329	0.252301	0.188	0.067	1	Stable			ENSG00000123416	0.0243394	-0.549352	0.833	0.91	1	Stable	TUBA1B		ENSG00000228716	0.000241611	-0.523969	0.432	0.57	1	Stable
ENSG00000116771	0.00831554	-0.12874	0.043	0.122	1	Stable	AGMAT		ENSG00000189159	0.0244254	-0.33157	0.856	0.955	1	Stable	JPT1		ENSG00000135829	0.000242319	-0.320721	0.928	0.933	1	Stable
ENSG00000213047	0.0083541	-0.472404	0.486	0.633	1	Stable	DENND1B		ENSG00000187775	0.0245045	-0.186119	0.011	0.081	1	Stable	DNAH17		ENSG00000107742	0.000242918	0.144499	0.054	0.01	1	Stable
ENSG00000151067	0.0083564	-0.88385	0.12	0.233	1	Stable	CACNA1C		ENSG00000155307	0.0245045	-0.370811	0.011	0.081	1	Stable	SAMSN1		ENSG00000172985	0.000246285	0.225351	0.054	0.01	1	Stable
ENSG00000205133	0.00839484	0.45747	0.5	0.367	1	Stable	TRIQK		ENSG00000107020	0.02452	0.486847	0.322	0.198	1	Stable	PLGRKT		ENSG00000231890	0.000246285	0.138944	0.054	0.01	1	Stable
ENSG00000188243	0.00839493	0.330688	0.717	0.567	1	Stable	COMMD6		ENSG00000143164	0.0245507	0.289112	0.9	0.694	1	Stable	DCAF6		ENSG00000188486	0.000246614	-0.614335	0.27	0.419	1	Stable
ENSG00000197888	0.00844033	0.376437	0.149	0.044	1	Stable	UGT2B17		ENSG00000112742	0.0245724	-0.540856	0.067	0.171	1	Stable	TTK		ENSG00000105373	0.000247426	0.474164	0.748	0.678	1	Stable
ENSG00000124228	0.00849005	0.290143	0.634	0.5	1	Stable	DDX27		ENSG00000280798	0.0245724	-0.269316	0.067	0.171	1	Stable	LINC00294		ENSG00000023330	0.000250797	0.563588	0.414	0.262	1	Stable
ENSG00000021355	0.00851798	0.384654	0.699	0.544	1	Stable	SERPINB1		ENSG00000188092	0.0246583	0.190037	0.467	0.279	1	Stable	GPR89B		ENSG00000134138	0.00025198	-0.420678	0.288	0.473	1	Stable
ENSG00000162174	0.00852106	0.271886	0.167	0.056	1	Stable	ASRGL1		ENSG00000118217	0.024674	0.672126	0.9	0.775	1	Stable	ATF6		ENSG00000266978	0.000253229	0.146859	0.072	0.017	1	Stable
ENSG00000183742	0.00853312	0.407604	0.779	0.633	1	Stable	MACC1		ENSG00000100991	0.0246921	0.487916	0.833	0.685	1	Stable	TRPC4AP		ENSG00000204054	0.000254119	0.498093	0.505	0.348	1	Stable
ENSG00000122952	0.0085454	-0.556688	0.174	0.3	1	Stable	ZWINT		ENSG00000204859	0.024744	0.343695	0.244	0.126	1	Stable	ZBTB48		ENSG00000104879	0.000254896	0.124412	0.054	0.01	1	Stable
ENSG00000151366	0.00860236	0.347563	0.888	0.722	1	Stable	NDUFC2		ENSG00000151693	0.0247603	0.39058	0.867	0.703	1	Stable	ASAP2		ENSG00000140396	0.000254909	-0.204803	0.802	0.901	1	Stable
ENSG00000117009	0.00863952	-0.28358	0.279	0.444	1	Stable	KMO		ENSG00000277632	0.0247637	-1.15152	0.022	0.099	1	Stable	CCL3		ENSG00000132436	0.000254923	-0.407659	0.045	0.173	1	Stable
ENSG00000023572	0.00865635	0.311871	0.511	0.344	1	Stable	GLRX2		ENSG00000119688	0.0247815	0.308378	0.311	0.189	1	Stable	ABCD4		ENSG00000172818	0.00025518	0.279144	0.198	0.087	1	Stable
ENSG00000117528	0.00866515	0.331876	0.58	0.422	1	Stable	ABCD3		ENSG00000160310	0.0248319	0.576165	0.567	0.459	1	Stable	PRMT2		ENSG00000156587	0.000255424	0.258527	0.261	0.128	1	Stable
ENSG00000065978	0.00868294	0.306626	0.931	0.844	1	Stable	YBX1		ENSG00000162104	0.0248375	0.427657	0.4	0.261	1	Stable	ADCY9		ENSG00000137547	0.000257364	-0.418435	0.342	0.518	1	Stable
ENSG00000148218	0.00876432	0.326027	0.275	0.144	1	Stable	ALAD		ENSG00000198746	0.0249552	-0.311624	0.078	0.189	1	Stable	GPATCH3		ENSG00000156113	0.00025738	0.735141	0.297	0.163	1	Stable
ENSG00000157514	0.00881513	0.411373	0.808	0.667	1	Stable	TSC22D3		ENSG00000179344	0.0249728	-0.818617	0.033	0.117	1	Stable	HLA-DQB1		ENSG00000216863	0.000259887	0.220152	0.063	0.013	1	Stable
ENSG00000237330	0.00888451	0.290233	0.181	0.067	1	Stable	RNF223		ENSG00000077152	0.0249817	-0.5121	0.322	0.45	1	Stable	UBE2T		ENSG00000115239	0.000261324	0.550035	0.784	0.71	1	Stable
ENSG00000101391	0.00891265	0.264957	0.511	0.344	1	Stable	CDK5RAP1		ENSG00000119711	0.025119	-0.488987	0.433	0.559	1	Stable	ALDH6A1		ENSG00000253408	0.000264609	0.189334	0.072	0.017	1	Stable
ENSG00000182093	0.00892918	0.26679	0.859	0.767	1	Stable	GET1		ENSG00000163875	0.0251614	0.265063	0.656	0.459	1	Stable	MEAF6		ENSG00000115760	0.000265163	-0.319677	0.937	0.981	1	Stable
ENSG00000229124	0.00893888	-0.204487	0.014	0.067	1	Stable	VIM-AS1		ENSG00000148950	0.0251917	0.628307	0.6	0.459	1	Stable	IMMP1L		ENSG00000186638	0.000265216	-0.243788	0.072	0.22	1	Stable
ENSG00000106153	0.00895589	0.255917	0.967	0.9	1	Stable	CHCHD2		ENSG00000159763	0.0251929	-1.08483	0.656	0.703	1	Stable	PIP		ENSG00000197620	0.000267135	0.426828	0.369	0.22	1	Stable
ENSG00000173846	0.00896016	0.225161	0.71	0.578	1	Stable	PLK3		ENSG00000152104	0.0252213	0.339727	0.222	0.108	1	Stable	PTPN14		ENSG00000171189	0.000267528	0.141148	0.072	0.017	1	Stable
ENSG00000248671	0.00901875	0.184489	0.094	0.011	1	Stable	ALG1L9P		ENSG00000166750	0.0252213	0.350571	0.222	0.108	1	Stable	SLFN5		ENSG00000167747	0.000267871	-0.524022	0.387	0.531	1	Stable
ENSG00000105373	0.00906832	0.299771	0.844	0.656	1	Stable	NOP53		ENSG00000259349	0.0252401	-0.456425	0.789	0.847	1	Stable	APPBP2-DT		ENSG00000198763	0.000270153	-0.215454	1	1	1	Stable
ENSG00000164961	0.00906839	0.489569	0.533	0.411	1	Stable	WASHC5		ENSG00000267772	0.0253328	-0.185592	0.967	0.937	1	Stable	LINC01999		ENSG00000181722	0.00027086	0.528525	0.73	0.591	1	Stable
ENSG00000145014	0.00908051	0.269986	0.406	0.256	1	Stable	TMEM44		ENSG00000138185	0.0253399	-0.169997	0.011	0.081	1	Stable	ENTPD1		ENSG00000122884	0.000272296	0.751258	0.712	0.583	1	Stable
ENSG00000035403	0.00909303	0.394686	0.764	0.656	1	Stable	VCL		ENSG00000116406	0.0254019	0.354118	0.722	0.55	1	Stable	EDEM3		ENSG00000171848	0.000272571	-1.04331	0.387	0.515	1	Stable
ENSG00000155313	0.00911375	0.234415	0.638	0.467	1	Stable	USP25		ENSG00000132017	0.0254607	-0.31686	0.111	0.225	1	Stable	DCAF15		ENSG00000144893	0.000274261	-0.484433	0.108	0.264	1	Stable
ENSG00000112110	0.0091459	0.402155	0.659	0.522	1	Stable	MRPL18		ENSG00000101474	0.0254787	0.308036	0.667	0.532	1	Stable	APMAP		ENSG00000105372	0.000274811	0.338571	1	0.992	1	Stable
ENSG00000223764	0.00915748	-0.296012	0.156	0.278	1	Stable	LINC02593		ENSG00000074527	0.0255303	0.288706	0.6	0.459	1	Stable	NTN4		ENSG00000119801	0.000278143	0.518662	0.766	0.682	1	Stable
ENSG00000116478	0.00917645	0.316553	0.471	0.333	1	Stable	HDAC1		ENSG00000174886	0.0255647	-0.339294	0.844	0.883	1	Stable	NDUFA11		ENSG00000145425	0.000280341	0.350369	0.982	0.993	1	Stable
ENSG00000003096	0.00920671	0.509463	0.21	0.089	1	Stable	KLHL13		ENSG00000104823	0.025578	-0.374137	0.8	0.865	1	Stable	ECH1		ENSG00000267772	0.000281722	-0.687844	0.937	0.985	1	Stable
ENSG00000162078	0.00928494	0.425305	0.812	0.689	1	Stable	ZG16B		ENSG00000115484	0.0256258	-0.316996	0.878	0.955	1	Stable	CCT4		ENSG00000145833	0.000282785	-0.238739	0.802	0.886	1	Stable
ENSG00000173064	0.00930086	-0.277316	0.793	0.911	1	Stable	HECTD4		ENSG00000033627	0.0256694	0.487328	0.378	0.243	1	Stable	ATP6V0A1		ENSG00000104324	0.000282836	0.167312	0.063	0.013	1	Stable
ENSG00000171848	0.00933733	-0.866433	0.123	0.233	1	Stable	RRM2		ENSG00000164749	0.0256834	0.173962	0.267	0.135	1	Stable	HNF4G		ENSG00000101417	0.000283109	-0.48562	0.288	0.444	1	Stable
ENSG00000105993	0.0093407	0.352947	0.971	0.922	1	Stable	DNAJB6		ENSG00000113387	0.0257131	0.35217	0.922	0.928	1	Stable	SUB1		ENSG00000160563	0.00028434	-0.45783	0.423	0.59	1	Stable
ENSG00000285437	0.009377	-0.33623	0.696	0.811	1	Stable	POLR2J3		ENSG00000253485	0.0257254	0.271806	0.067	0.009	1	Stable	PCDHGA5		ENSG00000010292	0.000284797	-0.500556	0.333	0.492	1	Stable
ENSG00000213445	0.00939539	0.33849	0.42	0.278	1	Stable	SIPA1		ENSG00000179698	0.0257254	0.176166	0.067	0.009	1	Stable	WDR97		ENSG00000145741	0.0002849	0.325421	0.973	0.968	1	Stable
ENSG00000108344	0.00940569	0.320548	0.514	0.367	1	Stable	PSMD3		ENSG00000225806	0.0257254	0.174619	0.067	0.009	1	Stable			ENSG00000138744	0.000288088	-0.43457	0.378	0.544	1	Stable
ENSG00000233493	0.00942699	0.31485	0.801	0.622	1	Stable	TMEM238		ENSG00000171608	0.0257957	-0.122494	0	0.054	1	Stable	PIK3CD		ENSG00000106404	0.000290574	0.250624	0.315	0.164	1	Stable
ENSG00000151348	0.00943057	-0.361838	0.558	0.656	1	Stable	EXT2		ENSG00000134242	0.0257957	-0.161051	0	0.054	1	Stable	PTPN22		ENSG00000163898	0.000290996	0.530026	0.369	0.219	1	Stable
ENSG00000105559	0.00943952	0.356384	0.149	0.044	1	Stable	PLEKHA4		ENSG00000235575	0.0257957	-0.130294	0	0.054	1	Stable			ENSG00000051825	0.00029185	-0.59781	0.459	0.593	1	Stable
ENSG00000101152	0.00944142	-0.233856	0.779	0.856	1	Stable	DNAJC5		ENSG00000130561	0.0257957	-0.223265	0	0.054	1	Stable	SAG		ENSG00000140403	0.000292563	-0.672267	0.685	0.792	1	Stable
ENSG00000145779	0.00946309	0.890209	0.449	0.344	1	Stable	TNFAIP8		ENSG00000174946	0.0257957	-0.19694	0	0.054	1	Stable	GPR171		ENSG00000072736	0.000294434	-0.40225	0.568	0.71	1	Stable
ENSG00000173465	0.00946688	0.423394	0.464	0.333	1	Stable	ZNRD2		ENSG00000185477	0.0257957	-0.170657	0	0.054	1	Stable	GPRIN3		ENSG00000152253	0.000296595	-0.673788	0.171	0.322	1	Stable
ENSG00000106537	0.00958784	0.278031	0.935	0.844	1	Stable	TSPAN13		ENSG00000287263	0.0257957	-0.11308	0	0.054	1	Stable			ENSG00000185043	0.000299675	0.557181	0.856	0.817	1	Stable
ENSG00000102882	0.0095904	0.307859	0.438	0.3	1	Stable	MAPK3		ENSG00000246859	0.0257957	-0.123643	0	0.054	1	Stable	STARD4-AS1		ENSG00000185532	0.000300042	0.899989	0.36	0.217	1	Stable
ENSG00000218739	0.00967322	-0.381466	0.5	0.6	1	Stable	CEBPZOS		ENSG00000043462	0.0257957	-0.338652	0	0.054	1	Stable	LCP2		ENSG00000155366	0.000300599	0.448696	0.802	0.723	1	Stable
ENSG00000004766	0.00968893	0.260922	0.464	0.344	1	Stable	VPS50		ENSG00000204482	0.0257957	-0.206067	0	0.054	1	Stable	LST1		ENSG00000131171	0.000302207	-0.314036	0.919	0.983	1	Stable
ENSG00000179388	0.00971278	0.474333	0.612	0.422	1	Stable	EGR3		ENSG00000057657	0.0257957	-0.255197	0	0.054	1	Stable	PRDM1		ENSG00000132570	0.000302721	-0.503429	0.351	0.521	1	Stable
ENSG00000139517	0.00980265	-0.497492	0.779	0.833	1	Stable	LNX2		ENSG00000175003	0.0257957	-0.272452	0	0.054	1	Stable	SLC22A1		ENSG00000154978	0.000303655	-0.450991	0.712	0.783	1	Stable
ENSG00000164684	0.00984502	-0.618152	0.471	0.589	1	Stable	ZNF704		ENSG00000085662	0.0257957	-0.147417	0	0.054	1	Stable	AKR1B1		ENSG00000105701	0.000304173	0.399339	0.847	0.78	1	Stable
ENSG00000250305	0.00984869	0.384223	0.221	0.1	1	Stable	TRMT9B		ENSG00000137101	0.0257957	-0.121586	0	0.054	1	Stable	CD72		ENSG00000196074	0.000304816	-0.601769	0.486	0.603	1	Stable
ENSG00000159479	0.0098586	0.358123	0.464	0.333	1	Stable	MED8		ENSG00000077420	0.0257957	-0.267484	0	0.054	1	Stable	APBB1IP		ENSG00000119655	0.000306533	0.65013	0.577	0.477	1	Stable
ENSG00000066651	0.00986016	-0.432262	0.543	0.667	1	Stable	TRMT11		ENSG00000130592	0.0257957	-0.165061	0	0.054	1	Stable	LSP1		ENSG00000138182	0.000307184	-0.585178	0.297	0.466	1	Stable
ENSG00000287886	0.00995168	-0.10218	0.051	0.133	1	Stable			ENSG00000134548	0.0257957	-0.199944	0	0.054	1	Stable	SPX		ENSG00000178125	0.000307384	0.662295	0.081	0.021	1	Stable
ENSG00000165661	0.00997916	-0.195001	0.13	0.244	1	Stable	QSOX2		ENSG00000169508	0.0257957	-0.206031	0	0.054	1	Stable	GPR183		ENSG00000235257	0.000307838	-0.492888	0.099	0.243	1	Stable
ENSG00000197930	0.00998201	-0.731335	0.591	0.689	1	Stable	ERO1A		ENSG00000259291	0.0257957	-0.153873	0	0.054	1	Stable	ZNF710-AS1		ENSG00000080824	0.000312669	-0.265859	1	0.998	1	Stable
ENSG00000117411	0.0100129	0.274699	0.275	0.144	1	Stable	B4GALT2		ENSG00000261118	0.0257957	-0.122078	0	0.054	1	Stable			ENSG00000166106	0.000313978	-0.590538	0.081	0.217	1	Stable
ENSG00000148303	0.0100199	0.270197	1	0.989	1	Stable	RPL7A		ENSG00000172232	0.0257957	-0.134496	0	0.054	1	Stable	AZU1		ENSG00000109084	0.000314519	-0.506488	0.477	0.631	1	Stable
ENSG00000135114	0.0100547	-0.37569	0.149	0.267	1	Stable	OASL		ENSG00000100422	0.0257957	-0.110479	0	0.054	1	Stable	CERK		ENSG00000253125	0.00031574	0.542499	0.117	0.039	1	Stable
ENSG00000174917	0.0100895	0.307907	0.848	0.656	1	Stable	MICOS13		ENSG00000079482	0.02595	0.18849	0.5	0.315	1	Stable	OPHN1		ENSG00000139263	0.000317478	-0.483554	0.18	0.344	1	Stable
ENSG00000265907	0.0101136	-0.308427	0.04	0.111	1	Stable			ENSG00000172081	0.0259814	0.295438	0.411	0.279	1	Stable	MOB3A		ENSG00000175322	0.000317544	-0.567595	0.126	0.267	1	Stable
ENSG00000117419	0.0101231	0.381829	0.54	0.4	1	Stable	ERI3		ENSG00000175390	0.0259848	-0.391124	0.544	0.685	1	Stable	EIF3F		ENSG00000115641	0.00032229	0.478098	0.676	0.571	1	Stable
ENSG00000196116	0.010138	0.30558	0.341	0.2	1	Stable	TDRD7		ENSG00000198901	0.0259984	-0.86504	0.211	0.333	1	Stable	PRC1		ENSG00000186260	0.000324093	-0.403928	0.613	0.764	1	Stable
ENSG00000177380	0.0101866	0.310508	0.203	0.089	1	Stable	PPFIA3		ENSG00000196715	0.0260471	0.279593	0.689	0.541	1	Stable	VKORC1L1		ENSG00000172139	0.000328436	0.321513	0.243	0.116	1	Stable
ENSG00000159063	0.010194	0.364405	0.431	0.289	1	Stable	ALG8		ENSG00000166171	0.0261075	-0.479898	0.489	0.631	1	Stable	DPCD		ENSG00000051128	0.000330642	0.470736	0.396	0.246	1	Stable
ENSG00000198929	0.010206	0.169496	0.819	0.7	1	Stable	NOS1AP		ENSG00000169981	0.0261084	-0.390449	0.089	0.198	1	Stable	ZNF35		ENSG00000143493	0.000333492	-0.483316	0.405	0.549	1	Stable
ENSG00000111540	0.0102611	0.408124	0.551	0.433	1	Stable	RAB5B		ENSG00000189367	0.0261535	0.249738	0.1	0.027	1	Stable	KIAA0408		ENSG00000009413	0.000335368	-0.373037	0.685	0.808	1	Stable
ENSG00000163013	0.0103236	-0.409388	0.239	0.367	1	Stable	FBXO41		ENSG00000168209	0.0261756	-0.689455	0.267	0.396	1	Stable	DDIT4		ENSG00000163714	0.000339873	-0.273277	0.775	0.842	1	Stable
ENSG00000183844	0.0103265	0.62711	0.714	0.644	1	Stable	FAM3B		ENSG00000173812	0.0262302	-0.285189	0.956	0.973	1	Stable	EIF1		ENSG00000125319	0.000341579	-0.549028	0.153	0.3	1	Stable
ENSG00000110400	0.0103842	0.421124	0.388	0.244	1	Stable	NECTIN1		ENSG00000135324	0.0262391	0.202357	0.067	0.009	1	Stable	MRAP2		ENSG00000231107	0.000342392	0.216051	0.081	0.021	1	Stable
ENSG00000145819	0.0103951	0.247562	0.562	0.411	1	Stable	ARHGAP26		ENSG00000229474	0.0262391	0.21327	0.067	0.009	1	Stable	PATL2		ENSG00000011376	0.00034394	-0.535754	0.333	0.485	1	Stable
ENSG00000160310	0.0103987	0.165777	0.757	0.567	1	Stable	PRMT2		ENSG00000141574	0.0262391	0.147616	0.067	0.009	1	Stable	SECTM1		ENSG00000196482	0.000344574	0.669053	0.297	0.162	1	Stable
ENSG00000147677	0.010415	0.286117	0.949	0.889	1	Stable	EIF3H		ENSG00000287943	0.0262391	0.150479	0.067	0.009	1	Stable			ENSG00000091164	0.000350467	0.340352	0.874	0.823	1	Stable
ENSG00000115963	0.0104288	0.505954	0.688	0.567	1	Stable	RND3		ENSG00000185803	0.0262781	0.347205	0.589	0.459	1	Stable	SLC52A2		ENSG00000131374	0.000351772	-0.561346	0.712	0.789	1	Stable
ENSG00000178035	0.0104329	0.327013	0.783	0.644	1	Stable	IMPDH2		ENSG00000274020	0.0263929	-0.589545	0.733	0.766	1	Stable	LINC01138		ENSG00000185551	0.000352809	-0.390394	0.586	0.761	1	Stable
ENSG00000221978	0.0104884	0.343231	0.493	0.356	1	Stable	CCNL2		ENSG00000196187	0.0263929	0.334894	0.822	0.694	1	Stable	TMEM63A		ENSG00000103995	0.00035308	-0.745781	0.252	0.392	1	Stable
ENSG00000115020	0.0105034	0.358463	0.5	0.378	1	Stable	PIKFYVE		ENSG00000143409	0.0264201	0.156029	0.378	0.225	1	Stable	MINDY1		ENSG00000147548	0.000354636	-0.316623	0.784	0.907	1	Stable
ENSG00000061987	0.0105152	-0.352202	0.822	0.878	1	Stable	MON2		ENSG00000059378	0.0264327	0.289714	0.4	0.252	1	Stable	PARP12		ENSG00000162607	0.000358969	-0.525488	0.279	0.422	1	Stable
ENSG00000071082	0.0105968	0.264731	0.899	0.811	1	Stable	RPL31		ENSG00000100890	0.0264931	0.307069	0.578	0.414	1	Stable	PRORP		ENSG00000176148	0.000363445	-0.433618	0.324	0.517	1	Stable
ENSG00000213123	0.0105977	-0.288388	0.438	0.567	1	Stable	DYNLT2B		ENSG00000082512	0.0265043	0.33471	0.578	0.405	1	Stable	TRAF5		ENSG00000162191	0.000367813	0.475818	0.559	0.426	1	Stable
ENSG00000168398	0.0106386	0.315904	0.221	0.1	1	Stable	BDKRB2		ENSG00000151503	0.026516	-0.362503	0.2	0.333	1	Stable	NCAPD3		ENSG00000263618	0.000368063	-0.52496	0.09	0.238	1	Stable
ENSG00000010278	0.0106862	0.278782	0.989	0.922	1	Stable	CD9		ENSG00000145882	0.0266686	0.273762	0.156	0.063	1	Stable	PCYOX1L		ENSG00000110328	0.000369294	0.62773	0.36	0.21	1	Stable
ENSG00000096872	0.0107404	0.219251	0.362	0.211	1	Stable	IFT74		ENSG00000180818	0.026675	0.25792	0.456	0.306	1	Stable	HOXC10		ENSG00000237781	0.000372342	0.350778	0.351	0.203	1	Stable
ENSG00000241168	0.0107676	0.344431	0.069	0	1	Stable			ENSG00000157456	0.026685	-0.71976	0.156	0.27	1	Stable	CCNB2		ENSG00000115758	0.000377072	-0.298406	0.559	0.715	1	Stable
ENSG00000276564	0.0107676	0.129651	0.069	0	1	Stable			ENSG00000117592	0.0266929	-0.378252	0.822	0.892	1	Stable	PRDX6		ENSG00000181544	0.000377312	-0.475977	0.117	0.26	1	Stable
ENSG00000064195	0.0107676	0.18173	0.069	0	1	Stable	DLX3		ENSG00000223387	0.0267617	0.156099	0.067	0.009	1	Stable	LINC02068		ENSG00000053524	0.000377422	0.179923	0.081	0.021	1	Stable
ENSG00000131238	0.0107774	0.399008	0.5	0.367	1	Stable	PPT1		ENSG00000286478	0.0267617	0.175642	0.067	0.009	1	Stable			ENSG00000249679	0.000379258	0.194983	0.081	0.021	1	Stable
ENSG00000118898	0.0108	0.310625	0.348	0.2	1	Stable	PPL		ENSG00000239920	0.0267617	0.173232	0.067	0.009	1	Stable			ENSG00000231312	0.000381612	0.615501	0.64	0.534	1	Stable
ENSG00000143479	0.0108484	0.304643	0.188	0.078	1	Stable	DYRK3		ENSG00000175728	0.0267617	0.317227	0.067	0.009	1	Stable	LINC02873		ENSG00000100836	0.000383039	-0.264881	0.676	0.805	1	Stable
ENSG00000137843	0.0108749	-0.121272	0.065	0.156	1	Stable	PAK6		ENSG00000143412	0.0269345	0.277391	0.233	0.117	1	Stable	ANXA9		ENSG00000095739	0.000389835	-0.358403	0.721	0.885	1	Stable
ENSG00000218416	0.0108767	0.386999	0.649	0.478	1	Stable	GPC1-AS1		ENSG00000271503	0.0270532	-0.390027	0.022	0.099	1	Stable	CCL5		ENSG00000083720	0.000390785	-0.433309	0.459	0.572	1	Stable
ENSG00000095139	0.0108985	0.298171	0.725	0.544	1	Stable	ARCN1		ENSG00000113494	0.0271377	0.489076	0.622	0.459	1	Stable	PRLR		ENSG00000135048	0.000392182	0.59778	0.676	0.563	1	Stable
ENSG00000114030	0.0109686	0.236834	0.736	0.633	1	Stable	KPNA1		ENSG00000100354	0.0272259	-0.395222	0.8	0.82	1	Stable	TNRC6B		ENSG00000224905	0.000392291	-0.584125	0.234	0.387	1	Stable
ENSG00000229618	0.0110345	-0.47653	0.612	0.778	1	Stable			ENSG00000070614	0.0272807	0.224194	0.311	0.171	1	Stable	NDST1		ENSG00000168280	0.000392797	0.338752	0.09	0.026	1	Stable
ENSG00000197766	0.0110595	0.430731	0.507	0.378	1	Stable	CFD		ENSG00000186160	0.0272932	0.193196	0.067	0.009	1	Stable	CYP4Z1		ENSG00000161040	0.000393176	0.397399	0.27	0.135	1	Stable
ENSG00000136261	0.01109	0.400911	0.808	0.722	1	Stable	BZW2		ENSG00000008196	0.0272932	0.203739	0.067	0.009	1	Stable	TFAP2B		ENSG00000163491	0.00039347	0.74703	0.27	0.144	1	Stable
ENSG00000124145	0.011122	0.409557	0.717	0.544	1	Stable	SDC4		ENSG00000185658	0.0273211	0.266721	0.989	0.973	1	Stable	BRWD1		ENSG00000101773	0.00039585	-0.595285	0.261	0.404	1	Stable
ENSG00000276085	0.0111287	-0.231899	0.022	0.078	1	Stable	CCL3L1		ENSG00000184743	0.0273907	0.214897	0.5	0.351	1	Stable	ATL3		ENSG00000178999	0.000397331	-0.5937	0.18	0.342	1	Stable
ENSG00000074266	0.0111321	0.241957	0.243	0.111	1	Stable	EED		ENSG00000169136	0.0274056	-0.599779	0.411	0.514	1	Stable	ATF5		ENSG00000169715	0.000404121	-0.565841	0.748	0.843	1	Stable
ENSG00000240401	0.0111546	0.250637	0.127	0.033	1	Stable			ENSG00000108961	0.0274668	-0.304127	0.111	0.225	1	Stable	RANGRF		ENSG00000164713	0.000404267	0.521798	0.748	0.697	1	Stable
ENSG00000127666	0.0111601	0.40644	0.612	0.489	1	Stable	TICAM1		ENSG00000114650	0.0274689	0.276462	0.544	0.369	1	Stable	SCAP		ENSG00000150459	0.000405517	0.452678	0.811	0.755	1	Stable
ENSG00000259589	0.0111624	0.281535	0.091	0.011	1	Stable			ENSG00000263956	0.0275072	0.374787	0.444	0.297	1	Stable	NBPF11		ENSG00000111816	0.000407331	0.531703	0.441	0.295	1	Stable
ENSG00000176018	0.0112193	0.428686	0.446	0.3	1	Stable	LYSMD3		ENSG00000119403	0.0275376	-0.650109	0.2	0.315	1	Stable	PHF19		ENSG00000164587	0.000409105	0.307276	0.982	0.986	1	Stable
ENSG00000107560	0.0112313	0.17045	0.199	0.078	1	Stable	RAB11FIP2		ENSG00000271727	0.0276209	0.386123	0.333	0.189	1	Stable			ENSG00000167325	0.00040952	-0.591449	0.27	0.417	1	Stable
ENSG00000139970	0.0112449	0.212969	0.091	0.011	1	Stable	RTN1		ENSG00000087086	0.0276479	-1.16022	0.922	0.955	1	Stable	FTL		ENSG00000113318	0.000410663	-0.455888	0.441	0.584	1	Stable
ENSG00000151883	0.0112801	-0.66744	0.149	0.256	1	Stable	PARP8		ENSG00000258551	0.0276831	0.542376	0.267	0.144	1	Stable	CRAT37		ENSG00000008277	0.000411191	-0.579714	0.216	0.375	1	Stable
ENSG00000197601	0.0112895	-0.357027	0.714	0.789	1	Stable	FAR1		ENSG00000173372	0.0277885	-1.21397	0.033	0.117	1	Stable	C1QA		ENSG00000267107	0.000419809	0.110871	0.081	0.021	1	Stable
ENSG00000129484	0.0113223	-0.375082	0.207	0.333	1	Stable	PARP2		ENSG00000287916	0.0278338	0.19198	0.067	0.009	1	Stable			ENSG00000121152	0.000423625	-0.64032	0.171	0.31	1	Stable
ENSG00000162402	0.0113398	0.541717	0.525	0.378	1	Stable	USP24		ENSG00000287104	0.0278338	0.125227	0.067	0.009	1	Stable			ENSG00000138185	0.000427978	0.166406	0.081	0.021	1	Stable
ENSG00000134285	0.0113414	0.437208	0.464	0.356	1	Stable	FKBP11		ENSG00000164972	0.0278338	0.114123	0.067	0.009	1	Stable	C9orf24		ENSG00000149346	0.000429594	-0.374364	0.477	0.631	1	Stable
ENSG00000186714	0.0113918	-0.611822	0.25	0.389	1	Stable	CCDC73		ENSG00000264672	0.0278338	0.247871	0.067	0.009	1	Stable	SEPTIN4-AS1		ENSG00000118242	0.000429709	0.436131	0.432	0.292	1	Stable
ENSG00000225377	0.0114204	-0.242789	0.145	0.267	1	Stable	NRSN2-AS1		ENSG00000282951	0.0278338	0.11628	0.067	0.009	1	Stable			ENSG00000196834	0.000429974	-0.43718	0.658	0.786	1	Stable
ENSG00000135926	0.0114751	0.41291	0.33	0.211	1	Stable	TMBIM1		ENSG00000170242	0.0278747	0.235986	0.822	0.649	1	Stable	USP47		ENSG00000111247	0.000437685	-0.493424	0.162	0.324	1	Stable
ENSG00000259345	0.011485	-0.530481	0.895	0.922	1	Stable			ENSG00000075407	0.0279489	0.328265	0.522	0.36	1	Stable	ZNF37A		ENSG00000175455	0.000438401	-0.554346	0.55	0.671	1	Stable
ENSG00000150593	0.0115023	0.266375	0.674	0.544	1	Stable	PDCD4		ENSG00000134644	0.027995	0.256388	0.911	0.748	1	Stable	PUM1		ENSG00000144136	0.000440504	-0.63943	0.649	0.785	1	Stable
ENSG00000116809	0.0116207	-0.247127	0.203	0.333	1	Stable	ZBTB17		ENSG00000197756	0.0280012	-0.34116	0.944	0.955	1	Stable	RPL37A		ENSG00000153044	0.000444612	-0.282434	0.207	0.359	1	Stable
ENSG00000135924	0.0116332	0.330589	0.438	0.3	1	Stable	DNAJB2		ENSG00000181652	0.0280649	-0.415751	0.1	0.216	1	Stable	ATG9B		ENSG00000156170	0.000445301	-0.493329	0.64	0.777	1	Stable
ENSG00000123411	0.0116667	-0.192467	0.116	0.222	1	Stable	IKZF4		ENSG00000011243	0.0281013	0.457253	0.656	0.523	1	Stable	AKAP8L		ENSG00000283538	0.000446515	0.394031	0.252	0.129	1	Stable
ENSG00000106069	0.0117107	-0.163021	0.022	0.078	1	Stable	CHN2		ENSG00000116977	0.0281495	0.502799	0.644	0.523	1	Stable	LGALS8		ENSG00000146247	0.000446894	-0.357691	0.757	0.862	1	Stable
ENSG00000167202	0.0117141	0.316546	0.366	0.233	1	Stable	TBC1D2B		ENSG00000010810	0.028159	-1.02298	0.033	0.117	1	Stable	FYN		ENSG00000198176	0.00044759	-0.453621	0.288	0.444	1	Stable
ENSG00000106605	0.0117501	0.275939	0.721	0.6	1	Stable	BLVRA		ENSG00000244041	0.0282186	0.179796	0.1	0.027	1	Stable	LINC01011		ENSG00000105855	0.000447952	0.708819	0.126	0.046	1	Stable
ENSG00000171236	0.011758	0.786151	0.297	0.189	1	Stable	LRG1		ENSG00000124251	0.0282186	0.208298	0.1	0.027	1	Stable	TP53TG5		ENSG00000197771	0.000455404	-0.42599	0.324	0.475	1	Stable
ENSG00000184304	0.0117633	-0.368994	0.109	0.211	1	Stable	PRKD1		ENSG00000135480	0.0282659	-0.415548	0.922	0.982	1	Stable	KRT7		ENSG00000287595	0.000458589	0.166386	0.072	0.018	1	Stable
ENSG00000281991	0.0117653	0.37449	0.707	0.6	1	Stable	TMEM265		ENSG00000284906	0.02831	-0.553016	0.078	0.18	1	Stable			ENSG00000157873	0.000460277	0.382703	0.27	0.144	1	Stable
ENSG00000104870	0.0117773	0.416487	0.391	0.256	1	Stable	FCGRT		ENSG00000188997	0.0283836	0.122562	0.067	0.009	1	Stable	KCTD21		ENSG00000196876	0.000464877	-0.536386	0.117	0.261	1	Stable
ENSG00000160963	0.0117832	-0.116188	0.011	0.056	1	Stable	COL26A1		ENSG00000172554	0.0284333	0.723267	0.267	0.144	1	Stable	SNTG2		ENSG00000148660	0.000465704	-0.410417	0.351	0.493	1	Stable
ENSG00000214719	0.0117997	-0.466859	0.413	0.511	1	Stable			ENSG00000143256	0.028481	-0.282137	0.756	0.829	1	Stable	PFDN2		ENSG00000108443	0.000466488	-0.283698	0.919	0.988	1	Stable
ENSG00000127445	0.0118147	0.189915	0.736	0.611	1	Stable	PIN1		ENSG00000171206	0.0285486	-0.365442	0.356	0.486	1	Stable	TRIM8		ENSG00000234127	0.000468159	-0.396607	0.55	0.684	1	Stable
ENSG00000137710	0.0118371	0.202673	0.091	0.011	1	Stable	RDX		ENSG00000236017	0.0286481	0.153174	0.1	0.027	1	Stable	ASMTL-AS1		ENSG00000112715	0.000468662	0.731356	0.721	0.583	1	Stable
ENSG00000085511	0.0118477	0.576609	0.616	0.489	1	Stable	MAP3K4		ENSG00000042317	0.028655	0.396198	0.244	0.135	1	Stable	SPATA7		ENSG00000079819	0.000471814	-0.42668	0.369	0.565	1	Stable
ENSG00000185896	0.0118869	0.323211	0.721	0.6	1	Stable	LAMP1		ENSG00000103067	0.0288638	0.309986	0.456	0.306	1	Stable	ESRP2		ENSG00000185507	0.000473713	0.475373	0.369	0.22	1	Stable
ENSG00000258484	0.0118878	-0.289804	0.199	0.322	1	Stable	SPESP1		ENSG00000287117	0.0289238	0.613756	0.233	0.126	1	Stable			ENSG00000143545	0.00047576	0.422223	0.838	0.834	1	Stable
ENSG00000253535	0.0119357	-0.116722	0.011	0.056	1	Stable	ADAM7-AS1		ENSG00000142197	0.0289289	0.333238	0.567	0.405	1	Stable	DOP1B		ENSG00000136888	0.000478649	0.224826	0.964	0.942	1	Stable
ENSG00000099860	0.0119439	0.596484	0.659	0.511	1	Stable	GADD45B		ENSG00000246363	0.0289427	0.162367	0.067	0.009	1	Stable	LINC02458		ENSG00000198918	0.000479492	0.31138	0.973	0.981	1	Stable
ENSG00000124091	0.0120155	-0.30661	0.13	0.233	1	Stable	GCNT7		ENSG00000064666	0.0290191	0.347718	0.322	0.189	1	Stable	CNN2		ENSG00000074416	0.000479993	0.428327	0.243	0.127	1	Stable
ENSG00000021762	0.0120363	0.247075	0.341	0.189	1	Stable	OSBPL5		ENSG00000135773	0.0290658	0.332575	0.233	0.117	1	Stable	CAPN9		ENSG00000145623	0.000480448	0.173195	0.072	0.018	1	Stable
ENSG00000164258	0.0120372	-0.220049	0.804	0.878	1	Stable	NDUFS4		ENSG00000178222	0.0290832	0.506718	0.1	0.027	1	Stable	RNF212		ENSG00000184357	0.000482176	-0.649862	0.099	0.24	1	Stable
ENSG00000283674	0.0120763	-0.608926	0.257	0.378	1	Stable			ENSG00000113068	0.0291671	0.356006	0.622	0.459	1	Stable	PFDN1		ENSG00000002822	0.000484751	-0.467099	0.414	0.548	1	Stable
ENSG00000180891	0.0121326	0.273483	0.67	0.556	1	Stable	CUEDC1		ENSG00000132950	0.0291722	0.361911	0.456	0.315	1	Stable	ZMYM5		ENSG00000111731	0.000488184	-0.50333	0.387	0.543	1	Stable
ENSG00000126858	0.0121688	-0.356871	0.482	0.6	1	Stable	RHOT1		ENSG00000183323	0.0292069	0.269834	0.722	0.495	1	Stable	CCDC125		ENSG00000145349	0.000491702	-0.323435	0.766	0.898	1	Stable
ENSG00000078674	0.0121754	-0.377069	0.848	0.922	1	Stable	PCM1		ENSG00000146701	0.029215	-0.35252	0.811	0.901	1	Stable	MDH2		ENSG00000122644	0.000495304	0.47574	0.414	0.258	1	Stable
ENSG00000267055	0.0121801	0.20326	0.109	0.022	1	Stable			ENSG00000123159	0.0294537	0.366543	0.633	0.45	1	Stable	GIPC1		ENSG00000105929	0.000496684	0.163631	0.063	0.014	1	Stable
ENSG00000182378	0.0121846	-0.194273	0.076	0.167	1	Stable	PLCXD1		ENSG00000103035	0.0294849	0.222228	0.789	0.694	1	Stable	PSMD7		ENSG00000276644	0.000499232	-0.319148	0.505	0.67	1	Stable
ENSG00000167815	0.0121852	0.195461	0.938	0.811	1	Stable	PRDX2		ENSG00000188687	0.0295862	0.328322	0.222	0.117	1	Stable	SLC4A5		ENSG00000129465	0.000501	0.117752	0.09	0.026	1	Stable
ENSG00000164742	0.0122509	0.827497	0.373	0.256	1	Stable	ADCY1		ENSG00000236830	0.0295889	0.300891	0.689	0.477	1	Stable	CBR3-AS1		ENSG00000165338	0.000502265	-0.516855	0.243	0.392	1	Stable
ENSG00000196284	0.0122644	0.428431	0.507	0.367	1	Stable	SUPT3H		ENSG00000159231	0.0296713	0.66129	0.378	0.252	1	Stable	CBR3		ENSG00000171435	0.000503216	-0.520598	0.144	0.297	1	Stable
ENSG00000180817	0.0122743	0.256238	0.971	0.889	1	Stable	PPA1		ENSG00000229043	0.0296839	-0.176786	0.033	0.117	1	Stable	ZFAND2A-DT		ENSG00000139163	0.000505476	-0.542668	0.739	0.81	1	Stable
ENSG00000144452	0.0122783	-0.525433	0.446	0.578	1	Stable	ABCA12		ENSG00000213347	0.0297226	-0.334503	0.133	0.252	1	Stable	MXD3		ENSG00000225269	0.000508046	0.161525	0.063	0.014	1	Stable
ENSG00000151651	0.0122791	-0.389385	0.145	0.256	1	Stable	ADAM8		ENSG00000184205	0.0297226	-0.283651	0.133	0.252	1	Stable	TSPYL2		ENSG00000006634	0.00051103	-0.574346	0.55	0.666	1	Stable
ENSG00000117410	0.0123105	0.331705	0.928	0.8	1	Stable	ATP6V0B		ENSG00000165181	0.029746	0.28781	0.211	0.099	1	Stable	SHOC1		ENSG00000175003	0.000511361	0.237555	0.054	0.011	1	Stable
ENSG00000155962	0.0123216	-0.200515	0.047	0.122	1	Stable	CLIC2		ENSG00000085982	0.029862	0.370115	0.511	0.351	1	Stable	USP40		ENSG00000203697	0.000513507	0.761125	0.802	0.796	1	Stable
ENSG00000106333	0.012358	0.19267	0.214	0.089	1	Stable	PCOLCE		ENSG00000122359	0.0299502	0.306106	0.822	0.748	1	Stable	ANXA11		ENSG00000136938	0.000519517	-0.315202	0.766	0.865	1	Stable
ENSG00000196458	0.0123771	0.202866	0.236	0.111	1	Stable	ZNF605		ENSG00000173153	0.0299716	0.338049	0.344	0.207	1	Stable	ESRRA		ENSG00000267461	0.000527112	0.14468	0.072	0.018	1	Stable
ENSG00000235091	0.0124265	-0.157729	0.069	0.156	1	Stable			ENSG00000168078	0.0299754	-0.589237	0.144	0.261	1	Stable	PBK		ENSG00000286540	0.000528515	0.268599	0.063	0.014	1	Stable
ENSG00000184887	0.012428	0.383991	0.464	0.322	1	Stable	BTBD6		ENSG00000123485	0.030076	-0.19653	0.033	0.117	1	Stable	HJURP		ENSG00000113368	0.000529056	-0.62426	0.342	0.471	1	Stable
ENSG00000168028	0.0124775	0.291871	0.978	0.911	1	Stable	RPSA		ENSG00000116273	0.0300769	0.214117	0.222	0.108	1	Stable	PHF13		ENSG00000198821	0.000530438	0.16838	0.126	0.045	1	Stable
ENSG00000131746	0.0124798	0.314073	0.105	0.022	1	Stable	TNS4		ENSG00000241962	0.0301036	0.246297	0.322	0.18	1	Stable			ENSG00000173068	0.000534542	0.180782	0.054	0.011	1	Stable
ENSG00000140650	0.0125094	0.313442	0.797	0.711	1	Stable	PMM2		ENSG00000170088	0.0301738	0.332901	0.511	0.342	1	Stable	TMEM192		ENSG00000119787	0.00053674	-0.327222	0.622	0.772	1	Stable
ENSG00000172183	0.0125566	0.531305	0.649	0.511	1	Stable	ISG20		ENSG00000068697	0.0302021	0.243523	0.956	0.874	1	Stable	LAPTM4A		ENSG00000112685	0.000540463	-0.394899	0.676	0.806	1	Stable
ENSG00000196739	0.0125594	0.137937	0.373	0.211	1	Stable	COL27A1		ENSG00000118096	0.0302937	0.297993	0.167	0.072	1	Stable	IFT46		ENSG00000181192	0.00054181	-0.407342	0.532	0.628	1	Stable
ENSG00000113387	0.0126814	0.625679	0.978	0.922	1	Stable	SUB1		ENSG00000173141	0.0303262	-0.330542	0.489	0.586	1	Stable	MRPL57		ENSG00000171456	0.00054555	-0.412542	0.676	0.802	1	Stable
ENSG00000122971	0.0126816	0.293745	0.123	0.033	1	Stable	ACADS		ENSG00000187091	0.0303652	0.11447	0.133	0.045	1	Stable	PLCD1		ENSG00000081803	0.00054731	-0.259415	0.838	0.926	1	Stable
ENSG00000137942	0.0127116	0.182571	0.797	0.6	1	Stable	FNBP1L		ENSG00000198826	0.0303687	-0.398737	0.1	0.207	1	Stable	ARHGAP11A		ENSG00000131378	0.000549014	0.410817	0.252	0.129	1	Stable
ENSG00000138767	0.0127388	-0.382726	0.576	0.7	1	Stable	CNOT6L		ENSG00000255423	0.0304228	0.167189	0.1	0.027	1	Stable	EBLN2		ENSG00000197520	0.000549171	0.244029	0.081	0.023	1	Stable
ENSG00000166479	0.0127759	0.365051	0.38	0.244	1	Stable	TMX3		ENSG00000174137	0.0306199	0.228319	0.144	0.054	1	Stable	FAM53A		ENSG00000079616	0.000550053	-0.331863	0.396	0.583	1	Stable
ENSG00000239264	0.0127872	0.283787	0.739	0.567	1	Stable	TXNDC5		ENSG00000132912	0.0306611	0.471649	0.567	0.45	1	Stable	DCTN4		ENSG00000160588	0.000554046	0.474115	0.568	0.393	1	Stable
ENSG00000167216	0.012799	-0.26595	0.101	0.2	1	Stable	KATNAL2		ENSG00000104312	0.0307131	0.264583	0.489	0.324	1	Stable	RIPK2		ENSG00000065518	0.000554066	0.401597	0.874	0.833	1	Stable
ENSG00000151779	0.0128684	0.301346	0.895	0.822	1	Stable	NBAS		ENSG00000197969	0.0307637	0.241384	0.656	0.477	1	Stable	VPS13A		ENSG00000095383	0.000555977	-0.36286	0.036	0.157	1	Stable
ENSG00000177885	0.0128782	-0.342114	0.754	0.856	1	Stable	GRB2		ENSG00000149346	0.0308076	0.272005	0.633	0.477	1	Stable	SLX4IP		ENSG00000235575	0.000558699	0.103173	0.054	0.011	1	Stable
ENSG00000272438	0.0129211	-0.34152	0.105	0.2	1	Stable			ENSG00000232931	0.0308627	-0.255395	0.589	0.432	1	Stable	LINC00342		ENSG00000092201	0.000559976	-0.336114	0.676	0.759	1	Stable
ENSG00000267174	0.0129638	-0.142507	0.054	0.133	1	Stable			ENSG00000126709	0.0308767	1.29582	0.444	0.315	1	Stable	IFI6		ENSG00000077420	0.000562232	0.212211	0.054	0.011	1	Stable
ENSG00000175029	0.0130329	0.306517	0.967	0.933	1	Stable	CTBP2		ENSG00000128512	0.0308799	-0.606354	0.422	0.541	1	Stable	DOCK4		ENSG00000177084	0.000562879	-0.381489	0.369	0.532	1	Stable
ENSG00000173418	0.0130472	0.34292	0.764	0.644	1	Stable	NAA20		ENSG00000167136	0.0308799	-0.421303	0.422	0.541	1	Stable	ENDOG		ENSG00000019186	0.000563653	-0.466034	0.622	0.77	1	Stable
ENSG00000138678	0.0130524	0.229013	0.159	0.056	1	Stable	GPAT3		ENSG00000168806	0.030881	0.240249	0.1	0.027	1	Stable	LCMT2		ENSG00000146648	0.000564219	0.85457	0.198	0.097	1	Stable
ENSG00000230490	0.0130971	0.362335	0.17	0.067	1	Stable			ENSG00000214719	0.0309007	0.201146	0.511	0.351	1	Stable			ENSG00000142694	0.000567153	0.416627	0.261	0.138	1	Stable
ENSG00000060749	0.0131073	-0.292212	0.837	0.856	1	Stable	QSER1		ENSG00000180626	0.0309922	0.198615	0.144	0.054	1	Stable	ZNF594		ENSG00000228598	0.000568581	0.126318	0.063	0.014	1	Stable
ENSG00000224032	0.0131456	-0.376423	0.377	0.511	1	Stable	EPB41L4A-AS1		ENSG00000111652	0.031003	0.114655	0.411	0.261	1	Stable	COPS7A		ENSG00000175779	0.000569668	0.50625	0.396	0.254	1	Stable
ENSG00000150787	0.0131758	0.324896	0.583	0.422	1	Stable	PTS		ENSG00000164649	0.031023	-0.349284	0.133	0.243	1	Stable	CDCA7L		ENSG00000264235	0.000569967	0.233724	0.081	0.023	1	Stable
ENSG00000166920	0.0131896	0.275958	0.065	0	1	Stable	C15orf48		ENSG00000182272	0.0310352	0.221334	0.333	0.207	1	Stable	B4GALNT4		ENSG00000270361	0.000571778	0.149723	0.063	0.014	1	Stable
ENSG00000185272	0.0131896	0.163025	0.065	0	1	Stable	RBM11		ENSG00000260793	0.0310575	0.358553	0.378	0.225	1	Stable			ENSG00000228288	0.000577533	0.244304	0.153	0.063	1	Stable
ENSG00000051180	0.0132162	-0.20961	0.076	0.167	1	Stable	RAD51		ENSG00000133226	0.0311598	-0.389046	0.756	0.847	1	Stable	SRRM1		ENSG00000173221	0.000580038	0.379435	0.351	0.2	1	Stable
ENSG00000152128	0.0132193	-0.155415	0.022	0.078	1	Stable	TMEM163		ENSG00000245532	0.0312027	0.289813	1	0.955	1	Stable	NEAT1		ENSG00000139793	0.000580214	-0.529766	0.622	0.8	1	Stable
ENSG00000112182	0.0132531	0.631211	0.105	0.022	1	Stable	BACH2		ENSG00000183779	0.031228	0.376944	0.411	0.279	1	Stable	ZNF703		ENSG00000112655	0.000587872	-0.375171	0.036	0.157	1	Stable
ENSG00000111665	0.0132603	-0.295239	0.069	0.156	1	Stable	CDCA3		ENSG00000108021	0.0312379	0.207357	0.844	0.676	1	Stable	TASOR2		ENSG00000089006	0.00058846	-0.444541	0.477	0.583	1	Stable
ENSG00000169981	0.0132823	0.226148	0.199	0.089	1	Stable	ZNF35		ENSG00000145220	0.0313156	-0.351898	0.311	0.423	1	Stable	LYAR		ENSG00000175213	0.000588588	0.350021	0.279	0.151	1	Stable
ENSG00000116209	0.0133268	0.359899	0.888	0.833	1	Stable	TMEM59		ENSG00000136522	0.0313181	-0.296337	0.556	0.703	1	Stable	MRPL47		ENSG00000154240	0.00059449	0.280159	0.09	0.027	1	Stable
ENSG00000155366	0.0133854	0.404587	0.891	0.744	1	Stable	RHOC		ENSG00000185052	0.0313297	0.398203	0.722	0.595	1	Stable	SLC24A3		ENSG00000148498	0.000595345	-0.327042	0.883	0.952	1	Stable
ENSG00000179222	0.0134331	0.400689	0.808	0.744	1	Stable	MAGED1		ENSG00000164850	0.031345	0.169408	0.1	0.027	1	Stable	GPER1		ENSG00000124882	0.000597958	0.117664	0.063	0.014	1	Stable
ENSG00000060762	0.0134924	0.363802	0.46	0.333	1	Stable	MPC1		ENSG00000169567	0.0313728	-0.401236	0.933	0.937	1	Stable	HINT1		ENSG00000166965	0.000599619	-0.223566	0.189	0.344	1	Stable
ENSG00000286219	0.0135825	-0.352905	0.453	0.556	1	Stable	NOTCH2NLC		ENSG00000075568	0.0316192	0.199772	0.811	0.577	1	Stable	TMEM131		ENSG00000171988	0.00060152	0.263051	0.937	0.97	1	Stable
ENSG00000249906	0.0136546	-0.283616	0.029	0.089	1	Stable	NGFR-AS1		ENSG00000174839	0.0316508	0.430143	0.544	0.414	1	Stable	DENND6A		ENSG00000138821	0.000603495	-0.512837	0.243	0.387	1	Stable
ENSG00000148842	0.0138223	-0.469265	0.37	0.489	1	Stable	CNNM2		ENSG00000172809	0.0317463	-0.279598	0.9	0.946	1	Stable	RPL38		ENSG00000231482	0.00060392	0.482243	0.45	0.308	1	Stable
ENSG00000173517	0.0138528	0.405182	0.275	0.144	1	Stable	PEAK1		ENSG00000155508	0.0317556	0.505622	0.556	0.405	1	Stable	CNOT8		ENSG00000250312	0.000607143	-0.522065	0.378	0.534	1	Stable
ENSG00000141371	0.0139095	0.164203	0.087	0.011	1	Stable	CHCT1		ENSG00000108018	0.0317597	-0.539211	0.311	0.423	1	Stable	SORCS1		ENSG00000174938	0.000613712	0.459523	0.577	0.433	1	Stable
ENSG00000172382	0.0139151	-0.162809	0.054	0.133	1	Stable	PRSS27		ENSG00000077380	0.0317609	0.33116	0.811	0.676	1	Stable	DYNC1I2		ENSG00000151012	0.000618679	0.501072	0.108	0.037	1	Stable
ENSG00000172554	0.0139239	-0.747476	0.156	0.267	1	Stable	SNTG2		ENSG00000143850	0.031893	0.279873	0.667	0.486	1	Stable	PLEKHA6		ENSG00000115750	0.000619123	-0.46721	0.324	0.482	1	Stable
ENSG00000110013	0.013935	0.204782	0.217	0.1	1	Stable	SIAE		ENSG00000197779	0.0319328	0.282354	0.233	0.117	1	Stable	ZNF81		ENSG00000144677	0.0006281	-0.422237	0.577	0.719	1	Stable
ENSG00000162772	0.0139742	0.40281	0.837	0.711	1	Stable	ATF3		ENSG00000277443	0.0319531	0.254939	0.956	0.919	1	Stable	MARCKS		ENSG00000113810	0.000628578	-0.395588	0.667	0.73	1	Stable
ENSG00000186652	0.013997	-0.144885	0.047	0.122	1	Stable	PRG2		ENSG00000115594	0.0319627	0.2213	0.2	0.09	1	Stable	IL1R1		ENSG00000151353	0.000634668	-0.388725	0.55	0.696	1	Stable
ENSG00000204618	0.0140091	0.476321	0.275	0.156	1	Stable	RNF39		ENSG00000186472	0.0319627	0.281256	0.2	0.09	1	Stable	PCLO		ENSG00000204264	0.000637807	0.373177	0.432	0.284	1	Stable
ENSG00000258708	0.0140295	-0.255461	0.029	0.089	1	Stable	SLC25A21-AS1		ENSG00000108479	0.0320149	0.199921	0.478	0.333	1	Stable	GALK1		ENSG00000140259	0.000638494	-0.437291	0.378	0.512	1	Stable
ENSG00000226950	0.0140659	-0.284698	0.511	0.656	1	Stable	DANCR		ENSG00000134222	0.0321042	-0.190414	0.033	0.117	1	Stable	PSRC1		ENSG00000101096	0.00063952	0.472064	0.153	0.065	1	Stable
ENSG00000175793	0.0140749	0.20239	0.547	0.378	1	Stable	SFN		ENSG00000257261	0.0322064	0.705016	0.6	0.45	1	Stable	SLC38A4-AS1		ENSG00000198586	0.000641371	-0.302386	0.739	0.871	1	Stable
ENSG00000159267	0.0141	0.621224	0.551	0.489	1	Stable	HLCS		ENSG00000178878	0.0322206	-0.817396	0.244	0.36	1	Stable	APOLD1		ENSG00000134531	0.000643703	0.547971	0.207	0.101	1	Stable
ENSG00000113645	0.014175	0.45427	0.627	0.567	1	Stable	WWC1		ENSG00000060749	0.0323059	-0.288316	0.856	0.856	1	Stable	QSER1		ENSG00000138758	0.000644214	-0.191808	0.505	0.664	1	Stable
ENSG00000185291	0.0141843	-0.323654	0.141	0.244	1	Stable	IL3RA		ENSG00000088325	0.032404	-0.878337	0.211	0.324	1	Stable	TPX2		ENSG00000137807	0.000646271	-0.591639	0.261	0.414	1	Stable
ENSG00000166166	0.0142224	0.329391	0.257	0.144	1	Stable	TRMT61A		ENSG00000144306	0.0324181	0.276955	0.3	0.171	1	Stable	SCRN3		ENSG00000137509	0.000647279	0.311486	0.162	0.07	1	Stable
ENSG00000175662	0.0142338	-0.353272	0.841	0.911	1	Stable	TOM1L2		ENSG00000154305	0.032493	-0.330156	0.911	0.901	1	Stable	MIA3		ENSG00000258947	0.000647885	0.867992	0.324	0.21	1	Stable
ENSG00000133935	0.0142664	0.374105	0.63	0.5	1	Stable	ERG28		ENSG00000135372	0.0325329	0.512635	0.667	0.541	1	Stable	NAT10		ENSG00000142534	0.000653155	0.306613	0.982	0.97	1	Stable
ENSG00000230989	0.0142702	0.225404	0.953	0.889	1	Stable	HSBP1		ENSG00000143799	0.0326122	0.293696	0.822	0.694	1	Stable	PARP1		ENSG00000177879	0.000654569	0.331114	0.423	0.268	1	Stable
ENSG00000145349	0.0143163	-0.579564	0.612	0.689	1	Stable	CAMK2D		ENSG00000150672	0.0326344	0.728018	0.233	0.126	1	Stable	DLG2		ENSG00000187527	0.000654659	0.321986	0.081	0.023	1	Stable
ENSG00000213465	0.0143429	0.281736	0.467	0.333	1	Stable	ARL2		ENSG00000118620	0.0327148	0.249488	0.533	0.342	1	Stable	ZNF430		ENSG00000126215	0.000656119	-0.435922	0.126	0.261	1	Stable
ENSG00000008735	0.0143499	0.156655	0.105	0.022	1	Stable	MAPK8IP2		ENSG00000106682	0.0327291	-0.297349	0.7	0.784	1	Stable	EIF4H		ENSG00000183048	0.000656549	-0.523397	0.261	0.393	1	Stable
ENSG00000121413	0.0143613	0.303345	0.312	0.178	1	Stable	ZSCAN18		ENSG00000184465	0.0327796	0.247548	0.322	0.171	1	Stable	WDR27		ENSG00000155304	0.000656897	0.274324	0.18	0.08	1	Stable
ENSG00000240972	0.0143722	0.263002	0.986	0.922	1	Stable	MIF		ENSG00000213062	0.0327938	0.401111	0.333	0.207	1	Stable			ENSG00000132549	0.000658119	-0.326583	0.829	0.945	1	Stable
ENSG00000184384	0.0144266	-0.447107	0.105	0.2	1	Stable	MAML2		ENSG00000172113	0.0328237	0.332138	0.422	0.297	1	Stable	NME6		ENSG00000111490	0.000658744	-0.49285	0.405	0.539	1	Stable
ENSG00000067082	0.0144584	0.258984	0.978	0.856	1	Stable	KLF6		ENSG00000129518	0.0330031	0.323519	0.633	0.495	1	Stable	EAPP		ENSG00000160007	0.000660031	-0.36137	0.541	0.721	1	Stable
ENSG00000267327	0.0144902	-0.67725	0.424	0.533	1	Stable			ENSG00000176542	0.0330323	0.313045	0.478	0.315	1	Stable	USF3		ENSG00000255423	0.000665101	-0.321392	0.027	0.14	1	Stable
ENSG00000250608	0.0145077	-0.295337	0.138	0.244	1	Stable	NUDT16-DT		ENSG00000115904	0.033066	-0.412534	0.789	0.793	1	Stable	SOS1		ENSG00000065328	0.000669821	-0.500599	0.117	0.258	1	Stable
ENSG00000144909	0.0145321	0.274912	0.337	0.211	1	Stable	OSBPL11		ENSG00000196712	0.0331212	-0.442903	0.933	0.91	1	Stable	NF1		ENSG00000198682	0.000676939	0.370158	0.216	0.107	1	Stable
ENSG00000101608	0.0145507	0.267016	0.975	0.867	1	Stable	MYL12A		ENSG00000040341	0.0331871	-0.506667	0.656	0.694	1	Stable	STAU2		ENSG00000129467	0.000679854	0.202331	0.099	0.032	1	Stable
ENSG00000197647	0.0145708	0.240664	0.156	0.056	1	Stable	ZNF433		ENSG00000197776	0.0332616	0.14258	0.1	0.027	1	Stable	KLHDC1		ENSG00000237773	0.000680184	0.419055	0.279	0.148	1	Stable
ENSG00000239911	0.0146003	-0.247592	0.08	0.167	1	Stable	PRKAG2-AS1		ENSG00000137500	0.0332869	-0.290988	0.178	0.306	1	Stable	CCDC90B		ENSG00000166974	0.000683233	0.611138	0.505	0.342	1	Stable
ENSG00000188158	0.0147168	-0.519773	0.337	0.467	1	Stable	NHS		ENSG00000176386	0.0333276	0.271049	0.411	0.279	1	Stable	CDC26		ENSG00000051108	0.000691112	0.805786	0.793	0.773	1	Stable
ENSG00000160299	0.01475	0.554913	0.366	0.244	1	Stable	PCNT		ENSG00000167972	0.0334218	0.464196	0.456	0.324	1	Stable	ABCA3		ENSG00000097046	0.000691414	-0.451346	0.063	0.186	1	Stable
ENSG00000170004	0.0147596	-0.299987	0.728	0.778	1	Stable	CHD3		ENSG00000104824	0.0335158	-0.261627	0.644	0.739	1	Stable	HNRNPL		ENSG00000120802	0.000704115	-0.563037	0.541	0.614	1	Stable
ENSG00000105612	0.0147723	0.318956	0.42	0.289	1	Stable	DNASE2		ENSG00000167306	0.0335174	-0.655589	0.856	0.829	1	Stable	MYO5B		ENSG00000160408	0.000705538	0.233214	0.198	0.089	1	Stable
ENSG00000141741	0.0147905	-0.473045	0.986	0.989	1	Stable	MIEN1		ENSG00000089060	0.0335517	0.115014	0.356	0.207	1	Stable	SLC8B1		ENSG00000171530	0.000709551	0.279324	0.901	0.917	1	Stable
ENSG00000147676	0.014794	0.290902	0.935	0.811	1	Stable	MAL2		ENSG00000100804	0.0335902	-0.355663	0.756	0.793	1	Stable	PSMB5		ENSG00000027001	0.000710711	-0.577021	0.649	0.78	1	Stable
ENSG00000224559	0.0148121	-0.470459	0.757	0.844	1	Stable	LINC01087		ENSG00000238039	0.0336113	0.222521	0.111	0.036	1	Stable			ENSG00000047634	0.000716234	0.182392	0.153	0.062	1	Stable
ENSG00000144747	0.0148602	0.220566	0.83	0.778	1	Stable	TMF1		ENSG00000226383	0.0336496	0.294764	0.922	0.757	1	Stable	LINC01876		ENSG00000096696	0.000719098	0.431203	0.937	0.912	1	Stable
ENSG00000159231	0.0149146	-0.569082	0.261	0.378	1	Stable	CBR3		ENSG00000070081	0.0337402	0.176382	0.778	0.604	1	Stable	NUCB2		ENSG00000177479	0.000720767	-0.347191	0.685	0.816	1	Stable
ENSG00000163683	0.0149292	0.190389	0.964	0.956	1	Stable	SMIM14		ENSG00000157020	0.0337524	0.32367	0.7	0.586	1	Stable	SEC13		ENSG00000156787	0.000720806	-0.400749	0.135	0.279	1	Stable
ENSG00000143889	0.0149338	-0.359873	0.623	0.722	1	Stable	HNRNPLL		ENSG00000188064	0.0338101	0.329401	0.122	0.045	1	Stable	WNT7B		ENSG00000272688	0.000721914	0.173282	0.153	0.063	1	Stable
ENSG00000215018	0.0149438	-0.40978	0.203	0.322	1	Stable	COL28A1		ENSG00000197063	0.0338555	0.389749	0.478	0.342	1	Stable	MAFG		ENSG00000112852	0.000722363	0.246269	0.162	0.068	1	Stable
ENSG00000162368	0.0149603	0.378835	0.79	0.722	1	Stable	CMPK1		ENSG00000186716	0.033877	0.272489	0.511	0.342	1	Stable	BCR		ENSG00000138346	0.000727966	-0.485497	0.243	0.403	1	Stable
ENSG00000143153	0.0150801	-0.431563	0.793	0.778	1	Stable	ATP1B1		ENSG00000103363	0.0338885	-0.40205	0.833	0.901	1	Stable	ELOB		ENSG00000006451	0.000737055	0.418715	0.685	0.622	1	Stable
ENSG00000264031	0.0150836	-0.158067	0.094	0.189	1	Stable	ABHD15-AS1		ENSG00000108588	0.0339775	0.225886	1	0.955	1	Stable	CCDC47		ENSG00000142621	0.00075953	0.185488	0.126	0.048	1	Stable
ENSG00000214456	0.0150836	0.211379	0.141	0.044	1	Stable	PLIN5		ENSG00000146350	0.0340052	0.360433	0.467	0.315	1	Stable	TBC1D32		ENSG00000019102	0.000761722	0.25564	0.243	0.121	1	Stable
ENSG00000177595	0.0151177	-0.157055	0.101	0.2	1	Stable	PIDD1		ENSG00000143458	0.0340237	-0.589917	0.389	0.468	1	Stable	GABPB2		ENSG00000172663	0.000762763	0.338183	0.676	0.599	1	Stable
ENSG00000067533	0.0151469	0.328715	0.46	0.367	1	Stable	RRP15		ENSG00000130643	0.0340754	0.267647	0.111	0.036	1	Stable	CALY		ENSG00000155561	0.000765451	-0.504207	0.387	0.51	1	Stable
ENSG00000170312	0.0151531	-0.564604	0.116	0.211	1	Stable	CDK1		ENSG00000067798	0.034081	-0.633263	0.111	0.216	1	Stable	NAV3		ENSG00000092621	0.000767665	-0.330297	0.64	0.758	1	Stable
ENSG00000117054	0.0152477	0.378962	0.199	0.1	1	Stable	ACADM		ENSG00000261150	0.0341301	0.338001	0.467	0.333	1	Stable	EPPK1		ENSG00000285867	0.000769396	0.436212	0.333	0.194	1	Stable
ENSG00000169221	0.0152496	0.315475	0.351	0.222	1	Stable	TBC1D10B		ENSG00000162600	0.0341427	0.264114	0.211	0.099	1	Stable	OMA1		ENSG00000136108	0.000771758	-0.523621	0.27	0.42	1	Stable
ENSG00000236830	0.0153321	-0.347332	0.547	0.689	1	Stable	CBR3-AS1		ENSG00000167106	0.034157	0.378832	0.667	0.523	1	Stable	FAM102A		ENSG00000102893	0.000779868	-0.394572	0.541	0.695	1	Stable
ENSG00000184983	0.0153399	0.248997	0.714	0.511	1	Stable	NDUFA6		ENSG00000263465	0.0341915	0.244062	0.267	0.144	1	Stable	SRSF8		ENSG00000124243	0.000783082	0.344128	0.505	0.346	1	Stable
ENSG00000258818	0.0153409	0.248255	0.54	0.378	1	Stable	RNASE4		ENSG00000007341	0.0342007	0.361556	0.167	0.072	1	Stable	ST7L		ENSG00000143799	0.000784402	-0.397631	0.694	0.821	1	Stable
ENSG00000138095	0.0153471	-0.281494	0.88	0.878	1	Stable	LRPPRC		ENSG00000100575	0.034257	-0.422961	0.467	0.568	1	Stable	TIMM9		ENSG00000135047	0.000784648	0.182672	0.279	0.148	1	Stable
ENSG00000124214	0.0153865	0.358866	0.931	0.889	1	Stable	STAU1		ENSG00000067082	0.0342673	0.528039	0.856	0.811	1	Stable	KLF6		ENSG00000143190	0.000785323	-0.531908	0.739	0.836	1	Stable
ENSG00000134070	0.0154248	0.205293	0.105	0.022	1	Stable	IRAK2		ENSG00000110092	0.0343293	0.310476	0.9	0.82	1	Stable	CCND1		ENSG00000128283	0.000785801	0.31015	0.378	0.228	1	Stable
ENSG00000127954	0.0154462	0.620299	0.543	0.411	1	Stable	STEAP4		ENSG00000288044	0.0343433	-0.344503	0.167	0.279	1	Stable			ENSG00000186973	0.0007883	0.177385	0.072	0.019	1	Stable
ENSG00000116117	0.0155853	0.482328	0.808	0.744	1	Stable	PARD3B		ENSG00000126858	0.034377	0.332735	0.6	0.468	1	Stable	RHOT1		ENSG00000196230	0.000790368	-0.419073	0.811	0.89	1	Stable
ENSG00000185522	0.0156133	0.205968	0.101	0.022	1	Stable	LMNTD2		ENSG00000131495	0.0344522	-0.32749	0.7	0.829	1	Stable	NDUFA2		ENSG00000145439	0.000793077	-0.424179	0.432	0.582	1	Stable
ENSG00000154001	0.0156138	0.309274	0.88	0.833	1	Stable	PPP2R5E		ENSG00000095015	0.0345216	0.498034	0.5	0.369	1	Stable	MAP3K1		ENSG00000170836	0.000793869	-0.551263	0.991	0.996	1	Stable
ENSG00000196730	0.0156187	0.528376	0.228	0.111	1	Stable	DAPK1		ENSG00000132470	0.0346633	0.316046	0.744	0.586	1	Stable	ITGB4		ENSG00000132680	0.000794361	-0.34024	0.694	0.84	1	Stable
ENSG00000129559	0.0156894	0.211231	0.924	0.856	1	Stable	NEDD8		ENSG00000175582	0.034665	0.27945	0.822	0.694	1	Stable	RAB6A		ENSG00000175931	0.000804503	-0.414912	0.387	0.525	1	Stable
ENSG00000041982	0.015717	0.784307	0.101	0.022	1	Stable	TNC		ENSG00000130726	0.0347715	-0.331604	0.622	0.757	1	Stable	TRIM28		ENSG00000104341	0.000811758	-0.406076	0.685	0.81	1	Stable
ENSG00000122068	0.0157188	0.301415	0.63	0.467	1	Stable	FYTTD1		ENSG00000227124	0.0349555	0.459543	0.167	0.072	1	Stable	ZNF717		ENSG00000130204	0.000812539	-0.358872	0.495	0.647	1	Stable
ENSG00000185909	0.0159076	0.266484	0.304	0.178	1	Stable	KLHDC8B		ENSG00000133858	0.0350059	-0.318827	0.644	0.712	1	Stable	ZFC3H1		ENSG00000177565	0.000814497	-0.342088	0.91	0.941	1	Stable
ENSG00000104368	0.0159468	0.211172	0.801	0.611	1	Stable	PLAT		ENSG00000268205	0.0350502	0.101806	0.556	0.396	1	Stable			ENSG00000232593	0.000816438	-0.362	0.279	0.448	1	Stable
ENSG00000248079	0.0159855	0.200577	0.123	0.033	1	Stable	DPH6-DT		ENSG00000196177	0.0350989	0.387465	0.689	0.55	1	Stable	ACADSB		ENSG00000173226	0.000816611	-0.397973	0.523	0.67	1	Stable
ENSG00000163681	0.0160352	0.28619	0.92	0.856	1	Stable	SLMAP		ENSG00000181666	0.0351762	0.346188	0.533	0.369	1	Stable	ZNF875		ENSG00000132383	0.000820556	-0.46997	0.396	0.538	1	Stable
ENSG00000108175	0.0160635	0.41117	0.598	0.467	1	Stable	ZMIZ1		ENSG00000148484	0.0352389	0.129536	0.611	0.441	1	Stable	RSU1		ENSG00000074054	0.000821872	-0.384401	0.649	0.777	1	Stable
ENSG00000175756	0.016072	0.306034	0.841	0.667	1	Stable	AURKAIP1		ENSG00000099901	0.0354635	-0.32361	0.567	0.694	1	Stable	RANBP1		ENSG00000198755	0.000827112	0.309196	0.991	0.982	1	Stable
ENSG00000142731	0.0160851	-0.483184	0.062	0.144	1	Stable	PLK4		ENSG00000161800	0.0354866	-0.786634	0.167	0.279	1	Stable	RACGAP1		ENSG00000158710	0.000837152	0.452356	0.892	0.881	1	Stable
ENSG00000095906	0.0161073	0.306743	0.667	0.489	1	Stable	NUBP2		ENSG00000181404	0.0355516	0.273783	0.256	0.144	1	Stable	WASHC1		ENSG00000082781	0.000851011	-0.358251	0.288	0.445	1	Stable
ENSG00000206503	0.0161135	0.349328	0.895	0.789	1	Stable	HLA-A		ENSG00000182325	0.0355644	0.358183	0.367	0.225	1	Stable	FBXL6		ENSG00000247596	0.000852018	0.447736	0.387	0.238	1	Stable
ENSG00000143469	0.0161571	0.160526	0.062	0	1	Stable	SYT14		ENSG00000173542	0.0355786	-0.516714	0.211	0.315	1	Stable	MOB1B		ENSG00000153132	0.00085222	-0.464818	0.279	0.417	1	Stable
ENSG00000249082	0.0161571	0.143312	0.062	0	1	Stable	EPIST		ENSG00000114656	0.0355985	0.2628	0.578	0.423	1	Stable	CFAP92		ENSG00000214021	0.000852759	0.42934	0.45	0.303	1	Stable
ENSG00000120162	0.0161571	0.174036	0.062	0	1	Stable	MOB3B		ENSG00000266049	0.0356026	-0.324483	0.144	0.27	1	Stable			ENSG00000173511	0.000853542	0.353049	0.459	0.312	1	Stable
ENSG00000041515	0.0161571	0.145721	0.062	0	1	Stable	MYO16		ENSG00000175220	0.0356101	0.550299	0.656	0.514	1	Stable	ARHGAP1		ENSG00000152076	0.000854359	-0.144782	0.505	0.646	1	Stable
ENSG00000139910	0.0161571	0.262419	0.062	0	1	Stable	NOVA1		ENSG00000100243	0.0357922	0.279615	0.389	0.252	1	Stable	CYB5R3		ENSG00000135596	0.000859939	0.126454	0.144	0.057	1	Stable
ENSG00000234899	0.0161571	0.162311	0.062	0	1	Stable	SOX9-AS1		ENSG00000122696	0.0359994	0.40882	0.289	0.171	1	Stable	SLC25A51		ENSG00000130449	0.000860355	0.399687	0.874	0.822	1	Stable
ENSG00000186073	0.0161906	0.257615	0.199	0.089	1	Stable	CDIN1		ENSG00000258484	0.03604	0.173008	0.322	0.189	1	Stable	SPESP1		ENSG00000052126	0.000863468	-0.478037	0.703	0.803	1	Stable
ENSG00000136810	0.0162029	0.235221	0.975	0.889	1	Stable	TXN		ENSG00000006625	0.0360568	-0.382376	0.756	0.847	1	Stable	GGCT		ENSG00000159346	0.000865518	0.304553	0.757	0.673	1	Stable
ENSG00000176101	0.0162987	0.305208	0.717	0.533	1	Stable	SSNA1		ENSG00000197822	0.0360703	-0.263618	0.778	0.874	1	Stable	OCLN		ENSG00000172766	0.000865761	-0.42591	0.216	0.363	1	Stable
ENSG00000135597	0.0163048	-0.374693	0.743	0.822	1	Stable	REPS1		ENSG00000180353	0.0360823	-0.199196	0.011	0.072	1	Stable	HCLS1		ENSG00000165695	0.000868532	0.450997	0.171	0.077	1	Stable
ENSG00000137955	0.0163224	0.328329	0.37	0.233	1	Stable	RABGGTB		ENSG00000023171	0.0360823	-0.369999	0.011	0.072	1	Stable	GRAMD1B		ENSG00000149273	0.000871839	0.411444	0.982	0.969	1	Stable
ENSG00000143653	0.0163451	0.339006	0.88	0.878	1	Stable	SCCPDH		ENSG00000219435	0.0361143	0.193848	0.167	0.072	1	Stable	CATSPERZ		ENSG00000089154	0.000883541	-0.355718	0.423	0.584	1	Stable
ENSG00000053770	0.0163547	0.269784	0.42	0.278	1	Stable	AP5M1		ENSG00000227500	0.0361782	-0.34082	0.522	0.658	1	Stable	SCAMP4		ENSG00000122952	0.00088572	-0.40351	0.378	0.511	1	Stable
ENSG00000213145	0.0163611	0.357911	0.986	0.967	1	Stable	CRIP1		ENSG00000111275	0.0361785	0.324575	0.556	0.414	1	Stable	ALDH2		ENSG00000014914	0.000886365	0.218396	0.144	0.058	1	Stable
ENSG00000175832	0.016379	-0.234259	0.112	0.211	1	Stable	ETV4		ENSG00000203618	0.0361963	0.107268	0.144	0.054	1	Stable	GP1BB		ENSG00000124201	0.000890788	0.34611	0.333	0.191	1	Stable
ENSG00000177076	0.0163901	0.58426	0.243	0.122	1	Stable	ACER2		ENSG00000129197	0.0362701	-0.336753	0.756	0.784	1	Stable	RPAIN		ENSG00000287778	0.000901542	0.252303	0.081	0.024	1	Stable
ENSG00000027847	0.016416	0.266257	0.192	0.089	1	Stable	B4GALT7		ENSG00000259673	0.0363869	0.208122	0.322	0.198	1	Stable	IQCH-AS1		ENSG00000112297	0.0009021	-0.404053	0.613	0.733	1	Stable
ENSG00000088986	0.0165157	0.136351	0.993	0.956	1	Stable	DYNLL1		ENSG00000188917	0.036394	0.251589	0.222	0.108	1	Stable	TRMT2B		ENSG00000173950	0.00090279	-0.445204	0.144	0.279	1	Stable
ENSG00000197181	0.0165443	-0.26474	0.257	0.4	1	Stable	PIWIL2		ENSG00000168438	0.0364031	-0.210338	0.544	0.64	1	Stable	CDC40		ENSG00000180776	0.000908202	-0.417969	0.495	0.622	1	Stable
ENSG00000235166	0.0165468	-0.37333	0.051	0.122	1	Stable	LINC01440		ENSG00000144741	0.0364263	0.180113	0.711	0.532	1	Stable	SLC25A26		ENSG00000102886	0.000910361	0.204687	0.108	0.038	1	Stable
ENSG00000105707	0.0166463	0.292921	0.438	0.333	1	Stable	HPN		ENSG00000123684	0.0365644	0.372407	0.722	0.631	1	Stable	LPGAT1		ENSG00000181029	0.000914195	0.29196	0.883	0.881	1	Stable
ENSG00000196262	0.0166712	0.146024	0.986	0.956	1	Stable	PPIA		ENSG00000153814	0.0365681	0.661521	0.333	0.207	1	Stable	JAZF1		ENSG00000260710	0.000915754	0.42697	0.225	0.12	1	Stable
ENSG00000013364	0.0166841	0.211793	0.804	0.689	1	Stable	MVP		ENSG00000079215	0.0366903	-0.520541	0.011	0.072	1	Stable	SLC1A3		ENSG00000122406	0.000916504	0.313643	0.991	0.968	1	Stable
ENSG00000133318	0.0166971	0.425436	0.793	0.756	1	Stable	RTN3		ENSG00000152377	0.0366903	-0.215989	0.011	0.072	1	Stable	SPOCK1		ENSG00000138658	0.000919055	-0.505973	0.18	0.321	1	Stable
ENSG00000173548	0.0167269	-0.181495	0.087	0.178	1	Stable	SNX33		ENSG00000198929	0.0367103	0.854554	0.7	0.577	1	Stable	NOS1AP		ENSG00000078699	0.000919162	-0.386111	0.676	0.797	1	Stable
ENSG00000078902	0.0167436	0.293817	0.359	0.233	1	Stable	TOLLIP		ENSG00000106829	0.0367211	-0.509282	0.078	0.171	1	Stable	TLE4		ENSG00000105220	0.000919298	0.750775	0.748	0.701	1	Stable
ENSG00000138834	0.0168361	0.293657	0.656	0.511	1	Stable	MAPK8IP3		ENSG00000142875	0.0368479	0.298212	0.211	0.108	1	Stable	PRKACB		ENSG00000198826	0.00092053	-0.537684	0.207	0.346	1	Stable
ENSG00000109854	0.0168783	0.319216	0.37	0.233	1	Stable	HTATIP2		ENSG00000139044	0.0368964	0.745758	0.289	0.171	1	Stable	B4GALNT3		ENSG00000129534	0.000926176	-0.526306	0.441	0.58	1	Stable
ENSG00000205517	0.0168802	-0.413144	0.732	0.833	1	Stable	RGL3		ENSG00000198001	0.0369029	0.413122	0.311	0.198	1	Stable	IRAK4		ENSG00000170266	0.000926822	-0.43201	0.414	0.569	1	Stable
ENSG00000031698	0.0168933	0.417136	0.464	0.367	1	Stable	SARS1		ENSG00000179388	0.0369654	0.513666	0.422	0.288	1	Stable	EGR3		ENSG00000138780	0.000938177	-0.532496	0.261	0.391	1	Stable
ENSG00000125651	0.0169983	0.230512	0.616	0.4	1	Stable	GTF2F1		ENSG00000171236	0.0369795	0.251712	0.189	0.09	1	Stable	LRG1		ENSG00000074621	0.000938336	0.23167	0.207	0.099	1	Stable
ENSG00000123352	0.017067	-0.341919	0.667	0.744	1	Stable	SPATS2		ENSG00000130203	0.0370636	-3.08823	0.044	0.126	1	Stable	APOE		ENSG00000093009	0.000942413	-0.369885	0.081	0.213	1	Stable
ENSG00000160229	0.0170779	-0.35704	0.257	0.389	1	Stable	ZNF66		ENSG00000139971	0.0371162	-0.471382	0.433	0.541	1	Stable	ARMH4		ENSG00000125166	0.000943537	-0.418811	0.441	0.556	1	Stable
ENSG00000139508	0.0171414	-0.200272	0.058	0.133	1	Stable	SLC46A3		ENSG00000105708	0.0371993	0.262633	0.244	0.135	1	Stable	ZNF14		ENSG00000135250	0.000945108	-0.324462	0.928	0.971	1	Stable
ENSG00000167615	0.0171903	-0.335513	0.601	0.7	1	Stable	LENG8		ENSG00000287595	0.037307	-0.207011	0.011	0.072	1	Stable			ENSG00000114125	0.000946295	0.419423	0.775	0.733	1	Stable
ENSG00000231226	0.0171969	0.144114	0.083	0.011	1	Stable	TRIM31-AS1		ENSG00000141738	0.0374035	0.389159	1	0.946	1	Stable	GRB7		ENSG00000158402	0.000950793	-0.6945	0.234	0.372	1	Stable
ENSG00000077942	0.0172075	0.188608	0.156	0.056	1	Stable	FBLN1		ENSG00000121270	0.0374047	-0.519802	0.389	0.514	1	Stable	ABCC11		ENSG00000134146	0.00095363	-0.49376	0.324	0.473	1	Stable
ENSG00000144233	0.0172491	0.277465	0.341	0.222	1	Stable	AMMECR1L		ENSG00000076826	0.0374047	0.241529	0.544	0.387	1	Stable	CAMSAP3		ENSG00000239306	0.000957844	-0.341788	0.486	0.59	1	Stable
ENSG00000131037	0.0172785	0.349391	0.638	0.5	1	Stable	EPS8L1		ENSG00000235749	0.0374799	0.310292	0.111	0.036	1	Stable			ENSG00000109787	0.000958643	0.390502	0.613	0.466	1	Stable
ENSG00000096063	0.0173577	0.297985	0.779	0.644	1	Stable	SRPK1		ENSG00000119396	0.0374978	-0.357139	0.733	0.766	1	Stable	RAB14		ENSG00000204389	0.000960038	-0.553783	0.865	0.917	1	Stable
ENSG00000156973	0.0173943	0.317597	0.355	0.222	1	Stable	PDE6D		ENSG00000179222	0.0375076	0.31777	0.744	0.622	1	Stable	MAGED1		ENSG00000109805	0.000961509	-0.572188	0.189	0.328	1	Stable
ENSG00000115221	0.017423	-0.837013	0.406	0.5	1	Stable	ITGB6		ENSG00000125319	0.0375205	0.261835	0.267	0.153	1	Stable	HROB		ENSG00000138180	0.000962036	-0.322628	0.153	0.31	1	Stable
ENSG00000111344	0.0175121	0.267169	0.207	0.1	1	Stable	RASAL1		ENSG00000095951	0.0375454	-0.25838	0.633	0.721	1	Stable	HIVEP1		ENSG00000136824	0.000963213	-0.431434	0.342	0.47	1	Stable
ENSG00000168894	0.0175231	0.306258	0.757	0.611	1	Stable	RNF181		ENSG00000041802	0.0376487	0.3353	0.533	0.396	1	Stable	LSG1		ENSG00000104852	0.00097175	-0.292596	0.757	0.878	1	Stable
ENSG00000172939	0.0175438	0.257673	0.696	0.556	1	Stable	OXSR1		ENSG00000204677	0.0376581	0.309733	0.433	0.288	1	Stable	FAM153CP		ENSG00000158423	0.000981842	0.209559	0.063	0.015	1	Stable
ENSG00000149577	0.0175676	0.336257	0.326	0.211	1	Stable	SIDT2		ENSG00000118997	0.0376889	0.182536	0.333	0.189	1	Stable	DNAH7		ENSG00000000460	0.000984133	-0.544367	0.189	0.325	1	Stable
ENSG00000254999	0.0176075	0.261607	0.891	0.789	1	Stable	BRK1		ENSG00000072571	0.0377059	-0.637997	0.111	0.216	1	Stable	HMMR		ENSG00000196782	0.000985862	-0.26171	0.73	0.856	1	Stable
ENSG00000178078	0.0176121	0.36126	0.525	0.411	1	Stable	STAP2		ENSG00000132323	0.0377956	-0.326354	0.511	0.613	1	Stable	ILKAP		ENSG00000127083	0.000988891	-0.237466	0	0.09	1	Stable
ENSG00000164970	0.0176283	0.342075	0.475	0.344	1	Stable	FAM219A		ENSG00000135604	0.0379325	-0.289853	0.011	0.072	1	Stable	STX11		ENSG00000176974	0.000990913	-0.426201	0.162	0.299	1	Stable
ENSG00000196233	0.0176634	-0.262766	0.913	0.956	1	Stable	LCOR		ENSG00000140749	0.0379325	-0.209848	0.011	0.072	1	Stable	IGSF6		ENSG00000170456	0.000994872	-0.514403	0.243	0.385	1	Stable
ENSG00000214078	0.0177582	0.370938	0.83	0.744	1	Stable	CPNE1		ENSG00000224383	0.0379325	-0.268308	0.011	0.072	1	Stable	PRR29		ENSG00000155749	0.000997446	0.173967	0.063	0.015	1	Stable
ENSG00000115966	0.0177607	0.381852	0.562	0.444	1	Stable	ATF2		ENSG00000261520	0.0379325	-0.16719	0.011	0.072	1	Stable	DLGAP1-AS5		ENSG00000104237	0.000997446	0.269244	0.063	0.015	1	Stable
ENSG00000204256	0.0177913	-0.305803	0.851	0.867	1	Stable	BRD2		ENSG00000104835	0.0379381	-0.290894	0.133	0.243	1	Stable	SARS2		ENSG00000143669	0.000999735	0.444796	0.495	0.357	1	Stable
ENSG00000081026	0.0178044	0.512652	0.786	0.667	1	Stable	MAGI3		ENSG00000162415	0.0380961	0.247845	0.433	0.27	1	Stable	ZSWIM5		ENSG00000162434	0.0010064	0.404535	0.757	0.69	1	Stable
ENSG00000144152	0.0178075	0.1719	0.101	0.022	1	Stable	FBLN7		ENSG00000135535	0.0380999	0.304757	0.9	0.811	1	Stable	CD164		ENSG00000259604	0.00101046	0.185645	0.108	0.038	1	Stable
ENSG00000227028	0.0178314	0.181275	0.083	0.011	1	Stable	SLC8A1-AS1		ENSG00000173706	0.0383331	-0.397192	0.033	0.108	1	Stable	HEG1		ENSG00000248360	0.001017	-0.445542	0.64	0.73	1	Stable
ENSG00000262155	0.0178774	-0.148128	0.018	0.067	1	Stable	LINC02175		ENSG00000167397	0.0384771	-0.501163	0.6	0.64	1	Stable	VKORC1		ENSG00000149925	0.00102017	0.563136	0.342	0.209	1	Stable
ENSG00000125731	0.0179007	0.180168	0.402	0.267	1	Stable	SH2D3A		ENSG00000008517	0.0384966	-0.536562	0.022	0.09	1	Stable	IL32		ENSG00000075711	0.00102649	-0.333953	0.73	0.871	1	Stable
ENSG00000141027	0.0179118	-0.195017	0.924	0.922	1	Stable	NCOR1		ENSG00000138411	0.0385043	0.158802	0.111	0.036	1	Stable	HECW2		ENSG00000137261	0.00102935	0.187493	0.063	0.015	1	Stable
ENSG00000135127	0.0179427	0.307327	0.717	0.6	1	Stable	BICDL1		ENSG00000180900	0.0385248	0.377544	0.456	0.315	1	Stable	SCRIB		ENSG00000154122	0.00102952	0.487747	0.414	0.279	1	Stable
ENSG00000144591	0.0179511	0.244689	0.438	0.289	1	Stable	GMPPA		ENSG00000156968	0.0385517	-0.211611	0.278	0.405	1	Stable	MPV17L		ENSG00000206113	0.00103339	0.206768	0.054	0.012	1	Stable
ENSG00000025293	0.0179619	0.381773	0.786	0.733	1	Stable	PHF20		ENSG00000112394	0.0385669	-0.562394	0.011	0.072	1	Stable	SLC16A10		ENSG00000206417	0.00103421	-0.376544	0.063	0.179	1	Stable
ENSG00000159167	0.0180115	-0.246413	0.08	0.167	1	Stable	STC1		ENSG00000074370	0.038608	0.435897	0.356	0.234	1	Stable	ATP2A3		ENSG00000118418	0.0010362	-0.320398	0.73	0.855	1	Stable
ENSG00000183655	0.0180367	-0.227337	0.185	0.3	1	Stable	KLHL25		ENSG00000213741	0.0386174	-0.273089	0.944	0.919	1	Stable	RPS29		ENSG00000184831	0.00103979	-0.446679	0.315	0.447	1	Stable
ENSG00000267262	0.0180913	-0.158426	0.058	0.133	1	Stable			ENSG00000006831	0.0386387	0.516371	0.822	0.694	1	Stable	ADIPOR2		ENSG00000111711	0.0010401	-0.390721	0.495	0.639	1	Stable
ENSG00000173272	0.0181245	0.276862	0.92	0.822	1	Stable	MZT2A		ENSG00000151881	0.0386424	0.343489	0.344	0.216	1	Stable	TMEM267		ENSG00000170458	0.00104017	0.361593	0.09	0.029	1	Stable
ENSG00000136942	0.018133	0.255754	1	0.989	1	Stable	RPL35		ENSG00000153048	0.0386975	-0.472473	0.611	0.739	1	Stable	CARHSP1		ENSG00000121966	0.00104191	0.920783	0.306	0.192	1	Stable
ENSG00000237440	0.0181766	-0.421382	0.37	0.489	1	Stable	ZNF737		ENSG00000066739	0.0387658	0.229389	0.389	0.252	1	Stable	ATG2B		ENSG00000148926	0.00105113	0.285972	0.063	0.015	1	Stable
ENSG00000204525	0.018243	0.27762	0.975	0.933	1	Stable	HLA-C		ENSG00000073050	0.0387955	0.214961	0.378	0.243	1	Stable	XRCC1		ENSG00000014138	0.00105344	-0.424103	0.09	0.215	1	Stable
ENSG00000115216	0.0182557	-0.228294	0.859	0.9	1	Stable	NRBP1		ENSG00000184619	0.0388835	0.377918	0.189	0.09	1	Stable	KRBA2		ENSG00000165671	0.00106652	-0.359414	0.721	0.869	1	Stable
ENSG00000110619	0.0183274	0.282936	0.525	0.411	1	Stable	CARS1		ENSG00000101442	0.0389061	0.336733	0.122	0.045	1	Stable	ACTR5		ENSG00000135373	0.00106738	-0.393364	0.793	0.891	1	Stable
ENSG00000163746	0.0183966	0.272212	0.101	0.022	1	Stable	PLSCR2		ENSG00000172296	0.0389466	0.207313	0.156	0.063	1	Stable	SPTLC3		ENSG00000270792	0.00106775	0.119612	0.063	0.015	1	Stable
ENSG00000233415	0.0184825	0.282035	0.283	0.167	1	Stable			ENSG00000198589	0.0389868	0.182491	0.989	0.928	1	Stable	LRBA		ENSG00000072201	0.00107156	-0.470601	0.613	0.753	1	Stable
ENSG00000147050	0.0184867	-0.335118	0.895	0.956	1	Stable	KDM6A		ENSG00000131748	0.0389951	-0.232902	1	0.973	1	Stable	STARD3		ENSG00000160447	0.00107165	-0.354044	0.189	0.34	1	Stable
ENSG00000281903	0.0185161	0.298633	0.438	0.3	1	Stable	LINC02246		ENSG00000137103	0.0390093	-0.402144	0.3	0.414	1	Stable	TMEM8B		ENSG00000132694	0.00107631	-0.405433	0.486	0.645	1	Stable
ENSG00000170088	0.0185168	-0.374389	0.391	0.511	1	Stable	TMEM192		ENSG00000127526	0.0390222	0.280209	0.7	0.577	1	Stable	SLC35E1		ENSG00000287306	0.00107686	0.505686	0.378	0.247	1	Stable
ENSG00000115137	0.0185417	-0.415958	0.319	0.444	1	Stable	DNAJC27		ENSG00000119042	0.0390253	0.322598	0.111	0.036	1	Stable	SATB2		ENSG00000136699	0.00107721	-0.35919	0.477	0.615	1	Stable
ENSG00000203666	0.018579	0.102575	0.659	0.544	1	Stable	EFCAB2		ENSG00000198646	0.0390438	0.284085	0.811	0.676	1	Stable	NCOA6		ENSG00000243710	0.00108277	0.303394	0.054	0.012	1	Stable
ENSG00000188092	0.0185959	-0.362099	0.344	0.467	1	Stable	GPR89B		ENSG00000105519	0.0390467	-1.42225	0.189	0.315	1	Stable	CAPS		ENSG00000140391	0.00109935	0.218578	0.261	0.137	1	Stable
ENSG00000238290	0.0186135	-0.217211	0.036	0.1	1	Stable	ERRFI1-DT		ENSG00000204140	0.0391845	0.496242	0.356	0.234	1	Stable	CLPSL1		ENSG00000134240	0.00110457	-0.246915	0.712	0.925	1	Stable
ENSG00000115446	0.0186469	0.3493	0.366	0.244	1	Stable	UNC50		ENSG00000225506	0.0392103	0.323891	0.078	0.018	1	Stable	CYP4A22-AS1		ENSG00000142867	0.00110641	0.567211	0.297	0.176	1	Stable
ENSG00000172456	0.0186814	0.452292	0.333	0.233	1	Stable	FGGY		ENSG00000253408	0.0392103	-0.186614	0.011	0.072	1	Stable	IKBKB-DT		ENSG00000173706	0.00111772	0.27364	0.108	0.039	1	Stable
ENSG00000100028	0.0186834	0.300868	0.601	0.456	1	Stable	SNRPD3		ENSG00000165507	0.0392103	0.224699	0.078	0.018	1	Stable	DEPP1		ENSG00000154099	0.00112072	0.965559	0.072	0.02	1	Stable
ENSG00000159214	0.0186945	0.219378	0.236	0.122	1	Stable	CCDC24		ENSG00000256824	0.0392103	-0.20314	0.011	0.072	1	Stable			ENSG00000174444	0.00112904	0.30752	0.964	0.951	1	Stable
ENSG00000253320	0.0186957	-0.409509	0.362	0.489	1	Stable	MAILR		ENSG00000260852	0.0392103	-0.170172	0.011	0.072	1	Stable	FBXL19-AS1		ENSG00000062650	0.00113004	-0.34492	0.667	0.785	1	Stable
ENSG00000235092	0.0187081	-0.220433	0.058	0.133	1	Stable	ID2-AS1		ENSG00000089847	0.0392103	0.249564	0.078	0.018	1	Stable	ANKRD24		ENSG00000249306	0.00113432	0.146874	0.054	0.012	1	Stable
ENSG00000139725	0.0187081	-0.201298	0.058	0.133	1	Stable	RHOF		ENSG00000143373	0.0392204	0.164088	0.222	0.108	1	Stable	ZNF687		ENSG00000196739	0.00114053	0.294973	0.153	0.065	1	Stable
ENSG00000187398	0.0187256	0.279938	0.156	0.056	1	Stable	LUZP2		ENSG00000177225	0.0392226	0.232131	0.267	0.144	1	Stable	GATD1		ENSG00000148303	0.00114144	0.295939	0.991	0.989	1	Stable
ENSG00000010244	0.0188079	-0.282572	0.862	0.9	1	Stable	ZNF207		ENSG00000174444	0.039223	-0.272601	0.967	0.964	1	Stable	RPL4		ENSG00000185480	0.00115031	-0.523169	0.18	0.317	1	Stable
ENSG00000286823	0.0188364	-0.191047	0.018	0.067	1	Stable			ENSG00000171100	0.0392583	0.141642	0.467	0.315	1	Stable	MTM1		ENSG00000174945	0.00116055	0.178869	0.171	0.076	1	Stable
ENSG00000232593	0.0188591	-0.257096	0.232	0.356	1	Stable	KANTR		ENSG00000184060	0.039344	-0.306326	0.033	0.108	1	Stable	ADAP2		ENSG00000080031	0.00116094	0.200573	0.054	0.012	1	Stable
ENSG00000112378	0.0188751	-0.305086	0.978	0.978	1	Stable	PERP		ENSG00000130299	0.0393663	0.43543	0.411	0.297	1	Stable	GTPBP3		ENSG00000135862	0.0011616	0.453012	0.649	0.534	1	Stable
ENSG00000185883	0.0188819	0.286941	0.931	0.822	1	Stable	ATP6V0C		ENSG00000143624	0.0394467	0.299091	0.6	0.432	1	Stable	INTS3		ENSG00000102098	0.00116477	-0.358243	0.063	0.186	1	Stable
ENSG00000152767	0.0188866	0.370798	0.757	0.722	1	Stable	FARP1		ENSG00000140367	0.0395862	0.296488	0.678	0.604	1	Stable	UBE2Q2		ENSG00000185250	0.00116525	0.661855	0.315	0.185	1	Stable
ENSG00000149403	0.0189131	-0.21049	0.199	0.322	1	Stable	GRIK4		ENSG00000116679	0.0396028	-0.277111	0.633	0.712	1	Stable	IVNS1ABP		ENSG00000129173	0.00117163	-0.372036	0.09	0.22	1	Stable
ENSG00000163624	0.0189602	0.221411	0.649	0.522	1	Stable	CDS1		ENSG00000006704	0.0397511	0.138848	0.611	0.45	1	Stable	GTF2IRD1		ENSG00000230873	0.0011742	0.333477	0.072	0.02	1	Stable
ENSG00000134333	0.0190216	0.147751	0.844	0.744	1	Stable	LDHA		ENSG00000135048	0.0397878	-0.572705	0.6	0.676	1	Stable	CEMIP2		ENSG00000233927	0.00117579	0.303118	0.991	0.983	1	Stable
ENSG00000160741	0.0190246	-0.194988	0.207	0.333	1	Stable	CRTC2		ENSG00000214803	0.0398286	-0.488724	0.044	0.126	1	Stable			ENSG00000126561	0.00118129	0.124945	0.054	0.012	1	Stable
ENSG00000133661	0.0190335	-0.137791	0.018	0.067	1	Stable	SFTPD		ENSG00000228918	0.0398628	0.650637	0.078	0.018	1	Stable	LINC01344		ENSG00000172554	0.00118592	0.390316	0.144	0.061	1	Stable
ENSG00000135945	0.0190424	-0.388592	0.572	0.656	1	Stable	REV1		ENSG00000272211	0.0398628	-0.172272	0.011	0.072	1	Stable			ENSG00000173334	0.00119243	0.415938	0.541	0.4	1	Stable
ENSG00000257894	0.0190944	0.481085	0.272	0.156	1	Stable			ENSG00000249494	0.0398628	0.207244	0.078	0.018	1	Stable	DMXL1-DT		ENSG00000185947	0.00120758	0.354053	0.369	0.23	1	Stable
ENSG00000105223	0.0191024	-0.279422	0.645	0.678	1	Stable	PLD3		ENSG00000110934	0.0398628	-0.184556	0.011	0.072	1	Stable	BIN2		ENSG00000059588	0.00121112	-0.480837	0.396	0.54	1	Stable
ENSG00000015532	0.0191164	0.405201	0.207	0.1	1	Stable	XYLT2		ENSG00000258378	0.0398628	-0.173549	0.011	0.072	1	Stable			ENSG00000115687	0.00121666	-0.429539	0.126	0.252	1	Stable
ENSG00000148498	0.0191175	-0.322774	0.909	0.989	1	Stable	PARD3		ENSG00000267461	0.0398628	-0.152687	0.011	0.072	1	Stable			ENSG00000116127	0.00121755	-0.283556	0.622	0.745	1	Stable
ENSG00000131149	0.0191252	0.18774	0.917	0.822	1	Stable	GSE1		ENSG00000183655	0.0399163	0.3256	0.3	0.18	1	Stable	KLHL25		ENSG00000205268	0.00122281	-0.428636	0.712	0.866	1	Stable
ENSG00000086696	0.0192324	-0.126455	0.018	0.067	1	Stable	HSD17B2		ENSG00000179364	0.0401259	0.184181	0.622	0.441	1	Stable	PACS2		ENSG00000134057	0.001226	-0.213247	0.324	0.481	1	Stable
ENSG00000066379	0.019274	0.396457	0.442	0.333	1	Stable	POLR1H		ENSG00000161960	0.0401614	-0.272243	0.978	0.955	1	Stable	EIF4A1		ENSG00000090857	0.00122723	-0.409739	0.288	0.425	1	Stable
ENSG00000080189	0.0192879	0.30749	0.5	0.378	1	Stable	SLC35C2		ENSG00000187323	0.0401976	-0.280847	0.022	0.09	1	Stable	DCC		ENSG00000111364	0.00123937	-0.280341	0.252	0.42	1	Stable
ENSG00000176102	0.0193424	-0.336253	0.833	0.867	1	Stable	CSTF3		ENSG00000167114	0.0403675	0.308655	0.3	0.189	1	Stable	SLC27A4		ENSG00000183840	0.00124061	-0.417467	0.369	0.549	1	Stable
ENSG00000100483	0.0193701	0.29802	0.33	0.211	1	Stable	VCPKMT		ENSG00000091140	0.0404074	-0.361163	0.4	0.523	1	Stable	DLD		ENSG00000010818	0.00124338	0.584839	0.838	0.773	1	Stable
ENSG00000169607	0.0193848	-0.200181	0.043	0.111	1	Stable	CKAP2L		ENSG00000196440	0.0404119	0.61096	0.311	0.207	1	Stable	ARMCX4		ENSG00000144283	0.00125205	-0.263167	0.847	0.919	1	Stable
ENSG00000181817	0.0194044	0.272707	0.543	0.4	1	Stable	LSM10		ENSG00000166821	0.0404657	0.204381	0.411	0.261	1	Stable	PEX11A		ENSG00000180071	0.00125321	-0.332335	0.117	0.257	1	Stable
ENSG00000223442	0.0194331	-0.15277	0.018	0.067	1	Stable	TH2LCRR		ENSG00000272768	0.0405245	-0.120252	0.011	0.072	1	Stable			ENSG00000273437	0.00125873	0.106201	0.054	0.012	1	Stable
ENSG00000159640	0.019443	-0.163017	0.572	0.733	1	Stable	ACE		ENSG00000173391	0.0405245	-0.270382	0.011	0.072	1	Stable	OLR1		ENSG00000185104	0.00125983	-0.424564	0.775	0.868	1	Stable
ENSG00000245534	0.0194629	-0.226055	0.188	0.3	1	Stable	RORA-AS1		ENSG00000167889	0.0405245	0.238799	0.078	0.018	1	Stable	MGAT5B		ENSG00000061918	0.00126074	-0.414601	0.126	0.255	1	Stable
ENSG00000213928	0.0195118	0.14432	0.525	0.411	1	Stable	IRF9		ENSG00000262049	0.0406245	0.108703	0.111	0.036	1	Stable			ENSG00000129514	0.00126938	0.290539	0.937	0.942	1	Stable
ENSG00000165304	0.0195432	-0.200306	0.109	0.211	1	Stable	MELK		ENSG00000205464	0.0406579	0.395195	0.356	0.234	1	Stable	ATP6AP1L		ENSG00000230533	0.00128743	0.207768	0.18	0.082	1	Stable
ENSG00000228223	0.0195603	-0.167987	0.08	0.167	1	Stable	HCG11		ENSG00000135643	0.0407786	-0.273082	0.022	0.09	1	Stable	KCNMB4		ENSG00000070831	0.00129761	0.301499	0.838	0.824	1	Stable
ENSG00000103534	0.0195751	0.405379	0.721	0.6	1	Stable	TMC5		ENSG00000160360	0.0408062	0.298269	0.256	0.144	1	Stable	GPSM1		ENSG00000087470	0.00130722	-0.388207	0.495	0.639	1	Stable
ENSG00000167037	0.0196025	-0.264597	0.058	0.133	1	Stable	SGSM1		ENSG00000160094	0.0408139	0.280374	0.267	0.153	1	Stable	ZNF362		ENSG00000079335	0.00131131	-0.803192	0.252	0.4	1	Stable
ENSG00000020922	0.0196034	0.215249	0.322	0.2	1	Stable	MRE11		ENSG00000183888	0.0408855	0.335395	0.333	0.198	1	Stable	SRARP		ENSG00000108094	0.00132057	-0.366167	0.306	0.443	1	Stable
ENSG00000136240	0.0196216	0.280275	0.928	0.833	1	Stable	KDELR2		ENSG00000130813	0.0408869	0.168773	0.378	0.234	1	Stable	SHFL		ENSG00000137203	0.00132372	-0.318616	0.514	0.676	1	Stable
ENSG00000198498	0.0196608	-0.3471	0.341	0.489	1	Stable	TMA16		ENSG00000117643	0.0409244	0.475453	0.433	0.288	1	Stable	MAN1C1		ENSG00000241484	0.00132469	-0.328595	0.667	0.83	1	Stable
ENSG00000169919	0.0197108	-0.43685	0.649	0.667	1	Stable	GUSB		ENSG00000071082	0.041077	-0.287293	0.811	0.865	1	Stable	RPL31		ENSG00000158321	0.00132684	-0.353322	0.874	0.942	1	Stable
ENSG00000197536	0.019757	0.207578	0.149	0.056	1	Stable	IRF1-AS1		ENSG00000161638	0.0411659	-0.264315	0.178	0.306	1	Stable	ITGA5		ENSG00000049541	0.001332	-0.42489	0.27	0.417	1	Stable
ENSG00000164756	0.0197588	-0.532536	0.775	0.844	1	Stable	SLC30A8		ENSG00000092203	0.0412161	0.236877	0.811	0.631	1	Stable	TOX4		ENSG00000147889	0.0013341	-0.373619	0.27	0.418	1	Stable
ENSG00000228594	0.0197955	0.130615	0.058	0	1	Stable	FNDC10		ENSG00000125952	0.0412605	0.362019	0.7	0.559	1	Stable	MAX		ENSG00000161996	0.00135635	-0.278341	0.432	0.538	1	Stable
ENSG00000215910	0.0197955	0.139249	0.058	0	1	Stable	C1orf167		ENSG00000103249	0.041324	0.386059	0.411	0.297	1	Stable	CLCN7		ENSG00000165055	0.00135681	-0.300927	0.36	0.515	1	Stable
ENSG00000166313	0.0197955	0.151994	0.058	0	1	Stable	APBB1		ENSG00000136883	0.0413513	0.457056	0.244	0.144	1	Stable	KIF12		ENSG00000259579	0.00136398	0.170693	0.117	0.044	1	Stable
ENSG00000188095	0.0197955	0.158379	0.058	0	1	Stable	MESP2		ENSG00000142089	0.0414116	0.752886	0.478	0.351	1	Stable	IFITM3		ENSG00000149485	0.00136768	-0.477256	0.225	0.357	1	Stable
ENSG00000261592	0.0197955	0.130482	0.058	0	1	Stable			ENSG00000154553	0.0414299	0.583424	0.122	0.045	1	Stable	PDLIM3		ENSG00000156876	0.00136823	-0.319876	0.135	0.273	1	Stable
ENSG00000160181	0.0197955	0.263711	0.058	0	1	Stable	TFF2		ENSG00000183077	0.0416487	-0.389175	0.256	0.36	1	Stable	AFMID		ENSG00000129317	0.00139543	-0.352525	0.279	0.432	1	Stable
ENSG00000157992	0.019822	-0.336911	0.565	0.644	1	Stable	KRTCAP3		ENSG00000265702	0.0417212	0.160677	0.111	0.036	1	Stable			ENSG00000188522	0.00140262	0.319168	0.243	0.132	1	Stable
ENSG00000189431	0.0198401	-0.182146	0.018	0.067	1	Stable	RASSF10		ENSG00000100399	0.0417212	0.140886	0.111	0.036	1	Stable	CHADL		ENSG00000070950	0.00140925	-0.498785	0.423	0.552	1	Stable
ENSG00000260816	0.0198627	0.207369	0.134	0.044	1	Stable			ENSG00000173276	0.0417981	0.196808	0.422	0.27	1	Stable	ZBTB21		ENSG00000112701	0.00141511	-0.309651	0.82	0.912	1	Stable
ENSG00000261540	0.0200062	0.84608	0.116	0.033	1	Stable			ENSG00000111266	0.0418672	0.418174	0.811	0.703	1	Stable	DUSP16		ENSG00000125450	0.00141516	-0.410151	0.315	0.46	1	Stable
ENSG00000141458	0.0200125	0.325721	0.688	0.511	1	Stable	NPC1		ENSG00000232445	0.0418758	0.204651	0.078	0.018	1	Stable	EMSLR		ENSG00000165698	0.00141522	0.392605	0.081	0.025	1	Stable
ENSG00000117983	0.0200154	0.48643	0.29	0.178	1	Stable	MUC5B		ENSG00000138764	0.0419006	-0.455098	0.633	0.685	1	Stable	CCNG2		ENSG00000196642	0.00141981	-0.245342	0.739	0.901	1	Stable
ENSG00000137628	0.0200511	0.372267	0.272	0.156	1	Stable	DDX60		ENSG00000175274	0.0419146	0.37125	0.578	0.477	1	Stable	TP53I11		ENSG00000067141	0.00142229	-0.340171	0.541	0.675	1	Stable
ENSG00000232611	0.0200692	-0.364734	0.152	0.244	1	Stable			ENSG00000160710	0.0419279	0.259061	0.844	0.694	1	Stable	ADAR		ENSG00000175471	0.00142659	0.788461	0.369	0.249	1	Stable
ENSG00000197756	0.02007	0.275396	0.993	0.944	1	Stable	RPL37A		ENSG00000118503	0.0419699	-0.735229	0.5	0.622	1	Stable	TNFAIP3		ENSG00000134508	0.00143196	-0.47639	0.396	0.534	1	Stable
ENSG00000137574	0.0200728	0.283885	0.478	0.344	1	Stable	TGS1		ENSG00000136925	0.0419859	0.301994	0.311	0.18	1	Stable	TSTD2		ENSG00000183955	0.00143629	-0.422226	0.459	0.601	1	Stable
ENSG00000166436	0.020129	0.149372	0.254	0.133	1	Stable	TRIM66		ENSG00000166333	0.0419927	0.277008	0.367	0.234	1	Stable	ILK		ENSG00000119878	0.00144672	0.415774	0.64	0.508	1	Stable
ENSG00000181523	0.0201591	-0.114038	0.109	0.211	1	Stable	SGSH		ENSG00000261609	0.0420252	0.230536	0.644	0.477	1	Stable	GAN		ENSG00000137818	0.00144719	0.322694	0.991	0.989	1	Stable
ENSG00000168143	0.0201885	-0.508385	0.522	0.678	1	Stable	FAM83B		ENSG00000137812	0.0420676	-0.52524	0.133	0.234	1	Stable	KNL1		ENSG00000186094	0.00145009	-0.210239	0.45	0.581	1	Stable
ENSG00000131171	0.0202109	-0.110702	0.75	0.822	1	Stable	SH3BGRL		ENSG00000235706	0.0421027	0.153149	0.189	0.09	1	Stable	DICER1-AS1		ENSG00000165934	0.00145044	-0.35571	0.333	0.458	1	Stable
ENSG00000115163	0.020219	-0.403384	0.178	0.289	1	Stable	CENPA		ENSG00000158402	0.0422291	-0.313467	0.122	0.234	1	Stable	CDC25C		ENSG00000101421	0.00145728	0.445287	0.721	0.62	1	Stable
ENSG00000149196	0.0202205	0.295371	0.42	0.3	1	Stable	HIKESHI		ENSG00000134247	0.0422646	-0.214174	0.044	0.126	1	Stable	PTGFRN		ENSG00000160917	0.00145765	-0.397152	0.234	0.359	1	Stable
ENSG00000143164	0.0203692	-0.273261	0.804	0.9	1	Stable	DCAF6		ENSG00000123144	0.0422977	-0.322567	0.644	0.703	1	Stable	TRIR		ENSG00000156234	0.00146349	0.160781	0.081	0.025	1	Stable
ENSG00000214293	0.0203871	0.239514	0.344	0.211	1	Stable	APTR		ENSG00000180777	0.0424193	-0.152022	0.444	0.568	1	Stable	ANKRD30B		ENSG00000169375	0.00146476	-0.333231	0.523	0.675	1	Stable
ENSG00000143816	0.0204228	0.558959	0.225	0.111	1	Stable	WNT9A		ENSG00000132842	0.042445	0.343609	0.811	0.667	1	Stable	AP3B1		ENSG00000184304	0.00146483	-0.429843	0.27	0.43	1	Stable
ENSG00000198258	0.0204351	0.233652	0.964	0.922	1	Stable	UBL5		ENSG00000068903	0.0424906	0.243128	0.556	0.405	1	Stable	SIRT2		ENSG00000158445	0.00146963	0.156878	0.081	0.025	1	Stable
ENSG00000124207	0.0204943	0.411155	0.63	0.544	1	Stable	CSE1L		ENSG00000120256	0.0425004	0.280856	0.478	0.324	1	Stable	LRP11		ENSG00000187753	0.00147188	0.267354	0.18	0.084	1	Stable
ENSG00000100605	0.0205668	0.310344	0.536	0.411	1	Stable	ITPK1		ENSG00000181904	0.0425031	0.334163	0.511	0.387	1	Stable	C5orf24		ENSG00000114656	0.00147661	-0.378444	0.423	0.565	1	Stable
ENSG00000108878	0.0205977	-0.391503	0.315	0.433	1	Stable	CACNG1		ENSG00000186994	0.0425135	-0.285921	0.033	0.108	1	Stable	KANK3		ENSG00000156374	0.00147842	-0.470114	0.153	0.276	1	Stable
ENSG00000124541	0.0206034	0.257632	0.583	0.456	1	Stable	RRP36		ENSG00000176293	0.0425656	0.194654	0.078	0.018	1	Stable	ZNF135		ENSG00000164109	0.00148498	-0.456074	0.351	0.476	1	Stable
ENSG00000132819	0.0206084	-0.286978	0.373	0.5	1	Stable	RBM38		ENSG00000160325	0.0426364	0.372798	0.444	0.324	1	Stable	CACFD1		ENSG00000161956	0.00148769	-0.397663	0.126	0.249	1	Stable
ENSG00000173156	0.0206537	0.362457	0.681	0.556	1	Stable	RHOD		ENSG00000132467	0.0426456	0.236494	0.433	0.288	1	Stable	UTP3		ENSG00000143367	0.0015041	0.573559	0.577	0.463	1	Stable
ENSG00000166450	0.0206873	-0.36954	0.062	0.133	1	Stable	PRTG		ENSG00000111540	0.042668	-0.392474	0.433	0.541	1	Stable	RAB5B		ENSG00000124942	0.00150479	0.43001	0.64	0.532	1	Stable
ENSG00000187147	0.0206975	0.244271	0.297	0.178	1	Stable	RNF220		ENSG00000074181	0.0427937	0.252769	0.433	0.297	1	Stable	NOTCH3		ENSG00000146112	0.00151231	0.201005	0.117	0.045	1	Stable
ENSG00000105700	0.0207297	0.337892	0.598	0.467	1	Stable	KXD1		ENSG00000178149	0.0428666	-0.409595	0.722	0.775	1	Stable	DALRD3		ENSG00000136048	0.00151328	0.21518	0.081	0.025	1	Stable
ENSG00000071553	0.0207318	-0.248116	0.797	0.833	1	Stable	ATP6AP1		ENSG00000163435	0.0430608	0.344013	0.933	0.928	1	Stable	ELF3		ENSG00000141556	0.00154429	-0.44948	0.604	0.72	1	Stable
ENSG00000104825	0.0207591	0.317336	0.409	0.278	1	Stable	NFKBIB		ENSG00000171208	0.0430632	-0.507837	0.411	0.514	1	Stable	NETO2		ENSG00000160075	0.00155435	0.33933	0.685	0.583	1	Stable
ENSG00000119729	0.0208244	-0.297729	0.478	0.578	1	Stable	RHOQ		ENSG00000164611	0.0431129	-1.28972	0.233	0.333	1	Stable	PTTG1		ENSG00000260877	0.00155834	0.207261	0.09	0.03	1	Stable
ENSG00000089916	0.0208513	0.115636	0.725	0.567	1	Stable	GPATCH2L		ENSG00000121680	0.0431443	0.27045	0.589	0.405	1	Stable	PEX16		ENSG00000132698	0.00156298	0.410396	0.811	0.804	1	Stable
ENSG00000197978	0.020897	-0.23843	0.025	0.078	1	Stable	GOLGA6L9		ENSG00000153561	0.0431808	0.310461	0.5	0.369	1	Stable	RMND5A		ENSG00000073849	0.00156438	0.136034	0.09	0.03	1	Stable
ENSG00000120733	0.0209139	-0.434744	0.601	0.7	1	Stable	KDM3B		ENSG00000235688	0.0432651	0.110667	0.078	0.018	1	Stable	SNTG2-AS1		ENSG00000110047	0.00157017	0.245017	0.189	0.091	1	Stable
ENSG00000273828	0.020947	0.138201	0.08	0.011	1	Stable			ENSG00000261460	0.0432681	-0.274798	0.056	0.144	1	Stable			ENSG00000118181	0.00157472	0.319974	0.901	0.911	1	Stable
ENSG00000143198	0.020992	0.244029	0.884	0.822	1	Stable	MGST3		ENSG00000171132	0.0433173	0.422604	0.678	0.523	1	Stable	PRKCE		ENSG00000176390	0.00158297	-0.371519	0.288	0.436	1	Stable
ENSG00000123992	0.0209931	0.347219	0.678	0.522	1	Stable	DNPEP		ENSG00000152601	0.0434008	0.320352	0.756	0.604	1	Stable	MBNL1		ENSG00000173482	0.00159028	0.584098	0.171	0.081	1	Stable
ENSG00000131626	0.021055	-0.275219	0.928	0.956	1	Stable	PPFIA1		ENSG00000131067	0.0434418	-0.413588	0.144	0.252	1	Stable	GGT7		ENSG00000174485	0.00159285	0.648925	0.73	0.671	1	Stable
ENSG00000198822	0.021089	-0.187613	0.025	0.078	1	Stable	GRM3		ENSG00000134453	0.0435334	0.205448	0.656	0.495	1	Stable	RBM17		ENSG00000169231	0.00159765	0.381083	0.252	0.138	1	Stable
ENSG00000232112	0.0211267	0.210427	0.964	0.889	1	Stable	TMA7		ENSG00000167985	0.0437736	0.144862	0.4	0.252	1	Stable	SDHAF2		ENSG00000038427	0.00159995	0.10021	0.063	0.017	1	Stable
ENSG00000155066	0.0212324	-0.322424	0.565	0.689	1	Stable	PROM2		ENSG00000172932	0.0438177	0.40303	0.7	0.559	1	Stable	ANKRD13D		ENSG00000107485	0.00160041	-0.322007	0.793	0.884	1	Stable
ENSG00000104660	0.021249	-0.270113	0.609	0.722	1	Stable	LEPROTL1		ENSG00000164180	0.0439518	0.422941	0.489	0.369	1	Stable	TMEM161B		ENSG00000100504	0.00160153	0.146796	0.099	0.034	1	Stable
ENSG00000144283	0.0212549	0.380819	0.92	0.889	1	Stable	PKP4		ENSG00000204764	0.0439554	0.432421	0.667	0.523	1	Stable	RANBP17		ENSG00000176171	0.00161169	1.50581	0.577	0.457	1	Stable
ENSG00000233635	0.0212808	-0.325975	0.721	0.778	1	Stable			ENSG00000269834	0.0439899	0.150101	0.111	0.036	1	Stable	ZNF528-AS1		ENSG00000132970	0.00161316	0.158529	0.099	0.034	1	Stable
ENSG00000063978	0.0213325	-0.135912	0.583	0.7	1	Stable	RNF4		ENSG00000001630	0.0439998	0.410129	0.756	0.622	1	Stable	CYP51A1		ENSG00000123975	0.00162374	-0.329132	0.586	0.724	1	Stable
ENSG00000068784	0.0213327	-0.410758	0.529	0.644	1	Stable	SRBD1		ENSG00000169242	0.0440169	0.27669	0.622	0.459	1	Stable	EFNA1		ENSG00000120899	0.00163242	0.737324	0.387	0.26	1	Stable
ENSG00000128641	0.0213719	0.457254	0.576	0.456	1	Stable	MYO1B		ENSG00000173175	0.044091	0.303404	0.122	0.045	1	Stable	ADCY5		ENSG00000120738	0.00163572	0.512783	0.739	0.659	1	Stable
ENSG00000166750	0.0215688	0.337456	0.344	0.222	1	Stable	SLFN5		ENSG00000131781	0.0440919	-0.282632	0.122	0.234	1	Stable	FMO5		ENSG00000121211	0.00164058	-0.60949	0.261	0.391	1	Stable
ENSG00000118900	0.0215823	-0.342022	0.67	0.778	1	Stable	UBN1		ENSG00000175899	0.0441776	-0.267598	0.033	0.108	1	Stable	A2M		ENSG00000156206	0.00164233	0.439794	0.369	0.236	1	Stable
ENSG00000142528	0.0215916	-0.295913	0.159	0.267	1	Stable	ZNF473		ENSG00000234327	0.0441776	-0.223022	0.033	0.108	1	Stable	ZNF232-AS1		ENSG00000187164	0.00164275	-0.336716	0.595	0.721	1	Stable
ENSG00000174437	0.021599	0.185339	0.87	0.822	1	Stable	ATP2A2		ENSG00000198208	0.0442397	0.135435	0.167	0.072	1	Stable	RPS6KL1		ENSG00000163638	0.00165064	0.372341	0.153	0.067	1	Stable
ENSG00000173848	0.0216904	-0.311223	0.793	0.789	1	Stable	NET1		ENSG00000151229	0.044291	-0.526241	0.156	0.261	1	Stable	SLC2A13		ENSG00000077152	0.00167068	-0.461318	0.45	0.549	1	Stable
ENSG00000162695	0.0217024	0.235077	0.649	0.522	1	Stable	SLC30A7		ENSG00000204287	0.0443041	-1.70474	0.089	0.18	1	Stable	HLA-DRA		ENSG00000100526	0.00167277	-0.344959	0.288	0.428	1	Stable
ENSG00000125733	0.0217143	0.22921	0.207	0.1	1	Stable	TRIP10		ENSG00000118985	0.0443105	-0.39735	0.589	0.739	1	Stable	ELL2		ENSG00000134333	0.00168882	1.16447	0.739	0.695	1	Stable
ENSG00000221968	0.021786	0.112883	0.185	0.078	1	Stable	FADS3		ENSG00000134109	0.0443109	0.31882	0.511	0.36	1	Stable	EDEM1		ENSG00000122483	0.00168946	-0.386274	0.135	0.276	1	Stable
ENSG00000127540	0.021824	0.256478	0.942	0.867	1	Stable	UQCR11		ENSG00000175984	0.0443442	-0.481896	0.111	0.216	1	Stable	DENND2C		ENSG00000172014	0.00168996	-0.263942	0.018	0.113	1	Stable
ENSG00000171004	0.0218275	-0.622333	0.562	0.644	1	Stable	HS6ST2		ENSG00000163931	0.0443588	-0.267265	0.878	0.901	1	Stable	TKT		ENSG00000079246	0.0016921	-0.265533	0.874	0.949	1	Stable
ENSG00000014216	0.0218869	0.291165	0.54	0.422	1	Stable	CAPN1		ENSG00000145041	0.0444095	-0.40668	0.422	0.514	1	Stable	DCAF1		ENSG00000106070	0.00169281	0.492441	0.523	0.379	1	Stable
ENSG00000185052	0.0219026	-0.471071	0.663	0.722	1	Stable	SLC24A3		ENSG00000184384	0.0444476	-0.56398	0.2	0.306	1	Stable	MAML2		ENSG00000162616	0.00169297	-0.37902	0.063	0.183	1	Stable
ENSG00000188488	0.0219674	0.544593	0.489	0.378	1	Stable	SERPINA5		ENSG00000213793	0.0444952	-0.281406	0.078	0.171	1	Stable	ZNF888		ENSG00000286533	0.00169532	1.44285	0.162	0.078	1	Stable
ENSG00000101335	0.0220451	0.248633	0.163	0.067	1	Stable	MYL9		ENSG00000170017	0.0446181	0.297687	0.978	0.937	1	Stable	ALCAM		ENSG00000005844	0.00169755	0.199356	0.063	0.017	1	Stable
ENSG00000179988	0.0220487	-0.255851	0.203	0.322	1	Stable	PSTK		ENSG00000123349	0.0446231	-0.241027	0.956	0.973	1	Stable	PFDN5		ENSG00000237649	0.00170538	-0.542639	0.252	0.39	1	Stable
ENSG00000182919	0.0220508	0.251129	0.326	0.2	1	Stable	C11orf54		ENSG00000120696	0.0446402	0.171626	0.122	0.045	1	Stable	KBTBD7		ENSG00000119514	0.00170561	-0.405999	0.126	0.257	1	Stable
ENSG00000177337	0.0220524	-0.389567	0.174	0.278	1	Stable	DLGAP1-AS1		ENSG00000128989	0.0447372	0.153168	0.822	0.667	1	Stable	ARPP19		ENSG00000266173	0.00170644	-0.239628	0.721	0.833	1	Stable
ENSG00000249684	0.0221559	-0.249516	0.116	0.211	1	Stable			ENSG00000090924	0.0447444	-0.277263	0.033	0.108	1	Stable	PLEKHG2		ENSG00000102879	0.00170817	0.257568	0.108	0.04	1	Stable
ENSG00000074071	0.0221603	0.282983	0.884	0.744	1	Stable	MRPS34		ENSG00000235092	0.0448255	0.266594	0.133	0.054	1	Stable	ID2-AS1		ENSG00000004975	0.00170949	-0.375702	0.27	0.42	1	Stable
ENSG00000243725	0.0222568	0.191667	0.145	0.056	1	Stable	TTC4		ENSG00000241399	0.0448255	-0.154137	0.044	0.126	1	Stable	CD302		ENSG00000092470	0.00171024	-0.597541	0.198	0.327	1	Stable
ENSG00000147403	0.0222866	0.243044	0.996	0.989	1	Stable	RPL10		ENSG00000226742	0.0448341	0.231745	0.622	0.459	1	Stable	HSBP1L1		ENSG00000198056	0.00171085	-0.49092	0.153	0.271	1	Stable
ENSG00000149782	0.0222949	0.219728	0.322	0.2	1	Stable	PLCB3		ENSG00000180806	0.0449128	0.241624	0.222	0.117	1	Stable	HOXC9		ENSG00000196776	0.00171276	0.433602	0.342	0.21	1	Stable
ENSG00000115977	0.0223677	-0.375782	0.645	0.744	1	Stable	AAK1		ENSG00000135451	0.0449289	-0.363049	0.089	0.189	1	Stable	TROAP		ENSG00000233611	0.00171711	-0.510973	0.288	0.411	1	Stable
ENSG00000185513	0.0223748	0.376061	0.145	0.056	1	Stable	L3MBTL1		ENSG00000185627	0.0449423	0.262798	0.567	0.45	1	Stable	PSMD13		ENSG00000135269	0.00172215	0.562763	0.495	0.355	1	Stable
ENSG00000126653	0.0224351	-0.353009	0.703	0.767	1	Stable	NSRP1		ENSG00000178623	0.0451951	0.173235	0.122	0.045	1	Stable	GPR35		ENSG00000280213	0.00172368	0.213921	0.135	0.057	1	Stable
ENSG00000198894	0.0224751	0.188462	0.351	0.222	1	Stable	CIPC		ENSG00000101849	0.0452482	-0.435798	0.744	0.802	1	Stable	TBL1X		ENSG00000183624	0.00173033	-0.366357	0.315	0.468	1	Stable
ENSG00000005961	0.0224933	-0.286009	0.101	0.189	1	Stable	ITGA2B		ENSG00000165782	0.0453471	0.303656	0.4	0.279	1	Stable	PIP4P1		ENSG00000115840	0.00174393	-0.478501	0.288	0.41	1	Stable
ENSG00000100991	0.0225292	-0.452536	0.764	0.833	1	Stable	TRPC4AP		ENSG00000154124	0.0453762	0.394056	0.456	0.333	1	Stable	OTULIN		ENSG00000111641	0.00174774	-0.415298	0.279	0.416	1	Stable
ENSG00000121766	0.0225536	0.293593	0.402	0.289	1	Stable	ZCCHC17		ENSG00000233635	0.0453765	0.178594	0.778	0.622	1	Stable			ENSG00000121892	0.00174932	-0.270656	0.829	0.924	1	Stable
ENSG00000170854	0.0225648	0.241105	0.156	0.067	1	Stable	RIOX2		ENSG00000070961	0.0454195	-0.494598	0.533	0.595	1	Stable	ATP2B1		ENSG00000111666	0.00175543	-0.372529	0.387	0.515	1	Stable
ENSG00000257594	0.0225805	0.156967	0.322	0.189	1	Stable	GALNT4		ENSG00000155903	0.0454322	0.237172	0.822	0.64	1	Stable	RASA2		ENSG00000146350	0.00175879	-0.547346	0.315	0.455	1	Stable
ENSG00000123091	0.0225871	0.280475	0.616	0.5	1	Stable	RNF11		ENSG00000181467	0.0455452	-0.318899	0.511	0.64	1	Stable	RAP2B		ENSG00000162599	0.00176706	-0.40103	0.685	0.825	1	Stable
ENSG00000131067	0.022592	0.193793	0.257	0.144	1	Stable	GGT7		ENSG00000114098	0.0455551	0.335077	0.611	0.45	1	Stable	ARMC8		ENSG00000185697	0.00176877	-0.37514	0.117	0.246	1	Stable
ENSG00000091140	0.0225937	0.207015	0.572	0.4	1	Stable	DLD		ENSG00000176101	0.0455714	-0.385513	0.533	0.631	1	Stable	SSNA1		ENSG00000130518	0.00177634	0.309098	0.27	0.152	1	Stable
ENSG00000204991	0.0225978	0.160325	0.518	0.378	1	Stable	SPIRE2		ENSG00000099284	0.0456021	-0.399271	0.356	0.468	1	Stable	MACROH2A2		ENSG00000130935	0.00177729	-0.22477	0.919	0.977	1	Stable
ENSG00000243509	0.0226259	-0.114142	0.065	0.144	1	Stable	TNFRSF6B		ENSG00000077063	0.0456877	-0.122361	0.022	0.09	1	Stable	CTTNBP2		ENSG00000157514	0.00178044	0.778828	0.613	0.536	1	Stable
ENSG00000099284	0.0226316	-0.234322	0.239	0.356	1	Stable	MACROH2A2		ENSG00000185721	0.0457195	0.252759	0.444	0.306	1	Stable	DRG1		ENSG00000213468	0.00178087	-0.556784	0.279	0.423	1	Stable
ENSG00000112096	0.0226434	0.226341	0.518	0.4	1	Stable	NA		ENSG00000146858	0.0457558	0.252437	0.122	0.045	1	Stable	ZC3HAV1L		ENSG00000221829	0.00178834	-0.369619	0.135	0.258	1	Stable
ENSG00000088808	0.0227005	0.262856	0.757	0.7	1	Stable	PPP1R13B		ENSG00000273247	0.0457741	0.323664	0.633	0.459	1	Stable	RAB33B-AS1		ENSG00000111602	0.00179922	-0.4428	0.234	0.363	1	Stable
ENSG00000154102	0.0228231	0.408809	0.246	0.144	1	Stable	C16orf74		ENSG00000132002	0.0458037	-0.408463	0.656	0.667	1	Stable	DNAJB1		ENSG00000035862	0.00180648	0.16106	0.189	0.091	1	Stable
ENSG00000198464	0.0228538	-0.405707	0.391	0.511	1	Stable	ZNF480		ENSG00000102871	0.0458538	0.398825	0.544	0.432	1	Stable	TRADD		ENSG00000115457	0.00180774	-0.204943	0.865	0.938	1	Stable
ENSG00000134419	0.0229331	0.211905	0.996	1	1	Stable	RPS15A		ENSG00000092931	0.0458538	0.174848	0.567	0.414	1	Stable	MFSD11		ENSG00000182185	0.00180784	-0.415513	0.703	0.796	1	Stable
ENSG00000262202	0.0230168	0.209844	0.149	0.056	1	Stable			ENSG00000144468	0.0459111	0.401947	0.522	0.387	1	Stable	RHBDD1		ENSG00000174243	0.00181135	-0.225351	0.351	0.479	1	Stable
ENSG00000173065	0.0230797	-0.350408	0.623	0.711	1	Stable	FAM222B		ENSG00000170525	0.0460734	-0.502149	0.289	0.423	1	Stable	PFKFB3		ENSG00000165060	0.0018143	-0.448628	0.216	0.349	1	Stable
ENSG00000170525	0.0230844	0.151271	0.464	0.289	1	Stable	PFKFB3		ENSG00000132423	0.0461227	-0.242214	0.133	0.243	1	Stable	COQ3		ENSG00000280071	0.00181575	0.295195	0.36	0.22	1	Stable
ENSG00000107077	0.0231457	0.273078	0.703	0.544	1	Stable	KDM4C		ENSG00000162976	0.0461309	0.20965	0.367	0.234	1	Stable	SLC66A3		ENSG00000165185	0.00181674	-0.448083	0.703	0.808	1	Stable
ENSG00000057608	0.0231679	0.241434	0.924	0.811	1	Stable	GDI2		ENSG00000078401	0.046134	0.104285	0.167	0.072	1	Stable	EDN1		ENSG00000076003	0.00182936	-0.554933	0.234	0.36	1	Stable
ENSG00000135047	0.0232221	0.11683	0.246	0.133	1	Stable	CTSL		ENSG00000227033	0.0461607	0.149438	0.078	0.018	1	Stable			ENSG00000229021	0.00183025	0.187124	0.099	0.036	1	Stable
ENSG00000137767	0.0232869	0.33392	0.591	0.478	1	Stable	SQOR		ENSG00000258162	0.0462019	0.659255	0.522	0.405	1	Stable			ENSG00000172954	0.00183828	-0.283317	0.694	0.808	1	Stable
ENSG00000127125	0.0233439	0.282636	0.641	0.522	1	Stable	PPCS		ENSG00000222038	0.0462851	0.396908	0.822	0.685	1	Stable	POTEJ		ENSG00000168386	0.0018513	0.44143	0.315	0.196	1	Stable
ENSG00000146828	0.0233471	0.227672	0.475	0.333	1	Stable	SLC12A9		ENSG00000183023	0.046335	-0.326341	0.022	0.09	1	Stable	SLC8A1		ENSG00000184990	0.00185291	-0.376926	0.712	0.778	1	Stable
ENSG00000226067	0.0233924	-0.334013	0.373	0.489	1	Stable	LINC00623		ENSG00000101452	0.0463542	0.361132	0.3	0.18	1	Stable	DHX35		ENSG00000167513	0.00185709	-0.508016	0.198	0.323	1	Stable
ENSG00000197530	0.0235631	-0.206065	0.225	0.333	1	Stable	MIB2		ENSG00000133872	0.046427	-0.296783	0.922	0.928	1	Stable	SARAF		ENSG00000173559	0.00186238	0.253914	0.153	0.068	1	Stable
ENSG00000165995	0.0236191	0.243246	0.116	0.033	1	Stable	CACNB2		ENSG00000182985	0.0464561	-0.532539	0.333	0.441	1	Stable	CADM1		ENSG00000092148	0.00186385	-0.266566	0.685	0.81	1	Stable
ENSG00000134909	0.0236809	0.493825	0.844	0.789	1	Stable	ARHGAP32		ENSG00000142279	0.0464816	-0.142363	0.033	0.108	1	Stable	WTIP		ENSG00000143228	0.0018642	-0.473072	0.279	0.403	1	Stable
ENSG00000155158	0.0236909	0.383634	0.409	0.3	1	Stable	TTC39B		ENSG00000111358	0.0464926	0.24605	0.5	0.351	1	Stable	GTF2H3		ENSG00000189377	0.00187331	0.373818	0.82	0.793	1	Stable
ENSG00000177425	0.0237304	0.23623	0.957	0.944	1	Stable	PAWR		ENSG00000241288	0.0465009	0.517554	0.533	0.387	1	Stable	LINC02614		ENSG00000125148	0.00188178	-0.265936	0.775	0.917	1	Stable
ENSG00000172059	0.0237365	-0.241866	0.214	0.333	1	Stable	KLF11		ENSG00000106025	0.0466375	0.215301	0.556	0.414	1	Stable	TSPAN12		ENSG00000119392	0.00188321	-0.41562	0.405	0.532	1	Stable
ENSG00000157613	0.0237574	0.232578	0.793	0.644	1	Stable	CREB3L1		ENSG00000167900	0.0466921	-0.37731	0.211	0.351	1	Stable	TK1		ENSG00000087087	0.0019035	-0.307803	0.523	0.662	1	Stable
ENSG00000262879	0.0238041	-0.360163	0.199	0.3	1	Stable			ENSG00000101290	0.0466949	0.168389	0.489	0.351	1	Stable	CDS2		ENSG00000272256	0.00190403	0.388282	0.243	0.137	1	Stable
ENSG00000105404	0.0238328	0.211286	0.931	0.856	1	Stable	RABAC1		ENSG00000061987	0.0466994	0.242214	0.878	0.784	1	Stable	MON2		ENSG00000186184	0.00191717	0.260996	0.955	0.967	1	Stable
ENSG00000156508	0.0239154	0.216535	1	1	1	Stable	EEF1A1		ENSG00000112715	0.0467237	-0.643345	0.611	0.721	1	Stable	VEGFA		ENSG00000170873	0.00192257	-0.42528	0.505	0.618	1	Stable
ENSG00000165389	0.023924	0.402743	0.645	0.489	1	Stable	SPTSSA		ENSG00000142892	0.0467654	-0.171935	0.111	0.216	1	Stable	PIGK		ENSG00000073111	0.00193662	-0.461556	0.117	0.233	1	Stable
ENSG00000204070	0.0239346	0.29328	0.326	0.2	1	Stable	SYS1		ENSG00000163050	0.0468514	0.466269	0.433	0.306	1	Stable	COQ8A		ENSG00000109674	0.0019398	-0.419345	0.081	0.198	1	Stable
ENSG00000115053	0.0239695	0.220418	0.949	0.9	1	Stable	NCL		ENSG00000248360	0.046861	0.216452	0.711	0.64	1	Stable	LINC00504		ENSG00000276900	0.0019421	0.362301	0.279	0.16	1	Stable
ENSG00000109814	0.0239799	-0.268023	0.96	0.933	1	Stable	UGDH		ENSG00000066279	0.0468644	-0.832798	0.156	0.261	1	Stable	ASPM		ENSG00000169684	0.00194646	-0.406433	0.198	0.323	1	Stable
ENSG00000277013	0.0239967	0.176734	0.159	0.067	1	Stable	SUNO1		ENSG00000124615	0.0468949	0.173843	0.122	0.045	1	Stable	MOCS1		ENSG00000106399	0.00195672	-0.298803	0.514	0.667	1	Stable
ENSG00000266978	0.0240029	0.367482	0.13	0.044	1	Stable			ENSG00000101745	0.0469079	-0.335258	0.856	0.883	1	Stable	ANKRD12		ENSG00000007255	0.00195699	0.355496	0.55	0.417	1	Stable
ENSG00000086544	0.0240111	0.290038	0.764	0.611	1	Stable	ITPKC		ENSG00000086062	0.0469507	0.999417	0.822	0.721	1	Stable	B4GALT1		ENSG00000137842	0.00196604	-0.325863	0.595	0.735	1	Stable
ENSG00000006704	0.0240522	0.406862	0.696	0.611	1	Stable	GTF2IRD1		ENSG00000167770	0.0470428	0.30292	0.422	0.306	1	Stable	OTUB1		ENSG00000259768	0.00197517	-0.44633	0.108	0.227	1	Stable
ENSG00000051341	0.0240881	-0.176645	0.08	0.167	1	Stable	POLQ		ENSG00000122515	0.0470964	0.373774	0.411	0.27	1	Stable	ZMIZ2		ENSG00000117748	0.0019835	-0.330461	0.27	0.386	1	Stable
ENSG00000129245	0.0241877	-0.31189	0.236	0.344	1	Stable	FXR2		ENSG00000102981	0.0471316	0.335154	0.267	0.162	1	Stable	PARD6A		ENSG00000165244	0.00198848	-0.492239	0.117	0.247	1	Stable
ENSG00000143376	0.0242301	-0.30502	0.616	0.711	1	Stable	SNX27		ENSG00000069493	0.04736	0.378987	0.267	0.153	1	Stable	CLEC2D		ENSG00000143222	0.00199148	0.47091	0.847	0.818	1	Stable
ENSG00000174021	0.0242369	0.404561	0.819	0.689	1	Stable	GNG5		ENSG00000141258	0.0473702	0.256411	0.511	0.387	1	Stable	SGSM2		ENSG00000174989	0.00199713	-0.425493	0.36	0.51	1	Stable
ENSG00000128245	0.0242412	0.438562	0.63	0.544	1	Stable	YWHAH		ENSG00000116922	0.0474734	0.162499	0.122	0.045	1	Stable	C1orf109		ENSG00000005469	0.0020016	-0.445107	0.333	0.489	1	Stable
ENSG00000249069	0.0242604	0.141876	0.054	0	1	Stable	LINC01033		ENSG00000138756	0.0475457	-0.445787	0.567	0.622	1	Stable	BMP2K		ENSG00000152689	0.00200305	0.207746	0.054	0.013	1	Stable
ENSG00000156172	0.0242604	0.142119	0.054	0	1	Stable	CFAP418		ENSG00000111364	0.0476077	0.127386	0.4	0.252	1	Stable	DDX55		ENSG00000132432	0.00201154	0.501406	0.82	0.789	1	Stable
ENSG00000184956	0.0242604	0.167717	0.054	0	1	Stable	MUC6		ENSG00000103194	0.047618	-0.318759	0.767	0.793	1	Stable	USP10		ENSG00000143952	0.00201198	-0.17318	0.613	0.767	1	Stable
ENSG00000109944	0.0242604	0.138551	0.054	0	1	Stable	JHY		ENSG00000139354	0.0476223	-0.349619	0.156	0.261	1	Stable	GAS2L3		ENSG00000162231	0.00201419	-0.419249	0.18	0.308	1	Stable
ENSG00000171124	0.0242604	0.201128	0.054	0	1	Stable	FUT3		ENSG00000073849	0.0476528	-0.132083	0.022	0.09	1	Stable	ST6GAL1		ENSG00000086015	0.00203092	-0.421695	0.55	0.659	1	Stable
ENSG00000006015	0.0242627	0.268203	0.812	0.678	1	Stable	REX1BD		ENSG00000111961	0.0476528	-0.165325	0.022	0.09	1	Stable	SASH1		ENSG00000198130	0.00204281	-0.444496	0.622	0.736	1	Stable
ENSG00000069399	0.0243467	0.141912	0.453	0.311	1	Stable	BCL3		ENSG00000179454	0.0476661	0.147374	0.644	0.468	1	Stable	KLHL28		ENSG00000230753	0.00204379	0.168128	0.09	0.031	1	Stable
ENSG00000197361	0.0243742	-0.179798	0.033	0.089	1	Stable	FBXL22		ENSG00000175048	0.0477665	0.175833	0.378	0.243	1	Stable	ZDHHC14		ENSG00000116717	0.00204488	0.608042	0.369	0.239	1	Stable
ENSG00000112977	0.0243895	0.221857	0.772	0.611	1	Stable	DAP		ENSG00000070526	0.047838	0.15648	0.211	0.108	1	Stable	ST6GALNAC1		ENSG00000114391	0.00205492	0.246343	0.982	0.979	1	Stable
ENSG00000204220	0.0244786	0.248725	0.518	0.389	1	Stable	PFDN6		ENSG00000081181	0.0478861	0.356681	0.356	0.252	1	Stable	ARG2		ENSG00000189079	0.00206129	-0.324433	0.73	0.847	1	Stable
ENSG00000137831	0.0244788	0.360627	0.464	0.344	1	Stable	UACA		ENSG00000177370	0.0479096	0.202684	0.333	0.198	1	Stable	TIMM22		ENSG00000123130	0.00206955	0.294178	0.342	0.213	1	Stable
ENSG00000124251	0.0245298	-0.193213	0.04	0.1	1	Stable	TP53TG5		ENSG00000165283	0.0479691	-0.29985	0.578	0.676	1	Stable	STOML2		ENSG00000188643	0.00207617	0.383656	0.919	0.875	1	Stable
ENSG00000100234	0.0245334	-0.141018	0.188	0.089	1	Stable	TIMP3		ENSG00000073111	0.0479704	0.315507	0.211	0.117	1	Stable	MCM2		ENSG00000172366	0.00207822	-0.382466	0.532	0.685	1	Stable
ENSG00000142892	0.0245486	0.329431	0.21	0.111	1	Stable	PIGK		ENSG00000168461	0.0480701	-0.335012	0.044	0.126	1	Stable	RAB31		ENSG00000226364	0.00208541	0.177663	0.072	0.021	1	Stable
ENSG00000119787	0.0245692	-0.255486	0.703	0.767	1	Stable	ATL2		ENSG00000203325	0.0481616	-0.257904	0.078	0.171	1	Stable			ENSG00000183814	0.00209265	-0.363157	0.189	0.328	1	Stable
ENSG00000187210	0.0247109	0.596776	0.714	0.667	1	Stable	GCNT1		ENSG00000153922	0.0482543	0.359558	0.8	0.685	1	Stable	CHD1		ENSG00000090013	0.00209568	0.391192	0.775	0.722	1	Stable
ENSG00000241359	0.0247158	-0.326646	0.04	0.1	1	Stable	SYNPR-AS1		ENSG00000069702	0.0482753	-0.155103	0.033	0.108	1	Stable	TGFBR3		ENSG00000177311	0.00209782	0.445834	0.586	0.49	1	Stable
ENSG00000162512	0.024761	0.266093	0.188	0.089	1	Stable	SDC3		ENSG00000168994	0.0482753	-0.159976	0.033	0.108	1	Stable	PXDC1		ENSG00000134755	0.00210899	0.376691	0.333	0.209	1	Stable
ENSG00000231185	0.0248047	-0.479375	0.134	0.222	1	Stable	SPRY4-AS1		ENSG00000249684	0.0482767	0.222677	0.211	0.108	1	Stable			ENSG00000256060	0.00211225	0.284687	0.342	0.214	1	Stable
ENSG00000215067	0.0248288	-0.438155	0.301	0.422	1	Stable	ALOX12-AS1		ENSG00000284634	0.0482793	0.213405	0.189	0.09	1	Stable			ENSG00000198830	0.00211371	-0.22972	0.847	0.93	1	Stable
ENSG00000070831	0.0249948	0.224086	0.902	0.867	1	Stable	CDC42		ENSG00000111716	0.0483234	-0.180232	0.022	0.09	1	Stable	LDHB		ENSG00000163918	0.00212198	-0.490345	0.261	0.386	1	Stable
ENSG00000165671	0.0251755	-0.409189	0.768	0.9	1	Stable	NSD1		ENSG00000228109	0.0483359	-0.401996	0.144	0.243	1	Stable	MELTF-AS1		ENSG00000116199	0.00212993	-0.429866	0.477	0.593	1	Stable
ENSG00000137312	0.0251805	0.35695	0.866	0.778	1	Stable	FLOT1		ENSG00000066084	0.0484491	0.294497	0.833	0.739	1	Stable	DIP2B		ENSG00000189171	0.00213767	0.368691	0.946	0.928	1	Stable
ENSG00000198700	0.0251948	-0.378013	0.688	0.678	1	Stable	IPO9		ENSG00000124201	0.0484648	-0.312689	0.2	0.333	1	Stable	ZNFX1		ENSG00000140941	0.00214314	0.377953	0.748	0.704	1	Stable
ENSG00000271774	0.0252129	-0.465494	0.134	0.233	1	Stable			ENSG00000170312	0.0484706	-0.657764	0.211	0.333	1	Stable	CDK1		ENSG00000278311	0.00214795	-0.271127	0.459	0.572	1	Stable
ENSG00000163041	0.0252694	0.126366	1	0.989	1	Stable	H3-3A		ENSG00000095066	0.0485524	0.210816	0.756	0.649	1	Stable	HOOK2		ENSG00000152503	0.00215553	-0.443568	0.414	0.52	1	Stable
ENSG00000213722	0.0252698	0.23234	0.808	0.678	1	Stable	DDAH2		ENSG00000173801	0.0487194	0.269648	0.778	0.595	1	Stable	JUP		ENSG00000134690	0.0021557	-0.357843	0.117	0.248	1	Stable
ENSG00000242021	0.025326	0.248278	0.076	0.011	1	Stable			ENSG00000162086	0.0487566	0.324526	0.556	0.441	1	Stable	ZNF75A		ENSG00000187621	0.00215946	0.140977	0.054	0.013	1	Stable
ENSG00000198435	0.0253332	0.263824	0.453	0.333	1	Stable	NRARP		ENSG00000118689	0.048792	0.185888	0.878	0.766	1	Stable	FOXO3		ENSG00000119703	0.00216047	0.327851	0.108	0.042	1	Stable
ENSG00000137747	0.0253852	0.212514	0.123	0.044	1	Stable	TMPRSS13		ENSG00000103528	0.0488673	-0.253797	0.111	0.216	1	Stable	SYT17		ENSG00000104881	0.00216615	0.402834	0.604	0.498	1	Stable
ENSG00000099995	0.0253914	0.262723	0.373	0.256	1	Stable	SF3A1		ENSG00000147065	0.048886	-0.27774	0.033	0.108	1	Stable	MSN		ENSG00000089693	0.00217816	0.289631	0.856	0.804	1	Stable
ENSG00000205622	0.0254452	-0.282592	0.109	0.2	1	Stable			ENSG00000144048	0.0490018	0.168654	0.433	0.279	1	Stable	DUSP11		ENSG00000197467	0.00218269	0.169032	0.054	0.013	1	Stable
ENSG00000138829	0.0254723	-0.33468	0.04	0.1	1	Stable	FBN2		ENSG00000169891	0.049019	-0.549254	0.178	0.288	1	Stable	REPS2		ENSG00000184408	0.00218299	0.152135	0.117	0.045	1	Stable
ENSG00000124217	0.0255089	0.15413	0.076	0.011	1	Stable	MOCS3		ENSG00000126001	0.0490731	0.258224	0.311	0.198	1	Stable	CEP250		ENSG00000011201	0.00218571	-0.477634	0.27	0.398	1	Stable
ENSG00000166851	0.0255108	-0.230072	0.054	0.122	1	Stable	PLK1		ENSG00000187837	0.0490982	-0.511681	0.711	0.757	1	Stable	H1-2		ENSG00000105011	0.00221121	-0.240096	0.108	0.238	1	Stable
ENSG00000176148	0.0255169	-0.241738	0.431	0.556	1	Stable	TCP11L1		ENSG00000170906	0.0491535	-0.328444	0.589	0.658	1	Stable	NDUFA3		ENSG00000137076	0.00221555	0.388074	0.667	0.551	1	Stable
ENSG00000143614	0.0255282	-0.375482	0.862	0.9	1	Stable	GATAD2B		ENSG00000233654	0.0491946	-0.124254	0.044	0.126	1	Stable	NEMP2-DT		ENSG00000084676	0.00222032	-0.416098	0.649	0.795	1	Stable
ENSG00000198625	0.0255321	-0.238372	0.826	0.856	1	Stable	MDM4		ENSG00000247596	0.0492891	-0.509466	0.278	0.387	1	Stable	TWF2		ENSG00000101210	0.00222421	0.773201	0.505	0.406	1	Stable
ENSG00000196670	0.0255744	-0.305128	0.181	0.289	1	Stable	ZFP62		ENSG00000137486	0.0493218	0.301512	0.378	0.252	1	Stable	ARRB1		ENSG00000149932	0.00223929	0.391924	0.649	0.561	1	Stable
ENSG00000175895	0.0255767	-0.303331	0.804	0.8	1	Stable	PLEKHF2		ENSG00000275342	0.0493481	-0.543646	0.622	0.649	1	Stable	PRAG1		ENSG00000137563	0.00224084	-0.450618	0.297	0.423	1	Stable
ENSG00000165175	0.0255917	0.228368	0.275	0.156	1	Stable	MID1IP1		ENSG00000135624	0.0493957	-0.414721	0.856	0.883	1	Stable	CCT7		ENSG00000116747	0.00224356	0.336613	0.811	0.711	1	Stable
ENSG00000182718	0.0256082	0.2364	0.978	1	1	Stable	ANXA2		ENSG00000161048	0.049444	0.140103	0.322	0.189	1	Stable	NAPEPLD		ENSG00000175197	0.00224483	0.711034	0.55	0.419	1	Stable
ENSG00000196507	0.0257145	0.283183	0.62	0.5	1	Stable	TCEAL3		ENSG00000135404	0.0495002	0.206684	0.989	0.982	1	Stable	CD63		ENSG00000135090	0.00224681	0.445853	0.532	0.41	1	Stable
ENSG00000135318	0.0257238	-0.182068	0.062	0.133	1	Stable	NT5E		ENSG00000176809	0.0495495	0.283595	0.7	0.532	1	Stable	LRRC37A3		ENSG00000142230	0.00224759	-0.289467	0.73	0.792	1	Stable
ENSG00000127603	0.0257278	0.337407	0.873	0.878	1	Stable	MACF1		ENSG00000198105	0.0496243	0.336859	0.422	0.27	1	Stable	ZNF248		ENSG00000254999	0.00225021	0.31754	0.847	0.829	1	Stable
ENSG00000066557	0.0257588	0.124286	0.232	0.111	1	Stable	LRRC40		ENSG00000267041	0.0497651	-0.126427	0.044	0.126	1	Stable	ZNF850		ENSG00000100077	0.00225784	-0.386267	0.288	0.43	1	Stable
ENSG00000258824	0.025778	-0.166261	0.076	0.156	1	Stable			ENSG00000273018	0.0499874	0.19754	0.144	0.063	1	Stable	FAM106A		ENSG00000236324	0.00225958	0.153316	0.09	0.031	1	Stable
ENSG00000135541	0.025815	-0.362672	0.855	0.867	1	Stable	AHI1		ENSG00000170638	0.0500021	-0.319072	0.333	0.468	1	Stable	TRABD		ENSG00000171962	0.00225962	0.651406	0.252	0.148	1	Stable
ENSG00000164120	0.025878	0.211656	0.076	0.011	1	Stable	HPGD		ENSG00000135698	0.0502884	-0.42478	0.533	0.595	1	Stable	MPHOSPH6		ENSG00000110841	0.0022929	-0.562037	0.802	0.881	1	Stable
ENSG00000170962	0.025959	0.159379	0.094	0.022	1	Stable	PDGFD		ENSG00000114942	0.0503159	-0.285262	0.889	0.964	1	Stable	EEF1B2		ENSG00000264364	0.00230167	-0.211489	0.252	0.386	1	Stable
ENSG00000188641	0.025967	0.267216	0.163	0.067	1	Stable	DPYD		ENSG00000111640	0.050353	-0.958288	0.967	0.982	1	Stable	GAPDH		ENSG00000167632	0.00231817	-0.34163	0.766	0.917	1	Stable
ENSG00000143952	0.0260216	-0.337316	0.572	0.656	1	Stable	VPS54		ENSG00000276085	0.0505794	-0.357764	0.078	0.171	1	Stable	CCL3L1		ENSG00000134453	0.00232107	-0.276191	0.495	0.637	1	Stable
ENSG00000103528	0.0260234	0.180681	0.217	0.111	1	Stable	SYT17		ENSG00000196284	0.0506073	0.218612	0.367	0.234	1	Stable	SUPT3H		ENSG00000136982	0.00232116	-0.338831	0.099	0.22	1	Stable
ENSG00000151575	0.0260601	0.168101	0.373	0.244	1	Stable	TEX9		ENSG00000196683	0.0506182	-0.250349	0.844	0.874	1	Stable	TOMM7		ENSG00000087502	0.00232332	-0.567119	0.712	0.815	1	Stable
ENSG00000253972	0.0260819	0.197297	0.109	0.033	1	Stable	MAL2-AS1		ENSG00000140044	0.0506432	-0.375115	0.089	0.18	1	Stable	JDP2		ENSG00000070785	0.00233398	-0.475152	0.369	0.481	1	Stable
ENSG00000142910	0.0260947	0.179552	0.163	0.067	1	Stable	TINAGL1		ENSG00000138593	0.0508231	-0.245583	0.656	0.802	1	Stable	SECISBP2L		ENSG00000006327	0.00234386	1.03282	0.477	0.363	1	Stable
ENSG00000116539	0.0262211	-0.319332	0.982	1	1	Stable	ASH1L		ENSG00000162231	0.0508545	0.237416	0.3	0.18	1	Stable	NXF1		ENSG00000150556	0.00234491	-0.562748	0.423	0.571	1	Stable
ENSG00000182957	0.026223	0.383023	0.721	0.633	1	Stable	SPATA13		ENSG00000102606	0.0508692	0.24271	0.522	0.36	1	Stable	ARHGEF7		ENSG00000177054	0.00234897	-0.360944	0.243	0.362	1	Stable
ENSG00000105516	0.0262429	-0.251035	0.152	0.256	1	Stable	DBP		ENSG00000127914	0.0508919	0.250777	0.978	0.892	1	Stable	AKAP9		ENSG00000091129	0.00235144	0.445069	0.135	0.059	1	Stable
ENSG00000106299	0.0262585	0.237818	0.822	0.722	1	Stable	WASL		ENSG00000161647	0.0509511	0.199992	0.311	0.198	1	Stable	MPP3		ENSG00000138326	0.00236597	0.287771	1	0.989	1	Stable
ENSG00000147140	0.0263733	0.237962	0.797	0.656	1	Stable	NONO		ENSG00000135537	0.0510497	-0.454378	0.178	0.279	1	Stable	AFG1L		ENSG00000106003	0.00236974	-0.356194	0.477	0.607	1	Stable
ENSG00000152253	0.0263818	-0.244963	0.076	0.156	1	Stable	SPC25		ENSG00000143333	0.0510948	0.30685	0.144	0.063	1	Stable	RGS16		ENSG00000075303	0.00237158	-0.340162	0.252	0.404	1	Stable
ENSG00000110880	0.0263992	0.300898	0.54	0.422	1	Stable	CORO1C		ENSG00000197037	0.0511504	0.1456	0.189	0.09	1	Stable	ZSCAN25		ENSG00000286593	0.00238197	-0.655251	0.252	0.38	1	Stable
ENSG00000114770	0.0264039	-0.485692	0.703	0.733	1	Stable	ABCC5		ENSG00000171222	0.0511704	-0.378493	0.678	0.73	1	Stable	SCAND1		ENSG00000147394	0.00238739	0.334158	0.297	0.179	1	Stable
ENSG00000143443	0.026477	-0.331769	0.272	0.4	1	Stable	C1orf56		ENSG00000182095	0.0512358	0.298598	0.867	0.64	1	Stable	TNRC18		ENSG00000165164	0.00238915	0.773763	0.063	0.018	1	Stable
ENSG00000145632	0.026551	-0.500792	0.837	0.833	1	Stable	PLK2		ENSG00000160813	0.0512814	0.324604	0.6	0.459	1	Stable	PPP1R35		ENSG00000134759	0.00239087	0.708297	0.802	0.738	1	Stable
ENSG00000146904	0.0265936	-0.208398	0.152	0.256	1	Stable	EPHA1		ENSG00000184613	0.0513462	0.769365	0.333	0.216	1	Stable	NELL2		ENSG00000112029	0.00239098	-0.430741	0.099	0.211	1	Stable
ENSG00000138468	0.0266237	-0.414552	0.348	0.444	1	Stable	SENP7		ENSG00000137413	0.0515955	-0.330054	0.189	0.315	1	Stable	TAF8		ENSG00000010165	0.00239427	-0.377253	0.18	0.306	1	Stable
ENSG00000171208	0.0266705	-0.337372	0.301	0.411	1	Stable	NETO2		ENSG00000126705	0.0516985	0.240547	0.433	0.279	1	Stable	AHDC1		ENSG00000187678	0.00240987	0.342749	0.297	0.175	1	Stable
ENSG00000080824	0.0266891	-0.379949	0.996	1	1	Stable	HSP90AA1		ENSG00000077684	0.0519093	-0.202805	0.1	0.198	1	Stable	JADE1		ENSG00000106603	0.00241231	-0.271298	0.586	0.707	1	Stable
ENSG00000148444	0.0267018	-0.303488	0.663	0.7	1	Stable	COMMD3		ENSG00000236008	0.0520059	0.391094	0.278	0.171	1	Stable	LINC01814		ENSG00000155324	0.00241252	-0.25048	0.135	0.273	1	Stable
ENSG00000214087	0.0267151	-0.217871	0.453	0.567	1	Stable	ARL16		ENSG00000166503	0.0520604	0.154118	0.778	0.667	1	Stable	HDGFL3		ENSG00000169083	0.00242495	-0.250987	0.802	0.933	1	Stable
ENSG00000168350	0.0267672	0.295227	0.406	0.278	1	Stable	DEGS2		ENSG00000162636	0.0520784	-0.278631	0.078	0.171	1	Stable	FAM102B		ENSG00000100503	0.00242814	-0.360844	0.387	0.524	1	Stable
ENSG00000134247	0.0268253	0.178	0.127	0.044	1	Stable	PTGFRN		ENSG00000158864	0.0521628	-0.195522	0.7	0.802	1	Stable	NDUFS2		ENSG00000143418	0.0024411	-0.379968	0.64	0.739	1	Stable
ENSG00000198496	0.0268934	-0.155538	0.109	0.2	1	Stable	NBR2		ENSG00000228043	0.0522341	0.520624	0.289	0.189	1	Stable	SPOPL-DT		ENSG00000127954	0.00244354	0.564637	0.099	0.037	1	Stable
ENSG00000173557	0.0268998	-0.242786	0.054	0.122	1	Stable	FAM166C		ENSG00000196834	0.052471	0.384963	0.822	0.658	1	Stable	POTEI		ENSG00000130811	0.00244542	0.282257	0.811	0.719	1	Stable
ENSG00000133812	0.0269054	0.285108	0.652	0.544	1	Stable	SBF2		ENSG00000179299	0.0524771	0.403458	0.211	0.315	1	Stable	NSUN7		ENSG00000187522	0.0024493	-0.371482	0.324	0.463	1	Stable
ENSG00000115289	0.0269551	-0.24071	0.141	0.244	1	Stable	PCGF1		ENSG00000160113	0.052513	0.480041	0.844	0.838	1	Stable	NR2F6		ENSG00000105499	0.00245872	0.25373	0.126	0.052	1	Stable
ENSG00000132471	0.0270345	0.270638	0.609	0.478	1	Stable	WBP2		ENSG00000165995	0.0526877	-0.176366	0.033	0.108	1	Stable	CACNB2		ENSG00000166881	0.00246472	-0.458818	0.225	0.347	1	Stable
ENSG00000134825	0.0270565	0.22607	0.754	0.633	1	Stable	TMEM258		ENSG00000261488	0.0526935	0.241435	0.222	0.117	1	Stable	TBILA		ENSG00000151327	0.00247824	0.380113	0.73	0.64	1	Stable
ENSG00000105568	0.0270876	-0.291123	0.71	0.756	1	Stable	PPP2R1A		ENSG00000064932	0.0527993	0.351036	0.689	0.559	1	Stable	SBNO2		ENSG00000151693	0.0025165	-0.353419	0.703	0.823	1	Stable
ENSG00000184786	0.027147	0.12977	0.094	0.022	1	Stable	DYNLT2		ENSG00000131650	0.0528256	0.243293	0.278	0.171	1	Stable	KREMEN2		ENSG00000164418	0.00251741	-0.391992	0.279	0.443	1	Stable
ENSG00000163873	0.0272192	0.143362	0.326	0.2	1	Stable	GRIK3		ENSG00000089006	0.0528431	0.398244	0.578	0.477	1	Stable	SNX5		ENSG00000130255	0.00252016	0.301522	0.964	0.982	1	Stable
ENSG00000131381	0.0272609	0.133009	0.37	0.244	1	Stable	RBSN		ENSG00000133789	0.0529744	0.40113	0.611	0.459	1	Stable	SWAP70		ENSG00000106554	0.00253378	-0.391483	0.739	0.828	1	Stable
ENSG00000084234	0.0272624	0.277214	0.938	0.922	1	Stable	APLP2		ENSG00000099991	0.0530031	0.305275	0.478	0.342	1	Stable	CABIN1		ENSG00000168807	0.00254078	-0.328036	0.45	0.595	1	Stable
ENSG00000169499	0.0272853	-0.329631	0.105	0.189	1	Stable	PLEKHA2		ENSG00000065154	0.053057	-0.240525	0.833	0.811	1	Stable	OAT		ENSG00000255112	0.00256627	0.570562	0.486	0.354	1	Stable
ENSG00000205002	0.0272919	0.280191	0.123	0.044	1	Stable	AARD		ENSG00000071189	0.0531646	-0.240891	0.522	0.64	1	Stable	SNX13		ENSG00000077514	0.00256834	-0.331117	0.126	0.249	1	Stable
ENSG00000197702	0.0273458	0.29611	0.384	0.256	1	Stable	PARVA		ENSG00000069667	0.0532314	0.18504	0.956	0.892	1	Stable	RORA		ENSG00000065665	0.00258589	-0.368558	0.162	0.287	1	Stable
ENSG00000146067	0.0273662	-0.255192	0.58	0.689	1	Stable	FAM193B		ENSG00000175066	0.053274	0.403152	0.489	0.378	1	Stable	GK5		ENSG00000011347	0.00262921	0.104127	0.135	0.057	1	Stable
ENSG00000277791	0.0273812	0.277791	0.822	0.711	1	Stable	PSMB3		ENSG00000225963	0.053423	0.144849	0.056	0.009	1	Stable			ENSG00000284634	0.00264723	-0.360876	0.09	0.213	1	Stable
ENSG00000014257	0.0273938	-0.399391	0.062	0.133	1	Stable	ACP3		ENSG00000112293	0.053423	0.149961	0.056	0.009	1	Stable	GPLD1		ENSG00000145687	0.00264821	-0.49549	0.685	0.77	1	Stable
ENSG00000100568	0.0274002	0.284912	0.696	0.589	1	Stable	VTI1B		ENSG00000196636	0.053423	0.102649	0.056	0.009	1	Stable	SDHAF3		ENSG00000126091	0.00265259	-0.323279	0.288	0.429	1	Stable
ENSG00000100243	0.0274223	0.29274	0.522	0.389	1	Stable	CYB5R3		ENSG00000216895	0.053423	0.165793	0.056	0.009	1	Stable	RBM33-DT		ENSG00000151725	0.00266081	-0.514336	0.36	0.462	1	Stable
ENSG00000178053	0.0274383	-0.265976	0.645	0.678	1	Stable	MLF1		ENSG00000266578	0.053423	0.21834	0.056	0.009	1	Stable			ENSG00000125991	0.00266566	0.300732	0.793	0.734	1	Stable
ENSG00000087077	0.0274577	0.389181	0.707	0.611	1	Stable	TRIP6		ENSG00000182318	0.053423	0.137913	0.056	0.009	1	Stable	ZSCAN22		ENSG00000100300	0.00266754	0.269313	0.766	0.72	1	Stable
ENSG00000213139	0.0275255	-0.1222	0.033	0.089	1	Stable	CRYGS		ENSG00000181649	0.0535582	-0.388788	0.689	0.802	1	Stable	PHLDA2		ENSG00000184207	0.00267064	-0.371591	0.532	0.662	1	Stable
ENSG00000110063	0.0275381	0.239661	0.315	0.2	1	Stable	DCPS		ENSG00000130725	0.0536452	-0.486969	0.6	0.649	1	Stable	UBE2M		ENSG00000168899	0.00267213	0.423163	0.306	0.192	1	Stable
ENSG00000163807	0.0275711	0.226437	0.417	0.3	1	Stable	KIAA1143		ENSG00000101384	0.0537205	0.470796	0.167	0.081	1	Stable	JAG1		ENSG00000143578	0.00267974	-0.343985	0.649	0.773	1	Stable
ENSG00000160445	0.0276732	0.226324	0.652	0.5	1	Stable	ZER1		ENSG00000151882	0.0537265	0.116833	0.178	0.081	1	Stable	CCL28		ENSG00000258414	0.00268492	-0.382865	0.225	0.367	1	Stable
ENSG00000164889	0.0277358	0.26637	0.536	0.389	1	Stable	SLC4A2		ENSG00000131368	0.0537313	0.247493	0.622	0.459	1	Stable	MRPS25		ENSG00000151575	0.00268888	0.358108	0.261	0.153	1	Stable
ENSG00000162604	0.0277933	0.306775	0.507	0.4	1	Stable	TM2D1		ENSG00000197006	0.0537802	-0.365147	0.589	0.703	1	Stable	METTL9		ENSG00000230124	0.00269145	-0.274182	0.874	0.919	1	Stable
ENSG00000189295	0.027863	-0.152419	0.04	0.1	1	Stable	ANKRD62P1-PARP4P3		ENSG00000156650	0.0537944	0.24527	0.933	0.883	1	Stable	KAT6B		ENSG00000176842	0.00269216	-0.21565	0.568	0.757	1	Stable
ENSG00000214357	0.0279127	-0.218237	0.062	0.133	1	Stable	NEURL1B		ENSG00000120458	0.0538017	0.203378	0.244	0.135	1	Stable	MSANTD2		ENSG00000087448	0.00269827	-0.548191	0.351	0.456	1	Stable
ENSG00000171444	0.0279607	0.453169	0.438	0.333	1	Stable	MCC		ENSG00000164855	0.0540191	0.293818	0.533	0.378	1	Stable	TMEM184A		ENSG00000088854	0.0027066	0.406331	0.288	0.169	1	Stable
ENSG00000168528	0.0279709	0.265863	0.862	0.767	1	Stable	SERINC2		ENSG00000160783	0.0540885	-0.364345	0.522	0.595	1	Stable	PMF1		ENSG00000174791	0.00271552	0.259499	0.18	0.09	1	Stable
ENSG00000131051	0.0279709	0.274478	0.978	0.967	1	Stable	RBM39		ENSG00000019582	0.0541747	-0.910489	0.144	0.243	1	Stable	CD74		ENSG00000227240	0.00272439	0.270205	0.099	0.037	1	Stable
ENSG00000285872	0.0279711	-0.125101	0.033	0.089	1	Stable			ENSG00000129682	0.054185	0.191259	1	0.91	1	Stable	FGF13		ENSG00000130340	0.00272582	0.45998	0.793	0.723	1	Stable
ENSG00000196372	0.0279838	0.289609	0.181	0.089	1	Stable	ASB13		ENSG00000010322	0.0541858	-0.429199	0.489	0.613	1	Stable	NISCH		ENSG00000103534	0.00273146	0.509823	0.595	0.456	1	Stable
ENSG00000231969	0.027988	-0.242334	0.101	0.189	1	Stable	MMADHC-DT		ENSG00000164920	0.0542371	0.277125	0.222	0.126	1	Stable	OSR2		ENSG00000137337	0.00274668	-0.437133	0.171	0.289	1	Stable
ENSG00000101166	0.0279967	0.316493	0.71	0.567	1	Stable	PRELID3B		ENSG00000060339	0.054396	-0.252649	0.722	0.757	1	Stable	CCAR1		ENSG00000187514	0.00275239	-0.257774	1	0.994	1	Stable
ENSG00000228253	0.0280037	-0.31627	0.953	0.944	1	Stable	MT-ATP8		ENSG00000261502	0.0544532	0.197345	0.056	0.009	1	Stable			ENSG00000217555	0.00276784	-0.344795	0.514	0.654	1	Stable
ENSG00000142657	0.028061	0.294549	0.5	0.389	1	Stable	PGD		ENSG00000176749	0.0544532	0.117512	0.056	0.009	1	Stable	CDK5R1		ENSG00000203804	0.00276823	0.480232	0.856	0.836	1	Stable
ENSG00000286380	0.0280887	-0.124665	0.014	0.056	1	Stable			ENSG00000156639	0.0544728	0.353883	0.967	0.91	1	Stable	ZFAND3		ENSG00000121579	0.00278229	-0.367148	0.658	0.774	1	Stable
ENSG00000021488	0.0280887	-0.110462	0.014	0.056	1	Stable	SLC7A9		ENSG00000166477	0.0545298	-0.123987	0.578	0.676	1	Stable	LEO1		ENSG00000132510	0.00278244	0.31221	0.703	0.608	1	Stable
ENSG00000139644	0.028095	0.111867	0.989	0.989	1	Stable	TMBIM6		ENSG00000083307	0.0545505	0.250175	0.822	0.676	1	Stable	GRHL2		ENSG00000163682	0.00279719	0.291937	0.973	0.975	1	Stable
ENSG00000150594	0.0282023	0.164834	0.094	0.022	1	Stable	ADRA2A		ENSG00000176619	0.0547112	-0.448072	0.278	0.396	1	Stable	LMNB2		ENSG00000090615	0.00281502	0.329555	0.739	0.644	1	Stable
ENSG00000164346	0.0282343	0.168622	0.87	0.756	1	Stable	NSA2		ENSG00000125247	0.0548792	0.137391	0.3	0.18	1	Stable	TMTC4		ENSG00000106025	0.00283456	-0.482854	0.414	0.521	1	Stable
ENSG00000171044	0.0283319	0.385278	0.109	0.033	1	Stable	XKR6		ENSG00000067560	0.0549516	0.237702	0.944	0.955	1	Stable	RHOA		ENSG00000066279	0.00283806	-0.723999	0.261	0.388	1	Stable
ENSG00000071282	0.0283344	0.521198	0.239	0.133	1	Stable	LMCD1		ENSG00000157181	0.0549551	0.243815	0.733	0.577	1	Stable	ODR4		ENSG00000144357	0.00284979	-0.299234	0.64	0.74	1	Stable
ENSG00000175390	0.0283499	0.353549	0.667	0.544	1	Stable	EIF3F		ENSG00000034693	0.0550008	0.330733	0.511	0.369	1	Stable	PEX3		ENSG00000070756	0.0028499	0.19	0.991	0.988	1	Stable
ENSG00000113739	0.028391	0.389928	0.159	0.067	1	Stable	STC2		ENSG00000157617	0.0550081	0.314999	0.533	0.387	1	Stable	C2CD2		ENSG00000221983	0.00285298	0.255864	0.964	0.971	1	Stable
ENSG00000278637	0.0283962	-0.171168	0.014	0.056	1	Stable	H4C1		ENSG00000118058	0.0550423	0.399965	0.678	0.55	1	Stable	KMT2A		ENSG00000175606	0.00285457	-0.325494	0.297	0.422	1	Stable
ENSG00000067225	0.0284573	0.210573	0.964	0.911	1	Stable	PKM		ENSG00000138386	0.0550448	0.193611	0.222	0.117	1	Stable	NAB1		ENSG00000123416	0.00285467	-0.339504	0.91	0.929	1	Stable
ENSG00000176624	0.0284576	-0.381967	0.362	0.467	1	Stable	MEX3C		ENSG00000206199	0.055055	-0.54855	0.144	0.243	1	Stable	ANKUB1		ENSG00000135519	0.00286337	0.139483	0.063	0.018	1	Stable
ENSG00000169908	0.0284683	0.479691	0.822	0.756	1	Stable	TM4SF1		ENSG00000118513	0.0550752	0.419015	0.411	0.288	1	Stable	MYB		ENSG00000111674	0.00287017	0.530582	0.234	0.133	1	Stable
ENSG00000108256	0.0285735	-0.309469	0.725	0.811	1	Stable	NUFIP2		ENSG00000183735	0.0550999	0.262841	0.767	0.64	1	Stable	TBK1		ENSG00000064655	0.00287367	-0.347913	0.622	0.745	1	Stable
ENSG00000101084	0.0285761	0.340759	0.841	0.711	1	Stable	RAB5IF		ENSG00000171135	0.0551009	0.192594	0.467	0.342	1	Stable	JAGN1		ENSG00000145982	0.00288583	-0.294003	0.586	0.719	1	Stable
ENSG00000223883	0.0286177	-0.257189	0.062	0.133	1	Stable	LINC01707		ENSG00000166398	0.0551024	0.296091	0.489	0.351	1	Stable	GARRE1		ENSG00000102900	0.00289692	-0.289026	0.351	0.486	1	Stable
ENSG00000122406	0.0286321	0.310265	0.978	0.967	1	Stable	RPL5		ENSG00000258560	0.0551532	0.331994	0.133	0.054	1	Stable			ENSG00000164733	0.00290262	0.395478	0.568	0.438	1	Stable
ENSG00000172831	0.0286462	0.290377	0.283	0.178	1	Stable	CES2		ENSG00000172687	0.0551879	-0.253063	0.078	0.171	1	Stable	ZNF738		ENSG00000187720	0.00291087	1.27458	0.586	0.529	1	Stable
ENSG00000261064	0.0287018	-0.253913	0.04	0.1	1	Stable	LINC02256		ENSG00000286208	0.0552278	0.546023	0.656	0.541	1	Stable			ENSG00000179387	0.00291327	-0.400005	0.324	0.452	1	Stable
ENSG00000164828	0.0288692	0.277034	0.768	0.689	1	Stable	SUN1		ENSG00000122545	0.0552712	-0.253972	0.889	0.892	1	Stable	SEPTIN7		ENSG00000152219	0.00291683	0.263536	0.189	0.097	1	Stable
ENSG00000165948	0.028951	0.120041	0.159	0.067	1	Stable	IFI27L1		ENSG00000170266	0.0553026	0.410113	0.544	0.414	1	Stable	GLB1		ENSG00000136436	0.00291918	0.38542	0.432	0.298	1	Stable
ENSG00000286214	0.0289705	-0.308882	0.065	0.133	1	Stable	COPG2IT1		ENSG00000182022	0.0553369	0.184805	0.711	0.532	1	Stable	CHST15		ENSG00000147862	0.00292566	-0.291114	0.73	0.862	1	Stable
ENSG00000235703	0.0289722	-0.380192	0.696	0.778	1	Stable	EOLA2-DT		ENSG00000075975	0.0553718	0.242205	0.322	0.216	1	Stable	MKRN2		ENSG00000011566	0.00293199	0.288334	0.901	0.936	1	Stable
ENSG00000140350	0.0289723	-0.210417	0.797	0.833	1	Stable	ANP32A		ENSG00000145012	0.0554111	0.310932	0.978	0.919	1	Stable	LPP		ENSG00000075945	0.00293526	0.276779	0.36	0.22	1	Stable
ENSG00000172824	0.0289826	0.254591	0.152	0.067	1	Stable	CES4A		ENSG00000137267	0.0554142	0.342425	0.767	0.64	1	Stable	TUBB2A		ENSG00000227345	0.00294384	-0.432459	0.351	0.477	1	Stable
ENSG00000185559	0.0290199	-0.120229	0.014	0.056	1	Stable	DLK1		ENSG00000102158	0.05548	0.242108	0.711	0.568	1	Stable	MAGT1		ENSG00000164949	0.00294495	0.614319	0.117	0.049	1	Stable
ENSG00000167987	0.0290205	0.303353	0.402	0.289	1	Stable	VPS37C		ENSG00000149260	0.0555186	0.11907	0.089	0.027	1	Stable	CAPN5		ENSG00000111837	0.00296329	0.415485	0.306	0.194	1	Stable
ENSG00000136504	0.0290649	0.311807	0.522	0.433	1	Stable	KAT7		ENSG00000197361	0.0555186	0.150046	0.089	0.027	1	Stable	FBXL22		ENSG00000213390	0.00296531	-0.331137	0.117	0.238	1	Stable
ENSG00000152484	0.0290767	-0.308543	0.725	0.856	1	Stable	USP12		ENSG00000213928	0.0556201	0.421213	0.411	0.279	1	Stable	IRF9		ENSG00000163946	0.00298054	-0.338416	0.514	0.648	1	Stable
ENSG00000241404	0.029175	0.189791	0.109	0.033	1	Stable	EGFL8		ENSG00000108826	0.055623	-0.362154	0.422	0.532	1	Stable	MRPL27		ENSG00000283031	0.00298436	0.151953	0.063	0.018	1	Stable
ENSG00000143126	0.0291787	0.285188	0.33	0.222	1	Stable	CELSR2		ENSG00000144063	0.0556539	-0.382796	0.122	0.207	1	Stable	MALL		ENSG00000111300	0.00298514	-0.385276	0.559	0.667	1	Stable
ENSG00000177666	0.0292723	0.381786	0.699	0.678	1	Stable	PNPLA2		ENSG00000135547	0.0557209	0.527879	0.178	0.09	1	Stable	HEY2		ENSG00000140961	0.0029883	0.184845	0.18	0.087	1	Stable
ENSG00000115239	0.0293141	-0.295855	0.649	0.756	1	Stable	ASB3		ENSG00000122705	0.0557897	-0.285751	0.844	0.892	1	Stable	CLTA		ENSG00000124532	0.00299216	-0.415315	0.324	0.438	1	Stable
ENSG00000150093	0.0293161	-0.379131	0.851	0.833	1	Stable	ITGB1		ENSG00000012660	0.0560054	0.237569	0.711	0.523	1	Stable	ELOVL5		ENSG00000034677	0.00299643	0.413935	0.721	0.67	1	Stable
ENSG00000139514	0.0293176	-0.287978	0.862	0.911	1	Stable	SLC7A1		ENSG00000148985	0.0560364	0.257242	0.322	0.198	1	Stable	PGAP2		ENSG00000117226	0.00299693	0.158917	0.153	0.069	1	Stable
ENSG00000102384	0.0293451	-0.151721	0.04	0.1	1	Stable	CENPI		ENSG00000136942	0.0560534	-0.317754	0.989	0.964	1	Stable	RPL35		ENSG00000117139	0.00299936	0.277059	0.919	0.911	1	Stable
ENSG00000176410	0.029348	0.254876	0.333	0.222	1	Stable	DNAJC30		ENSG00000120327	0.0561419	0.262578	0.189	0.099	1	Stable	PCDHB14		ENSG00000178568	0.0030049	0.604473	0.369	0.242	1	Stable
ENSG00000219665	0.0295044	0.152468	0.228	0.122	1	Stable	ZNF433-AS1		ENSG00000154639	0.0562214	-0.239473	0.156	0.261	1	Stable	CXADR		ENSG00000275395	0.00301187	0.138612	0.063	0.018	1	Stable
ENSG00000044459	0.0295622	0.211806	0.091	0.022	1	Stable	CNTLN		ENSG00000159692	0.0562227	-0.372006	0.411	0.514	1	Stable	CTBP1		ENSG00000279529	0.00301417	0.168711	0.099	0.037	1	Stable
ENSG00000244041	0.0295622	-0.134403	0.04	0.1	1	Stable	LINC01011		ENSG00000188996	0.0563126	0.15191	0.089	0.027	1	Stable	HUS1B		ENSG00000221947	0.00302908	-0.290741	0.117	0.243	1	Stable
ENSG00000166546	0.0295622	-0.151875	0.04	0.1	1	Stable	BEAN1		ENSG00000287293	0.0563126	0.223253	0.089	0.027	1	Stable			ENSG00000087008	0.00303918	0.358038	0.676	0.562	1	Stable
ENSG00000134049	0.0296059	-0.292473	0.699	0.756	1	Stable	IER3IP1		ENSG00000267787	0.0563251	0.291034	0.5	0.342	1	Stable			ENSG00000005059	0.0030439	-0.448043	0.351	0.483	1	Stable
ENSG00000162636	0.0297408	0.139386	0.181	0.078	1	Stable	FAM102B		ENSG00000132361	0.0563985	0.2605	0.556	0.441	1	Stable	CLUH		ENSG00000178573	0.0030497	0.17945	0.108	0.043	1	Stable
ENSG00000163545	0.0297458	0.102131	0.051	0	1	Stable	NUAK2		ENSG00000230826	0.0565633	0.260904	0.056	0.009	1	Stable			ENSG00000197165	0.00305357	0.103424	0.063	0.018	1	Stable
ENSG00000162931	0.0297458	0.142602	0.051	0	1	Stable	TRIM17		ENSG00000152402	0.0565633	0.105807	0.056	0.009	1	Stable	GUCY1A2		ENSG00000101160	0.00306853	0.472712	0.631	0.57	1	Stable
ENSG00000012779	0.0297458	0.133722	0.051	0	1	Stable	ALOX5		ENSG00000164609	0.0565677	-0.382342	0.433	0.541	1	Stable	SLU7		ENSG00000173409	0.00307455	-0.337858	0.36	0.498	1	Stable
ENSG00000205609	0.0297458	0.101391	0.051	0	1	Stable	EIF3CL		ENSG00000198018	0.0565826	0.274125	0.5	0.351	1	Stable	ENTPD7		ENSG00000198554	0.00308829	-0.549895	0.261	0.374	1	Stable
ENSG00000108813	0.0297458	0.100696	0.051	0	1	Stable	DLX4		ENSG00000061918	0.0566155	0.240623	0.222	0.126	1	Stable	GUCY1B1		ENSG00000196387	0.00309859	0.298155	0.333	0.211	1	Stable
ENSG00000213523	0.0298581	0.231029	0.775	0.656	1	Stable	SRA1		ENSG00000237649	0.0566254	-0.487381	0.156	0.252	1	Stable	KIFC1		ENSG00000225434	0.00310547	0.152749	0.081	0.027	1	Stable
ENSG00000147654	0.0298973	0.297993	0.533	0.422	1	Stable	EBAG9		ENSG00000196998	0.0566454	0.331028	0.467	0.351	1	Stable	WDR45		ENSG00000176912	0.00311068	-0.45593	0.135	0.243	1	Stable
ENSG00000160783	0.0299064	0.252194	0.634	0.522	1	Stable	PMF1		ENSG00000105717	0.0566562	-0.545157	0.1	0.189	1	Stable	PBX4		ENSG00000096433	0.00311399	-0.335232	0.315	0.437	1	Stable
ENSG00000155034	0.0299409	0.202703	0.442	0.311	1	Stable	FBXL18		ENSG00000198797	0.0566969	-0.47163	0.078	0.162	1	Stable	BRINP2		ENSG00000197702	0.00312362	0.213028	0.27	0.153	1	Stable
ENSG00000197548	0.03	0.229254	0.728	0.633	1	Stable	ATG7		ENSG00000110315	0.0569	0.159849	0.233	0.126	1	Stable	RNF141		ENSG00000126803	0.00312928	-0.33383	0.153	0.274	1	Stable
ENSG00000077549	0.0300023	0.242859	0.909	0.811	1	Stable	CAPZB		ENSG00000112759	0.0569387	0.388657	0.578	0.432	1	Stable	SLC29A1		ENSG00000164543	0.00313115	0.534153	0.441	0.328	1	Stable
ENSG00000105193	0.0302986	0.23042	0.982	0.922	1	Stable	RPS16		ENSG00000183137	0.0570257	0.221343	0.289	0.171	1	Stable	CEP57L1		ENSG00000165434	0.00314011	0.492332	0.225	0.125	1	Stable
ENSG00000172602	0.0303035	0.445788	0.453	0.333	1	Stable	RND1		ENSG00000149115	0.057102	0.319854	0.511	0.387	1	Stable	TNKS1BP1		ENSG00000148158	0.00315463	0.312554	0.441	0.305	1	Stable
ENSG00000115268	0.0303454	0.235303	1	0.978	1	Stable	RPS15		ENSG00000120733	0.0571189	0.296318	0.7	0.541	1	Stable	KDM3B		ENSG00000134324	0.00315469	0.351522	0.423	0.28	1	Stable
ENSG00000143036	0.0303926	0.120439	0.159	0.067	1	Stable	SLC44A3		ENSG00000103260	0.0572118	-0.336662	0.856	0.883	1	Stable	METRN		ENSG00000163923	0.00316244	-0.190756	0.234	0.362	1	Stable
ENSG00000107372	0.0304161	0.342698	0.761	0.644	1	Stable	ZFAND5		ENSG00000112584	0.0572169	0.494891	0.6	0.495	1	Stable	FAM120B		ENSG00000113569	0.00316872	-0.344378	0.378	0.5	1	Stable
ENSG00000115107	0.0304413	0.24354	0.167	0.078	1	Stable	STEAP3		ENSG00000060138	0.0572623	-0.174952	0.7	0.829	1	Stable	YBX3		ENSG00000141504	0.00316921	0.369407	0.712	0.624	1	Stable
ENSG00000173163	0.0304495	-0.287681	0.83	0.822	1	Stable	COMMD1		ENSG00000138382	0.0573312	0.265088	0.689	0.532	1	Stable	METTL5		ENSG00000235288	0.00317996	0.164564	0.099	0.037	1	Stable
ENSG00000165181	0.0304695	-0.263386	0.12	0.211	1	Stable	SHOC1		ENSG00000197536	0.0575592	-0.238592	0.056	0.135	1	Stable	IRF1-AS1		ENSG00000229334	0.00318041	0.12162	0.072	0.023	1	Stable
ENSG00000127311	0.0305062	0.410532	0.402	0.267	1	Stable	HELB		ENSG00000286062	0.0576436	0.111402	0.056	0.009	1	Stable			ENSG00000148735	0.00318792	0.478165	0.342	0.21	1	Stable
ENSG00000001167	0.0305069	0.172072	0.431	0.278	1	Stable	NFYA		ENSG00000106366	0.057725	0.333244	0.089	0.18	1	Stable	SERPINE1		ENSG00000134644	0.00319588	-0.290735	0.748	0.871	1	Stable
ENSG00000286536	0.0306176	0.231253	0.072	0.011	1	Stable			ENSG00000123562	0.0577394	0.200266	0.944	0.901	1	Stable	MORF4L2		ENSG00000131368	0.0032098	-0.32927	0.459	0.61	1	Stable
ENSG00000167315	0.0307096	-0.337864	0.351	0.456	1	Stable	ACAA2		ENSG00000137269	0.0577678	0.377515	0.733	0.586	1	Stable	LRRC1		ENSG00000178966	0.00321852	-0.358479	0.207	0.338	1	Stable
ENSG00000110047	0.030725	0.323279	0.221	0.122	1	Stable	EHD1		ENSG00000157869	0.0578905	0.223097	0.656	0.468	1	Stable	RAB28		ENSG00000136943	0.00322008	-0.398031	0.144	0.261	1	Stable
ENSG00000166762	0.0307565	-0.374224	0.366	0.456	1	Stable	CATSPER2		ENSG00000184787	0.0579389	-0.330561	0.456	0.577	1	Stable	UBE2G2		ENSG00000174839	0.00323015	-0.398955	0.414	0.526	1	Stable
ENSG00000116251	0.0308214	0.243966	0.967	0.9	1	Stable	RPL22		ENSG00000120254	0.0579735	-0.262158	0.156	0.27	1	Stable	MTHFD1L		ENSG00000140350	0.00324252	-0.290664	0.757	0.835	1	Stable
ENSG00000240849	0.0308772	0.241456	0.417	0.289	1	Stable	PEDS1		ENSG00000128849	0.0579737	0.285262	0.267	0.162	1	Stable	CGNL1		ENSG00000067113	0.00324391	-0.456417	0.351	0.479	1	Stable
ENSG00000134709	0.0309274	0.317834	0.442	0.322	1	Stable	HOOK1		ENSG00000137693	0.0581037	0.259513	0.7	0.595	1	Stable	YAP1		ENSG00000166578	0.00325451	0.506742	0.171	0.084	1	Stable
ENSG00000103342	0.030935	0.23099	0.942	0.889	1	Stable	GSPT1		ENSG00000162604	0.0581175	-0.328472	0.4	0.495	1	Stable	TM2D1		ENSG00000108021	0.00326012	-0.279386	0.676	0.78	1	Stable
ENSG00000140264	0.030965	0.206764	0.989	1	1	Stable	SERF2		ENSG00000176340	0.058149	-0.386669	0.767	0.856	1	Stable	COX8A		ENSG00000284906	0.0032622	-0.529561	0.18	0.297	1	Stable
ENSG00000173812	0.0310536	0.143339	0.986	0.956	1	Stable	EIF1		ENSG00000134815	0.058198	0.350229	0.478	0.351	1	Stable	DHX34		ENSG00000163297	0.00326291	0.162964	0.081	0.027	1	Stable
ENSG00000092969	0.0310592	0.155725	0.072	0.011	1	Stable	TGFB2		ENSG00000183474	0.0582306	-0.219193	0.144	0.243	1	Stable	GTF2H2C		ENSG00000081923	0.00327201	-0.36525	0.829	0.939	1	Stable
ENSG00000188352	0.0310921	0.370252	0.457	0.322	1	Stable	FOCAD		ENSG00000204152	0.0582609	-0.30956	0.089	0.18	1	Stable	TIMM23B		ENSG00000136944	0.00327478	-0.443283	0.495	0.605	1	Stable
ENSG00000141449	0.0311156	-0.302837	0.562	0.678	1	Stable	GREB1L		ENSG00000169607	0.0584829	-0.366377	0.111	0.207	1	Stable	CKAP2L		ENSG00000133247	0.00327828	-0.286506	0.315	0.441	1	Stable
ENSG00000068354	0.0312267	0.204447	0.239	0.133	1	Stable	TBC1D25		ENSG00000146072	0.0585025	-0.581191	0.444	0.55	1	Stable	TNFRSF21		ENSG00000163596	0.00328702	-0.40293	0.099	0.209	1	Stable
ENSG00000000419	0.0312615	0.403562	0.525	0.433	1	Stable	DPM1		ENSG00000188895	0.0585182	0.123604	0.522	0.369	1	Stable	MSL1		ENSG00000114654	0.00330135	-0.29439	0.45	0.567	1	Stable
ENSG00000287180	0.031282	0.123805	0.072	0.011	1	Stable			ENSG00000119787	0.0586013	0.161314	0.767	0.622	1	Stable	ATL2		ENSG00000115468	0.00331081	-0.556757	0.396	0.533	1	Stable
ENSG00000083312	0.0312822	-0.305829	0.725	0.822	1	Stable	TNPO1		ENSG00000117407	0.0587514	0.165887	0.089	0.027	1	Stable	ARTN		ENSG00000106346	0.00331606	-0.354538	0.505	0.588	1	Stable
ENSG00000129055	0.0312989	0.222855	0.529	0.4	1	Stable	ANAPC13		ENSG00000115073	0.0587541	0.28884	0.456	0.324	1	Stable	ACTR1B		ENSG00000051180	0.0033465	-0.413378	0.162	0.279	1	Stable
ENSG00000079337	0.0313498	-0.160391	0.04	0.1	1	Stable	RAPGEF3		ENSG00000270361	0.0587646	-0.191398	0.011	0.063	1	Stable			ENSG00000120539	0.00335107	-0.465638	0.279	0.398	1	Stable
ENSG00000168785	0.0314127	0.400783	0.67	0.544	1	Stable	TSPAN5		ENSG00000113749	0.0587646	-0.140685	0.011	0.063	1	Stable	HRH2		ENSG00000165392	0.0033526	-0.370395	0.477	0.608	1	Stable
ENSG00000136238	0.0314137	0.19669	0.986	0.967	1	Stable	RAC1		ENSG00000167550	0.0587646	-0.123111	0.011	0.063	1	Stable	RHEBL1		ENSG00000031698	0.00335355	0.336196	0.459	0.321	1	Stable
ENSG00000156136	0.0314183	-0.220717	0.152	0.244	1	Stable	DCK		ENSG00000110876	0.0587646	-0.220695	0.011	0.063	1	Stable	SELPLG		ENSG00000263956	0.00335973	-0.36082	0.297	0.425	1	Stable
ENSG00000055917	0.0314566	-0.280635	0.96	0.989	1	Stable	PUM2		ENSG00000165997	0.0590313	-0.403779	0.589	0.649	1	Stable	ARL5B		ENSG00000111877	0.00336746	-0.38124	0.315	0.461	1	Stable
ENSG00000034677	0.0315487	0.519678	0.851	0.744	1	Stable	RNF19A		ENSG00000165724	0.0590314	0.315744	0.411	0.279	1	Stable	ZMYND19		ENSG00000160298	0.0033815	-0.36658	0.18	0.304	1	Stable
ENSG00000169231	0.0315971	0.289722	0.283	0.178	1	Stable	THBS3		ENSG00000151552	0.0592334	0.120775	0.4	0.252	1	Stable	QDPR		ENSG00000152133	0.00339566	-0.390865	0.153	0.26	1	Stable
ENSG00000285939	0.031709	-0.492883	0.449	0.511	1	Stable			ENSG00000161265	0.0593339	0.370859	0.433	0.306	1	Stable	U2AF1L4		ENSG00000108384	0.00340544	-0.365145	0.315	0.419	1	Stable
ENSG00000119487	0.0317271	0.214686	0.75	0.678	1	Stable	MAPKAP1		ENSG00000131127	0.0593486	-0.383107	0.156	0.252	1	Stable	ZNF141		ENSG00000132823	0.00340595	0.359298	0.477	0.343	1	Stable
ENSG00000138081	0.031898	-0.298282	0.906	0.922	1	Stable	FBXO11		ENSG00000124143	0.0595129	0.126834	0.189	0.09	1	Stable	ARHGAP40		ENSG00000183032	0.00342191	-0.532003	0.27	0.412	1	Stable
ENSG00000112425	0.0319531	-0.396553	0.145	0.233	1	Stable	EPM2A		ENSG00000158321	0.0595176	0.351398	0.967	0.874	1	Stable	AUTS2		ENSG00000123485	0.00342556	-0.453362	0.117	0.227	1	Stable
ENSG00000158435	0.0320867	0.310672	0.565	0.467	1	Stable	CNOT11		ENSG00000170540	0.0595417	-0.498109	0.844	0.865	1	Stable	ARL6IP1		ENSG00000160949	0.00345195	-0.436017	0.189	0.303	1	Stable
ENSG00000138193	0.0321265	0.154356	0.377	0.256	1	Stable	PLCE1		ENSG00000262265	0.0595836	0.126842	0.089	0.027	1	Stable			ENSG00000160783	0.00345289	-0.320776	0.595	0.69	1	Stable
ENSG00000010803	0.032129	0.507239	0.496	0.389	1	Stable	SCMH1		ENSG00000135362	0.0595904	0.207276	0.278	0.162	1	Stable	PRR5L		ENSG00000285999	0.00345753	0.300708	0.297	0.173	1	Stable
ENSG00000080503	0.0321912	0.235741	0.656	0.5	1	Stable	SMARCA2		ENSG00000142937	0.0595941	-0.276284	0.978	0.991	1	Stable	RPS8		ENSG00000152782	0.00345876	-0.313846	0.108	0.222	1	Stable
ENSG00000100426	0.0322155	0.277457	0.377	0.267	1	Stable	ZBED4		ENSG00000136111	0.0596005	0.257719	0.344	0.225	1	Stable	TBC1D4		ENSG00000122861	0.003463	0.501461	0.117	0.05	1	Stable
ENSG00000158850	0.0322243	0.259635	0.547	0.411	1	Stable	B4GALT3		ENSG00000214274	0.0596227	0.13807	0.356	0.243	1	Stable	ANG		ENSG00000138750	0.00347099	-0.343864	0.523	0.613	1	Stable
ENSG00000129351	0.0323763	-0.214266	0.844	0.878	1	Stable	ILF3		ENSG00000113648	0.0596342	-0.218125	0.9	0.901	1	Stable	MACROH2A1		ENSG00000286068	0.00348451	0.270983	0.126	0.055	1	Stable
ENSG00000166033	0.0323773	-0.147756	0.062	0.133	1	Stable	HTRA1		ENSG00000232252	0.0597004	0.361401	0.156	0.072	1	Stable			ENSG00000058804	0.0035215	-0.51927	0.162	0.266	1	Stable
ENSG00000134215	0.0324655	0.188428	0.757	0.644	1	Stable	VAV3		ENSG00000184454	0.0597342	-0.184043	0.011	0.063	1	Stable	NCMAP		ENSG00000112312	0.0035276	-0.310717	0.279	0.429	1	Stable
ENSG00000115468	0.0324703	0.805055	0.547	0.456	1	Stable	EFHD1		ENSG00000248671	0.0597342	-0.176327	0.011	0.063	1	Stable	ALG1L9P		ENSG00000172943	0.00352862	-0.441382	0.613	0.724	1	Stable
ENSG00000279170	0.0324804	-0.26412	0.315	0.422	1	Stable	TSTD3		ENSG00000112357	0.0598324	-0.208831	0.344	0.477	1	Stable	PEX7		ENSG00000267283	0.00354407	0.269628	0.108	0.044	1	Stable
ENSG00000170584	0.0325379	0.259592	0.467	0.344	1	Stable	NUDCD2		ENSG00000103507	0.0600745	-0.441054	0.367	0.468	1	Stable	BCKDK		ENSG00000197256	0.00355162	-0.387831	0.072	0.172	1	Stable
ENSG00000124422	0.0326203	-0.316491	0.859	0.878	1	Stable	USP22		ENSG00000138663	0.0602064	0.165184	0.422	0.27	1	Stable	COPS4		ENSG00000153922	0.0035539	-0.315205	0.685	0.768	1	Stable
ENSG00000135899	0.0326351	0.251344	0.449	0.333	1	Stable	SP110		ENSG00000179051	0.060221	0.383086	0.511	0.414	1	Stable	RCC2		ENSG00000162814	0.00355416	0.748986	0.243	0.139	1	Stable
ENSG00000064309	0.0326667	0.348369	0.435	0.311	1	Stable	CDON		ENSG00000108039	0.0602611	-0.278748	0.322	0.432	1	Stable	XPNPEP1		ENSG00000167657	0.00356711	0.422294	0.649	0.581	1	Stable
ENSG00000138463	0.0326845	0.325305	0.402	0.311	1	Stable	SLC49A4		ENSG00000135045	0.0603703	-0.434062	0.111	0.198	1	Stable	C9orf40		ENSG00000101057	0.00359009	-0.501961	0.18	0.285	1	Stable
ENSG00000186468	0.0327018	0.236891	0.996	0.956	1	Stable	RPS23		ENSG00000198363	0.0604535	0.252133	0.889	0.811	1	Stable	ASPH		ENSG00000102699	0.0036051	0.438776	0.225	0.129	1	Stable
ENSG00000106682	0.0327025	0.227725	0.801	0.7	1	Stable	EIF4H		ENSG00000276070	0.0604823	-0.765119	0.044	0.117	1	Stable	CCL4L2		ENSG00000138593	0.00361116	0.271554	0.802	0.691	1	Stable
ENSG00000233048	0.0328125	-0.151205	0.047	0.111	1	Stable	LINC01722		ENSG00000102547	0.0605045	0.381761	0.3	0.189	1	Stable	CAB39L		ENSG00000117632	0.00363017	-0.189517	0.667	0.773	1	Stable
ENSG00000250930	0.0328276	-0.312504	0.116	0.2	1	Stable	LNX1-AS1		ENSG00000103150	0.0605045	0.264873	0.3	0.189	1	Stable	MLYCD		ENSG00000170085	0.00363566	-0.335269	0.189	0.324	1	Stable
ENSG00000052344	0.0329015	0.226223	0.79	0.644	1	Stable	PRSS8		ENSG00000111335	0.0606368	0.344991	0.1	0.036	1	Stable	OAS2		ENSG00000114248	0.0036483	0.148962	0.054	0.014	1	Stable
ENSG00000168569	0.0329072	0.229489	0.312	0.2	1	Stable	TMEM223		ENSG00000236778	0.0606368	0.114049	0.1	0.036	1	Stable	INTS6-AS1		ENSG00000124614	0.00365994	0.381734	0.946	0.917	1	Stable
ENSG00000215915	0.032941	0.159819	0.141	0.056	1	Stable	ATAD3C		ENSG00000278546	0.0606368	0.211369	0.1	0.036	1	Stable			ENSG00000165487	0.00366215	-0.363255	0.351	0.482	1	Stable
ENSG00000268081	0.032941	0.209931	0.141	0.056	1	Stable			ENSG00000164620	0.0607149	0.184119	0.144	0.063	1	Stable	RELL2		ENSG00000118705	0.00366271	-0.208772	0.865	0.967	1	Stable
ENSG00000172197	0.0330712	0.411865	0.616	0.511	1	Stable	MBOAT1		ENSG00000237541	0.060717	-0.212451	0.011	0.063	1	Stable	HLA-DQA2		ENSG00000283413	0.00368319	0.220357	0.09	0.033	1	Stable
ENSG00000070526	0.0332113	-0.12191	0.116	0.211	1	Stable	ST6GALNAC1		ENSG00000232618	0.060717	-0.225024	0.011	0.063	1	Stable	HIVEP2-DT		ENSG00000092931	0.00369188	-0.285382	0.414	0.54	1	Stable
ENSG00000198026	0.033333	0.125046	0.413	0.278	1	Stable	ZNF335		ENSG00000228598	0.060717	-0.152392	0.011	0.063	1	Stable	MACC1-AS1		ENSG00000047932	0.00372679	-0.321396	0.378	0.523	1	Stable
ENSG00000064115	0.033446	-0.332407	0.587	0.678	1	Stable	TM7SF3		ENSG00000151702	0.060717	-0.19523	0.011	0.063	1	Stable	FLI1		ENSG00000115875	0.00374502	-0.251541	0.946	0.955	1	Stable
ENSG00000169902	0.0334539	-0.458557	0.362	0.478	1	Stable	TPST1		ENSG00000154237	0.060717	-0.132111	0.011	0.063	1	Stable	LRRK1		ENSG00000135905	0.00374735	0.300227	0.09	0.033	1	Stable
ENSG00000124562	0.0335129	0.236653	0.764	0.622	1	Stable	SNRPC		ENSG00000275395	0.060717	-0.191332	0.011	0.063	1	Stable	FCGBP		ENSG00000124782	0.0037478	-0.302092	0.541	0.723	1	Stable
ENSG00000115267	0.0335537	0.391258	0.29	0.189	1	Stable	IFIH1		ENSG00000247708	0.0607504	0.457231	0.267	0.162	1	Stable	STX18-AS1		ENSG00000140832	0.00374892	-0.31278	0.604	0.726	1	Stable
ENSG00000131669	0.0336	0.334147	0.67	0.522	1	Stable	NINJ1		ENSG00000173120	0.0609186	0.229442	0.978	0.946	1	Stable	KDM2A		ENSG00000177425	0.00375511	0.293862	0.847	0.876	1	Stable
ENSG00000124226	0.0336689	0.445623	0.572	0.444	1	Stable	RNF114		ENSG00000067365	0.0609528	0.243689	0.3	0.189	1	Stable	METTL22		ENSG00000144485	0.00375592	-0.132502	0.306	0.46	1	Stable
ENSG00000064490	0.0337605	0.236267	0.645	0.511	1	Stable	RFXANK		ENSG00000148290	0.0609614	-0.363711	0.467	0.55	1	Stable	SURF1		ENSG00000140718	0.00376457	-0.316534	0.568	0.677	1	Stable
ENSG00000186314	0.0340529	-0.660231	0.315	0.422	1	Stable	PRELID2		ENSG00000113645	0.060971	0.304797	0.567	0.405	1	Stable	WWC1		ENSG00000099991	0.00378589	-0.364827	0.342	0.467	1	Stable
ENSG00000149582	0.0340676	0.319409	0.25	0.156	1	Stable	TMEM25		ENSG00000090266	0.0609736	-0.423032	0.778	0.874	1	Stable	NDUFB2		ENSG00000109606	0.00378899	-0.290062	0.856	0.89	1	Stable
ENSG00000181896	0.0341335	0.255445	0.138	0.056	1	Stable	ZNF101		ENSG00000196935	0.0610213	0.254335	0.778	0.586	1	Stable	SRGAP1		ENSG00000050748	0.00381744	-0.358928	0.532	0.64	1	Stable
ENSG00000176155	0.0341567	-0.251745	0.732	0.811	1	Stable	CCDC57		ENSG00000187634	0.0610333	-0.388513	0.433	0.523	1	Stable	SAMD11		ENSG00000132821	0.0038274	0.195975	0.162	0.078	1	Stable
ENSG00000118156	0.0341678	-0.139105	0.116	0.211	1	Stable	ZNF541		ENSG00000269743	0.0611411	0.165968	0.322	0.198	1	Stable	SLC25A53		ENSG00000104960	0.00383825	0.32406	0.712	0.673	1	Stable
ENSG00000132664	0.0343006	0.199025	0.21	0.111	1	Stable	POLR3F		ENSG00000115758	0.0611537	-0.414739	0.433	0.559	1	Stable	ODC1		ENSG00000011426	0.00384153	-0.238652	0.396	0.498	1	Stable
ENSG00000113391	0.0343456	-0.24	0.841	0.9	1	Stable	FAM172A		ENSG00000131469	0.0614923	-0.201725	0.867	0.937	1	Stable	RPL27		ENSG00000073578	0.00384675	-0.321642	0.703	0.779	1	Stable
ENSG00000205078	0.0343869	-0.160003	0.087	0.167	1	Stable	SYCE1L		ENSG00000251247	0.0616712	0.289879	0.244	0.144	1	Stable	ZNF345		ENSG00000089053	0.00386104	-0.288247	0.721	0.812	1	Stable
ENSG00000228598	0.0344524	0.188607	0.069	0.011	1	Stable	MACC1-AS1		ENSG00000188641	0.0617026	-0.307812	0.067	0.153	1	Stable	DPYD		ENSG00000147604	0.00387946	0.254963	0.964	0.963	1	Stable
ENSG00000115661	0.0344824	0.197451	0.395	0.278	1	Stable	STK16		ENSG00000176871	0.0617038	0.321828	0.478	0.369	1	Stable	WSB2		ENSG00000171443	0.00388535	0.380228	0.486	0.378	1	Stable
ENSG00000140836	0.0345537	-0.334275	0.917	0.889	1	Stable	ZFHX3		ENSG00000196890	0.0617132	-0.179122	0.011	0.063	1	Stable	H2BC26		ENSG00000259076	0.00391053	0.113663	0.054	0.014	1	Stable
ENSG00000122033	0.0346483	-0.206815	0.866	0.911	1	Stable	MTIF3		ENSG00000136250	0.0617132	-0.456376	0.011	0.063	1	Stable	AOAH		ENSG00000196182	0.00393111	0.337534	0.766	0.671	1	Stable
ENSG00000170919	0.0346557	-0.521911	0.536	0.622	1	Stable	TPT1-AS1		ENSG00000160593	0.0617132	-0.168631	0.011	0.063	1	Stable	JAML		ENSG00000188529	0.00393513	-0.307705	0.775	0.838	1	Stable
ENSG00000204947	0.0346614	0.220264	0.105	0.033	1	Stable	ZNF425		ENSG00000283240	0.0617132	-0.151506	0.011	0.063	1	Stable			ENSG00000148842	0.00393633	-0.464132	0.477	0.609	1	Stable
ENSG00000176261	0.0346954	0.316437	0.493	0.378	1	Stable	ZBTB8OS		ENSG00000138592	0.0617487	-0.260937	0.722	0.784	1	Stable	USP8		ENSG00000003989	0.00395547	0.564513	0.252	0.147	1	Stable
ENSG00000005302	0.0347177	0.200751	0.268	0.156	1	Stable	MSL3		ENSG00000113595	0.0618593	-0.277205	0.2	0.306	1	Stable	TRIM23		ENSG00000116251	0.00396014	0.325048	0.919	0.938	1	Stable
ENSG00000165171	0.0347524	0.240011	0.232	0.133	1	Stable	METTL27		ENSG00000082269	0.0618721	0.402859	0.178	0.09	1	Stable	FAM135A		ENSG00000111726	0.00396099	-0.315427	0.342	0.489	1	Stable
ENSG00000154723	0.0347719	0.22323	0.888	0.744	1	Stable	ATP5PF		ENSG00000177425	0.0619414	0.452167	0.944	0.847	1	Stable	PAWR		ENSG00000108840	0.00396231	0.35431	0.685	0.589	1	Stable
ENSG00000146433	0.0348016	0.272739	0.757	0.689	1	Stable	TMEM181		ENSG00000162946	0.0619896	-0.572978	0.4	0.514	1	Stable	DISC1		ENSG00000232774	0.00396332	0.218813	0.081	0.029	1	Stable
ENSG00000127054	0.0348106	0.235322	0.522	0.389	1	Stable	INTS11		ENSG00000168118	0.0621059	-0.297905	0.833	0.775	1	Stable	RAB4A		ENSG00000144381	0.00396718	-0.268275	1	0.989	1	Stable
ENSG00000270605	0.0348115	-0.163516	0.022	0.067	1	Stable			ENSG00000137601	0.0621098	-0.612045	0.5	0.55	1	Stable	NEK1		ENSG00000146425	0.00396816	0.383689	0.748	0.727	1	Stable
ENSG00000233695	0.0348509	-0.301	0.058	0.122	1	Stable	GAS6-AS1		ENSG00000267254	0.0621289	-0.224204	0.089	0.18	1	Stable	ZNF790-AS1		ENSG00000170734	0.00402141	-0.351475	0.27	0.406	1	Stable
ENSG00000244701	0.034864	0.166344	0.167	0.078	1	Stable			ENSG00000189350	0.0621391	-0.228605	0.022	0.081	1	Stable	TOGARAM2		ENSG00000107829	0.00403747	-0.159075	0.423	0.588	1	Stable
ENSG00000079950	0.0348902	0.139579	0.576	0.467	1	Stable	STX7		ENSG00000198793	0.0623471	-0.193196	0.256	0.378	1	Stable	MTOR		ENSG00000077312	0.0040441	-0.315436	0.468	0.618	1	Stable
ENSG00000134815	0.0349026	-0.462535	0.399	0.478	1	Stable	DHX34		ENSG00000206503	0.0624943	-0.148105	0.789	0.838	1	Stable	HLA-A		ENSG00000156966	0.00405158	0.287866	0.081	0.029	1	Stable
ENSG00000074755	0.0349182	-0.285749	0.54	0.644	1	Stable	ZZEF1		ENSG00000204514	0.0625219	0.196039	0.611	0.45	1	Stable	ZNF814		ENSG00000102316	0.0040568	0.312092	0.748	0.729	1	Stable
ENSG00000134046	0.0349665	-0.260499	0.862	0.856	1	Stable	MBD2		ENSG00000196604	0.0625376	0.49872	0.322	0.216	1	Stable	POTEF		ENSG00000133142	0.00406369	0.360379	0.721	0.644	1	Stable
ENSG00000102871	0.0349716	0.239798	0.649	0.544	1	Stable	TRADD		ENSG00000135916	0.0626762	-0.243407	0.056	0.135	1	Stable	ITM2C		ENSG00000248898	0.00407248	0.19867	0.063	0.019	1	Stable
ENSG00000164109	0.0351207	-0.301214	0.174	0.278	1	Stable	MAD2L1		ENSG00000114737	0.0626762	0.19175	0.144	0.063	1	Stable	CISH		ENSG00000163659	0.00407931	0.306343	0.631	0.499	1	Stable
ENSG00000149657	0.0351353	0.190713	0.409	0.278	1	Stable	LSM14B		ENSG00000196422	0.0626767	0.214033	0.344	0.234	1	Stable	PPP1R26		ENSG00000172890	0.00408427	0.356208	0.505	0.365	1	Stable
ENSG00000140873	0.0351427	-0.311397	0.065	0.133	1	Stable	ADAMTS18		ENSG00000135124	0.0627006	0.213348	0.611	0.477	1	Stable	P2RX4		ENSG00000197385	0.00408868	-0.4501	0.261	0.379	1	Stable
ENSG00000166582	0.0351824	-0.199789	0.112	0.2	1	Stable	CENPV		ENSG00000153347	0.0627228	-0.371598	0.011	0.063	1	Stable	FAM81B		ENSG00000164105	0.00409002	0.163509	0.243	0.135	1	Stable
ENSG00000066382	0.0351995	0.360101	0.087	0.022	1	Stable	MPPED2		ENSG00000183484	0.0627228	-0.140315	0.011	0.063	1	Stable	GPR132		ENSG00000177105	0.00409234	0.351811	0.261	0.153	1	Stable
ENSG00000101216	0.0353184	-0.369819	0.417	0.511	1	Stable	GMEB2		ENSG00000182551	0.0627828	-0.402691	0.756	0.757	1	Stable	ADI1		ENSG00000157388	0.00409288	-0.358604	0.667	0.777	1	Stable
ENSG00000198270	0.0353389	-0.212269	0.268	0.378	1	Stable	TMEM116		ENSG00000105176	0.0628393	0.293822	0.911	0.739	1	Stable	URI1		ENSG00000198242	0.00410026	0.295467	0.982	0.968	1	Stable
ENSG00000054793	0.0353979	0.454545	0.649	0.567	1	Stable	ATP9A		ENSG00000129993	0.062926	0.14577	0.322	0.198	1	Stable	CBFA2T3		ENSG00000171208	0.00410046	-0.401753	0.514	0.618	1	Stable
ENSG00000233860	0.0354468	0.296105	0.264	0.167	1	Stable	SHROOM3-AS1		ENSG00000076555	0.062932	0.421582	0.289	0.171	1	Stable	ACACB		ENSG00000119685	0.00410725	-0.340744	0.586	0.726	1	Stable
ENSG00000128272	0.0354583	0.223777	0.822	0.689	1	Stable	ATF4		ENSG00000145824	0.0629563	0.6304	0.456	0.333	1	Stable	CXCL14		ENSG00000186185	0.00413369	-0.517764	0.153	0.268	1	Stable
ENSG00000197585	0.035495	-0.275616	0.348	0.456	1	Stable			ENSG00000115750	0.0629754	0.310233	0.456	0.324	1	Stable	TAF1B		ENSG00000188659	0.00413993	0.453734	0.198	0.105	1	Stable
ENSG00000146938	0.0355204	-0.223628	0.112	0.2	1	Stable	NLGN4X		ENSG00000286480	0.0630108	-0.130717	0.022	0.081	1	Stable			ENSG00000074755	0.00414026	-0.370972	0.495	0.628	1	Stable
ENSG00000131779	0.0355734	0.238126	0.341	0.222	1	Stable	PEX11B		ENSG00000250802	0.0630484	-0.367346	0.078	0.162	1	Stable	ZBED3-AS1		ENSG00000170776	0.00415041	0.370488	0.91	0.937	1	Stable
ENSG00000132254	0.0356009	0.342108	0.518	0.389	1	Stable	ARFIP2		ENSG00000160209	0.0631308	0.25605	0.889	0.802	1	Stable	PDXK		ENSG00000144791	0.00416795	-0.407223	0.342	0.47	1	Stable
ENSG00000166311	0.0356147	0.180178	0.185	0.089	1	Stable	SMPD1		ENSG00000008952	0.0632049	0.194116	0.922	0.829	1	Stable	SEC62		ENSG00000237356	0.00417375	-0.583599	0.306	0.435	1	Stable
ENSG00000067836	0.0357009	-0.260059	0.514	0.6	1	Stable	ROGDI		ENSG00000151376	0.0633285	-0.382343	0.222	0.333	1	Stable	ME3		ENSG00000100034	0.00417464	0.192472	0.198	0.101	1	Stable
ENSG00000090097	0.0358094	0.281852	0.366	0.267	1	Stable	PCBP4		ENSG00000067182	0.0633994	0.261232	0.533	0.414	1	Stable	TNFRSF1A		ENSG00000136213	0.00417667	0.475685	0.514	0.39	1	Stable
ENSG00000159166	0.035815	0.375448	0.496	0.378	1	Stable	LAD1		ENSG00000162298	0.0634148	0.152246	0.244	0.135	1	Stable	SYVN1		ENSG00000145740	0.00420251	-0.329425	0.505	0.632	1	Stable
ENSG00000100744	0.0358258	0.324345	0.438	0.333	1	Stable	GSKIP		ENSG00000139197	0.063453	0.131933	0.156	0.072	1	Stable	PEX5		ENSG00000130724	0.00420803	0.300293	0.856	0.841	1	Stable
ENSG00000165868	0.0358431	-0.477254	0.304	0.411	1	Stable	HSPA12A		ENSG00000120727	0.0635836	-0.315364	0.789	0.802	1	Stable	PAIP2		ENSG00000167920	0.00421066	0.330825	0.207	0.113	1	Stable
ENSG00000117650	0.0359069	-0.457978	0.072	0.144	1	Stable	NEK2		ENSG00000156453	0.0635914	0.310128	0.233	0.135	1	Stable	PCDH1		ENSG00000198876	0.00422865	-0.411563	0.288	0.384	1	Stable
ENSG00000203697	0.0359239	-0.287311	0.862	0.9	1	Stable	CAPN8		ENSG00000164687	0.0637461	-0.207827	0.011	0.063	1	Stable	FABP5		ENSG00000004766	0.00423255	-0.403243	0.288	0.414	1	Stable
ENSG00000276997	0.0359706	0.104851	0.069	0.011	1	Stable			ENSG00000104324	0.0637461	-0.20589	0.011	0.063	1	Stable	CPQ		ENSG00000185630	0.00424018	-0.226885	0.919	0.973	1	Stable
ENSG00000154237	0.0359706	0.192052	0.069	0.011	1	Stable	LRRK1		ENSG00000005844	0.0637461	-0.196859	0.011	0.063	1	Stable	ITGAL		ENSG00000064652	0.00424588	-0.422955	0.189	0.303	1	Stable
ENSG00000112149	0.036061	0.187569	0.141	0.056	1	Stable	CD83		ENSG00000078596	0.0637461	-0.12074	0.011	0.063	1	Stable	ITM2A		ENSG00000177370	0.00424771	-0.243924	0.198	0.325	1	Stable
ENSG00000145623	0.0360959	0.201885	0.293	0.178	1	Stable	OSMR		ENSG00000169016	0.0637693	-0.441693	0.322	0.432	1	Stable	E2F6		ENSG00000259986	0.00425877	-0.330713	0.135	0.254	1	Stable
ENSG00000067113	0.0360982	-0.487998	0.283	0.378	1	Stable	PLPP1		ENSG00000272047	0.0637746	0.333068	0.744	0.685	1	Stable	GTF2H5		ENSG00000075142	0.00428106	0.578131	0.595	0.486	1	Stable
ENSG00000106635	0.036143	-0.265358	0.406	0.5	1	Stable	BCL7B		ENSG00000116096	0.0638036	-0.399451	0.422	0.532	1	Stable	SPR		ENSG00000114757	0.00428865	0.266269	0.072	0.024	1	Stable
ENSG00000072121	0.0361887	0.244917	0.279	0.178	1	Stable	ZFYVE26		ENSG00000146904	0.0638579	0.312547	0.256	0.162	1	Stable	EPHA1		ENSG00000137834	0.00429961	-0.242985	0.054	0.153	1	Stable
ENSG00000265313	0.0362291	0.188061	0.069	0.011	1	Stable	LINC01476		ENSG00000105698	0.0638933	-0.400598	0.511	0.568	1	Stable	USF2		ENSG00000183580	0.00430823	-0.297901	0.532	0.664	1	Stable
ENSG00000179119	0.03624	0.265032	0.424	0.322	1	Stable	SPTY2D1		ENSG00000179403	0.063966	0.103706	0.233	0.126	1	Stable	VWA1		ENSG00000116016	0.004316	0.193443	0.279	0.164	1	Stable
ENSG00000065809	0.0363187	0.481243	0.761	0.656	1	Stable	FAM107B		ENSG00000100362	0.0640319	-0.392347	0.633	0.712	1	Stable	PVALB		ENSG00000077238	0.00433608	0.470302	0.405	0.29	1	Stable
ENSG00000173868	0.0364548	-0.285338	0.098	0.178	1	Stable	PHOSPHO1		ENSG00000172428	0.0640604	-0.251064	0.722	0.802	1	Stable	COPS9		ENSG00000261068	0.00433719	0.180616	0.117	0.05	1	Stable
ENSG00000099326	0.0365335	-0.251047	0.373	0.489	1	Stable	MZF1		ENSG00000162909	0.0640671	0.370081	0.567	0.432	1	Stable	CAPN2		ENSG00000172037	0.00435648	0.488596	0.486	0.369	1	Stable
ENSG00000111261	0.0365415	-0.135465	0.101	0.189	1	Stable	MANSC1		ENSG00000137203	0.0642915	0.237357	0.667	0.514	1	Stable	TFAP2A		ENSG00000161542	0.00436079	-0.277591	0.622	0.727	1	Stable
ENSG00000071051	0.0366475	0.172964	0.587	0.444	1	Stable	NCK2		ENSG00000197530	0.0643429	0.247333	0.333	0.234	1	Stable	MIB2		ENSG00000131242	0.00437297	0.35406	0.405	0.286	1	Stable
ENSG00000117505	0.036687	0.227589	0.362	0.256	1	Stable	DR1		ENSG00000163803	0.0643901	0.48905	0.122	0.054	1	Stable	PLB1		ENSG00000185088	0.00438369	0.351508	0.766	0.711	1	Stable
ENSG00000170871	0.0366883	0.18006	0.877	0.811	1	Stable	KIAA0232		ENSG00000230561	0.0644331	0.314586	0.189	0.099	1	Stable	CCDC192		ENSG00000175793	0.00439734	-0.501817	0.369	0.514	1	Stable
ENSG00000176293	0.036739	0.14435	0.17	0.078	1	Stable	ZNF135		ENSG00000135476	0.064543	-0.127323	0.033	0.099	1	Stable	ESPL1		ENSG00000236017	0.00440228	-0.253255	0.027	0.114	1	Stable
ENSG00000111341	0.0368554	1.98816	0.203	0.111	1	Stable	MGP		ENSG00000141506	0.064543	-0.432554	0.033	0.099	1	Stable	PIK3R5		ENSG00000272316	0.00440587	-0.281822	0.072	0.177	1	Stable
ENSG00000162378	0.0369136	0.225046	0.388	0.256	1	Stable	ZYG11B		ENSG00000206418	0.0645459	0.442397	0.444	0.342	1	Stable	RAB12		ENSG00000174442	0.00441751	-0.16581	0.216	0.346	1	Stable
ENSG00000177106	0.0369214	0.21804	0.62	0.5	1	Stable	EPS8L2		ENSG00000127184	0.0646049	-0.331724	0.911	0.901	1	Stable	COX7C		ENSG00000156650	0.00443564	-0.291312	0.883	0.931	1	Stable
ENSG00000129292	0.036924	0.290335	0.714	0.611	1	Stable	PHF20L1		ENSG00000081377	0.0646393	-0.379145	0.178	0.288	1	Stable	CDC14B		ENSG00000169683	0.00445616	-0.439651	0.252	0.369	1	Stable
ENSG00000244879	0.0370318	-0.376259	0.29	0.411	1	Stable	GABPB1-AS1		ENSG00000204740	0.0646489	0.362074	0.356	0.225	1	Stable	MALRD1		ENSG00000236318	0.0044711	0.24177	0.162	0.081	1	Stable
ENSG00000198804	0.0370474	-0.189623	1	1	1	Stable	MT-CO1		ENSG00000224189	0.0646697	0.229472	0.1	0.036	1	Stable	HAGLR		ENSG00000154889	0.00447296	-0.409842	0.198	0.303	1	Stable
ENSG00000101104	0.037083	0.193297	0.254	0.144	1	Stable	PABPC1L		ENSG00000260267	0.0646697	0.177296	0.1	0.036	1	Stable			ENSG00000250067	0.00447305	0.302041	0.351	0.219	1	Stable
ENSG00000180543	0.0371083	0.175812	0.333	0.222	1	Stable	TSPYL5		ENSG00000236255	0.0646896	-0.170032	0.056	0.135	1	Stable			ENSG00000064419	0.00447726	-0.358126	0.667	0.755	1	Stable
ENSG00000110497	0.0372374	0.22643	0.884	0.811	1	Stable	AMBRA1		ENSG00000139697	0.0647242	-0.273724	0.8	0.766	1	Stable	SBNO1		ENSG00000280587	0.00447922	0.158974	0.126	0.056	1	Stable
ENSG00000119227	0.0373408	0.202188	0.152	0.067	1	Stable	PIGZ		ENSG00000228223	0.0647746	0.15355	0.167	0.081	1	Stable	HCG11		ENSG00000117595	0.00449798	0.389107	0.604	0.511	1	Stable
ENSG00000149212	0.0373852	-0.141394	0.159	0.256	1	Stable	SESN3		ENSG00000116774	0.0647832	-0.207758	0.011	0.063	1	Stable	OLFML3		ENSG00000076650	0.00449799	-0.389624	0.108	0.209	1	Stable
ENSG00000173114	0.037453	-0.204111	0.022	0.067	1	Stable	LRRN3		ENSG00000113263	0.0647832	-0.125766	0.011	0.063	1	Stable	ITK		ENSG00000136937	0.0044998	-0.331212	0.351	0.473	1	Stable
ENSG00000128274	0.0374671	0.121253	0.214	0.111	1	Stable	A4GALT		ENSG00000287721	0.0647832	-0.103313	0.011	0.063	1	Stable			ENSG00000101596	0.00451807	-0.206288	0.703	0.861	1	Stable
ENSG00000063854	0.0374929	-0.228345	0.587	0.689	1	Stable	HAGH		ENSG00000104894	0.0647846	-0.217861	0.022	0.081	1	Stable	CD37		ENSG00000115761	0.00451861	-0.288622	0.685	0.825	1	Stable
ENSG00000114942	0.0375071	0.236472	0.971	0.889	1	Stable	EEF1B2		ENSG00000138071	0.0648494	0.19709	0.967	0.901	1	Stable	ACTR2		ENSG00000146859	0.00452025	0.172366	0.063	0.019	1	Stable
ENSG00000286044	0.0375524	-0.217831	0.058	0.122	1	Stable			ENSG00000152492	0.0649484	-0.299337	0.333	0.432	1	Stable	CCDC50		ENSG00000158769	0.00452728	0.374537	0.883	0.903	1	Stable
ENSG00000113013	0.0376239	-0.178192	0.917	0.922	1	Stable	HSPA9		ENSG00000179029	0.0651128	-0.447735	0.189	0.279	1	Stable	TMEM107		ENSG00000136045	0.00453969	-0.347468	0.333	0.461	1	Stable
ENSG00000115760	0.0377279	-0.245398	0.975	0.978	1	Stable	BIRC6		ENSG00000185127	0.0652387	0.217453	0.211	0.117	1	Stable	C6orf120		ENSG00000164749	0.00455299	0.361034	0.135	0.062	1	Stable
ENSG00000198324	0.0377333	0.165942	0.101	0.033	1	Stable	PHETA1		ENSG00000198169	0.0652892	0.249498	0.389	0.27	1	Stable	ZNF251		ENSG00000130559	0.00455632	0.488677	0.613	0.506	1	Stable
ENSG00000164038	0.0377854	-0.255191	0.058	0.122	1	Stable	SLC9B2		ENSG00000040487	0.0654049	0.210139	0.167	0.081	1	Stable	SLC66A1		ENSG00000137310	0.00459012	-0.423776	0.117	0.223	1	Stable
ENSG00000130962	0.0378136	0.177094	0.069	0.011	1	Stable	PRRG1		ENSG00000260442	0.0654914	-0.163718	0.044	0.117	1	Stable	ATP2A1-AS1		ENSG00000077232	0.00459456	0.363888	0.604	0.46	1	Stable
ENSG00000165699	0.038031	-0.382747	0.514	0.622	1	Stable	TSC1		ENSG00000274605	0.0655851	0.108549	0.444	0.315	1	Stable	PCCA-DT		ENSG00000103888	0.00460202	0.653236	0.225	0.128	1	Stable
ENSG00000157181	0.0380421	-0.343155	0.659	0.733	1	Stable	ODR4		ENSG00000119685	0.0656122	0.369757	0.778	0.586	1	Stable	TTLL5		ENSG00000134444	0.00460569	-0.351593	0.604	0.715	1	Stable
ENSG00000184182	0.038061	0.238414	0.685	0.578	1	Stable	UBE2F		ENSG00000113742	0.0656886	0.365174	0.678	0.55	1	Stable	CPEB4		ENSG00000130479	0.00461696	0.352304	0.405	0.277	1	Stable
ENSG00000187239	0.0381119	-0.299544	0.815	0.878	1	Stable	FNBP1		ENSG00000185122	0.0657614	0.315272	0.711	0.568	1	Stable	HSF1		ENSG00000157869	0.00462968	-0.350524	0.468	0.612	1	Stable
ENSG00000183856	0.0381136	-0.275269	0.051	0.111	1	Stable	IQGAP3		ENSG00000198938	0.0657847	0.147962	1	1	1	Stable	MT-CO3		ENSG00000064102	0.00463212	-0.268008	0.234	0.36	1	Stable
ENSG00000198742	0.0381228	0.238413	0.884	0.844	1	Stable	SMURF1		ENSG00000227028	0.0658341	-0.156567	0.011	0.063	1	Stable	SLC8A1-AS1		ENSG00000197860	0.00463983	0.218778	0.072	0.024	1	Stable
ENSG00000163344	0.0381308	0.272701	0.743	0.6	1	Stable	PMVK		ENSG00000128973	0.0659647	0.326514	0.389	0.279	1	Stable	CLN6		ENSG00000108306	0.00465179	0.280648	0.649	0.52	1	Stable
ENSG00000223685	0.0382247	0.242513	0.225	0.122	1	Stable	LINC00571		ENSG00000004975	0.0659647	0.185723	0.4	0.27	1	Stable	DVL2		ENSG00000164180	0.00466021	-0.339345	0.369	0.477	1	Stable
ENSG00000196700	0.0382606	-0.204833	0.409	0.511	1	Stable	ZNF512B		ENSG00000213719	0.0660103	-0.193201	0.856	0.937	1	Stable	CLIC1		ENSG00000171174	0.00466444	0.184641	0.189	0.097	1	Stable
ENSG00000162144	0.0383067	0.222571	0.236	0.133	1	Stable	CYB561A3		ENSG00000179094	0.0660573	-0.356995	0.467	0.568	1	Stable	PER1		ENSG00000021645	0.00468122	1.14436	0.144	0.068	1	Stable
ENSG00000105088	0.038313	0.178539	0.12	0.044	1	Stable	OLFM2		ENSG00000188290	0.0661055	0.190618	0.822	0.622	1	Stable	HES4		ENSG00000121895	0.00471963	0.13706	0.063	0.019	1	Stable
ENSG00000135750	0.0383199	0.243688	0.822	0.656	1	Stable	KCNK1		ENSG00000026025	0.0661157	-0.535001	0.178	0.27	1	Stable	VIM		ENSG00000231298	0.0047211	0.102782	0.081	0.029	1	Stable
ENSG00000102805	0.0383263	0.200788	0.221	0.122	1	Stable	CLN5		ENSG00000142694	0.0661174	0.374599	0.367	0.261	1	Stable	EVA1B		ENSG00000101412	0.0047229	-0.515907	0.162	0.278	1	Stable
ENSG00000249526	0.0383547	0.114646	0.069	0.011	1	Stable			ENSG00000088970	0.0661531	0.17156	0.322	0.198	1	Stable	KIZ		ENSG00000107242	0.00472751	-0.398605	0.342	0.464	1	Stable
ENSG00000267193	0.0383628	-0.206056	0.051	0.111	1	Stable			ENSG00000205758	0.066188	0.320015	0.6	0.468	1	Stable	CRYZL1		ENSG00000108961	0.00473585	0.252992	0.225	0.127	1	Stable
ENSG00000148516	0.0383792	0.27996	0.123	0.044	1	Stable	ZEB1		ENSG00000113810	0.0662062	-0.618722	0.578	0.667	1	Stable	SMC4		ENSG00000136877	0.00474742	0.260163	0.468	0.331	1	Stable
ENSG00000078269	0.0384528	-0.276948	0.659	0.744	1	Stable	SYNJ2		ENSG00000163596	0.0662071	0.214161	0.189	0.099	1	Stable	ICA1L		ENSG00000151135	0.00474852	0.345075	0.775	0.723	1	Stable
ENSG00000100354	0.0384642	0.150876	0.837	0.8	1	Stable	TNRC6B		ENSG00000123643	0.0662071	0.268449	0.189	0.099	1	Stable	SLC36A1		ENSG00000154229	0.00476343	0.39356	0.306	0.195	1	Stable
ENSG00000234230	0.0384866	-0.176918	0.022	0.067	1	Stable	ZFX-AS1		ENSG00000103888	0.0662403	0.76369	0.122	0.225	1	Stable	CEMIP		ENSG00000112249	0.00477026	-0.388945	0.766	0.848	1	Stable
ENSG00000120093	0.0385893	0.239658	0.159	0.078	1	Stable	HOXB3		ENSG00000246582	0.0663436	0.141745	0.1	0.036	1	Stable	TNFRSF10A-DT		ENSG00000074696	0.00480427	-0.235729	0.919	0.987	1	Stable
ENSG00000082898	0.0387482	-0.29128	0.826	0.867	1	Stable	XPO1		ENSG00000154127	0.0665994	-0.268488	0.022	0.081	1	Stable	UBASH3B		ENSG00000170011	0.00482698	-0.479233	0.081	0.186	1	Stable
ENSG00000066322	0.0387722	0.260022	0.42	0.3	1	Stable	ELOVL1		ENSG00000164654	0.0667	-0.410844	0.544	0.613	1	Stable	MIOS		ENSG00000081051	0.00482911	-0.444553	0.153	0.271	1	Stable
ENSG00000285667	0.0387934	0.110503	0.152	0.067	1	Stable			ENSG00000182389	0.0667273	0.300714	0.156	0.072	1	Stable	CACNB4		ENSG00000286830	0.0048439	0.125982	0.072	0.024	1	Stable
ENSG00000176928	0.0388354	-0.209555	0.029	0.078	1	Stable	GCNT4		ENSG00000164022	0.0667492	-0.268548	0.667	0.784	1	Stable	AIMP1		ENSG00000108821	0.00484941	-0.502995	0.099	0.038	1	Stable
ENSG00000184007	0.038896	0.20539	0.96	0.922	1	Stable	PTP4A2		ENSG00000106069	0.0667538	-0.28392	0.078	0.162	1	Stable	CHN2		ENSG00000170485	0.00488333	0.380965	0.288	0.178	1	Stable
ENSG00000164830	0.0389012	0.283471	0.62	0.5	1	Stable	OXR1		ENSG00000050130	0.0667952	-0.376069	0.478	0.586	1	Stable	JKAMP		ENSG00000196693	0.00490783	-0.395182	0.315	0.439	1	Stable
ENSG00000224957	0.0389024	0.243384	0.069	0.011	1	Stable	LINC01266		ENSG00000100330	0.0667953	0.249044	0.611	0.477	1	Stable	MTMR3		ENSG00000184743	0.00491438	-0.271943	0.351	0.461	1	Stable
ENSG00000162076	0.0389216	0.25553	0.583	0.456	1	Stable	FLYWCH2		ENSG00000197956	0.0668267	-0.532812	0.644	0.73	1	Stable	S100A6		ENSG00000090686	0.0049158	-0.265794	0.351	0.496	1	Stable
ENSG00000285473	0.0389303	-0.359575	0.094	0.167	1	Stable			ENSG00000260565	0.066883	0.21906	0.322	0.207	1	Stable	ERVK13-1		ENSG00000120063	0.0049165	0.341617	0.874	0.765	1	Stable
ENSG00000100242	0.0389589	0.199782	0.348	0.233	1	Stable	SUN2		ENSG00000161010	0.0669642	-0.271789	0.3	0.414	1	Stable	MRNIP		ENSG00000146670	0.00491781	-0.20299	0.126	0.238	1	Stable
ENSG00000243004	0.0390014	0.542849	0.536	0.444	1	Stable			ENSG00000070423	0.0669752	0.263542	0.622	0.486	1	Stable	RNF126		ENSG00000172292	0.004942	-0.244418	0.883	0.949	1	Stable
ENSG00000124172	0.0390158	0.244685	0.993	0.956	1	Stable	ATP5F1E		ENSG00000105976	0.0669764	-0.152206	0.033	0.099	1	Stable	MET		ENSG00000198912	0.0049529	-0.280715	0.054	0.148	1	Stable
ENSG00000103415	0.0390421	0.256761	0.685	0.522	1	Stable	HMOX2		ENSG00000260433	0.0669764	-0.269614	0.033	0.099	1	Stable	LINC01917		ENSG00000234323	0.00497287	-0.29476	0.081	0.191	1	Stable
ENSG00000135537	0.0390842	0.353977	0.279	0.178	1	Stable	AFG1L		ENSG00000155957	0.0670333	0.148951	0.867	0.766	1	Stable	TMBIM4		ENSG00000163964	0.0049734	-0.333002	0.378	0.492	1	Stable
ENSG00000196689	0.0390983	-0.224436	0.246	0.356	1	Stable	TRPV1		ENSG00000039523	0.0670382	0.22101	0.456	0.306	1	Stable	RIPOR1		ENSG00000178607	0.00503998	0.285877	0.459	0.327	1	Stable
ENSG00000173141	0.0391568	0.216362	0.634	0.489	1	Stable	MRPL57		ENSG00000102054	0.0671057	-0.472666	0.633	0.676	1	Stable	RBBP7		ENSG00000149806	0.00504434	0.283053	0.928	0.962	1	Stable
ENSG00000124614	0.039166	0.185817	0.964	0.9	1	Stable	RPS10		ENSG00000181392	0.0671108	-0.300228	0.522	0.586	1	Stable	SYNE4		ENSG00000076604	0.00505632	0.272358	0.757	0.741	1	Stable
ENSG00000131370	0.0392659	0.291806	0.489	0.389	1	Stable	SH3BP5		ENSG00000099977	0.0671575	-0.420508	0.6	0.667	1	Stable	DDT		ENSG00000182827	0.00505704	0.234691	0.883	0.876	1	Stable
ENSG00000009950	0.0393139	-0.162843	0.065	0.133	1	Stable	MLXIPL		ENSG00000135250	0.067193	0.315163	0.944	0.928	1	Stable	SRPK2		ENSG00000279968	0.00506772	-0.236727	0.036	0.128	1	Stable
ENSG00000230753	0.0393247	0.15455	0.105	0.033	1	Stable	ZNF341-AS1		ENSG00000169583	0.0671939	0.233962	0.1	0.036	1	Stable	CLIC3		ENSG00000129946	0.0050861	0.250748	0.342	0.208	1	Stable
ENSG00000127481	0.0394187	0.29452	0.612	0.489	1	Stable	UBR4		ENSG00000055147	0.0673104	0.182771	0.289	0.171	1	Stable	FAM114A2		ENSG00000090238	0.00511367	0.377424	0.405	0.291	1	Stable
ENSG00000269043	0.0394819	-0.227464	0.036	0.089	1	Stable			ENSG00000125966	0.0673382	0.270249	0.311	0.207	1	Stable	MMP24		ENSG00000132199	0.00511813	-0.338296	0.739	0.816	1	Stable
ENSG00000140403	0.0395027	-0.209173	0.667	0.744	1	Stable	DNAJA4		ENSG00000154065	0.0674568	-0.223508	0.056	0.135	1	Stable	ANKRD29		ENSG00000092529	0.00513857	0.132306	0.108	0.044	1	Stable
ENSG00000104904	0.0395073	0.19759	0.993	0.933	1	Stable	OAZ1		ENSG00000002822	0.067461	0.253196	0.567	0.414	1	Stable	MAD1L1		ENSG00000111647	0.00514434	-0.428459	0.45	0.55	1	Stable
ENSG00000141564	0.0395584	-0.309466	0.656	0.756	1	Stable	RPTOR		ENSG00000115556	0.0675223	-0.182518	0.022	0.081	1	Stable	PLCD4		ENSG00000009335	0.00515704	-0.161924	0.73	0.875	1	Stable
ENSG00000129116	0.0395726	0.346945	0.326	0.211	1	Stable	PALLD		ENSG00000254087	0.0675223	-0.179048	0.022	0.081	1	Stable	LYN		ENSG00000164684	0.00517207	-0.221145	0.613	0.755	1	Stable
ENSG00000144597	0.0396041	0.183009	0.333	0.222	1	Stable	EAF1		ENSG00000185989	0.0675223	-0.292322	0.022	0.081	1	Stable	RASA3		ENSG00000150457	0.00517848	0.166765	0.207	0.109	1	Stable
ENSG00000099992	0.039669	0.224966	0.344	0.233	1	Stable	TBC1D10A		ENSG00000100918	0.0675866	0.219775	0.111	0.045	1	Stable	REC8		ENSG00000153037	0.00519236	-0.222085	0.667	0.765	1	Stable
ENSG00000272519	0.0397915	-0.142918	0.029	0.078	1	Stable			ENSG00000101337	0.0676581	-0.25709	0.489	0.586	1	Stable	TM9SF4		ENSG00000076043	0.00520013	0.287335	0.315	0.195	1	Stable
ENSG00000181392	0.0398381	0.258615	0.67	0.522	1	Stable	SYNE4		ENSG00000145216	0.0677257	-0.254588	0.622	0.694	1	Stable	FIP1L1		ENSG00000099246	0.00520053	0.368127	0.775	0.723	1	Stable
ENSG00000126091	0.0398749	0.311293	0.333	0.222	1	Stable	ST3GAL3		ENSG00000074966	0.0679	-0.48782	0.056	0.126	1	Stable	TXK		ENSG00000144061	0.00528292	0.727146	0.189	0.103	1	Stable
ENSG00000287916	0.0399023	-0.173012	0.022	0.067	1	Stable			ENSG00000069764	0.0679769	0.204566	0.167	0.081	1	Stable	PLA2G10		ENSG00000130695	0.00529448	-0.424238	0.252	0.356	1	Stable
ENSG00000016391	0.0399105	0.138288	0.435	0.289	1	Stable	CHDH		ENSG00000031698	0.0680204	-0.374273	0.367	0.459	1	Stable	SARS1		ENSG00000168283	0.00530437	-0.266724	0.667	0.778	1	Stable
ENSG00000110917	0.0399261	-0.209177	0.909	0.9	1	Stable	MLEC		ENSG00000169169	0.0680531	0.137571	0.1	0.036	1	Stable	CPT1C		ENSG00000111790	0.00531774	-0.396394	0.477	0.552	1	Stable
ENSG00000164305	0.0400203	0.275077	0.478	0.356	1	Stable	CASP3		ENSG00000225177	0.0680753	-0.293095	0.067	0.144	1	Stable	NHSL1-AS1		ENSG00000138670	0.00531947	0.268108	0.126	0.058	1	Stable
ENSG00000024862	0.0400288	-0.496865	0.37	0.467	1	Stable	CCDC28A		ENSG00000204385	0.0681369	0.215059	0.756	0.649	1	Stable	SLC44A4		ENSG00000240541	0.00532614	0.292302	0.333	0.205	1	Stable
ENSG00000132518	0.0401147	-0.143286	0.029	0.078	1	Stable	GUCY2D		ENSG00000121741	0.0681401	0.258106	0.8	0.631	1	Stable	ZMYM2		ENSG00000180891	0.00534921	0.509738	0.27	0.171	1	Stable
ENSG00000163491	0.040374	0.496106	0.37	0.267	1	Stable	NEK10		ENSG00000155926	0.0684558	-0.276045	0.022	0.081	1	Stable	SLA		ENSG00000214719	0.00537847	-0.147903	0.351	0.5	1	Stable
ENSG00000168818	0.0404315	0.252915	0.764	0.667	1	Stable	STX18		ENSG00000100167	0.0684558	-0.158462	0.022	0.081	1	Stable	SEPTIN3		ENSG00000198929	0.00540602	0.657454	0.577	0.499	1	Stable
ENSG00000137133	0.0404499	0.26486	0.569	0.422	1	Stable	HINT2		ENSG00000104067	0.0685845	0.183567	0.967	0.856	1	Stable	TJP1		ENSG00000139971	0.0054133	0.324592	0.541	0.416	1	Stable
ENSG00000248323	0.0404886	-0.278441	0.138	0.056	1	Stable	LUCAT1		ENSG00000126821	0.0686402	-0.255547	0.033	0.099	1	Stable	SGPP1		ENSG00000123607	0.0054191	-0.348525	0.441	0.556	1	Stable
ENSG00000108506	0.0405075	-0.568811	0.717	0.722	1	Stable	INTS2		ENSG00000140798	0.0686402	-0.247243	0.033	0.099	1	Stable	ABCC12		ENSG00000047315	0.00542908	-0.308243	0.667	0.771	1	Stable
ENSG00000165912	0.0405194	0.278869	0.663	0.522	1	Stable	PACSIN3		ENSG00000177854	0.0686816	0.230817	0.256	0.153	1	Stable	TMEM187		ENSG00000205155	0.00543096	0.903944	0.541	0.441	1	Stable
ENSG00000100376	0.0406582	0.233617	0.196	0.1	1	Stable	FAM118A		ENSG00000134825	0.0687193	-0.400602	0.633	0.694	1	Stable	TMEM258		ENSG00000182481	0.00543773	-0.192468	0.559	0.69	1	Stable
ENSG00000128298	0.0406697	-0.221675	0.036	0.089	1	Stable	BAIAP2L2		ENSG00000173928	0.0687297	-0.379477	0.133	0.225	1	Stable	SWSAP1		ENSG00000100714	0.00545845	-0.37068	0.315	0.417	1	Stable
ENSG00000101871	0.0406725	0.437925	0.101	0.033	1	Stable	MID1		ENSG00000033100	0.0687339	0.238172	0.422	0.297	1	Stable	CHPF2		ENSG00000165138	0.00546617	-0.374327	0.225	0.341	1	Stable
ENSG00000124006	0.0406747	-0.245843	0.268	0.389	1	Stable	OBSL1		ENSG00000171456	0.068749	0.305646	0.811	0.676	1	Stable	ASXL1		ENSG00000145386	0.00547448	-0.33308	0.153	0.283	1	Stable
ENSG00000128335	0.0406774	0.108941	0.087	0.022	1	Stable	APOL2		ENSG00000183580	0.0687839	0.423842	0.667	0.532	1	Stable	FBXL7		ENSG00000116560	0.00548766	-0.221168	0.946	0.951	1	Stable
ENSG00000133773	0.0406894	-0.351553	0.569	0.622	1	Stable	CCDC59		ENSG00000118193	0.0688491	-0.542772	0.1	0.189	1	Stable	KIF14		ENSG00000259269	0.00549837	0.16962	0.117	0.05	1	Stable
ENSG00000101473	0.0407286	0.202715	0.203	0.111	1	Stable	ACOT8		ENSG00000133121	0.0690047	0.684958	0.233	0.144	1	Stable	STARD13		ENSG00000106066	0.0055159	0.246069	0.072	0.025	1	Stable
ENSG00000161011	0.0407291	0.296634	0.967	0.956	1	Stable	SQSTM1		ENSG00000189223	0.0690517	0.305877	0.567	0.414	1	Stable	PAX8-AS1		ENSG00000148484	0.00551857	0.408613	0.441	0.323	1	Stable
ENSG00000138658	0.0407409	-0.339587	0.112	0.2	1	Stable	ZGRF1		ENSG00000146376	0.0691489	0.259338	0.656	0.55	1	Stable	ARHGAP18		ENSG00000183648	0.00554248	-0.336191	0.532	0.678	1	Stable
ENSG00000142166	0.0407611	0.229611	0.674	0.6	1	Stable	IFNAR1		ENSG00000125843	0.0692096	0.186694	0.111	0.045	1	Stable	AP5S1		ENSG00000171790	0.00559898	-0.18958	0	0.065	1	Stable
ENSG00000205629	0.0407673	0.184002	0.565	0.444	1	Stable	LCMT1		ENSG00000170417	0.0692127	0.222533	0.178	0.09	1	Stable	TMEM182		ENSG00000135457	0.00560032	-0.303069	0.532	0.67	1	Stable
ENSG00000179862	0.0408771	0.188586	0.123	0.044	1	Stable	CITED4		ENSG00000121897	0.0692254	0.408438	0.3	0.207	1	Stable	LIAS		ENSG00000056998	0.00560119	-0.220182	0.045	0.141	1	Stable
ENSG00000187672	0.0409064	0.162551	0.101	0.033	1	Stable	ERC2		ENSG00000247240	0.0693223	-0.275468	0.078	0.162	1	Stable	UBL7-DT		ENSG00000240972	0.00560521	0.334058	0.973	0.964	1	Stable
ENSG00000165996	0.0409274	-0.219155	0.058	0.122	1	Stable	HACD1		ENSG00000274015	0.0693999	-0.175932	0.022	0.081	1	Stable			ENSG00000259426	0.00561136	0.225223	0.054	0.015	1	Stable
ENSG00000234156	0.0409311	0.109318	0.087	0.022	1	Stable			ENSG00000238197	0.0693999	-0.13276	0.022	0.081	1	Stable	PAXBP1-AS1		ENSG00000138031	0.00564011	-0.406246	0.27	0.374	1	Stable
ENSG00000251034	0.0409782	-0.471387	0.217	0.3	1	Stable			ENSG00000102524	0.069451	-0.236725	0.1	0.189	1	Stable	TNFSF13B		ENSG00000124098	0.00564411	0.3003	0.721	0.678	1	Stable
ENSG00000164631	0.0410416	-0.383607	0.341	0.422	1	Stable	ZNF12		ENSG00000154957	0.0694848	-0.211439	0.033	0.099	1	Stable	ZNF18		ENSG00000147894	0.00565115	0.241925	0.108	0.046	1	Stable
ENSG00000114395	0.0410742	0.216388	0.525	0.422	1	Stable	CYB561D2		ENSG00000183762	0.0695154	0.12245	0.322	0.198	1	Stable	KREMEN1		ENSG00000071242	0.00565621	0.345673	0.36	0.239	1	Stable
ENSG00000106477	0.0411358	0.102884	0.185	0.089	1	Stable	CEP41		ENSG00000007520	0.0695797	0.322892	0.522	0.414	1	Stable	TSR3		ENSG00000178425	0.00569054	-0.340582	0.541	0.654	1	Stable
ENSG00000177000	0.0412368	0.118369	0.319	0.211	1	Stable	MTHFR		ENSG00000144029	0.0696867	-0.336353	0.478	0.568	1	Stable	MRPS5		ENSG00000178974	0.00569813	0.290553	0.739	0.672	1	Stable
ENSG00000177989	0.0412684	0.243667	0.228	0.133	1	Stable	ODF3B		ENSG00000142676	0.0698219	-0.220831	1	1	1	Stable	RPL11		ENSG00000160190	0.00572826	-0.221397	0.559	0.705	1	Stable
ENSG00000260793	0.0412982	-0.335309	0.261	0.378	1	Stable			ENSG00000108518	0.0699398	-0.2584	0.878	0.955	1	Stable	PFN1		ENSG00000226742	0.00573419	-0.298821	0.459	0.595	1	Stable
ENSG00000162241	0.0413231	0.214166	0.192	0.1	1	Stable	SLC25A45		ENSG00000249456	0.0699424	0.231288	0.456	0.333	1	Stable			ENSG00000159685	0.00573879	-0.280298	0.505	0.622	1	Stable
ENSG00000162413	0.0414066	0.293555	0.203	0.111	1	Stable	KLHL21		ENSG00000108094	0.0699716	0.259499	0.433	0.306	1	Stable	CUL2		ENSG00000100726	0.00575082	-0.247843	0.396	0.505	1	Stable
ENSG00000164308	0.0414295	-0.261648	0.029	0.078	1	Stable	ERAP2		ENSG00000007866	0.0700481	0.270703	0.422	0.297	1	Stable	TEAD3		ENSG00000179399	0.00575289	0.304804	0.18	0.094	1	Stable
ENSG00000151150	0.041511	-0.311489	0.732	0.8	1	Stable	ANK3		ENSG00000131165	0.070157	0.300255	0.656	0.523	1	Stable	CHMP1A		ENSG00000089351	0.0057601	0.311101	0.703	0.634	1	Stable
ENSG00000137720	0.0416289	0.287889	0.33	0.222	1	Stable	C11orf1		ENSG00000271147	0.0701625	0.288003	0.422	0.288	1	Stable	ARMCX5-GPRASP2		ENSG00000032389	0.00578818	-0.304614	0.514	0.639	1	Stable
ENSG00000170382	0.04164	-0.228699	0.261	0.367	1	Stable	LRRN2		ENSG00000148848	0.0703378	-0.175616	0.033	0.099	1	Stable	ADAM12		ENSG00000171163	0.00581691	-0.304501	0.333	0.455	1	Stable
ENSG00000152082	0.0417552	0.251323	0.986	0.9	1	Stable	MZT2B		ENSG00000111801	0.0703546	-0.18485	0.022	0.081	1	Stable	BTN3A3		ENSG00000135336	0.00583008	-0.421069	0.261	0.363	1	Stable
ENSG00000158042	0.041756	0.159865	0.46	0.311	1	Stable	MRPL17		ENSG00000185338	0.0703546	-0.22073	0.022	0.081	1	Stable	SOCS1		ENSG00000113387	0.00583409	0.26842	0.928	0.925	1	Stable
ENSG00000106125	0.0418576	-0.164363	0.08	0.156	1	Stable	MINDY4		ENSG00000065135	0.0703863	-0.391729	0.622	0.694	1	Stable	GNAI3		ENSG00000132424	0.00584585	-0.201011	0.874	0.929	1	Stable
ENSG00000198818	0.0418927	0.330467	0.634	0.522	1	Stable	SFT2D1		ENSG00000185088	0.0704289	-0.212115	0.744	0.766	1	Stable	RPS27L		ENSG00000124762	0.00584995	0.2971	0.441	0.331	1	Stable
ENSG00000072864	0.0418938	0.355591	0.504	0.4	1	Stable	NDE1		ENSG00000119844	0.0704651	-0.212312	0.811	0.847	1	Stable	AFTPH		ENSG00000151553	0.00585708	-0.376902	0.342	0.449	1	Stable
ENSG00000114354	0.0419105	0.227716	0.833	0.756	1	Stable	TFG		ENSG00000106346	0.0704824	0.294682	0.6	0.505	1	Stable	USP42		ENSG00000057294	0.00586032	0.227463	0.207	0.113	1	Stable
ENSG00000186376	0.0419272	-0.428245	0.388	0.467	1	Stable	ZNF75D		ENSG00000147862	0.0706165	0.242618	0.844	0.73	1	Stable	NFIB		ENSG00000118007	0.00586404	-0.474941	0.784	0.843	1	Stable
ENSG00000119927	0.0419376	-0.200471	0.058	0.122	1	Stable	GPAM		ENSG00000122482	0.0706717	-0.168256	0.756	0.775	1	Stable	ZNF644		ENSG00000147274	0.00588166	-0.217786	0.802	0.885	1	Stable
ENSG00000125630	0.0419509	-0.263716	0.188	0.289	1	Stable	POLR1B		ENSG00000103855	0.0707638	0.182088	0.5	0.36	1	Stable	CD276		ENSG00000162496	0.00588264	0.336233	0.144	0.072	1	Stable
ENSG00000259635	0.0419607	-0.219984	0.043	0.1	1	Stable			ENSG00000072682	0.0708861	0.171589	0.611	0.459	1	Stable	P4HA2		ENSG00000169762	0.00589091	-0.328206	0.514	0.631	1	Stable
ENSG00000113368	0.0420306	-0.507408	0.203	0.3	1	Stable	LMNB1		ENSG00000143321	0.0709779	-0.257818	0.689	0.73	1	Stable	HDGF		ENSG00000167258	0.00589475	-0.314671	0.622	0.758	1	Stable
ENSG00000223944	0.0421006	-0.122898	0.029	0.078	1	Stable			ENSG00000153815	0.0710987	0.271524	0.833	0.748	1	Stable	CMIP		ENSG00000100097	0.00589884	0.349728	0.811	0.822	1	Stable
ENSG00000128833	0.0421207	0.326068	0.725	0.611	1	Stable	MYO5C		ENSG00000279078	0.0711352	0.138789	0.189	0.099	1	Stable	SND1-IT1		ENSG00000159921	0.00594656	-0.401427	0.189	0.299	1	Stable
ENSG00000143061	0.0422273	-0.192701	0.214	0.322	1	Stable	IGSF3		ENSG00000182134	0.0711995	-0.139552	0.033	0.099	1	Stable	TDRKH		ENSG00000092820	0.00594875	0.200102	0.937	0.931	1	Stable
ENSG00000186523	0.0422682	0.153614	0.065	0.011	1	Stable	FAM86B1		ENSG00000196981	0.0711995	-0.110584	0.033	0.099	1	Stable	WDR5B		ENSG00000132912	0.0059516	-0.318136	0.45	0.558	1	Stable
ENSG00000277215	0.0422682	0.207542	0.065	0.011	1	Stable	SPANXA2-OT1		ENSG00000186868	0.071238	0.398311	0.233	0.144	1	Stable	MAPT		ENSG00000236432	0.00595917	0.175654	0.162	0.08	1	Stable
ENSG00000184357	0.0422704	-0.277458	0.051	0.111	1	Stable	H1-5		ENSG00000053524	0.07132	-0.163589	0.022	0.081	1	Stable	MCF2L2		ENSG00000149403	0.00596261	-0.262227	0.351	0.486	1	Stable
ENSG00000010270	0.0422899	0.290851	0.326	0.222	1	Stable	STARD3NL		ENSG00000106123	0.07132	-0.27474	0.022	0.081	1	Stable	EPHB6		ENSG00000140057	0.00597116	0.268984	0.072	0.025	1	Stable
ENSG00000127922	0.0423677	0.266659	0.899	0.8	1	Stable	SEM1		ENSG00000176153	0.07132	-0.137261	0.022	0.081	1	Stable	GPX2		ENSG00000189091	0.00601876	-0.277446	0.694	0.8	1	Stable
ENSG00000286052	0.0425082	-0.16941	0.036	0.089	1	Stable			ENSG00000115183	0.0713575	0.365045	0.9	0.766	1	Stable	TANC1		ENSG00000013503	0.00603121	-0.31651	0.117	0.229	1	Stable
ENSG00000204228	0.0425116	0.169028	0.315	0.2	1	Stable	HSD17B8		ENSG00000138279	0.0713668	0.242788	0.756	0.64	1	Stable	ANXA7		ENSG00000213741	0.00604298	0.274711	0.919	0.948	1	Stable
ENSG00000132781	0.0425325	0.15508	0.116	0.044	1	Stable	MUTYH		ENSG00000181722	0.071371	0.284288	0.889	0.73	1	Stable	ZBTB20		ENSG00000112697	0.00604413	-0.269728	0.414	0.54	1	Stable
ENSG00000149294	0.0425719	0.168699	0.065	0.011	1	Stable	NCAM1		ENSG00000118707	0.0713771	0.365305	0.411	0.288	1	Stable	TGIF2		ENSG00000132359	0.00604568	-0.23124	0.414	0.53	1	Stable
ENSG00000164611	0.0426526	-0.322396	0.141	0.233	1	Stable	PTTG1		ENSG00000132635	0.071385	0.136387	0.256	0.153	1	Stable	PCED1A		ENSG00000249364	0.00604868	0.240439	0.081	0.03	1	Stable
ENSG00000159884	0.042661	0.215794	0.641	0.533	1	Stable	CCDC107		ENSG00000148339	0.0714627	0.145794	0.667	0.55	1	Stable	SLC25A25		ENSG00000183914	0.00604868	0.279711	0.081	0.03	1	Stable
ENSG00000090975	0.0427449	0.109789	0.087	0.022	1	Stable	PITPNM2		ENSG00000131051	0.0715223	-0.26361	0.967	0.955	1	Stable	RBM39		ENSG00000197417	0.00606856	-0.286194	0.288	0.419	1	Stable
ENSG00000101194	0.042762	0.296716	0.359	0.244	1	Stable	SLC17A9		ENSG00000089053	0.0715758	0.193895	0.856	0.721	1	Stable	ANAPC5		ENSG00000165238	0.00607785	-0.363112	0.486	0.601	1	Stable
ENSG00000269386	0.0427732	-0.208863	0.207	0.311	1	Stable	RAB11B-AS1		ENSG00000170893	0.0715808	0.262458	0.1	0.036	1	Stable	TRH		ENSG00000223685	0.00608408	0.296657	0.18	0.096	1	Stable
ENSG00000136888	0.042858	0.18524	0.967	0.922	1	Stable	ATP6V1G1		ENSG00000167740	0.0716239	0.193389	0.211	0.117	1	Stable	CYB5D2		ENSG00000214595	0.00609378	-0.357752	0.288	0.392	1	Stable
ENSG00000161267	0.0429419	-0.254942	0.471	0.567	1	Stable	BDH1		ENSG00000048740	0.0716298	-0.202593	0.044	0.117	1	Stable	CELF2		ENSG00000100522	0.00610759	-0.162589	0.495	0.665	1	Stable
ENSG00000106479	0.0429839	-0.284312	0.482	0.567	1	Stable	ZNF862		ENSG00000273045	0.071704	0.280629	0.111	0.045	1	Stable	C2orf15		ENSG00000204385	0.00611	0.345461	0.649	0.55	1	Stable
ENSG00000047365	0.0430271	0.336348	0.29	0.189	1	Stable	ARAP2		ENSG00000145832	0.0717513	0.639079	0.389	0.279	1	Stable	SLC25A48		ENSG00000169570	0.0061184	-0.373376	0.297	0.418	1	Stable
ENSG00000221947	0.0430484	-0.324207	0.083	0.156	1	Stable	XKR9		ENSG00000250742	0.0717719	0.202649	0.189	0.099	1	Stable	LINC02381		ENSG00000099949	0.00613271	0.113599	0.162	0.078	1	Stable
ENSG00000149100	0.0431574	-0.144821	0.96	0.978	1	Stable	EIF3M		ENSG00000154978	0.071838	0.300245	0.8	0.712	1	Stable	VOPP1		ENSG00000242094	0.00619228	-0.407146	0.135	0.239	1	Stable
ENSG00000164587	0.043162	0.195399	1	0.978	1	Stable	RPS14		ENSG00000135945	0.0718949	0.252415	0.656	0.495	1	Stable	REV1		ENSG00000272686	0.00622178	0.164634	0.153	0.075	1	Stable
ENSG00000198185	0.0431776	0.189388	0.207	0.111	1	Stable	ZNF334		ENSG00000126453	0.072058	-0.408164	0.3	0.396	1	Stable	BCL2L12		ENSG00000278259	0.00622293	-0.410446	0.324	0.426	1	Stable
ENSG00000123552	0.0432344	-0.251884	0.308	0.411	1	Stable	USP45		ENSG00000162757	0.0720698	-0.206602	0.033	0.099	1	Stable	C1orf74		ENSG00000133985	0.00622312	0.692967	0.568	0.481	1	Stable
ENSG00000162552	0.0432913	0.726939	0.127	0.056	1	Stable	WNT4		ENSG00000214955	0.0720698	-0.175648	0.033	0.099	1	Stable			ENSG00000131747	0.00623251	-0.407793	0.333	0.458	1	Stable
ENSG00000228126	0.0432978	-0.229758	0.076	0.144	1	Stable	FALEC		ENSG00000013810	0.0720876	-0.593104	0.222	0.306	1	Stable	TACC3		ENSG00000197858	0.00624084	-0.253014	0.595	0.709	1	Stable
ENSG00000245937	0.0433062	-0.35608	0.822	0.856	1	Stable	SLC12A2-DT		ENSG00000080845	0.0720975	-0.373853	0.578	0.649	1	Stable	DLGAP4		ENSG00000122417	0.00625632	0.209505	0.27	0.158	1	Stable
ENSG00000161955	0.0433297	-0.271379	0.17	0.267	1	Stable	TNFSF13		ENSG00000131143	0.0722715	-0.166917	0.922	0.955	1	Stable	COX4I1		ENSG00000138668	0.00631176	-0.231716	0.838	0.914	1	Stable
ENSG00000102575	0.0433324	0.33601	0.29	0.189	1	Stable	ACP5		ENSG00000166922	0.0722963	-0.180438	0.022	0.081	1	Stable	SCG5		ENSG00000188917	0.00631528	-0.318399	0.108	0.217	1	Stable
ENSG00000102984	0.0433592	-0.344263	0.359	0.444	1	Stable	ZNF821		ENSG00000156222	0.0722963	-0.224624	0.022	0.081	1	Stable	SLC28A1		ENSG00000082397	0.00632068	0.194097	0.162	0.081	1	Stable
ENSG00000085063	0.0434767	0.270095	0.938	0.889	1	Stable	CD59		ENSG00000240498	0.0724132	0.196214	0.189	0.099	1	Stable	CDKN2B-AS1		ENSG00000115963	0.00632421	0.397817	0.514	0.386	1	Stable
ENSG00000225484	0.0434841	0.260586	0.772	0.778	1	Stable	NUTM2B-AS1		ENSG00000064199	0.0725254	-0.49044	0.1	0.189	1	Stable	SPA17		ENSG00000236699	0.00633333	0.36091	0.216	0.121	1	Stable
ENSG00000058063	0.0435491	0.235387	0.732	0.622	1	Stable	ATP11B		ENSG00000111615	0.0725423	0.222194	0.656	0.523	1	Stable	KRR1		ENSG00000163576	0.00633927	0.216437	0.063	0.02	1	Stable
ENSG00000171476	0.0436793	-0.274606	0.072	0.144	1	Stable	HOPX		ENSG00000166734	0.0726466	0.282513	0.867	0.721	1	Stable	GOLM2		ENSG00000151715	0.00634871	0.682068	0.369	0.254	1	Stable
ENSG00000178852	0.0437455	0.203118	0.163	0.078	1	Stable	EFCAB13		ENSG00000272602	0.0727417	0.209996	0.322	0.207	1	Stable	ZNF595		ENSG00000105173	0.0063528	-0.360871	0.09	0.185	1	Stable
ENSG00000198900	0.0437474	0.108956	0.975	0.889	1	Stable	TOP1		ENSG00000173281	0.0727452	0.29414	0.567	0.459	1	Stable	PPP1R3B		ENSG00000047579	0.00635845	-0.361593	0.387	0.505	1	Stable
ENSG00000244509	0.0438054	0.147014	0.065	0.011	1	Stable	APOBEC3C		ENSG00000105810	0.0729302	-0.356036	0.178	0.279	1	Stable	CDK6		ENSG00000000003	0.00637483	0.147966	0.153	0.074	1	Stable
ENSG00000260916	0.0438436	-0.175798	0.442	0.544	1	Stable	CCPG1		ENSG00000172071	0.0729329	0.378468	0.722	0.613	1	Stable	EIF2AK3		ENSG00000143502	0.00641373	-0.383466	0.261	0.381	1	Stable
ENSG00000055211	0.043917	0.1795	0.609	0.489	1	Stable	GINM1		ENSG00000198873	0.0729487	-0.207604	0.033	0.099	1	Stable	GRK5		ENSG00000075218	0.00642996	-0.405682	0.198	0.318	1	Stable
ENSG00000110025	0.0439752	0.175689	0.167	0.078	1	Stable	SNX15		ENSG00000163788	0.0730976	-0.458541	0.556	0.631	1	Stable	SNRK		ENSG00000165501	0.00644174	-0.286822	0.126	0.233	1	Stable
ENSG00000204438	0.0439794	0.282031	0.246	0.156	1	Stable	GPANK1		ENSG00000215041	0.0731535	0.197149	0.2	0.108	1	Stable	NEURL4		ENSG00000228065	0.00644348	-0.580645	0.189	0.295	1	Stable
ENSG00000132549	0.0440546	-0.244509	0.895	0.978	1	Stable	VPS13B		ENSG00000105655	0.0732267	-0.20935	0.711	0.865	1	Stable	ISYNA1		ENSG00000242247	0.00645447	0.348695	0.568	0.46	1	Stable
ENSG00000245384	0.0440935	-0.226572	0.036	0.089	1	Stable	CXXC4-AS1		ENSG00000168887	0.073227	0.286144	0.278	0.171	1	Stable	C2orf68		ENSG00000048540	0.00647129	-0.67677	0.09	0.188	1	Stable
ENSG00000186184	0.044147	-0.217915	0.899	0.922	1	Stable	POLR1D		ENSG00000090975	0.0732835	-0.125884	0.022	0.081	1	Stable	PITPNM2		ENSG00000130958	0.00647443	0.111806	0.216	0.115	1	Stable
ENSG00000164916	0.0441604	0.264934	0.786	0.667	1	Stable	FOXK1		ENSG00000254402	0.0733268	-0.213403	0.078	0.162	1	Stable	LRRC24		ENSG00000167483	0.00647512	0.128247	0.054	0.015	1	Stable
ENSG00000023191	0.0441631	0.293903	0.79	0.711	1	Stable	RNH1		ENSG00000161551	0.0734054	0.209359	0.267	0.171	1	Stable	ZNF577		ENSG00000025708	0.0064948	0.430497	0.459	0.361	1	Stable
ENSG00000163463	0.0441689	0.163527	0.92	0.889	1	Stable	KRTCAP2		ENSG00000106415	0.0734483	-0.582126	0.722	0.73	1	Stable	GLCCI1		ENSG00000116497	0.00650035	-0.474022	0.198	0.291	1	Stable
ENSG00000081386	0.0441723	0.11545	0.167	0.078	1	Stable	ZNF510		ENSG00000186350	0.0734891	0.111245	0.544	0.414	1	Stable	RXRA		ENSG00000163734	0.00653475	0.106696	0.054	0.015	1	Stable
ENSG00000156482	0.0441792	0.194714	1	0.989	1	Stable	RPL30		ENSG00000115840	0.0735209	0.337836	0.4	0.288	1	Stable	SLC25A12		ENSG00000134548	0.00653475	0.150235	0.054	0.015	1	Stable
ENSG00000100836	0.0441911	-0.256795	0.725	0.789	1	Stable	PABPN1		ENSG00000148444	0.0735344	-0.393863	0.7	0.712	1	Stable	COMMD3		ENSG00000151413	0.00654235	-0.307001	0.369	0.523	1	Stable
ENSG00000186522	0.0442758	0.251014	0.272	0.167	1	Stable	SEPTIN10		ENSG00000159658	0.0735359	0.216509	0.489	0.36	1	Stable	EFCAB14		ENSG00000092010	0.00655053	0.312483	0.793	0.809	1	Stable
ENSG00000086232	0.0442974	0.24595	0.779	0.667	1	Stable	EIF2AK1		ENSG00000165714	0.0735434	0.186173	0.433	0.306	1	Stable	BORCS5		ENSG00000229043	0.00655477	0.103938	0.117	0.051	1	Stable
ENSG00000257989	0.0443111	-0.221167	0.043	0.1	1	Stable			ENSG00000224087	0.0735902	0.136535	0.067	0.018	1	Stable	POTEF-AS1		ENSG00000259536	0.0065571	0.120049	0.072	0.025	1	Stable
ENSG00000158161	0.0443369	0.332072	0.576	0.489	1	Stable	EYA3		ENSG00000167182	0.0736126	0.213123	0.067	0.153	1	Stable	SP2		ENSG00000141034	0.00656225	0.26168	0.198	0.108	1	Stable
ENSG00000197050	0.0443703	0.414838	0.413	0.311	1	Stable	ZNF420		ENSG00000160145	0.0737099	0.176271	0.189	0.099	1	Stable	KALRN		ENSG00000064199	0.0065691	0.507365	0.189	0.103	1	Stable
ENSG00000141384	0.0444529	0.305423	0.315	0.2	1	Stable	TAF4B		ENSG00000102921	0.0739375	0.261074	0.744	0.658	1	Stable	N4BP1		ENSG00000127084	0.00658525	0.260904	0.18	0.095	1	Stable
ENSG00000079974	0.0446039	0.12075	0.239	0.133	1	Stable	RABL2B		ENSG00000132664	0.0740692	-0.366482	0.111	0.198	1	Stable	POLR3F		ENSG00000110031	0.00660033	0.210376	0.09	0.036	1	Stable
ENSG00000132274	0.0447502	0.12641	0.065	0.011	1	Stable	TRIM22		ENSG00000177105	0.0740744	-0.489274	0.178	0.261	1	Stable	RHOG		ENSG00000133134	0.00660612	0.34202	0.207	0.116	1	Stable
ENSG00000260658	0.0447502	0.325697	0.065	0.011	1	Stable			ENSG00000168918	0.0742817	-0.207687	0.022	0.081	1	Stable	INPP5D		ENSG00000243926	0.00663102	0.154406	0.063	0.02	1	Stable
ENSG00000196968	0.0447588	-0.29792	0.159	0.244	1	Stable	FUT11		ENSG00000102316	0.0742983	0.359063	0.8	0.748	1	Stable	MAGED2		ENSG00000109270	0.0066457	0.249939	0.369	0.242	1	Stable
ENSG00000163900	0.044801	-0.328532	0.428	0.522	1	Stable	TMEM41A		ENSG00000105552	0.0743861	0.25805	0.5	0.387	1	Stable	BCAT2		ENSG00000240498	0.00664602	-0.39107	0.099	0.203	1	Stable
ENSG00000138430	0.0448332	0.170924	0.96	0.911	1	Stable	OLA1		ENSG00000169951	0.0744215	0.105334	0.156	0.072	1	Stable	ZNF764		ENSG00000154025	0.00667623	0.11261	0.099	0.04	1	Stable
ENSG00000135773	0.0448548	0.318776	0.337	0.233	1	Stable	CAPN9		ENSG00000184470	0.0746	-0.414034	0.367	0.45	1	Stable	TXNRD2		ENSG00000164022	0.00668515	0.266298	0.784	0.702	1	Stable
ENSG00000049245	0.0448622	0.170719	0.402	0.278	1	Stable	VAMP3		ENSG00000048140	0.0746012	0.154167	0.411	0.288	1	Stable	TSPAN17		ENSG00000112640	0.00669269	-0.3103	0.126	0.233	1	Stable
ENSG00000182325	0.0449151	0.149694	0.482	0.367	1	Stable	FBXL6		ENSG00000183527	0.074614	-0.33983	0.811	0.829	1	Stable	PSMG1		ENSG00000138101	0.00671142	-0.364955	0.667	0.746	1	Stable
ENSG00000221983	0.0449705	0.268992	1	0.956	1	Stable	UBA52		ENSG00000059804	0.074733	-0.33326	0.033	0.099	1	Stable	SLC2A3		ENSG00000171160	0.00671999	0.204036	0.162	0.083	1	Stable
ENSG00000160007	0.045059	0.185709	0.703	0.589	1	Stable	ARHGAP35		ENSG00000287100	0.0747569	0.240148	0.067	0.018	1	Stable			ENSG00000065809	0.00672362	0.301452	0.631	0.52	1	Stable
ENSG00000132031	0.0451674	0.165277	0.083	0.022	1	Stable	MATN3		ENSG00000213904	0.0747666	0.336247	0.478	0.351	1	Stable	LIPE-AS1		ENSG00000223960	0.00674007	0.151405	0.063	0.02	1	Stable
ENSG00000259616	0.0452039	0.167718	0.395	0.278	1	Stable			ENSG00000090273	0.0750062	-0.438706	0.811	0.856	1	Stable	NUDC		ENSG00000103489	0.0067645	0.207887	0.234	0.132	1	Stable
ENSG00000125966	0.045214	-0.204732	0.207	0.311	1	Stable	MMP24		ENSG00000148773	0.0751066	-0.908579	0.222	0.306	1	Stable	MKI67		ENSG00000124575	0.00676736	-0.515407	0.342	0.45	1	Stable
ENSG00000095574	0.0452886	0.246479	0.457	0.333	1	Stable	IKZF5		ENSG00000164329	0.0754505	0.232294	0.822	0.649	1	Stable	TENT2		ENSG00000135678	0.00681766	0.501327	0.126	0.061	1	Stable
ENSG00000120306	0.045315	0.289884	0.801	0.689	1	Stable	CYSTM1		ENSG00000124333	0.0757354	-0.299466	0.233	0.342	1	Stable	VAMP7		ENSG00000125835	0.00682574	-0.196176	0.901	0.954	1	Stable
ENSG00000215244	0.0453159	-0.461898	0.069	0.133	1	Stable	LINC02649		ENSG00000140987	0.0758955	-0.110808	0.067	0.144	1	Stable	ZSCAN32		ENSG00000127663	0.00683918	0.302081	0.73	0.677	1	Stable
ENSG00000099783	0.0453292	-0.187941	0.946	0.978	1	Stable	HNRNPM		ENSG00000073737	0.0759386	0.740487	0.067	0.018	1	Stable	DHRS9		ENSG00000009307	0.00686756	0.165271	1	0.994	1	Stable
ENSG00000221923	0.0453592	0.110887	0.12	0.044	1	Stable	ZNF880		ENSG00000156206	0.0759961	-0.377603	0.278	0.369	1	Stable	CFAP161		ENSG00000119636	0.0068999	0.279567	0.279	0.169	1	Stable
ENSG00000099338	0.0454121	-0.236989	0.192	0.3	1	Stable	CATSPERG		ENSG00000079999	0.0760035	0.339394	0.378	0.27	1	Stable	KEAP1		ENSG00000140983	0.006908	-0.242532	0.468	0.575	1	Stable
ENSG00000167526	0.0454636	0.161508	1	1	1	Stable	RPL13		ENSG00000100068	0.0760248	0.191439	0.111	0.045	1	Stable	LRP5L		ENSG00000132466	0.00691492	-0.277079	0.883	0.968	1	Stable
ENSG00000165672	0.0454695	-0.23728	0.775	0.744	1	Stable	PRDX3		ENSG00000141279	0.0760912	0.338164	0.711	0.586	1	Stable	NPEPPS		ENSG00000148655	0.00691621	-0.329763	0.55	0.695	1	Stable
ENSG00000150753	0.0455297	0.149069	0.895	0.789	1	Stable	CCT5		ENSG00000068796	0.0761271	-0.296108	0.722	0.757	1	Stable	KIF2A		ENSG00000065243	0.00693455	-0.255955	0.577	0.7	1	Stable
ENSG00000189144	0.0455799	-0.310515	0.087	0.156	1	Stable	ZNF573		ENSG00000150753	0.0761929	-0.346469	0.789	0.82	1	Stable	CCT5		ENSG00000176225	0.00694952	-0.356291	0.189	0.317	1	Stable
ENSG00000173890	0.0456011	0.22608	0.783	0.644	1	Stable	GPR160		ENSG00000242094	0.0762154	0.366138	0.222	0.135	1	Stable	FOXP1-IT1		ENSG00000132471	0.00695057	0.460764	0.577	0.473	1	Stable
ENSG00000153395	0.0457424	0.333305	0.583	0.489	1	Stable	LPCAT1		ENSG00000177788	0.0762176	0.232312	0.144	0.072	1	Stable	RAB4A-AS1		ENSG00000145012	0.00700514	0.31646	0.919	0.937	1	Stable
ENSG00000204178	0.0458523	-0.342498	0.638	0.711	1	Stable	MACO1		ENSG00000154102	0.0762176	0.208671	0.144	0.072	1	Stable	C16orf74		ENSG00000145495	0.00700781	-0.222781	0.865	0.941	1	Stable
ENSG00000145332	0.0459223	-0.465344	0.391	0.478	1	Stable	KLHL8		ENSG00000135678	0.0762583	-0.531629	0.056	0.126	1	Stable	CPM		ENSG00000197275	0.00700796	-0.267125	0.063	0.162	1	Stable
ENSG00000110080	0.0459258	0.178661	0.475	0.344	1	Stable	ST3GAL4		ENSG00000160255	0.0762583	-0.320699	0.056	0.126	1	Stable	ITGB2		ENSG00000198265	0.00703616	-0.250865	0.982	0.996	1	Stable
ENSG00000143669	0.0459295	0.348237	0.667	0.544	1	Stable	LYST		ENSG00000133937	0.0764212	0.364985	0.222	0.126	1	Stable	GSC		ENSG00000143995	0.00703878	-0.407535	0.333	0.448	1	Stable
ENSG00000137699	0.0460188	0.150011	0.083	0.022	1	Stable	TRIM29		ENSG00000116809	0.0764874	0.19046	0.333	0.225	1	Stable	ZBTB17		ENSG00000135480	0.00704293	0.419563	0.982	0.966	1	Stable
ENSG00000262020	0.0460188	0.137187	0.083	0.022	1	Stable			ENSG00000259805	0.0765528	-0.108673	0.033	0.099	1	Stable			ENSG00000124659	0.00704839	0.325883	0.387	0.261	1	Stable
ENSG00000146373	0.0460366	0.149629	0.065	0.011	1	Stable	RNF217		ENSG00000151883	0.0767012	-0.519281	0.256	0.36	1	Stable	PARP8		ENSG00000181991	0.00708534	-0.292494	0.459	0.588	1	Stable
ENSG00000020633	0.0460615	-0.134687	0.036	0.089	1	Stable	RUNX3		ENSG00000100342	0.0769139	0.223248	0.111	0.045	1	Stable	APOL1		ENSG00000012174	0.00708888	-0.388943	0.171	0.273	1	Stable
ENSG00000144744	0.0460918	0.271309	0.627	0.5	1	Stable	UBA3		ENSG00000106392	0.0769237	-0.17548	0.478	0.586	1	Stable	C1GALT1		ENSG00000266053	0.00708969	0.283215	0.162	0.084	1	Stable
ENSG00000185745	0.046112	0.467912	0.134	0.056	1	Stable	IFIT1		ENSG00000102796	0.077016	0.144655	0.2	0.108	1	Stable	DHRS12		ENSG00000171865	0.00710019	-0.292395	0.459	0.594	1	Stable
ENSG00000127249	0.0462085	-0.354399	0.413	0.522	1	Stable	ATP13A4		ENSG00000171467	0.0770276	-0.268119	0.167	0.252	1	Stable	ZNF318		ENSG00000165997	0.00711104	0.371544	0.649	0.584	1	Stable
ENSG00000055332	0.0462907	-0.264055	0.804	0.878	1	Stable	EIF2AK2		ENSG00000175197	0.0770482	-0.61125	0.433	0.55	1	Stable	DDIT3		ENSG00000225647	0.00711658	0.115705	0.108	0.045	1	Stable
ENSG00000261645	0.0463055	0.22074	0.083	0.022	1	Stable	DISC1FP1		ENSG00000185813	0.0772729	-0.375935	0.311	0.414	1	Stable	PCYT2		ENSG00000285879	0.00711935	-0.231341	0.387	0.53	1	Stable
ENSG00000241553	0.046307	0.312425	0.764	0.656	1	Stable	ARPC4		ENSG00000198246	0.0774605	0.22457	0.133	0.063	1	Stable	SLC29A3		ENSG00000018408	0.00712658	0.430297	0.396	0.289	1	Stable
ENSG00000104973	0.0463377	0.206569	0.58	0.489	1	Stable	MED25		ENSG00000167118	0.077663	0.302215	0.589	0.468	1	Stable	URM1		ENSG00000055917	0.00712916	-0.176263	0.955	0.976	1	Stable
ENSG00000129534	0.0463521	-0.255129	0.326	0.444	1	Stable	MIS18BP1		ENSG00000138434	0.0776935	-0.121013	0.833	0.937	1	Stable	ITPRID2		ENSG00000175203	0.00713667	0.414173	0.613	0.567	1	Stable
ENSG00000106018	0.046363	0.13153	0.065	0.011	1	Stable	VIPR2		ENSG00000149716	0.0777651	0.177728	0.5	0.342	1	Stable	LTO1		ENSG00000170743	0.00714265	-0.383082	0.054	0.143	1	Stable
ENSG00000130720	0.0463898	-0.212704	0.518	0.611	1	Stable	FIBCD1		ENSG00000196562	0.0777858	0.154436	0.289	0.189	1	Stable	SULF2		ENSG00000237513	0.00714502	0.391595	0.171	0.093	1	Stable
ENSG00000132334	0.0464145	0.494667	0.275	0.178	1	Stable	PTPRE		ENSG00000133466	0.0778053	0.239223	0.122	0.054	1	Stable	C1QTNF6		ENSG00000136490	0.00716065	0.331007	0.126	0.059	1	Stable
ENSG00000117280	0.0464265	-0.201566	0.199	0.3	1	Stable	RAB29		ENSG00000229453	0.0778647	0.190478	0.211	0.117	1	Stable	SPINK8		ENSG00000127191	0.00717134	-0.33522	0.243	0.35	1	Stable
ENSG00000140455	0.0464461	-0.266486	0.899	0.944	1	Stable	USP3		ENSG00000085719	0.0780136	0.249723	0.767	0.658	1	Stable	CPNE3		ENSG00000287470	0.00718641	-0.237324	0.027	0.106	1	Stable
ENSG00000004779	0.0465886	0.128314	0.902	0.811	1	Stable	NDUFAB1		ENSG00000122507	0.0780204	0.368205	0.456	0.333	1	Stable	BBS9		ENSG00000153914	0.00719226	-0.227144	0.622	0.743	1	Stable
ENSG00000287979	0.0465938	0.130223	0.083	0.022	1	Stable			ENSG00000145425	0.0780934	-0.310747	0.989	0.982	1	Stable	RPS3A		ENSG00000119844	0.00720764	0.227071	0.847	0.811	1	Stable
ENSG00000114850	0.0466029	0.149046	0.83	0.711	1	Stable	SSR3		ENSG00000130309	0.0781655	0.4175	0.444	0.324	1	Stable	COLGALT1		ENSG00000185420	0.00721586	-0.254193	0.955	0.976	1	Stable
ENSG00000103248	0.0466532	0.104348	0.196	0.1	1	Stable	MTHFSD		ENSG00000132600	0.0782193	-0.36502	0.4	0.523	1	Stable	PRMT7		ENSG00000246695	0.00722418	-0.41909	0.135	0.235	1	Stable
ENSG00000074855	0.0467712	-0.3243	0.37	0.467	1	Stable	ANO8		ENSG00000108187	0.0782357	-0.153178	0.078	0.162	1	Stable	PBLD		ENSG00000173611	0.00723226	-0.424118	0.396	0.501	1	Stable
ENSG00000120265	0.0467961	0.179628	0.761	0.722	1	Stable	PCMT1		ENSG00000186187	0.0782611	0.321085	0.5	0.36	1	Stable	ZNRF1		ENSG00000214413	0.00724846	0.446572	0.279	0.178	1	Stable
ENSG00000106546	0.0468078	0.161561	0.953	0.867	1	Stable	AHR		ENSG00000139180	0.0782638	0.143146	0.7	0.55	1	Stable	NDUFA9		ENSG00000170234	0.00730979	-0.277641	0.288	0.413	1	Stable
ENSG00000232160	0.0468159	0.22688	0.207	0.111	1	Stable	RAP2C-AS1		ENSG00000183250	0.0783478	0.103503	0.067	0.018	1	Stable	LINC01547		ENSG00000185033	0.00731111	0.58311	0.64	0.61	1	Stable
ENSG00000198356	0.0468721	0.268314	0.598	0.489	1	Stable	GET3		ENSG00000257084	0.0784623	-0.394787	0.189	0.279	1	Stable	MIR200CHG		ENSG00000181827	0.0073146	-0.385444	0.387	0.527	1	Stable
ENSG00000145725	0.0469111	-0.307519	0.518	0.6	1	Stable	PPIP5K2		ENSG00000174106	0.0785047	0.154617	0.678	0.532	1	Stable	LEMD3		ENSG00000154930	0.00735121	-0.321079	0.36	0.456	1	Stable
ENSG00000197061	0.0469713	-0.675395	0.366	0.433	1	Stable	H4C3		ENSG00000224877	0.0785663	-0.387666	0.556	0.613	1	Stable	NDUFAF8		ENSG00000189108	0.00735165	0.528186	0.396	0.27	1	Stable
ENSG00000170325	0.0470122	0.128405	0.261	0.156	1	Stable	PRDM10		ENSG00000263644	0.0786781	-0.261794	0.056	0.126	1	Stable			ENSG00000007968	0.0074003	-0.365161	0.054	0.139	1	Stable
ENSG00000097096	0.0470204	0.118224	0.268	0.156	1	Stable	SYDE2		ENSG00000119673	0.0787176	0.143069	0.111	0.045	1	Stable	ACOT2		ENSG00000110318	0.00740149	-0.526665	0.261	0.371	1	Stable
ENSG00000072201	0.047035	-0.295548	0.612	0.678	1	Stable	LNX1		ENSG00000122335	0.0787303	0.216313	0.289	0.18	1	Stable	SERAC1		ENSG00000135127	0.00740309	0.499228	0.541	0.426	1	Stable
ENSG00000130396	0.047141	0.410146	0.772	0.733	1	Stable	AFDN		ENSG00000122741	0.0787841	0.336855	0.822	0.73	1	Stable	DCAF10		ENSG00000105058	0.00741778	0.25653	0.387	0.259	1	Stable
ENSG00000148773	0.0471936	-0.169275	0.13	0.222	1	Stable	MKI67		ENSG00000243749	0.0790375	0.248132	0.267	0.171	1	Stable	TMEM35B		ENSG00000143401	0.00744516	-0.307002	0.27	0.395	1	Stable
ENSG00000115594	0.0472242	-0.201573	0.116	0.2	1	Stable	IL1R1		ENSG00000106635	0.0793191	0.166754	0.5	0.387	1	Stable	BCL7B		ENSG00000147010	0.00746473	0.270457	0.351	0.232	1	Stable
ENSG00000140987	0.0473358	0.125806	0.145	0.067	1	Stable	ZSCAN32		ENSG00000065559	0.0794125	0.31344	0.833	0.721	1	Stable	MAP2K4		ENSG00000059728	0.00747626	-1.1425	0.586	0.641	1	Stable
ENSG00000073712	0.047426	0.158193	0.493	0.367	1	Stable	FERMT2		ENSG00000275066	0.0794163	-0.278787	0.378	0.459	1	Stable	SYNRG		ENSG00000156042	0.00748557	0.682213	0.162	0.084	1	Stable
ENSG00000072133	0.0474474	-0.210437	0.17	0.267	1	Stable	RPS6KA6		ENSG00000006756	0.0794316	0.289245	0.611	0.532	1	Stable	ARSD		ENSG00000031691	0.00750412	-0.314921	0.117	0.22	1	Stable
ENSG00000123349	0.04748	0.170291	0.986	0.956	1	Stable	PFDN5		ENSG00000114554	0.0795558	0.210798	0.322	0.207	1	Stable	PLXNA1		ENSG00000153179	0.00751171	0.544309	0.541	0.469	1	Stable
ENSG00000172986	0.0476316	-0.172322	0.091	0.167	1	Stable	GXYLT2		ENSG00000136542	0.0795756	0.132431	0.067	0.018	1	Stable	GALNT5		ENSG00000105968	0.00753212	-0.30454	0.847	0.929	1	Stable
ENSG00000164111	0.0476649	0.228897	0.884	0.811	1	Stable	ANXA5		ENSG00000226320	0.0795756	0.117525	0.067	0.018	1	Stable	LINC01811		ENSG00000170606	0.00753215	-0.353108	0.82	0.884	1	Stable
ENSG00000123728	0.0477178	0.369769	0.402	0.289	1	Stable	RAP2C		ENSG00000258784	0.0795756	0.122978	0.067	0.018	1	Stable			ENSG00000120742	0.0075823	0.306121	0.91	0.922	1	Stable
ENSG00000196636	0.0477198	0.150465	0.134	0.056	1	Stable	SDHAF3		ENSG00000162076	0.0796691	0.265048	0.456	0.351	1	Stable	FLYWCH2		ENSG00000078804	0.0076091	0.325544	0.243	0.145	1	Stable
ENSG00000068400	0.0477746	-0.357611	0.435	0.522	1	Stable	GRIPAP1		ENSG00000206337	0.0796864	0.317639	0.167	0.09	1	Stable	HCP5		ENSG00000111880	0.00761108	-0.337097	0.667	0.761	1	Stable
ENSG00000132405	0.0478065	0.298129	0.551	0.411	1	Stable	TBC1D14		ENSG00000248049	0.0798029	0.149185	0.811	0.694	1	Stable	UBA6-DT		ENSG00000197785	0.00762102	-0.332432	0.225	0.327	1	Stable
ENSG00000224023	0.0478143	0.207614	0.13	0.056	1	Stable	EDRF1-DT		ENSG00000213066	0.0798355	0.274799	0.422	0.297	1	Stable	CEP43		ENSG00000213337	0.00763769	-0.256684	0.27	0.38	1	Stable
ENSG00000107281	0.0479226	0.224738	0.942	0.822	1	Stable	NPDC1		ENSG00000149187	0.079866	0.19233	0.889	0.784	1	Stable	CELF1		ENSG00000163785	0.00765769	-0.410696	0.631	0.73	1	Stable
ENSG00000140406	0.0479392	-0.381285	0.37	0.456	1	Stable	TLNRD1		ENSG00000129317	0.0798728	0.211127	0.4	0.279	1	Stable	PUS7L		ENSG00000166128	0.0076747	0.35026	0.234	0.139	1	Stable
ENSG00000266173	0.0479623	-0.314687	0.83	0.922	1	Stable	STRADA		ENSG00000108840	0.0799198	0.370725	0.8	0.685	1	Stable	HDAC5		ENSG00000042088	0.00770055	-0.300618	0.189	0.305	1	Stable
ENSG00000151689	0.0479998	-0.108917	0.051	0.111	1	Stable	INPP1		ENSG00000158161	0.0799456	-0.36598	0.489	0.541	1	Stable	EYA3		ENSG00000135111	0.00772018	-0.264786	0.775	0.847	1	Stable
ENSG00000188051	0.0479998	-0.108714	0.051	0.111	1	Stable	TMEM221		ENSG00000214022	0.0799739	-0.29534	0.489	0.577	1	Stable	REPIN1		ENSG00000100038	0.00772726	0.255386	0.198	0.11	1	Stable
ENSG00000075303	0.0480062	-0.452088	0.225	0.311	1	Stable	SLC25A40		ENSG00000005238	0.0800224	0.19412	0.256	0.153	1	Stable	ATOSB		ENSG00000197959	0.00773117	0.425236	0.387	0.273	1	Stable
ENSG00000172086	0.0480681	0.177294	0.449	0.333	1	Stable	KRCC1		ENSG00000108828	0.0801366	0.273018	0.3	0.189	1	Stable	VAT1		ENSG00000116096	0.00774823	-0.273062	0.532	0.637	1	Stable
ENSG00000116754	0.0480921	0.229689	0.873	0.789	1	Stable	SRSF11		ENSG00000100934	0.0802325	0.263008	0.678	0.532	1	Stable	SEC23A		ENSG00000123737	0.00779502	-0.308677	0.162	0.264	1	Stable
ENSG00000079385	0.0482137	-0.368374	0.152	0.233	1	Stable	CEACAM1		ENSG00000106615	0.080248	-0.333993	0.778	0.82	1	Stable	RHEB		ENSG00000166483	0.00782271	0.350064	0.811	0.764	1	Stable
ENSG00000105613	0.0482495	0.19827	0.159	0.078	1	Stable	MAST1		ENSG00000126698	0.0802713	-0.3044	0.556	0.622	1	Stable	DNAJC8		ENSG00000135899	0.00783451	0.186364	0.306	0.191	1	Stable
ENSG00000125999	0.0483371	0.410734	0.203	0.111	1	Stable	BPIFB1		ENSG00000052344	0.0803179	0.299266	0.644	0.532	1	Stable	PRSS8		ENSG00000165891	0.00783874	-0.249324	0.072	0.171	1	Stable
ENSG00000058729	0.0483518	-0.355152	0.388	0.489	1	Stable	RIOK2		ENSG00000233041	0.0803939	0.258165	0.122	0.054	1	Stable	PHGR1		ENSG00000084731	0.00784027	0.146518	0.144	0.07	1	Stable
ENSG00000129538	0.0483553	0.211711	0.083	0.022	1	Stable	RNASE1		ENSG00000141579	0.080482	0.108689	0.211	0.117	1	Stable	ZNF750		ENSG00000165502	0.0078704	0.319005	0.91	0.935	1	Stable
ENSG00000204435	0.0483586	0.239884	0.83	0.678	1	Stable	CSNK2B		ENSG00000128274	0.0805556	0.189658	0.111	0.045	1	Stable	A4GALT		ENSG00000165476	0.0078752	-0.243983	0.64	0.806	1	Stable
ENSG00000166987	0.0484225	0.189903	0.583	0.467	1	Stable	MBD6		ENSG00000145349	0.0806078	-0.435386	0.689	0.766	1	Stable	CAMK2D		ENSG00000123106	0.00789193	-0.5833	0.766	0.837	1	Stable
ENSG00000268516	0.0484976	-0.232122	0.076	0.144	1	Stable	ZNF8-DT		ENSG00000110514	0.0807648	0.164321	0.511	0.369	1	Stable	MADD		ENSG00000162415	0.00790179	-0.35487	0.27	0.403	1	Stable
ENSG00000142556	0.0485227	-0.181058	0.109	0.189	1	Stable	ZNF614		ENSG00000254186	0.0808189	0.274432	0.067	0.018	1	Stable			ENSG00000102996	0.0079034	-0.287189	0.252	0.36	1	Stable
ENSG00000130024	0.0485263	0.249279	0.431	0.322	1	Stable	PHF10		ENSG00000161243	0.0808189	0.108598	0.067	0.018	1	Stable	FBXO27		ENSG00000166145	0.00792946	0.259663	0.775	0.736	1	Stable
ENSG00000100911	0.0485413	0.23289	0.906	0.767	1	Stable	PSME2		ENSG00000160221	0.0808189	0.129467	0.067	0.018	1	Stable	GATD3		ENSG00000178096	0.00793482	-0.308029	0.297	0.4	1	Stable
ENSG00000099282	0.048549	0.192917	0.87	0.8	1	Stable	TSPAN15		ENSG00000136100	0.0808207	0.28791	0.467	0.378	1	Stable	VPS36		ENSG00000189308	0.00795803	-0.32461	0.288	0.412	1	Stable
ENSG00000198018	0.0485546	-0.354422	0.391	0.5	1	Stable	ENTPD7		ENSG00000138942	0.080863	-0.259389	0.122	0.207	1	Stable	RNF185		ENSG00000169738	0.00797216	-0.14265	0.82	0.899	1	Stable
ENSG00000090470	0.0486856	-0.360731	0.478	0.533	1	Stable	PDCD7		ENSG00000116251	0.0809135	-0.288135	0.9	0.919	1	Stable	RPL22		ENSG00000064490	0.0079894	0.338774	0.55	0.464	1	Stable
ENSG00000143333	0.0487617	0.368123	0.243	0.144	1	Stable	RGS16		ENSG00000156709	0.0809441	-0.290397	0.522	0.595	1	Stable	AIFM1		ENSG00000085831	0.0080024	0.410892	0.441	0.341	1	Stable
ENSG00000163082	0.0487832	-0.211932	0.221	0.322	1	Stable	SGPP2		ENSG00000105290	0.08116	-0.199293	0.056	0.126	1	Stable	APLP1		ENSG00000151718	0.00800758	0.276332	0.676	0.556	1	Stable
ENSG00000105429	0.0488819	-0.213559	0.127	0.211	1	Stable	MEGF8		ENSG00000118898	0.0812843	-0.383244	0.2	0.297	1	Stable	PPL		ENSG00000145088	0.00804741	-0.407538	0.559	0.676	1	Stable
ENSG00000173281	0.0489047	-0.252727	0.46	0.567	1	Stable	PPP1R3B		ENSG00000141293	0.0814087	0.275475	0.767	0.658	1	Stable	SKAP1		ENSG00000166503	0.00804845	-0.281368	0.667	0.799	1	Stable
ENSG00000113734	0.0489235	0.176671	0.203	0.111	1	Stable	BNIP1		ENSG00000183971	0.0814316	0.296899	0.178	0.099	1	Stable	NPW		ENSG00000110697	0.00805441	0.323021	0.279	0.176	1	Stable
ENSG00000104408	0.0489444	0.206408	0.906	0.9	1	Stable	EIF3E		ENSG00000178028	0.0814542	-0.298856	0.211	0.315	1	Stable	DMAP1		ENSG00000285737	0.00807155	0.283925	0.324	0.209	1	Stable
[truncated: 6,358 more rows]
