# Supplementary material for: Gene-expression memory-based prediction of cell lineages from scRNA-seq datasets
Source: Nat Commun. 2024 Mar 29;15:2744. doi: 10.1038/s41467-024-47158-y (PMC10980719; doi:10.1038/s41467-024-47158-y)
Supplement: Supplementary file 11 — Source Data [file 41467_2024_47158_MOESM11_ESM.zip › Source Data files/Source Data file S4d.csv]

MEF_qual_mean	MEF_quant_mean	MEF_non_mean	HSPC_qual_mean	HSPC_quant_mean	HSPC_non_mean	HSC_qual_mean	HSC_quant_mean	HSC_non_mean	WM989_qual_mean	WM989_quant_mean	WM989_non_mean	MEF_qual_CV2residual	MEF_quant_CV2residual	MEF_non_CV2residual	HSPC_qual_CV2residual	HSPC_quant_CV2residual	HSPC_non_CV2residual	HSC_qual_CV2residual	HSC_quant_CV2residual	HSC_non_CV2residual	WM989_qual_CV2residual	WM989_quant_CV2residual	WM989_non_CV2residual
38.58414394	20.95604722	5.187768077	0.074791707	0.609571788	0.87502422	4.084941272	1.260257655	7.041201885	1.784782434	0.468098488	1.880539468	3.45599143	-0.657875231	-0.434919897	-0.086827976	-0.167296434	-0.198395248	0.888938178	0.143134217	-1.057090897	2.892484473	-0.819167351	-0.696078458
2.436783705	7.106750959	0.171461295	0.086804883	0.241813602	0.005619066	4.723188615	4.542477784	0.000205657	0.047127883	0.823745286	0.400546654	0.182005576	-0.399782757	0.776516882	-0.194029955	0.097586916	-0.084861056	-0.076014625	0.914132588	-0.497477422	-0.336527242	-0.326029427	-0.569552904
5.408776716	212.2527522	0.037903982	0.07537299	0.118000388	0.055803139	0.00074437	4.145561607	0.00161075	0.071804131	0.116636249	0.011253981	0.016885298	0.851452278	3.242191568	-0.194295913	-0.236595764	-0.100086371	-0.982819435	-1.162465797	0.125096181	0.268343543	-0.599953188	0.604399498
0.116759021	557.8623318	0.433288336	0.013563263	13.53206743	0.005231544	1.077394414	1.247992514	0.367531841	0.010497151	1.702727766	0.010573645	0.408447491	2.820735064	-0.704290573	0.998685408	0.728512344	0.660009631	1.144473796	-0.188748845	-0.265232319	-0.03342337	-0.289851065	-0.34484703
0.152564988	7.408257345	0.546211515	0.235807014	0.53012982	0.003681457	0.01631749	0.661740771	0.030491322	0.191642368	2.971841693	0.741291142	0.895639311	-0.466255252	-0.340362294	0.249621479	-0.1964174	-0.056540779	0.077486285	0.204706588	-1.983687382	-0.202080699	-0.790166974	-0.380990781
53.81571403	49.26484291	0.014652903	0.234063166	0.216237163	0.190079442	0.139699142	2.903751715	0.00356234	0.011700189	2.156938031	0.703742019	2.375778137	0.17868438	-0.283200032	0.157914587	-0.218122168	-0.195886094	0.675469266	-0.456508879	1.024057396	0.733101703	0.270984194	-0.907558777
0.008697327	5.228037033	3.077612074	0.097461732	2.549118388	0.005812827	13.91471844	11.96749011	0.02026501	0.677208962	0.262998487	2.850101311	-0.832502022	0.237803579	-0.298667215	-0.263356822	0.011577045	-0.087187552	-0.33445278	-0.605694752	1.96063263	0.259600161	-0.470805952	-0.455436047
0.293838847	23.3749239	1.090144022	0.005231544	2.62720403	0.000387522	0.171076291	9.278605006	0.000255975	0.030947607	0.470000765	0.747772974	-0.026966462	2.04729985	-0.367342857	-0.079987662	0.647124363	0.084046194	1.483773492	0.048027523	-1.261431777	-0.469928593	-0.543794649	-0.265479981
7.777307953	23.84367932	0.967118355	0.032939353	0.312342569	0.022476264	0.6600124	6.744794581	0.000757847	0.003941548	0.626236102	0.132594934	0.797540292	0.50717427	-0.50716915	0.37527255	0.1087062	-0.143151082	0.612604256	0.436405443	0.757552977	0.283092478	-0.623711536	0.748274536
0.159481643	5.066891562	0.303858272	0.005812827	0.412710715	0.775043596	3.041416808	1.744113265	0.004882181	0.084762674	0.343867913	0.42189616	0.232943835	-0.140839484	-0.017918994	0.817187796	-0.232135826	-0.208599408	2.428567344	-0.609536178	1.460213284	-0.11418362	-0.50954652	-0.622583195
2.358188644	18.33033465	0.184685635	1.012400698	1.646192598	0.174966092	4.439421041	1.373349331	2.5976104	0.097904402	1.229584642	0.778300104	-0.311048052	-0.493593624	0.307606849	1.957680485	0.607991124	-0.188367708	0.750361117	-1.702942039	0.024215891	0.961655133	-0.728954751	-0.427191725
1.623246037	11.02546628	0.982793764	0.102111994	0.536523929	0.001162565	1.511313516	3.534325258	7.376531204	0.040882418	1.852641235	1.6423562	-0.422856874	-0.768065327	-0.310028889	-0.21870621	-0.278460788	0.016645601	0.173338622	-0.567129357	-0.739168776	-0.08733767	1.640722438	-0.533138158
0.057006071	10.35826806	0.054072906	0.152489828	1.944584383	0.003681457	2.635857734	4.994341337	1.491459921	0.096874355	0.169193386	0.280194296	0.038577186	-0.637135778	0.103343393	0.182034567	-0.02473263	0.08835674	0.216343701	0.070421966	-0.450014148	0.809019038	-0.205646764	-0.366339033
2.932196087	17.88765413	0.05567614	0.00426274	1.351676032	0.000581283	0.524445172	2.015719109	0.067521769	0.022283463	0.299874865	1.50459468	0.378352624	-0.800800441	1.312533027	0.059817839	-0.201171349	0.059303964	0.793063597	-0.606190826	-0.506584199	0.000932775	-0.330192717	-0.360665874
0.302789061	9.736002301	1.999804539	0.758380159	0.474907964	0.005231544	0.500845746	10.28098865	1.167465935	0.052206599	1.213029673	0.009629251	-0.201084483	-0.311958978	-0.306916698	1.781342464	-0.183090243	-0.079987662	0.927168432	0.185585467	2.143141714	-0.62838915	-0.591978441	-0.024906748
1.748055611	113.2818492	2.578457533	0.037008332	1.198411161	0.001937609	0.389597657	1.675595668	0.097407279	0.039470167	0.372086337	0.030127025	-0.379874059	-0.127876859	-0.414276391	0.102056707	-0.231856602	-0.015293464	3.212674271	-0.197535009	0.359008408	0.579252838	0.21772932	0.163702644
1.238331878	19.83522331	1.371000856	3.761092811	1.032551831	0.074404185	4.60868663	1.18809202	0.002483981	0.00388889	0.300620261	0.011513276	-0.005775456	-0.78012279	-0.884644564	2.362274058	-0.064750511	-0.234737934	1.163043939	-0.257536997	1.899869457	-0.095340124	-0.347784331	-0.02346137
0.007064863	100.0834213	0.005565802	0.057934509	6.202092618	0.155396241	0.046514575	1.138571438	1.23285811	0.0543115	0.939020208	0.016724159	0.223020834	0.06946572	0.295524926	0.271640643	0.612977084	-0.173988285	-0.121741562	-0.390335435	-0.291954118	-0.304559725	-0.607393024	0.300362285
2.134251837	10.16021977	0.01574878	0.074791707	0.626235226	0.163340438	6.178796701	2.514581889	0.021491268	0.005118057	0.167966223	0.012200309	-0.526522824	-0.249979154	0.904467665	-0.134907334	0.042051773	-0.225779344	1.425261261	-0.438716143	-1.368222905	-0.201866364	-0.29248627	0.034909739
2.091735924	14.4367453	0.004723885	0.276496803	86.95562875	0.821546212	4.420887072	13.54263506	0.000573461	0.107866657	0.516756098	0.01507627	0.739898978	-0.017185025	1.171959982	0.134581234	2.656277246	-0.153353754	0.562441027	-1.436132632	0.489286516	-0.105682457	-0.550821337	1.358826005
2.854357772	7.443998053	0.404222772	0.168378221	2.091067623	0.006200349	0.031128671	7.540367903	0.000829633	0.095138043	2.691664022	0.108099526	-0.692963882	-0.614809855	-0.280305346	1.163572607	0.342398967	-0.09164375	0.94871397	-0.548612324	0.467732306	-0.266855556	1.381334734	0.538163634
0.386253795	27.7136418	0.905300218	0.156946328	0.671381515	0.012013176	4.700464099	1.284226253	0.000305485	0.010063451	0.788530586	0.261618227	0.207988038	0.125838502	0.058072475	0.30004777	-0.227366676	0.668133004	0.873071337	-1.119341085	-1.121300062	0.784483782	0.083232551	-0.691300725
1.907060672	8.190565365	0.361881446	0.024995156	1.125169541	0.028289091	0.025532868	13.09195158	0.02977877	0.033989048	0.15840308	0.001803097	-0.160890577	-0.828034127	-1.13962086	0.263076428	-0.218112171	0.14269057	0.054721062	0.512260824	0.712118911	-0.105129144	-0.530637356	-0.15155997
13.46859729	30.26235901	0.47866937	0.114512691	0.7715559	0.222243751	3.533845705	3.551227222	0.000299984	0.012289597	2.587111574	0.134016189	2.155457444	-0.487797082	-0.498771845	0.281438482	0.873679593	-0.226141556	-0.553362462	-0.179784577	-0.134211969	0.523766893	1.460709779	-0.164134717
1.023071616	12.52127754	1.289236625	0.016275916	1.064909901	0.022088742	20.34511008	5.080873353	0.001652383	0.020991906	0.644241625	0.013460233	-0.13068139	0.20453165	-0.205183682	-0.063444299	-0.145047592	0.046509852	0.544193154	-0.458293374	-0.93020917	0.29595171	-0.206229551	-0.108928394
4.170299035	5.367572638	0.77732805	0.331331137	9.741522961	0.298585545	0.225504689	0.781915288	0.468534075	0.007423825	0.132177524	0.433864694	-0.40625262	-0.636487406	0.088904013	3.731903324	2.046891572	-0.283218693	0.283950388	-0.026396641	0.834217325	-0.031471485	-0.372892059	-0.088217216
0.285840697	25.32610183	0.069572983	0.019182329	9.312730091	0.426080217	0.196360909	2.896845152	2.210749982	0.05507881	0.691871967	1.111038527	-0.541529034	-0.583524655	0.1007914	0.232190396	0.952236913	-0.263058212	1.246847026	-1.102820606	-0.59702307	0.106012587	0.058784122	-0.841307458
12.02922051	105.5824672	0.081457354	0.283665956	1.291222631	0.00213137	0.598847127	2.352979431	1.063844422	0.014217836	1.664376081	0.211283145	1.100036542	-0.048403197	0.821530996	0.361233183	-0.201310656	1.04441334	0.682880648	-0.248402917	0.004604305	-0.268413065	-0.318846234	-0.627933313
1.53358301	7.911978176	0.003785604	0.059678357	0.357295098	0.000387522	1.511416683	0.934059849	1.003686707	0.023966491	0.193706912	0.198046217	0.18920042	-0.055758748	0.2834835	-0.156861911	-0.104986333	0.084046194	0.947326596	-0.235729902	-0.848777179	-0.041218882	-0.387614104	-0.627877075
6.056361231	10.11028317	5.040000631	0.063166053	0.984499128	0.049990312	7.180509817	1.308324086	1.252700901	0.034564549	0.73944523	0.211336796	0.703748805	-0.203406072	-0.847688224	-0.034578803	-0.149815694	-0.04438724	1.273070407	-0.166728079	-0.539370141	-0.152324814	-0.376493064	-0.721463404
1.214136617	13.67427461	1.215023328	0.126525867	0.76729316	1.160627785	6.738262197	1.374029531	0.173748429	0.071102702	1.235931221	0.003280627	-0.565546855	-0.649317374	-0.153265957	-0.02613804	0.107242985	0.091187411	0.304393026	-0.242024121	0.682792186	-0.580526269	-0.28076253	-0.466365811
3.728038374	19.05880535	0.948334263	0.10986243	0.658399535	0.265646193	0.019142096	0.814543642	0.357296748	0.078907999	1.46517522	0.009768445	-0.342134506	-0.404301592	-0.276218418	-0.005188188	0.157695845	-0.243751978	1.673698184	0.21947505	0.021632822	-0.066746099	-0.601841272	-0.115092586
0.59912632	7.274051889	1.560178872	0.00639411	0.602596396	0.020344894	2.899198469	3.656503767	0.017171816	0.008883495	2.299026311	0.018290043	0.305699989	-0.616441971	-0.148010839	0.072281007	-0.031517525	-0.05016543	2.447998718	-0.723433334	-1.935474485	0.061337536	-0.433559422	0.418691678
1.5825982	5.617740995	0.012892618	0.114900213	1.331137376	0.457469483	0.190851375	6.013186144	0.068401192	0.016597853	0.858278376	0.463556113	-0.243709781	-0.699662337	-0.842459076	-0.230228614	-0.140234124	-0.230548787	0.626863675	-0.406765755	4.03997974	-0.140068005	-0.725143694	-0.62063389
0.012597524	19.92666775	0.019497623	0.032939353	0.232513079	0.001356326	0.064662138	3.875543407	0.053349082	0.009108687	3.170301281	0.009099045	-0.81050452	-0.440031348	1.417658621	-0.146561194	-0.147546376	0.370070919	1.400870007	-0.512867512	0.647698495	-0.249519055	-0.18895995	0.062743018
3.718143763	10.49855551	1.496673144	0.761480333	10.08913001	0.078473164	0.170012159	0.174295001	0.058927975	0.018805172	4.089331623	1.225913955	0.786954769	0.715796625	-0.042603126	1.401387155	0.734589384	-0.105706888	0.986880374	0.056150929	0.125387173	-0.470501329	0.284397522	-0.560267915
1.442987467	258.6859979	0.286946791	0.007556675	1.201123813	0.029257896	2.763048973	3.832842419	1.521410012	0.014495244	3.941678929	0.751441928	-0.584041418	0.909043752	-6.04E-05	0.10236549	0.08612508	-0.161241803	0.537055153	-0.624831896	-1.186661121	0.591739203	0.92327853	-0.632672039
3.960800503	24.79160195	0.056787877	0.070335206	0.570238326	0.111800039	1.026322579	5.787335488	0.978311028	0.147399134	1.716654721	0.44785245	2.728148002	-0.100006365	-0.092468048	-0.251351397	-0.285705549	-0.106549679	0.38154362	-0.084744457	-0.316925988	1.610898749	-0.405501741	-0.574033675
3.592722214	12.03642712	0.029895351	0.059290835	5.498159271	0.083510947	3.498478904	4.86604556	2.265089251	0.091587977	1.607400817	2.980983792	1.371887501	-0.299496999	0.735157815	0.818012917	0.089262485	-0.226206554	0.136586532	-0.576586709	-1.342557851	-0.365161007	0.074438325	0.183515427
1.27241012	136.9484944	2.551913265	0.087967448	1.981786475	0.007362914	1.878071161	12.28937768	0.003925968	0.069225745	2.738199151	3.094699206	3.439275128	0.334630348	-0.346470524	-0.138318756	-0.018017342	-0.103700515	0.755242659	0.261690613	2.206656869	-0.15609238	-0.432256775	-0.451260127
6.062930985	84.727614	0.026339652	0.113350126	0.854873087	1.968029452	0.279517727	3.157617276	0.000656602	0.041013689	2.994485714	0.013945151	-0.385288319	-0.183675829	1.985208283	0.938479093	-0.063384645	-0.19569148	-0.125034135	-0.937513722	-0.764041072	-0.37626239	-0.14537477	-0.123486525
0.585203357	133.5589973	0.008016636	0.030420461	0.951947297	0.345088161	0.112515861	3.244202367	0.002107797	0.005347543	1.10136266	2.222582545	-0.162871281	0.146553302	0.477230998	-0.131406873	-0.178593646	-0.127580581	1.386483777	0.632799951	0.20160886	-0.209138564	-0.24711566	-0.338828537
0.919645561	28.26795601	0.039800534	0.041464832	2.243751211	1.005425305	0.71474923	5.00535865	0.014505652	0.020155178	0.512621336	0.549700876	-0.500013034	-0.247321357	1.104368211	0.033487482	-0.056017393	-0.129643732	1.253320247	-0.16976816	2.635776732	0.089911761	-0.706106977	-0.703399195
0.021105419	73.73842413	3.953638622	0.002906413	4.917457857	0.250920364	0.201820465	4.441631858	0.13609711	0.016962949	1.086603921	0.165703934	1.738936784	-0.149183247	-0.768509935	0.445470735	2.153876184	-0.235215186	0.337547772	-0.274103454	1.203661965	0.357445794	-0.303065439	0.051332826
2.113137836	14.92810645	0.644898685	0.08835497	6.658012013	0.244720016	2.449419451	28.05714545	4.141404827	0.01432958	3.23826717	0.02563384	-0.681107069	-0.688109422	-0.26607703	-0.048743753	0.667893472	-0.153873874	-0.309060227	-0.187976763	-1.169592035	-0.162028005	1.234980613	0.038031255
3.2914452	13.18776127	0.201577759	0.006975392	2.031776787	0.038364658	5.414670964	2.850447661	0.001124975	0.035142409	71.16530231	0.012179518	-0.763792367	-0.392447956	0.421411853	-0.099875414	0.125042547	-0.189688591	0.312141148	-0.65879786	-0.269138639	0.634368062	2.504222014	0.480946893
0.886094454	127.9250746	1.19745375	0.041077311	2.42026739	0.058322031	1.874653604	9.933275036	0.561521195	0.013828273	12.12260472	0.056367091	0.051663272	0.04672732	-0.469177355	-0.034152816	0.359668881	-0.168683246	-1.206050649	1.160040433	0.188653184	0.525638824	1.256066738	-0.278330733
0.790287183	12.52169286	0.069363584	0.966285604	2.009881806	0.001743848	1.948747629	6.047129436	0.005583683	0.041000796	4.629589783	0.645202629	-0.705520247	-0.631938142	0.243920929	0.649866283	-0.08021209	-0.00865679	-0.284471134	0.126312912	0.186304452	-0.332558646	-0.551429314	-0.761695899
2.399006144	112.8546772	0.241582166	0.051927921	0.185816702	0.211586902	0.576839692	4.440176349	0.011184469	0.011282386	0.748846083	3.826151415	-0.307528649	0.099024016	0.181405187	0.115694402	-0.131417557	-0.204832169	2.997650128	-0.760347153	1.871359655	-0.084849234	-0.189928198	-0.610646688
0.028000546	13.19405362	0.753769974	0.142026739	12.07614803	0.011431893	1.222563933	2.433756104	1.190803461	0.006169302	0.379214958	0.185206878	0.911506691	0.632464662	-0.042152898	-0.070056486	1.175169029	-0.087528505	1.665983029	-0.29035949	-0.463101238	-0.46345546	0.053990134	-0.390731452
1.432782367	15.88054547	0.804601281	0.137763999	0.557256346	0.369889556	0.251602394	6.026292705	0.003776859	0.014941706	0.712713815	2.2481543	-0.185145799	-0.807967404	-0.115974977	0.269231664	-0.194962169	-0.302479744	0.60807869	-0.616523906	0.476363803	-0.169665988	-0.092661234	-0.480920398
1.792732949	29.99043186	0.00273596	0.040108506	1.921139314	0.015307111	0.634137017	4.244505915	3.01373749	0.011499529	0.432373201	0.10622579	-0.457689467	-0.65715452	-0.727380998	-0.183526847	0.514494902	0.601130907	0.466712512	2.384576906	-0.934229885	1.023358724	-0.046337203	-0.456983996
0.101322724	4.274288045	0.718748229	0.078473164	1.490990118	0.481302073	0.019980783	8.685679477	0.043070022	0.066657834	3.94673671	0.010644764	1.884455042	-0.10855893	-0.370599507	-0.165520641	0.378568925	-0.256020653	1.486856709	-0.413349058	0.96625968	-0.30957651	-0.094204035	-0.042357332
0.020347568	14.34966511	0.522740602	0.031583027	2.54524317	0.777562488	11.11726517	5.243749652	0.013562996	0.022451436	0.365896538	2.397085486	0.987364707	-0.795761327	0.246532201	1.358672267	0.144344224	-0.162661448	2.674012945	-0.744458404	1.704229563	0.059251877	-0.27452086	-0.908629286
0.567508355	6.276105995	3.002087341	0.137376477	0.514241426	0.140282891	0.028330662	15.18240787	0.000176566	0.016932795	0.141105465	0.166454908	0.201915508	-0.803738423	-0.54914908	0.034899735	-0.027424085	-0.15886827	1.516755874	0.061708518	-0.64423565	0.169055826	-0.603485234	-0.340780082
6.046986058	11.19774772	0.992027483	0.021313699	2.693276497	0.317186592	1.422153287	2.239483903	0.001383339	0.034399477	0.640336747	0.25884459	0.39455195	-0.812234661	-0.264629019	-0.084835138	0.425014122	-0.270890634	1.212340697	0.991584181	-1.281886623	-0.134449346	-0.399351631	-0.373344658
3.793312384	12.4027366	4.666377469	0.026739004	1.789769425	0.546987018	4.148988042	66.94920989	0.096565876	0.100501205	0.408217297	1.032586709	-0.314885148	0.023915693	-0.746533401	3.732072366	-0.053326226	-0.169917313	0.619328054	2.131323995	-1.204853859	-0.410163842	-0.329114466	-0.305041836
2.008222973	12.70674562	1.487928966	0.133113738	0.324549506	0.011238132	0.028600593	1.1103879	2.351963195	0.085272034	3.685481018	0.321852033	-0.711762399	-0.5471302	-0.756767133	0.137159239	-0.155359615	0.822402667	3.538936076	-0.130134126	-1.089981922	-0.252492178	1.957496239	-0.399916899
0.198661333	49.85756399	0.032854952	0.253439256	0.263127301	0.015500872	0.125484593	2.876384258	3.467060505	0.00148162	4.759145461	0.417694477	-0.652677893	1.135184206	1.358220491	0.17043932	-0.132349391	-0.124312761	-0.283842607	-0.882288575	-0.669110302	-0.4410958	0.039070149	-0.454084347
3.670236739	20.40686305	0.786718722	1.583220306	1.737453982	0.000775044	3.086534407	2.144989743	2.583649355	0.019734113	6.526594008	0.572160139	-0.688838808	-0.763956147	-0.309437083	2.065547093	0.053000972	0.041667776	0.171283361	0.092812964	-0.270786901	0.39228649	2.841816	-0.573900297
0.949361495	10.30835224	0.040493528	0.036427049	1.366983143	0.000193761	0.549407222	1.944881923	0.021041054	0.020949696	6.429785081	0.325781633	-0.259824755	-0.086752253	-0.532474508	-0.180689893	-0.149793245	0.126144831	0.130939346	-0.989710811	1.322585204	0.402997298	1.737254533	-0.144225169
0.241779196	10.63151384	0.314519138	0.306529742	1.263321062	0.063941097	0.104198855	4.011754723	0.885544908	0.005025993	0.762169458	0.455191731	0.226997352	-0.363534274	-0.068866724	2.34290112	-0.265715831	-0.245919754	0.73157311	-0.325908755	0.13519238	-0.06153404	-0.63412635	-0.431629333
1.083164023	161.9843265	0.41229852	0.002712653	0.442549893	0.143576826	1.364021347	4.617796367	0.000395797	0.002874161	7.687084362	2.365682049	-0.304502185	0.008716282	-0.257324157	0.156421222	-0.263163769	-0.171477456	0.509408887	-0.732413846	-0.871501168	0.591712833	-0.531942742	-0.684540905
1.301195647	9.198805334	1.088021458	0.032551831	0.949622166	0.08409223	0.65761433	10.04635481	0.132502591	0.002051707	0.921226567	0.06651622	-0.563009327	-0.495902099	-0.392875712	0.646705876	-0.111053772	-0.145088408	-0.018483316	-0.383842733	0.784206724	0.942069296	0.075311071	0.475677203
2.614145665	36.40851384	0.007210659	0.121294323	1.147645805	0.581476458	3.750650038	0.154314362	0.026128215	0.021134486	0.704638714	1.768347844	-0.420491256	-0.328280398	-0.595012202	-0.181254497	-0.159209198	-0.238098112	-0.430079935	-1.435203971	0.918501184	0.206567374	-0.521210327	0.191711806
10.6842603	17.67656306	0.001893868	0.08835497	0.155977524	0.006006588	48.96925153	3.502344691	0.677988692	0.014648548	0.677631149	0.122464628	-0.379275522	-0.639971135	-1.202284443	-0.151896623	-0.227161837	0.385052306	0.159599872	-0.60381717	0.785898316	0.295198829	-0.802818702	0.033826743
0.575803403	5.762573749	1.621362423	0.031970548	9.13369502	0.136795195	0.281068362	5.666056513	0.000895573	0.003378098	0.98830637	0.146754583	0.060851323	-0.614579125	-0.456465271	0.1082949	0.57915552	-0.21435437	1.367694687	-0.716249506	-0.383738215	0.304967259	-0.29951356	0.081736814
14.4038183	6.981020061	0.782532065	0.048827747	2.46328231	0.027126526	0.002708122	7.861560134	0.272563886	0.091793307	1.465658857	2.431906495	1.446853096	-0.680859317	0.131592928	-0.220432057	-0.033590816	-0.190360558	-1.045888888	-0.247895863	0.170619142	0.258780639	-0.665387775	-0.355679579
2.928343814	9.535749165	0.719218464	0.008137958	0.777756249	0.065684945	3.754205883	23.85787305	0.730880793	0.095071548	1.700512741	2.119816219	1.183289714	-0.941324855	-0.337670858	-0.110865645	0.013666299	-0.209271352	0.400344343	-0.590161773	0.613456618	-0.416747173	-0.46744573	-0.042385843
1.710200751	56.52808581	1.765965806	0.098624298	0.342375509	0.11858167	2.918407474	5.10887078	0.000503802	0.025635872	0.234081008	0.753192928	0.273674511	-0.123122071	-0.095322845	-0.130499646	-0.138771361	-0.201979687	-1.068433896	0.834788551	-1.176561541	0.809520347	-0.279376849	-0.287496715
0.383764032	5.711012722	0.049233137	0.041852354	0.639217206	0.31679907	0.234964179	1.193937525	0.99213203	0.00678316	3.334926508	0.87060495	0.008827379	-0.226988567	0.429522459	1.437317836	0.124833557	-0.162946295	1.256665238	-0.344693305	0.241872975	-0.037873553	-0.382542333	-0.707343701
3.628332287	8.716837964	7.316898029	0.133113738	2.561519085	0.192985855	2.440031009	3.029265009	0.167317209	0.052867838	7.557091556	1.214723185	-0.452493253	-0.424388393	-0.637539841	-0.038019394	0.00211852	-0.200537651	-0.08473804	-1.630738884	-0.423055897	0.366323647	0.475779057	0.369494111
0.563831762	4.24766218	0.00075504	0.00426274	2.094361558	0.034683201	3.430498068	3.180807401	0.003252077	0.391339878	0.56053783	0.000732488	-0.308475872	-0.765404582	-0.867894634	-0.066227631	-0.001691284	0.021677317	0.168210623	0.656222135	1.633961986	0.217348836	-0.472937464	-0.309358251
6.537436898	8.574774815	0.005427096	0.098043015	2.707227282	0.018988568	0.297500628	3.405322014	0.002631979	0.013775577	0.997830657	0.017000269	-0.249583552	-0.32714713	2.259240712	-0.138441255	0.457187886	-0.177854417	1.097563822	-0.692402274	0.383535768	0.167059261	-0.081221759	-0.265005282
4.293998708	38.13850831	0.008241442	0.00871924	1.259252083	0.0302267	0.030244684	8.006720818	3.121614526	0.004808755	1.354230799	0.004920788	-0.529178974	2.073809121	-0.57637476	-0.115873871	-0.078600166	0.115930996	0.16355258	-0.613664366	-0.488353219	-0.226124331	-0.439645076	1.389507414
0.397575243	38.36762819	1.124781131	0.10559969	2.574501066	0.013757024	5.970483921	6.347287823	1.276715218	0.148379209	1.41141681	0.004361037	-0.260507978	0.677573615	-0.380496859	-0.221133733	0.881080073	-0.032130284	-0.316968497	-1.307865166	-0.034472506	-0.08554237	-0.212319844	0.114531553
0.683653966	16.22552915	0.42468761	0.040108506	0.205580314	0.598721178	1.074223909	13.08412665	6.843176003	0.035476063	4.881697348	0.008135367	-0.194916607	-0.765891899	0.425821065	-0.156137094	-0.240675658	-0.253107309	1.466537708	-0.389767148	-0.772483461	-0.443176425	-0.097148137	0.186400425
0.661974252	12.27326855	0.895938177	0.061615966	0.136407673	0.522185623	0.02807552	1.873874745	4.762784772	0.120333838	1.6800563	0.010009641	0.024101572	0.172392686	-0.56132696	1.103265346	-0.19337626	-0.177449281	0.898183606	-0.219655573	-0.799311266	-0.352726059	-0.403935681	0.938926652
0.441611206	10.55956883	2.958476047	0.049990312	0.937027708	0.013369502	7.371070955	1.870626514	0.184115489	0.003685856	0.777577846	0.004229389	-0.111542591	-0.81064963	-0.44042353	-0.224891287	-0.154227519	-0.026588961	-0.016089586	0.645373567	0.364644808	0.371138777	0.541194945	-0.292762061
0.755166669	37.73510523	2.747476446	0.013563263	1.21991862	1.652199186	0.203672698	0.834870892	1.083612583	0.01551065	3.054651061	0.005434578	-0.308702183	-0.387237745	-0.232663502	-0.108404863	0.061817708	-0.127809359	0.854524145	0.560808249	-0.262686835	1.151824565	1.617547624	0.269013741
1.483973599	5.414934278	0.086223382	0.324355745	0.795582252	1.046696377	3.192634866	1.218951948	0.064735237	0.006122086	7.368952249	0.001498336	-0.772532917	-0.765253987	0.896027345	1.716227444	-0.175311191	-0.115037203	0.396307433	0.99676337	1.195129311	0.497653386	0.16604513	-0.430931709
10.15760263	21.80153221	0.975806595	0.494090293	0.312923852	0.267971323	0.059828488	10.21362522	5.69155095	0.093742802	2.61868484	0.037128258	4.890849273	-0.048538341	-0.395666719	1.587511923	-0.205390246	-0.205880857	0.452198758	-0.719925007	-0.809688978	0.394713389	-0.572369875	-0.410343344
1.562343528	16.86402635	0.772124131	0.062391009	0.554737454	0.001937609	0.02834951	19.52965391	0.005670275	0.005351061	0.567836843	0.116746858	-0.245108748	-0.263229576	0.136313459	3.492163119	-0.192897571	0.248207668	0.306417491	-0.017987459	0.946238143	0.246940807	-0.243412254	-0.135001093
1.034606376	13.30431254	0.094641094	0.884130982	0.396822321	0.032551831	5.0511811	5.172634864	2.016743594	0.005894203	8.766203397	0.041014662	0.02503122	-0.604870125	-0.040097962	2.832073081	-0.239963957	-0.111252346	2.318680868	-0.383806175	-0.180581467	0.908023552	2.409171266	-0.051598772
3.467970243	19.87167053	0.319626769	0.018988568	1.702964542	0.254989343	2.329109741	8.689685737	0.805781071	0.022263464	64.85532239	0.008363697	0.001646287	-0.422070977	-0.53514083	-0.062537799	0.068998174	-0.096681691	-0.36991478	-0.75738589	0.321849579	0.763531097	5.870954034	0.158282906
4.128022789	86.30078602	2.17393709	0.073435381	0.20693664	0.080604534	3.099318939	6.194857963	2.435309283	0.002814101	5.811295598	0.010607558	0.267155774	-0.122241563	-0.495812532	-0.201037733	-0.284890191	-0.208345431	0.887723569	0.123177507	-0.610409937	-0.233244556	-0.243006691	0.648428015
1.042540936	8.777387702	0.188929161	0.001356326	0.371827165	0.026545243	0.42228431	3.313423281	5.153478656	0.024778304	0.237413895	0.00158408	-0.396344115	-0.684276742	-0.147631076	0.007065478	-0.15400652	-0.166587603	0.193600066	-0.568461849	-1.040747495	0.04790936	-0.283939166	-0.346957852
3.378176448	14.93491987	0.16610076	0.083704708	10.1511335	0.250145321	0.046326628	0.989543211	2.531119027	0.096087714	2.369142309	0.009390831	-0.745110915	0.098464534	-0.785804758	0.14455701	0.832486732	-0.207411014	1.883433979	-0.069515706	-0.623174793	0.358868441	2.088896648	0.148824445
0.685439838	161.3715993	0.339702471	0.062391009	1.308467351	0.054446813	9.832040085	2.995790273	0.003853427	0.068986061	0.241733934	0.286798551	-0.103431574	0.534061818	0.046428097	0.228181658	-0.113398057	-0.092200795	0.111142376	-0.05934094	0.258454068	-0.37510197	-0.447997874	-0.205875235
0.90197226	16.79388947	0.057262713	0.019569851	1.166440612	0.217205968	0.804903834	0.304499703	0.000193859	0.028394707	0.652000518	0.077953999	-0.079035297	-0.181803927	0.065926813	0.035557195	-0.217776298	-0.209218774	-0.073542922	-1.046516981	-0.554324786	0.231805091	-0.069436195	-0.448265235
5.303076449	27.02494294	0.05286735	0.04320868	2.386552994	0.064522379	2.846750266	2.219611053	0.834673058	0.017947021	1.632364257	0.011866806	1.12262105	0.299929076	-0.479265635	-0.197445602	0.237899777	-0.230445146	0.28919574	-0.57032259	0.418570337	-0.308793044	0.763073485	0.096161869
3.472438818	16.73432355	5.595992563	3.459213331	0.194148421	0.037008332	0.130257962	0.508896578	0.004590348	0.013798543	0.178866668	0.023473083	-0.572172075	-0.32333083	-0.593203161	3.727471426	-0.1776877	-0.110163544	0.178743305	0.095944076	1.221576213	0.155105491	-0.20013409	0.312651223
1.899813796	11.6302398	0.041330131	0.052896725	0.344506879	0.001550087	0.493116276	5.755148435	4.338830791	0.054549306	1.41392341	0.061382341	0.95025872	-0.530140435	0.585550616	-0.063690282	-0.28704529	-0.001270695	0.456020975	-0.770304545	0.472766473	-0.156499193	-0.489674031	-0.371351084
2.240181	7.078190005	0.994148496	0.048827747	1.026932765	0.235031971	2.779774561	5.055312249	0.467568201	0.024870749	2.266763899	0.002179751	-0.128348093	-0.465578919	-0.432908218	-0.130828052	-0.155569421	-0.235842423	0.672099719	-0.473782875	0.596370016	-0.160499451	-0.453547075	-0.566755651
2.549241439	14.70117961	1.250812235	0.003875218	1.222437512	1.278821934	9.702287062	4.433925488	0.000617869	0.03183811	0.772219726	0.008703443	-0.479687347	-0.709917703	-0.683276484	0.078097653	-0.09417453	-0.171752873	0.528442816	0.380269609	-0.436448141	-0.238173629	-0.665467997	-0.097312477
0.062421685	11.96675597	0.012613294	0.037202093	0.164503003	0.019957373	0.014414696	11.10909451	7.427502967	0.078728395	2.378560634	0.084858718	0.300941707	-0.774835474	-0.869861808	-0.140144808	-0.269730472	-0.153977603	0.736297276	-0.293155341	-0.646774239	-0.295134157	-0.642799241	0.256502205
2.263868338	5.257344723	2.193364348	0.061809727	0.452431699	0.546987018	0.188187359	1.989749189	0.000251781	0.009243376	1.727362887	0.126737595	0.320415945	-0.484075408	-0.406514844	-0.229189204	-0.068932034	-0.203619697	0.672010953	-0.375090516	-0.302765831	0.8553834	-0.585608996	-0.214281765
2.420490994	24.0575594	1.974012507	0.105212168	1.146289479	0.837240845	33.989476	8.501761059	1.552159315	0.05428657	3.585138356	0.092494774	-0.714542248	-0.547953632	-0.532031845	-0.209354219	-0.062537965	-0.222974318	0.086687439	-0.759549283	-1.154431053	-0.246503331	0.385279418	-0.076748411
25.55906069	8.024144607	0.081618172	0.063747336	2.23270684	0.127688432	0.087168617	2.320050978	2.08729634	0.007353836	3.389083312	0.03779267	0.327891359	-0.664696909	1.041467683	-0.184212433	0.008396644	-0.218108949	0.713431865	0.003387846	-1.181705288	-0.318108129	0.452004982	-0.015763052
4.678094493	8.353505753	0.010647827	0.000968804	0.291610153	0.172834722	1.846140015	1.655347386	0.000816844	0.642500257	1.584024063	0.001186137	-0.427016944	0.289773864	1.520057272	0.027925277	-0.268657585	-0.296712085	0.890986408	0.219628938	0.829689036	1.998612178	-0.427584735	0.276284497
6.006393411	12.43041563	0.343005756	0.113350126	0.550280953	0.643092424	0.081459585	8.312193527	1.692742649	0.007748111	0.485203252	0.007556421	-0.346922494	-0.773941193	-0.0484348	-0.158672503	-0.129233811	-0.033907024	1.370715883	-0.148691122	0.193492072	0.16580258	-0.54179514	-0.020975517
1.498398817	6.346942038	1.183191692	0.030614222	0.379771362	0.01724472	0.077200268	3.009410198	0.821868475	0.015983848	1.085387837	0.011429459	-0.190823697	0.387483852	-0.234104357	-0.063566623	-0.265005389	-0.073760137	1.656901611	-1.322978765	-0.925759675	-0.309105868	-0.51689829	0.115690735
1.402426319	48.30876178	0.492676116	0.094361558	2.034683201	0.04301492	0.060867713	11.37170749	0.702104682	0.009122331	11.60459225	0.001931853	-0.197118474	0.546977793	0.109556133	-0.229126256	0.177754893	0.030920154	0.415864476	-0.18615766	0.292611945	-0.483347917	0.203555199	0.165423806
0.13372204	16.49044306	0.023617973	0.101918233	0.887231157	0.135051347	0.532485154	0.90773175	1.641670332	0.013444293	2.72003342	0.02598945	1.267377487	-0.505941352	0.461305189	0.119726964	-0.291946248	-0.232036182	0.762419711	-0.610872759	-0.127147919	-0.073766982	-0.386836108	0.479417956
1.953544091	9.313398147	0.528140099	0.387715559	0.594652199	0.380352645	2.532789309	0.989945997	3.481525043	0.030679358	0.666864514	0.019183651	0.073587493	0.253586091	-0.338663643	0.840599972	-0.140636422	-0.227960968	0.226099517	-0.445854764	-0.484585206	0.021544246	-0.622533675	0.532128063
0.548431676	11.67640194	0.177660504	0.220693664	2.235031971	0.024220112	0.463650803	3.882480674	1.277981773	0.005211182	1.805374688	0.477027672	-0.051955309	-0.638833433	-0.01438811	3.581996076	-0.078690092	-0.108599704	2.432727351	-0.310765237	0.14934568	-0.348326842	-0.316948324	-0.18590725
0.185782671	12.93501565	0.892367274	0.370277078	0.884712265	0.009881806	0.01327514	20.17996047	1.647658888	0.026427371	3.468106821	0.146274081	-0.272971816	-0.568280172	-0.568119173	2.728978744	-0.167875228	-0.06907984	0.472654015	0.793661929	-1.114107615	0.285010964	0.307940966	-0.75046864
0.04402406	33.79764269	4.091173104	0.170509591	0.326874637	0.240263515	3.412820781	6.561242346	0.094507256	0.012779608	0.812345701	0.027840404	0.211677548	-0.541393167	-0.303080113	0.065238449	-0.193849341	-0.282437235	1.394485502	-0.803030347	0.379208253	0.62548397	0.943587641	1.300876863
7.190625951	11.42931552	1.408254301	0.044952529	0.531679907	0.003100174	8.3147524	1.054444285	0.009905621	0.022403957	0.68868113	0.001927899	-0.28683575	0.376244665	-0.373976437	-0.217372961	-0.176611463	0.12509219	0.18137252	0.706115791	0.361291063	0.003774699	-0.155029396	-0.114660152
5.944174954	4.95986665	4.135652725	0.127494672	0.194342182	0.366014338	9.96461284	5.50640059	0.001906938	0.014739605	0.515093676	0.010803906	-0.675771813	-0.230699569	-0.400061038	-0.183858273	-0.257701347	-0.209582978	-0.249185541	-0.359717731	1.103055282	-0.099745651	-0.634714227	0.72092175
0.185444403	24.15254478	0.200246025	0.873861655	0.580507654	0.037202093	16.51925443	1.865801048	0.497263328	0.089626173	1.526842278	0.001537041	-0.145723271	0.405770436	0.426797327	1.188623404	-0.119578889	-0.140144808	0.916554383	-0.603581105	-0.233964526	-0.14852416	0.203083356	-0.411744312
1.782419145	9.425584584	2.201693502	0.015307111	0.33830653	0.025188917	26.45624992	8.630460571	3.185504436	0.021854381	8.026805772	0.002615317	-0.758214816	-0.959148316	-0.613514236	0.256559631	-0.210148567	-0.073523362	1.726956306	-0.271657328	-0.087193611	-0.670881025	1.054951303	-0.315296939
0.004410576	18.3070097	0.080173361	0.129626041	3.911451269	0.026157721	0.154212284	1.138620491	0.166084303	0.172635951	15.29269799	0.005026352	0.757426392	-0.54920452	0.900670606	-0.120017958	0.399517976	-0.101997517	1.174375566	-0.050115798	-0.154396409	0.277998852	1.864560428	0.425726857
0.480139157	27.81498649	0.891823895	0.12284441	0.660143383	0.003100174	0.471739348	14.11865248	0.045659762	0.005810009	27.30844027	0.013255536	0.020475069	0.018744706	0.007306953	-0.059197068	0.231748164	-0.045331227	0.4950091	-0.076317114	0.794281989	1.623024597	2.182325786	0.319397783
1.471433171	20.73549989	0.30804301	0.019763612	0.166440612	0.009688045	0.952922178	5.988754766	0.000342626	0.191556009	0.321305245	0.012312119	-0.505313004	0.619701013	-0.116087468	-0.124815921	-0.229973452	-0.066514906	0.37627165	-0.562581381	-0.806339995	-0.027367092	-0.629866854	1.032556701
1.743228762	20.87732064	0.666200348	0.547568301	5.894981593	0.000775044	0.664141627	2.087877918	0.067695286	0.031652211	0.890452848	0.009540829	-0.705526908	0.25349057	-0.581293904	0.525787128	0.250179092	0.041667776	0.184601833	-0.706431514	1.004378009	0.171546095	0.211544906	0.748685576
0.343985573	12.60104913	0.662362604	0.042821159	1.086804883	0.230769231	23.07025829	9.989292356	0.338906264	0.006985848	0.975191604	0.038189993	0.304664935	-0.698061815	-0.721119614	-0.182793832	-0.016766437	-0.258913962	0.624476614	-1.274023872	0.917406575	-0.528666064	-0.346627573	-0.497671415
0.107872436	12.27388973	6.93992212130434e-05	0.120131757	0.191629529	0.407091649	24.36995799	3.476130731	0.673869725	0.102460927	1.135017486	0.003828357	0.637308802	0.634764685	-0.855693461	-0.01500097	-0.098053331	-0.217358159	0.286784401	-0.864432115	0.247652401	-0.452037494	-0.578485999	-0.016849821
1.160552162	7.157378546	0.415250903	0.012400698	0.432474327	0.425111413	16.35384585	1.435611113	2.434054824	0.036267097	1.13786443	0.035877548	-0.388296904	-0.206287016	-0.259170816	-0.09754903	-0.222870295	-0.322495351	1.781447504	0.077876014	-0.83505195	0.003967112	-0.765153194	-0.471628652
0.212167449	24.34763961	0.815714781	2.429180391	0.43538074	0.445650068	0.032664266	1.614973495	0.488097502	0.05121719	16.01621827	0.033259308	1.312099556	0.739113986	-0.315137082	3.92661851	-0.243724836	-0.144414305	1.362281279	-0.219505823	0.946843656	0.217354394	0.899435731	0.169471568
5.632613418	6.608193691	0.03170277	0.033133114	1.614997094	0.026545243	3.273480611	1.410298044	0.392785545	0.019919678	9.677781202	0.004196835	0.587838712	-0.159225447	0.064089226	-0.164222584	0.124960174	-0.187747561	-0.248951682	0.195064886	-0.235684231	0.158830986	1.285954877	1.160057888
0.017177841	5.576055732	1.114845656	0.001937609	0.640573532	0.810501841	0.040517168	3.667631726	0.045062239	0.002687319	0.979545924	0.021290004	0.686259934	-0.051240506	-0.296044027	-0.015293464	-0.263706159	-0.157089381	1.158546466	-1.114904017	-0.094822043	0.621632673	-0.504902111	-0.375306887
0.228371811	15.19701755	2.403347381	0.008137958	0.543499322	0.040302267	13.88192895	1.419840842	0.005345729	0.047847731	1.258482393	0.042942126	-0.211803731	-0.236662298	-0.767810053	-0.110865645	-0.180416716	0.753636845	-0.369954887	-0.095022875	1.506228233	-0.393270192	-0.483817919	-0.261065268
28.63796292	125.4868183	0.002944031	0.114706452	1.165084286	0.63146677	8.699480331	5.781469601	0.000637717	0.017532896	7.023020072	0.004533375	0.935718641	0.545668731	3.476005949	-0.205844079	-0.210263133	-0.038516245	-0.138682733	-0.18513046	0.006627281	-0.403050785	-0.134249601	-0.002267372
0.334204207	8.595643592	0.485556752	0.004068979	0.262739779	0.662856036	0.069211433	4.29799634	3.64805206	0.024093294	16.50475977	0.003947724	0.117102381	0.231358781	-0.532773662	-0.063140274	-0.21826975	-0.119124065	1.619376413	-0.531467354	-0.75224619	0.429810022	0.325671081	-0.096905918
1.213372287	3.733803087	0.020395322	0.007750436	1.171284635	0.431505522	8.130494061	0.694600824	4.608957136	0.007715298	2.004870338	0.009359034	-0.655652613	-0.050308223	0.377598062	-0.036432639	0.70498788	-0.243970396	0.316560891	-0.403937681	-0.893436953	0.114715618	-0.806251893	-0.017337683
6.779822791	6.219741237	0.568530484	0.099786863	0.832009301	0.204223988	5.291289175	2.089803267	2.74177382	0.005499281	0.82005788	0.076676674	-0.52068436	-0.534551748	-0.533719743	-0.094802084	-0.246271478	0.096067161	0.105987782	-0.52835724	-0.73561738	-0.615365652	-0.730329737	-0.240626487
1.580765249	7.779919967	0.000263917	0.137376477	59.83530324	0.230962992	1.646207774	4.504875764	4.758277618	0.06960107	1.442057371	0.002978724	-0.525794448	0.701406477	-0.748707189	0.130519634	2.313452872	-0.201904778	1.554891508	-0.795160633	-0.385473789	0.556434024	-0.609009186	0.174676057
3.319237441	142.6043605	1.262088865	0.058322031	1.007169153	0.001162565	1.794246836	4.195919813	3.329936831	0.053984376	1.283870307	0.013624637	-0.235454653	0.045339321	-0.334346182	0.501064136	-0.151204802	0.016645601	-0.26758048	-0.492935772	-0.490375181	0.621994213	-0.280793313	1.079535865
0.542768716	14.81202796	0.75742784	0.029064135	0.650261577	0.260608409	0.239454225	0.573959212	12.02378971	0.053219532	1.087664522	0.032255345	-0.258220833	-0.639277008	-0.277647231	-0.015470505	-0.11673214	-0.175615246	0.948668564	-1.815800563	-0.339203418	0.479365025	-0.319740569	-0.023569583
1.152674085	32.94387343	0.641666782	0.001937609	1.440806045	0.088161209	0.056971401	3.694310632	3.492104794	0.00229664	10.02946253	0.009602821	0.678365852	1.263191353	0.091605241	0.248207668	-0.104875399	1.445993011	1.083028336	-0.307314238	0.132130674	-0.494743668	1.377133144	-0.295750332
0.135794266	16.14181635	12.83718167	0.073822903	0.979073823	0.521410579	2.273145474	5.114428335	0.000388964	0.014774532	0.825401805	0.000866329	-0.909018298	-0.551829175	-0.728983231	-0.068099586	-0.187235134	-0.269323888	0.669347121	-0.38047525	-0.885224484	-0.134032624	-0.47404051	-0.105459621
0.155735695	15.05853319	1.177561244	0.069366402	0.193179616	0.162371633	14.50472669	0.966526911	2.318548796	0.092145106	2.404558459	0.002125227	0.349250914	0.365478476	-0.156205862	-0.153117235	-0.176926754	-0.151380837	-0.527207791	-0.153424897	-0.800167432	0.289078407	-0.754946071	0.046705546
1.658145255	8.465709117	0.160214951	0.068203836	1.391397016	0.033133114	0.056648063	11.9131496	0.000224857	0.011352022	17.63907474	0.002883872	-0.377767376	-0.831994784	-0.354950419	-0.057443957	-0.031989096	-0.083302999	1.450091691	-0.204117044	-0.411590711	-0.240689926	0.6818518	-0.17978167
9.461496674	170.4654078	0.327488776	0.249176516	0.905057159	0.000968804	8.402828342	1.665230332	0.00517828	0.066965611	0.215563917	0.144477302	-0.017217531	0.562954309	0.100706195	0.858448276	0.589778988	0.027925277	-0.358451218	0.144592345	1.263270926	0.118241627	-0.459471569	-0.46592139
1.080603706	29.33207751	0.044924713	0.075179229	0.233481883	0.815539624	10.2102884	2.056464107	0.288019039	0.089424001	4.037132542	0.242587188	-0.367294048	-0.140935536	0.335046011	-0.023101576	-0.249089675	-0.140650379	1.127103613	0.365461524	0.8915465	-0.3822265	-0.585300877	-0.019415392
0.150244097	110.4461577	0.010092225	0.112768843	0.81030808	0.001356326	0.022754286	1.44841832	0.008521423	0.064052014	4.672035724	0.061784413	-0.114115039	1.026605085	1.289374999	-0.222493082	-0.1834501	0.007065478	1.389944589	-0.67886385	1.309254025	0.073156266	-0.763023697	-0.322410219
0.276693029	7.187532846	0.085742804	0.117612866	1.047277659	0.437318349	4.077916194	9.264003741	0.165303698	0.002404002	1.781328177	0.004081933	2.243027693	-0.878475028	-0.414916723	0.122875948	-0.062919125	-0.17587309	-0.012470545	-0.360245979	-0.932626216	-0.395013954	-0.490474824	-0.132427822
0.114614286	18.74394625	1.089935652	0.058515792	0.301298198	0.05386553	0.453174226	7.801213911	0.030299926	0.003817336	0.73009391	0.002394733	-0.222047364	-0.304520534	-0.060529959	-0.197567814	-0.20844824	-0.18725518	0.236330371	0.662572548	1.004388972	-0.180295485	-0.300355582	-0.303639465
2.522921095	15.06202298	0.748004164	0.112768843	0.54098043	0.332299942	6.070726647	3.99356007	0.214479626	0.020309926	4.227657317	0.000834971	-0.625681515	0.721553127	-0.255071317	-0.023923792	-0.094776759	-0.255412219	0.988743489	-0.352897885	0.000883255	0.019984078	0.613849227	-0.150254487
0.24922101	131.5377891	1.544279837	0.011238132	0.640379771	1.848478977	0.111156344	2.64509651	1.576880142	0.007947539	2.067228514	0.020261512	-0.019129934	-0.098766392	-0.180963758	0.13925468	-0.23969472	-0.023962437	1.014390236	1.039907882	0.260746032	0.1627705	1.632781137	-0.334222231
0.412804098	75.31132152	4.207872857	0.263321062	16.54873087	0.041658593	2.779574665	5.228250096	1.435224991	0.029016864	3.483070949	0.002126817	-0.489152141	0.103932503	-0.366475128	0.079798272	1.863956394	-0.190612901	-0.406562846	-0.807246458	0.192863384	-0.005965328	0.622646884	-0.541624875
1.223767466	82.62557436	0.744523814	0.104824646	1.873086611	0.062391009	0.034547788	3.894196297	0.048220178	0.009628114	2.241609978	0.015801165	-0.076547756	0.204053207	-0.300408739	-0.093658581	0.184305742	-0.16956734	0.047917838	-0.455542557	0.444482259	-0.301252404	0.107874982	0.159486188
0.382986835	21.45888296	8.124545589	0.031776787	0.140670413	0.251501647	0.401227347	24.14900582	0.039408599	0.044429861	0.53223486	0.029012077	-0.071006619	0.328448013	-0.298436097	-0.191957281	-0.145716225	-0.209820732	2.372298361	-0.277388115	1.336002045	0.983724469	-0.247759804	-0.037240096
0.786350182	68.94391612	2.503016765	0.088742492	1.613447006	0.046502616	0.01151871	8.276679586	2.746796765	0.086183016	8.07564832	0.041691612	-0.353255254	1.710208438	-0.719157756	-0.257925836	0.02757533	-0.247933372	1.202873879	-0.51440456	0.593074347	-0.165968294	-0.196684495	0.163045315
1.097979663	75.16203154	1.133843202	0.093780275	5.527804689	0.352644836	2.224413783	4.028613146	3.610733176	0.032363374	0.111968852	0.067507123	-0.494334909	1.170791168	-0.659248503	-0.097685876	0.535002334	-0.241662243	-0.123168832	-0.538809885	0.595656896	0.090722734	-0.457565465	-0.071422268
2.182926132	13.55429984	0.035783895	0.15946522	3.087192405	0.013950785	3.38035588	7.445091088	0.015734959	0.017854319	0.827173708	0.00098953	0.031195552	-0.048023445	-0.628833321	0.916068655	0.11360859	-0.034817767	-0.107911873	0.158775961	0.742788877	0.067738188	-0.100362986	0.056093291
0.164943567	7.693038875	3.646861728	1.045533811	47.973261	0.541561713	2.084823964	7.651235724	7.309279742	0.025455957	0.419403846	0.016017938	1.942188254	0.29430764	-0.694964621	2.721497159	1.994855961	-0.202305074	0.220139625	-0.090610101	-0.385780538	-0.449737637	-0.675868278	0.57374614
3.218388768	10.22961389	0.190713702	0.044952529	0.701801976	0.959310211	0.297607501	3.178268207	0.001395606	0.169566822	1.15676568	0.043647495	-0.382200611	0.556269538	-0.119456312	0.330304648	-0.078743121	-0.152190668	0.968406389	-0.9188892	0.771899118	-0.289513018	0.210966776	-0.045581562
0.452411611	11.7698037	3.945329873	0.021701221	0.284247239	0.174966092	0.0059539	17.19495468	3.577666068	0.020574996	0.597574025	0.019879934	-0.436413041	-0.491647587	-0.789189665	2.442869796	-0.252783792	-0.203395829	0.245311309	1.397693497	-0.714564694	0.084861818	-0.452140923	0.060834417
1.084089275	5.836156365	1.212221438	0.032939353	0.347413292	0.003293935	0.02370798	10.79692274	0.095821107	0.115418729	2.706196262	0.016140351	0.687780155	0.220463083	-0.336478127	0.993645701	-0.182373189	-0.049269272	1.682514362	-0.00408016	-0.88406707	0.141365669	1.263035095	1.121595116
1.277858795	14.4659504	11.20405801	0.099593102	2.602402635	0.314280178	0.207996089	4.46634441	0.681362829	0.036178234	3.188645632	0.138673895	-0.346081476	0.045605372	-0.773110827	0.201182632	-0.028141722	-0.268623731	4.104134553	-1.073731552	-0.272411448	0.107157992	-0.306613242	-0.021333098
2.131371799	90.27854953	3.619777406	0.072079054	2.655880643	0.294710327	0.016827962	3.08563955	0.08671249	0.025151721	7.147209312	0.000924051	5.29124049	1.910499287	0.086491855	-0.203069506	0.231610573	-0.250953288	0.475093633	-0.405762437	-1.546523753	-0.411393651	-0.058922823	-0.027088462
2.215024749	7.27815375	0.406024379	0.221468708	1.346250727	3.076923077	0.03344685	4.197857903	0.26609938	0.309813066	4.829761639	1.143541551	-0.485610832	0.552764166	-0.303464841	1.627753945	0.074733076	0.004484033	1.403644419	-0.863204046	-0.695031304	0.116409365	0.037747939	-0.195908002
0.052649447	21.42770385	0.050929361	0.131951172	0.119550475	0.850804108	0.122238263	3.26382339	0.000171059	0.178038906	2.525927166	0.004857179	-0.525099893	0.197592109	0.433606209	0.00281987	-0.255979355	-0.15543812	-0.730792771	-0.131063082	-0.674721349	-0.141056268	0.873838615	-0.577090132
5.148962141	10.51187303	0.00070526	0.033326875	0.167021895	0.014532067	0.006424044	4.569662307	1.027554367	0.014355831	10.33338589	0.007576551	-0.627934138	-0.599741901	-0.11465971	-0.053757163	-0.251515469	-0.116657521	2.034900722	-0.426755305	0.183944603	-0.017794145	3.2656133	-0.523641119
0.020564117	5.107294977	0.35981123	0.09474908	7.011625654	0.733578764	0.801174311	18.75552267	0.003020342	0.04046223	9.785261533	0.006868114	-0.711610434	-0.551528057	0.076342863	-0.167771539	0.73463826	-0.148370734	0.44156637	0.366266211	-0.335693819	0.306675619	-0.512928579	0.08868645
0.556880366	23.47933319	0.376441309	0.32532455	2.038170897	0.283084674	0.23776394	15.16794642	0.148738065	0.003138818	0.958750139	0.008325533	-0.09436293	-0.379110137	-0.536655896	0.386437819	0.420503159	-0.232171547	0.830698274	-0.241132657	0.531100491	-0.039530757	-0.259934225	0.164164422
1.091328603	16.542321	1.165621348	0.011819415	4.518891688	0.506297229	0.424680304	1.714879234	1.811608979	0.379878499	1.169476251	0.007222218	-0.161522667	-0.264808722	-0.171758592	0.082691531	0.339851926	-0.124214551	0.303104901	-0.151504517	0.068534928	0.0182838	-0.353141831	1.127615585
0.666967573	10.12949491	0.443980983	0.076148033	3.433636892	0.012013176	0.060591551	5.036920152	1.668512155	0.084528196	1.879193991	0.05226981	-0.283504113	-0.378514844	-0.223999834	-0.190332473	-0.063495697	-0.09365876	-0.973207743	-0.933611944	-0.341305667	-0.363934305	0.017477147	-0.258585625
18.09372253	15.1448538	2.183896619	0.004650262	0.454175547	0.080992056	5.128853764	6.901718703	3.394905609	0.095677781	0.326966817	0.011936599	-0.315342696	-0.386172477	-0.224536238	-0.072038788	-0.083517855	-0.203111191	0.236742504	-0.983502585	-0.706802462	-0.533367118	-0.259041207	-0.185841971
2.808188121	8.964729914	1.679319542	0.013950785	0.773493509	0.041852354	4.295795407	5.100479591	0.585812776	0.176441437	0.279382856	0.108387548	-0.576310285	0.599665294	-0.240100657	-0.151864244	-0.053019104	-0.165124176	-0.087372103	-1.09811824	0.146837703	0.147993528	0.008431289	-0.17611551
0.067644645	7.126981894	2.428501019	0.115287735	1.486533618	0.603565201	5.004747849	2.578832663	2.475943329	2.226921664	14.98532186	0.158219897	0.448780599	-0.370117246	-0.760228548	-0.007328582	-0.047582122	-0.20697323	0.357504352	0.062363648	1.483734819	1.086942432	0.227401668	-0.487219666
0.080766506	74.94188494	0.009827327	0.037783375	0.760899051	0.815733385	0.09384614	2.836705561	0.567372874	0.152206142	3.078794992	0.001524841	0.224580435	0.853486283	0.333991065	-0.172362479	-0.145612516	-0.208502621	0.12358372	0.932837893	0.386305096	0.057699561	-0.749579543	-0.417618552
0.041921996	10.66877118	2.631709658	0.120906801	0.304592133	0.013175741	0.236345779	5.057646225	0.000196278	0.102657126	1.704923796	0.001956128	0.242083615	0.639606989	0.348209324	-0.206200981	-0.153683948	-0.104911808	0.664694594	-0.900489971	-0.54239481	-0.22815886	-0.305598415	0.884107419
0.442662488	7.405182405	0.821635301	0.081185817	3.221662469	0.618097268	2.228901281	5.45893863	3.391963963	0.108267982	0.258197984	0.001710908	0.098903191	-0.652629187	-0.21492343	-0.125345851	0.052184811	-0.260611584	0.626241209	0.754287809	-1.282505077	-0.076454284	-0.436910468	0.721366713
4.908176268	13.87543849	0.057669734	0.000387522	2.233094362	0.009106762	10.30375711	3.732096465	3.82994683	0.024707201	5.211683843	0.002242563	-0.478561844	0.087249776	1.009868375	0.084046194	0.072745441	-0.058399446	-0.226074436	-0.232613341	-0.410342093	0.523104792	1.140851622	-0.494591806
0.608282018	132.5450338	0.028340969	0.098236776	0.733385003	0.000387522	0.005071883	9.701241657	3.368134467	1.26466403	3.315963809	0.008410895	-0.229708875	0.185521796	-0.641305484	-0.092594397	-0.142604793	0.084046194	0.941224684	-0.694796414	-0.45629888	1.981727689	0.007979152	0.006550458
0.236415822	10.94852014	0.246934616	0.103274559	4.62720403	1.474520442	0.405176931	20.92274779	0.000428496	0.175174618	0.394534339	0.007467975	0.19954117	-0.26685012	0.233941224	0.077556012	0.41807156	-0.09534488	0.470477539	-0.88204071	-0.56018071	1.494492741	-0.340207442	0.251411148
5.274249025	9.1359268	3.26148598	0.925789576	4.636504553	0.005425305	0.074528456	0.770323198	3.888969003	0.095001495	1.711882074	0.018183741	0.690518461	-0.130923462	-0.485514581	4.94673186	0.265466529	-0.082462833	1.491208462	-0.211428232	-0.018829211	-0.450312528	-0.398090319	-0.231433183
3.223121656	221.3222258	0.002116374	0.124394497	0.929471033	0.471032746	2.860200808	2.850463811	8.341232566	0.033829486	1.230873064	0.010958406	-0.587118606	0.943002961	0.030195191	0.756640241	0.781118773	-0.191493325	-0.544998952	-0.265133696	-0.811561426	-0.001727275	1.322506314	-0.187133781
2.301228634	38.05037655	2.788116854	0.0559969	0.351676032	0.673125363	0.249175635	2.893487138	2.010188739	0.016562385	4.435189565	0.189032589	-0.404871636	-0.024982258	-0.332251888	-0.148066752	-0.130580424	-0.120974995	1.90195112	1.049217365	-0.591666874	-0.607937886	-0.61165805	-0.218523207
17.93911359	16.27081303	2.407438723	0.083704708	2.318155396	0.135632629	16.83202798	6.939148756	5.410276047	0.035937086	0.960149818	0.047694787	1.031161392	-0.417220306	-0.614275718	0.410216141	-0.036696222	-0.23006443	-1.13471118	-0.366446796	-0.29602748	-0.514666568	-0.647570063	-0.079829374
0.305932095	16.94207564	0.331306036	0.212168184	2.663631079	1.103855842	3.079819188	2.554189774	0.071053312	0.070759015	2.135696654	0.037636725	0.45496209	-0.688751253	0.180701849	0.418588956	0.051164747	-0.142029131	0.584631347	0.362788221	0.958531629	-0.074628423	0.05997167	0.171912667
6.199574173	64.92469844	1.760413179	0.062391009	0.290060066	0.905444681	0.095156973	20.76966973	0.176261378	0.162845615	0.933298943	0.411469512	-0.632677029	-0.115987447	-0.0845948	-0.143873841	-0.260040374	-0.015580249	1.126734385	2.143077786	0.604606207	0.118637477	-0.708902766	-0.279769655
0.93867253	13.35831199	3.365730442	0.046890138	0.904088355	0.601821352	0.030840149	4.804905023	0.014192188	0.024620302	0.142387501	0.127686764	-0.599773724	-0.13743276	-0.605665485	-0.131211359	-0.255654278	-0.319876896	1.341708273	-0.23694468	1.17614018	0.281158996	-0.195799949	-0.287046372
1.449522677	64.34921574	0.412057886	0.075566751	0.327843441	0.007944197	0.260895714	4.918874804	2.075421185	0.020119553	5.100234021	0.043210142	-0.229501642	0.532804215	-0.30599371	-0.012627583	-0.169072393	-0.109129985	0.60181394	0.014788626	-0.87184396	0.220493669	0.931924938	-0.019285492
1.665193769	11.44337957	0.491840244	0.032939353	1.494865336	0.087192405	0.215758698	8.352169542	2.375577759	0.060258205	0.458329435	0.236576135	-0.3943981	-0.658000627	-0.617768319	-0.180035839	-0.12460645	-0.208058095	0.043251575	1.269467423	-0.668681709	0.199744224	-0.321204049	0.92791409
0.158059898	46.90215453	0.472902712	0.012788219	3.484014726	0.070335206	2.659367989	0.550568996	2.366973446	0.032906352	0.330598846	0.014535003	0.79225841	-0.013852232	-0.184747139	-0.058958295	0.188192788	-0.112919306	-0.177667687	-0.183830943	-0.078434139	0.331002552	-0.505401206	0.127792409
0.09006707	14.62036345	1.250292801	0.008137958	2.054253052	0.012013176	2.509677509	0.648789233	0.126502573	0.0357457	3.572575305	0.010943539	-0.043836367	-0.642490153	-0.75036875	-0.110865645	0.084180043	-0.048749962	0.821226299	-0.125562043	0.153670612	0.194162542	-0.390157867	-0.17463677
0.922529782	4.722950555	0.025007691	0.027514048	0.183491571	0.061228444	0.598371131	6.090495361	3.04385408	0.035451866	37.9606355	0.001084718	-0.179517911	-0.808893539	-0.186871277	-0.092605188	-0.227022557	-0.21785878	1.311769719	-1.340879278	-0.454417789	0.321552051	4.12891942	0.167685104
0.972381127	13.75388412	1.595945799	0.32106181	6.943421817	0.231156753	0.199244671	1.725011338	0.032639509	0.011998774	0.730932814	0.098898618	-0.741857916	-0.716045261	-0.395291093	2.136965428	0.667074764	-0.243805361	0.994995702	-0.016493105	-2.182869072	0.64701652	0.58466077	-0.154758636
0.041751707	9.567767484	1.440545624	0.106762255	0.726022089	0.41387328	9.619337158	1.878140957	0.101074364	0.01497286	0.526513509	0.019319245	0.992589269	-0.614210973	-0.258594897	0.155758469	-0.11143266	-0.186167915	-0.427645211	0.19149109	0.676463576	-0.110194384	-0.507841102	0.589303539
0.428677403	7.436904991	3.151169544	0.103662081	0.23696958	0.239488471	1.74016113	9.050144875	0.764887286	0.264846057	8.904187062	0.305765402	-0.001912502	-0.640534836	-0.335804239	0.113499118	-0.267303785	-0.19521115	-0.265936693	-0.746492133	-0.395586603	-0.259252522	1.902563405	-0.201940645
4.209996141	9.771212965	2.720426032	0.104437125	11.11373765	0.546018214	0.425655919	2.10343436	0.008903225	0.067558116	15.41828491	0.014381525	-0.175869116	0.647735607	-0.465643774	0.158053686	1.126693995	-0.280297465	-0.138028476	-1.071082871	0.052925195	-0.428959697	1.042938978	0.101359595
0.22791638	7.093623404	1.02917391	0.160046503	1.317767874	0.051346638	1.3350378	13.93838027	2.05992408	0.053833493	4.521992585	0.252289161	-0.175857229	-0.797597617	-0.160153803	-0.074282717	0.535435446	-0.175820461	-0.2623538	0.418000111	-0.249627875	0.293201001	0.136528079	-0.170385807
0.675413162	63.67691979	0.179713947	0.13582639	0.259833366	0.009300523	10.01241263	2.77412584	0.004898495	0.006052524	65.0088369	0.005859255	-0.27964526	-0.158758591	-0.337381079	-0.06077637	-0.076394623	-0.120613853	0.776583682	-0.059180513	1.594238898	0.207329341	1.56510562	0.51522951
0.104341916	8.020627109	10.86854066	0.056384422	0.145126913	0.012594458	2.630951993	0.904006747	7.721051917	0.032830964	9.914806236	0.013347006	0.130463886	-0.770167838	-0.5570408	-0.15950372	-0.262725357	0.025761503	-0.399798514	-1.119160855	0.336706245	-0.270152163	0.024554083	-0.34589715
0.556861406	8.4631503	0.131006012	0.013563263	0.962022864	0.005619066	0.009794334	54.99133213	0.016787277	0.011449902	14.84138838	0.006951951	0.644011885	-0.579208753	-0.38802647	0.00855454	0.214717021	-0.084861056	-1.10024376	0.081001346	1.286018297	0.035503857	1.297491195	-0.209693816
4.704662345	13.70062082	0.002552046	0.092811471	0.631273009	0.727378415	1.460733257	2.991329906	1.668805651	0.040940254	28.55905936	0.01501209	-0.43372671	0.617476407	2.132024789	-0.170974747	-0.229934327	-0.227749606	1.617254468	-0.704214706	-1.067033659	1.452366377	1.513542057	-0.229610367
1.46613661	9.823174306	0.017659865	0.0862236	4.385390428	0.098624298	0.891006867	6.260188535	3.29018763	0.047193148	17.44501601	0.035398105	-0.298868738	-0.312195937	1.296713148	-0.112463761	0.209606895	-0.233245164	-0.021080533	-0.77327562	-0.788760166	0.148515142	0.278542261	-0.414671153
0.389809509	7.499187751	0.560934731	0.00426274	1.571982174	0.189110637	0.150508101	3.663202489	0.004141881	0.006301259	7.490627631	0.00330896	0.18792661	-0.431816345	-0.302623354	-0.066227631	-0.104952301	-0.156982955	-0.517183575	-0.452514908	1.165964096	0.727013118	-0.409499082	-0.020777554
0.069606947	11.05174573	0.586689318	0.087386165	0.578376284	0.272040302	0.633994784	0.377830411	3.87065285	0.12394167	7.080245699	0.006279957	-0.301447518	-0.09335217	-0.074928574	0.41156269	-0.151407134	-0.308696595	0.306341835	0.644159313	-0.547854353	0.323248958	0.101021299	0.449113808
2.750634936	9.565509469	8.959459947	0.136988956	0.742298004	0.092423949	0.339016952	2.404072854	0.130560719	0.743361417	11.11362018	0.02554629	-0.092119111	1.100717789	-0.605346474	-0.138515595	0.073095276	-0.215997704	1.06374201	-0.393313222	1.012967327	1.070667733	0.154624004	-0.122395099
2.080893549	19.01099776	1.181408723	1.096686689	2.336562682	0.091648905	2.077770875	1.764628874	0.013718366	0.008193979	24.87000196	0.053532133	-0.307529978	-0.024389477	-0.65238327	1.239550301	0.058297706	-0.183518153	3.377381969	-0.470945035	0.898540674	-0.226855252	0.875879823	0.029560718
0.026201595	8.939061148	1.428524433	0.094555319	0.675644255	0.463476071	0.871372945	10.86972849	0.907176056	0.040856329	12.25009725	0.001778706	0.751085619	-0.186111704	-0.539294527	-0.19520179	-0.133805087	-0.217470819	0.995574659	-0.285923293	-0.142871552	-0.112005118	0.330367915	-0.223999289
0.234676368	25.62601344	1.052935893	0.011625654	1.209843054	0.220306142	3.913515768	14.37141348	0.060249219	0.040008819	4.145258143	0.003824623	0.013220929	0.026734719	-0.106666247	-0.137466495	-0.134932285	-0.170053707	-0.59240852	-0.400469226	-0.995078106	0.050593625	0.598465842	-0.610749269
0.257572893	271.8070305	0.326227604	0.048246464	2.030032939	0.236388297	5.088786798	1.46300708	0.655210199	0.008307615	10.53050831	0.073369852	-0.086618399	2.261534604	-0.768691736	-0.1721792	-0.027912214	-0.229010395	-0.537706283	0.164679593	0.36530783	-0.099042761	0.411840403	-0.275059006
0.770878868	103.5005108	4.880131861	0.052509204	0.421817477	0.154233676	4.880220616	10.49855285	0.087796326	0.02864372	2.012450655	0.007884949	-0.21363326	0.25533566	-0.62281396	3.549726066	-0.22039477	-0.214090494	-0.832886533	-1.009779304	0.734247866	-0.316520091	-0.342554821	-0.037996398
8.580561324	6.215576071	0.136888701	0.011625654	0.363301686	0.464832397	0.150698325	8.110929125	0.812115657	0.018367162	0.201290803	0.004888666	-0.59928152	-0.952157911	-0.732508262	-0.043296883	-0.182867517	-0.299960615	0.624278674	-0.148281344	-0.279436417	0.055089334	-0.501160779	-0.217374705
0.835212954	18.24589981	0.004463635	0.12923852	0.171284635	0.013175741	0.12208414	3.06552247	0.01406181	0.196631203	0.725793287	0.004712061	-0.058952967	-0.201638046	0.573818368	0.469935186	-0.205708171	-0.104911808	1.929720108	0.916468192	0.7285048	-0.290806402	-0.272004076	0.688246225
1.117810233	15.47652163	0.018710749	0.120325518	0.66808758	0.285216043	0.139180924	0.267980025	0.192994956	0.008919607	0.518383673	0.005939111	-0.451434316	-0.276954902	-0.393933174	-0.125825125	-0.217792307	-0.054091748	2.361378462	0.344109239	-1.106868679	-0.249793799	-0.39921646	1.334936205
1.126045353	30.792782	0.051077885	0.010269328	0.204417748	2.636892075	1.958354473	4.150178066	3.022358504	0.099693253	9.005481832	0.016499071	-0.338273385	-0.748249658	0.343927227	-0.128003715	-0.276789297	-0.12182846	0.821920188	-0.327936022	0.004830781	-0.022059679	0.141533101	0.172526141
0.006029916	22.11503658	2.305126559	0.297229219	1.706452238	0.167021895	0.112719189	6.50790949	1.442164726	0.032990769	0.835691729	0.150334843	-0.935929482	2.423126976	-0.094142504	0.650576417	-0.109455184	-0.268003081	0.463162569	-0.744348864	-0.316119889	0.720242299	-0.389111277	-0.459704608
2.855736089	10.82636315	2.956556202	0.064522379	0.363882968	0.303235807	0.019856958	2.776447779	0.025579165	0.093731817	5.876211609	0.007795237	-0.625935319	0.010254794	-0.354093031	-0.145932806	0.150155015	-0.231957371	0.815418329	-0.349604437	1.058599505	0.340425025	-0.153677669	0.802986999
9.703871337	6.581326398	0.232025061	0.074985468	2.038364658	0.008331719	0.857621892	1.542017778	0.086780164	0.027943236	17.54835725	0.012379441	-0.429665998	-0.602231995	0.099799961	-0.185463266	0.116770747	-0.112567148	-0.716960683	-0.131897572	0.895851756	-0.07941166	0.603172032	0.093732566
0.064338125	7.961622598	0.308822721	0.105405929	2.832978105	2.383065297	0.559659273	2.483953428	7.193171398	0.014577956	1.027816106	0.003277339	0.755329381	0.168828443	-0.286991592	-0.159519419	0.086298646	-0.21845775	-0.095868404	-0.419181485	-0.547301915	0.225553049	-0.747359411	0.927069899
0.040130437	25.18435889	1.00101372	0.116062779	2.033133114	0.614609572	10.43800617	18.61546138	0.0001731	0.036163053	1.125727896	0.036802513	-0.117823044	-0.234957231	-0.14225021	-0.201631529	1.147493673	-0.212070377	-0.550237591	0.790320725	-0.663311919	-0.334701584	-0.498719916	-0.285119357
4.254748632	12.19022697	0.107003551	0.048052703	6.385196667	1.121294323	0.500574008	3.09353337	1.381399748	0.048658321	65.48394402	0.034339248	-0.072918831	0.107364164	0.174184486	1.019706767	0.796412518	-0.084670751	0.192636043	-0.581162355	-0.353953052	0.461519641	4.06373487	0.297200369
0.649811616	16.50736707	0.036563166	0.041271071	0.258089518	0.087192405	0.79187274	8.242167825	0.511234946	0.004800047	0.166548956	0.010363824	-0.338202256	0.875666743	1.110446841	-0.110228991	-0.2376288	-0.201809452	0.519881196	0.254017986	-0.95517116	-0.263711382	-0.120431622	-0.451534481
0.005255532	147.4559227	2.198176798	0.008331719	3.020732416	0.142608022	1.058411324	4.219232909	1.700012977	0.014909164	0.235067251	0.003899336	-0.962541554	0.036144746	-0.444711436	-0.112567148	0.078940714	-0.096628593	0.879312658	-0.735826309	-0.319883552	-0.076586941	-0.403139082	-0.237311945
0.270209613	12.2609318	0.015481475	0.020151134	1.461925983	0.001743848	0.237107198	13.19567846	1.755167678	0.017974775	0.423907394	0.00293799	0.200793418	0.528063621	1.653742514	-0.183150261	-0.131996468	-0.00865679	0.639173658	0.062881879	-0.237120823	-0.290562341	-0.448557259	-0.105639069
1.48554116	21.9876081	2.889899305	0.026351482	1.510559969	0.175741135	0.018907581	11.51489504	1.423498666	0.47061227	2.04734925	0.005305462	-0.844799101	0.641125309	-0.264169158	-0.083340417	0.167477507	-0.215188773	1.945503288	0.404676538	-0.248289914	0.579426396	0.360133502	2.096399057
1.137811874	8.62815287	1.047331434	0.018988568	0.264677388	0.162952916	0.174048702	3.334315631	2.695660848	0.070552522	1.823904796	0.00352504	-0.52580624	-0.026175263	0.48832841	-0.14814968	-0.039749871	-0.271409741	-0.131588861	-0.248422752	-0.904098277	0.384881246	0.743876886	0.227933541
0.009390831	15.12676999	0.029720031	0.102887037	1.063359814	0.035458245	0.316014811	11.40981224	0.361824634	0.016110863	0.850976078	0.002099238	-0.836170559	-0.124137901	-0.836071935	-0.143916513	-0.158184338	0.000406038	0.443794502	0.113854098	2.328753656	0.124227251	1.249801374	-0.57980455
0.068230843	18.73613521	2.623512371	0.012013176	3.355745011	0.112381321	0.012157414	3.083353503	1.409959669	0.03569702	1.272343833	0.021098363	0.353147981	-0.29763282	-0.368237746	0.037079589	0.012301612	-0.260411417	-1.72082521	-0.635821596	1.585675389	0.398951004	-0.395887452	-0.307940781
0.023367497	99.02458082	4.66286335	0.076148033	2.589808177	0.047277659	0.147307316	1.936393419	1.21436799	0.002494483	7.672001726	0.031549585	0.115487631	-0.107161686	-0.518633737	0.393354636	0.082423671	-0.190733991	3.050675162	0.165296182	-0.791597175	-0.139451139	1.521687575	0.185655285
0.355366787	5.013109824	0.766281882	0.013175741	15.2408448	0.041658593	0.021447084	8.39973429	1.886297788	0.045913937	0.312116452	0.013978844	0.407692135	-0.246005038	-0.300944634	-0.147282232	1.246448841	-0.245049538	0.702748964	0.06655004	-0.703657102	-0.095235142	-0.361817871	0.589458029
0.084794792	24.90188168	3.05444717	0.047858942	4.833171866	0.320286766	0.30411875	23.58543606	1.758135088	0.019360526	1.978561159	0.026322945	1.980383784	-0.118665242	-0.537841935	-0.193297984	0.146678554	-0.289091362	0.774455723	-0.180823567	-0.614896154	0.531235435	0.194673282	-0.501494972
0.249490675	10.81522531	3.491112535	0.101724472	0.497384228	0.0302267	2.705798902	4.748713715	0.780490594	0.003800713	3.078742546	0.109456159	0.088246022	-0.673260551	-0.702320766	-0.277539628	-0.273153254	-0.14818289	-0.159934695	-0.3302628	0.130338312	-0.303316635	1.649724309	-0.224212166
0.778060097	17.19011752	1.469631602	0.110056191	7.036427049	0.156752567	1.730800407	5.240046158	0.040476034	0.152717783	4.982843507	0.329857299	-0.348210935	-0.538380102	0.249611324	-0.149775583	0.825847245	-0.282572014	0.987965174	-1.023888558	-1.324241621	0.120054163	2.229109464	-0.443091358
0.00232018	19.4777504	0.012407793	0.016857198	2.867273784	1.611703158	0.881235146	42.24957776	0.030146817	0.399962647	0.841962384	0.004774357	0.498300545	-0.23312607	1.398357921	-0.008023002	0.017609744	-0.123903937	1.414297896	0.415027555	0.860428632	-0.142022136	-0.261655552	-0.177959972
3.312062784	115.5307591	7.164416386	0.003487696	0.464251114	0.6293354	17.36166842	0.437344348	0.626424438	0.062453756	0.355087498	0.001780601	-0.469939249	0.305532388	-0.301530936	-0.052998247	-0.224251748	-0.272726031	0.164249629	-1.435579395	-0.353512968	-0.480282442	-0.481710352	-0.792684383
1.795007772	29.070229	0.780646318	0.164115481	0.338887812	0.001550087	0.211440371	1.335332692	3.769995602	0.008575747	5.116162668	0.001742238	-0.322520034	1.214632521	-0.705579266	0.759989445	-0.177302026	-0.001270695	0.58425859	-0.007634636	-0.23493423	-0.113900996	-0.170425885	-0.257382181
0.755551626	10.53047187	0.002847379	0.226894013	6.713815152	0.000775044	0.019872961	12.86193713	0.629643751	0.425510082	0.231433436	0.001810882	-0.514864675	-0.580696937	0.293418261	0.237346716	0.551198033	0.041667776	2.407451789	-0.827443275	-0.494337886	0.517777797	-0.124380131	-0.208550184
1.195365276	7.779348545	0.160185214	0.004068979	13.46308855	0.07111025	0.22242446	0.731188253	4.523654165	0.185968826	0.522670601	0.007679571	0.450772345	-0.14830068	0.249688374	0.068616714	1.155645666	-0.230241598	0.602840469	0.288273577	-0.829764592	0.113565169	-0.564242705	0.242293793
0.016754948	16.40065872	0.079662726	0.079054447	2.058322031	0.022670025	0.31303124	7.863210803	0.003439469	0.019159056	1.520174618	0.005803183	0.435546613	0.934584517	0.199392133	0.135026091	-0.170336832	-0.073017291	-0.27444908	-0.65461315	-1.142626167	0.046418238	-0.464116626	1.842301419
0.182315241	8.962913058	1.164999617	0.1164503	2.137182717	0.275721759	22.74842839	0.556167712	0.020422822	0.063009365	0.308657814	0.912831797	0.271543224	-0.514815069	-0.646889872	-0.033429068	0.147862657	-0.258227863	0.719139049	-0.173401199	1.171000408	-0.35224771	0.109922475	0.290859707
0.128230546	9.537501654	1.184865637	0.051927921	0.522766906	0.028676613	3.176162455	2.886358899	0.742598521	0.053384238	0.922797654	0.005865601	0.184267119	0.379430846	-0.571400191	0.323241887	-0.099723282	-0.046847046	0.386861164	-1.099771222	0.058075763	-0.440264068	1.053528777	-0.059461846
0.088140846	36.27481387	0.014762369	0.004068979	0.238132145	0.510172447	0.112023277	8.061930619	2.652102514	0.615722037	1.323787816	0.00315526	0.526043413	-0.505424217	-0.772415738	0.068616714	-0.179820429	-0.212528057	0.979989019	-1.119444492	-0.552753617	2.43221924	-0.749769285	-0.047254399
1.254082338	4.417855904	0.496383106	0.000775044	0.17884131	0.089323774	3.605789511	1.113967831	0.022878747	0.00987675	1.949826908	0.005815085	-0.67933677	0.342739248	-0.256377175	0.041667776	-0.094124967	-0.179883581	-0.145409557	0.004800472	1.955861168	0.153440787	-0.085100858	-0.525654814
0.040387142	35.96394336	0.225568102	0.081573339	1.073047859	0.214105793	1.835810216	11.84592665	1.043337091	0.008455428	13.08457547	0.02261843	0.635757646	0.432129182	-0.121670526	-0.205419126	-0.21554573	-0.198671001	0.416452114	-0.376375914	0.053116105	-0.402481489	0.992441319	0.480451217
0.099235631	13.68177132	0.417007071	0.556868824	7.378608797	0.29529161	0.375863774	5.393421156	1.4216054	0.079471812	1.072510597	0.003013647	0.771882464	-0.29734879	-0.201344396	3.319423163	0.423437578	-0.23837254	0.200007565	-0.387990492	-0.720424331	-0.497709823	0.368539066	-0.088058754
0.734270095	35.43850483	1.287856247	0.128075954	0.379190079	0.481108312	0.923297842	7.380965949	0.443386197	0.021912072	1.822289242	0.003000977	-0.448256103	0.354121078	-0.37522059	0.240105915	-0.199905028	-0.203951802	0.447170562	-0.963660831	0.429647487	0.011792759	0.64089748	0.654381296
2.087952173	9.575891986	0.378509322	1.215655881	3.291416392	0.190079442	4.473781328	8.493055181	0.494944679	0.105367156	2.063949521	0.00876061	0.092929904	-0.721337065	-0.33674515	1.310760192	0.199467882	-0.223723916	-0.114770357	0.043957454	-1.686060842	-0.05360683	0.314490522	-0.310485359
1.052090501	13.02781095	0.043398572	0.141251695	42.58690176	1.71342763	1.942558907	3.62624868	0.00192863	0.087675317	1.198566638	0.181715195	-0.010189527	1.629659187	1.177451844	-0.053072791	1.864695771	-0.121816511	0.939987658	-0.447165131	0.480226826	1.281738792	0.441006101	-0.234998022
1.380517972	30.48249773	0.551178993	0.098043015	1.788219337	0.058903313	0.004726177	1.804556104	2.028008861	0.165919801	1.785188911	0.111140199	-0.184144089	-0.362192881	-0.217585479	-0.01696254	1.04079134	-0.199199409	-1.809777909	-0.225706991	0.051319745	0.041765768	0.271424174	-0.045458695
2.814476065	51.85263888	0.815609062	0.022863786	1.01937609	0.009300523	11.78061068	3.803478865	0.822123774	0.141925398	8.132213431	0.018915299	-0.099951309	-0.516425746	-0.097273588	0.719514106	-0.078304031	0.297805625	-0.266631367	-1.023082295	0.318135892	0.045867472	1.359026207	0.340524636
0.056276398	4.32522989	0.229952366	0.085061035	0.940127882	0.416585933	1.77432285	2.133667434	1.513977427	0.088891858	0.468850539	0.0086813	0.342775996	-0.593682753	0.152750548	0.297896221	-0.085867587	-0.125670078	0.878358451	-1.332213857	-0.430582476	-0.007413535	0.222666236	-0.737536117
2.228011111	152.2255512	0.928812075	0.369695795	1.24142608	0.062391009	0.752523348	1.9809754	5.04523955	0.026433004	4.545312611	0.02031748	1.058308193	1.060979242	-0.088871622	1.288201674	-0.059643863	-0.213433619	2.736278676	-0.448613247	-0.77722096	-0.296950944	-0.339215026	-0.270072025
0.09277638	6.123022595	0.317484961	0.136213912	1.623522573	0.917845379	6.585174508	0.440282591	2.796729106	0.014518125	2.603176016	0.185058239	0.204747256	-0.791736235	-0.222217826	3.11692481	-0.034414774	-0.129600676	0.085139317	0.372067741	-0.363085088	0.303278402	-0.43647357	-0.675961129
1.090664573	19.30053598	0.586406609	0.114706452	1.668862624	0.316217787	2.163316874	6.350428315	0.448238487	0.02029106	1.122401007	0.000858378	-0.359445813	-0.845778785	-0.245854816	-0.012639323	0.448417319	-0.224182743	-0.175342465	-0.428858085	-0.809535173	0.458038485	-0.42424916	-0.116662118
1.346357277	10.60931781	1.439647432	0.002518892	3.509591165	0.002712653	11.32792519	2.943841675	0.004077181	0.011227444	4.454334822	0.000883333	0.929610913	-0.512689454	-0.979829942	-0.031962934	0.260425017	-0.036714294	0.21195769	-0.524735421	0.61616597	1.014419594	0.850000732	-0.081843011
0.807163205	13.96469288	0.865767083	0.007556675	5.128850998	0.553187367	0.067878493	29.42343783	1.039718663	0.024095414	1.867485038	0.003625451	-0.576210108	-0.008484461	-0.353639313	0.10236549	0.869141698	-0.204616564	0.373684476	-0.935489491	-0.801893961	0.234888111	-0.492616581	-0.660479055
0.517925595	12.50467853	0.346219384	0.123038171	2.05386553	0.128657237	3.745852567	5.094550585	0.533677644	0.045028006	7.119146373	0.024346985	-0.352112568	-0.262237217	-0.023276562	-0.205324705	0.045935551	-0.139685534	0.12258466	-0.66728972	1.781878176	-0.44318497	0.062137395	-0.513235028
2.043074504	15.91230105	0.096643849	0.031970548	4.368920752	0.028482852	0.02414655	4.026129977	1.650215416	0.020543771	0.20532244	0.041768637	-0.388965086	0.137282778	0.069843177	0.1082949	1.313526493	0.139893847	1.78491181	0.747824353	0.333393923	-0.07874838	-0.5767035	-0.090117183
2.551745286	17.99615969	0.63491417	0.073629142	7.042239876	0.104243364	5.462155969	9.529924429	0.35839594	0.007700881	3.229475622	0.007180277	-0.691294591	0.381526737	-0.000693116	-0.16511368	0.665819039	-0.190184191	0.440319185	-0.758350649	-0.251555366	0.092962123	0.646754381	0.063359409
0.369004349	5.446125858	1.135834756	0.026932765	0.734353807	0.478783182	0.007428058	2.888328506	1.229829482	0.066830873	0.495893383	0.003392014	-0.378224553	-0.381627599	-0.5316245	0.376932786	-0.076679921	-0.208563138	1.13525221	-0.908729883	-0.56777162	-0.259994511	-0.824446226	0.330099638
1.772083025	22.01996958	1.922880406	0.012788219	5.793450882	1.106762255	0.108460434	5.5223437	1.748815107	0.068787129	2.310445375	0.018803463	-0.496239219	-0.562996598	0.305302613	-0.017827295	0.227973707	-0.22730083	3.718631046	2.251670815	-0.30894273	-0.308312125	0.163115554	0.297104431
2.724831498	13.78251492	0.585405234	0.070335206	0.318736679	4.691338888	3.334583433	0.289021781	0.013953583	0.015589962	1.232722486	0.000984142	-0.496275969	0.438317065	-0.490522629	-0.08388064	-0.144175227	0.218818068	3.03492833	0.546656654	-0.05015572	-0.158835159	-0.446655083	0.04945922
0.38651858	8.194416682	0.15008095	0.099980624	5.143383065	0.949815927	0.390983676	1.656025857	1.897508115	0.001691286	0.420490378	0.033783854	1.812762448	-0.56222489	0.63614913	0.526927996	0.392941949	-0.198312352	0.71351942	-1.606871847	-1.324877423	-0.04770031	-0.674491847	-0.342905996
0.037945151	4.471847595	2.77902157	0.229025383	1.170703352	0.397209843	0.027584098	9.374055834	0.332413324	0.017705998	3.737124096	0.015050376	0.61189954	-0.799763343	-0.443835733	0.17844336	-0.01484308	-0.194401133	0.284002151	0.64282882	3.245402169	-0.37111238	-0.664117807	-0.444294216
0.750692833	6.628330071	0.134018104	0.120131757	1.276496803	1.167603178	21.58727655	6.890117008	0.035647792	0.037068934	0.250509166	0.213005026	-0.211602839	-0.736430455	0.355939252	0.046438941	-0.052421715	-0.133902719	0.369041464	-1.320592636	1.21798488	0.84660775	-0.526352529	0.03669846
0.04575802	100.8644413	2.257871525	0.021313699	2.778725053	0.982561519	6.121503986	0.921900234	0.316780514	0.045517971	3.218165793	0.403991694	0.51001895	0.033452656	-0.594776076	2.576495574	0.177150865	-0.106589	0.171720433	0.446714942	-0.388902497	0.447717713	-0.090988714	-0.600106663
0.223806512	43.6570029	3.368306038	0.055221856	0.345669444	0.075760512	2.90869601	14.35538945	1.192464607	0.014024393	8.021889077	0.035104318	0.039123734	-0.680950227	-0.375243186	-0.069013766	-0.25477248	-0.14642525	0.372399921	0.949644325	-0.845707474	0.963053437	-0.458624081	0.228080695
9.693950043	8.95150125	0.235684158	0.005037783	3.483045921	1.139895369	0.758901228	25.74853406	5.827666958	0.041460116	0.303968023	0.011320478	-0.095876472	-0.757462621	0.140055466	1.084136156	0.292734555	-0.126184532	0.792578905	-1.213190736	-0.536570685	0.077518863	-0.395024537	-0.132038779
16.55497264	5.559264932	0.462976986	0.013950785	1.430149196	0.121294323	0.57383446	25.9547833	1.668137387	0.017167393	0.746244824	0.109387659	0.932931267	-0.935129606	-0.131281085	0.466604532	-0.190233621	-0.092519354	3.034488713	-0.41710443	0.002945156	-0.118439874	-0.772494489	-0.049232381
47.15380411	6.13759751	1.078365538	0.064134858	1.718852935	0.490021314	0.403629149	1.519717105	4.653094869	0.203673942	1.520014249	0.012663326	0.628656643	0.188886747	-0.479059979	0.880953144	-0.144717371	-0.264943673	-0.660532542	-0.358786846	-0.725918572	1.743631189	-0.592425208	0.645022037
1.492094073	48.62665177	5.39169925	0.116837822	2.29529161	0.041077311	8.1583991	2.661577145	3.055192263	14.67187168	0.26835362	0.015956421	-0.34410624	-0.489771838	-0.78498254	0.067454673	0.00890684	-0.187986691	-0.181491576	-0.590933653	-0.638590085	3.722880625	-0.100605661	0.018268023
1.825850698	9.501188055	1.075099951	0.091842666	1.263127301	2.087579926	0.293528802	0.886350018	1.642741004	0.483942931	27.45730788	0.007072904	-0.008138018	-0.769394518	-0.182784275	-0.045337684	-0.0971911	-0.109371841	0.586476162	-0.351357328	-0.866312162	3.358372699	1.056183268	0.7532554
1.048371877	45.36197083	2.761529363	0.048827747	0.390234451	0.406704127	0.016830729	6.324889004	0.764797333	0.012420669	15.29862287	0.016963212	-0.436701917	-0.400290313	-0.388897208	1.433368783	0.006765211	-0.276921113	0.657484788	-0.525796799	-1.033607119	0.617422597	2.917590663	0.418753062
0.046652959	20.01084956	0.687931703	0.093198992	7.299941872	0.244138733	0.023040203	2.888652818	0.002974493	0.014308844	6.149577109	0.023318684	1.301458786	-0.729588598	-0.221064595	-0.218929502	0.447017383	-0.208610877	0.868740272	-1.088010671	0.329704702	-0.270126736	0.187532554	-0.368505031
12.4587268	45.71353106	0.040769022	0.052315443	4.034876962	0.304979655	0.32695932	13.75894385	1.904862609	0.023289496	0.104925001	0.039710305	0.511059417	1.409634935	1.383179969	-0.222740471	0.218837838	-0.247957782	0.787649235	-0.746741559	-0.359026122	0.540823619	-0.391015255	0.229005067
0.598282779	29.57180805	0.014718015	0.051152877	0.347800814	0.162759155	0.02138405	11.87680518	3.018081119	22.16927596	6.595866731	0.008188872	-0.263140588	-0.300607884	0.981041922	-0.132867448	-0.193838229	-0.162307073	1.283408579	-0.157483594	0.531223644	3.004666282	0.128724844	-0.27001091
6.533401104	18.59691475	0.384482484	0.110249952	0.925402054	0.012788219	0.002858442	2.850977283	0.492480379	0.037463652	2.777045639	0.018374832	-0.132455975	-0.314882591	-0.339563214	-0.127208273	-0.241499099	-0.101296432	-1.58069789	-0.418261791	0.396001258	0.165481073	0.419978166	-0.070368977
1.975539625	6.596215123	0.120539798	0.01511335	1.21759349	0.158302655	0.096332204	1.321125976	5.038628965	0.286250783	3.615855437	0.182060429	-0.480099078	-0.544897454	-0.261356599	-0.085166038	-0.122239179	-0.224979731	2.960057952	0.437746472	-0.370652911	-0.121013384	0.323844624	-0.099662801
0.893944905	29.68746458	0.725236607	0.072466576	4.109668669	0.245301298	3.42990835	1.110157935	0.009447714	0.268648756	0.936571819	0.077795043	-0.047363048	-0.425196598	-0.041706647	0.295974293	0.105026263	-0.238361705	-0.05151272	-0.030979879	0.06263388	-0.187091373	-0.56985351	0.120100798
0.116758002	57.31474576	0.001282178	0.095524123	0.215074598	0.97190467	5.789334443	15.47307623	0.001046905	0.343985713	8.939794403	0.08655724	0.275225399	-0.385294177	1.270431336	-0.20468968	-0.182633761	-0.152246741	0.764550707	-0.791599193	0.14334875	-0.007993818	-0.205727452	-0.273242638
34.79945518	18.66981114	2.079163977	0.044758768	0.755086224	0.457469483	4.889114131	3.023135153	0.112985023	0.524510305	11.33217075	0.111622761	0.678604657	-0.39308146	-0.568796427	-0.191593195	-0.13613399	-0.292959958	-0.326937575	-0.550766129	-0.566774086	-0.248734382	1.023474779	-0.296721841
0.159219765	6.705125969	2.341558371	0.004650262	5.033714396	0.011819415	1.016845696	4.615371985	0.000285285	0.01152366	1.590206364	0.005555349	-0.054738078	-0.441818788	-0.556118853	-0.072038788	0.349866946	-0.138746596	0.410825092	0.457757718	-0.182554006	-0.056126563	-0.363707527	0.555544796
2.93924793	189.53416	1.457339607	0.013369502	3.588839372	0.000775044	4.420714735	2.284774677	0.013032013	0.762924527	10.09335637	0.053782405	1.144961218	0.33740285	-0.520101148	-0.066075397	0.04253277	0.041667776	0.732680174	-0.315234669	0.712597799	1.440905295	2.691588062	-0.369517843
0.177834104	6.924618345	0.289249869	0.054059291	0.880062003	0.004844022	1.038385453	2.888942174	0.001959289	0.033870866	0.931212075	0.000480053	0.435050502	-0.789526574	-0.171435955	0.348771775	0.002276008	-0.074782535	1.000600091	-0.716591377	-1.711616093	1.221430271	0.308192869	-0.822757454
0.43714409	21.53638707	0.032994216	0.180197636	5.893043984	1.04088355	3.449215604	3.196061327	3.685054776	0.701995916	0.15612592	0.005269211	-0.44791328	-0.294190921	0.092287997	1.210737341	0.46967896	-0.114484211	0.594511333	-1.082561959	-0.756497854	2.041069407	-0.280994991	-0.291655964
0.848981488	8.931108859	2.652227913	0.030420461	2.748885875	0.003681457	0.2303388	1.625302349	2.775537486	5.389122528	0.623389664	0.036553677	-0.109502773	0.294191349	-0.543431879	0.717680573	0.173933138	-0.056540779	0.786983611	0.789532768	-0.09258363	1.85871749	0.06370964	-0.022813665
0.031267047	269.9527505	4.192768697	0.060065879	1.438287154	0.108506103	2.059037629	0.294439404	2.221834747	0.022084807	0.123035828	0.019468122	0.449556488	0.543799829	-0.766622828	-0.185733912	0.002195679	-0.252171028	2.365791929	0.264864538	0.560374755	0.478362515	-0.521994502	0.06915088
0.153179292	89.01703777	0.947699531	0.287928696	1.889750048	0.962022864	0.147846302	4.44127839	3.649502932	14.41463299	0.223632957	0.008459686	0.261145757	0.090110312	-0.457335648	0.788857164	0.068215613	-0.211690623	0.295078479	-1.045646452	-0.69655122	2.004928179	-0.521414035	-0.380703995
4.654765632	112.5622511	0.446136579	0.112381321	93.30207324	0.740554156	0.001307498	4.174554476	0.307613409	1.359337186	0.380580614	0.04648097	-0.212474241	0.098865245	-0.145292979	0.74105985	3.003893476	-0.060788455	-1.551398426	-0.442244269	0.523946611	1.974183333	-0.56124503	-0.316799413
0.022217827	6.703594453	0.160634412	0.009106762	0.66169347	0.047665181	5.290736674	4.101793828	8.300825366	0.66746447	0.317069131	0.009627567	0.290609179	-0.188069821	0.51357307	-0.058399446	-0.056576769	-0.204115606	-0.267856136	-1.157484244	-0.321874539	1.71575031	-0.229233651	0.984619218
3.462230112	7.731559248	1.437526582	0.016663437	1.869986437	0.015888394	0.353813608	2.489978054	7.164555778	0.040493211	6.317363344	0.005662741	-0.405805322	-0.527193941	-0.48457145	0.193860663	-0.197528212	-0.026178315	0.817470181	-0.544348641	-1.148978499	-0.185265374	-0.729885887	-0.813831288
4.994058211	137.1614723	0.384606481	0.041077311	0.712458826	0.001743848	1.543809558	2.741746063	0.000439063	0.802353895	1.245130672	0.001987914	-0.625917957	0.47059115	0.212367558	-0.17452181	-0.122667772	-0.00865679	0.614887084	-0.534457391	-1.361391425	0.092145756	-0.57907817	-0.087839362
0.246822903	90.66926387	1.869928623	0.057934509	1.385584189	1.200542531	3.411398888	9.575692207	1.723291611	0.025969745	1.789258524	0.004726196	0.66659889	-0.198250593	-0.365829695	-0.243407617	-0.190812433	-0.227774428	0.146469199	-1.389573828	0.136009551	-0.281794186	-0.399313661	0.124373709
0.955084846	20.1635229	1.778476704	0.105212168	0.30827359	0.171865917	0.012603476	1.906931932	0.006222695	0.80063739	25.3687651	0.003297225	-0.096878296	-0.674349288	-0.406654346	-0.272563069	-0.141461108	-0.177206354	0.962028366	-0.036973978	0.203988312	1.17207956	2.163177516	0.068743955
0.311028508	30.08299079	0.392891498	0.067235032	1.730284829	1.171865917	0.304534655	4.224440877	6.294929056	2.326163003	2.347449607	0.004782102	0.270086289	0.000864521	-0.049353455	-0.104289186	-0.073856193	-0.207408121	0.639695422	-0.16753959	-0.799769075	0.524779104	1.710162967	0.436754118
0.240827318	4.474438997	0.000178071	0.004650262	5.471420267	0.000581283	8.241731311	1.350063	3.298078452	0.416586385	0.846113537	0.068025009	-0.496065115	-0.866432227	-0.475985681	-0.072038788	1.129236626	0.059303964	0.781800292	-1.444228233	-0.743366815	-0.019558537	0.507363357	0.138160596
1.154977379	12.39854036	0.990149401	0.019957373	2.192598334	0.409804301	6.346197477	0.564932852	5.168162302	1.27865333	0.531716046	0.033733735	-0.118145898	1.113972427	-0.17625841	0.148353824	0.041606881	-0.2371425	0.493397641	-0.375881454	-1.042549123	1.178621906	-0.324810494	1.049838061
0.310670877	20.57115097	0.133387962	0.377833753	0.223406317	0.000193761	5.405228206	13.52381208	3.610639432	0.108496145	0.417111623	0.008045242	0.296734542	-0.460799993	0.372390936	1.049370975	-0.10442104	0.126144831	0.191224295	-0.749770649	-0.528088771	0.521587583	0.532387608	0.311816613
2.191894152	8.968854479	1.290183896	0.110831234	0.651811664	0.157915133	0.569734358	2.727957636	1.022721251	0.090047554	6.476215459	0.000691582	-0.180736555	-0.139206606	-0.216736055	-0.115912027	-0.017675793	-0.084000028	0.688166213	-0.148020721	0.167547768	0.077033917	0.717106438	-0.379179379
2.970146201	47.00754787	2.221663706	0.042627398	2.884130982	0.378027514	0.046241625	5.922858619	6.855170884	0.171729152	0.988433584	0.037719161	-0.212359211	2.771063634	-0.489217415	1.278509167	0.059040512	-0.21662456	2.305308331	-0.864576759	-0.635499088	0.564010021	-0.661315986	0.405726443
11.58213502	7.56733462	0.987863027	0.033908157	0.918426661	0.287347413	2.95075811	4.479764764	0.00087749	6.018451167	0.290513406	0.050961259	2.128174045	0.049590067	-0.489947819	0.20323094	0.84191188	-0.279635905	-0.599362877	-0.906844195	0.499085196	3.60000426	-0.911973332	-0.334567373
2.584385428	11.28559303	2.222977324	0.005231544	0.55396241	0.470645224	1.272542876	6.400977223	2.60193267	0.014207777	5.081227499	0.375384954	-0.60118429	-0.489219587	-0.416288641	-0.079987662	0.697159334	-0.248060141	1.343893289	-0.731621609	-0.824117162	2.796049907	0.401556692	-0.28899374
3.011630438	5.117849547	1.642222648	0.094555319	67.3572951	0.313505135	0.111194175	0.772633173	0.343916418	6.349369066	0.140750095	0.08625576	-0.168511658	-0.75376706	-0.040264044	-0.166960206	2.399547475	-0.203958607	0.65758504	-1.463525913	-0.566252621	2.605886144	-0.684139222	-0.326125675
0.026020714	27.02969434	1.502937151	0.000581283	23.48304592	0.796357295	0.362443346	2.245113098	0.566650101	0.285748895	2.754804912	0.322600511	-0.747450471	-0.414943669	-0.295431488	0.059303964	1.317070423	-0.268427977	0.61187624	-0.767879597	-0.021017664	0.013571085	-0.385579739	-0.101844647
2.738955273	150.4227744	1.89114825	0.083123426	53.67351289	0.069172641	5.585350322	2.535576179	8.577295841	0.039254177	4.989140546	0.053374837	1.771995062	0.268609665	-0.490387679	0.138304219	2.148975266	-0.222926102	1.183389408	-1.516591494	0.199038163	0.275350627	0.363896239	-0.225259192
1.188197612	8.905476316	2.25275682	0.055028095	0.66169347	0.128075954	0.458594492	10.54660532	1.014253019	0.924139667	0.276498532	0.007564725	0.253075322	-0.663151884	-0.351523527	-0.192349755	-0.258450392	-0.022208572	0.36154628	-0.970294658	-0.414596872	2.006942099	-0.396188911	-0.091506043
3.267767081	5.430691303	0.044906476	0.127300911	0.786087967	0.166246851	1.894023066	8.811765543	7.323661608	0.007257122	0.464418625	0.002193266	-0.373208751	-0.980314059	0.495089806	0.993060363	-0.115518695	-0.138159562	0.053133776	-0.116463548	-0.701899915	0.156011832	0.047304577	0.218852603
1.8316828	108.2059554	6.514534625	0.005231544	4.038558419	0.069172641	0.399922806	1.711169271	0.113897939	0.545222433	0.409391616	0.014235908	-0.734644053	0.118020369	-0.968364274	0.296141032	0.044667555	-0.167629342	1.028192802	0.299571016	0.901956859	2.135041016	-0.329999854	-0.212471423
1.002548481	27.35629749	0.222930734	0.07324162	10.37143964	0.070335206	0.035903132	1.531310173	1.045615754	0.034982255	0.164245322	0.238698075	-0.162713013	-0.229527436	0.226780818	0.077451821	0.906021521	-0.21154691	3.408123715	-0.417595294	1.004647603	-0.406965883	-0.371123316	-0.054286002
2.107296303	15.93197905	0.365195056	0.018794807	0.243363689	0.012013176	0.123424357	4.7247361	2.373702977	0.036066066	1.316537547	0.003916541	-0.247742423	-0.432254759	0.147088597	0.171480621	-0.186841266	0.118088381	1.421803122	-1.421791927	-0.657027576	-0.275160967	1.370519955	-0.192473407
0.591841892	5.77140037	0.049275987	0.010656849	2.251695408	0.64231738	0.008324812	2.966826776	2.215796441	0.746981633	1.984563566	0.017599	-0.20019192	-0.381258367	0.297176238	-0.028466956	0.062688405	-0.154411113	0.714250742	-1.17566312	0.268676302	0.650840273	1.126349451	-0.124683714
0.056845297	91.10240922	0.166042298	0.078666925	0.238907189	0.00213137	0.10524	1.598482311	4.92745025	0.234668366	7.270500341	0.000998288	0.934275847	-0.015003358	0.15282518	1.090321261	-0.266660034	-0.021323834	0.574915013	-0.325032194	-0.539146922	-0.171303161	0.526525262	0.066799738
4.259995008	17.46818988	0.328283658	0.053090486	3.234644449	0.166828134	0.570088196	15.78861307	1.552435306	0.021259463	4.183536204	0.01097848	-0.19860833	-0.744192561	-0.366828046	0.802058104	2.815806453	-0.202465706	1.032381374	-1.072357832	-0.676138498	0.084892601	1.709755873	-0.41815581
1.885861117	9.657096662	2.48560907	0.090098818	0.230769231	0.441968611	3.690768217	2.537071994	0.346824058	0.028669861	2.471598746	0.117757352	-0.519250683	-0.757767624	-0.496041887	-0.147820412	-0.163317736	-0.307646372	-0.178520978	-0.492119505	0.031516324	-0.336793315	1.233341154	-0.003954389
1.067011026	6.126347304	0.206974832	0.006781631	0.83414067	0.710133695	0.233963976	1.657198047	0.01557501	0.015521865	41.25879833	0.016663208	-0.174897807	-0.62864913	-0.03241847	0.557759972	-0.158450531	-0.20957607	0.193990771	-0.606738782	1.809205054	0.367882778	2.471684976	-0.239233117
0.046205401	40.50745926	0.279584118	0.130594846	3.576826196	0.185041659	0.390065522	5.252260896	0.062406259	0.123157304	23.69655418	0.021123879	-0.590617427	0.426821485	-0.642679865	-0.078213974	0.060989624	-0.229397961	1.809002744	-0.018231951	-1.246092963	0.101866809	2.67044227	0.267238381
48.28965049	32.71295514	0.283555679	0.060453401	1.186010463	0.022476264	2.114481599	2.509931358	0.000788955	0.151218535	1.274855433	0.002444864	2.009785606	1.649140284	0.389416473	0.0611161	-0.229860716	-0.118779162	-0.278412735	-0.390800204	-0.545450605	0.919458448	-0.480676442	0.293442863
3.858094787	36.63988935	2.64331006	0.125944584	0.776206162	0.104437125	3.08671472	1.376325522	2.38854797	0.068514363	24.82739676	0.005064199	0.486861389	0.804170792	-0.396642703	-0.076994166	-0.23070546	-0.222043969	1.022625415	0.522094291	-0.822122778	0.021049138	4.747656253	0.286640373
1.695976491	7.640127914	2.247451749	0.072272815	2.321449332	1.037783375	1.286676157	2.613099447	0.013579895	0.631669069	0.88618773	0.011941031	0.962227128	0.26192403	-0.558446896	-0.188747433	0.212869937	-0.05323761	0.008875984	-0.133923715	2.351070203	0.142745492	-0.253680365	0.062219642
0.356798042	82.37803331	0.580052379	0.013369502	3.01511335	0.54098043	2.487817546	8.681721978	6.997171579	0.031207016	5.718129409	0.002822002	-0.382812313	-0.274162926	-0.583545843	0.223149135	0.416629943	-0.01735638	0.961933366	-0.759010722	-0.590049194	0.4302359	0.254303533	0.565572134
0.790589754	6.799807245	0.472930635	0.042046115	0.970935865	1.729316024	5.281294982	2.047914643	0.011262589	0.139293837	32.98137929	0.012785446	3.16942057	0.301298906	0.19753409	0.28763161	-0.01452825	-0.007979637	0.613214524	0.170822569	0.568939015	0.785985257	3.075081575	1.261403106
0.070221388	13.89145314	0.533873617	0.116062779	5.041464832	0.164696764	2.723114097	13.13242551	1.704614406	0.00148162	2.515149313	0.08589936	0.803307263	0.693495286	0.416891558	-0.16959465	0.340728616	-0.240346572	0.439056743	0.412779809	-1.077468416	-0.4410958	-0.367232737	0.009019805
0.506262308	213.1121973	0.309319964	0.031001744	2.352644836	0.138539043	0.609514446	9.236885227	0.000286821	0.006745806	5.852398466	0.002945388	-0.095031698	1.162279533	-0.251354986	0.423348771	0.014567992	-0.193579893	1.52926052	-0.275637364	-0.177388595	1.012734744	1.304988156	-0.022301616
2.764844867	12.46241505	2.034699075	0.067235032	28.41658593	0.85564813	8.963001791	1.855974355	0.000879117	0.009838907	6.103379951	0.02440217	-0.493159839	-0.605558642	-0.471546781	-0.190876215	1.471241053	-0.171207292	0.138578882	-0.571776147	0.900385569	0.28858964	-0.434081383	0.52548947
0.014934206	140.1770938	0.538449219	0.126719628	0.535748886	0.369502034	7.253712255	4.168077862	1.109623835	0.021906901	10.45795878	0.156822218	4.065167408	0.025204381	-0.434129127	0.263443902	-0.165614432	-0.125471715	-0.531562731	-0.052256354	1.306964458	-0.04974865	0.555426105	-0.491415636
0.368467168	30.41842979	0.275137075	0.014919589	2.129432281	0.832978105	0.04321701	2.60874615	0.005850998	0.002307068	0.114877967	0.021301379	3.064922233	0.010063867	-0.67596853	-0.15733306	0.160870597	-0.107693527	0.659559324	-0.438795024	0.453010925	-0.49335099	-0.464852261	-0.322477742
0.242625091	5.465748347	3.294580289	0.104824646	1.64231738	0.005619066	2.542946114	6.418584858	4.240949118	0.053498236	3.818071921	0.002569416	0.532074979	0.096627745	-0.45732706	0.139508572	-0.077509738	0.011880125	-0.346070592	-0.782508548	-1.011142176	-0.014620424	0.39742877	-0.373881451
8.373141271	6.481039398	0.016305843	0.059678357	0.619259833	0.000775044	2.015407188	0.398059901	1.539665221	0.282590685	1.837784515	0.03873289	-0.473865972	0.210694628	-1.077370296	0.170779481	-0.101300674	0.041667776	0.441900848	-0.273077165	-0.355387043	0.892641905	0.202993715	0.274927541
1.659432186	97.44441585	0.047213126	1.267971323	0.367564425	0.00639411	2.553596434	3.530424646	0.001912697	0.110853325	2.249953971	0.03230916	-0.01185383	-0.076823002	0.109363063	4.588524969	-0.263013959	0.698618131	0.722038128	-0.719272516	-0.866680775	0.061150297	-0.630143643	0.807381103
0.334851996	168.6126031	0.643927785	0.515210231	6.174191048	1.013369502	0.530528296	2.010593962	0.012703568	0.040359534	0.343008018	0.003153179	0.066504596	0.320696602	-0.233936618	1.629216392	0.204987237	-0.226532665	0.632232393	-0.163013487	2.225372849	-0.115024721	-0.534311022	0.150991464
0.412796339	21.71390743	1.521086307	0.043596202	2.529161015	0.096299167	2.90407304	1.78528191	0.693014617	0.329751166	0.291185739	0.036900045	0.242627288	1.111600809	-0.233762189	1.670961697	0.157964029	-0.230440739	0.090900143	-0.363449609	-0.074896196	0.334307061	-0.542426632	0.059149852
1.093534832	21.3571129	3.886551962	0.248595233	1.117419105	0.004650262	0.003157012	2.12965356	2.014816112	0.066414838	24.69458387	0.651674787	-0.151366042	0.458616232	-0.331354321	0.645479651	-0.000747411	-0.072038788	-1.182048383	-0.045509223	-0.563924342	-0.281286926	3.689345957	1.08433168
0.048112096	14.56127782	0.896175638	0.128850998	4.233869405	0.183297811	3.038150895	1.399371292	0.001361397	0.345156166	2.032066648	0.000530611	0.81284155	0.018485991	-0.394482578	-0.089659523	0.417178819	-0.206032053	0.107052894	-1.075888624	1.101272219	1.157965453	0.431202394	-0.701095817
3.142626719	10.16138146	0.094173751	0.002906413	0.481883356	0.108312343	0.382918067	8.325038304	2.009267659	0.385278063	6.843401245	0.027095471	-0.307711095	-0.720118526	-0.21578129	-0.041157104	-0.264340792	0.019896853	1.191571599	-0.250459222	-1.015719026	-0.193066065	1.928159392	0.197240206
1.071843247	13.55872887	0.663034814	0.06684751	0.402053866	0.263902345	0.256052198	7.94323873	3.02824853	0.049217497	0.681783913	0.005322416	-0.236850097	-0.546098617	-0.113486214	-0.056900562	-0.219654284	-0.281106747	0.46769979	-0.770012464	-0.000533751	-0.433753992	-0.68184546	0.38245607
0.943904113	14.64368307	3.12507756	0.092230188	0.328812246	0.14880837	0.000761687	2.38135667	4.084537604	0.068033304	0.323839823	0.031349609	-0.665187158	-0.76708598	-0.569538754	-0.21526124	-0.247684653	-0.176877225	-1.567499025	-0.161962589	-0.408365198	0.853169332	-0.54765171	-0.220875684
0.371187238	107.5968904	1.653416508	0.076729316	0.473357876	0.000387522	6.669776305	1.774785689	2.653338404	0.082227345	5.638155484	0.005454836	0.81118416	-0.085258751	-0.132887737	-0.130397605	-0.233113619	0.084046194	-1.349571964	-0.945574324	-0.633149228	0.113289787	0.260390601	0.323825354
0.188029273	253.5136033	1.170452006	0.235225731	0.194729704	0.755667506	3.384429324	1.724158059	0.002321213	0.035292578	9.923927876	0.00115085	-0.120073412	1.054921285	-0.316873401	0.674263224	-0.236681893	-0.148501249	1.283679546	-0.428191832	1.453129118	-0.148872676	-0.0948321	0.239590287
1.335092924	10.5249961	3.080690518	0.119937997	4.750435962	0.248595233	1.750772035	1.682030226	0.000181562	0.009739019	3.88156366	0.003275625	-0.252178371	-0.745335979	-0.378147829	0.113629788	0.70958698	-0.25340791	-0.525173483	-0.111809506	-0.617384932	-0.139815282	-0.039317928	-0.400070474
0.578007986	11.20118077	3.035006727	0.108312343	1.6853323	0.02596396	0.229595313	4.977088881	0.001536973	0.204753515	1.408221811	0.048393082	0.463860866	-0.821921427	-0.38490475	-0.251499277	0.102677502	-0.121202582	1.142173169	-1.023875527	1.437945508	-0.495777126	-0.420209195	-0.45030891
0.165008586	12.98647882	2.38850035	0.062197249	11.07188529	0.184847898	0.564421907	3.148191017	1.794632969	0.076702703	4.547599302	0.037398334	-0.319604391	-0.267105219	-0.489382954	1.430551858	1.273819132	-0.197144369	0.503046214	-0.013695959	-0.025820393	-0.091283004	-0.047574699	0.315696794
1.057530778	68.1974223	1.880742914	0.157915133	0.13136989	0.560162759	1.365831265	3.087691327	0.000284135	0.427673837	1.549061299	0.057379296	-0.27000142	-0.397555647	-0.470793914	0.076904517	-0.264909235	-0.133387946	1.142586602	-0.585612955	-0.186439554	1.220482667	-0.288284581	1.980121782
4.803668266	8.12318983	0.079294406	0.007750436	0.183879093	0.851579151	0.199983003	1.708719573	0.003019799	0.106652058	3.298194391	0.193308409	-0.921961629	-0.388227821	0.03877095	-0.036432639	-0.251888443	-0.229728039	0.839853886	-0.395623986	0.912209961	-0.148177337	-0.803068627	-0.362006482
1.042646856	123.5691585	0.089429019	0.723309436	53.67021895	0.131176129	1.18546914	8.271711678	0.9573893	0.003611876	0.156189637	0.002716756	1.079744013	0.191434249	-0.040734257	0.89800173	2.145135055	-0.165601626	0.649889039	-0.064408863	-0.243460538	-0.323187523	-0.381113309	0.283830887
4.191203934	9.734573387	5.099456309	0.037202093	4.46328231	0.001550087	4.444799264	0.371697086	3.188072975	0.003781245	0.909381773	0.013744893	-0.382970504	-0.623889088	-0.653274278	-0.069360727	0.324319031	-0.001270695	1.142146345	-1.168229398	-0.505738919	0.804885277	-0.453683649	0.707471654
0.899057607	4.564279631	0.165315193	0.093586514	1.213912033	0.344119357	0.383363378	2.646916828	0.753867555	2.686376032	0.673071898	0.839257296	-0.252640252	-0.225053941	0.461048684	-0.033546513	0.426966216	-0.093679598	1.714525447	-1.776365786	0.12754133	3.444598688	-0.435502424	-0.412995293
0.371768472	5.629480746	1.033704247	0.111024995	1.86630498	0.001937609	0.035726737	9.430440745	3.050920542	0.19683922	4.417292025	0.001370593	0.428107868	-0.503509398	-0.349678135	-0.028137631	-0.180105969	-0.015293464	1.280845897	-0.795979391	-0.101867008	-0.07169922	-0.042630047	-0.549936822
0.065746524	18.57858912	0.032577934	0.06897888	42.37938384	0.000968804	1.16927781	1.562765254	0.000731172	0.209352905	5.012181064	0.003594036	0.245963933	-0.520898485	1.211105967	0.459751706	1.946265611	0.027925277	-0.849527763	0.419946937	-0.154965218	3.027441974	0.23926852	0.077504036
1.776267052	6.50595065	0.3066471	0.002906413	2.476845573	0.055415617	11.18895723	2.508595482	2.895133975	0.350098366	1.269439679	0.001116998	0.654548404	0.495631336	-0.034328875	-0.041157104	-0.059874024	-0.154784731	0.111186088	-1.062219875	-0.585536376	4.039339978	-0.496058319	0.203314828
3.64208441	19.86312281	7.791720808	0.331718659	0.824840147	0.001550087	0.042293463	4.583604534	6.561753008	0.118329996	1.375616734	0.035484995	-0.718331769	-0.632558792	-0.585807282	0.704811504	-0.116601455	-0.001270695	1.051643998	-0.406373415	0.010309655	0.084829427	-0.750971269	0.404889852
0.057808684	4.440685001	0.654542141	0.277078086	0.306529742	0.858167022	6.4113348	5.238521216	1.697899677	3.580904344	2.034655037	0.03334564	2.489284374	-0.211692137	-0.851753403	0.819973833	0.151877313	-0.233677597	-0.335155066	-0.734781509	1.127382001	2.656952967	0.767941562	-0.051409411
2.541200004	14.03987052	0.981731699	0.05173416	1.104049603	0.099786863	1.905340235	3.386331079	0.034156693	0.353142607	27.71617974	0.003201438	0.166422718	-0.809372107	-0.570147979	-0.198897102	0.031404333	-0.167002203	1.189808765	-0.243879173	0.831661509	1.664570809	2.73770399	0.075389027
0.246009633	10.31258417	0.353441999	0.032551831	0.555124976	0.000775044	3.280857812	0.413757337	1.775862042	0.049563641	3.025235925	0.003685832	0.774906032	-0.339779372	-0.05950477	-0.127690562	-0.151409318	0.041667776	0.112840382	0.679186779	-0.46898699	-0.108297183	-0.152756586	0.32989907
0.954684429	8.490241103	0.204828661	0.006006588	0.461925983	0.003100174	0.016310611	71.18279652	1.124634396	0.045292384	0.268626179	0.043160576	0.062856212	-0.265197118	0.262521158	0.001279048	-0.117541305	-0.045331227	1.072241762	-0.003894695	-0.274160409	-0.002062012	-0.401716621	-0.497049381
0.019555898	25.96246698	1.276249637	0.002518892	0.412710715	0.002325131	0.0238418	0.577465618	1.644126373	0.012190836	102.6376323	0.006099005	3.563118173	-0.759248363	-0.379408004	-0.031962934	-0.25244753	-0.026853574	1.44392083	-0.277325989	-0.165275365	0.619571774	5.25848886	1.521026798
0.939625395	4.96756223	1.603675669	0.151714784	1.736485177	0.041464832	0.072745499	1.95101976	0.262109275	0.306845535	1.227773031	0.008961916	-0.651401949	-0.597836573	-0.213917193	-0.014681863	-0.010713132	-0.230550877	1.513124334	-0.699628034	3.000275669	0.915846436	-0.41510114	0.092304967
0.002019879	21.4955108	4.58486346	0.081767099	8.926370858	0.437705871	2.493719192	0.680770102	0.456861714	0.031727489	1.563325377	0.005315594	0.882596965	-0.502332713	-0.872841983	-0.186262234	1.099271404	-0.282387834	2.246350668	-0.519447909	0.265683531	-0.212889393	-0.05580909	-0.373060096
0.348819468	9.403513407	0.000276812	0.064909901	0.496415423	0.429761674	0.636900879	7.729843626	5.565423335	1.542161126	16.90740526	0.002427157	0.137935169	-0.451748837	-0.166555816	0.339656733	-0.09830969	-0.145789737	1.274527865	-0.628633081	0.136914168	2.583709029	0.356595968	-0.441414794
0.009377706	14.33671001	0.170590646	0.21991862	4.847316412	0.161015307	1.198875142	12.63845504	2.878187838	0.082102451	2.060076431	0.004363458	2.524564272	-0.527923424	0.276995294	0.13794016	0.080572568	-0.268448479	0.751028836	-0.689958034	0.51300747	-0.382309486	-0.006442499	0.079977245
4.270950564	40.47099435	1.388298869	0.091455144	1.758186398	0.054640574	2.634518415	1.493578167	2.341269643	7.426994533	1.511603105	0.00233741	-0.416688302	-0.571508052	-0.513038682	-0.148019157	-0.115303132	-0.221188229	0.130223517	-1.432106774	-0.760485748	0.439509478	-0.677713582	0.134807366
0.004495765	32.39145929	2.738232498	0.026932765	10.23600078	0.089323774	1.47119608	2.39765219	0.04953607	0.11317384	2.698374699	0.160054744	-0.002831538	-0.099341931	-0.503660375	-0.168624537	0.373366258	-0.150247564	0.560722615	-0.68395758	0.858401546	0.5935288	-0.378589838	-0.539027685
1.712510372	5.305324016	2.042923849	0.003100174	0.347800814	0.01085061	0.028142448	3.215856099	1.072363749	0.103869734	0.776301331	0.005932042	0.645869533	-0.273713063	-0.23178493	-0.045331227	-0.252221646	-0.13217315	2.482918148	-0.421132108	0.103518532	1.53196353	-0.659719465	1.344898678
2.495306364	21.07069639	0.121180651	0.24568882	0.735516373	0.082154621	0.010018463	2.63173099	0.003449853	0.271204648	0.573161805	0.006620907	-0.34624898	-0.59912146	0.387657479	0.37459632	-0.257568218	-0.080285172	2.290252053	-0.969369159	0.201518453	0.386337111	-0.115027125	-0.295412399
0.613996239	17.25559041	0.025474468	0.001356326	0.367370665	0.088936253	0.658314861	3.192303777	1.117256108	0.196225332	11.86323754	0.043073581	-0.253683196	1.035241003	1.158618087	0.370070919	-0.125271561	-0.227169205	1.226109258	-0.214700522	-0.594400323	-0.346877806	1.626737331	-0.104217354
0.025564904	77.49697615	0.027450484	0.1164503	3.524316993	0.074597946	0.00275762	0.921602878	0.009210474	0.877795609	18.33248625	0.006882537	0.816302806	0.845983374	1.212051081	-0.193890513	0.229030825	-0.242976723	-1.998124925	-1.112372075	1.948982621	1.03241603	0.909785712	1.194638118
0.137610402	51.53839663	0.197919652	0.033133114	1.870373959	0.057353226	0.030854996	3.778517726	0.384418829	1.529820827	6.255766927	0.01374452	-0.233158343	0.735611708	0.022596688	0.14879849	-0.0383731	-0.164135225	-2.029079043	-1.035766445	-0.922899413	1.904888382	0.677524992	0.412326515
2.389015781	162.0213618	0.017814774	0.025382678	0.516760318	0.132532455	13.849136	1.562987726	3.026505783	0.357569426	1.617238941	0.010637078	-0.542797929	0.267750415	0.17086649	0.081262812	-0.145181776	-0.170859608	-0.695297884	-0.57969393	-0.537216836	0.712916962	-0.019240521	-0.369080529
2.115395304	74.55233617	1.844458038	0.051346638	1.238132145	0.857391978	1.911311399	2.37343824	0.035643417	2.946871229	6.623166915	0.014421056	-0.168159082	-0.310054155	-0.569164428	-0.197242262	-0.197887322	-0.205246114	0.727007471	-1.312180073	0.985673058	3.035757173	0.248793178	0.063335602
5.379523968	101.1033012	1.452337978	0.021894982	1.382484015	0.55609378	2.585464444	8.040995881	1.926746341	2.118241049	5.359966465	0.001355921	0.071969495	0.018669634	-0.606048989	-0.139438074	-0.182202276	-0.233443448	-0.390072859	-0.404902025	-0.212314114	2.775884357	0.574132154	0.438826546
0.734676135	72.75894649	0.683349817	0.051152877	1.51947297	0.028676613	3.758697983	9.357589426	0.000715303	0.198282637	0.749800229	0.000818006	-0.057313852	-0.162798224	-0.476081882	0.369487166	-0.144840551	0.056396609	0.649590251	-0.417549533	-0.828729137	0.625862864	-0.371891805	-0.175194664
1.042809783	11.26254117	3.679384123	0.487696183	5.448750242	0.118969192	0.923896215	1.453372306	1.067564963	0.027279989	19.69187392	0.243636043	1.232391937	-0.942126037	-0.496431135	1.981676546	0.148001256	-0.21704778	0.468422234	-0.152954496	-0.322103957	-0.053892587	2.996231089	-0.46117372
0.113538283	103.1213936	3.467349849	0.009494284	0.798682426	0.001550087	5.016736876	9.629887645	7.676492648	0.373833627	1.215483201	0.012904841	0.03268119	-0.038085096	-0.571436852	-0.122140047	-0.183454769	-0.001270695	-0.944810332	0.235209178	0.169498747	-0.159961679	0.201461058	0.112661976
0.017843535	18.40633989	0.911104539	0.098236776	2.023251308	0.511335013	1.618240564	2.556274285	1.830275196	0.244090649	0.757646083	0.002412878	0.896224464	0.077547396	-0.437983132	0.259046872	-0.156355894	-0.192277866	2.495361655	-0.810390587	-0.658179775	0.24172719	-0.386409396	-0.407808736
9.149061109	125.6705994	0.016714004	0.044177485	0.736097655	0.003487696	0.403012363	9.609510374	0.822282304	0.091651171	8.630919627	0.001358251	0.544102926	-0.072260962	3.538086845	-0.139650959	-0.194642164	-0.052998247	0.770434075	-0.418565171	-0.212002916	0.097435658	0.927427823	0.440912355
0.092380536	104.3292378	2.473569945	0.011238132	1.660918427	0.041271071	2.754644626	1.315015709	2.00786471	0.189395386	3.941987663	0.011668095	0.720507509	0.054883549	-0.402475389	0.097035624	-0.078823152	-0.047821457	0.083284444	-0.381509901	0.532120329	-0.05566849	0.669344005	-0.193461996
1.192626114	13.84701192	1.040074458	0.030614222	0.959503972	0.069753924	1.276391484	4.884131272	3.797324518	0.088819568	0.90099796	0.005407809	-0.30409471	-0.743053931	-0.408362134	0.065357799	-0.060147128	-0.162555353	1.028971513	-0.790760532	-0.331465404	0.532914355	0.599886983	0.285088269
3.672091648	17.27267834	0.11413009	0.121100562	0.79093199	0.0302267	0.14923544	2.01608318	0.000286351	0.136365448	20.52875879	0.006909975	-0.69821927	-0.411502358	0.110314577	-0.146013926	-0.165253942	-0.043394256	0.855131974	-0.541594611	-1.175766128	-0.314596743	2.181421514	-0.219624381
1.945692228	80.90823864	0.002083369	0.01511335	4.389846929	0.155590002	0.182346969	13.67469954	0.009099811	0.017851372	3.290468904	0.019614965	-0.111003571	-0.193332164	-0.377740573	-0.158395349	0.001235118	-0.20173593	1.014083146	-1.126332528	-1.465687121	0.510661782	1.305098869	0.258456252
4.235093427	238.4612752	6.980840248	0.066266227	0.17031583	0.552993606	0.381791652	6.049111007	0.019483195	0.109168781	9.388477946	0.065429418	-0.376584574	0.729584558	-0.635472413	-0.21997312	-0.171564513	-0.275029068	0.826253162	-0.383300751	0.807557283	-0.286785773	1.415588884	-0.216505582
0.080423554	13.87272509	0.645957012	0.06258477	0.485758574	0.741910482	5.614789584	14.37833206	0.606681993	0.307383136	10.84272822	0.973426519	0.154506986	-0.087984178	-0.301822822	-0.21420207	-0.158153883	-0.191199854	0.37291189	-0.528799874	-0.348418978	0.310688278	0.241039004	-0.636602476
7.581573607	16.13286692	6.007236512	0.005425305	6.805657818	0.006200349	2.497492444	3.556769552	0.098774616	2.175420847	1.778748787	0.001647431	-0.366319298	-0.019925453	-0.859199286	0.281855022	0.523058441	-0.003651534	1.15942188	-1.011268333	1.308413674	-0.132377901	-0.756447184	-0.295749348
4.908571896	92.74450567	0.197935923	0.086804883	0.247238907	0.071691533	0.027834541	1.496749529	0.032875716	0.010341016	1.792092009	0.041466558	-0.558792787	-0.16519081	1.134300981	0.128451663	-0.262128436	-0.163774863	1.761541243	-1.000266794	0.933913599	-0.104488948	-0.034828413	0.358066021
0.12857525	27.98684978	0.000660502	0.042433637	1.379771362	0.043596202	1.205092987	7.934277407	3.062568672	0.1291264	0.545329503	0.002989575	0.686596964	-0.626803821	-0.173947189	0.426131798	-0.091322213	-0.161180929	0.492123554	0.828895306	-0.030213982	-0.278063222	-0.573640014	-0.186375189
0.039204211	10.65613292	0.284193193	0.107343538	4.663049797	0.039914745	5.506952206	6.480069485	0.001072513	0.090415744	3.53874849	0.013157695	1.012056781	0.128837531	-0.144986186	0.02929688	0.7798118	-0.141551401	1.100072959	-1.074743997	-0.343188743	-0.095503031	-0.361743359	-0.038526913
0.222592559	116.0287161	0.648228493	0.105405929	0.14861461	0.000581283	0.033654209	3.965337922	0.009076345	0.001546947	1.759181973	0.012693306	0.208337495	0.108024305	0.168118159	0.140044353	-0.21173236	0.059303964	2.205536972	-0.686848305	-1.936108735	-0.375378892	-0.975043466	-0.20667946
13.62961685	45.68425418	0.970663827	0.01511335	2.086029839	0.490990118	6.819357693	5.680578268	12.19258213	0.066919672	2.100069797	0.335618518	1.095640579	-0.550917924	-0.316435157	-0.049899686	0.369299168	-0.306104612	-0.069862979	-1.252699924	-0.734184846	1.158353492	-0.183901998	-0.263692943
0.951334108	119.0601969	4.186282485	0.127300911	0.643286185	0.001356326	0.289732985	10.82213666	0.39484777	0.048532297	5.009626959	0.024956698	-0.412327757	0.040024415	-0.387749471	-0.122180747	0.043028153	0.370070919	0.196349343	-0.72150656	0.726971848	0.085336025	1.632998957	-0.206712616
0.944508781	77.46804381	1.329965398	0.005037783	0.563650455	0.237744623	1.81198803	7.533970573	5.46273537	0.471794844	0.662822105	0.233278186	-0.236854972	-0.273182934	-0.149168978	-0.077429729	-0.104784218	-0.251522268	1.869123063	0.297869569	-0.454189745	1.580162888	0.320711807	-0.36543515
0.611420217	233.7396332	1.383407464	0.061422205	2.229800426	0.100174385	0.690960801	1.724809661	2.375667788	1.059784586	0.519373165	0.003197422	1.619202734	1.317128077	-0.389072864	-0.031392999	0.790746577	-0.233307681	4.561370389	-0.557398616	-0.458004205	0.75492034	-0.503036974	1.481131998
1.042554821	13.98575558	2.164616954	0.088742492	0.673706646	0.166440612	0.023522497	2.183976297	0.120954902	0.035201423	2.908681711	0.00158478	-0.42271517	-0.137085738	-0.57089031	-0.183504611	-0.219807451	-0.091001134	3.043604165	-0.483913359	1.098772045	-0.024933107	-0.588569407	-0.165725071
3.619679233	120.253571	0.413406385	0.058903313	0.565394303	0.260414648	0.117775929	2.869363572	4.180318085	1.894977283	1.24565539	0.011211584	0.902145085	0.181584207	-0.111671376	-0.135088086	-0.188790952	-0.276320393	0.659126233	-0.486941377	1.340554761	1.9093447	1.587956512	-0.132238571
10.34534435	54.98167566	1.683687598	0.112962604	0.24142608	0.404185235	0.380822802	3.597596233	0.096757682	0.087101591	2.003073064	0.01346634	-0.040572828	-0.297427944	-0.725384844	-0.204001893	-0.261181272	-0.204584685	1.26542911	-0.552065939	1.463234119	-0.107296031	-0.500865282	-0.43526038
2.659582468	20.14357862	0.987752706	0.00426274	0.47839566	0.764968029	1.274499687	2.776875889	0.000262829	0.056454472	0.252893618	0.028131488	-0.695556962	-0.822644942	-0.181940238	-0.066227631	-0.215916178	-0.209637046	1.249709402	0.279669543	-1.206853306	0.23704107	-0.578148233	-0.250292361
0.077147937	121.4467833	0.0034986	0.032164309	0.544080605	0.102887037	3.587333576	0.204009413	0.024402274	0.035271618	2.5169561	0.052873136	-0.241334014	1.565188886	0.918472753	-0.193679267	-0.297079596	-0.184820158	1.265545025	-0.777248727	0.313001321	2.212562483	1.652478896	-0.077036731
1.269201101	48.8324013	0.764197159	0.041077311	4.149970936	0.001356326	0.530593316	48.09122857	2.59662176	0.180547693	1.686141042	0.033567817	-0.438323556	-0.20541517	-0.114929136	0.702103426	0.114101941	0.007065478	-0.304486396	0.963379254	-0.649108807	0.180864042	0.703388883	-0.148779254
1.420366199	5.629164028	1.338328266	0.043596202	34.7795001	0.111024995	0.096781019	9.577296256	0.001101402	0.319166443	1.338958636	0.205777575	-0.468299715	-0.597967771	-0.089111097	0.248870009	2.490072086	-0.14910794	0.76568302	-1.025438959	-1.520468959	0.375368364	0.815030053	-0.494093708
1.001451747	19.36564353	0.242061492	0.028289091	0.695989149	0.011238132	0.027030312	12.49802463	2.073807924	0.041021274	0.948858539	0.00345645	-0.711724807	-0.162332284	-0.601061721	-0.043318004	-0.164728632	-0.134855602	-2.278054372	-0.962590048	-0.101256618	0.009264708	1.049423549	0.892886508
0.267166456	40.77518927	2.143099759	0.095717884	6.984305367	0.078279403	0.351673573	11.98763496	2.933597881	0.479810337	14.27939077	0.02728948	-0.112555029	-0.545619459	-0.613075889	-0.144360253	0.410900121	-0.144414112	1.070613502	-1.158641408	0.192078847	0.606122415	2.71109242	-0.464731079
0.538389299	93.48646258	1.946164146	0.077116838	2.194535943	0.879093199	0.040788162	10.52241987	4.234393802	0.047670009	0.503691453	0.002196211	0.012292478	-0.141272797	-0.709667421	-0.230019026	0.002085657	-0.245847269	2.067393492	-0.298911655	-0.337224344	0.127408866	-0.271080717	-0.410959353
39.58582169	11.57065884	2.675648645	0.01724472	0.413098237	0.429180391	0.166543449	3.775689103	1.947856695	0.031513706	1.895613552	0.0121827	0.857554434	0.234153465	0.024164347	0.127608167	-0.243445451	-0.235650447	1.799139848	-1.384822608	0.53303823	0.276138544	-0.550479167	0.117060085
4.304587837	9.853494815	1.602220294	0.112381321	3.85119163	0.011819415	0.216573492	4.814592795	0.513798509	0.04439839	0.195590698	0.022754709	-0.366003556	-0.470429765	0.01071372	0.075990531	0.146691385	-0.138746596	0.451458223	0.816208505	0.328299977	-0.346588393	-0.423565484	-0.053696074
0.356686602	21.56538096	1.144667781	0.177097462	0.35128851	0.001356326	12.59424581	23.36485983	7.98930053	0.04505693	1.701526383	0.012105625	-0.179628278	-0.216165224	-0.321890079	-0.081858658	-0.134900228	0.007065478	-0.328907376	0.944045477	0.053718392	-0.00025947	0.646936815	-0.029403882
0.307152078	28.49369545	0.967811918	0.157140089	0.35555125	0.379190079	2.678512274	7.979062875	0.85347574	0.109811379	0.353672237	0.009041181	0.290012764	-0.694967735	-0.02661291	-0.005265062	-0.202332844	-0.205300998	-1.064097156	-0.560283123	-0.131932132	0.567705026	-0.331264219	0.943860666
1.133386758	14.08673925	0.227123344	0.13795776	4.634373183	0.000193761	0.379662592	4.040864788	1.002961274	0.023387269	0.985110123	0.003627045	-0.867596326	-0.487861664	0.55602876	0.205380548	0.392055663	0.126144831	1.565918302	0.769574075	0.410869429	0.694987764	-0.17663973	0.058907986
0.312838236	78.1339057	1.005137269	4.167603178	0.860492153	0.214493315	1.045657516	9.432336182	1.176384325	0.061872738	1.571771172	0.090926251	-0.274426902	0.857707109	-0.305267078	3.633115808	-0.252125714	-0.192700041	0.237571701	-0.340936127	-0.427004498	-0.57859801	1.277188326	-0.153921297
2.784568884	69.33252052	0.182037937	0.005619066	1.092811471	0.97403604	10.00447829	21.64751735	4.935474289	0.02957119	2.309639609	0.0393281	-0.491830329	0.853531368	-0.019845565	-0.084861056	-0.191169513	-0.20535256	-0.003426615	-0.280578863	-0.496263308	0.451868371	0.934914829	0.031579117
0.463980564	161.7354067	0.510370493	0.283859717	1.299166828	0.011625654	5.700759662	1.466237346	0.001896057	0.043914211	5.052668578	0.037695445	-0.347538501	1.820574947	-0.515485952	3.012601287	-0.17913783	-0.137466495	0.489298487	-0.987377148	-1.797343914	0.647454812	0.85503243	-0.330055009
0.741718116	156.5771207	0.051282604	0.074016663	0.257895757	0.3706646	0.79432048	9.461164812	2.373002844	0.054463117	1.118573694	0.001677308	-0.492240958	1.4072057	1.220067878	0.172507021	-0.044062935	-0.048748014	0.494608192	-0.671062722	-0.086362602	-0.428939049	0.088201834	-0.24423042
0.020940628	180.273141	0.949116801	0.002518892	0.311955047	0.003681457	1.883806367	0.619928097	0.001220583	0.067993616	3.988302446	0.014464296	-0.223855889	1.603818842	-0.249862031	-0.031962934	-0.268222707	-0.056540779	0.938106025	0.714942002	-1.50642809	-0.016014567	0.237514005	-0.236552803
2.848369611	196.1944915	0.244497554	0.16818446	0.805464057	0.390815733	3.741663445	11.70678318	0.588730081	0.241811877	2.088438692	0.007892443	-0.311952932	1.795882917	-0.357023457	0.121581576	-0.021311195	-0.226698921	-0.41564138	0.071795766	0.539152654	-0.116950586	-0.524300411	-0.058914164
0.324643007	12.76234573	0.775285177	0.090680101	1.538074017	0.001162565	0.06056664	1.17849348	7.306598989	0.318099357	1.944593446	0.029516784	0.031348779	-0.319588634	0.022708948	0.380088719	1.297715293	0.016645601	0.584022925	-0.156866815	-0.270612623	2.545564361	-0.712892686	-0.141182369
1.263334472	86.4294335	1.070163935	0.029839178	1.258477039	0.070141445	0.150038274	3.486490871	0.026993833	0.526591578	0.636730905	0.004336007	-0.494434207	0.999134875	-0.32856853	0.026648945	0.224448517	-0.179635726	0.822367853	0.535297422	0.76769205	1.552710451	-0.357099109	0.877479965
0.024818559	23.35061946	1.892585584	0.015888394	0.319899244	0.567138152	0.005773173	3.391713907	0.004867602	0.287039058	0.364716314	0.003251271	1.475134998	0.150072731	-0.530512655	-0.092752638	-0.026111968	-0.284911503	0.672454556	-0.34308803	-1.293192507	0.392734099	-0.368730221	-0.042843787
13.71686291	143.9778618	1.143559762	0.036427049	8.222243751	0.009300523	2.110006455	6.300644934	2.924072954	5.654300229	1.823475259	0.038327086	0.387153646	1.394240729	-0.191293955	0.635945571	0.319572967	-0.061178514	0.918441949	-0.695443355	1.912494807	3.05360159	0.121582693	-0.091738575
3.850831371	11.76740057	0.135230182	0.024801395	3.400503778	0.697345476	3.117445622	2.495068437	4.943245278	0.193119016	0.797354973	0.007020933	2.691711933	-0.252446705	0.215019241	0.051168444	0.947808829	-0.284930046	1.263438745	-0.870280186	-0.802159928	1.138577344	-0.660105248	-0.453378156
2.299917536	39.57710796	0.237238275	0.04320868	3.357295098	0.598527417	1.131152104	32.74262313	0.058919881	0.133004491	2.320209901	0.006218132	-0.296587843	0.859587486	-0.028447973	0.051129905	0.29915615	-0.193852437	0.819132073	-0.244567798	1.123547742	-0.026411347	-0.47788754	2.289259489
0.701874601	7.626708585	0.799328431	0.231350513	12.62991668	0.196473552	0.021320525	1.73367381	0.281817681	0.136351189	1.619762803	0.017628112	-0.29044383	-0.512177335	0.807487694	0.080791292	0.984191948	-0.228834203	0.556684128	-0.118697769	0.35595328	3.068454729	-0.801869392	0.290389296
0.690700851	161.7023445	1.092928271	0.103274559	1.86863011	0.000775044	0.634187344	4.621342354	0.000186718	0.084992528	37.05499299	0.020502789	-0.157189032	0.540608036	-0.153424364	-0.181197435	-0.274071915	0.041667776	2.300341032	-0.199721863	-0.590439959	2.004442782	1.119049848	-0.445355004
1.600259729	74.28178639	0.744334562	0.021894982	0.779693858	0.192210812	0.213985567	6.896609766	0.003976604	0.067516658	2.143948393	0.001355921	0.924513936	-0.436299518	0.184893165	0.049224183	-0.219300586	-0.273470639	0.541791576	-0.781345825	-0.16805452	3.238417395	1.237388286	0.438826546
0.444207585	11.1715617	0.943686301	0.009300523	2.285409804	0.001356326	0.259375602	1.652974536	3.564933179	1.676280869	0.377576839	0.022693619	-0.095162076	-0.671163293	-0.367834535	0.427957014	0.840570173	0.007065478	0.947890648	-1.344646472	-0.826422561	0.292230011	-0.301253386	0.003884485
5.383728682	13.0744187	0.812108074	0.207711684	0.912420074	0.182135245	0.12768017	1.153399324	6.297847059	0.011893947	1.75646761	0.005455335	1.260382769	-0.474525802	-0.099689263	0.410320171	0.321193765	-0.193310857	0.966746675	0.147482328	-0.48898133	-0.24521507	0.340949025	-0.39970542
2.246003992	106.5927024	2.166337948	0.074597946	2.358651424	0.457275722	0.050931102	15.57947388	0.213752832	0.049460383	51.6946217	0.717907637	-0.728226655	2.241477284	-0.52844144	1.033842381	-0.011886993	-0.261985514	1.304904296	-0.722754596	1.119013878	0.857036182	1.759560016	-0.319540142
4.238864929	12.58236102	0.175513472	0.005425305	2.546211974	0.044565007	1.12236103	33.61102904	0.002054683	0.021946552	14.61977152	0.114342843	-0.463269528	0.188135865	0.727630232	0.111165629	0.50633767	-0.129783971	1.517447523	-0.065385023	1.215567631	-0.572224834	3.050460707	-0.376000075
0.289843157	77.27132962	0.953590709	0.044177485	1.387328037	0.074985468	3.415801176	1.501621618	0.004669424	0.001854056	1.593293967	0.011935542	-0.709904656	1.380292961	-0.224753167	2.283301296	0.026951099	0.258161886	0.664664709	-0.662494352	1.144749367	-0.111324701	-0.259997769	-0.55193431
0.634900357	5.665508572	0.470737226	0.049409029	2.516954079	0.538267778	1.171657524	1.202163421	0.002558742	0.010775496	1.642947338	0.027941739	-0.131328065	-0.621316974	0.429245389	-0.166617302	0.109226731	-0.293611913	1.318302989	-1.998773045	1.248509401	-0.47101242	0.626120278	0.356278166
0.297125194	20.41893195	0.044783047	0.168959504	36.00329394	0.000775044	2.624204205	0.435074861	0.647462605	0.743955495	1.153073739	0.071132315	0.255799348	-0.043129224	1.145131596	0.28364566	2.259836201	0.041667776	-0.47837641	-0.487689725	-0.179258648	2.025419312	-0.036673354	-0.279131371
0.037413961	35.14367026	0.676892289	0.003875218	0.870567719	1.055803139	0.412259082	1.76769823	0.063004401	0.055819532	2.747466101	0.00916936	0.989946542	-0.492236144	-0.170375431	0.078097653	-0.202830908	-0.085882033	0.976541266	-0.467742034	0.336684321	0.411573252	-0.198172335	0.090602873
0.14340643	10.20108349	1.243806616	0.12497578	0.476845573	0.680875799	4.251441688	2.96532832	1.286651999	0.551421252	6.174863885	0.005878899	0.556697852	-0.139915544	-0.150197015	-0.003847503	-0.196342474	-0.178045106	-0.480251241	-0.235991089	-0.361741877	-0.159162574	-0.232177896	-0.280461801
3.395961656	205.3267177	0.015087321	0.014338307	0.447006394	0.074016663	0.466102947	1.655817671	2.094035305	0.002197758	4.288322105	0.029691429	0.698228461	0.2826953	1.304224013	0.164124476	-0.229624456	-0.210811765	0.585068242	-0.271434623	-0.306552886	0.218605785	0.193685716	0.520050825
2.568901441	29.31106677	1.231663695	0.115481496	3.507459795	0.002325131	2.446876489	2.683316275	1.256750174	10.70594308	0.232384672	0.000658509	-0.59559004	-0.058032191	-0.302884278	-0.190168965	0.216236231	-0.026853574	-0.601193606	0.601752578	-0.5170145	4.755494684	-0.407093847	-0.438718707
1.884891361	108.9006506	0.338519306	1.689207518	0.316411548	0.007362914	1.945112251	2.815393496	4.793742344	0.065223533	0.644167937	0.008097606	-0.213774949	0.719628272	-0.402329884	1.048348616	-0.080118216	-0.103700515	1.042588793	-0.624910947	0.085187755	-0.125112428	0.196045837	0.098104611
2.789086628	23.13461831	0.008511659	0.142414261	0.467351289	0.207517923	1.359583348	5.929611749	5.880171556	0.278173164	0.801785384	0.004680623	-0.56383484	0.502702626	-0.981137383	0.664354836	-0.202937166	-0.262832521	0.345845435	-0.499980723	-0.602636329	1.03676052	-0.25022644	-0.047306746
0.895369094	29.69203377	0.692890605	0.051152877	2.554349932	0.233481883	10.16925238	3.338358156	0.644864691	0.007555807	0.654762823	0.046878984	0.225369482	-0.385050412	0.11613023	-0.132867448	0.074009838	-0.251400476	1.506297168	-0.363702783	0.477737839	-0.250134744	-0.016625037	-0.079557052
0.396595432	5.789817095	0.018641247	0.292385197	1.864367371	0.092811471	6.934681024	0.67191783	0.000174027	0.01055572	0.864159602	0.108171903	-0.297934845	0.037470603	1.389300415	0.955104324	0.022742731	-0.22338463	0.315923692	-0.045936327	-0.658169472	0.872203393	-0.451243088	-0.06988804
0.015255313	16.10512785	0.281982457	0.01511335	1.341600465	0.010656849	7.341823386	2.91148417	0.005361474	0.057096615	1.345619515	0.061875879	-0.511805938	-0.635919157	0.131364326	0.977524753	-0.244717684	-0.028466956	0.507767412	0.663171379	0.199553514	-0.170929194	-0.653178657	-0.064047123
2.490583362	4.30046588	0.002087965	0.051540399	63.2978105	0.186785507	0.214308448	15.26634784	0.014794863	0.049319347	4.730385253	0.092404211	3.847347853	-0.017029078	-0.034085674	-0.187356354	2.220860153	-0.261522973	0.50446913	-1.160251976	3.616917543	1.351625498	-0.466746062	-0.294633289
0.020357511	8.067633209	3.229923663	0.091067623	2.5991087	0.283278434	6.490379048	1.038006231	0.057747673	0.104858488	3.43589683	0.037729601	0.172154959	-0.330850373	-0.428096323	-0.181138252	-0.00443514	-0.183258796	-0.423370297	0.356187316	0.424980236	-0.021686549	0.265311153	0.23177604
0.67723019	9.256107048	0.051633025	0.119356714	1.230769231	0.079248208	0.050332373	4.199598599	0.459565918	0.007516879	1.433324772	0.01688507	-0.436975797	-0.69873731	1.638290163	0.346286395	-0.087205214	-0.182434604	-0.206578531	0.222714504	0.116193608	-0.160054475	0.790947918	-0.373893814
1.244403024	57.81718503	2.899702106	0.142608022	1.357488859	0.07963573	0.009140881	2.409939483	0.765430929	0.290751589	0.976074807	0.01975825	0.752457225	0.161310855	-0.684097839	-0.06231959	-0.044942091	-0.170587001	0.60783267	0.809799217	0.060337991	0.841155151	0.765421119	0.092890867
2.422476315	8.424365423	0.094056837	0.040108506	2.863398566	0.070335206	1.267764966	3.685200484	0.007442762	0.594280029	1.932513528	0.004764337	0.820798718	-0.587170248	-0.347642333	-0.211446678	0.626418844	-0.098326913	2.071099788	-0.759514956	0.094357982	0.247458855	-0.090767607	-0.578335621
0.155973302	10.73806876	9.67976741	1.662662275	1.672544081	0.319317962	0.222640052	9.42614053	0.015765251	0.098629883	1.74131312	0.011824323	-0.676758273	-0.317532917	0.0121744	1.537049127	-0.029960546	-0.260658957	0.599083015	-0.872567052	3.163446474	0.817078424	0.329542973	-0.690671174
0.016635516	37.80292468	0.41574471	2.640961054	0.56248789	0.232513079	4.854245587	3.604021396	0.516849731	0.07124934	0.651848536	0.017143601	-1.014527148	-0.349958352	-0.139255486	2.383523616	-0.1419585	-0.229818837	1.273732857	-0.426295332	0.672917188	-0.195799049	-0.760570542	1.060906429
0.136527875	9.231873521	0.914486294	0.030614222	0.832203061	0.153846154	1.210703407	3.288553564	0.000251482	0.288343419	2.891733644	0.445573932	0.034370564	0.171860355	-0.405917097	0.110881327	-0.137605055	-0.042372112	-0.765840148	-0.629262705	-0.303909902	1.367639272	-0.037019203	-0.235016402
2.416744348	10.54221916	0.804213303	0.020344894	0.19608603	0.296066654	0.032412056	93.23826869	0.094846172	0.015106317	2.448666058	0.008122364	-0.737871991	-0.271619172	0.160251247	-0.102223966	-0.241229706	-0.099242964	1.187704862	0.529894263	1.157685071	0.383201535	-0.33394461	0.015985412
1.558788521	27.00110269	1.804463179	0.126138345	0.743073048	0.717496609	0.161154366	4.660946278	8.433573982	0.01473601	9.838567751	0.053405004	-0.282574303	-0.057399791	-0.612024276	0.023649057	-0.1740352	-0.213929977	0.416943674	1.51951601	-0.111976173	-0.042065441	1.586321712	-0.272303056
0.221797771	18.80976453	3.876091542	0.071304011	3.100561907	0.285797326	1.374884275	7.61141538	1.278149938	0.148515036	3.026281716	0.008463889	-0.143849803	-0.63472789	-0.435241518	-0.177061939	0.348566891	-0.265264519	0.9821368	-0.325887663	0.115086118	0.580859975	1.311025339	-0.149633373
0.037794933	5.849754192	5.463909839	0.181553962	0.675256733	0.000968804	0.012966561	0.4348568	2.029271049	1.695611927	2.718754809	0.354847916	0.811924748	-0.783159077	-0.374311967	0.180292858	-0.153986492	0.027925277	0.605037089	0.22019553	0.516675817	0.212692894	-0.592159676	-0.464818742
0.697443598	58.79346428	0.95571496	0.169540787	4.698508041	0.21972486	4.413345817	1.723331191	0.014686701	0.058295054	6.358707894	0.016378199	0.329947742	-0.223932627	-0.404255263	0.530156699	0.608394813	-0.200962649	1.156533527	-1.080106053	0.416462032	1.499752084	-0.385158568	-0.179961124
2.36306241	82.87297999	0.0220733	0.052121682	0.717109087	0.292578958	35.95632058	1.495247587	0.773994046	0.91555086	15.80933815	0.007530189	-0.502122604	0.737488316	0.474227971	-0.16894441	0.021075212	-0.249634458	1.271510644	-0.332829505	-0.174060151	1.406440635	0.793223924	-0.169677072
0.629656362	103.637606	0.042738502	0.007556675	13.43479946	0.090292579	1.831412877	8.893523741	0.000369423	0.017068952	2.696261663	0.04417417	-0.341972235	-0.051973517	-0.115786493	0.036334724	0.800959922	-0.207816928	4.04242021	-0.968839867	0.066142496	-0.484262448	0.033661983	-0.319717338
0.978277249	12.69614055	0.604492337	0.103662081	2.503197055	0.302848285	0.078092798	1.313246091	0.009946896	0.003539094	1.107136165	0.081774664	-0.476744007	-0.746293925	0.038794484	2.050078282	-0.036817262	-0.273060629	0.763586266	-0.150123064	0.758294583	0.147283093	-0.111594024	-0.032559234
1.867262735	20.63671852	0.839153659	0.089517535	0.22631273	0.128850998	0.352944671	5.219876091	0.000151914	0.213778268	3.004348907	0.012643956	-0.489825858	0.310872155	0.058519455	0.298200889	-0.225476965	-0.226526807	0.609190203	-0.289764141	-0.788935871	0.789602012	0.076383236	0.424472096
0.217147354	12.04299434	0.001447927	0.081185817	0.17031583	0.004068979	0.495785914	2.156696014	2.600051229	0.103667186	2.020237267	0.010525419	0.110376487	-0.634167465	1.100468839	-0.164079706	-0.202284437	-0.063140274	0.864779944	-0.179156904	-0.598196318	0.046994895	-0.518968142	0.954633801
3.05425202	74.57743693	0.225872168	0.087386165	2.369114513	0.031001744	0.018752355	2.532283192	0.007580777	0.02668454	0.355152854	0.000557147	-0.50901725	-0.332926515	-0.140404976	1.600352414	0.13800814	-0.206713833	-0.074801154	0.2474042	0.606147392	0.585876985	-0.287489136	-0.641804714
0.293990774	75.06001937	1.015277364	0.027514048	0.412129432	0.006200349	0.101165242	9.440113767	5.325208707	0.48003272	15.24440404	0.05538812	-0.302586778	0.363299241	-0.172425057	1.153792164	0.144997524	-0.09164375	1.353046066	0.040247487	-0.939875826	1.306692857	0.057317646	-0.301101619
1.086596076	116.2740942	0.111836526	0.068785119	0.862429762	0.021894982	0.223381861	1.387790378	0.000125891	0.144640448	1.203261785	0.008201858	0.088244008	0.019400263	0.477592275	-0.181538637	-0.213103241	-0.114461311	0.237592328	0.211966903	-0.969743727	0.409764014	-0.329108948	-0.09590759
1.271858911	161.8730525	0.151820019	0.017050959	0.581476458	0.000581283	0.166573785	7.841025555	0.001763241	13.81344132	2.076496285	0.001951143	-0.476696815	0.463354267	0.094925371	0.649526544	0.003523728	0.059303964	0.182177753	0.033437448	-0.104691766	0.397738502	-0.053563895	-0.015689907
14.67982562	19.0789733	2.822692855	0.015500872	0.712071304	0.850997869	3.91831676	8.166992519	0.020898549	4.842141737	4.763603522	0.010798413	-0.053301489	-0.718224389	-0.655179718	-0.124312761	-0.205313243	-0.17523509	-0.115752474	-0.055532108	1.316814297	0.261319599	-0.021724542	-0.406164133
2.025171276	6.890459362	1.634528714	0.007944197	0.462313505	0.240651037	6.82915177	5.845509076	1.293803773	0.133110009	0.520907098	0.004717481	0.889872627	0.49988864	-1.007018132	-0.109129985	-0.143787728	-0.205613391	0.093368791	-0.471694783	-0.375895305	0.215591803	0.335403333	-0.264730885
2.566552098	5.708541655	8.664361957	0.107343538	1.325712071	0.067816315	0.230227993	0.965467664	0.014190319	2.238672153	18.6990867	0.007179895	-0.281308516	-0.155506279	-0.356786659	0.100243038	-0.142431934	-0.177309271	0.407094096	-0.238556597	1.486319662	0.463639655	0.230228712	-0.172470413
4.919615135	117.3833162	1.26292175	0.016857198	2.95911645	0.015694633	1.87663984	34.70861563	6.276067927	0.530603721	0.97993357	0.002831518	-0.249123831	0.107843091	-0.507407723	-0.101602215	0.124252576	-0.161524035	0.611943688	0.23081487	0.844100017	0.54461612	-0.614399017	0.357778331
5.35277145	10.15280427	0.844204824	0.049409029	0.770974617	0.043402441	9.923135017	3.664557751	0.015392819	0.263421051	0.553041396	0.037971689	0.880488984	-0.676331303	-0.728800301	-0.155662874	-0.165904729	-0.16019458	0.459963204	0.400661879	0.748907014	0.520629508	0.382130304	-0.524489789
3.262217111	7.027108522	0.010055248	0.0302267	4.63572951	0.173028483	9.125386763	1.322244586	0.000258541	0.010614716	0.323792027	0.005460145	-0.512239769	-0.135774588	-0.511128418	-0.043394256	0.216811603	-0.255531237	-0.11392699	-0.125221074	-1.274076019	-0.320566372	-0.410122422	-0.001143442
4.644416556	5.794015273	0.013147247	0.015307111	0.128850998	0.760899051	2.652134251	4.962200744	4.422124479	0.077868698	2.083611175	0.003814981	-0.373101951	0.070122461	0.909088381	0.487286346	-0.218106147	-0.249032683	0.325699556	1.536922372	0.093116142	-0.025350428	-0.719566406	-0.583628421
1.975885438	19.88340036	5.387690869	0.122456888	12.69347026	0.842278628	0.033227233	0.57542811	0.96509908	0.069178277	0.581827447	0.015146775	-0.176512768	-0.507798788	-0.528261298	0.082119051	0.781837351	-0.209291347	0.955255355	-1.682319745	-0.85546216	-0.124616054	0.175765292	0.452691484
0.60255151	5.47726581	0.102247259	0.135051347	0.668862624	1.884518504	3.316198612	0.667336949	0.989628303	0.013928757	2.264085862	0.044135442	-0.26403555	-0.556181757	1.910618234	0.16427869	0.266776415	-0.182207972	0.567179962	-2.286446865	0.141615125	0.568029207	2.24846822	0.040805562
0.772627739	203.3478383	1.23275805	0.175547375	0.360201511	0.130401085	3.025977636	1.481883863	0.014156032	0.120105979	23.54640196	0.004506624	-0.420652296	1.265557312	-0.679002438	0.105301996	-0.149556701	-0.190775262	1.06521944	0.265779916	1.040456048	-0.389246632	3.953242668	0.614212433
12.28161468	7.563005471	0.522105001	0.016469676	2.547762062	0.232125557	0.012781764	9.233107037	1.879429191	4.081853222	27.9101936	0.000700421	0.606135781	-0.513620591	-0.065861184	-0.002563152	0.133693151	-0.253951416	-0.566416412	-0.384211608	-0.132175032	0.964641082	4.248884558	-0.363747661
0.320364974	5.73357725	2.29274784	0.113737648	0.31893044	0.010656849	0.005328208	0.856300786	0.114062787	0.071830976	3.684796721	0.000658509	0.158348246	-0.460799905	-0.687363539	-0.250262753	0.045406538	-0.130803479	-1.670730348	0.208101447	-2.099561709	0.36658148	1.585488967	-0.438718707
9.558809212	583.2465036	0.439497727	0.003681457	1.697151715	0.223600078	6.184051412	8.581261418	0.929652017	1.513107382	4.499794718	0.007303244	1.473508612	3.514019248	-0.14754124	0.451997855	0.008645289	0.018409322	-0.737980103	-0.390018975	-1.384561382	3.519404223	0.033862954	0.275076599
4.188176216	7.549217797	3.230594255	0.00213137	8.21119938	0.167796939	0.739822174	11.48791211	1.51104443	0.094059926	9.800894527	0.004695657	1.452564739	-0.388141651	-0.622761956	0.220158263	0.872922655	-0.254118594	2.236930434	-0.825649975	-1.611173641	-0.46310044	-0.166170096	-0.100094018
0.46836906	48.40266927	4.677237252	0.00426274	0.385971711	0.004456501	1.905532514	6.118045845	0.02146635	0.019712927	5.218571999	0.001570092	-0.456351496	0.495479338	-0.565553179	-0.066227631	-0.345633258	-0.069190261	1.265933526	-0.692056124	-0.050674098	1.479017405	-0.041636072	-0.304049344
3.287881546	5.554954393	4.539972147	0.072854098	0.495446619	0.128657237	0.124237542	0.169564771	0.002340491	0.049155518	4.515287408	0.017123911	-0.411804003	0.433499049	-0.684161031	-0.1837414	-0.030523803	-0.277473495	0.384710938	-0.157633511	1.629354253	0.050218731	-0.387627381	-0.520746831
0.134731505	11.84723839	0.268776766	0.013950785	0.592520829	0.004068979	2.168712726	1.964416477	3.504573796	0.828478331	2.58979852	0.009785915	0.058004438	-0.660045432	-0.268168995	-0.072787844	-0.22444682	0.404148391	-0.111314916	-0.677517132	-0.460085669	0.659490631	0.153567636	-0.165165657
10.42002502	23.61868611	0.065335961	0.074597946	2.517729122	0.006200349	0.192745626	17.0136149	3.849347496	0.512105202	4.409879682	0.008894832	-0.061131647	0.736065794	0.160893234	-0.183823379	0.042671246	-0.003651534	0.842018261	0.117929766	-0.596590939	1.127895816	0.189813371	-0.18018955
0.427018376	5.629852009	0.18892736	0.017826003	0.242782407	0.379577601	2.254392311	8.542854525	0.018886797	0.049432214	8.149339382	0.099639082	0.579784049	0.069985887	-0.275186628	-0.172334022	-0.141025866	-0.130194472	0.447160096	0.117542831	0.439206334	-0.086004356	0.155141318	-0.219229973
5.870734906	3.933116305	0.276241677	0.063941097	1.156171285	0.362332881	2.728775212	4.363563106	0.001099112	0.162845184	2.051162798	0.001721367	-0.631792861	-0.307745509	0.133563183	-0.210826567	0.205377666	-0.285201964	0.127913693	-1.158776653	1.115292465	1.093653101	-0.819463302	-0.273515184
0.502943931	18.17334157	2.858837189	0.005619066	0.261964736	1.276884325	3.338375898	6.246821259	1.544993204	0.088816253	3.104371744	0.072789218	0.003098908	-0.279978233	-0.386333863	-0.084861056	-0.178200026	-0.163614129	0.3729648	-0.473710076	0.229707198	-0.192840206	-0.221030494	-0.360664491
1.208745034	10.43770329	9.935537091	0.155008719	0.665181166	0.197636117	4.590843191	0.261139225	0.001531152	0.035825837	9.22632791	0.009231754	-0.240599909	-0.339333626	-0.206308511	0.401191849	-0.277338949	-0.192582838	0.122527803	0.17596544	1.223030304	-0.266555706	0.120043901	0.545195475
0.041781437	6.154442603	0.00182012	0.149583414	2.69172641	0.000968804	0.106559412	11.59807793	0.013489984	0.025608152	8.109485823	0.00166839	0.169751799	-0.225696398	0.050704109	-0.062207253	0.131613344	0.027925277	0.545421385	-0.841958943	-0.383454897	0.004407828	0.07004937	-0.286233608
2.302862308	4.430394501	0.001378682	0.005231544	5.800038752	0.003293935	1.968602636	1.988200656	4.734751404	0.190105015	4.955307926	0.001647609	-0.505946108	-0.552367305	0.206018614	0.023628992	0.571498786	-0.049269272	-0.088845033	-0.271912473	-1.321329242	-0.186988102	-0.237773985	-0.154927618
0.084421831	3.50879857	0.20195946	0.01085061	3.656074404	0.23057547	19.71843352	2.457004293	0.185616656	0.142789316	1.631091385	0.03226892	0.364818615	-0.301874538	0.010716833	-0.13217315	0.063974829	-0.230307554	0.659178753	0.830401519	-0.553473746	-0.25729101	-0.150059852	-0.01359871
6.747883619	7.220077661	0.230184878	0.072854098	0.30168572	0.054059291	3.870503232	1.845067356	0.000694993	0.47882286	1.911497518	0.010678568	-0.34963717	-0.440063039	-0.127114223	-0.198668274	-0.195999963	-0.080441057	0.574186285	-0.151540007	-0.265893687	0.336465208	-0.317102374	-0.225692203
0.367072487	10.54042388	1.90365615	0.042433637	0.752761093	0.004650262	13.89654864	0.94727709	0.169568652	1.370286224	1.277285325	0.003936502	-0.398974692	-0.071843929	-0.539579996	-0.09264562	-0.056753975	-0.072038788	0.525754825	-0.280238172	0.515042606	1.408348608	-0.763335849	0.171228185
3.028656553	110.2842478	0.343297903	0.011819415	2.89866305	1.326099593	0.051880534	3.061365375	0.610016355	0.028857851	0.847954484	0.00072138	-0.672739733	0.34201978	-0.617870101	0.378607263	0.059434658	0.27797642	-0.548482141	-0.042453312	0.939240784	-0.5598583	-0.502191266	-0.327923824
5.377966094	26.6576827	0.261430181	0.009106762	0.549699671	0.00871924	1.148187565	7.193344443	0.00031355	0.028651337	1.702583439	0.004805849	-0.445538697	0.509320763	-0.20471151	0.21168691	-0.285449112	-0.052598223	0.556934379	-0.708850218	-1.058838569	-0.220075773	-0.612522049	0.713934278
2.304867063	5.194939582	1.054300025	0.00213137	1.231931796	0.005231544	0.214160886	8.42738391	0.02113218	0.054423207	2.292918546	0.015662215	-0.272302729	-0.178627494	-0.284841597	-0.021323834	-0.125763194	0.023628992	-0.244829054	-1.155213791	-0.362204437	0.588181561	0.207906962	0.513182066
0.191604553	99.26549569	4.895880389	0.000387522	0.830265452	0.01085061	0.234638808	3.86638912	1.858578181	0.079264176	8.316776211	0.004253234	0.187658678	0.552478879	-0.671458641	1.084325813	-0.077617151	0.423033176	1.26816531	-0.454334038	-0.724895131	-0.072188405	0.616001635	0.236444242
0.017830685	9.853545001	0.827836469	0.090680101	0.593102112	0.002712653	4.219173497	0.431192118	4.0644829	0.590858264	7.077103372	0.0034536	3.13644051	0.098072693	-0.643957965	-0.227481626	-0.264523691	-0.036714294	0.797696691	0.325615074	-0.951443832	-0.374431383	-0.038411529	0.592635426
0.012048485	9.468704938	0.14959067	0.080023251	8.037202093	0.182910289	16.47229736	0.150542116	3.498190531	0.31236451	6.239401359	0.038783866	-0.698668003	-0.201610235	0.267032449	-0.233666659	0.61914032	-0.275694936	2.654911857	-1.69644169	-0.11515566	0.50806215	0.182889828	0.321995444
0.245774832	14.1227953	0.299777268	0.134663825	0.250532842	0.012400698	0.012203239	0.755472335	0.668611409	0.002299625	22.69799242	0.009131893	1.94143996	0.305742024	0.323638645	-0.12164642	0.081368304	0.18305458	0.992431511	0.069530481	1.338308904	0.315700578	0.530246108	0.737519086
0.063198083	26.19451378	1.661524104	0.113931409	1.701414455	0.410385584	18.24571787	2.857668565	0.002215367	0.004590815	22.24283799	0.004567961	-0.102194521	0.318106905	-0.068920468	0.219765111	-0.068454831	-0.185161209	1.818989212	-1.53485272	-0.111661989	-0.353534175	0.34943769	-0.384904446
1.330367975	12.75849071	0.034749682	0.164309242	1.126913389	0.00426274	0.175836628	12.72298324	6.095553214	0.034995899	16.45035508	0.001019515	-0.146274128	-0.024089529	1.800419706	0.042446256	-0.142090456	-0.066227631	0.243952723	-0.332485757	-0.988153252	3.578618818	0.098219519	0.092363476
5.564077834	7.491353083	0.415463563	0.029064135	0.759736485	0.002906413	1.451312254	11.68495639	2.959671285	0.052683337	19.83633762	0.009268935	-0.62115076	0.136998631	0.181820485	0.293246832	-0.209088992	-0.041157104	0.931431937	-0.634572794	0.169059377	0.036234905	0.308983091	-0.163221986
2.414223419	18.38867532	4.752867786	0.00852548	2.801976361	0.041464832	0.016672353	0.398989659	0.09943606	0.067832995	9.066870494	0.016415824	-0.236555679	-0.370760293	-0.68187504	0.183515291	-0.024973595	-0.163162806	1.85236466	-0.120663105	0.689085183	0.040400175	-0.288019398	0.62335114
5.408910846	9.94037575	1.42301161	0.050184073	0.410966867	0.004650262	1.426339093	1.053902636	9.247147578	0.086880962	24.85905418	0.026204775	-0.421612871	0.13835435	-0.780723143	-0.148810916	-0.25350903	-0.072038788	1.331292016	0.34215073	0.166910861	-0.317676354	1.008097495	0.527258023
4.854997845	9.808098793	0.033312559	0.013757024	1.977717497	0.035652005	9.34451991	2.684380642	1.079461994	0.124699959	17.82280448	0.017692266	0.158529165	-0.517645873	0.702987743	0.041848235	-0.126117963	-0.146168117	-0.220842241	-0.322316509	-0.467220639	-0.334661222	0.424342546	0.325690922
6.092043821	6.676240469	0.013541651	0.010075567	1.388878124	0.342956791	0.310256863	0.405877076	1.073915083	0.520986073	0.579520263	0.006552809	-0.430737731	-0.271282381	1.283904702	-0.071580556	-0.047767684	-0.144954543	0.404323142	0.193056502	-0.476546466	0.3684451	-0.093088695	0.435212058
4.45525843	7.938108107	0.775606221	0.080798295	2.837822127	0.539236582	0.16906325	1.845002359	0.155070093	0.107842701	0.21357887	0.001116024	-0.050691715	-0.622385952	0.025254559	-0.079428448	-0.135103411	-0.132598056	0.031253452	-0.05199221	0.763044593	-0.24309748	0.013331333	0.202255353
5.278070138	30.75030409	4.598320536	0.010269328	4.559581476	0.134663825	0.121607902	3.861286575	1.350382745	0.200680858	2.315413489	0.388095969	-0.373887274	-0.265513238	-0.311894174	0.076775012	0.304830263	-0.155798746	0.003813806	-0.192304198	-0.014541282	-0.071475117	-0.198340777	-0.230038262
4.413564926	11.83534919	1.401748166	0.020151134	1.615578376	0.002906413	0.196457198	1.234956383	0.062168142	0.107665638	1.182501123	1.248391247	-0.294516301	0.40908642	-0.47280543	-0.127604013	-0.129855673	0.139909797	2.109803101	-0.126844684	3.094483625	0.279647895	-0.404124534	-0.663153384
0.360510322	7.879268385	0.299352826	0.457663244	1.134470064	0.002325131	0.037586212	6.637438734	0.254820158	0.096978882	0.506544189	0.00187432	0.067128117	-0.435172958	-0.494592155	2.728794547	-0.0952939	-0.026853574	-1.152788428	-0.48551763	1.187402899	-0.014079789	0.186932376	-0.129277598
0.618339814	15.56156188	0.01116382	0.179035071	0.139120326	0.747529549	0.020396118	10.60658608	0.000906079	0.294379954	0.184647158	0.023469338	-0.543034643	-0.506049547	1.279883997	0.9518517	-0.302631219	-0.046418633	0.564903319	-0.777303155	-0.43937917	1.425763297	-0.533797632	0.412590113
0.789790292	103.3273801	5.72886919	0.029839178	1.068785119	0.000387522	0.503934328	12.54792344	0.011144165	0.723892532	1.874332513	0.018631908	0.746425262	0.387470529	-0.065011616	0.529616175	-0.153311183	0.084046194	0.283287113	-0.640733618	0.498628916	3.003084838	-0.156088816	-0.48755109
0.100396235	7.675670735	1.760578149	0.077310599	0.195310986	0.003487696	1.127101769	3.635986277	0.810435878	0.023142975	1.040356132	0.038307393	1.198594432	0.073224508	-0.704720252	-0.060875242	-0.052409056	0.099509687	-0.172307399	-0.656217776	0.255491912	0.338664494	0.378824429	0.298600348
2.740471575	13.08211311	3.574785675	0.024413873	0.166828134	0.00871924	35.33729064	3.972859224	7.625741877	3.523054115	1.035184055	0.02124049	0.439638124	-0.430865781	-0.486685854	-0.13226313	-0.107311272	-0.115873871	-0.154513297	-0.418724543	-0.467463932	1.325425823	-0.003670568	0.264659458
19.38260209	18.3403597	0.153804611	0.028676613	4.035652005	0.000968804	0.972328213	14.38062747	12.73642778	0.395483912	2.246140325	0.007243205	0.081285495	-0.257868476	0.322730572	0.022796353	0.06008577	0.027925277	-0.193179638	-0.60279376	0.45512347	0.71194997	-0.786646172	0.447696478
21.57944588	7.210109794	3.504093556	0.041852354	3.634373183	0.469676419	0.03750003	1.824096451	0.000372581	0.006817597	0.762684599	0.00930451	1.899404686	-0.512801122	-0.538731224	-0.113813798	0.076226637	-0.199177628	2.531556153	-0.221139948	0.074333235	-0.058229493	-0.508742326	-0.177226803
0.112406407	11.97421544	0.520060861	2.505715947	1.382484015	0.010656849	0.034630863	15.56215109	1.752324367	0.430539318	1.777546462	0.019724189	0.564592105	-0.108107721	-0.32911011	1.676757937	-0.099595899	-0.130803479	1.013741475	-0.571204929	-0.704851675	0.584971042	0.08218549	-0.336108206
0.675978975	19.05217106	0.371955699	0.097461732	2.923658206	0.673706646	0.125415918	5.51764557	0.053429464	0.826255076	1.093857339	0.000557147	0.292303604	-0.21747524	-0.117223064	-0.240364114	0.182011738	-0.255501481	0.776541029	-0.217956972	0.377886838	-0.137334467	-0.650956268	-0.641804714
1.171809938	279.3279263	0.712093631	1.832203061	3.279596977	0.653555512	0.405340503	4.656899764	1.156073512	0.193600314	8.599976087	0.033193721	-0.32924838	1.448237384	-0.399211413	6.949005682	0.105458939	-0.127651123	1.592281326	-0.909068899	0.161444124	0.341064253	-0.362472983	-0.374335033
1.23492143	11.80105818	0.348031026	0.029645418	18.17864755	3.223793838	4.127967138	4.514820597	0.769338996	0.135983497	1.861498995	0.007008053	-0.216159292	-0.145883157	0.131895926	0.07700975	1.425974377	0.00909485	0.002831803	-1.003903368	0.308727857	0.167489704	-0.57560854	-0.099458657
7.049156684	3.914350003	0.825362772	0.028289091	0.25440806	0.39430343	0.223854602	1.168132491	6.345662352	1.006792739	0.493138488	0.059303246	-0.77753316	-0.086744633	-0.549880012	-0.175534217	-0.024300955	-0.22559168	-0.015027246	-1.323781975	-0.475739546	2.173479524	-0.399235639	-0.141501393
6.054890312	136.6956888	1.230907606	0.012400698	2.634954466	0.029451657	1.596982	15.33781063	1.925051103	0.022134643	3.795579694	0.063346722	0.174966883	0.798939529	-0.300769467	0.386572743	0.071154788	-0.106980539	0.866764535	0.366851048	-0.932867369	0.159566649	-0.714181529	-0.289423827
0.280000849	74.28067461	2.023339399	0.042433637	1.337725247	0.839372215	0.025668599	1.967529216	0.000333428	0.088033415	0.772647052	0.049439861	0.69127934	0.149940251	-0.464567999	-0.104939276	-0.159706445	-0.171357981	-0.283432423	-1.205929136	-1.035366087	0.075064281	0.199585169	0.088282285
0.043361217	141.5370949	0.879941133	0.002712653	0.259639605	0.210036815	0.460784963	3.947049404	2.725439563	0.100270464	0.199723796	0.027796319	0.684750142	0.73796252	-0.300853139	-0.036714294	-0.107217242	-0.250232742	0.033295048	-0.292906098	-0.789813797	-0.140342274	-0.51933526	-0.112808897
3.872530928	4.537478275	0.004204727	0.0862236	1.49990312	0.057740748	2.454294771	6.925582803	3.787050033	0.047397072	1.61552222	0.010975347	1.647225133	-0.353242343	0.211749612	-0.148485695	-0.106865534	-0.20383326	-0.153122579	1.017716379	-0.581928066	0.207310346	-0.016697172	-0.015100972
0.391513549	78.48572556	0.019513478	0.052896725	1.191048246	0.198992443	2.076021425	2.254824595	0.002718688	0.043607687	0.231049733	0.008894578	-0.105245817	0.239030261	1.075746748	0.115445599	0.095525737	-0.150695743	-0.006975983	1.097456138	-1.704309798	1.049577891	0.238718543	0.882398053
1.617169552	14.0110774	0.254986124	0.139895369	4.498740554	0.084285991	0.114228887	2.433427979	0.14536673	0.025241041	66.89837662	0.000700421	-0.467367441	-0.615080066	0.077977699	-0.033530191	0.302163129	-0.229093489	-0.179754176	0.471648305	1.10816929	-0.63093933	4.536232423	-0.363747661
0.151658266	9.714573419	1.794823461	0.120131757	1.522766906	0.005037783	0.486967074	0.894265857	9.668784564	0.045677537	1.016447885	0.186916592	3.097099007	-0.479460519	-0.281996476	-0.185534569	-0.185617046	0.129994792	1.456465311	-0.487101653	-0.704522956	-0.160578128	-0.715122736	-0.105347244
0.466445734	122.0634457	0.151910384	0.029451657	3.129819802	0.002325131	0.257432589	6.431625066	0.054196976	0.149049546	0.379250821	0.002515325	-0.552400001	0.480290329	0.020987182	-0.125182453	-0.10000665	-0.026853574	0.913542474	-0.637552457	1.375487895	0.39858498	-0.592948431	0.438476371
0.075210898	12.17007893	13.78888578	0.135632629	0.362720403	0.002518892	1.115457551	18.20553003	0.001861028	0.017026143	1.199935407	0.001517428	0.019528741	-0.618708173	-0.147850453	0.167280614	-0.245068496	-0.031962934	-0.736205462	0.492055509	0.814651651	0.015373963	-0.212030975	0.575557339
0.803647367	110.2240241	0.037986828	0.111024995	1.044565007	0.024413873	0.050234435	1.306192786	0.002810031	1.878191062	1.55141191	0.013781949	-0.884936467	0.52262919	0.15383077	-0.216068286	-0.166778622	-0.13226313	0.219852247	-1.523440973	0.567723957	0.717605113	-0.48447025	0.657899036
0.54387218	12.86278963	0.456404016	0.098818059	1.251501647	0.384227863	3.575089227	3.96165577	0.074233164	444.7896961	1.062198192	0.092113633	0.55553879	0.865773245	-0.168649746	0.13878211	-0.050927801	-0.239978833	0.805628528	-0.117136281	0.640437396	6.507378201	-0.319301193	-0.496455079
4.547794302	29.89051048	1.876362721	0.106374734	0.246657624	0.096686689	0.013054592	1.452020407	2.316177406	0.008445412	8.111892966	0.003692858	-0.750247759	-0.326929718	-0.895300309	-0.163512011	-0.204223996	-0.111277102	0.65530765	-0.84344437	0.0805222	0.042229201	1.421962896	0.285247003
26.4328029	6.580724233	6.876241248	0.052702965	0.134663825	0.000193761	5.889063268	2.895467674	0.001439607	0.1106736	1.677587059	0.004897147	0.989572621	-0.506923541	-0.140108984	1.27754751	-0.259260832	0.126144831	0.119516562	-0.487162238	1.071719527	-0.148181864	0.544671215	-0.194316541
3.465357029	4.552796228	1.034605585	0.038945941	1.316024026	0.007750436	0.006468262	14.18408939	4.412138847	0.076416029	3.138765849	0.041549345	-0.897590685	0.074195035	-0.394328699	-0.108713523	-0.089851167	-0.107358479	0.347243022	0.130955649	-0.850130076	0.261054405	0.965160694	-0.40774554
3.595297449	12.34189063	0.49511831	0.017632242	0.179422593	0.063941097	0.221795731	4.09295529	1.992355667	7.060884792	2.62556768	0.000706035	-0.119302745	0.185851548	0.245263173	-0.171390065	-0.22490257	-0.237066105	1.012782807	-0.111988789	-0.264965078	5.49805563	-0.393761026	-0.354048351
4.869718426	11.85444802	0.174226994	0.004068979	0.203836466	0.023057547	2.239736846	5.30469461	4.002286752	1.814891487	15.67537001	0.033410077	-0.294476454	-0.332407791	0.32299759	-0.063140274	-0.084902137	-0.122964618	-0.110415992	0.470183586	-0.701092894	1.244296206	1.339646444	0.261018506
0.138635438	57.42821135	0.104303455	0.000581283	0.625653943	0.564813021	0.618071969	0.770282476	4.433869245	0.178122722	10.05099568	0.00081277	0.424806787	0.279596358	0.832743517	0.059303964	-0.208655147	-0.220951198	1.754846375	0.421310619	-1.280422789	1.413408116	1.231923766	-0.182997342
0.293057261	10.26638584	19.49044825	0.058709552	0.438287154	1.360395272	25.26743036	4.880663463	1.271353374	0.920927679	5.371471685	0.004634691	2.354371505	-0.522509799	-0.497278186	-0.081178782	-0.161828374	-0.177707877	1.060800925	0.017559711	0.187502663	1.123154847	1.101135689	-0.60070347
0.787706858	20.06304183	2.601223478	0.049990312	1.678163147	0.089130014	1.085996039	4.756413318	0.05744379	0.020352641	2.273847237	0.006750979	-0.207350677	-0.597634688	-0.690833884	-0.14781253	-0.101564331	-0.246624405	1.771149676	0.336946927	1.902122604	-0.321365863	-0.028191851	-0.259381613
3.204035108	7.795028764	1.063792303	0.093780275	0.208874249	0.00213137	0.202861797	6.450579826	0.004958377	0.997142294	11.93284223	0.000833363	-0.24003388	-0.435692999	-0.560630064	-0.197872639	0.028488857	-0.021323834	0.534123301	-0.541328731	0.033401055	-0.067302022	1.162919322	-0.152595702
2.171725295	46.19310652	0.397486961	0.040108506	0.309242395	0.847703933	2.992272809	6.668251302	4.293859451	1.39205327	6.426003659	0.013936873	-0.488253862	0.560088416	-0.282768572	-0.183526847	-0.266649904	-0.148496178	1.078804442	-0.96070236	-1.020271244	1.700086825	-0.596254885	0.583416309
3.395756048	155.3603961	0.149436227	0.039914745	1.315636505	0.244913776	0.164773524	11.34780698	0.74781741	0.071762594	0.793734928	0.012705061	-0.287536272	0.344305529	0.072784874	-0.210666633	-0.126170227	-0.217620281	0.276395014	-0.402561373	-0.468857827	-0.398619247	-0.574986571	-0.196659406
11.4207022	4.712024602	1.757074664	0.031583027	1.133113738	0.123231932	0.367439858	7.2732387	0.281555235	7.152852859	6.955825923	0.019423198	0.00071144	-0.183208767	-0.187808235	-0.121486236	-0.10536469	-0.201690853	-0.288215462	-0.365845537	1.460804636	3.093901398	-0.651138399	0.720909007
0.004848374	34.66545316	0.033619234	0.09048634	1.610734354	0.00426274	0.006517456	1.239746838	1.135275053	0.075081161	0.491291308	0.009701314	0.398326328	-0.463881927	1.178341888	-0.178743355	-0.001643407	-0.066227631	0.288007275	-0.906728419	0.159624611	0.220219007	0.199480913	-0.062899235
1.970831385	7.223652974	1.043766713	0.000387522	0.349738423	0.221274947	0.118094927	8.797094642	0.023320761	0.588780614	1.446343802	0.010383914	0.23278122	-0.584038113	-0.780788623	0.084046194	-0.160952277	-0.26672818	0.213299712	1.206255486	1.752508473	0.159063927	-0.155588881	-0.229862201
0.054624759	31.89126659	2.954965337	0.009881806	3.635535749	0.185816702	4.900059134	0.777308217	0.063490064	0.06812549	3.747452419	0.009092221	1.391103413	-0.056734054	-0.32030056	-0.125118198	0.972820988	-0.243658627	0.337625496	0.107698326	1.373622856	0.264473861	-0.394320468	0.391880591
0.506618709	17.28553056	0.006424647	0.020151134	0.169928308	0.135438868	1.326655351	1.617197156	0.00027761	0.014445743	6.564226927	0.006540427	-0.170544947	-0.420104249	-0.293983514	-0.127604013	-0.207142773	-0.229378955	1.149908298	-0.520700851	-0.20879497	-0.111569676	-0.143129189	-0.426824356
7.025114905	5.804392405	3.58477276	0.039139702	3.211005619	0.125557063	0.131905914	3.127915586	1.258796808	0.025077052	16.54054809	0.003109696	1.175537341	-0.423162818	-0.696659004	-0.16488881	0.236401984	-0.201766384	1.362792942	0.064151412	0.236541826	-0.622969649	1.021301906	0.564281415
1.02058531	49.39108848	0.001612229	0.109087386	0.257314474	0.043983724	0.040160995	15.02925374	0.479670313	16.74425817	1.550303203	0.040366782	-0.312972814	2.247942841	0.68920043	-0.203870677	-0.198384724	-0.150809364	1.188273287	0.267734737	-0.334126586	3.505484301	-0.318695825	-0.038403663
0.001538892	9.147762223	0.152099612	0.092423949	0.618291029	0.017826003	0.609912317	1.568674321	5.357146115	0.825972038	16.01036907	0.002156748	-0.358716783	-0.669869048	-0.146794815	-0.053636059	-0.236077157	-0.079583907	1.104500297	0.232785372	-0.504087707	0.730391469	1.390201653	1.00273359
2.704697273	49.46510361	1.478297774	0.06258477	0.389459407	1.001743848	0.033914335	0.955713777	1.881076893	0.022844415	1.401466547	0.002798539	-0.527631697	0.046257268	-0.058739174	-0.007623931	-0.183132957	-0.181648355	-2.269229954	-0.300069023	-0.89151537	-0.183113225	-0.623361104	-0.232732912
0.198324553	6.568272741	0.109373052	0.046890138	2.389071885	0.686882387	0.285579215	8.461201052	0.126175108	0.063442358	11.76320221	0.003491663	-0.843049235	-0.138857116	1.08748689	-0.200849492	0.541086226	-0.241630738	0.099689054	-0.539097167	1.532328108	-0.450764996	1.011102715	0.636587427
0.52173875	8.993871649	1.022146775	0.036039527	0.259833366	0.009300523	0.43549522	2.875105105	0.000122131	0.154028921	0.326457134	0.003114351	-0.366580741	-0.314843495	-0.376764261	-0.074835291	-0.230989627	-0.004095182	1.619708101	-0.568817528	-0.998916495	-0.097637459	0.150675519	-0.537373627
0.027200102	3.757948353	0.21278167	0.081185817	0.735710134	0.189110637	3.296807747	1.66042965	0.003737444	0.031051665	2.438681401	0.000924051	1.930352759	-0.559134132	-1.040763174	-0.197171772	0.07879484	-0.243145575	0.578388808	0.008995623	0.02219188	-0.440331264	-0.634684496	-0.027088462
0.838550324	15.00172215	1.070102103	0.000581283	0.857004457	0.248788994	2.032465534	2.845650177	0.014165554	0.145679242	2.475143564	0.019545246	-0.214843801	0.016586654	-0.331754704	0.059303964	-0.208202088	-0.12350183	1.944635045	-0.231490989	0.869687614	0.16072669	0.415407309	-0.246189332
0.447546376	5.731702993	0.450712481	0.035458245	0.585545437	0.253245495	0.003653299	4.189559837	0.698967166	0.270707715	4.694641588	0.008919684	0.011353105	-0.613086519	0.190674529	-0.145068644	-0.112407277	-0.261917823	0.694083793	0.105446572	-0.205906271	0.671610056	1.313145617	-0.040145569
0.040936421	5.079197373	1.209102198	0.00213137	12.35148227	0.098043015	3.511087909	10.68226324	0.176966964	0.059349998	1.596033489	0.010464777	0.74133122	-0.433629669	0.75570947	-0.021323834	0.926259918	-0.214334413	0.565474604	-0.319845369	0.208840914	-0.319747772	0.783776248	-0.219652921
3.114198071	7.799216791	9.587266024	0.014919589	5.313311374	0.030807983	0.056014655	0.824318988	1.251151459	0.121706555	1.951047261	0.014370512	1.446877684	-0.231570005	-0.757128604	-0.119785783	0.265512469	-0.116354581	0.515266577	-2.041779073	-0.362997253	-0.008905276	0.109963679	0.929550204
0.038820282	40.34146069	2.037410919	0.187366789	0.941484208	0.009688045	0.125001983	4.658479138	8.32954261055091e-05	0.027807097	0.834133435	0.004485361	-0.113681027	2.435230376	-0.270098539	3.984899731	-0.110472593	0.762493435	0.443922619	-0.659801452	-1.36717041	-0.065904402	-0.174404301	0.195967248
0.681099686	12.33293282	0.003568517	0.02809533	0.783569076	0.001356326	0.10373427	2.954015903	2.570568879	0.045952972	0.510849739	0.042613832	-0.68679853	0.343643264	-0.541104663	-0.097049867	-0.176525419	0.007065478	0.939438761	0.482462945	-0.392211953	0.337555114	0.200608287	-0.695915765
3.740620784	6.248718401	1.269923243	0.130013563	10.44623135	0.001356326	0.228409674	8.915875324	1.488965927	0.028041764	3.446035499	0.009539615	0.183554071	-0.166510295	-0.230870315	0.806847855	1.331919277	0.007065478	0.699956897	-0.359291989	-0.266673811	0.091719446	-0.508323715	-0.079983522
0.01282992	5.950651919	0.477521348	0.124200736	0.710908739	0.196473552	0.478571216	1.122520692	4.334522049	0.054580789	49.24230556	0.004288764	3.417659542	-0.598912657	0.474512177	-0.077142894	-0.262049178	-0.231561994	0.877767632	-0.28189848	0.2420712	-0.258640917	2.19107362	-0.248567725
1.918185977	37.37410865	1.514241162	0.014144546	0.178066266	0.261189692	6.982492317	5.931228599	0.010189611	0.365175794	2.552522483	0.01281233	0.088658646	-0.044656742	-0.458153056	0.262220683	0.037451632	-0.291416789	1.13796529	-0.297573637	1.91249097	0.25193183	-0.77454978	0.574165157
5.302113034	5.509930924	0.002679229	0.004068979	2.626816508	0.021313699	2.486187422	7.188452459	0.000497602	0.051299106	0.658148934	0.015012871	2.210343381	-0.558148046	-0.122834943	0.404148391	0.130645508	-0.110001514	1.30336743	-0.663253456	-0.306318708	-0.005645751	-0.656927266	-0.118843773
0.350593931	40.97387181	0.931047868	0.187754311	3.570432087	0.005231544	11.74190335	12.87351591	0.000328413	0.046711279	0.860331916	0.019101332	-0.191401871	0.762717871	-0.599823939	0.392115625	0.499989933	-0.079987662	0.013828502	0.06580028	-1.046631297	-0.293101586	-0.395156898	-0.373531324
0.190013693	21.61542918	0.347678571	0.085836078	11.14628948	0.015307111	0.027259618	5.012058355	0.04401682	0.263071844	0.532014847	0.006082111	0.020612632	0.206243311	-0.431923037	-0.221886212	2.074076432	0.015022572	0.330660248	-1.013528031	0.65782112	2.422015239	-0.619806763	-0.255923149
0.068646567	16.7915937	3.397486143	0.005425305	0.546405735	1.223018795	3.022932814	4.299362103	0.431950927	0.10662036	0.404390957	0.541904084	0.114062122	0.021444186	-0.812152172	0.505120538	-0.223244568	-0.197178349	-0.29728658	-0.19129599	1.802563546	-0.126919364	-0.509500446	0.312513432
0.237680739	21.38092714	3.375489185	0.04747142	0.237357101	0.059872118	2.994285637	0.307651881	4.122442243	0.144972145	0.584089372	0.038481662	-0.092596306	-0.220430269	-0.510642449	0.281502152	-0.177183998	-0.157789905	0.647082587	-0.186125833	-0.50227505	0.001284482	-0.693737774	0.546809192
3.789777196	87.83640875	1.60183466	0.13136989	1.032745592	0.000775044	0.050162289	6.096414827	0.042111036	0.003856599	2.463651833	0.000812784	0.114567549	0.329636821	-0.531977757	0.002039958	-0.211484061	0.041667776	1.513113809	-0.925567341	-0.357306332	0.41442252	0.094972065	-0.182975616
0.279826027	13.58286631	6.248738642	0.004068979	4.819608603	0.281534586	4.04814504	4.845215589	0.059862818	0.295594059	2.800527807	0.001710908	-0.3561951	0.48282476	-0.59020374	0.068616714	0.385570666	-0.067884813	0.399429557	-0.944882679	1.123142598	0.307797586	-0.471136339	0.721366713
3.012564132	15.42997208	1.102956603	0.098430537	0.939546599	0.054059291	1.17738745	6.155636726	0.029457884	6.671146766	0.395343583	0.004959602	-0.081344327	0.313499281	-0.46484696	0.154153347	-0.165241925	-0.167928227	0.520921846	0.559400085	1.280738681	2.166224277	-0.445793294	-0.485712924
7.041029734	157.674286	2.050063826	0.122650649	1.27591552	0.028482852	5.392036345	0.974178463	5.854774427	0.033847452	1.311373599	0.06055286	-0.421191241	1.038347559	-0.556570155	-0.038670291	-0.172185752	-0.081429626	1.17769763	0.817090153	-0.928629319	-0.213716731	-0.118466314	-0.309698749
2.237694654	16.44335926	3.317981055	0.01085061	0.424723891	0.209649293	4.529705414	10.35342407	0.175525288	0.01875461	0.493324014	0.002079569	0.314993117	0.056316171	-0.467937822	-0.081001462	-0.256426124	-0.213241743	0.544445726	-0.809843027	0.531920973	-0.191387391	-0.208634944	-0.001380037
2.435797179	28.10928957	1.103578114	0.024220112	1.426467739	0.095911645	1.985948678	3.048732953	5.216699543	6.655795594	3.845729218	0.003486715	-0.24600703	0.526622825	-0.393115465	-0.108599704	-0.109400093	-0.112995021	0.09346848	-0.988787337	-0.372875467	0.396006026	0.711475008	0.058268485
0.043288445	17.07155205	0.710546339	0.327843441	0.711490021	0.182135245	6.076637678	4.793895237	0.008694848	0.125632036	2.812468799	0.013812175	-0.015578787	-0.157296334	-0.182921711	2.212177676	0.031241224	-0.240099083	-0.359299872	-0.76708729	1.863807054	-0.001201776	-0.484477154	0.184410396
3.807327655	11.18569658	8.345214475	0.036427049	1.47839566	0.079248208	1.210272509	3.57025711	2.055458862	2.644462136	7.71139649	0.004827846	-0.634780494	-0.371927683	-0.541179785	0.00512059	-0.019542406	-0.237851437	0.123656598	-0.339550532	-0.444132007	1.299833868	-0.296563437	-0.222894136
0.58455806	6.704226354	8.715527248	0.074210424	1.323774462	0.13136989	3.783719127	0.261752636	0.447320696	0.415944655	1.942991432	0.015575325	-0.644597351	-0.669707163	-0.480724862	-0.139167941	-0.136989385	-0.303674518	-0.333056852	0.432643924	0.728937376	0.297588082	-0.63481098	-0.02735493
0.258319117	23.76377506	1.553042383	0.096105406	1.958341407	0.002712653	0.184667676	7.194306942	0.00152128	3.153022373	0.491316335	0.019260772	-0.108648536	-0.298076881	0.09155135	-0.146045885	-0.006954165	-0.036714294	0.887082528	-0.828263975	1.112176773	0.997484391	-0.545536211	0.036431793
1.615773258	6.687158638	0.27830077	0.106762255	3.451656656	0.001550087	0.165246464	5.436192209	1.26135166	7.025365037	11.3033986	0.020381501	-0.616506546	-0.376928379	0.142984227	-0.03346382	0.073742454	-0.001270695	2.005919864	-0.947928648	-0.198946381	2.511289084	2.938571833	-0.073363034
10.44405687	11.69700908	0.012173454	0.168571982	0.503972098	0.002906413	0.086985794	3.099717078	2.469193639	2.573520504	4.896643688	0.00107218	2.840880556	-0.6189173	0.392995076	-0.030912316	0.120991949	0.445470735	-2.134949558	-0.45246179	-1.066494744	2.172351174	0.184376351	0.153560208
6.286414206	13.55914828	0.15920807	0.000581283	7.37705871	0.316992831	0.061290537	30.90122019	2.890097265	0.037150499	0.442061632	0.052091173	1.085555216	0.043891436	0.355013974	0.059303964	0.463897877	-0.210211504	1.558979065	0.815151274	-1.489010253	-0.309420242	-0.262175621	-0.331893325
5.148809178	8.776679684	0.160548799	0.000775044	0.73280372	0.522960667	4.709629129	4.287214323	0.000485352	0.050907391	16.43773976	0.013725778	-0.440131872	0.563268431	-0.558988482	1.042227177	-0.172532804	-0.257831943	2.356275933	-0.740971702	-0.972454873	-0.076807838	0.433485372	0.360388746
3.592044946	4.626671456	2.840444603	0.0302267	4.660724666	0.71129626	0.024352206	5.275491765	0.000518785	0.095647708	6.834989556	0.010216005	-0.756478197	-0.636087665	-0.506472398	2.070237612	0.233984875	-0.242145912	1.68661896	0.700975335	-0.512222358	0.486140569	0.174752498	0.621764452
1.525235248	5.67898205	4.70111876	0.018988568	0.536523929	0.561131564	0.042555558	5.096088214	2.735052498	0.623531842	0.579826214	0.007846209	0.161438095	-0.706021435	-0.476677899	0.094804087	0.119720444	-0.19390859	1.083981091	-0.999363433	-0.46238206	0.276784566	-0.666347858	0.854653627
1.944350038	47.80391909	0.096025781	0.134276303	0.69385778	0.002518892	1.948763232	1.944902045	0.019949903	0.006051431	4.588144513	0.000663614	-0.259735255	0.844475719	0.281582295	-0.127593311	-0.158622988	-0.031962934	-0.35992315	0.671854838	0.734163605	-0.461701233	0.201317133	-0.429335933
16.44805793	8.812242036	0.011067371	0.488858748	8.502034489	0.185235419	1.075434297	14.43914938	4.793702927	0.116571546	4.844004131	0.270562578	0.046773902	0.412586833	-0.198308113	0.725665154	0.951924177	-0.235869523	0.973027974	0.698540775	-1.115407577	-0.165331552	-0.618813231	-0.575507669
0.219400785	17.27465929	8.239964381	0.114706452	5.743654331	0.539817865	0.09242335	4.888536948	1.205953194	0.008295352	17.43149852	0.013213336	2.630853206	-0.209005971	-0.774652947	-0.041697867	0.529744766	-0.23194951	-1.289744612	-0.602756375	-0.216864452	-0.254106943	1.997680521	0.236228085
7.511664769	11.60668375	0.001569834	0.049990312	1.788025576	0.34702577	2.496120637	2.838208097	2.438685443	0.149592836	1.365417034	0.023180742	-0.08528357	0.134208154	-0.433970943	-0.236246567	-0.095853305	-0.248273389	0.049748751	-1.058104282	0.297113993	-0.140242617	-0.512984597	0.200980654
5.036139688	3.864447985	0.879471978	0.134663825	0.217981011	0.07750436	0.007227697	4.717044881	0.068001505	0.044842424	2.086260402	0.004559263	-0.253434441	0.026442132	-0.505314549	2.545601376	-0.038932682	-0.181947902	-1.284078681	-0.166529609	0.951656915	-0.085893133	-0.299863555	-0.276186171
1.762323202	11.95390578	1.312321186	0.080604534	0.791900794	0.203642705	0.003864945	5.528054401	0.253796139	0.72472364	0.475978968	0.016315262	0.41324661	0.616127884	-0.158584232	-0.023568178	-0.188927057	-0.226321478	1.610766725	-0.893657543	0.88150015	1.138969983	-0.538240402	-0.34430581
0.93312498	20.81093715	0.953751426	0.0862236	0.461732222	0.54737454	0.085352112	4.233701374	0.005301655	0.048504659	2.41422168	0.079704229	1.687766415	-0.248481326	-0.129733059	-0.268877597	0.042659036	-0.264036084	0.272543434	0.095560318	0.966617539	-0.132333869	-0.296832929	-0.474584907
3.727023558	9.60571477	0.652092623	0.085061035	0.722146871	0.182135245	3.697737014	1.5770668	0.023091886	0.006915923	0.513559484	0.003044144	0.888065699	-0.562508598	-0.897979541	-0.186935055	-0.064346691	-0.258043415	-0.255824312	-0.391442357	0.798475031	0.626783431	-0.706858279	-0.099092676
3.884309788	8.642625953	5.921777234	0.02363883	2.648130207	0.003681457	0.336111048	1.223609503	0.001740456	0.32555903	0.498694527	0.666281891	-0.845768428	-0.672090362	-0.396697902	0.066892226	0.205068204	-0.056540779	-1.418568913	0.322222194	-1.506291131	1.248396648	-0.416879635	-0.43674423
0.007515839	6.402567559	3.20812459	0.109087386	0.425111413	0.02150746	0.086499339	2.513137467	0.023478215	0.063766715	3.825458589	0.00845352	0.619438764	1.213736592	-0.744834771	-0.233845485	-0.097623804	-0.162754404	1.418175379	-1.303123329	0.475022991	0.032035033	-0.29903124	0.141692276
6.501216386	5.466992142	8.73271422	0.008913001	21.41755474	0.055803139	0.064691453	4.878578907	0.142545978	7.172070398	2.647504182	0.017004292	-0.448562662	-0.093821317	-0.669632106	-0.117481928	1.361900078	1.478916924	0.668650206	0.803368479	0.209518771	1.932227339	-0.339286926	0.201313427
0.161407638	10.60245254	4.267926365	0.068010076	0.49137764	0.494865336	0.008922224	4.748232069	0.00971618	0.04307297	1.85671234	0.002215859	0.120602237	-0.355242553	-0.655138777	-0.202196988	-0.141156631	-0.233891639	2.362174799	-0.340994363	1.385107213	1.717371359	-0.708388565	0.032989979
0.665793398	14.78050456	0.529032851	0.075760512	0.424142608	0.005037783	15.2022271	17.51939069	0.013568984	0.259302842	0.32291444	0.004016612	-0.146558658	-0.450351895	-0.16720111	-0.195888558	-0.167719637	0.030007151	-0.013281027	-0.191277764	1.065426704	0.05910545	0.016803699	0.201469466
1.678284272	9.702622479	0.438085649	0.110637473	0.319124201	0.270102693	1.34173096	2.147698367	0.000727774	2.1430595	2.139364097	0.014972301	-0.032064664	-0.317664508	-0.075835659	-0.190291951	-0.213758523	-0.212864842	0.594233566	0.167522435	0.718589928	2.290870889	-0.443063426	-0.019835253
1.932835018	3.274653621	0.348909254	0.102305755	1.409804301	0.016469676	1.566432389	3.688295654	0.001124359	1.294273335	1.370093817	0.006606888	-0.326914514	-0.416716179	-0.256111132	0.087469231	0.001831992	0.027938911	0.24232992	-0.592978352	-0.483748614	0.406026792	-0.315511926	0.482181897
0.394568095	5.293631801	0.258928765	0.044758768	0.116644061	0.373764774	1.628071834	3.796716325	0.787468161	0.35288296	3.695964059	0.051837469	0.203652804	-0.188640057	-0.687138078	0.32423066	-0.227064338	-0.250666803	-0.301286104	-0.628344098	2.550729831	1.304400219	1.227966713	0.067281791
0.122918957	30.29586769	1.315730074	0.002712653	0.414067041	0.000193761	0.374178835	6.001272828	11.6138192	2.49467649	0.303801149	0.018976467	0.977215883	0.384606892	-0.080150777	-0.036714294	-0.266862638	0.126144831	0.845127987	-0.729893768	-1.123550206	2.635184066	-0.58291742	-0.034931989
1.080777565	6.053095204	0.003596362	0.153652393	1.29742298	0.018213525	3.864704765	8.430631227	0.021683873	0.115759638	0.927474813	0.003561983	-0.527617726	0.17005531	-0.765199391	0.102524589	0.099032641	-0.112987883	3.049217081	-0.149289093	1.465533379	-0.424377253	-0.866083686	0.680934739
0.126207218	6.638642183	0.126858113	0.170703352	0.23270684	0.001356326	1.164964935	0.90480561	10.98354549	0.890126505	1.578312001	0.027837726	0.49050565	-0.512131901	-0.142865759	0.342226846	0.086538636	0.007065478	1.343942994	-0.182729873	-0.955538076	0.717799461	-0.363910706	0.374492088
5.731898586	7.260635116	0.030487561	0.123231932	0.73493509	0.067235032	4.885258065	1.745037932	0.848720764	0.354018016	0.699589395	0.047462651	0.703800159	-0.191053905	0.545079349	0.208106318	0.401751821	-0.240391665	-0.63656429	0.149113672	-0.244296608	3.423473253	-0.768115447	-0.433054206
0.335021189	21.77724203	0.04650024	0.113156365	3.308079829	0.781437706	1.701960757	3.92439821	0.992054207	0.044293122	0.539077118	0.004377266	2.658693136	0.866885975	0.131430595	-0.233592848	0.103391216	-0.159362984	1.786816532	-0.258857692	-0.612233812	0.404563512	-0.264943542	-0.632145892
0.419995583	17.85554709	0.199176844	0.008913001	1.868048828	0.348382096	0.00695767	9.8439979	0.031002792	0.075850261	0.35648354	0.006249199	1.349212932	-0.612933835	-0.365308466	0.003849883	0.721360329	-0.145246025	-2.127079709	-0.488609303	0.906831742	0.834404178	-0.496946247	-0.692186907
5.791465563	23.00888674	0.002040344	0.018601046	0.735710134	0.056771943	0.187352031	4.733238856	1.785398497	0.004151276	0.635716759	0.032005239	-0.758761196	0.528843028	-0.790350548	0.126729019	-0.13751245	-0.180452294	0.625728572	0.24317941	-0.251276175	0.325590024	-0.584616953	0.293310273
3.049201014	11.76880263	1.260927278	0.046115094	0.474520442	0.014532067	1.432545552	3.887143595	1.003251778	17.71114026	0.673643445	0.028022313	-0.258562254	0.934190322	-0.196528169	-0.161764054	-0.172473045	-0.116657521	1.214409864	1.768600887	-0.436985149	5.672783929	-0.644075288	-0.282035504
0.934327356	7.636378087	0.391353031	0.098818059	3.224762643	0.194342182	3.902576558	13.29877979	0.701554274	0.181285685	5.475674219	0.003615669	-0.191327722	0.074465933	-0.047305133	-0.035579017	0.148974605	-0.300511263	0.730145763	-0.687054192	-0.316985472	3.155389153	0.628003541	-0.345010794
0.50183269	9.746321047	0.061765596	0.033520636	11.4355745	0.111024995	0.648443513	12.88075334	0.001203525	2.234527863	0.562567774	0.003108345	0.631102939	-0.261441693	0.023572686	-0.117666129	1.134819963	-0.158485521	1.80429029	-0.439861259	-1.685452117	2.30161156	-0.361393105	0.29703206
0.966508786	3.953840527	0.102425296	0.364464251	4.912032552	0.003293935	1.568819504	14.84688756	0.211073883	1.681285903	1.741974826	0.146034559	0.153564109	-0.331704161	0.347953435	0.334120978	0.602117066	-0.049269272	0.516918019	-0.46909529	0.05526826	2.819028397	0.337440846	0.360140394
2.06563873	7.234571221	15.17873366	0.020151134	0.827940322	0.15946522	0.597593224	19.26109961	18.70443368	0.01131129	1.558225615	0.006124173	0.947986017	-0.02198763	-0.158650526	1.393252065	-0.191889738	-0.229027515	0.962176494	-0.743924863	-0.553345809	0.489706452	0.096692869	0.124859186
0.115222219	4.269565505	0.003064477	0.069366402	4.358070141	0.00213137	0.10311568	49.00957886	0.952681013	0.438543238	0.66166581	0.00430084	0.672316069	-0.641592784	-1.220430899	-0.184047107	0.387852557	-0.021323834	0.985306894	-0.414571487	0.007460071	1.929833058	-0.637044776	0.332942784
0.000341359	5.277051329	0.110255251	0.089517535	29.80139508	0.049796551	0.09865877	11.06343387	0.234938321	0.033567797	2.971621166	0.005152453	-0.825726563	0.084774073	0.393677678	0.009477107	1.663249849	-0.14680978	0.678995585	-0.155261636	0.619162741	-0.039527744	-0.124664833	0.51365298
3.05068952	14.87525759	0.285308134	0.014919589	2.060840922	0.473745398	2.519899299	2.217382041	0.000244688	0.205296496	2.266227848	0.011859845	-0.556050822	-0.003344264	-0.038834295	0.640333799	-0.015339024	-0.162821359	1.340339572	-0.177877477	-1.33423153	0.256133499	0.965444529	-0.390338645
2.733072475	124.3677502	5.223478334	0.023832591	2.029645418	0.128269715	3.027831875	2.217990502	0.338791473	0.0123091	0.272284695	0.016626604	-0.258103046	0.804590815	-0.50622391	0.044024583	0.100738134	-0.154164115	1.233287084	0.727808633	0.13480954	0.009388087	-0.196667392	0.245452231
2.565550232	20.49086613	15.8746384	0.058903313	1.625847704	0.17670994	0.041214484	3.813042279	0.111048296	0.043950048	9.538502977	0.017182605	-0.660960751	0.218061234	-0.698741085	0.057504702	-0.17245296	-0.165158337	-0.113187307	0.165790839	0.41611101	0.51303294	0.942040876	-0.073637775
3.05269957	8.733548929	4.242819739	0.081379578	0.82968417	0.242782407	0.073643499	4.535337803	0.000793044	0.010950941	1.75446171	0.007568928	0.149460902	0.317334162	-0.697665205	-0.151922909	-0.15579879	-0.272290611	1.305496191	-0.12582302	0.801235449	-0.064664237	-0.515703579	1.408040348
2.484146472	16.45513053	4.449741866	0.045533811	0.570819609	0.785506685	0.932090888	0.379587997	0.00525427	2.631249415	0.930952278	0.008763603	0.59446489	-0.293507287	-0.547593934	-0.195007652	-0.13339458	-0.202705683	1.585161898	0.082972816	0.886177793	5.529676671	-0.354338198	-0.011118624
1.759997437	40.08560562	0.849828916	0.003293935	3.329974811	0.08196086	0.506267569	1.923983008	0.000764918	0.654288204	6.374520599	0.247550459	-0.523140615	2.484389124	-0.286821175	-0.049269272	0.129183279	-0.187064611	0.792149132	0.335864507	-0.351226451	1.26102742	0.120706834	-0.255317597
0.052074387	5.546002895	0.001431038	0.154039915	1.783762837	0.000193761	0.736184893	1.476431848	1.181363601	0.144516951	1.880989941	0.011056713	0.052928589	-0.486046125	-1.402198701	0.072455734	-0.055806797	0.126144831	0.208955532	0.193537245	-0.259247202	1.048496042	-0.292169669	-0.122926025
0.478384303	11.42910274	0.062073133	0.094942841	0.604921527	0.292772718	0.17413824	11.66520683	1.091991898	2.93985263	0.363549977	0.013216643	-0.203081858	-0.595963945	0.703850159	-0.055997348	-0.261887921	-0.289104586	0.100423593	-0.415159244	0.45435559	1.853014042	-0.527071327	-0.123433247
2.756062982	142.2682309	7.531037564	0.077698121	1.32764968	0.211586902	0.001325947	1.630024367	0.059527066	0.027818157	0.300684185	0.017384945	0.029793361	0.555013579	-0.292538862	-0.210791975	-0.107277372	-0.219796117	-1.824950637	-0.752711373	0.834504843	-0.287646978	-0.358558351	0.300333069
0.525602792	8.476912436	0.092508164	0.121100562	77.5901957	1.020926177	0.009311816	4.184537028	1.256826613	0.055048907	2.351299754	0.013029692	0.162161953	-0.63832531	0.413835839	-0.039298373	2.517695534	-0.037146954	0.657508517	-0.136909571	-0.998008311	0.060167813	0.012177876	0.630297266
1.074620968	9.519932416	0.516220259	0.01511335	0.598139895	0.042239876	0.025077554	14.73364378	0.295332354	0.018154255	10.01528263	0.001097498	0.000786794	-0.297862645	0.19839287	-0.015474882	-0.221329712	-0.180075589	1.163598922	0.543234993	0.230533402	-0.051720011	0.286798708	0.181917468
2.141781183	15.32665075	0.268947829	0.021701221	0.807789188	0.338887812	0.017434769	1.085318162	0.109916385	0.017936422	0.473965821	0.009774362	-0.080119577	-0.471302167	0.032436897	-0.163809017	-0.158981597	-0.256949411	0.815537087	0.961442902	1.424922126	0.638660468	-0.588283701	-0.344232252
1.939258166	32.63212519	0.006214122	0.066072467	4.589614416	0.079441969	0.384680206	10.64927669	0.236339399	0.047086453	5.717991671	0.008814729	-0.581006037	1.621493889	-0.842909056	-0.177699437	0.240861592	-0.196877958	1.711047965	-0.121896954	1.139193837	3.236731095	0.883046967	0.563846802
1.494045516	16.78766557	0.027443855	0.018019764	1.933927533	0.002325131	0.048532501	0.704192332	0.00298693	4.863123328	2.217670023	0.022189177	0.082636592	-0.284274548	0.587201899	-0.081469499	0.088657083	-0.026853574	1.616269505	0.113677521	1.354081725	2.09714358	-0.583845928	1.011673921
0.492372743	16.36126523	0.027766859	1.027901569	1.792482077	0.214105793	3.092843702	0.984236208	5.140595752	0.309474445	1.837107327	0.002577112	1.369717581	0.638313797	-0.762038052	6.911546663	0.308323945	-0.258459062	0.11359457	-0.691829112	-0.952210802	0.8722729	0.183208899	0.219751703
1.812903832	8.045487527	0.029651165	0.013175741	2.189110637	0.002325131	0.020152053	8.444989725	4.140583792	0.193782369	0.911012258	0.011348999	0.585035491	-0.637849007	0.523426583	-0.104911808	-0.126698977	-0.026853574	0.090688826	-0.855358777	-0.385777354	-0.323853301	-0.477869589	-0.498274008
1.592167491	171.864036	2.438878181	0.11412517	0.211393141	0.002712653	7.449904358	5.768219715	0.574353077	1.706569749	1.303664674	0.000918858	-0.651360135	1.088272423	-0.484796734	0.390882727	-0.204171141	-0.036714294	0.554711822	-0.193530651	0.057712556	1.616624409	-0.732752958	-0.033935709
0.263761956	28.87248225	1.39039771	0.069753924	1.75217981	0.706645999	32.57622881	3.695415857	3.11544478	0.020379343	1.128324988	0.000595352	0.292516276	0.049511302	-0.385348257	0.744789387	-0.031220689	-0.197423943	-0.206755344	-0.092679844	-0.954930486	-0.094163305	-0.766423716	-0.561220535
3.178003587	111.4785555	0.768919671	0.083510947	1.057740748	0.079054447	3.615857507	3.22226606	1.526622524	0.128297459	0.793546002	0.001630404	-0.338241328	1.466071754	-0.444053734	-0.17409532	-0.184464547	-0.18844341	0.402627192	-0.344101909	-0.236239269	-0.282862554	-0.489246866	-0.294649976
1.579774864	18.28734471	0.348103511	0.014725828	0.56461926	0.012013176	0.656592314	6.94355191	0.626606432	2.086254442	1.087398425	0.070583785	2.645437176	-0.062546554	-0.426567464	0.058180791	-0.24953543	-0.09365876	1.019048869	-0.190067831	-0.38280798	2.646238549	-0.452332958	-0.273556873
5.257770416	14.64992052	0.636481439	0.129819802	0.197248595	0.000581283	2.955504107	3.846240049	1.419620256	0.001546947	0.516076555	0.095858183	-0.250848358	1.016237151	-0.638626457	0.041073824	-0.2478578	0.059303964	1.500131114	-0.303866188	-0.263165834	-0.375378892	-0.838659704	-0.314632193
3.412685394	137.8442009	1.151766046	0.023445069	1.231931796	0.056578183	0.079778883	10.44903007	2.505911009	7.560129036	4.766257055	0.006783731	-0.724774714	0.36962391	-0.337109124	-0.102632165	-0.153001161	-0.150960377	0.474462347	-0.939520935	-1.305064558	1.340731845	-0.568269518	-0.256961267
10.48862902	74.43261202	4.749199241	0.002712653	0.392947103	0.241813602	0.770839792	12.36860012	0.116850311	0.294017518	0.853550096	0.030499016	-0.416720291	0.405979424	-0.550370112	-0.036714294	-0.1901293	-0.200852744	1.07528782	-0.062975915	-0.572000156	0.449743497	0.576788714	-0.065739449
3.014865512	4.234615377	1.868396592	0.093198992	0.712458826	0.264871149	18.48841613	3.272239231	1.719803493	0.179317383	1.909300754	0.012081727	-0.389003204	-0.856437557	-0.615358611	-0.111209604	-0.122006332	-0.199571265	1.028482192	-0.105631586	-0.963309659	0.472838139	-0.127415811	-0.342105731
3.923595899	6.434883143	1.215271827	0.0257702	3.030032939	0.704320868	0.045072976	10.58729244	1.005216781	6.953168327	1.037369042	0.006642797	-0.582481004	-0.13771304	-0.891334035	-0.162423128	0.284219003	-0.205554305	1.215874002	-0.813598094	-0.044516359	2.436257478	0.499512937	0.301068017
1.086188001	3.839502453	0.025967009	0.055803139	0.443131176	0.072854098	2.929116753	6.443426792	0.007489633	0.042628441	8.054259662	0.072288221	-0.413983722	-0.668580985	0.707521395	-0.166335563	-0.175552347	-0.22899349	-0.117306313	-1.126514857	1.540096746	-0.042784013	0.484123827	-0.246936365
3.489716211	82.69679142	0.010712743	0.036233288	0.169928308	0.00213137	0.024681332	3.778330921	0.000138337	0.007738716	1.061638079	0.191749136	-0.199425098	0.580039907	1.00153813	-0.134493315	-0.251538216	1.04441334	1.184948958	-0.218815654	-0.87902276	-0.325420372	0.631821323	-0.441614644
0.596700271	21.53392563	0.013338052	0.299941872	1.78666925	0.536911451	2.719141615	1.953282113	0.002810984	0.037110557	1.724617571	0.042161012	-0.203167537	0.604151612	1.037365983	0.784814112	-0.0290005	-0.338239701	0.153174706	-0.444374501	0.814007931	-0.300322548	0.805544158	0.027009553
1.634424506	5.483378553	4.16846915	0.101918233	5.012013176	0.37938384	0.036711552	15.12408492	0.014046247	0.100905536	40.08767812	0.012020455	1.593520246	-0.498593133	-0.876629324	-0.212633441	0.38380641	-0.179128428	0.855947133	-0.803849737	2.437000861	0.174399924	2.732233116	0.406003925
2.620918137	13.1632428	0.401607628	0.06025964	0.850610347	0.000387522	0.870372592	5.875385111	0.514811805	0.059243158	3.109163281	0.002174014	-0.016007646	0.360484309	0.246169285	0.062591489	-0.106774901	0.084046194	0.740492505	-0.265280813	-0.055765959	0.133750672	1.400438452	-0.559623872
0.384676865	73.03624788	0.033224363	0.013757024	0.343731835	0.000193761	1.587866975	1.301295474	0.006445603	0.36302496	1.945262772	0.00672315	-0.440241471	2.099100007	-0.396062558	-0.15073696	-0.146008372	0.126144831	0.684411591	0.022712168	1.550224663	0.746700977	0.489687051	-0.338191255
0.401960425	35.38980909	0.009040772	0.052509204	0.787831816	0.025382678	0.553947983	3.974204892	0.003961599	0.095191629	0.390124545	0.002117856	-0.463897478	1.052041917	-0.008560395	-0.19163146	0.095762098	-0.096008017	1.351095789	0.115121824	2.098191139	0.310890287	-0.585741936	-0.546418029
5.743549872	72.62265982	7.977458584	0.092036427	1.246851385	0.068010076	24.34194678	2.848933876	0.001127519	0.151354596	0.860014756	0.000663614	0.052370922	1.523674863	-0.639176003	-0.173491865	-0.08652401	-0.226641161	0.190399093	-0.602660819	0.740037239	-0.106378413	-0.156856705	-0.429335933
3.890142684	6.017073165	0.408058332	0.068203836	1.062778531	0.02150746	0.006341793	7.745171384	3.809549221	0.742237241	1.551980624	0.028414334	-0.514992074	-0.061467082	-0.580335889	-0.147643588	-0.049910648	0.35723696	-1.915944851	1.229681226	-0.758034499	0.13630192	0.305853947	0.586550001
0.659308553	14.00659165	0.001863789	0.048827747	2.407479171	0.007750436	0.938032171	1.630492955	0.018221137	0.284049156	12.33810855	0.04054717	-0.05461068	0.157680591	-0.238987845	-0.109270389	0.017389408	-0.107358479	0.429500422	-0.408989718	0.155340388	-0.373233051	0.987881481	-0.077569834
0.232011563	5.138922571	1.85108892	0.100949428	2.040496028	0.606084092	2.283647811	1.136922411	1.766369273	0.10100368	4.674394818	0.003177288	-0.236737798	0.298122187	-1.005908547	-0.187600206	-0.067604351	-0.283587569	1.851839142	0.03081774	-1.096545313	-0.340258658	1.287380589	0.592204671
2.231649187	4.412142851	1.98825586	0.011238132	0.196473552	0.391009494	0.955831218	3.187540498	0.311192652	0.544582902	1.644655354	0.020517117	-0.664810031	-0.483025169	-0.372033676	0.13925468	-0.139030846	-0.23395975	1.015128044	-0.633514345	0.178131073	0.209954275	-0.466727107	-0.241479641
4.778386549	8.035580189	1.466883318	0.032745592	3.347994575	1.376864949	0.012874378	1.963682677	4.643993166	0.07907409	1.177453051	0.011147102	-0.070309373	0.539331786	0.695164577	-0.018157417	0.253146657	-0.118656458	0.330916838	-0.24628092	-0.748498379	-0.037651223	0.001541521	-0.454006367
0.661373683	10.92057454	0.468272612	0.062003488	0.118387909	0.571594652	0.318003598	3.607174469	0.000157051	0.301820549	16.29737611	0.002397063	0.080212276	0.933039715	-0.254421496	-0.220874322	-0.237969421	-0.144095709	1.579928184	-0.171201168	-0.756937022	0.430981522	-0.120389205	0.331803783
4.042962488	4.035921912	0.023413301	0.314280178	0.312342569	0.341406704	1.129490875	7.757605889	0.755320231	0.015549914	0.97202648	0.080685342	0.065589024	-0.454413216	0.106121618	0.425382596	-0.137330149	-0.253854479	0.101209092	-0.632635025	-0.968878316	1.349200902	-0.438650312	-0.430881497
0.845355065	5.236646056	2.901643396	0.044371246	1.649486534	0.006975392	0.015402332	4.648643305	1.811266385	0.147210565	0.582463828	0.023358669	-0.737949038	0.433158226	-0.232754053	-0.165079078	-0.042853605	-0.099875414	0.182626303	-0.099595681	-0.845115535	0.015327936	-0.215164041	-0.005649613
2.659386244	14.06448093	0.459343091	0.01511335	0.726797132	0.124200736	0.075763057	2.527230752	0.00147601	0.011992164	0.817043435	0.017698437	-0.365996685	0.288979275	-0.771986702	-0.158395349	-0.191679423	-0.213976575	1.667402769	0.268420287	-0.745469516	0.592404872	-0.275886289	-0.525941292
3.066642489	85.68188875	0.447588566	0.092036427	1.1119938	0.147452044	0.133472766	36.63490639	1.930722753	0.01109095	1.597703307	0.131703387	0.953177974	2.220671224	-0.175900953	-0.133595147	-0.054741625	-0.178872481	1.206415442	-1.284835892	-0.309881428	-0.547896213	-0.603034489	0.245389105
0.459196914	3.72375323	0.026800945	0.021119938	0.385584189	0.089323774	1.110156512	3.280618743	1.719316193	0.125235018	1.024982931	0.024582588	-0.124835393	-0.101987589	1.373487467	-0.009541662	-0.167131546	-0.150247564	0.779032646	-0.440095286	-0.633885706	-0.323023169	0.361511751	0.013520797
0.292999023	9.018930216	0.12879253	0.096492928	0.335593877	0.027320287	2.844076963	4.407654629	0.005076958	0.182020348	0.282722443	0.164028921	-0.310220658	-0.717485308	-0.118889896	-0.214073863	-0.201538611	-0.19122128	-0.733102364	-0.621023474	0.600173638	1.083234421	-0.435143267	-0.336929885
0.140382506	20.95529848	0.015085395	0.094167797	1.166634373	0.108893625	14.44926307	7.336487767	4.274536422	0.631338788	1.897952725	0.069522189	0.343361787	0.409742956	-0.865604521	-0.110285794	-0.115093199	-0.223073932	-0.227019504	0.672226209	-0.587192717	0.771963451	-0.071048557	-0.408298208
2.711765193	10.94377294	0.320697355	0.126332106	2.245495059	0.007944197	4.96927344	6.844218457	0.000269101	0.160748931	2.45158879	0.003350529	0.171302279	-0.460432239	-0.702713999	-0.166937079	0.256440922	-0.109129985	1.658113213	0.327295478	-1.191565606	0.22472368	0.148963436	-0.030808116
4.665062093	12.24839437	0.318024664	0.076923077	0.453206743	0.160627785	2.513094999	4.743883971	0.720630133	0.191095425	1.008664501	0.034122245	-0.444190827	-0.444009446	0.384465248	0.414246709	-0.075408749	-0.129010371	0.633985555	-0.401801669	-0.773431606	0.014867329	0.10550541	0.272271613
1.607597463	31.75832851	2.944351128	0.055803139	10.21333075	0.018988568	2.16057483	3.520702434	4.024823504	1.365005238	2.567418687	0.097081405	-0.691167065	0.238026473	-0.461669199	-0.225647234	0.765363647	-0.14814968	-0.263769399	-0.26461016	-0.532458176	0.732006861	-0.343706971	-0.246150024
0.476580444	26.60673411	0.599033268	0.070722728	3.366983143	0.217012207	2.738426678	5.091117409	0.00941169	0.019196574	11.34388948	0.029858905	-0.418299928	-0.122161912	-0.17700171	-0.18981842	0.134135793	-0.242886483	-0.3094037	0.318034623	0.429997153	0.372413616	-0.303078154	-0.123063187
2.03649602	42.92621534	0.003095573	0.005812827	0.42026739	0.827746561	2.53107831	1.68058677	0.002447566	0.005733316	3.052962211	0.000883333	-0.32452771	0.025794792	0.781696566	0.468034895	-0.211969477	-0.176582297	1.004602129	-0.353321417	0.362630262	-0.557412543	0.386018624	-0.081843011
6.588392406	21.21085161	0.365475927	0.100755668	4.55396241	1.72195311	0.020040794	1.322367701	0.006748545	0.0105494	232.8385283	0.047076171	-0.541889297	1.768558766	-0.073079231	-0.05988555	0.672360911	-0.110732626	1.407533756	0.082301783	1.859013038	-0.109461373	3.530019844	-0.228863007
7.263703502	9.651473166	0.069540188	0.156558806	13.55706258	0.631660531	7.678546446	7.69717315	0.088207222	0.103013273	36.44838205	0.033486794	-0.235905827	-0.274948889	0.400590554	-0.063008375	0.927213373	-0.145528797	-0.755390022	-0.317304119	0.577962457	-0.496398948	1.76130943	-0.029969748
5.525719192	15.68705178	0.021375967	0.038170897	0.571982174	0.130788607	0.029728437	4.203357035	0.002855077	0.244807246	52.12260795	0.00650628	-0.744872222	-0.273550115	-0.885112187	0.077290091	-0.169085854	-0.229241815	0.206288762	-0.741165082	0.034630913	0.718452689	1.667722678	-0.096697052
2.819594659	46.48114004	0.216679779	0.077116838	0.498740554	0.368339469	0.476946788	1.748188314	0.047227133	0.962536638	3.157451255	0.089817133	-0.876247283	0.940028669	-0.339783425	-0.187301816	-0.23099845	-0.256725072	1.009959118	0.355241669	2.476969683	1.054245357	-0.410051708	-0.113597145
2.559889249	6.567510589	0.164128818	0.046696377	1.869986437	0.228831622	3.12293017	2.458770043	0.035586581	0.030387115	29.9214066	0.004383595	-0.290202651	-0.234671739	0.147492449	-0.107566999	0.059634604	-0.245539714	0.406502135	-1.293781956	0.242090185	0.228952226	1.66136817	0.743699543
2.100794174	9.159099285	0.013516684	1.128269715	1.036427049	0.018601046	10.81121105	0.482940494	0.000691065	0.271419957	1.078713755	0.003457379	1.043076489	0.738928999	1.833987077	1.002253091	-0.131092422	-0.058461536	0.84065602	0.356513087	0.668787515	1.248837813	-0.724259042	-0.36565688
0.042678101	68.52161949	1.577771522	0.021701221	0.467932571	0.019957373	0.093401779	2.626185744	0.025784749	0.191995935	0.619458819	0.070181363	0.953281652	1.142631046	-0.324135704	-0.112990983	-0.21668656	-0.126217768	-0.167537365	1.4756446	-1.939696739	0.027984226	-0.20070588	0.09440799
5.644639852	11.63204322	0.045220347	0.086804883	0.165665569	0.003100174	0.018834387	0.913485887	0.00882184	0.007337238	0.44534653	0.003809285	-0.510718767	0.982991373	-0.218125568	2.006790275	-0.173049472	0.12509219	1.018761987	-0.448920706	2.046513776	-0.23167389	-0.525383744	0.124733715
0.658021722	13.98793957	0.031536002	0.008331719	0.546211974	1.228637861	4.09930192	3.79176691	0.008268528	0.031675599	0.683880309	0.069008139	-0.227497169	0.245976509	0.429268257	0.842037238	-0.245290068	-0.202105042	0.120120376	-0.420839575	0.943586335	-0.252795946	-0.032526838	0.070089237
3.495521334	129.5162625	0.068988723	0.125363302	0.518116644	0.444099981	3.640169646	1.070396034	0.105176149	0.036025886	0.72869084	1.086710215	-0.537267064	0.564758026	0.926758747	-0.167288917	-0.234336935	-0.179643236	2.622689405	0.283722231	1.230591948	0.404803629	0.156402032	0.182105931
0.556011335	6.122848476	1.152651126	0.011431893	0.287928696	0.000193761	1.770699455	2.151101708	0.002656944	0.272602826	1.432375055	2.239233785	2.841761527	-0.353779807	-0.507531321	0.174207846	-0.211080487	0.126144831	0.350796846	0.26298391	1.96464228	0.253203146	0.850062366	1.415244562
0.087264352	9.166386194	0.04311227	0.024801395	0.468707615	0.744816896	3.823223088	0.215930281	0.31475252	1.104602586	1.55104341	0.575167961	0.649387094	0.076797957	0.741937399	0.011862327	0.060570852	-0.198840336	0.369086531	-0.044259395	0.886107783	3.174135531	-0.264122263	-0.643115916
29.64907846	5.595780734	1.907889023	0.002906413	0.159077698	0.077698121	1.575162533	8.893780198	0.019226627	0.007920071	0.640188876	0.012265103	4.65624401	-0.239298944	-0.625524157	-0.041157104	-0.207465193	-0.128298971	1.012689095	-1.509634992	1.749561528	0.482480861	-0.666546751	-0.499509543
1.427679018	228.8862779	0.591551201	0.070335206	0.335981399	0.006781631	0.062438408	10.36629422	0.801389334	0.018030906	0.613176581	0.009931346	-0.161052788	1.450375477	0.355252881	-0.19592761	-0.279778262	0.50408473	1.831853491	0.16229074	-0.463536689	0.433991038	-0.578553277	0.434284187
2.52825796	5.731511342	1.329550391	0.079054447	0.634179423	0.000775044	4.500196621	2.960486826	0.000977213	0.003896968	13.94022053	0.012748801	1.328563345	-0.182338827	0.168644278	-0.181618042	-0.128626831	0.041667776	1.345565052	-0.712579797	-1.125240242	0.176633219	0.351710631	-0.014300016
2.481393532	36.3127204	1.577824918	0.246076342	6.910676226	0.00426274	0.032146633	5.323359282	4.064963017	0.011506283	0.592073634	0.003831623	1.332540776	0.303603828	-0.259591202	0.271458707	0.453077743	0.059817839	1.587847838	1.228681267	-0.850400313	-0.353997648	-0.535108588	1.700978916
3.04376795	16.21707457	0.076315483	0.082542143	1.497577989	0.005619066	0.118182039	2.664755304	4.37400691	0.002167103	36.77889564	0.008702648	0.208882619	-0.196463297	0.243532168	-0.138026358	-0.031684805	-0.084861056	0.901012395	0.030948055	-0.156657269	0.028614402	1.652652103	0.379129277
0.434917476	15.67229383	0.00083446	0.004844022	3.285216043	0.099786863	0.463819995	4.214264798	4.448756167	0.078080804	6.357965478	0.065142056	0.18077379	-0.412156898	-0.17392434	0.569282179	0.208865644	-0.182955212	0.282626658	-0.028984448	-0.665482409	0.26195517	-0.038941671	0.184569447
0.044065155	62.97411684	0.604813621	0.040689789	0.43964348	0.103662081	5.916660418	1.283567524	1.447519636	0.104076176	2.347506264	0.002911553	0.864943357	0.217106327	-0.513604177	0.195250307	-0.22583714	0.605164819	-0.502705838	0.408675653	-0.027262766	0.794229497	0.00986715	-0.109254959
2.312968151	6.066631029	0.933326094	0.056384422	4.001550087	0.236000775	0.393969618	3.392990931	0.011142366	0.041257853	4.802594568	0.011661655	-0.415553597	-0.41780291	-0.160990922	-0.140557521	0.631853385	-0.200983643	0.972291954	-0.216292991	0.634806117	-0.18527902	0.156244652	0.327304766
3.219379399	7.171922916	3.184838905	0.208292966	0.879093199	0.000775044	0.887826414	25.15421576	0.005826564	0.020060758	6.181048979	0.035266949	-0.619958994	-0.339148807	-1.106420279	4.730540206	-0.18575645	0.041667776	1.11766102	2.553879383	0.591292648	-0.04869891	-0.196230883	0.109575894
2.377489588	13.28299569	0.437428471	0.049990312	1.1724472	0.670412711	0.051838765	16.91143219	1.012765153	0.026106533	8.526116195	0.073785792	0.074057671	-1.33E-05	-0.101170502	-0.034441095	0.250367697	-0.224549717	1.554721798	-0.113423328	0.321386527	1.062228301	0.36907721	-0.222252929
0.053839132	62.89858885	0.005377094	0.040108506	0.512303817	0.222825034	0.259912585	3.765254943	0.289168248	0.055473605	6.9918022	0.144438191	0.183221531	0.873782145	1.539860685	-0.142634781	-0.283150546	-0.213813986	2.031562972	-0.566416415	1.324120872	1.038465774	-0.070683101	0.41685576
1.768659215	12.2369736	0.295254063	0.010656849	6.789188142	0.128269715	0.857835916	3.198205883	1.41605546	0.014362893	14.28725685	0.023657271	1.7827461	-0.337409466	0.540739099	0.320793609	1.789839115	-0.170395191	1.572209019	-1.232844338	0.131657665	-0.276908346	0.772033267	0.316234901
0.222935153	5.057866599	0.04960454	0.078666925	0.484596009	0.003681457	7.973037161	6.098178082	0.000835938	0.024891962	9.015967425	0.070039758	1.702382576	-0.461885412	-1.270050306	-0.159613995	-0.17910372	0.220020469	0.705075971	-0.467177881	-0.313430137	0.389318016	0.007657448	-0.220497817
0.035994028	44.14834012	1.460121022	0.080410773	3.011238132	0.425498934	0.270297282	0.760512844	0.018138609	0.068138934	17.40978498	0.017565613	0.902165578	0.274787509	-0.11585566	-0.228161853	0.137982687	-0.212282799	3.312934959	-0.141595603	0.813422533	0.535782347	0.87928786	0.816042473
0.22421823	13.62786273	0.381348366	0.058515792	2.099399341	0.123231932	0.00287936	8.886288109	0.004640082	0.003761657	11.66165415	0.008958736	5.487635471	-0.548002882	-0.070031167	-0.097507341	0.123403053	-0.241362676	-0.291317613	-0.811561289	-1.893480089	-0.0073003	0.655090682	0.684810797
0.557409677	14.16190787	2.666174534	0.199379965	0.952722341	0.011431893	0.863999678	7.329690125	0.101605156	0.018551816	13.98022522	0.001084718	-0.357637983	-0.499416559	-0.858438737	0.105882194	-0.076231329	-0.087528505	1.315361193	-0.746125375	0.641029984	0.857424036	0.092103402	0.167685104
3.713433135	4.007244232	11.65912099	0.064909901	0.186010463	0.155590002	2.732363359	1.134723427	0.609029222	0.029724684	9.828070615	0.01966909	0.439915466	-0.686844551	-0.32912662	0.186117065	-0.27674923	-0.16802898	0.440929278	-0.465105195	0.166071018	-0.340569627	0.068478726	-0.353638122
0.249627094	14.59456724	2.617727954	0.059097074	0.455338113	0.001743848	0.110069631	2.691580269	0.003173301	0.004795228	4.173900574	0.01823761	0.114135616	-0.518591797	-0.50142833	0.024397286	-0.258424407	-0.00865679	-0.280888276	-0.62770829	-0.46662871	0.051443264	-0.073808751	0.324931744
1.049721737	6.906380789	6.477378078	0.105987212	6.127300911	0.743073048	0.235685072	1.256308489	0.132835134	0.061751165	9.999825731	0.006989488	-0.14619576	-0.436069572	-0.453814535	-0.207162314	0.51683463	-0.235017641	1.008359468	-0.675573718	0.292578745	0.251543889	1.159317286	-0.053643435
25.43989916	7.661721279	0.009533908	0.116644061	0.365239295	0.088161209	9.548008439	3.897078484	1.759446948	0.048242773	10.00411183	0.307469004	-0.092373991	-0.328675534	1.247776396	-0.180951735	-0.208560878	-0.249542466	-0.214123292	-0.249644268	-0.892641558	0.275709155	0.10122012	-0.213694721
1.21726082	9.229212038	1.8198179	0.039139702	1.138926565	0.627979074	2.766109305	6.164168387	0.719209469	0.002509447	3.0490232	0.092805977	-0.215437054	0.884305082	-0.25781559	-0.123487462	-0.10785669	-0.144025658	2.115254755	-0.98166723	0.305703806	-0.371979644	0.095902237	-0.405490984
0.551362441	62.93219017	0.009095842	2.608796745	1.143770587	1.470451463	4.129620121	6.819395628	2.708285592	0.008690076	13.52773971	0.001794312	-0.329437116	0.228407997	-0.7839075	1.395572035	-0.151685279	-0.101751142	0.387384695	-0.957880131	-0.36088816	-0.187670954	1.427609552	-0.120358906
0.440546813	7.86211399	0.002474384	0.080798295	3.853710521	0.0559969	0.12070217	2.247869082	2.404794577	0.003516072	9.504369843	0.01272276	-0.459011013	-0.272728195	-0.612101549	0.241688874	0.323827125	-0.110447526	-1.366524849	-1.074557703	-0.247404183	-0.301430861	0.268505271	1.921823704
3.930898923	11.2612417	0.807803252	0.631273009	1.891300136	0.090098818	5.967793451	1.816259122	0.001013684	0.014509855	1.7467203	0.046596802	-0.620506121	0.068839491	-0.471518714	1.007436293	-0.006855595	-0.207064336	0.541842493	0.024039679	-0.205424555	-0.230321387	-0.460085234	0.510704957
3.822425098	9.143912948	0.738240246	0.012594458	3.84906026	1.509591165	1.741310394	11.88563133	6.471448475	0.106748231	1.767613961	0.119963557	-0.516865422	1.312682819	-0.672971267	-0.014776917	0.09371551	-0.215764787	0.650194714	-0.982152096	-0.975569415	-0.077702452	-0.368149391	-0.34698998
6.580861146	18.00436653	2.541692463	0.013950785	0.884712265	0.176903701	0.37752341	3.946944445	2.563707044	0.022461507	0.495209908	0.236944214	-0.226540317	0.234320582	-0.259091	0.268267123	0.463861798	-0.177552513	0.48178408	0.599187462	-0.291538102	0.685299179	-0.43295998	-0.362957641
4.165105615	8.876451796	3.016215684	0.005619066	1.86630498	0.107924821	0.002990999	6.188290508	0.095314666	0.008203869	22.55345448	0.014689685	-0.665583967	0.010875405	-0.145456796	0.011880125	-0.017686175	-0.126534655	-0.26216789	-0.582517021	0.708069773	-0.161363842	0.193465953	-0.069245105
0.21137588	24.94061231	0.291703229	0.061422205	1.791319512	0.531292385	0.409807952	8.308108921	1.440182256	0.013149823	11.5094765	0.001429074	0.564810501	0.244161237	0.085353528	-0.121969531	-0.013749307	-0.189499218	0.499214906	-0.308547853	0.715518952	-0.207379269	0.207884688	0.502669248
2.961074184	5.217290608	0.012544828	0.042239876	0.888587483	0.145901957	24.92119382	2.288923062	0.000731741	0.047263998	2.253384195	0.00072138	1.039584413	-0.307725207	1.188914921	-0.180075589	-0.07892625	-0.288365732	-0.705944495	-0.29013806	-0.535611556	0.031923632	-0.82357959	-0.327923824
3.295392811	281.0260069	0.005991159	0.150552219	1.309436156	0.000968804	9.272601593	5.242961292	1.053520723	0.737966239	0.95760854	0.219446047	1.571102469	2.865301036	1.075661249	0.700565574	0.716401222	0.027925277	0.351887667	-0.474914881	-0.210317064	3.455711024	-0.591243792	-0.131731972
0.228527862	100.2807976	0.092755661	0.027126526	0.731253633	0.001162565	0.798329735	32.29981998	1.050957338	0.039466671	1.218066218	0.010048715	0.385204156	0.6829367	0.754794006	-0.109176169	-0.019847289	0.016645601	0.738700275	0.998805857	-0.094758939	-0.339720227	-0.739308876	0.740755204
0.44178467	17.06044605	0.124289267	0.106762255	0.839759736	0.177484984	4.162994114	4.169648761	0.006150123	0.017196755	6.041160865	0.009095709	1.083992156	0.047716019	0.773854187	-0.215182577	-0.229529402	-0.242483109	0.486624196	0.060817919	1.960712102	0.433798943	-0.221678827	-0.165521245
0.195817576	16.61662059	0.001645783	0.100368146	2.169347026	0.214493315	0.009857349	4.928303792	0.021139266	0.088775059	4.656003762	0.161950022	-0.354970337	0.03096545	-1.056325748	-0.07761042	0.148891217	-0.222104912	-0.379276982	-0.655991265	0.833753772	0.727146391	-0.707371472	-0.336739775
0.631687364	30.59070215	1.113109868	0.044952529	3.966673125	0.102111994	0.392798706	3.135947957	0.50772607	0.026804396	8.30285389	0.005790399	-0.433366851	-0.40143833	-0.309406968	-0.062589237	0.320965175	-0.213364738	0.902714255	-1.014392569	-0.555876151	0.209976121	-0.296712547	-0.499311676
0.117729517	23.44960883	3.922347018	0.061615966	0.467157528	0.300135633	0.010909292	4.031051304	0.024839851	0.176717417	1.767660403	0.001161822	0.837748185	2.764036989	-0.759942992	-0.148637704	-0.256532531	-0.289894554	0.592539987	-0.925899624	1.227595568	-0.163296608	-0.183945997	0.251119132
0.689986014	8.326897044	2.082019518	0.113737648	0.805270296	0.000775044	0.032544927	0.859190207	4.97298318	0.019806083	2.890468276	0.00068033	-0.051396521	-0.257656639	-0.831435803	-0.1927616	-0.02676532	0.041667776	0.231277719	-0.808100399	-0.559647593	0.007193678	0.085347624	-0.399109301
1.505309157	10.71030155	3.420148271	0.081573339	0.347994575	0.024995156	0.31423751	7.034166296	2.936700601	0.264784219	12.77463285	0.00242597	0.827033501	0.336209653	-0.439933586	-0.192081048	-0.207715056	-0.15812987	0.855973715	-0.632268874	0.298458842	-0.022152223	0.715255683	0.187068225
0.137045163	4.170445059	0.467729726	0.440999806	1.255958148	0.300716915	2.928600224	2.009084845	0.00459601	0.06269827	40.13397529	0.022730567	-0.534399377	0.091892052	-0.133995422	0.750425327	0.010305454	-0.230889865	0.18576928	-1.654092965	1.385705392	-0.327966367	2.602158581	-0.49737058
0.083230587	8.09021336	0.199728836	0.059678357	4.477426855	0.051540399	0.137472994	2.617103586	0.006136061	0.031297165	0.154281445	0.012720826	-0.579971032	-0.410776993	0.464817335	-0.121415151	0.324159688	-0.198071199	0.58479374	-0.236389249	1.306393122	-0.519440886	-0.49538334	0.131202716
2.400333343	7.048972878	0.005765838	0.104437125	2.445843829	0.013757024	0.027397644	5.289938113	9.341838144	0.268655298	1.388728052	0.000663614	-0.719914707	-0.360046825	-1.193693933	-0.243155345	-0.007636822	-0.110108283	0.90336649	-0.493684902	-0.543203471	-0.202018334	-0.598311407	-0.429335933
0.158233152	25.14561112	0.007667148	0.065684945	4.125169541	0.102887037	0.068003169	3.929656901	1.310911743	0.041066442	0.657880458	0.04064036	0.26281844	-0.03825703	0.077640066	-0.184233556	0.227215809	-0.143916513	2.193705152	-0.862230077	-0.567477416	0.193703557	0.53758964	-0.422485102
1.168119818	12.10906367	0.213327709	0.098624298	1.126525867	0.742298004	0.624222813	8.729571545	1.094741346	0.027077514	2.513532851	0.186394843	-0.400991899	0.399107273	-0.238012738	0.611883892	-0.045740889	-0.125362816	2.341306519	-0.594427585	0.071084144	-0.558063392	0.697841707	-0.470860618
3.640308746	5.574980226	1.324043475	0.00426274	3.789575664	0.113931409	4.060803743	10.00191738	0.000278264	0.090506557	0.571269637	0.001318056	-0.846453524	0.135961814	-0.637031107	-0.066227631	0.469078495	-0.231536947	-0.10229763	0.616924198	-0.206531945	1.002946051	-0.372203896	-0.593169595
0.501822731	17.0860028	0.424900317	0.000387522	0.459213331	0.308467351	0.048283924	0.97309542	0.133487473	0.169492956	1.62614024	0.002494851	-0.038254945	1.114144961	-0.571541721	0.084046194	-0.191306397	-0.248586488	1.700531811	0.0648073	0.590422297	0.103877254	1.204844201	-0.379922688
3.726962732	151.2754449	0.022082441	0.017438481	1.860104631	0.33830653	0.129843063	2.620042764	0.551334051	1.086411775	0.91243972	0.014201993	-0.198770279	0.555844754	0.189053727	0.298908013	0.065381381	-0.176935138	-0.349700847	0.407200746	0.243784858	0.882799847	-0.78471446	0.512828933
23.30064976	12.31455261	7.520006636	0.012594458	0.151714784	0.242007363	0.126638129	6.470244092	1.799621502	0.775655091	7.802074757	0.003831623	0.218996233	0.781395932	-0.566229464	-0.056487445	-0.187645641	-0.184386196	-0.172864977	-0.686039832	-0.709484021	1.400363371	-0.418542648	1.700978916
0.115902222	7.808792546	2.051234636	0.013950785	0.649486534	0.117806627	0.193898754	0.664092079	1.665720915	0.006029894	2.295874477	0.004133669	0.955119307	-0.380792328	-0.482503815	-0.072787844	0.010997821	-0.167560884	0.69853792	-0.614220799	-0.920661417	0.384937586	-0.723974277	-0.12856781
0.022358564	21.70361062	0.037627964	0.104824646	3.714590196	0.003681457	0.097611397	3.889642632	0.000996186	0.003222413	3.319078784	0.011227202	0.242720541	0.958221697	3.182738044	-0.207884961	0.184741081	0.08835674	1.601796136	-0.434173968	-0.189312758	0.231827169	-0.24025344	-0.303947051
1.714676413	18.54930983	3.386526521	0.134470064	0.134276303	0.000387522	1.572601348	10.97044657	2.29598304	0.391985661	1.421441236	0.005409436	0.486456129	-0.352278983	-0.529829017	0.11097882	-0.213175214	0.084046194	1.306278226	-0.845182068	-0.037743464	2.043207932	-0.166021241	0.316682057
2.027673355	8.701180842	8.063393249	0.141832978	2.371633404	0.163921721	0.781108918	3.485525791	0.020962505	0.018168963	2.970466213	0.067714303	-0.344181941	0.078268905	-0.428301108	0.089577852	-0.124318578	-0.141622475	1.434027913	-1.250062674	2.486675757	1.180105844	2.342406588	0.201501876
3.698918224	13.63168772	1.050686503	0.002906413	1.298004263	0.141639217	0.279586268	4.988918787	0.001099991	0.01898548	1.125783571	0.003722575	-0.396706133	0.098699862	-0.217257755	-0.041157104	-0.141175982	-0.182530085	1.90117903	-1.289416629	-0.254963782	0.17606541	1.245650673	0.976681043
0.120202237	19.04154816	1.337839171	0.069947685	0.637667119	0.741522961	0.268839809	6.201783978	0.000448281	0.176984497	0.706141017	0.003609217	-0.135984267	-0.236988088	-0.51652404	0.929467538	-0.097255509	-0.246368205	0.580296737	-0.279042611	-0.595036199	0.435928871	0.852609107	0.23598194
3.194360309	96.61981869	0.690047958	0.051152877	3.874055416	0.020926177	0.089049793	20.24496618	0.128137462	0.005169271	2.599573437	0.004486638	-0.422556039	0.32826686	-0.061769869	-0.122543843	0.160720758	-0.13300055	0.653311832	-0.166635925	0.019089981	0.552102121	-0.443727044	0.439743317
2.474044107	5.253151136	0.975854916	0.005231544	2.390815733	0.139120326	0.081113155	6.355423535	2.757961068	0.107940235	0.308872902	0.009885507	0.326503682	-0.090139876	-0.400046987	-0.079987662	-0.048568193	-0.211078082	0.879301163	-0.235996685	-0.254785221	0.159615983	-0.364712255	0.134187378
3.097834168	23.50294457	14.58161024	0.229412904	0.486921139	0.00639411	2.468344228	1.908399238	0.001374725	0.032058483	3.950160241	0.060092528	-0.235279137	0.038474797	-0.484285034	0.477552304	-0.20786918	-0.093781578	1.016838108	-0.55822186	-0.860810014	-0.10488073	1.008418471	-0.010054771
2.608280825	6.599898498	2.190343871	0.016857198	28.59930246	0.276496803	0.004542259	0.920656802	0.000174027	1.199609458	0.438464759	0.013001463	-0.092456147	-0.2838088	-0.60850457	-0.167540281	2.233901109	-0.205182239	0.552974483	0.03537756	-0.658169472	1.736724716	-0.379304738	-0.408008613
1.978445962	18.71399356	0.631914596	0.011431893	0.541367952	0.008331719	0.061997752	3.352866994	1.063674344	0.164688031	1.058337621	0.229111601	-0.450831965	0.454558027	0.074975447	-0.136169688	0.115221156	0.077361398	-1.341125798	0.675348155	0.455781713	-0.022471105	0.180198557	-0.700947244
0.055920539	17.60541225	0.345626381	0.037008332	7.638635923	0.002906413	2.554033975	12.2530827	12.4085005	0.085257779	0.733402837	0.002156748	0.427285889	-0.283344385	-0.313050764	-0.000154735	0.89596494	-0.041157104	1.445064326	-0.443226885	-0.632639893	-0.196205006	0.180629154	1.00273359
0.006290647	19.42156236	14.66431185	0.110637473	0.223600078	0.181941484	0.107487153	2.501493167	1.937450711	0.004166144	3.114789005	0.879356735	1.442773496	0.021934695	-0.729425143	-0.171114099	-0.247443965	-0.210005559	1.245653166	-0.20248125	-0.11558884	0.283662346	0.953954423	1.53076601
0.018274026	113.3461121	0.377417595	0.004650262	1.773299748	0.201898857	6.894558162	0.494729771	0.000102949	0.818613124	3.795597486	0.006870886	-0.428553495	0.714852436	0.13404239	0.344682792	-0.052549384	-0.276815826	0.63427201	-0.347409089	-1.163327931	0.190930105	0.478368478	2.137644174
0.17650337	14.37423525	4.046002111	0.026545243	0.254601821	0.004650262	0.21720261	1.266014233	0.004501711	0.084707203	5.483221626	0.029401491	0.566878862	0.611899006	-0.267238009	-0.125176583	-0.228336311	0.043956818	0.332816381	-0.758055444	1.447376227	0.064533729	0.709577724	0.180134444
1.134524539	29.44703798	0.014821335	0.007362914	0.29955435	0.004456501	0.271337377	2.709534541	1.509500595	0.014797274	4.039097252	0.000781046	-0.629736662	1.566808861	3.001041897	-0.103700515	0.230453195	0.051620533	1.292999378	-0.805382899	0.069780083	-0.276784425	0.055409705	-0.231370623
3.911379419	3.694966501	1.708464077	0.093586514	5.109668669	0.034683201	2.96189469	7.730901041	0.008386047	0.024947288	0.257930074	0.003260785	-0.180747332	0.232536658	-0.910200213	0.031950454	0.162988168	-0.172172511	0.829957772	0.50021392	0.835105707	-0.596971963	-0.415374418	0.036546326
1.573614378	7.309573981	1.792580911	0.017438481	6.780856423	0.00639411	0.764641017	5.489233169	0.000555058	0.300480832	0.288594995	0.050331241	-0.149013769	-0.058973297	0.309573454	-0.106613963	0.521136604	-0.093781578	1.067458017	-1.222410098	-0.148875042	0.036175897	-0.103975231	-0.063876001
0.865018587	16.82380002	0.001936505	0.07111025	0.352063554	0.230769231	0.046555108	4.918446414	0.00219767	3.23845061	1.04346608	0.103088036	-0.454608141	1.281729679	-0.376626814	-0.066842241	-0.094835641	-0.217166194	1.254845979	-0.262765877	1.193340071	0.094272901	-0.641198286	-0.220989069
4.232163342	3.107517079	1.127141696	0.062391009	0.968610734	0.791707034	4.892852879	4.956639333	0.017443225	0.037576431	1.557152162	0.039469415	0.215226708	-0.363223412	-0.252446119	-0.126995586	-0.055793266	-0.051751515	-0.129243205	-0.323128851	0.936181463	0.710845599	-0.123323957	-0.094823151
8.372440726	3.372291458	0.655854197	0.002906413	0.527417167	0.14861461	0.06335223	10.82983	0.001435744	0.012434988	2.747457779	0.005614501	-0.6548019	-0.242265953	-0.098417465	-0.041157104	-0.213163808	-0.229856621	2.687596973	-0.178351753	1.372386507	-0.232814635	-0.333423365	-0.085593246
3.403333767	7.57498855	0.464966526	0.018019764	1.793644643	0.016469676	10.66094722	6.685017334	4.714567414	0.85502267	1.330954992	0.002156748	-0.25271643	-0.531759042	-0.39227305	0.059635486	0.01208457	0.057809417	-0.507826804	0.3538932	-0.120380766	5.015817899	-0.580161543	1.00273359
0.365060991	9.195702938	0.888674273	0.085642317	0.43964348	1.007750436	0.016337375	4.90223393	0.000998132	0.010798382	1.511086977	0.012867967	-0.323421191	-0.338971001	0.0348495	-0.195627455	-0.18528409	-0.189980201	1.998470143	0.063012196	-0.712979956	0.813535987	-0.474566082	-0.016350562
0.0063926	3.586132768	0.465363246	0.001937609	3.279984499	0.921526836	0.143299894	1.270227627	0.001032465	0.17397595	1.589548077	0.029910574	-0.012527182	0.187977997	-0.529380367	-0.015293464	0.353358711	-0.178090916	0.803188431	0.145788695	-1.681353838	-0.22308358	-0.427932283	-0.307701605
0.808898635	10.34062807	3.376251011	0.010656849	0.952722341	0.544855648	0.526256645	3.66395678	0.54671332	0.023246639	0.816701294	0.102303478	0.323514045	0.728860627	0.003989569	0.11259344	-0.223601945	-0.190851427	0.739739092	0.183515143	-0.715578027	0.575571692	-0.258214117	-0.168725422
5.094280192	34.11539588	3.317045519	0.017632242	0.548537105	0.57120713	1.933197423	1.111234822	0.004368693	0.061727319	3.491883238	0.171978259	0.167634752	-0.270200694	-0.928405947	-0.047737114	-0.225847051	-0.274639502	0.487730221	-0.161808619	0.710970624	0.315883511	0.395172854	0.071388788
0.383579713	33.89061046	0.968609623	0.044371246	0.249176516	1.308467351	0.903520414	9.53814555	1.390434437	0.422549463	0.675116296	0.001955236	-0.257711144	0.701802158	-0.370914083	-0.047165007	-0.212584599	-0.035624396	0.989993878	-0.914613492	-1.137410619	0.581832625	-0.10335822	-0.119089179
3.920017305	17.15571811	1.5579145	0.27378415	2.691338888	0.110443712	3.438106062	0.54282999	0.43595969	0.047207427	1.467131512	0.062062384	-0.714194679	-0.108747064	-0.562863582	0.431363209	0.200229728	-0.248729339	-0.383539026	0.479967301	0.048201683	-0.101265598	0.706817211	-0.095529074
1.281369962	39.9102646	0.84065912	0.135245108	0.884324743	0.530904863	2.004133314	12.9374131	0.00213155	0.034429397	1.734321422	0.01392705	-0.214065469	-0.155209028	0.070951793	-0.124019264	0.589970823	-0.218764486	0.809507257	-0.713186767	0.28964909	1.801137226	1.327696893	0.50354261
0.547516652	8.381589345	3.588217308	0.105987212	3.372602209	0.127882193	4.839776985	0.798880066	2.007148795	2.701024691	0.146766711	0.007927004	0.136688389	-0.415162148	-0.479469578	0.09986704	0.160197241	-0.206167191	-0.707403572	-0.175076145	-0.487326868	1.602808172	-0.107554972	-0.048852082
0.969063741	5.123198845	0.046216145	3.517922883	4.522960667	0.019182329	2.636368315	7.569866917	0.599561705	47.41470036	1.009962489	0.03828866	-0.179297544	-0.478412931	0.476194224	2.598231328	0.224338024	-0.178751907	1.224481178	-0.957121549	0.626006314	6.98217432	-0.548319315	-0.005149814
0.167322399	14.11580047	0.09069627	0.004068979	0.185816702	0.011238132	0.060377129	1.432719554	0.018831665	0.039296785	12.1236651	0.012853002	2.945705272	-0.17455106	0.166722065	-0.063140274	-0.186446828	-0.134855602	0.712151182	-0.874072633	1.338252041	0.050380271	2.866281278	-0.179069451
0.00202971	6.809715232	2.188381823	0.01724472	2.812245689	0.039720984	0.885875121	3.890182695	0.006648149	0.006782418	2.349951334	0.001333257	0.759514753	-0.132363609	-0.477919213	-0.013302259	0.207624741	-0.023347109	1.000250194	-1.173814565	1.665042995	0.117063521	2.001011026	-0.568470454
0.245956878	10.83831463	1.294349059	0.03448944	0.239682232	0.514628948	4.8920811	29.10381721	0.000374098	0.143674483	5.261813915	0.000480053	-0.039115558	0.007566195	-0.375440272	0.023589025	-0.266873994	-0.23088007	0.477021779	-0.79813539	-1.50618308	0.189801569	-0.379836641	-0.822757454
2.30674629	4.121538274	1.57805386	0.004844022	8.010269328	0.083704708	0.190801349	3.81863087	0.188183494	0.135764585	4.985563031	0.017480807	0.151902478	-0.801037866	-0.42629652	0.140310561	0.554049953	-0.226930537	1.226795644	-0.743827371	0.299235301	-0.2475296	0.359449685	0.348039411
1.654399479	49.6172679	4.157986315	0.011238132	2.433055609	0.246657624	3.187213927	1.605125778	1.252540638	0.100375615	2.054047209	0.005336954	-0.698059198	0.056110982	-0.346465297	-0.134855602	-0.073788106	-0.202111712	-0.019925082	-0.343643224	-0.597182348	0.774109723	-0.575602458	-0.293851341
2.657005448	3.519895355	0.942728946	0.030614222	7.585932959	0.015694633	1.559061414	2.963131282	2.278008837	0.342796822	2.551604003	0.049467417	-0.371123551	-0.407989208	-0.389142759	0.60022299	0.486449833	0.29924566	-0.312590305	0.3467063	-0.434230313	0.970390386	-0.187467912	-0.231268651
1.19960925	34.26738473	0.160780996	0.019569851	0.344700639	0.343538074	0.900873413	5.258504874	5.621144392	0.500868541	3.928669738	0.006642558	-0.502542142	0.598595331	-0.091352327	1.149910817	-0.201752833	-0.155479889	1.106994605	-1.018943713	-1.102136601	0.48887966	0.313133082	-0.310976634
1.611513596	21.6533418	0.001607718	0.035845766	0.258089518	0.267002519	1.405332745	6.73088101	3.52583657	0.063582612	0.418424926	0.003094378	0.004783017	0.096610913	0.411546301	-0.117261171	-0.126461813	-0.252139289	0.477540045	-0.384672412	-0.501606581	0.001053748	-0.586876106	0.487013502
2.685471175	9.253546477	0.429086993	0.04747142	1.485564813	0.070528967	0.05686718	4.246186773	0.011037436	0.007226518	0.537487735	0.025524633	-0.781906336	-0.50670382	0.2019698	-0.179974719	-0.147251467	-0.189000797	1.50708036	-0.882437993	1.623840463	0.118255361	-0.248918112	0.675739012
0.211619938	10.50567812	0.017525419	0.021313699	2.762255377	0.001937609	1.13421194	13.51822586	0.000710687	2.326806567	1.477565046	0.001747478	0.787021364	0.175401379	0.780928679	-0.035782298	0.338274788	-0.015293464	1.801811556	0.80216547	0.285307574	1.13716688	-0.040178732	-0.174751902
3.985904511	5.096819446	1.591612221	0.024220112	0.502615772	0.010075567	0.00663024	2.319142878	2.220983841	0.13196907	3.700349611	0.020052439	0.379578085	-0.668913989	0.525509232	-0.043491202	-0.244715576	0.032487417	0.280933287	-0.056791886	0.196075822	1.725140584	-0.891257017	0.178155608
6.055105336	18.14681288	3.66820628	0.001162565	3.697345476	0.000775044	1.21084281	3.151086217	3.851883484	0.117112437	5.195961841	0.008363921	3.978219946	-0.512464748	-0.171339753	0.016645601	0.104080323	0.041667776	0.662887852	-0.673653019	-0.892217479	-0.216701524	0.544253178	0.295309257
0.37439636	2.487425721	0.001632959	0.093780275	2.682038365	0.778725053	0.061308589	5.162557541	2.783894784	0.030421337	2.894750005	0.140418126	0.354922151	0.116905115	-0.928590525	-0.076336357	0.141240757	-0.167187033	1.427878988	-0.135084995	-1.053068351	-0.334781377	1.277196265	-0.146633713
0.000777405	4.028379561	0.522104273	0.017826003	1.314280178	1.940515404	3.257688511	4.756720718	0.000515363	0.015644514	1.307528003	0.008902963	-0.593188617	-0.652659601	0.249685077	0.062865466	-0.077204366	-0.090234687	-0.106793867	-1.098881453	-0.881258042	-0.087379864	-0.450330786	0.411212289
2.485990572	4.241602802	0.00965207	0.209261771	0.667893819	1.533811277	0.703065855	1.176576953	0.144961202	0.384811975	4.87463083	0.010280657	-0.399903853	0.002652328	1.055770479	0.38309151	-0.172592251	-0.102097048	3.251335043	-0.025351101	0.419871091	0.254411548	-0.677443525	0.707143724
2.503926561	52.08538705	1.1375169	0.022088742	0.502422011	0.149389653	0.164074644	2.967621631	0.002645246	0.946637595	1.964035525	0.000652754	0.718973254	-0.219728106	-0.161276128	-0.115915876	-0.184291859	-0.186067189	-0.713672057	-0.976753091	1.123485971	1.219762998	-0.790615439	-0.449382561
1.51842523	6.993619964	1.53938401	0.011431893	1.54950591	0.044177485	0.324630689	1.062834416	1.227520408	0.176451792	2.842125023	0.014346891	-0.669327301	-0.318403876	-0.363009683	-0.136169688	-0.108732468	-0.10372058	0.123913295	0.766878212	-0.502567361	0.055106609	-0.14525491	-0.290875166
35.98608864	4.677134718	0.141092582	0.142995543	22.82639023	0.003293935	0.041973952	117.353471	0.003298373	0.005850991	1.234444891	0.012128284	2.031436887	-0.292726029	-0.227072127	-0.063978286	1.333693881	0.111697192	2.680712236	2.47646784	0.048768717	-0.334682166	-0.478919837	0.828107166
0.716800048	147.3262746	5.171388429	0.064328618	0.24142608	0.035070723	0.048716095	2.516064403	3.445831753	0.068702961	0.828270618	0.012338035	-0.303884634	1.456742208	-0.844567275	-0.24728049	-0.152916172	0.072179394	1.372261908	-0.782560518	-1.238577385	0.250114037	0.898276165	0.369503962
0.932135182	8.597249604	1.612318589	0.083510947	0.130013563	0.435186979	6.18376559	8.957225107	1.072412734	0.127150031	3.200174248	0.007644448	-0.282531183	0.106983762	-0.421915424	0.550009112	-0.189313949	-0.227592094	1.029823509	0.187365759	-0.941172672	-0.377310203	0.27540609	-0.326079818
1.706535317	20.0040511	0.608893184	0.084479752	2.130788607	0.882774656	0.090617352	11.78135019	0.000513363	5.324686574	0.238998339	0.005047791	-0.360384284	-0.571983244	-0.378543638	-0.146832373	0.375060262	-0.207802515	2.87757509	-0.026450193	0.382760085	2.645432837	-0.288145689	0.222417032
8.777694603	9.075393375	6.047414509	0.037008332	0.951947297	0.061228444	0.070611288	12.04703913	1.292472742	0.310609743	0.170430512	0.010491414	-0.019990839	-0.170760206	-0.536610431	-0.153680184	-0.083643346	-0.208775251	1.181260957	-0.291279577	-0.535746501	-0.065634042	-0.19198999	0.007606702
0.590377779	4.355134113	7.280144894	0.092423949	0.137182717	0.003487696	6.039565707	3.602082581	0.004259435	0.004087803	3.079399173	0.002462408	-0.091807904	-0.574690158	-0.415117246	0.450643457	-0.188526697	0.779284127	-1.054594187	-0.361331785	1.211518672	-0.55239802	-0.153442427	-0.422335822
1.643790355	10.65077188	1.089550953	0.101918233	0.610540593	0.480720791	2.446641948	17.79294311	0.018137013	0.398800798	7.21546868	0.047887315	0.253526571	-0.430906129	-0.275801988	0.19007681	-0.149396336	-0.250994265	0.759120722	1.828053548	0.495864785	0.358639587	-0.484407995	-0.438295054
0.01759637	13.09450624	1.263546333	0.118194148	1.021313699	0.024220112	0.440213316	3.779601271	0.636159293	0.081373443	1.877766153	0.03740159	-0.099996093	0.20304668	-0.197063316	-0.22338643	-0.173361624	-0.153697289	0.910087041	0.512091571	-0.016337372	0.805435752	-0.040952029	0.094989718
2.66503064	13.65986497	1.421330497	0.134470064	0.597946134	0.006975392	0.414762986	8.800089903	0.002632321	0.204041662	10.86974457	0.025684831	0.095310045	0.068446348	-0.227238485	-0.102205817	0.230916199	-0.099875414	0.435359987	-0.528116962	0.644266339	1.117911183	1.604257399	0.004708716
1.962359592	16.84177762	0.830262385	0.077116838	0.714008913	0.009106762	3.786334907	2.081633298	3.205737506	0.024463147	3.297157737	0.002197692	-0.224455179	0.496213846	-0.674608511	-0.085734929	-0.271806078	-0.119061522	0.428897153	-0.127770908	-0.350715097	-0.217254275	0.493121761	0.1475817
0.80463664	16.38361017	0.81339791	0.016663437	0.507266034	0.006006588	0.021270035	1.984169901	2.005086778	0.771247591	2.116572102	0.000984142	-0.599523577	0.482936446	-0.002889685	1.135786278	-0.248360801	-0.089447031	1.212476789	0.330347185	-0.119713849	2.192145469	-0.371238982	0.04945922
2.222824821	7.97446059	0.7161137	0.173222244	0.998449913	0.001162565	0.269668524	8.088217224	0.000768757	0.051482679	2.770572496	0.012964859	-0.094470235	-0.245790136	-0.273985835	0.329238798	0.203245563	0.016645601	0.689746494	-0.234720553	0.771307014	0.581627447	-0.588350843	0.003501892
0.826170613	5.881723717	3.776081012	0.194729704	5.744816896	0.088742492	41.50353279	4.435177273	0.004195599	0.12179331	11.24545726	0.011937662	-0.027077988	-0.192937559	-0.463397398	0.333782087	1.487388252	-0.220235401	0.837337382	-0.276927529	0.968820825	-0.194632672	0.335588426	0.097325055
11.54457789	22.40885192	0.024054488	0.039139702	0.988955629	0.046696377	0.118166772	6.259875228	0.002571541	0.099654274	0.470583373	0.008444982	0.166670143	-0.440817961	-0.418806017	-0.193164855	-0.134723874	-0.176349056	0.820716348	-0.987585717	0.903047709	-0.107108655	0.02084478	0.149059411
38.75121633	10.63595817	0.027357455	0.112575082	0.5173416	0.118000388	0.030389567	4.183320791	0.070972546	0.511566766	0.996770803	0.005839113	1.740764489	0.812056172	0.575495408	-0.044233452	-0.172499101	-0.172783354	0.853808407	-0.965106311	-0.522625629	0.309863809	0.37253745	1.366015484
107.8421776	5.754252769	0.021694584	0.142995543	2.769230769	0.001743848	2.780184568	10.65737158	0.045453057	0.203422378	0.624071627	0.001469008	2.957235926	-0.294021227	0.542610553	0.126026543	-0.002670452	0.281307979	1.116672306	-1.187671869	1.015186829	0.036076807	-0.265411841	-0.359567349
1.269751162	6.804630685	0.590783049	0.018988568	0.341212943	0.195698508	0.171028122	2.62571201	4.755729011	0.621880617	0.376423063	0.022707388	0.412658072	-0.32109858	-0.446358848	0.143656081	-0.15091495	-0.234427927	1.839111079	-0.82941245	-0.454014782	0.160224345	-0.308583981	-0.010720198
0.112843151	14.27924045	0.091189021	0.19608603	2.018988568	0.162565394	0.083276285	1.405294155	0.067056911	0.021681585	1.63646748	0.002840001	0.312610497	0.581745464	0.110035915	0.345769174	-0.178410803	-0.158420028	1.223471999	-0.522735607	0.780739549	-0.208849283	0.273122099	-0.161053412
0.063753822	8.716415171	0.020406258	0.009881806	8.084479752	0.000775044	4.445401312	0.575815302	1.943518152	0.014581816	2.123210535	0.099698964	0.46383851	-0.449823874	2.768696113	-0.015137027	0.80553721	0.041667776	0.383848583	0.576413491	-0.437060155	0.590652411	-0.353735782	-0.456201732
0.711379069	8.671442568	0.01748022	0.070141445	2.018794807	0.294129045	0.78041002	5.490688911	0.021537131	0.004079082	1.325691085	0.001699892	-0.104106445	1.411411365	1.066086931	-0.242609626	-0.073548799	-0.166214835	1.754391712	-1.093285597	2.337430134	-0.154816256	-0.57190519	-0.289705939
0.41034321	6.143058014	4.826914974	0.126332106	0.319899244	0.018019764	0.358130075	8.561350951	0.390852054	0.021492662	0.497336414	0.002728678	1.224621884	-0.429945899	-0.790548472	-0.191968871	-0.12794746	-0.023361178	0.319378216	-0.103583125	-0.836502733	0.598212249	-0.385001261	-0.292488693
8.00230636	4.889264306	1.167485773	0.110443712	1.660724666	0.004650262	5.334291433	6.942232345	0.000919902	0.714611355	0.703371478	0.063067148	1.357502237	-0.574337379	-0.230957618	-0.012394889	-0.000511158	-0.072038788	0.129772201	-0.385310623	-1.316805894	0.875365675	-0.475977678	-0.404435911
3.557339201	93.62555427	0.851095126	0.077310599	5.096299167	0.000193761	3.606857625	2.76156567	0.122235551	0.096077283	62.46120453	0.001412747	-0.07386733	0.395763644	-0.509403615	-0.202180591	0.16648032	0.126144831	0.333620656	-0.704944842	0.575478919	0.188167012	1.083914975	-0.512612759
0.850958388	4.701109721	0.033597948	0.00213137	3.726797132	0.037202093	0.151196102	3.110414978	2.662202907	0.192442989	0.333596656	0.009673433	-0.175318266	0.087625559	1.116374491	-0.021323834	0.128582476	-0.1843446	0.572845682	0.065196261	-0.718710979	-0.106860134	-0.608193751	-0.246099955
0.86249611	44.52426289	0.005900768	0.105405929	0.630304205	0.003293935	0.136514738	1.935339375	0.000235537	0.476496025	3.870022288	0.004225477	-0.290410094	-0.298744695	0.841870718	-0.194729756	-0.172389501	0.111697192	2.830929291	-1.975385232	-0.366942397	1.282156985	-0.281891658	0.269030506
1.829953167	28.59731847	0.477139491	0.01298198	1.321449332	1.573919783	0.799163962	1.790293114	0.99390029	1.386196868	2.848910602	0.02016733	1.995796729	-0.53466679	-0.186592984	0.018646957	0.041561042	-0.121413907	-0.136709162	-0.953258437	-0.284762075	1.997683016	-0.720149489	0.255193176
0.611105473	5.294432946	2.748190536	0.009688045	0.703545824	0.085448556	2.065449038	1.280804402	4.524597777	0.800122507	0.658571681	0.005329147	1.358099222	0.333382258	-0.485140196	-0.066514906	-0.135472833	-0.259652078	0.740077011	-0.019410919	-0.899143591	0.949943683	-0.598358907	0.018920729
0.715791697	44.91448702	1.856015513	0.068785119	1.16372796	0.802363883	0.580157928	1.369803384	1.887932265	0.002687963	1.639258645	0.002255806	-0.35147216	-0.256041463	-0.32831549	-0.097455351	-0.199422989	-0.075428677	0.620859225	-0.768837513	0.06184544	-0.676637686	-0.774103563	0.115328551
0.016261565	44.3324961	9.789504541	0.156752567	0.184072854	0.265452432	7.4436365	1.172692382	0.245279041	3.189112408	9.679420433	0.017944216	-0.291935493	-0.164591484	-0.611802932	1.018242837	-0.071635848	-0.182075449	-0.266310776	0.176164884	0.998694545	2.753289869	2.128529692	-0.456807285
4.699235421	2.904493784	1.748712496	0.217399729	0.539817865	1.179228832	1.003819986	3.246722163	2.819082514	0.014436337	0.293433623	0.005448786	-0.222898941	-0.274314171	-0.391847583	0.419546709	-0.1786327	-0.220449204	0.481685687	-0.841920068	0.075214802	1.042736929	-0.659250223	1.220119772
0.049112459	19.93633214	0.869346818	0.215074598	3.145901957	1.460569657	0.088213754	1.748810794	12.31620191	0.089882022	0.812712932	0.23353863	1.505441274	-0.50335429	-0.877976237	0.617186559	0.361707146	-0.05881528	0.062277125	-1.123691956	-0.225841429	-0.317179141	0.624748087	-0.145554366
0.044902568	9.58314132	0.297139649	0.000193761	0.344313118	0.002518892	1.530423777	3.259466766	0.67062931	0.16012672	0.543801555	0.001638113	0.635930709	-0.432501582	0.059361544	0.126144831	-0.226071599	-0.031962934	1.469552751	-0.637278348	-0.73275256	0.298183761	-0.517825513	-0.290970206
1.656672416	30.13669616	0.082675181	0.075566751	0.879093199	0.356326293	4.338282068	4.428847573	0.008787509	0.02089226	0.222938742	0.209273003	-0.571452132	-0.073376884	0.261062548	0.619659201	-0.149026216	-0.190431712	0.07359035	-0.966867938	-1.901687083	-0.250189009	-0.564805746	0.196064058
2.493409321	17.70311617	2.084179649	0.048246464	0.22204999	1.042046115	0.613472417	15.36068095	0.430370865	0.005990218	1.527734148	0.006304553	0.6281313	-0.233592793	-0.464891624	-0.127611347	-0.235101213	-0.167706874	0.710211867	-0.200445395	0.600151576	-0.684692308	-0.404608686	-0.150108753
1.635667298	7.012011795	0.010656721	0.080992056	0.628172835	0.008913001	3.706117445	1.332393498	0.000296125	0.33629518	2.602274776	0.064929571	-0.852576475	-0.419817579	-0.613371697	0.543064062	-0.129350756	-0.117481928	0.221031864	-0.036052588	-1.145972465	1.425762551	1.223104632	-0.244556285
0.699312041	5.882126554	0.406037115	0.011431893	0.878124394	0.000581283	1.10290259	6.523814868	0.174901381	0.139312888	2.186181483	0.006892995	-0.304371148	-0.07997906	-0.129681835	0.526432546	-0.102133548	0.059303964	2.087243748	0.222909886	1.982785489	-0.119190244	-0.744546108	-0.484378905
4.352510784	29.71390062	0.007641734	0.943809339	0.510947491	0.67021895	0.921085667	26.16710068	0.008055723	0.005832073	0.537777376	0.00122165	-0.467826121	-0.256339253	1.033556406	2.045141592	-0.088890202	-0.164710245	-0.819963629	-0.734884908	0.472458219	-0.25684189	-0.315880805	0.312127936
1.269629809	11.21153237	0.99807985	0.11412517	0.979655106	0.002325131	1.69023955	1.237035506	0.819337443	2.201402223	0.385807232	0.0119028	-0.495557034	0.597482333	-0.14810433	-0.208377531	-0.278560917	-0.026853574	0.650936559	-0.531367589	-0.676566202	0.96500966	-0.805651961	0.32774055
0.047509675	57.50796059	0.004190361	0.00639411	5.788025576	0.227475295	0.001583217	2.93815662	0.002511606	0.045938629	1.011572393	0.055145489	0.526917571	-0.000623318	1.694042739	0.14865414	0.244507927	-0.154106357	0.648110845	-1.428566629	0.187211843	-0.647500613	0.914233671	-0.213079817
0.514922812	17.03391868	0.621011515	0.001162565	0.738422786	0.89866305	0.225320205	2.286649415	0.944066891	0.0471074	0.177406249	0.015573681	0.686171216	-0.295322218	-0.506736252	0.016645601	-0.220949844	-0.125997331	0.415670677	-0.956848824	0.084299389	-0.193862972	-0.127585784	-0.297370279
1.271869048	7.011163904	0.019038834	0.000775044	1.736291416	0.003293935	0.464422015	6.091356645	0.041225071	0.223067906	0.203120265	0.011388899	0.588892642	-0.189600155	0.924512062	0.041667776	-0.110420675	-0.049269272	1.264671647	-0.493693428	0.714995219	0.83295441	-0.496121787	-0.457680348
3.217081174	5.600422986	0.42871744	0.037977136	4.04301492	0.033714396	0.010411505	2.456491519	0.824605767	0.085102048	2.513518531	0.001429074	-0.394959769	-0.118514093	-0.340275804	-0.187925006	0.238048552	-0.217250598	0.373358964	-0.350933708	0.424273913	0.739570427	0.009219658	0.502669248
0.654251646	4.283984568	0.07110312	0.206355357	0.487889944	1.714783957	0.773254706	2.421526561	0.007251907	0.066526783	0.655718651	0.064034662	0.44578399	-0.557787158	-0.550275019	0.266908057	-0.184940136	-0.012707224	0.217235614	-0.238549914	-0.347583635	0.00208513	0.732943818	-0.278152155
0.650700776	7.426284802	1.517911884	0.053478008	5.859523348	1.589808177	0.274479919	13.52155833	0.783077158	0.001996514	5.659907682	0.007696202	-0.228466655	-0.72448337	-0.413833954	0.390442216	0.627209607	-0.089722355	0.769243013	-0.420372198	-0.687045716	0.02478178	-0.307873839	-0.345524899
4.843669304	189.9140692	0.282145613	0.065684945	4.629722922	0.001162565	1.175566356	41.31915619	0.440329486	0.065671311	0.962009113	0.047961545	-0.219433383	0.833659203	0.080517809	-0.143445958	0.434205468	0.016645601	0.596583159	-0.388592634	-0.20595575	-0.429643927	0.232049208	1.845582738
0.335408723	16.68766498	0.061190512	0.087192405	0.726990893	0.00213137	2.221517759	2.233054654	0.873753691	0.017001039	0.359830507	0.01501018	-0.133631904	-0.195976766	1.020274702	0.022913284	-0.150028921	-0.021323834	1.43725768	-1.458151909	-0.700030761	0.799821235	-0.227250627	0.158640779
0.056441951	22.0267942	2.669283739	0.041658593	0.509978686	0.01085061	0.009892299	2.514629172	0.004540693	3.917765329	0.662338899	0.060522609	1.305480686	-0.055427833	-0.441033297	-0.177318737	0.358696479	-0.031582806	-0.65670783	-0.19484494	1.268722176	0.235386767	-0.431521482	0.005841974
0.636430916	266.8468654	4.328168351	0.006781631	2.194923464	0.20906801	4.505157539	0.791639042	0.022640035	0.139115637	43.43677904	0.001116024	0.002983863	0.981882568	-0.321537778	0.131815492	-0.074669665	-0.244451218	0.405973197	-0.231226312	2.115037358	-0.293562606	1.883887453	0.202255353
0.008571084	84.9281325	0.006201468	0.031970548	0.229219144	0.012400698	7.014259515	8.591637763	3.330631172	0.023520782	1.223409658	0.017083693	-0.20969207	0.428649899	1.052905189	0.1082949	-0.105873417	-0.142491986	0.767870374	1.27900028	-0.39001094	-0.335619435	0.034291746	0.404142264
2.475384918	121.4838467	0.000934037	0.147645805	1.710908739	0.79751986	0.019966492	5.667733134	0.000182264	0.813213108	2.092628455	0.009343255	-0.216175869	0.638592281	-1.075668222	0.046467282	1.571647841	-0.260735565	0.610896595	1.273691943	-0.613671316	0.341935133	-0.693594891	-0.009068209
0.061531941	5.579455854	0.990204007	0.017438481	0.741135439	0.039914745	0.200842173	2.304046389	0.899700146	0.001790455	8.835439935	0.101601629	-0.387645434	0.229821204	-0.358146531	-0.106613963	-0.093804277	-0.088548427	2.731760635	0.814813954	-0.064182424	-0.12412263	1.465476929	-0.259601562
1.262364484	6.930884899	0.000902341	0.002325131	0.388684363	0.703933346	2.307992594	3.654109759	3.269705761	0.385148646	4.402821248	0.009686176	-0.488859442	-0.443979976	-0.529931077	-0.026853574	-0.108730905	-0.157013093	-0.144173469	-0.166445789	-1.208441668	0.494333368	0.082677788	1.112160714
0.703354304	6.093033542	0.693122374	0.109281147	0.188141833	0.16818446	0.19733719	3.156975476	2.448644826	0.223614627	0.463984189	0.022771704	-0.203008034	0.445901914	-0.680522971	0.431794983	-0.214263831	-0.268532091	1.256440937	-0.748179207	-0.342574929	-0.220926215	-0.154764276	-0.109017682
2.225251454	9.904064727	1.323661542	0.567525673	1.138539043	0.073435381	0.003301672	6.55153943	0.001386119	0.098110419	1.667846977	0.039374759	-0.539653678	-0.494316177	-0.898534752	2.796452662	0.008491469	-0.079601621	-1.647793084	-0.955915552	-0.040436935	0.476283545	-0.604162897	0.325546506
0.179595335	7.016461276	0.310532722	0.110637473	0.74346057	0.397597365	0.063723581	2.62512197	4.87394098	1.332186202	2.873815978	0.00318584	0.238024846	0.087082989	-0.702131281	-0.110490288	-0.040511592	-0.255613281	1.069409157	0.540640127	-0.274358905	-0.056740154	0.742990474	0.021065374
0.040331193	8.261837432	0.76580327	0.007556675	0.277465607	1.653555512	6.270532203	1.502211002	0.437376406	0.49593472	96.38282391	0.004618352	0.010921714	-0.319534159	-0.158032458	-0.03286377	-0.145957005	-0.027413923	0.766118991	-0.267836049	-1.001514758	0.026298855	5.76681653	-0.156257147
0.135579852	133.8379679	0.216815811	0.037008332	0.567719434	0.872505328	2.217445175	1.624638364	0.007141278	13.31644623	1.801405399	0.005580225	0.424190446	0.916342742	0.225496871	-0.183438049	-0.114244456	-0.230046325	-0.61828777	-0.654746358	1.343465155	1.868076147	-0.764819365	-0.284974601
0.230336947	94.10479548	3.207128299	0.007750436	0.695214106	0.000193761	0.06644904	2.15167151	0.000245204	1.533058759	1.745290373	0.013788647	-0.076005688	0.292255481	-0.484885107	-0.107358479	0.042054551	0.126144831	1.083015207	-0.446233009	-1.19082607	1.835445559	1.30883345	0.488033451
3.632633436	21.32394478	1.397379916	0.091842666	0.291610153	0.057546987	0.022958168	2.249699073	2.064899781	0.099769031	0.228703484	0.008125975	-0.572106419	-0.489638821	-0.717363725	0.28057722	0.160208511	-0.174452883	1.12033225	0.008798493	-0.082754912	-0.185343416	-0.502609028	1.102300664
0.239571949	30.08356456	0.008594146	0.020151134	0.349544662	0.006975392	1.372647975	1.883342112	1.696743054	0.607557833	0.76725676	0.01154396	0.027828365	0.361035856	0.555574533	0.274075183	0.151373572	-0.021339629	2.666878473	0.048752273	-0.57456904	1.503283288	-0.323118541	-0.105025541
2.48679123	5.43668585	0.089335068	0.004068979	5.85991087	0.685913583	3.510458944	37.51740264	2.312146878	0.376331787	0.174277339	0.005587608	-0.432804087	-0.432041639	0.500555679	0.068616714	1.000457821	-0.214403891	-0.10092197	-0.027459285	-0.91756967	1.307040742	-0.379284549	0.081198412
0.040918692	12.49885056	0.212067783	0.136213912	0.906607247	0.425692695	0.096784828	3.296942073	3.905290294	0.018917592	0.083546613	0.013601686	0.636340997	1.238553369	0.297006826	-0.010078441	-0.15941519	-0.222544802	1.62472009	-1.032507714	0.198486944	0.149332145	-0.573167973	-0.161908236
4.317553459	21.1747411	0.026197252	0.035845766	3.016857198	0.13582639	5.381431323	5.429110944	0.242753793	0.098727022	0.397779766	0.014800838	-0.010282026	-0.173359605	0.538900845	-0.241194722	0.129769144	-0.214802832	-0.341401297	-0.791602318	0.452019316	-0.073094556	-0.562655313	-0.123435976
0.537724934	9.173949181	2.59507016	0.156365046	0.927533424	0.007944197	0.966895842	2.182243813	2.692267201	0.025533608	2.138054826	0.013579059	-0.211817507	0.173902249	-0.78642668	-0.052994201	-0.109645832	-0.039879994	1.555153164	-0.483934752	2.691134571	-0.222152596	-0.692307882	-0.292967375
8.727163798	48.53565871	0.477866002	0.026739004	0.225343926	0.03235807	0.006063964	2.205757182	0.030260049	0.137812968	7.487283476	0.009813527	0.337113192	3.104141101	0.18674832	-0.12647816	-0.229321729	-0.109941322	0.486643189	-0.602521578	4.132496471	0.398248787	2.085825777	0.213020618
0.256193147	7.214901412	0.042980968	0.124782019	1.141639217	0.144158109	2.30503557	4.548266731	0.003552564	0.014659586	4.517586325	0.004159938	-0.658983879	0.249929351	0.52696872	-0.186074497	-0.08751662	-0.278816828	1.57531534	-0.521483681	0.125438599	2.03476798	2.725370665	-0.335613884
0.16118082	11.71117835	0.00808953	0.065297423	0.443324937	0.000581283	5.906161932	4.244493481	1.392030889	0.118077484	0.199874742	0.077791373	0.388358027	-0.308103052	1.354877906	-0.070591488	-0.186310656	0.059303964	-0.466680274	0.052058614	-0.791380654	-0.230998779	-0.258502846	-0.443946977
0.213102842	26.38590468	0.445445317	0.900406898	0.599689983	0.179228832	6.165604034	1.566123554	0.007425371	0.060003051	1.376324367	0.013768486	-0.31346826	-0.212943233	-0.077990823	3.511479686	0.383668249	-0.197580217	-0.34466283	-0.963812359	-0.272154684	0.000499409	0.521169102	0.229509523
0.883310419	6.020305336	1.054741657	0.202867661	0.349350901	0.003875218	1.734065262	5.588015967	0.000692448	6.313947946	0.275975819	0.297629829	0.16617745	-0.395685862	-0.230586258	0.993728691	-0.213474019	0.204053512	0.510427082	-1.075077075	-1.662711229	3.639425125	-0.656327384	-0.550724447
0.238586207	12.26384117	9.08976353	0.043402441	0.223793838	1.172059678	3.224135401	4.457263784	0.01422327	0.019917054	0.579221951	0.000557147	-0.031203862	-0.512100831	-0.789382805	-0.185474859	-0.179788332	-0.144581287	0.472864683	-0.244092864	1.141587276	-0.35070936	0.557412857	-0.641804714
0.114236288	154.1796472	1.04643165	0.028870374	4.924239488	0.080410773	0.05940797	0.34815457	2.194518796	0.520181105	408.9967101	0.778834453	2.343990033	0.742592403	-0.344720281	-0.102796809	0.158401616	-0.187292421	1.301558874	0.501360489	-0.827360222	0.996209704	5.637149989	0.736704399
1.709469975	8.626029302	0.281818988	0.219337338	0.998643674	0.004068979	2.941604606	4.016007556	0.004217112	0.27771713	1.977072692	0.006266819	-0.326354857	-0.508082045	0.191436585	0.499828509	-0.211217411	-0.063140274	0.362817831	-1.73999944	1.743512877	0.151017169	-0.319234473	0.157404181
0.001840458	5.766715418	1.410403301	0.038364658	3.06684751	0.03662081	0.147590797	0.351432815	0.003946414	0.002997536	0.82560956	0.045584978	0.47530336	-0.296875133	-0.167037112	2.05208062	0.192875161	0.387890176	0.052296179	0.116812264	0.988560026	-0.140128704	-0.576743262	-0.08950824
4.116034169	107.3065559	0.012288558	0.008913001	6.568494478	0.250920364	0.115716488	3.412406464	0.173484077	2.463363112	4.585249559	0.073372768	-0.603150934	0.581201515	-0.694667325	-0.055540886	0.346505769	-0.193396772	0.419768125	-1.128850747	-0.303705153	0.692322217	-0.148926769	0.626636916
0.012962925	24.93420357	0.091935476	0.106374734	0.548730866	0.006006588	0.669158133	7.913887792	0.001378875	0.192444422	4.834162693	0.042075741	1.350606761	0.105285015	0.341027435	0.698564571	-0.252791837	0.001279048	1.43770323	-0.788887842	-0.18149825	-0.478758829	2.466574443	0.181067265
3.042569694	14.94634411	1.156977653	0.005619066	1.055415617	0.62061616	0.473087654	3.640192084	0.156050015	0.002051707	9.063886647	0.000857237	3.353679387	-0.171621884	-0.406929207	-0.084861056	-0.202042009	-0.253742813	0.256703882	-0.532353398	0.217772562	0.942069296	0.668194601	-0.118278627
5.108432012	8.999300565	0.003060371	0.204223988	7.860879674	2.226118969	0.091098222	6.368696805	0.271968862	0.069232996	1.656256956	0.007669482	-0.368894766	-0.250436087	-0.562000856	1.24826735	1.094055291	-0.139210776	0.682665914	-0.704379987	0.451675912	-0.039753713	-0.409506457	-0.429122782
0.828194039	93.95355747	1.431856627	0.058903313	2.610346832	0.103274559	2.75797428	1.113415813	0.000121641	7.488233804	0.569116652	0.005263244	0.175205617	0.493808802	-0.36320728	-0.023092722	0.063862392	-0.145570676	1.049879931	-0.416176666	-1.002783665	0.678065141	0.146969786	0.235796868
1.161285069	9.947408304	0.381248674	0.156365046	0.158883937	0.080217012	0.032988797	0.621739161	0.249406551	0.127728399	0.33012365	0.139239049	-0.15730838	-0.534486597	-0.77969586	0.631101714	-0.157402897	-0.262474683	0.295571955	-0.970578833	0.420829979	0.372937799	-0.323013658	-0.495153948
3.528628215	37.23574322	0.037864228	0.043596202	6.346056966	0.331718659	8.892631861	23.7393951	0.138148114	0.154034119	1.253103995	0.004350775	-0.725441137	0.751304471	1.60603742	-0.100090053	0.492500535	-0.237614119	-0.314405273	-0.108067558	3.020274794	-0.226703095	0.996819607	0.054041842
2.701730495	15.16615439	0.180746323	0.133501259	1.456113156	0.427824065	0.079610762	6.484304291	2.128500978	17.35915865	4.733637593	0.002678367	-0.437294197	-0.189847694	0.21899967	-0.061377488	0.043664069	-0.220618169	0.64662956	-0.535115629	0.032063999	1.181041325	1.212267819	0.296835794
0.707541272	34.63701675	1.079215072	0.102887037	0.367758186	0.001162565	0.44241509	3.832076622	0.004257953	80.46331961	1.91703574	0.001630077	0.192710638	2.1122221	-0.497756289	-0.195229878	-0.20943494	0.016645601	0.00191798	-0.431954477	-0.359499534	5.088016889	-0.581817076	-0.340714781
0.609195078	19.12058536	0.062603059	0.01724472	0.371633404	0.024607634	2.676888349	3.893914628	2.433063946	0.371391606	1.48176483	0.004111989	-0.788910211	-0.642340053	-0.155980017	-0.104966493	-0.327217825	0.28738508	1.586848334	-0.75633332	-1.07813121	0.514743064	-0.289540545	0.345586794
0.442524717	35.51352488	0.051511489	0.518697927	6.907769812	0.147839566	0.781048784	1.151896014	1.157430221	0.110667036	7.975162515	0.002800595	0.098135162	1.177298611	-0.226050361	0.647679451	0.658486933	-0.234479585	0.841488802	-0.872405703	0.10729865	1.012119566	-0.263390644	-0.245298164
0.072431541	7.438826028	1.171054607	0.024995156	0.178647549	0.073435381	0.11347967	0.811266141	0.922442505	0.029843759	2.985776383	0.000998288	0.857206425	0.47836422	-0.042896464	0.029259017	-0.101617194	-0.186209096	0.826652022	-1.270086827	-0.772597018	-0.432962984	-0.058534269	0.066799738
0.190463556	4.618846809	0.354635698	0.006006588	0.419879868	0.178260027	0.784834311	12.61557933	1.06311718	0.063230513	0.909991496	0.011769861	1.298607953	0.064641106	0.161553411	0.001279048	-0.024484608	0.206828391	1.633863301	-0.845150154	-0.645947858	0.627635131	-0.480800444	-0.108843231
10.60214928	82.87185929	0.459102664	0.082154621	14.29257896	0.000193761	0.40435	2.58604503	0.387269509	0.069649512	0.262782334	0.000812784	-0.319148716	0.140334183	-0.256377501	-0.174784291	1.333980529	0.126144831	2.454319839	-0.220742253	-0.374655587	-0.332776519	0.304074083	-0.182975616
2.077241559	13.04756386	0.01575958	0.166440612	4.543499322	0.182329006	0.292365466	4.072779568	5.636436275	0.040259536	0.915104806	0.015622645	-0.648352783	0.954733918	-0.577835354	0.174477943	0.346679075	-0.199757488	0.888731237	0.36128502	-0.526647059	0.363388888	-0.159233527	0.658574651
0.21148631	222.9417998	2.92148711	0.442356133	0.893043984	0.52586708	0.005214158	3.897616782	1.567681511	0.063320165	0.476499381	0.021509584	-0.492180048	1.704520739	-0.559739216	0.660209351	-0.166639821	-0.193200812	1.499211025	0.032767274	-0.895044363	0.007864958	-0.630745026	0.873765102
1.083301967	11.71936801	0.609337448	0.024026351	0.31253633	0.577019957	0.092922816	4.142443025	0.005526629	0.053664124	5.918562031	0.004281565	0.753661045	-0.599078106	-0.106367366	-0.175831911	-0.259710079	-0.275331722	0.67622608	0.110813039	1.402217817	-0.247606567	-0.33863585	-0.096373254
0.145177162	135.0842089	0.233559708	0.108312343	4.722340632	0.480333269	0.464593489	110.8959331	4.691393373	0.378209925	3.551174996	0.000700421	0.635162131	0.487919167	-0.128172544	-0.225984661	0.121212891	-0.17137066	1.252962591	-0.185760752	-0.832877977	-0.198606046	-0.258450972	-0.363747661
0.875510509	29.24226266	3.684497946	0.009688045	1.139701608	0.541949235	2.460215611	15.917555	0.277390521	0.085862579	261.9523157	0.0009625	-0.251607694	0.247910831	-0.50384594	0.280314201	-0.073784235	-0.245946381	0.437898554	-1.064329163	0.417326308	0.605270078	4.092417302	0.022442904
1.334773542	7.816572605	0.029693303	0.168378221	0.546018214	0.84906026	0.756747729	2.008740666	0.019293169	0.053509719	2.094259947	0.000557147	-0.301480606	-0.630475192	1.16777734	0.449459024	-0.189725587	-0.216689313	0.752040201	-0.928793866	0.693050356	0.406917249	2.332451301	-0.641804714
0.814340754	5.296512596	0.520786403	0.051927921	0.609765549	0.007944197	1.182344576	1.714790045	4.06017614	0.002051707	1.149716091	0.055109614	0.092217451	0.30100147	-0.16675196	0.381528261	-0.159058055	-0.039879994	0.552458814	0.258571193	-0.993851268	0.942069296	-0.475430938	-0.473462897
1.345805506	11.17181254	0.011187491	0.103080798	0.167215656	0.180197636	0.03713891	10.62141767	2.092208769	0.018744531	3.824388821	0.000781046	-0.313027236	-0.048143074	0.658801097	-0.144744378	-0.178714803	-0.172032142	-0.082604942	0.217758423	-0.270172892	0.171368385	1.226485226	-0.231370623
0.120212596	6.800895669	0.27121346	0.042821159	5.662856036	0.185816702	0.211618545	40.82131146	2.32483128	0.052037659	0.526966816	0.143826875	0.051339192	0.404358716	-0.216954447	-0.157206262	0.244882002	-0.144979347	3.064612037	2.17455565	-0.437945035	0.230077958	0.031560721	0.349559906
0.791803357	100.9139786	0.003707993	0.082735904	3.746173222	0.108506103	2.170581817	5.10354262	0.860201997	0.439918171	0.69286277	0.003508112	0.969549722	0.398782959	-0.776424122	1.144022081	0.068729323	-0.226691704	0.459772828	-0.21386875	-0.640126883	0.405424564	-0.648317014	0.206272924
55.76239389	171.6409681	0.066091692	0.043402441	0.467157528	0.037977136	1.53054772	2.706302185	0.831069424	0.02890126	1.81098061	0.007256591	1.489925585	0.817044734	0.440437646	-0.135349669	-0.189384613	-0.187925006	0.741418245	0.759876476	0.162923318	0.057029969	-0.502698673	1.028480379
2.331187088	20.81031765	0.031747221	0.01937609	1.812245689	0.052702965	0.099767043	1.654841012	4.368690503	0.420269059	0.956486483	0.05170717	-0.057126853	1.426756456	1.361174301	-0.179643298	0.811866399	-0.202982158	1.099010112	-0.710607224	-0.162421485	3.154609112	0.195818832	0.289591273
0.032184635	20.71558384	2.692500604	0.027514048	1.570044565	1.669831428	0.170991679	6.180173849	2.775876814	0.164480461	4.485756333	0.014690833	0.337392298	0.785653718	-0.61710072	-0.171626396	0.025057997	-0.027164732	0.242379595	-0.187551943	-0.672313979	-0.237518564	-0.011655996	-0.403574068
4.084061773	14.91739678	0.239122815	0.208099206	0.288316218	0.000581283	8.65257483	7.933720144	2.287905214	3.622481371	0.293093573	0.004633101	-0.34527171	0.304869466	0.283867011	0.187808705	-0.150445869	0.059303964	0.046843191	1.699517495	-0.439254087	1.817854925	-0.420861279	-0.25488252
0.128721744	10.7439411	0.309500766	0.066653749	5.973842279	0.038170897	0.726830686	11.90150379	0.10866641	0.110374404	4.565384029	0.011569673	0.025035516	-0.472073864	-0.073390226	-0.156079288	0.137479108	-0.117543359	1.260967812	-0.273424476	1.027126348	-0.286428023	0.474928652	1.059143787
2.317169809	14.187261	0.566531913	0.039720984	1.85138539	0.421042434	1.590175954	2.237008959	1.21176273	0.074287202	0.626754559	0.020803249	-0.039207065	-0.488016056	-0.321146438	1.133824513	-0.133709623	0.000523575	0.680796933	-0.346090548	0.413287381	0.297363219	-0.223301306	-0.40781568
5.785604738	101.9686922	2.038727793	0.022476264	0.157140089	0.978105018	0.10338791	5.460979045	0.091730738	0.12314418	0.422395578	0.002042198	-0.570768736	0.31891716	-0.592359938	-0.143151082	-0.200530022	-0.16679782	1.19466346	-0.728652244	1.162995185	0.107619002	0.360740786	0.030631835
3.983478842	258.0307741	9.2625676	0.01511335	0.981980236	0.186010463	4.009286426	1.888796407	2.452507734	2.455743929	0.251890589	0.003869532	-0.931947117	1.494284114	-0.491658413	-0.158395349	0.185533252	-0.061068168	0.772075712	-0.176224751	-0.916839018	1.908141682	-0.653568205	-0.2120568
2.078348239	8.524003733	0.778450369	0.073822903	1.176516179	0.220112381	0.539974109	3.958568735	0.353878516	0.535820106	1.955649628	0.006670294	-0.454611999	-0.529870193	-0.244649942	0.562465988	-0.089406537	-0.169381085	0.71861296	-1.143339696	-0.384004671	2.520152203	-0.594121725	-0.006170727
1.627943583	4.306361767	1.349906287	0.008331719	1.595233482	0.010075567	0.115071824	9.57079231	0.000183144	0.188277456	1.065638243	0.00267781	-0.653118362	-0.356916019	-0.677798326	-0.04644019	0.099746947	-0.018608413	0.394052757	0.578750438	-0.609036113	1.292041067	-0.620380811	0.262813488
0.022709029	13.94623963	0.391078918	0.046115094	7.863786088	0.002906413	10.45675848	7.990665621	0.95854202	0.007218617	1.384578837	0.121276206	-0.144168649	-0.158748364	0.285935474	0.086450447	0.457495555	0.300764867	-0.143154691	-0.609862547	0.751893043	-0.381473555	-0.714406611	0.022204167
0.016265876	68.43428281	0.93238363	0.06684751	3.23483821	0.120325518	5.928233436	1.922624987	0.005277735	0.014545579	0.812918048	0.008092214	-0.337419589	-0.023846801	-0.662475136	-0.005753632	0.20658372	-0.24938165	-0.098344738	0.597450929	1.593110682	0.153689226	-0.342177394	0.03510822
0.983333469	8.284879524	0.001617803	0.006587871	0.989730672	0.432280566	2.688208304	1.717268231	2.070638813	4.514731053	4.033592214	0.100494636	-0.236919698	-0.219707623	-0.723904283	-0.095864034	-0.117509964	-0.221084901	1.112571895	-0.811029355	-1.429569504	1.837327192	0.310760075	-0.25032247
6.011403634	127.1309499	1.575135855	0.030032939	0.282503391	0.005812827	0.01125359	8.158239181	1.307628059	2.35314018	1.416479136	0.001084718	-0.260090215	0.64641054	-0.584132431	-0.111062179	-0.224704138	-0.087187552	-2.483386569	0.734755262	-0.244631146	1.455414652	0.276295874	0.167685104
0.644701655	19.95916882	0.907878961	12.05367177	5.16818446	0.285022283	0.171643564	12.72122701	0.02654019	0.012702862	2.234882967	0.013479743	-0.084132085	-0.493357101	0.675029284	8.507071557	0.488328388	-0.240260982	0.587022471	-1.019265614	1.369646425	0.29231992	-0.364876005	-0.054893552
0.610347768	4.693592655	0.914423056	14.62177873	0.686494865	0.030032939	7.106654683	5.778972371	2.538646798	0.025344221	0.503829852	0.003892087	0.364433357	0.0746811	0.092065029	9.102921959	-0.010602288	-0.147053842	0.752595126	-0.43628206	-0.590249911	0.220702205	-0.310942599	0.762707953
0.010759337	9.345437745	0.162844045	0.092423949	0.729703546	0.002906413	0.001813235	0.723553369	2.898638394	0.209841768	2.464208419	0.020030728	-1.131600512	-0.499167302	0.717983147	-0.107583563	-0.179053734	-0.041157104	-1.071669118	-0.422304552	-0.633482581	0.527571118	-0.272799458	0.274981626
0.804629708	4.593095952	1.859418117	0.186204224	2.037783375	0.244720016	3.864908731	4.691884773	0.004498493	0.080835484	3.264230027	0.002532639	-0.590246819	-0.132167695	-0.645820954	0.29357842	-0.029557296	-0.273996429	0.920117787	-1.214190569	-0.729803354	0.083117607	0.795796032	1.197936177
0.613357731	18.66630232	0.363852413	0.022863786	0.59058322	0.001937609	0.903355032	2.898596595	0.310567098	0.016111941	3.673543092	0.016957573	0.376961544	-0.229946125	-0.690771753	-0.074777547	-0.194860705	0.470933372	0.835814228	-0.881253688	1.412336259	0.17865406	-0.090298098	0.430303533
0.64123292	4.412493268	0.386289127	0.018601046	1.952916102	0.038558419	0.010604852	6.411624726	0.02538517	0.160508268	1.698732857	0.001060795	0.447630365	-0.504600596	-0.203206929	-0.145735345	0.592820875	-0.106223925	2.257929299	-0.734575239	1.030843727	1.252807053	-0.118088477	0.140589657
3.564709725	6.727598927	0.002447213	0.025576439	2.335787638	0.004650262	0.042303614	1.135134795	0.000724019	3.075824733	0.171558535	0.028318339	-0.486945816	0.663319775	1.230931396	0.041277819	-0.184786708	0.043956818	1.148269443	-0.280283617	0.219377471	2.925178781	-0.596870253	0.026622227
2.411718252	153.3972155	0.719923589	0.09707421	0.662274753	0.056771943	2.040317955	1.799636202	0.029686197	0.032567482	2.527900484	0.005263178	-0.322746347	0.66593059	-0.48838618	4.797272256	-0.227541333	-0.142530083	0.494010248	-0.498789874	3.837115836	0.190855359	-0.442389479	-0.084196784
0.245332737	3.975961811	2.142971801	0.039333463	5.837822127	0.113543887	0.02457781	19.4700833	2.185618166	0.677831372	0.885612501	0.062862932	-0.214833677	0.336303643	-0.590015527	0.430621062	0.489507882	-0.249590015	1.123963699	-0.440924726	-0.448244175	0.717678244	-0.068606409	0.073012039
1.058511407	4.366547853	0.525845671	0.116837822	1.040496028	0.38364658	0.953054541	4.085387116	0.035900946	3.725662971	7.058547239	0.022885908	-0.184065732	-0.625886604	0.159488994	-0.115268485	-0.145703019	0.132053631	0.17349482	-1.29141043	2.898185916	1.00621246	-0.365433106	0.652452303
1.512527886	7.413161551	0.002345716	0.009881806	0.718465414	0.437318349	4.472174671	0.01450715	0.031525223	0.126612054	2.154761194	0.001877413	-0.338926834	0.029095313	-0.640847172	-0.125118198	-0.184189916	-0.302235737	-0.387501818	-2.594069909	0.119038891	-0.115316772	-0.275702495	-0.017048349
1.439117595	3.216090821	0.13728436	0.125557063	0.287153652	0.602790157	0.686789374	8.75119993	0.96008365	0.091397158	0.982197895	0.002339378	-0.36038739	-0.235647563	0.327819181	0.998354963	-0.169293217	-0.079435148	0.188507697	-0.507433465	-0.831877559	-0.340840028	-0.544325121	0.213307781
8.457828653	19.35852936	2.26602426	0.002518892	0.826777756	0.017632242	2.759177786	17.94787656	0.817955941	1.204213309	12.74704812	0.022499686	1.018958011	-0.39670595	-0.339203098	0.661301977	-0.137916171	-0.13946913	0.559795642	-0.818593391	0.070592539	-0.108996365	-0.10514497	-0.265233634
5.457328325	4.242167149	1.329876974	0.007169153	1.684944778	0.53439256	0.011033938	0.563083952	0.699715197	0.276700217	0.786417623	0.020676244	1.818078468	-0.095385843	-0.780236606	0.047304651	-0.097077033	-0.257315737	1.018441375	0.068159965	2.63085601	0.686163295	-0.434899903	0.139054555
3.204257824	7.847063657	0.552034477	0.10559969	0.59484596	0.004650262	0.115534462	0.942027491	2.413241787	0.103341041	1.167534319	0.119961206	-0.169693587	-0.182672839	-0.436780323	0.043000958	-0.178062247	-0.072038788	0.716864124	-0.927370981	-0.615004789	-0.354267008	-0.376552698	-0.277617972
2.88550508	20.87205341	0.192357541	0.035845766	0.490021314	0.995543499	0.876584551	7.730288688	0.078971857	0.09112964	3.872648553	0.000866329	-0.269676387	0.441962121	0.259067409	-0.1934634	-0.216173116	-0.213511706	0.540118429	-0.608887687	0.841926602	0.042937591	-0.366656327	-0.105459621
1.243605926	22.33773505	2.148479409	0.043402441	1.017826003	0.413291998	2.010053931	0.505155949	1.524695649	0.019414492	1.259447796	0.049857883	-0.237944634	-0.217447843	-0.44081475	-0.172779347	-0.133167567	-0.242771485	0.316847581	0.086382681	0.185407307	0.076509351	-0.735381233	-0.118144079
7.014617052	14.35010643	0.455457651	0.09920558	0.236194536	0.733385003	0.605601991	5.499328848	6.352811711	0.092682574	1.528968254	0.765225236	-0.544583008	-0.43648564	-0.082391461	-0.240939096	-0.181902428	-0.153056458	1.152979122	-0.535651503	0.704649661	-0.384839838	-0.233718025	-0.161514014
3.979628093	10.00392927	0.845918721	0.054446813	0.463863592	0.010075567	0.143601629	0.52506821	1.252761929	0.020127456	0.335470928	0.002552205	-0.365838968	-0.210713953	-0.320696048	-0.101670425	-0.150615776	0.032487417	1.037795996	0.375431729	-0.137657284	-0.044017378	-0.550302071	-0.258204441
1.703784131	6.475990537	0.33649331	0.011238132	3.891300136	0.000193761	0.016241583	3.794333052	0.045513701	0.915214318	1.147094342	0.0009625	-0.232542927	-0.621410706	-0.050979535	-0.037582773	0.318967942	0.126144831	2.001108066	-0.582964183	0.497774453	2.187912703	-0.550829596	0.022442904
12.27507863	13.73336197	0.220352235	0.014532067	1.002518892	0.000387522	6.359084897	7.585086069	0.849929141	75.82868295	1.686025846	0.273743368	-0.44996089	-0.362992851	0.725032533	0.159274052	-0.061901633	0.084046194	0.724270229	-0.412416502	-0.35028002	2.404890155	-0.416936626	-0.722448923
6.241950835	30.5600234	1.425428593	0.011238132	0.881999612	0.004456501	0.005842808	4.807001233	1.436464203	1.662669171	10.86781021	0.006476651	-0.572250724	0.276592	-0.446118624	0.008699847	0.045527065	0.051620533	-2.1207579	0.018013547	0.803782654	2.382865596	1.345987998	-0.256402594
0.133252144	5.490389562	5.954634956	0.000193761	0.649099012	0.005425305	0.236587816	3.181513234	0.005098312	0.016868983	2.514894711	0.020164269	0.159467414	-0.001624103	-0.77441547	0.126144831	-0.202269734	0.017597395	0.611580368	0.295978657	1.253901797	0.662576649	-0.058265267	0.053224635
0.073355338	18.32314744	0.001194187	0.408447975	5.900019376	0.005619066	0.002086007	5.225606825	0.009648495	0.19493644	1.449703637	0.015978733	-0.652946867	1.342504142	-0.982950056	0.635984648	0.72803588	-0.084861056	1.265640967	0.061796503	1.827297045	-0.495660947	0.06137155	-0.055050377
1.624119534	73.90107956	2.817077462	0.002325131	0.136988956	0.434024414	6.868093847	5.781274503	0.482483963	0.225462992	1.096260676	0.030950516	-0.724703778	1.126056831	-0.926866818	-0.026853574	-0.250867109	-0.211012987	-0.391587123	-0.277841401	0.608937595	-0.298732912	-0.581701792	-0.308849287
1.030813443	10.37918951	0.701615348	0.026157721	0.879674482	0.361170316	1.260669665	16.39225864	1.648655542	0.912413988	1.926632653	0.016346016	-0.472718366	-0.327310813	-0.605564042	-0.207761038	-0.121155391	-0.235875991	1.111913685	0.275129427	0.582303608	1.511971253	-0.401808396	0.168402421
0.123208775	63.60722286	0.250165021	0.442937415	3.238519667	0.014919589	1.159020077	2.90181091	1.397919203	15.42927424	0.556099898	0.043239421	1.900267926	0.043359892	0.134217041	0.891192421	0.121744174	-0.119785783	1.914784633	-0.628755227	-1.491342066	4.304923559	-0.189526767	0.240185103
0.897805572	49.15012707	1.531899711	0.158302655	1.446618872	0.279403216	0.035201592	34.66443792	2.692611678	0.104950955	2.169336685	0.030650129	0.103351027	0.986518719	-0.863798532	0.077874315	-0.108829954	-0.252547959	1.109781358	0.08048838	-0.742863843	-0.281039629	-0.98318929	0.367054896
11.89498701	12.21620634	4.571654763	0.014144546	0.244332494	1.476458051	2.781856561	3.162048203	0.353168733	0.099032194	1.956891657	0.322996806	0.071248661	-0.107782966	-0.740696064	0.48468301	-0.222166371	-0.201640944	0.053353041	-0.370504794	0.23534389	1.202099685	-0.761720519	-0.701200903
5.908135698	155.2364164	2.439561681	0.00213137	1.560550281	0.00213137	5.227585336	1.509652673	0.029689555	0.017942381	8.108966464	0.141330619	-0.627980581	0.741195833	0.219991714	0.220158263	-0.068445886	-0.021323834	-0.40310103	-0.01344504	2.382755582	-0.042197009	2.82008119	-0.394330306
0.391950562	73.86461864	0.520296875	0.189885681	0.957178841	0.68746367	5.257996211	2.989335529	0.832007309	18.92350338	17.23098016	0.005998313	0.307878754	0.058368778	0.079892368	0.033885766	-0.16676933	-0.104626445	0.132535225	-0.996464705	-0.576994417	4.308177229	1.417233886	-0.097970799
0.236823581	8.815379086	2.45530723	0.094361558	0.640379771	0.477426855	0.050694157	4.958410907	0.000243318	0.050047165	1.509681858	0.018491466	0.687058488	-0.404966997	-0.193808609	0.86290552	-0.207973178	-0.290941743	1.293749443	0.882305122	-1.339189634	0.285382194	-0.593042273	-0.529004728
0.86452446	99.24739598	2.039694488	0.087579926	0.213136989	2.764580508	1.301586875	10.38613273	1.289717809	3.179090123	2.352950392	0.025532971	5.092969909	0.374094554	-0.531558928	-0.078432666	-0.04451831	-0.059752112	3.101528131	0.134791204	-0.610755208	4.26774399	0.376187604	0.031879935
1.263332625	70.75158068	3.483394315	0.287928696	3.154814958	0.066072467	3.670847405	0.390779553	1.287930784	0.665847654	0.107184458	1.375086476	-0.431359433	0.247467052	-0.520771224	1.880322427	0.216307968	-0.177699437	-0.21932244	0.416290053	-0.243103643	3.935380531	-0.444880582	-0.196282119
1.698755311	106.8879703	0.444461236	0.052315443	0.389846929	0.005231544	4.096258823	10.50823748	2.838818549	0.422771246	3.514793964	0.008164909	5.298272527	0.557508269	-0.171246571	-0.180285665	-0.198648069	0.21089779	1.271102121	0.407507778	-0.540032773	0.879678897	-0.663408292	-0.47315965
5.469028638	24.0847366	1.765755882	0.10346832	0.335400116	0.212555706	0.002735437	0.621278082	0.807054939	0.016630547	0.397397635	0.002034485	-0.707580587	0.163286095	-0.746773449	-0.156471057	-0.163141954	-0.112380893	-1.299641141	-0.449804497	-2.002262718	0.983579279	-0.384723175	0.089047002
4.146086667	18.23854449	0.545547161	0.244720016	0.578182523	0.03662081	0.425363031	3.320645176	6.344485928	0.033253297	3.900033213	0.004727856	-0.579894366	0.342622446	-0.381529095	0.522169838	-0.225705938	-0.122133876	1.967262886	-1.164740628	-0.844674898	0.715541492	-0.550591162	-0.146080748
35.5958817	122.7192916	0.47736645	0.012013176	0.220499903	0.089130014	1.113896304	3.299476628	3.424096131	0.111080033	0.891839063	0.099998788	1.288555158	0.349449115	-0.082309946	-0.09365876	-0.237228377	-0.221696019	0.3606433	-0.245139018	-0.775655094	-0.129256222	-0.311556238	-0.34722661
2.215094506	7.529993961	1.185242982	0.058322031	0.713621391	0.155396241	1.005393142	23.9556034	2.344721866	0.048854212	1.348366229	0.052102503	-0.311255409	-0.197184498	-0.112368287	-0.159448343	-0.258289429	-0.201038377	-0.198819265	1.136813838	0.172013785	-0.185016296	-0.390832148	-0.043044814
7.199251666	4.155488962	0.176360672	0.109281147	1.996318543	0.108699864	0.205295509	5.726804783	0.000570422	0.240078312	0.308439881	0.041771538	0.658925982	-0.612370488	-0.128739854	-0.175281186	0.131746864	-0.187597965	0.772966881	-1.003609843	-0.470733377	0.12166855	-0.471129124	0.133411277
0.764495711	99.6148485	1.036236573	0.09707421	0.930439837	0.124200736	0.417422815	2.668566243	1.260972315	1.166133441	1.66622447	0.002553293	-0.453508228	0.391169994	-0.382354502	-0.087078079	-0.208205186	-0.262632179	1.375969922	-0.553320652	-0.661385242	0.900053042	-0.812997441	-0.303193038
1.013853751	77.89252156	2.206632423	0.225150165	2.380158884	0.046502616	2.483723782	2.425814215	3.993648238	0.054119236	6.478414652	0.022868302	-0.068046279	0.183341249	-0.405542744	0.055795236	0.196344191	-0.163695875	-0.208865349	-0.46378999	-0.853260122	0.293684897	1.279398521	0.370565777
1.368855037	228.9517264	0.027880708	0.012013176	0.280565782	0.010269328	10.02942222	1.342007635	1.179036079	0.003880658	7.074272603	0.007152803	1.267639431	1.17404447	-0.831682874	-0.005197004	-0.209128778	-0.074020223	1.341616374	0.612400284	-1.662625919	-0.115667864	0.049877579	0.482711001
1.852260087	18.85958081	0.0111389	0.044758768	1.197636117	0.48285216	4.893098141	1.679311403	0.043673054	11.11799031	2.907554902	0.001716891	0.32946107	-0.376719623	-0.260128573	-0.142820169	-0.225583804	-0.232585318	1.438603721	-0.41507436	-0.316841839	0.081220395	-0.647588708	-0.118630943
0.244951707	13.57161962	1.588745456	0.006781631	0.49564038	0.247045146	0.154827547	5.424757452	0.025834247	0.011846812	0.687142817	0.030645434	-0.831608595	0.173010119	-0.69679581	-0.097894332	-0.212395642	-0.209744433	0.727384033	-0.626993174	0.464026985	-0.277568921	-0.036326603	-0.154843649
2.899946301	14.9075939	3.658288337	0.005037783	2.544274365	0.021119938	0.022818598	1.767720707	0.000354363	0.917095799	22.84264079	0.007220705	-0.340430501	0.082481201	-0.496054407	-0.077429729	0.034449598	-0.160618134	1.247599792	-0.440728215	-0.932391763	1.151345761	1.85919741	0.250087029
0.409712627	100.8923932	0.318574115	0.397984887	0.641348576	0.23483821	0.269945469	0.241279253	0.380258243	0.059080621	20.74345996	0.003327469	1.026294051	0.36335669	0.44350651	0.523314186	-0.197519557	-0.217134233	0.936437867	-0.15498285	0.549878884	0.230157982	0.624073717	-0.449901833
0.191468947	26.07206309	0.549076445	0.00639411	0.186591746	0.009106762	0.044674933	2.866145078	0.034955473	1.170823889	0.327331362	0.001211233	0.369332406	-0.38630987	-0.088743043	-0.093781578	-0.126231653	-0.058399446	1.675742629	-0.310478381	1.09157702	0.94837843	-0.321588147	0.301723098
4.874518588	9.89728583	0.123011301	0.128269715	1.636504553	0.304010851	0.237999441	0.641345504	0.005004909	0.601947112	1.14386563	0.013774101	-0.365738419	0.316642511	0.610314471	2.424251095	0.443029158	-0.155057581	0.76749368	0.09004454	1.19913426	0.237435779	-0.630595301	0.138643651
0.645312868	119.4411142	0.492532544	0.152877349	0.667118775	0.910094943	0.022630375	4.151688246	2.12774672	0.008031493	8.557910818	0.002245914	0.981965828	0.600006849	-0.145246379	0.343707609	-0.146390203	-0.234041634	1.790482388	0.583457407	0.481123601	-0.353763748	-0.067875071	-0.514185085
20.87472118	43.31169037	2.242270973	1.022476264	0.734353807	0.214299554	0.501632212	1.861386899	0.003174064	0.004237968	0.402200207	0.062042185	0.147224023	-0.338954518	-0.40986169	2.005224778	-0.112514973	-0.16796877	0.8398639	-0.48839046	-0.690715099	0.439274357	-0.569862602	0.176013556
0.071722447	114.5712862	2.287677032	0.084285991	1.470838985	0.136601434	0.10903316	5.383000851	3.059250075	11.06582968	6.120072421	0.008139518	0.748286525	0.458622193	-0.515445729	-0.145961447	-0.064017506	0.6165599	1.155098048	0.044179756	-0.203676455	3.422519043	-0.468584963	0.48586853
4.021317477	18.2518983	1.107377231	0.093974036	3.005425305	0.316217787	0.01303286	2.012724634	0.005625469	0.123813364	20.44007022	0.006376459	0.62345636	-0.574486476	-0.866416672	-0.263365076	-0.018788531	-0.244174996	0.812649148	0.219697811	0.277623599	-0.18566104	0.891448026	0.146462254
0.08266113	6.913669872	0.245016494	0.017050959	0.493121488	0.530517342	4.116469885	10.22970698	3.622810227	0.219872401	4.076105234	0.006019973	4.504849603	-0.028354776	-0.343895066	-0.135536652	0.414000503	-0.241827487	-0.317594061	0.685698653	-0.971579728	0.292431921	0.708752641	0.487005577
5.250497243	80.36822517	3.134371979	0.051346638	1.235031971	0.001550087	0.046074758	7.084324186	0.894511044	0.515490204	0.50910084	0.002186623	0.633405137	0.204226895	-0.109969035	-0.165227673	-0.21353709	-0.001270695	-1.630635406	-1.058539057	-0.152333076	0.519297625	0.025366801	0.114585817
2.588834132	23.89193079	0.592994397	0.031195505	2.781437706	0.771362139	0.029961511	7.783969452	0.739690027	0.468883037	1.205557721	0.303646055	-0.469443617	-0.542030575	-0.492181614	-0.136220144	0.126033926	-0.212944007	0.505322189	-1.32491	-0.049337749	0.587705224	-0.350556649	-0.450407808
0.038352183	240.2464297	0.877814166	0.060647161	0.806626623	0.000387522	0.217113236	6.33301541	0.03138414	0.050385077	10.51653271	0.02181898	0.115199963	1.849283881	-0.386750195	1.390618231	-0.116987819	0.084046194	-0.619696266	-1.477608821	0.878798063	-0.131362409	2.30432925	0.439116106
0.190910668	108.4591772	1.431781849	0.011819415	2.067428793	0.004844022	1.914850514	2.924458628	0.001910781	0.115555117	11.93741807	0.012592913	0.119409763	0.391877246	-0.85682106	-0.091656312	0.841344371	0.036768866	0.404219567	-0.68105752	0.379916404	0.165970019	1.218810544	-0.000891474
0.097284034	13.21365946	0.740493779	0.056384422	1.430924239	0.022670025	2.554485504	6.449485367	0.026337632	0.202287629	7.590627439	0.039850979	-0.471066017	0.093226161	-0.34658371	0.186451052	-0.173284688	-0.168954497	-0.135645604	-0.585276401	-0.132714977	-0.239765123	0.566114951	0.386621328
0.623867807	22.62557328	0.595198965	0.003487696	0.516566557	0.539430343	0.034049123	5.703242321	0.069953112	0.017159735	2.438051025	0.15694873	-0.031250638	-0.529607589	-0.619376798	1.30370892	-0.22671023	-0.214686742	-0.963759067	-0.27839351	1.127609866	0.546028601	1.284162323	0.088312045
1.216916744	5.25500762	0.009323983	0.046308855	9.549699671	0.319705483	0.040343525	3.315908027	0.000844631	0.004797771	57.80579379	0.019501609	-0.921413172	-0.539803322	2.194704488	-0.049934323	0.449734342	-0.273677045	0.726624399	-0.065313536	-0.721482449	0.262024927	4.141683179	-0.360666725
0.090897664	51.47102157	6.609466143	0.012013176	0.397209843	0.008331719	2.32573146	1.360200686	1.408264793	0.021959862	30.18494999	0.164787543	-0.212294446	-0.019382147	-0.577684588	0.037079589	0.374772836	0.016788165	0.16134362	0.765910828	-0.094862573	-0.175325664	0.618114818	-0.231389271
2.01982196	18.50357603	0.320648714	0.105405929	1.793450882	0.040496028	0.22586952	2.718019653	0.000335901	0.00986592	53.55166105	0.330337707	0.614412429	-0.600487299	-0.037523547	-0.139778447	-0.021704563	-0.199093987	0.401870206	-0.974526202	-1.026179178	-0.387132014	1.859278315	-0.53720642
2.649255868	4.968036479	0.847536697	0.001550087	0.747723309	0.229219144	0.024504399	8.244556212	4.402930365	0.049061136	1.279196801	0.010824199	-0.873403579	-0.512517762	-0.326585299	-0.001270695	-0.206489157	-0.237439326	1.360825685	-1.089789447	-0.637737478	-0.159384946	-0.335163119	-0.211427117
1.884397772	116.5262968	2.114832729	0.104243364	1.186204224	0.144158109	0.143265457	7.809147194	0.557248275	0.032565915	0.560916242	0.000497568	-0.471466256	2.006804976	-0.672485821	-0.067205273	0.241856462	-0.229047048	0.42875582	0.23283585	0.110187245	0.298571005	-0.430575396	-0.77921808
0.090566615	39.55535583	1.225455127	0.024413873	4.41387328	0.021119938	12.48315336	1.372830916	0.209136403	0.039295965	0.523517458	0.000855663	1.224037906	0.085401556	-0.514085346	-0.13226313	0.405067819	-0.108481582	-0.624234667	-0.493376852	1.289931756	0.184543542	-0.579186933	-0.120510686
2.001976097	18.47371569	1.049633804	0.163146677	1.903313311	0.158108894	2.282944205	3.762904137	0.011813705	0.222334083	1.304245445	0.191974994	-0.252981994	0.135450559	-0.271353577	0.031141307	0.102538338	-0.214118849	1.485551932	-0.391551893	-2.185522258	0.172409594	-0.450018125	-0.379777647
4.686522351	43.86950907	0.549383926	0.063553575	0.303429568	0.818833559	0.047197014	8.664603807	0.003694848	0.042497946	7.22954752	0.135871449	-0.609852594	-0.279259152	-0.233722719	-0.124670406	-0.068533833	-0.067673191	0.591704346	-0.271900631	2.281954995	-0.083020679	-0.015752598	-0.400869292
3.470268185	97.72446901	0.01006913	0.011819415	0.748885875	0.10346832	2.712479934	1.214357303	1.122062989	0.198797233	2.669282243	0.006515098	-0.676118432	0.315044323	-0.150330747	0.34477101	0.147660787	-0.207932613	-0.845887156	-0.335068371	-0.581519289	0.034321954	-0.205714972	-0.07916406
10.52869393	8.764052267	2.120247243	0.001356326	0.749854679	0.317961635	5.991906499	23.90816827	0.07121398	0.004407735	1.462931942	0.082424803	-0.587747956	-0.51214433	-0.550383611	0.370070919	-0.092861572	-0.261450696	0.447702023	1.73582117	1.159355394	-0.402211667	-0.386908278	-0.083302302
2.189454715	9.217994587	1.368868712	0.112575082	0.569463282	0.004068979	1.783156028	7.247305867	0.011299663	0.01828206	0.364482809	0.019648263	-0.410666184	0.320717385	-0.256841863	-0.202534306	-0.135294738	-0.063140274	-0.142000857	-0.009587113	2.710483102	0.015460401	-0.580132239	0.415443274
11.62418532	9.355748075	1.000509808	0.107537299	1.356520054	0.012400698	4.120454756	2.018936163	0.000805268	1.742392702	1.951204352	0.002076854	0.785064197	-0.333601145	-0.299408476	-0.16825653	-0.12343578	-0.011657084	0.117541859	-0.231408456	0.316114943	1.831593978	-0.031554626	-0.002210722
3.009494336	21.0394902	0.076787207	0.113156365	11.03177679	0.00639411	0.007316744	2.185939723	2.159879816	0.971853262	5.973648212	0.328508703	-0.62604719	0.176218717	-0.238271473	-0.108045101	1.104179981	-0.093781578	1.544131116	-0.300963301	-1.388399407	1.460723194	-0.309693978	-0.208937412
0.033330565	11.70972557	0.004886461	0.002518892	2.403991475	0.37938384	8.768351275	1.623363953	0.005897094	0.029556694	1.097021501	0.145954072	1.165548933	-0.451168265	-0.501152797	1.314197761	-0.119787428	-0.172511055	-0.930234863	-0.563117692	1.640252585	0.677684628	0.219008254	-0.356582214
0.03668772	29.10095308	2.950641206	0.000193761	0.730091068	0.31040496	1.386203978	10.30798308	1.8023369	0.139102574	0.775331893	0.009753057	-0.416348425	-0.346077976	-0.919989758	0.126144831	0.005377312	-0.247835942	2.377036059	0.429660124	-1.005445673	0.184423466	0.02974385	0.887998821
2.562925792	13.6060441	0.975542917	0.02596396	0.499515598	0.004068979	2.1360434	5.485237337	0.000277087	0.034367745	4.123346415	0.009268967	-0.489083519	-0.232503765	-0.381490935	-0.060028073	-0.225079584	-0.063140274	1.876660708	1.381411337	-1.152899047	-0.077040064	-0.198949073	1.181629238
2.72521313	78.84063403	0.274664349	0.264677388	1.639798489	0.102305755	0.82146456	0.487048339	0.050177378	0.014985339	0.947776188	0.017603002	1.289133254	1.182725345	0.288397042	0.312962789	0.024383346	-0.214094776	0.063682587	-0.699071812	1.362494007	0.823772608	-0.567884159	-0.220338772
1.824571869	67.43005765	0.963044615	0.005037783	0.774074792	0.149002131	0.003647103	3.34065803	0.723899352	0.681061	0.211943435	0.017219064	-0.52646691	1.159787229	-0.308831138	0.54661306	0.023126474	-0.220328331	-1.629505965	-1.065165794	1.032267644	3.180074772	-0.345246058	0.641404704
2.086093676	150.3985361	0.055466275	0.1422205	0.186397985	0.671769037	5.99045942	1.203258875	1.525096756	0.107416191	3.250728473	0.027632809	2.237415783	2.018538269	0.620817884	-0.162667385	-0.202568503	-0.222450943	0.107642635	-0.209239171	0.330495488	-0.273688625	-0.240279416	0.270542558
0.202916682	151.9244497	0.329937267	0.036427049	0.248595233	0.211393141	2.350506029	0.459664739	2.562830037	0.129562378	0.504794564	0.008535788	-0.378145991	1.680861954	-0.45172953	-0.12092749	-0.210659919	-0.285876382	1.542032767	0.495703523	-1.470897713	0.794277177	-0.463167948	0.613483765
0.000954337	178.1195929	0.00858366	0.084479752	3.664406123	0.338887812	0.159880005	3.924141896	0.001559045	0.333923134	1.888443639	0.003315707	1.217759874	1.94836779	-0.449097536	0.039142034	0.13469066	-0.218108253	1.411731867	0.526698847	0.997684166	1.664310298	1.341692775	0.522983499
0.521919092	195.639996	0.05104908	0.042046115	2.01937609	0.233481883	2.585560986	2.183061307	3.800327918	0.0491092	2.351716919	0.006340282	0.129471051	2.126467922	1.340249303	-0.102497633	-0.079296894	-0.223912198	0.860257148	0.24985846	-0.885944542	0.849517059	0.147554612	0.090702312
0.747183226	13.28352995	0.031772947	0.045533811	3.544468126	0.000968804	0.023461965	2.198535724	1.942672089	0.029967751	1.445455765	0.0009625	-0.281296374	-0.18860178	0.442072017	-0.089095626	0.266520908	0.027925277	0.72202545	-0.10386196	-0.496091306	-0.091349209	-0.466240743	0.022442904
0.622618571	93.30917493	0.558479819	0.014532067	0.838790932	0.86843635	4.270124222	3.115047936	0.24239023	0.016494088	0.616889864	0.419331529	0.144523967	1.400730028	-0.173112119	-0.079139004	-0.060384211	-0.212796628	-0.089411334	1.520634393	-0.062993591	0.385340231	-0.669535975	-0.277997542
1.617451159	24.27737591	0.001533177	0.027707809	0.464057353	0.139120326	0.125691712	1.168374423	1.040249419	0.166218444	1.714579668	0.007006221	-0.308228488	0.325881433	-0.333902937	-0.152580754	-0.198377885	-0.218812574	0.175067513	0.479263839	-0.108379208	0.330199743	0.59410713	0.98128457
4.824596172	142.5792466	3.103911224	0.005425305	1.085254796	0.016275916	0.049692206	2.606903748	0.502422625	1.056318099	7.059957875	0.139708757	-0.076306016	1.733094581	-0.940990261	-0.082462833	-0.082023936	-0.164570408	1.638472683	-0.577254155	1.672340025	1.703067059	1.525414736	-0.076975417
2.316554321	4.215653757	0.760804603	0.064522379	1.097849254	0.003293935	1.466627776	21.43566449	0.790680624	1.772860126	4.641894043	0.271074802	-0.230415564	-0.204509899	-0.184110031	-0.23917518	-0.018077994	-0.049269272	-0.607725473	0.033028067	-0.374215713	0.424753995	-0.485600332	-0.401515829
0.007010141	37.53024832	0.853996349	0.097849254	1.995349738	0.073047859	5.876262094	2.373928359	0.001193388	1.947339154	22.01516357	0.041490207	-0.371847854	1.209400363	-0.409720345	0.175004731	0.008310249	-0.177176446	0.622941738	-1.137481819	0.842572878	0.149646088	0.939528149	0.186251237
0.202552982	156.0740601	0.841818373	0.119550475	4.639798489	0.000775044	3.284853949	14.74932843	5.593704513	0.100863449	2.644875757	0.002215246	-0.039922201	0.99080156	-0.172247126	-0.178864566	0.102879675	0.041667776	0.244906399	-0.199565741	-0.142389922	1.387757409	-0.144118449	-0.486988138
0.010793998	72.88940294	0.612379385	0.129819802	0.150164697	0.00213137	0.06864469	4.517877014	0.01120338	0.034216345	1.295990568	0.055992971	-0.183463971	-0.017827016	-0.525893218	-0.0786121	-0.213686941	1.475427544	1.271808912	-0.388830222	0.448491088	-0.296874322	-0.232239931	-0.052683661
3.491934805	102.7131335	3.242087719	0.010269328	0.607052897	0.828134083	3.269398705	3.000991909	8.120280474	0.031158164	0.552006999	0.014939862	-0.232753339	2.708824196	-0.490170362	0.028240372	-0.182579464	-0.17943498	1.257786855	-0.66056886	-0.717586192	0.685491849	0.42148134	0.28530842
0.231682919	29.17315906	2.646300067	0.005619066	1.174772331	0.238519667	0.300299043	3.118332992	2.062962569	0.344228525	1.889325792	0.288784155	0.321849187	-0.126784163	-0.713021504	0.187837845	-0.118538265	-0.238263772	1.682162575	-0.214673594	0.010012074	0.267084684	0.313424679	-0.399675292
1.576137239	13.4612669	1.061376682	0.012400698	1.673512885	0.000968804	0.127873462	1.69757317	6.369513585	0.045504107	0.380183366	0.088008054	-0.202559974	0.564636384	-0.107807507	1.664759317	-0.146221998	0.027925277	1.361293547	-0.278564675	-1.327118882	0.933280334	0.269020695	-0.155167579
2.017460684	85.53856157	2.986128505	0.179616353	0.988761868	0.018601046	5.554819718	18.85808084	3.767739241	0.008261285	1.152070022	0.055314666	0.042272282	1.687413568	-0.454108612	0.153002787	0.165213862	-0.086970195	1.149220628	-0.248936405	-0.343312584	-0.645616465	0.060356002	-0.560585082
0.225313272	6.033902864	3.410724382	0.01085061	5.401472583	0.549312149	4.658427603	13.54608334	5.331540193	6.416595529	13.89808482	0.006909111	0.142669483	-0.518721465	-0.446769505	-0.081001462	0.539262795	-0.118562643	0.356876533	-0.62113991	-0.331396881	2.419354136	2.46141193	0.2425395
0.287226601	23.21012234	0.160801668	0.006200349	2.091842666	0.104243364	1.044860953	12.5578989	0.001036406	0.03734895	5.589163903	0.063044373	-0.002523141	1.216284769	0.147433226	-0.09164375	0.191883174	-0.263925744	0.107145731	-0.500137739	-1.708444412	-0.134789881	2.127449936	-0.131707889
0.280439967	7.499505	0.88656405	0.082735904	1.403410192	0.180585158	7.68567959	4.257177661	0.014957491	0.199464733	12.07708506	0.010350075	0.056696644	-0.549382447	-0.185396308	-0.018035555	-0.18434366	-0.228885632	-0.866436683	-0.15829724	0.849544609	-0.349473245	1.734642114	0.152892009
1.103357852	20.99237391	0.21010115	0.234644449	1.448750242	0.001550087	0.335962043	1.145769302	0.002394789	0.840425109	0.211313086	0.264996559	-0.267044575	0.198897755	-0.020980919	0.201676137	-0.144136134	-0.001270695	0.453902564	-0.091943059	-0.37531454	1.141562583	-0.315782612	-0.404825838
1.413357828	33.88821788	0.163892383	0.066459988	1.001162565	0.021894982	6.610835725	3.08607352	3.359831676	0.036132435	7.604909689	0.092257147	-0.834058513	-0.257157718	0.13216443	-0.003250259	-0.105686299	-0.139438074	-0.075193619	-0.488207207	-0.833607714	-0.172359057	0.71169981	-0.262100885
1.130320552	11.03936797	0.011209493	0.065684945	3.158690176	0.111800039	0.129628243	3.280118938	0.003699218	0.719477818	20.34249574	0.022324789	-0.443527631	-0.10946933	-1.0242083	-0.251991528	0.140783256	-0.23361893	1.535036936	-0.870971185	-1.50318625	0.085703426	2.906489979	-0.682735106
31.70010913	10.75106534	1.878729938	2.059484596	0.268940128	0.047277659	0.00752278	0.707037439	0.706550076	7.089541087	5.84547478	0.003169788	1.272911545	-0.259047071	-0.671681858	5.472857421	-0.262362929	-0.190733991	-0.089594204	-1.88602954	0.189431481	0.813518155	2.015077905	0.604867302
0.57303514	2.664507951	0.013861149	0.033326875	0.279209456	0.552799845	4.989375195	0.939042807	1.616405146	0.138738591	4.456608121	0.002731907	-0.098292013	-0.803655912	1.109658947	-0.181890391	-0.212158263	-0.218123403	2.590652065	0.333746645	-0.448518066	-0.405939401	2.199743242	0.333752158
2.300069523	8.067577102	12.94314161	1.543693083	0.25653943	0.054834334	0.000580212	1.382864082	0.003327841	0.16762424	2.177235412	0.013125488	-0.613469694	-0.250489199	-0.983721429	2.742693462	-0.207965446	-0.161707813	-1.509160582	-0.526948446	0.136119417	0.533313728	-0.282475911	-0.599708214
0.073936744	10.24839933	0.005860349	0.24568882	1.747142027	0.001356326	0.020492976	0.804814829	0.001177382	0.079318708	2.106030482	0.0109166	1.069680414	0.178555089	-0.064511561	0.089577423	-0.059977162	0.370070919	1.498738663	-1.03890536	1.181486043	-0.104260954	-0.724860798	0.169144024
1.707563385	210.3841634	2.020389437	0.164309242	1.800620035	0.000968804	0.800873315	17.52190496	0.00014999	0.096834481	11.92014132	0.00068033	-0.069719156	0.785911559	-0.713428735	0.97942895	-0.201905693	0.027925277	1.279634062	-0.408705899	-0.801200093	0.384239345	0.105016147	-0.399109301
1.915938616	29.34715502	0.519808218	0.503972098	0.658205774	0.812051928	3.614270958	0.627121784	0.145850127	0.094330424	24.49883992	0.025886643	-0.29173619	0.249776419	-0.282250188	1.128552196	-0.083256148	-0.053499158	-0.191844247	0.304504408	0.744120073	1.458570792	1.309697067	0.305551739
0.137341989	96.04757156	0.416620826	0.145126913	0.689982562	0.150745979	0.974233066	1.349637002	0.000139109	5.471163839	9.37211561	0.002802974	-1.070667963	0.975493865	-0.193589617	-0.110397143	-0.169268587	-0.215756904	0.990213386	-0.641026605	-0.873670081	3.728539014	0.556374785	0.687185115
2.002647088	22.24068125	1.055366486	0.044177485	67.64076729	1.39875993	0.995398556	0.624536899	0.011647871	0.023082229	8.858024127	0.066088705	-0.11770179	0.767983442	-0.148788572	0.094880204	2.991609668	-0.134527497	2.191847457	-1.390238523	0.508700502	0.464868139	0.12453001	-0.0441256
0.573771016	9.100831842	0.145119621	0.047277659	0.173997287	0.162565394	0.232442768	7.024220894	0.010038253	1.415262279	5.534883226	0.008752086	-0.108277402	-0.259174744	0.0073832	-0.156033278	-0.2060523	-0.187159681	0.562843752	0.014881004	0.436756317	1.687422316	-0.170907528	-0.134902907
2.822634936	5.550968186	1.861525407	0.095911645	0.534198799	0.000387522	5.157214389	0.724206912	0.003724378	0.282217697	7.705196793	0.003072595	-0.460333995	-0.39641586	-0.71761659	-0.217559228	-0.262629196	0.084046194	0.18309896	-0.291668171	2.156776178	0.943033575	-0.08627865	0.687200738
0.385291577	28.9525931	1.935986323	0.005037783	0.598333656	0.002518892	2.914585297	2.716560439	3.423015239	0.001451015	0.36933927	0.071160707	2.367896888	-0.065613092	-0.377452857	-0.077429729	-0.221900027	0.174973617	0.708190253	0.286610731	-0.212857008	-0.43620189	-0.469214629	-0.491558552
0.428896429	55.29360261	3.627335581	0.011238132	0.695407867	0.446231351	8.564450577	1.832470272	0.000307932	0.38432098	4.9280941	0.057867591	0.409516384	0.072178586	-0.667099497	0.258969311	-0.129271385	-0.211139461	-0.070337673	-0.176426524	-1.051031801	0.179596109	-0.37203012	0.492280552
0.008668437	4.050591843	3.272419138	0.038558419	1.28230963	0.031970548	2.349478179	2.119969855	4.965801107	0.093407924	0.259029499	0.001596577	-0.98577307	0.076092876	-0.358964594	-0.106223925	-0.136948779	-0.140896094	-0.872252338	-0.396701363	-0.477765415	-0.229876134	-0.278377716	0.637334508
1.172849582	8.530237634	0.243038316	0.000581283	1.820189886	0.358457663	1.888720357	11.39715659	5.612042597	0.010301818	27.21476393	0.059008389	0.361421784	-0.079148795	-0.146671748	0.79660516	-0.107659931	-0.221588682	1.47072246	0.025278941	-0.988505648	0.304538294	3.498793503	0.243262876
0.274422162	6.628467884	0.61408949	0.286766131	3.569657043	0.109281147	0.032491034	2.297617362	2.55163817	0.047229091	1.914552425	0.00070928	0.619228755	-0.669643713	-0.19100406	0.504236213	0.749418187	-0.285854785	1.382597791	-1.050652494	0.074105902	0.136856897	-0.544812071	-0.348477696
0.45309447	9.311467063	2.41804577	1.077116838	2.180778919	0.878511916	4.021910007	2.175175375	2.505036191	1.418163555	2.843374774	0.023154631	-0.193447375	-0.623837443	0.022527047	4.521765928	-0.157383469	-0.136636184	0.618362878	0.538702358	-0.362204376	0.097844556	0.373377154	0.162214159
0.071734683	56.60733891	0.392445326	1.255183104	0.973454757	0.005231544	0.017887634	3.678889114	0.707864246	0.011416968	0.186919074	0.013625085	0.170575797	0.438181067	0.925391628	0.945166709	-0.052678304	-0.079987662	-0.97034241	0.069168327	-1.086183462	-0.463811362	-0.46206174	1.38520319
3.681284501	8.796396389	0.005969836	0.195892269	2.294710327	0.000387522	1.201526316	136.6301788	1.080150034	0.00844564	2.858760548	0.023018009	-0.222751444	-0.327378297	-0.338447541	1.018005549	-0.137452505	0.084046194	0.516423463	0.411794662	-0.735784657	-0.439737285	0.094779115	-0.443933972
3.581603176	9.88520069	3.207964911	0.013757024	0.235419492	0.14861461	5.130661518	1.322790781	0.000307369	0.013840743	3.058733337	0.007003838	-0.819936498	-0.068982591	-0.647985684	0.005333108	-0.269254501	-0.293239984	0.001386861	-0.618255792	-0.110807977	0.031406042	-0.462624077	1.33723246
0.713308967	35.82516667	2.104361567	0.040108506	0.317961635	0.003293935	2.932547184	1.369893648	0.00116628	0.015733833	4.493258945	0.001097061	-0.279478802	-0.030377973	-0.533769908	-0.183526847	-0.107863739	0.111697192	-0.044056874	-0.368094015	1.172369623	-0.254829235	-0.586658517	0.181433518
5.883307802	9.520170746	1.836516616	0.414842085	1.275334238	1.63359814	0.286340332	2.1597414	0.024730475	0.336512231	62.72463949	0.0292755	-0.437006989	0.388675845	-0.487840742	0.562137432	0.067712262	-0.117241533	4.309743357	0.152363926	3.851347986	0.029245019	3.810086979	-0.657507111
0.294744475	11.03410879	0.006923415	0.029064135	2.161402829	0.407479171	3.569400949	12.73410358	0.4909236	0.005657348	0.278960672	0.011385052	0.491299939	-0.305256716	-0.074922099	-0.032785784	0.021740224	-0.247957285	0.231067193	0.964685188	0.819161593	-0.256902447	-0.02142998	0.415746854
0.518346801	5.748259577	1.824206619	0.045533811	0.473164115	0.247045146	0.406092826	0.160904267	0.009265187	0.012436583	11.81143229	0.002156748	-0.341263165	0.073059697	-0.936759573	-0.135210543	-0.029838491	-0.170044811	0.908274887	-1.910529132	1.205697961	1.160330683	-0.046399174	1.00273359
3.391127336	9.933928121	0.398837891	0.134663825	4.327262158	0.338500291	0.06905973	0.8556751	0.05258614	0.28009035	4.175647694	0.001492736	0.351308793	0.066961146	0.019765308	-0.144324572	0.390538792	-0.215350534	0.664225616	-0.111509597	2.571818841	1.070617392	-0.132996132	0.555623835
1.455520849	10.55147354	2.350985246	0.014532067	0.535942647	0.002906413	0.229886026	3.879897045	0.641076427	0.314823821	11.24230725	0.029710135	0.104175583	-0.497361832	-0.563144654	-0.116657521	-0.247315899	0.139909797	0.470223124	-0.375273483	-0.513762497	0.259055641	1.913185936	-0.181138354
1.330979388	25.54028813	0.055599066	0.009300523	1.477814377	0.008137958	1.362564244	4.106723971	8.539268085	0.012363827	3.174074758	0.141956127	0.478996097	0.240168052	0.630798535	0.468856193	0.000476261	-0.043213507	0.650616795	-0.394833486	-1.089306982	0.762495899	-0.30038143	-0.200170314
3.368414606	6.117278238	0.312566924	0.009881806	2.361557838	0.252276691	0.008793361	7.318343282	0.000627372	0.289451226	1.511772181	0.224347872	0.220845384	-0.483125771	0.224168621	0.182476393	0.1515876	-0.263100591	-1.226733778	0.097764383	-0.077049948	0.233320022	-0.284353529	0.060511408
0.352296857	59.95159524	1.582344678	0.090680101	0.199186204	0.039914745	0.132888626	0.667337418	7.010203443	0.045217991	0.385093243	0.008259658	-0.054949147	0.145215496	-0.334346668	-0.17366152	-0.232564122	-0.141551401	1.204198128	0.548411162	-0.200509091	0.008299953	-0.574114753	0.831333652
1.202590726	76.45558602	1.152789765	0.31253633	4.413291998	0.233288122	2.78671927	0.550350375	0.091896554	0.023771284	4.820880014	0.026213975	-0.048400693	1.134486409	-0.252762632	1.994474684	0.469677523	-0.200746591	0.745937732	-0.388329743	1.181477324	0.707093676	-0.433763811	0.11737624
0.199895575	105.269763	0.000533891	0.015500872	0.711683782	1.714202674	2.92285388	2.683735955	0.84717689	0.082052121	0.353565217	0.000984142	0.580786353	0.408377671	-0.648097088	-0.089019996	-0.132424108	-0.141666611	-0.084471904	0.124850203	0.42040554	-0.390285716	0.468556144	0.04945922
3.239671281	9.413023495	0.681487427	0.00871924	9.128269715	0.264483627	0.968718258	1.838390015	0.228075789	0.015397433	3.999359418	0.003327036	-0.942220568	-0.178828768	-0.665021559	0.008018412	0.852923135	-0.198291657	-0.077553016	0.722826032	0.952638247	0.558554111	-0.197958001	-0.024264402
0.113240003	70.78121709	0.016231966	0.022282503	3.063747336	0.969967061	15.07581837	0.896668404	0.002547058	0.02569366	3.174574461	0.001834028	0.888309883	-0.002791533	1.420800362	-0.02305658	0.023386021	0.030914277	0.003542685	0.045337882	1.439140521	-0.123711218	0.314242668	0.805797613
2.94254424	68.26913254	0.020888073	0.033908157	0.266033714	0.066459988	0.013170403	4.512031561	6.4863084	0.254165674	3.673565245	0.008621756	0.123679255	0.695650534	-0.156503665	-0.184633334	-0.140365913	0.025304458	-0.421168117	-0.63414356	-0.622282051	-0.048831194	1.390132609	-0.398791507
3.663649275	115.2241217	0.683956602	0.069947685	0.480139508	0.005231544	0.116648337	2.725114948	4.134597132	0.064565152	51.38516382	0.011749956	0.37859857	0.566982077	-0.28016132	-0.186534332	-0.223324391	-0.079987662	0.599567921	0.809059015	-0.694681007	0.136595514	4.168817873	-0.326519332
2.785404664	185.7903166	0.002991732	0.119744236	0.90525092	0.475295485	0.213064577	3.001511411	1.480857614	0.084974071	2.818850195	0.063635082	0.345120632	1.164714323	0.567220823	-0.149061998	-0.064711329	-0.25436103	0.237267513	-1.003796372	0.123561103	0.793559482	1.706395571	0.011903849
0.205005337	18.56908041	1.394184113	0.011044371	2.404960279	0.022670025	0.686254526	4.255078321	4.06585173	0.007484787	18.73834021	0.000652754	0.917385611	-0.588552614	-0.15592945	-0.034620199	-0.013519397	-0.12018858	0.718573466	-0.398661409	-0.822483336	-0.046319919	2.53659321	-0.449382561
0.052352004	7.599030087	0.006489389	0.000775044	1.451462895	2.081767099	13.8104497	2.510659125	0.004616471	0.106023338	10.99091362	0.0576417	-0.17496423	0.819187261	-0.48929692	0.041667776	0.048721238	-0.204436823	-0.245404445	-0.132807812	0.957750421	-0.453535658	2.850030424	0.283116904
0.39393858	115.4496265	0.772204482	0.014725828	3.409029258	0.076923077	7.190579934	15.66775316	1.208887594	0.197611685	4.631779618	0.005616615	0.761533534	0.494412844	-0.603140547	-0.118233168	0.059203521	-0.229297513	0.227779128	-0.044724847	-0.143276106	-0.00437232	1.18551417	-0.067515428
0.949516271	3.51744222	1.090213518	0.209649293	2.101530711	1.302460763	0.029568369	3.656366289	0.212160518	0.46717561	4.908514124	0.015241265	-0.256247625	0.643221612	-0.352490839	0.079888724	-0.141106794	-0.144322065	-0.679774277	-0.702095033	0.775012633	1.232632417	-0.160813933	0.443211292
0.192403045	10.03840296	0.0463643	0.001356326	0.98701802	0.530323581	0.332858206	6.981888583	2.762304169	0.086081081	2.242011835	0.006302734	-0.00528772	-0.676752849	0.371163481	0.007065478	-0.21125691	-0.247122284	0.575434622	-1.279999048	-0.332203817	-0.338968591	0.358310208	0.741251906
0.771608119	6.223028234	3.609415107	0.099980624	0.240263515	0.010075567	0.031375128	4.416200456	4.853366453	0.011842444	0.968902496	0.030509325	0.845753294	-0.184020351	-0.360194194	-0.110855408	-0.199979741	-0.071580556	0.304917491	-0.230599792	-0.38847615	-0.239701613	-0.673925623	0.665559514
2.301770004	7.704865432	0.522252644	0.03662081	0.368145708	0.192404573	1.417385082	1.495688032	0.000124977	0.072825144	2.93746715	0.273055321	-0.596879396	0.110317517	-0.088137543	-0.136774805	-0.202278955	-0.259801226	1.523417208	0.78211795	-0.97675169	-0.117849107	-0.42204766	-0.418565494
0.707215057	5.621385753	1.063043668	0.406316605	0.530517342	0.011819415	2.152913505	21.37346694	0.004465845	0.00774427	2.284241783	0.006719959	0.37533636	0.005463326	-0.532247237	0.645928091	-0.00122853	-0.046054618	0.372623242	2.48476376	1.374218793	0.008465074	-0.179924245	-0.401435301
0.630502409	20.60228749	0.007059779	0.079054447	0.305754699	0.069947685	10.57620907	5.321510355	0.000269832	1.834640868	3.228958853	0.00183832	-0.624853422	-0.683017877	-0.590172981	-0.195301222	-0.222760131	-0.125740114	0.700876628	-0.727258878	-0.236140308	0.566506213	0.16396803	-0.097019397
2.26595899	4.985107121	0.76844959	0.014919589	3.126138345	0.002906413	0.169556544	3.07909577	0.055621767	1.494591525	2.186324893	0.071006444	-0.197454923	-0.876694521	-0.335644189	-0.15733306	0.017654009	-0.041157104	0.477950861	-0.166097474	2.264666623	0.026408661	0.115875434	0.194347185
0.021182249	210.6942339	0.064621852	0.086804883	1.937608991	0.130788607	0.031829327	0.865176493	0.411713566	0.040476862	1.649028104	0.00253953	0.687808125	1.028667482	0.633168249	-0.175458666	0.067454116	-0.237596598	0.702272706	-0.230760857	0.401991742	-0.285867624	-0.116153858	0.253170088
0.228535732	7.580775648	0.006577953	0.000968804	0.391978299	0.375702383	0.016772695	3.352441608	0.002911572	0.425180822	48.80648563	0.055736375	0.084100511	-0.618549462	-0.120635109	0.027925277	-0.230297472	-0.283786291	1.996932176	-1.1389869	-0.876839583	0.339639943	4.825501847	0.15690557
0.777864391	5.642800476	57.69008553	1.400116257	0.162565394	0.039333463	2.512142137	5.027080367	1.419116397	0.271794104	0.33719626	0.004687933	-0.053697004	-0.67716506	-0.163931826	1.985561801	-0.200118965	-0.152003546	0.073575979	0.362188001	-0.191612851	0.957712109	0.353455564	0.596791302
0.095749317	575.6320245	0.259061229	0.027707809	2.984499128	0.219531099	2.122033786	6.379082688	0.965003359	0.067676914	1.025851473	0.043107381	0.048661182	3.104674317	0.083218582	-0.17261325	0.054296096	-0.291171966	0.182584197	-0.364729531	-0.078462442	-0.409402327	0.799088136	0.96909979
3.232445298	7.528587774	2.40251486	0.002906413	0.733772525	1.375896144	0.826623332	8.741919633	0.263225414	0.070739946	2.130482035	0.12418666	-0.931540817	-0.369171852	-0.277476892	-0.041157104	-0.160070517	-0.072678923	-0.097670725	-0.07348459	0.3733076	0.037792521	1.155273969	-0.120066913
3.706990808	5.144326024	10.59865364	0.013950785	0.32532455	0.001162565	0.024342248	4.431654037	0.002400152	0.044280567	3.06127009	0.105543631	-0.285732154	0.336252978	-0.716152352	-0.034817767	-0.23669177	0.016645601	2.330258411	-0.187542875	0.639719693	0.043552928	-0.300896099	-0.444817421
0.864694078	25.12317782	2.911281028	0.032551831	0.750435962	0.471032746	0.198832558	1.504468469	7.507990452	0.009905639	1.187527893	0.006900459	1.028485009	2.085115326	-0.542903293	-0.07892736	-0.20493959	-0.192561624	1.331098708	0.244007844	0.143614272	-0.265843769	-0.291105604	0.656658024
0.071786291	22.72465482	0.877279372	0.211005619	1.562875412	0.383452819	0.511645393	3.13519979	4.874236512	1.139399563	0.651343286	0.023528267	0.689497213	0.538200675	-0.553994192	0.072307991	0.07671407	-0.211853494	0.793427292	0.226054083	-1.130066662	0.062954664	-0.016981639	1.151257246
0.075978519	5.585323959	0.011484549	0.002518892	4.426855261	0.339662856	0.413013318	1.884507733	11.00088812	0.113961628	0.472839246	0.019912563	0.835007668	-0.073665109	0.053498104	-0.031962934	0.32414643	-0.281571871	0.348751109	-1.572795539	-0.971831001	-0.041118237	-0.66326617	0.052507254
1.094511816	18.95816782	0.108256061	0.047083898	0.554156171	0.494865336	10.81518117	0.610384187	1.259818017	0.01335994	1.770421313	0.206411925	0.18103011	-0.349636644	-0.149869484	-0.178169648	-0.159966569	-0.27414397	-0.030574222	0.056601466	-0.565115585	-0.193365371	1.391458481	-0.2542834
0.068145135	11.12364986	0.479584137	0.032745592	5.53884906	0.018019764	1.079323087	0.869765942	2.010311051	0.097259524	1.486371711	0.147726219	0.573843724	-0.58577827	-0.115605077	-0.213561598	0.778757465	0.004838241	0.306123312	0.260424911	-0.622628976	-0.370962397	-0.045118244	-0.234482121
0.114092153	16.91381987	1.853749857	0.06684751	2.486533618	0.830071692	0.276798887	1.83716286	0.003774051	0.043973073	5.079019007	0.00255095	3.023119894	-0.645578317	-0.901794951	0.219744023	0.084556944	-0.158037799	1.75934521	-0.460141379	0.826587374	-0.097231744	0.685415889	-0.32199361
0.024260298	7.456691174	10.1656094	0.117806627	0.888781244	0.286184848	3.138241683	5.701822105	0.004338429	0.105834245	1.924145794	0.008944243	1.641947995	-0.523659244	-0.585241862	-0.172017959	-0.045185606	-0.232858924	0.65873841	-1.448372047	0.202132058	-0.550275953	-0.780504024	-0.003063002
0.759456609	9.739627384	1.244003453	0.130013563	0.809339275	0.24142608	8.117527798	4.518070841	2.686196211	0.109289447	1.230754299	0.000945453	0.424267235	-0.2733777	0.157993857	0.843175443	-0.087879271	-0.243303548	-0.483118955	0.316643565	-0.279821632	1.183446944	-0.685679894	0.000730964
0.485347209	5.985649394	0.275371196	0.655299361	0.84266615	0.463088549	2.337678199	0.696664918	0.006074931	4.441692523	2.156560985	0.077229716	0.02372421	-0.722709637	0.393357214	1.925271161	-0.088210867	-0.273824823	-0.326469511	0.096440575	2.075241755	2.554159239	0.601873744	-0.184193175
2.099397626	114.8007872	0.775574474	0.02809533	1.533036233	0.332106181	6.19341507	2.760515003	3.133643862	0.417044981	0.703354034	0.025718269	-0.12171487	0.352506969	-0.159670005	-0.21494563	-0.149021426	-0.178188009	-0.600063152	-0.34407074	0.375438175	0.577595592	0.23563095	0.018438739
0.199857731	25.92173278	3.459078377	0.087579926	0.634373183	0.119744236	1.648253129	5.765316569	0.002744276	0.57094368	2.073011944	0.010884212	0.038046232	0.339660125	0.01522539	-0.078432666	-0.219721752	-0.22898578	-0.465875586	-0.529634567	0.018298785	4.526671365	-0.862391941	-0.258743223
0.747159871	19.15828613	2.014175305	0.146870761	1.284634761	0.001356326	5.199970268	1.973550044	0.013339478	0.231355126	0.209970336	0.001654645	-0.075571047	-0.726850404	-0.834134623	0.799371342	-0.074654511	0.007065478	1.343411564	-1.026937557	1.948867006	-0.042594024	-0.266026047	-0.175721916
7.462359163	95.26670062	1.773769416	0.093005232	0.720984305	0.21333075	2.649640097	1.864431122	0.00131993	0.016985025	0.619862571	0.019129971	-0.367722344	0.242903944	-0.158585345	0.050055578	-0.207255821	-0.179003204	2.409198365	-0.513426781	-0.782742523	-0.327223951	-0.425678286	0.252091468
22.03366426	8.859170928	4.630599969	0.054059291	1.267583802	0.311567526	1.011686801	2.850609733	3.170567464	13.16808313	0.342851871	0.009513826	1.286180109	-0.0502375	-0.718192135	0.071600963	-0.212379734	-0.236181584	-0.454275069	0.356550271	1.166160966	1.47230461	-0.570053515	-0.25091607
2.56120677	9.371962694	2.001820035	0.005231544	0.294322806	0.004456501	0.089134193	1.476186666	0.002880024	0.048974327	0.839127781	0.009560679	0.802419688	-0.182747152	-0.244493508	0.023628992	-0.231686466	-0.069190261	1.066535657	-1.31190826	0.418226755	0.425938205	-0.674316518	-0.212616047
1.026798702	14.1111588	0.352458553	0.040108506	1.520248014	0.121488084	1.351683989	2.539807351	1.923221626	0.32906979	1.371922505	0.160196666	-0.152447761	0.070829092	-0.200421326	-0.116003449	0.001355822	-0.221724718	0.485147024	-0.255796036	-1.108089636	0.006507059	-0.671750423	0.106594444
0.657724913	25.43750431	1.047240356	0.011044371	1.143576826	0.000193761	0.031194169	1.633836095	8.31237519	0.06101194	3.918287844	0.0040507	0.719804066	0.131499376	-0.001005439	0.304551666	0.030967225	0.126144831	1.678917799	-2.068946771	-0.33963147	-0.020010214	-0.378785094	0.417670663
0.850563357	7.447333091	3.288467123	0.0257702	1.111606278	0.036039527	0.074508983	4.115272674	0.023607918	0.170014755	1.837531172	0.00576113	2.800214414	0.001748334	-0.417731051	-0.038308357	-0.073307365	-0.118491252	1.471418731	-0.513684609	1.234708857	-0.09867003	-0.428260334	-0.337926672
3.316453385	18.54704761	1.041294236	0.030032939	4.725440806	0.042046115	5.344404357	2.525761123	4.578900578	0.078202626	0.149045982	0.0013215	-0.480249225	-0.319957633	0.03776398	-0.128945776	1.824188423	0.148168825	-0.545083374	-0.068891627	-0.803537127	1.562831215	-0.413975563	-0.491196159
0.85414923	9.550193744	0.011522814	0.001356326	0.478589421	0.071304011	5.393873646	19.71304074	1.864356464	2.491425191	4.353128692	0.00266192	0.763050483	-0.042224527	2.153247558	0.007065478	-0.193179762	-0.089101265	0.109172234	-0.236548271	1.41338815	2.483976607	0.085060521	0.541036297
45.55223362	6.936458656	5.539464019	0.042239876	2.595233482	0.005812827	0.010161818	2.827046632	0.000260261	0.338343921	1.037996838	0.103044656	-0.048485667	-0.411794246	-0.144600172	-0.141393687	0.141265294	0.006448954	1.28781147	-0.613867199	-1.249967405	0.855737363	-0.528108925	-0.259712629
22.97684002	7.933379014	3.875796527	0.059678357	1.844603759	0.004844022	4.550897124	3.967405577	1.3984631	0.057482791	0.474570941	0.032954346	1.499650059	-0.702468605	-0.503485001	-0.202431339	0.074147969	0.140310561	0.172946869	-0.327662948	-1.038636146	-0.168160745	-0.461849907	0.362382951
0.252687158	28.52126088	0.001678139	0.057353226	2.070335206	0.220693664	6.049408161	7.024952282	7.169506169	0.088531575	3.450864209	0.004222981	0.290876942	-0.461892963	-0.459551284	-0.108821601	0.154944486	-0.23059932	0.352643561	-0.236873955	-0.517972015	-0.210637136	0.933886351	0.303087301
0.117814434	11.69280507	0.54124205	0.00426274	1.598139895	0.318542918	8.715174577	1.539962386	0.009842991	1.09256932	1.623697804	0.088204588	0.392621849	0.27321715	-0.357313143	-0.066227631	-0.11110426	-0.182891876	-0.013267667	0.1393211	1.362635258	2.161326225	-0.755129684	0.163693237
0.105461626	8.500485251	0.004706044	0.003100174	5.638635923	0.057740748	0.157202229	2.0127869	0.005472041	0.043134559	1.366571721	0.002931675	0.547972521	-0.550595074	-0.722300248	-0.045331227	0.33581497	-0.147396073	0.943521008	-0.460298474	0.143929778	-0.331208083	0.825487931	-0.024539076
1.094903319	5.416148249	0.483370889	0.000968804	0.29102887	0.004650262	1.770163011	2.195313825	0.623457809	0.07194851	2.105324237	0.05584768	-0.602355449	-0.532613746	0.229848077	0.027925277	0.0858308	0.043956818	-1.652321446	-0.587603548	-1.069295898	-0.032392655	0.965818338	-0.407350415
0.045530541	15.50540241	0.716860902	0.014338307	1.032939353	0.742685526	0.576667291	3.527308378	3.534074073	0.05211614	3.358202594	0.004737385	0.207500809	-0.237061131	-0.044812578	-0.154084379	-0.148892436	-0.243513895	-0.743742419	-0.450174367	1.833940421	0.439246824	-0.09514328	-0.278275351
3.32429813	16.18185642	1.423915614	0.022863786	0.378608797	0.403410192	5.643368506	3.326834051	3.440086805	0.028284021	0.863605502	0.001893951	-0.297384967	-0.623840227	-0.142851302	-0.194769379	-0.18334778	-0.2251261	1.363265437	-0.688342965	-0.391820149	0.226196556	-0.71943072	-0.149950249
0.445841777	7.517746862	0.121811448	0.003681457	0.795776012	0.7111025	0.522988303	8.84706798	24.77725889	4.169973079	0.47874521	0.001513534	0.147128974	-0.379538328	-0.403823163	0.08835674	0.289615819	-0.303356581	0.546865299	-0.896183701	-0.886829899	1.263534164	0.304337878	-0.429363221
4.57860082	25.24616318	1.340540285	0.013950785	0.754892463	0.136020151	14.43793837	4.229616418	1.307132289	0.105479654	2.383666091	0.013229366	-0.572134112	-0.522081249	-0.568256784	-0.151864244	-0.241175761	-0.211547495	0.002240438	-0.183044217	-0.062784372	0.161835348	1.782036263	0.447091825
3.746244705	103.877813	0.030144151	0.011625654	0.596396047	0.034101918	7.141372065	5.709717107	0.077747167	0.134045157	1.108204003	0.009610905	-0.027753271	0.149147968	-0.349747638	-0.137466495	-0.196788418	0.658818579	0.623516222	-0.240590469	0.795168638	-0.253973564	1.226548555	-0.556799835
0.76315369	8.058946996	4.105241839	0.015307111	1.111800039	0.008913001	8.201270539	4.261766968	1.563422072	0.006644509	5.273478782	0.002544466	-0.50451451	-0.029108988	-0.318027338	-0.052255389	-0.212194323	-0.055540886	1.818973815	-0.71285493	0.801067447	0.387103332	1.662736851	0.265985189
0.194855375	10.03593295	0.002873283	0.043596202	0.402441387	0.023832591	1.565983985	5.708999245	3.145383227	0.079329631	1.015563951	0.008036373	0.379481747	-0.17624537	0.089738385	-0.041481318	-0.273149139	-0.151425119	0.066648607	-0.620025546	0.072448021	0.314151566	0.3545954	-0.44131228
3.526798022	13.36594684	0.00873572	0.148033327	1.548343344	1.080604534	2.681207891	0.627379644	1.134894342	0.009204387	0.589030578	0.018484741	-0.648615818	-0.495211413	-0.869868786	-0.007755052	-0.059621379	-0.031849055	0.582825459	0.259530432	-0.347787029	-0.496965735	-0.173216824	0.856033795
1.995791886	18.28043754	0.019467599	0.000968804	3.313117613	0.317767874	0.019827539	4.525421766	0.175438155	1.363090939	5.990290409	0.049276932	-0.563189977	-0.344777988	2.124069102	0.027925277	0.095142363	-0.148801739	0.771955848	-0.888463557	-0.497136879	0.938935197	1.434487748	0.808641044
1.32660546	5.771914304	0.637853696	0.104243364	0.407479171	0.001162565	0.045604629	9.229394804	0.500458428	0.160307018	8.430163228	0.34486919	-0.34205411	-0.672854737	-0.315431154	-0.144694813	-0.233819852	0.016645601	1.252040793	-0.42135686	-1.188024143	-0.329708977	0.546433039	-0.327943842
0.876374343	11.77409747	0.138419842	0.001937609	0.305754699	0.801588839	10.17960293	1.035949639	0.099887507	0.060107321	1.124273698	0.003404651	0.080328138	-0.295565524	-0.069657098	-0.015293464	-0.267969783	-0.160705843	0.27958968	-0.733202348	1.257307931	-0.275268956	-0.232843357	-0.33055769
1.025785352	18.77423703	0.023154735	0.095136601	4.819414842	0.032551831	0.257564075	8.899054263	1.23733737	0.016297408	1.092925792	0.001257938	0.485703111	-0.280998274	2.578625821	-0.243640683	0.158796476	-0.111252346	0.120957276	-1.271152022	0.068678242	0.279940268	0.747104582	-0.576560916
48.47031584	12.67497079	0.011788385	0.024801395	2.595427243	0.006781631	4.283670121	6.011192495	2.368589208	5.84294334	14.26574227	0.025635901	0.730055616	-0.64011856	-0.386884511	-0.112921246	0.203676213	-0.017191615	-0.017464669	-0.822767212	-0.177308214	3.721272277	1.663225519	0.656578279
1.249385327	257.0303313	0.124008705	0.02596396	3.203255183	0.384227863	0.009357048	8.074862847	0.678512314	1.79804664	4.165122988	0.070608305	-0.165175038	1.069518769	0.467695879	0.468885991	0.431972406	-0.08723011	1.543503607	-0.799529364	-0.028735065	2.135566625	0.026240704	-0.107754814
0.060804379	11.70494349	0.570767943	0.104243364	0.858167022	0.322030614	0.365142052	3.419503244	0.083988245	0.058603057	0.366026239	0.00530136	1.33147907	-0.258240725	-0.632418896	-0.139727851	-0.168654131	-0.242610925	0.402550766	-0.284135841	-0.579396312	-0.22544541	-0.487207303	1.333633439
1.695760659	134.6818083	0.358652798	0.067622554	0.417748498	0.329974811	1.513787591	8.28004966	0.150895453	0.072187102	0.221684261	0.001432835	2.900758885	0.459913656	-0.865512824	2.171111767	-0.236316596	-0.199073305	-0.133036649	-1.039041339	1.38772011	-0.414533891	-0.310938316	0.505863074
5.156027531	79.79154165	0.066912525	0.145901957	0.827359039	0.077310599	0.014695655	4.240501412	0.803134343	0.073956817	0.2716715	0.012357746	-0.613464823	-0.068885463	-0.451999032	-0.089715572	-0.225080062	-0.153524694	2.239666383	0.313515572	0.707533486	-0.199017757	0.175671601	-0.590079989
1.473229306	137.2282683	0.060166762	0.001937609	49.96686689	0.028289091	1.787845748	4.58571833	0.949834727	0.143309003	2.076406267	0.007300728	-0.582331976	0.511218857	1.331001669	-0.015293464	2.11773025	0.517775296	0.392005787	-0.437078296	-0.466457322	-0.151331616	0.275262339	0.926037166
4.184989375	4.922732554	2.375799234	0.051540399	2.354388684	0.023251308	3.972189301	4.643785838	3.000074716	0.246535075	3.933359694	0.000858378	-0.480914224	-0.704628904	-0.168975784	-0.187356354	0.178546971	-0.124331872	-0.352332196	-0.33462335	-0.642237444	-0.108608632	0.089707851	-0.116662118
0.064190197	74.39437025	0.32364702	0.010463089	0.538074017	0.366983143	5.554596797	1.580179353	2.373931266	0.061180023	1.693955869	0.073139466	1.078259901	-0.010285323	-0.070258563	-0.07640179	-0.244967324	-0.09913833	0.078006944	-0.190044301	-0.722160174	-0.355774626	-0.450330159	-0.356997425
0.51335948	14.95484212	2.405433762	0.766711878	0.17670994	0.21119938	0.018745359	1.477424814	2.464512554	0.016114901	1.333552999	0.00062648	0.516220461	-0.60075419	-0.380019474	0.674923273	-0.197552001	-0.231090899	3.06507861	-0.154401905	-0.569106916	0.734587759	0.24737909	-0.499300246
1.550648771	9.737837697	2.802521018	0.048633986	0.296647936	0.212361945	2.099165799	9.647360803	0.005155117	0.006412108	2.630729209	0.006323931	-0.460823001	-0.453624881	-0.448719323	-0.208128756	-0.202078573	-0.22993173	-0.075061508	-0.947894947	1.634394669	-0.394256231	0.500382624	0.572348446
2.015586139	8.940110232	0.005077865	0.01298198	1.683588452	0.171090874	1.301394145	8.670026977	0.003476623	0.163738451	0.493536893	0.005209713	-0.420489848	-0.478128498	0.358852853	-0.146105165	0.12409527	-0.255433631	1.027593771	-0.410860243	0.307377144	0.028423866	-0.547137404	0.452139932
5.267516115	123.2858838	8.794420845	0.014338307	0.710327456	0.137763999	0.003774501	7.54986076	0.025907242	0.008820365	0.388179915	0.006690326	-0.482558388	0.228776317	0.220352307	0.711918012	-0.182892714	-0.261562514	-0.264998321	-0.094745483	0.169088682	1.270099775	-0.148183482	-0.366053787
0.420800731	12.87697265	0.247498515	0.014144546	2.353226119	0.000581283	2.604412218	4.888723798	2.10237876	0.698107377	0.75064781	0.005216881	0.243433118	-0.610103959	-0.489315187	-0.113433944	0.036455557	0.059303964	-0.112253712	-0.146202163	0.123291907	-0.186285106	-0.52237941	-0.224583111
4.383974701	110.5021281	1.236233996	0.040496028	0.803720209	0.00213137	1.407235868	2.298855258	0.006081964	0.398612449	0.537902108	0.009224759	-0.492763991	0.226772291	-0.313286231	-0.158170754	-0.185469743	-0.021323834	0.372793647	-0.691380444	1.716241266	0.21199867	-0.722567972	0.018738866
0.448767509	13.30572169	8.207669134	0.059290835	1.618097268	0.260220887	0.048087836	0.411805931	4.908650572	0.359334432	0.617569704	0.005053884	0.549477266	0.743980853	-0.44433081	0.137904183	0.460048485	-0.258996429	1.557721794	0.162584032	-1.032430002	-0.256000216	-0.567202839	0.436675588
3.129070776	16.95622751	0.038076193	0.110249952	81.1174191	0.148420849	0.163561307	8.706380263	0.14153015	0.131545708	1.487859174	0.00584001	-0.52645633	-0.643077244	1.530688126	-0.203374228	3.670462215	-0.06704479	0.857431445	0.180205876	2.327334101	-0.011609317	-0.296580091	-0.584639685
0.824981455	30.91387541	0.862033301	0.106956016	0.303042046	0.00639411	0.030215887	8.257417722	1.639312491	0.398281649	0.486418648	0.006519263	1.706889711	-0.357937462	-0.446766277	-0.210825477	-0.238308173	0.072281007	1.911875393	0.173753225	0.389074459	0.513647678	-0.053170701	-0.039183209
0.566939538	6.645354984	1.338634356	0.021701221	0.39875993	0.003681457	0.109027518	3.060614412	0.464256896	0.115098713	0.213491745	0.009915375	0.353039195	-0.748236761	-0.548715261	-0.189905451	-0.239355612	-0.056540779	1.717691506	-0.111763713	-1.210888466	-0.387503879	-0.515506527	-0.19431965
2.132561153	12.57372709	7.780200965	0.002325131	9.827940322	0.001356326	2.201819857	12.26924274	1.376986476	52.69619955	3.395018462	0.003045407	0.087468719	-0.040430135	-0.49798936	-0.026853574	2.837828619	0.007065478	0.12255744	-0.385191847	1.670179964	5.732611996	0.304798516	-0.120745318
0.709878526	12.64539376	0.033112168	0.075954272	1.273202868	0.292966479	0.01366654	2.936909506	0.003607677	0.344313945	0.431757163	0.012309886	-0.824024152	-0.474378927	0.790087418	0.326945335	-0.000546705	-0.172722408	0.93931791	-0.434549496	0.747537505	1.887212239	0.016618984	-0.048167893
0.12752461	55.61768473	2.041488777	0.014919589	1.954078667	0.003100174	0.157180341	6.800598625	1.110170944	0.035187547	0.243561872	0.009474246	0.546375082	0.029485682	-0.478381148	0.021333254	0.091100133	-0.045331227	0.43483086	1.232279241	-0.720252186	-0.622129039	-0.460834308	-0.189972727
2.518623195	21.29824892	0.008511284	0.081767099	2.450687851	0.01085061	0.494319328	109.6520779	0.010595697	0.424498834	0.983858636	0.224842952	-0.209512095	-0.635974431	-0.791546458	-0.128093452	0.097345444	-0.13217315	1.84189469	1.447107062	1.146796689	-0.22510391	0.443654666	-0.149300372
0.46225259	10.13551976	2.385100577	0.001743848	2.594458438	0.013563263	0.219960193	1.001841592	1.386426701	0.024620742	0.65882525	0.002204876	0.009110258	-0.247375527	-0.534914201	-0.00865679	0.089089404	-0.108404863	0.750172885	0.465873679	-1.11377566	-0.366713221	-0.25086727	-0.548768857
0.618218392	7.667867674	0.490840504	0.003293935	1.442937415	0.000968804	1.429476798	1.671419147	2.39676018	1.272551646	0.67787194	0.011209736	-0.782182095	-0.355604357	-0.299374877	-0.049269272	-0.067900108	0.027925277	0.475474168	0.22514065	-0.866274106	2.271962365	-0.756000705	-0.329062231
0.486503677	46.10593942	0.001308398	0.02363883	1.193567138	0.03875218	1.069818515	9.939441906	0.001754368	0.013480234	0.647698843	0.008611751	-0.170775561	0.36502154	0.165864825	-0.173903165	0.002008952	-0.107472569	0.231184231	-0.237055002	0.692911059	0.238923235	0.440542269	-0.414277515
0.076216408	155.3602702	0.130877333	0.037008332	1.462894788	0.212361945	1.69367094	1.156519902	0.133995327	0.065885847	0.131461496	0.041978956	2.631524579	0.081719005	-0.273716128	0.064570869	-0.033766257	-0.173215264	0.722055255	-0.360306909	0.652076538	0.494178607	-0.494768848	0.555938903
0.014652851	35.7634143	1.894740188	0.043983724	1.689788801	0.00426274	1.590102662	2.215622207	1.402312736	0.210055508	3.192506637	0.001127711	0.016410271	0.61819092	-0.405722974	-0.188119998	0.000767106	0.059817839	0.39710806	-0.280975186	-0.617553889	-0.198151427	0.759799899	-0.756714807
0.227819795	5.276281866	0.025515808	0.003681457	1.548343344	0.011625654	0.064931335	1.824843423	0.17221918	0.211626684	0.68137215	0.004144282	0.101467995	-0.61110056	1.009267496	-0.056540779	-0.052024667	0.001578892	1.849284379	-0.134503119	-0.208636159	0.129411182	-0.261568668	-0.133004832
1.449382244	36.72623583	4.572087437	0.027707809	2.047083898	0.208099206	0.057564272	5.278226073	0.002232027	0.042100937	2.018154101	0.007292571	-0.227785474	-0.465617771	-0.414154562	-0.17261325	-0.123006141	-0.187868932	1.731659643	-0.756973466	-1.475931645	-0.146447268	-0.344025797	-0.021865003
1.834617724	33.36666415	2.115266157	0.020151134	0.742491765	0.321449332	4.100199591	14.38050158	0.009366016	1.483019648	1.606260805	0.107283487	-0.756540729	-0.190261593	-0.57868052	-0.100612819	-0.145734632	-0.201818538	-0.058936467	-0.685408581	1.320103353	1.198074972	-0.357929432	-0.400320901
0.135431855	17.29924408	0.014959968	0.005425305	0.237744623	0.86417361	0.172274185	0.427649498	0.499428835	0.071477412	0.310185477	0.009195325	0.521129472	-0.668659804	-0.787154716	-0.082462833	-0.224540244	-0.215140822	0.905929649	-1.611890488	-0.27666875	-0.57053993	0.363947359	0.179894746
0.005740227	17.83232706	3.937495494	0.000581283	0.845572563	0.070916489	9.136479442	5.410226476	0.000312365	28.50215887	1.281326494	0.002715949	-1.247941573	-0.532691169	-0.488850401	0.059303964	-0.131948464	-0.182981139	-0.35877855	-1.026068565	-1.08106655	2.600397777	-0.467535033	-0.080858121
1.306055086	12.8090626	0.012749284	0.031389266	1.606665375	0.001937609	2.629627794	5.302015833	0.004773721	0.050104685	3.131283127	0.009186859	0.347927372	-0.550958777	1.090662391	-0.13740165	0.459124618	-0.015293464	0.362262052	-0.332480321	1.104975562	-0.25288301	0.709829496	0.168003457
0.366502398	49.67143221	0.435501296	0.006200349	0.976167409	0.818639798	0.001210774	4.355925984	2.495419022	1.867287645	2.077137579	0.007489291	1.489665102	2.010214194	-0.293138917	-0.09164375	-0.139616862	-0.267114033	-1.552570114	-0.981456524	-0.620091688	0.659473772	0.676970648	0.025722368
0.575892073	7.161286467	0.008941096	0.02150746	0.909319899	0.361557838	0.144579708	0.28845419	0.002183321	0.023723386	0.344496795	0.00070928	0.479806471	-0.574725028	-0.646900672	0.032150727	-0.138114355	-0.270871216	1.584138848	-1.792719424	1.775724881	0.098494488	-0.555223742	-0.348477696
0.009044309	9.655020729	0.018769564	0.000775044	0.455338113	0.001937609	0.056381671	2.747417991	1.826806565	0.082235792	9.970140338	0.005807512	2.555420459	-0.781927296	0.497434775	0.041667776	-0.196057434	-0.015293464	0.644449529	0.074413982	-0.530023582	0.238658596	1.109444324	-0.302801694
0.323808506	9.785641793	1.584717404	0.002518892	0.479558225	0.020538655	0.022919966	1.540757609	2.31641263	0.230938985	1.016443709	0.112231023	1.163280849	-0.693592116	-0.617716175	-0.031962934	-0.225855549	-0.103815945	0.014827626	-0.751478091	-0.136908912	-0.283469627	-0.786951482	-0.386473167
2.338299196	52.19606011	3.13695593	0.047665181	2.446618872	0.124394497	0.000295067	2.740445723	0.66855304	0.469222624	3.683356396	0.030995774	-0.009818281	-0.018080512	-0.441717998	0.227992923	-0.050783016	-0.150946985	-1.140045575	0.722968332	-0.119834218	1.049546793	1.242907305	0.489640193
0.492730148	5.816937041	4.658542759	0.000581283	2.933733773	0.030032939	0.035118751	5.904818858	0.562334411	0.014937138	2.965848909	0.000706035	-0.608511483	-0.201847358	-0.493438481	0.059303964	0.2155327	-0.058704225	0.298113568	1.098286616	-0.458103932	-0.263935718	-0.492140859	-0.354048351
4.990073526	8.868916744	0.546631904	0.125750823	4.63146677	0.139701608	0.462589608	1.12187188	4.654699631	0.021826036	0.674929792	0.114093605	0.182357435	-0.33808213	0.05845845	0.607248722	0.203852	-0.182736067	0.372545739	-0.364639436	-0.41011662	0.057186904	-0.705675533	-0.448301209
4.814846545	15.39602982	1.283471379	0.004456501	3.876961829	0.020151134	0.319841636	2.324220786	9.127590157	0.063942321	0.662105678	0.005320441	-0.877751901	-0.094108084	-0.240182419	-0.069190261	0.270552609	0.027251178	1.243084144	-0.643632141	0.073977595	-0.40149987	-0.546521851	-0.679404281
1.065931069	8.008085937	0.511542147	0.007556675	0.672544081	0.066653749	2.044495442	5.79935009	0.140778774	0.173129105	7.672846362	0.014321943	-0.352215334	-0.285305511	-0.123743032	-0.105549309	-0.128453813	0.016918556	-0.021915811	-0.278555865	1.008196987	-0.196644931	1.251646784	0.253285727
7.713821668	41.44342574	0.007614964	0.01724472	1.366014338	0.222437512	0.083014116	6.574200912	0.204250794	0.065483368	2.623751064	0.001844662	-0.719205732	2.237520078	0.73557556	0.100505654	-0.022963413	-0.248470722	0.286763303	-0.659056752	0.161933846	0.727398041	1.882134483	-0.187878889
0.567081843	39.76523093	0.016126998	0.000387522	1.009300523	0.173803526	4.242734886	2.304601372	3.784628527	0.035849714	7.784572666	0.114363725	-0.070315541	0.69464576	-0.941104847	0.084046194	-0.211285413	-0.223766897	0.352091302	0.200727204	-0.503558951	-0.271193541	0.343428741	0.273702379
0.363882273	8.631398961	1.86818226	0.000193761	0.631660531	0.672156559	3.822815157	4.508529467	0.247560486	0.126856115	0.983483182	0.003924678	0.457250192	0.535600532	-0.38755656	0.126144831	-0.272903883	-0.137962151	1.44019483	-0.236491759	1.328549461	-0.404650858	0.775022748	-0.18171375
0.938895591	17.01151201	0.356443854	0.025576439	0.566944391	0.004844022	0.028484513	4.639686564	1.686935901	0.007032689	1.845625968	1.391372372	-0.536370643	-0.65961419	0.078582625	-0.118493187	-0.243603273	-0.074782535	2.200902729	-0.14151621	-0.887101798	-0.565694502	0.177834056	-0.121843448
1.038295599	12.0143156	0.363964713	0.028676613	2.329006007	1.459988374	2.274481769	4.419779021	2.060230934	0.133375353	26.75993181	0.004666075	-0.672320337	0.186726471	0.092195088	-0.120023628	-0.054352284	-0.021277394	0.821792639	-1.274387099	-1.086569633	0.617281862	0.252971651	0.508421939
1.724310648	6.497733124	0.013711483	0.029064135	0.458825809	0.136795195	5.399133359	4.156980375	0.002388269	0.108692407	8.831115227	0.020127795	0.543265884	-0.230342349	1.061526889	-0.104203069	-0.265528052	-0.28283468	0.674942455	-0.560192077	0.136470063	-0.144592348	1.721486003	0.620829626
4.286572417	38.17899633	0.96168809	0.002325131	2.338887812	0.735128851	1.692546	10.45936108	0.486686091	0.016777731	7.182816056	0.014240265	0.978241531	-0.206298783	-0.050037318	-0.026853574	-0.010980529	-0.268438775	0.417589427	-0.58086416	-0.032179459	-0.203846329	0.4029264	0.609167163
5.411700073	5.401222867	4.702571709	0.020151134	0.189498159	0.085836078	3.165272996	15.96375335	1.464213384	0.031035332	0.360300215	0.002768606	-0.521526219	-0.638677937	-0.561095556	-0.155109826	-0.267511896	-0.134607603	-0.47931188	-0.447221972	0.068707536	0.083423888	-0.5415377	0.322863303
1.505899897	39.27418959	0.001506468	0.020732416	0.32551831	0.701220694	0.009296583	0.701892065	0.001960426	0.050740188	2.296164163	0.003495614	-0.163692243	0.555463392	-0.826425305	-0.131672958	-0.255234579	-0.266248422	-0.24918428	-1.905676632	1.672105066	-0.272600283	-0.262063886	0.098497386
1.467241376	21.69365196	0.410693973	0.011431893	0.440999806	0.2542143	1.239608192	7.234505944	0.00625528	1.40306467	3.162608436	0.023927329	-0.581637862	-0.013585064	0.214735128	-0.136169688	-0.138934357	-0.212574028	-1.034730261	0.32993895	-0.867721893	2.700017493	-0.230753385	-0.299103127
0.276204985	16.58722367	2.184653496	0.079054447	0.223212556	0.314086417	0.236103096	2.625433245	1.69069988	0.096469089	0.810290673	0.011411455	0.012297481	-0.148055217	-0.554344272	-0.063980712	-0.226981551	-0.234065914	1.017276244	0.357293208	-0.338124008	0.465184816	-0.209996396	0.475672219
1.383363373	13.02629008	1.079676879	0.00426274	0.476070529	0.035652005	1.270092131	0.44668897	0.004841607	0.005880375	30.65436944	0.008251215	-0.301956357	-0.468797926	-0.423345009	-0.066227631	-0.133904119	-0.116022958	0.971186141	0.633606676	0.758432264	-0.16538888	2.972720916	-0.294298546
3.719679642	19.8397436	1.62566884	0.006587871	0.134663825	0.712265065	0.175874861	1.803725995	0.023913111	0.17126295	34.26028555	0.009550754	-0.518031365	-0.392321633	-0.28980711	-0.095864034	-0.186850324	-0.125429893	0.356519745	-0.643073761	-0.456313617	-0.238025158	1.957582465	-0.329569119
5.469281762	80.66400778	4.587651784	0.002518892	1.280565782	0.001162565	2.75246552	3.288832326	1.621357867	0.006516237	1.507412136	0.035871109	-0.285776125	0.060815729	-0.690663186	-0.031962934	-0.131635102	0.016645601	0.658784735	-1.011376891	-0.324409223	-0.238134094	0.875166412	-0.328979329
5.03293089	12.41782048	1.449838158	0.006006588	2.764774269	0.588645611	0.020271456	6.690851306	5.636257687	0.032149028	0.345814682	0.013909242	0.280676703	-0.501512731	-0.43817037	0.001279048	0.534277304	-0.190009239	0.554481195	-0.125047141	-0.583172387	-0.536010352	-0.40392359	0.346279212
0.80404162	13.35486069	0.062187969	0.006200349	0.516566557	0.136795195	2.584906984	2.010732789	0.006932077	0.010254565	0.464876674	0.013219066	0.90321765	0.312181039	4.984833812	-0.09164375	-0.22671023	-0.258292287	0.561962351	0.780878278	0.627542309	0.178136817	-0.545436764	-0.280807337
6.666610967	14.60084238	0.105362985	0.012206937	1.834721953	1.443518698	25.43489428	2.407632608	1.778070874	0.013368552	114.5881781	0.001702423	-0.282063028	0.144390177	-0.179663537	0.225267708	0.095300517	-0.161137644	1.945987493	-0.967271173	-0.963356525	-0.003587251	4.979857367	-0.18373514
0.173788391	165.0186225	0.764090128	0.019957373	0.563650455	0.010269328	0.004633819	0.859810196	1.019405472	0.253585679	74.96500382	0.024358614	0.697242403	1.21254163	-0.140193368	-0.09898201	-0.243900898	0.213289534	0.48508533	-0.137183002	1.068156343	2.422490267	3.681556545	-0.213582285
3.098110674	16.18554466	1.705562147	0.121488084	3.438868436	0.006781631	0.06812964	5.545896446	0.011632457	0.029622785	5.725558852	0.008223919	0.64731699	-0.154866188	-0.552161661	0.05066604	0.169322531	0.131815492	1.223145613	-1.205646199	2.573175228	-0.280060893	0.685663773	0.04946219
14.29013784	28.09863199	0.033085734	0.001743848	8.949815927	0.000968804	0.075071128	0.507286144	0.006211884	0.034873246	0.400912428	0.138801941	0.969536438	0.268196286	0.860244988	-0.00865679	1.14355653	0.027925277	0.633369218	-0.360745018	1.401064889	-0.196485519	-0.637113613	0.03072541
0.073351424	17.00285052	0.228925116	0.127494672	1.698508041	0.000387522	1.24116039	2.748928178	0.001210169	0.055035757	1.485887229	0.002459777	1.474286706	-0.314072214	0.157602024	-0.023199127	-0.066142569	0.084046194	0.303392429	-0.38204839	0.600888439	-0.272512536	0.187207153	-0.404651326
0.998146247	11.31283222	0.054180345	0.003681457	2.927533424	0.000581283	0.511775676	21.76739203	5.30135432	0.026258953	0.421802492	0.019401735	-0.206946461	-0.460074977	0.224141787	-0.056540779	0.418702917	0.059303964	1.197286703	-0.312186365	-0.793921499	-0.039302253	0.302026941	0.35531103
0.055217074	22.73499192	0.735621803	0.052121682	2.677581864	0.120906801	0.702287017	10.35643353	0.000614772	0.089099333	0.875846302	0.011389819	0.176246316	-0.389586348	-0.198560097	0.130961621	0.057747254	-0.171041257	1.105402665	-0.458144046	-1.421680263	0.690399769	0.567398826	0.734558011
0.434563574	6.867111364	3.670256896	0.000387522	1.279984499	0.533036233	5.738657584	6.916666575	2.128750964	0.02170151	0.233120175	0.059663651	0.006822865	-0.452060903	-0.63984595	0.084046194	-0.099373726	-0.140224959	-0.768887939	-0.622720919	0.935652118	-0.135947794	-0.509440451	-0.174627562
14.67578865	14.40887003	5.233104307	0.008137958	0.267971323	0.604340244	3.666631551	1.363880389	0.060785489	0.026465735	0.263102973	0.017003406	1.11704836	-0.570534617	-0.637809141	-0.110865645	-0.135787161	-0.083928543	-0.033829088	-1.286601918	1.733942723	-0.169534658	0.109276409	-0.113239308
0.92274051	14.2506873	0.153120126	0.000775044	1.013369502	0.011625654	1.227540354	7.20417221	0.073516022	0.245709025	0.49371996	0.025175229	0.082625288	-0.047671113	-0.304392582	0.041667776	-0.073842075	-0.089613479	0.707848937	0.438154073	1.010814394	2.006503271	0.784009143	0.736737653
1.202040049	5.076928598	0.04832884	0.200542531	0.410385584	0.712846348	7.715737223	2.42697803	2.136189946	0.022384956	0.243047343	0.009620634	0.941257387	-0.272169775	1.008317496	0.169364589	-0.193778737	-0.220930464	-0.520382669	0.451670922	-1.013227418	-0.461113962	-0.686661404	1.288251976
1.329230875	23.75499298	2.702564377	0.012594458	0.473745398	0.38790932	0.004244961	2.527467135	0.811520239	0.002807386	1.719670858	0.014630095	-0.556226315	-0.397585432	-0.529858135	-0.099439883	-0.153485819	-0.263675325	0.051393085	0.801496211	-0.855437279	0.180409948	-0.957708006	-0.018688089
0.590125276	8.269707681	8.387913422	0.010463089	1.460182135	0.018407285	0.179602826	14.39076164	0.001552271	0.020896894	5.109488869	0.004982534	-0.22181138	-0.57942782	-0.634264261	-0.129413916	-0.032017187	-0.114530371	1.240843488	-0.408933298	0.817503848	-0.023408223	-0.214164684	0.56270656
0.260339843	6.835488986	2.958599645	0.001743848	2.075760512	0.180197636	16.25444754	4.235962795	0.002710066	0.122267817	0.180958077	0.029367158	0.704479593	-0.478395813	-0.360017749	0.281307979	0.001625627	-0.215691056	1.072318217	-0.953206779	0.721476339	0.31895846	-0.641346123	0.051203148
0.379717037	10.92624745	0.001664133	0.03875218	0.376671188	0.08409223	1.892499619	6.111912432	0.983774019	0.067387185	1.967654842	0.003932609	0.066514822	-0.441820327	-0.896434301	0.153011141	-0.2554283	-0.189336246	1.420056623	0.538371528	0.373062723	-0.269118475	-0.350615257	-0.140531739
0.795736967	4.315717564	3.094597689	0.005425305	2.619647355	0.005619066	5.1937714	1.49475617	0.000113596	0.053465742	0.309656691	0.006297657	-0.650012798	-0.696428582	-0.671799006	-0.082462833	0.245904575	-0.084861056	0.278895137	0.458089612	-1.068630595	-0.040888951	-0.514634376	-0.459426535
2.207480762	8.530422439	0.315313868	0.023251308	3.19608603	0.001937609	0.769137807	16.35021449	1.6336105	0.033028881	20.09944376	0.003815064	-0.442429463	0.402591927	-0.205297876	-0.124331872	0.248034119	-0.015293464	1.196412307	-0.81994883	-0.234811021	-0.13279434	1.748092608	0.124084944
1.917474631	19.08361316	0.014247769	0.019569851	0.177872505	0.104049603	0.245388078	4.69174736	0.167339747	0.066293791	4.247553616	0.037978492	-0.373870771	-0.050243018	1.022235587	-0.068443884	-0.231625442	-0.184288957	0.619140894	0.670530142	-1.34496242	-0.313737063	1.014485556	0.274962082
34.47973737	12.43363144	0.062153313	0.000193761	4.889943809	0.329199767	0.139404238	3.814558387	0.086537462	0.014205696	2.055034605	0.044428673	2.36835071	-0.744554329	1.00820084	0.126144831	0.200460055	-0.207536808	2.170167003	-0.409994987	1.429323186	0.106348753	-0.475247994	0.06656385
5.170943748	48.09165537	0.569294471	0.006781631	0.889943809	0.030614222	0.019047374	1.005360522	2.98693157	0.028502065	1.806723942	0.003393515	-0.304830864	0.628701793	-0.106195764	-0.017191615	-0.210055054	-0.150416952	1.12784537	-0.886294536	-0.44056925	-0.311430528	-0.670264054	0.108970565
5.096622425	16.31561652	0.62544445	0.024413873	0.683588452	0.017050959	0.528697355	0.917732452	5.209579178	0.025540211	0.913009624	0.050865872	-0.019380172	-0.598541255	-0.336965813	0.114031117	-0.175076906	-0.071760401	1.023491764	-0.282082853	-1.108314253	-0.139138858	0.45719366	-0.036910932
0.224193134	6.793256756	0.802149697	0.012013176	2.351869793	0.010656849	2.640325983	1.621414524	1.452570533	0.018041221	1.421799271	0.029406679	0.076021167	-0.7450307	0.056677904	-0.09365876	-0.114411537	-0.130803479	-0.259360691	-0.500189852	0.561677256	0.251791179	0.208182222	-0.271106765
2.764441566	9.281389114	1.903211316	0.003100174	0.143383065	0.050377834	1.351108408	0.784119612	0.400779062	0.120003015	1.666396337	0.001956128	-0.223938219	0.320781524	-0.254080557	-0.045331227	-0.230098794	-0.149804983	-0.051292625	-0.220260429	0.092451708	-0.354534627	0.044088937	0.884107419
0.543641477	11.03700625	0.464768639	0.001937609	0.171672157	0.726797132	7.843462351	1.937172578	1.093997145	0.018379234	3.332487973	0.005096783	-0.09326898	-0.58932656	-0.089608196	-0.015293464	-0.182565796	-0.135027711	0.218673219	-0.297183955	-0.238302966	0.113682261	0.189316521	-0.00222983
1.731202887	13.04627947	1.325076651	0.000387522	1.299941872	0.001162565	0.003138316	6.194080844	7.59753325	0.130681082	0.769244895	0.001948761	-0.038302282	-0.464295333	-0.160767316	0.084046194	0.04623039	0.016645601	-1.849449243	-0.484919567	-0.143252803	-0.313770587	-0.527200194	-0.710727196
0.648488729	16.82716385	0.033820403	0.027514048	0.391203255	0.005037783	3.0244304	5.084823183	3.609345265	0.023832804	0.382025275	0.181309498	-0.832187684	-0.429270929	-0.488989205	-0.111958433	0.017176231	0.030007151	0.011130162	0.414506353	-1.056492838	-0.033793931	-0.874057092	-0.442652982
5.892270614	32.58020743	0.849201266	0.002325131	1.123813214	0.470838985	0.144282232	19.22815677	5.855746338	0.142822877	2.481059812	0.005130835	-0.580344396	-0.41645906	-0.399846049	0.196019092	-0.081666955	-0.1962555	1.269444045	-0.72480199	0.256403636	0.243893086	0.030942122	0.651101816
0.042930124	6.500387026	2.839848456	0.006781631	0.647355164	0.010463089	0.00778476	6.954704922	1.78239614	0.852830399	2.351764039	0.008266634	1.101804617	-0.527255477	0.892944629	-0.017191615	-0.229898796	-0.07640179	2.1062996	0.598408708	-0.182534569	0.570386884	0.825330166	-0.039935304
0.018553562	11.62612005	1.034404652	0.000581283	0.764580508	0.198604922	0.081026733	3.095097076	0.029897507	0.010234098	2.131853091	0.02183694	1.662289947	0.429416895	-0.798039683	0.059303964	-0.047000085	-0.246886475	0.661984441	-1.063438353	0.781651583	-0.293790909	-0.020874347	-0.228412797
2.605369677	8.706425121	0.069795428	0.000387522	2.575857392	0.050184073	0.004134929	7.06955745	2.549091431	0.011451913	0.888590689	0.032947578	-0.391878466	-0.556958241	2.109116333	0.084046194	0.222395364	-0.127594612	0.516778285	-0.13270993	-0.626101287	0.145945236	-0.27687343	0.550642257
2.227580113	20.6475664	0.231165357	0.000387522	5.82542143	0.062391009	0.69499028	3.236915901	0.001214051	0.03634297	10.51466982	0.00278073	-0.657582121	-0.388458857	-0.306346707	0.084046194	0.291585319	-0.143873841	1.019945139	0.372984323	0.450718334	0.281778736	1.33022807	-0.226856755
1.135693419	9.33308812	0.12528817	0.047858942	2.613447006	0.007362914	0.38799068	12.80482101	0.058834394	0.022548847	0.165942442	0.001186137	0.366722172	-0.673866011	-0.617967316	-0.193297984	0.089057697	-0.103700515	0.253553251	0.250424216	-0.78246625	0.232270927	-0.460015318	0.276284497
7.506477706	9.280469885	0.005219473	0.004456501	0.696957954	1.544855648	12.09417632	0.601485698	3.285055181	0.001741338	1.696316591	0.538463544	-0.435324695	-0.718679821	-1.129190027	-0.069190261	-0.138470866	-0.105927186	2.28911858	0.487458422	-0.537232764	-0.049121531	-0.773879665	-0.182715609
1.188115978	3.955214105	0.394734974	0.166828134	0.304010851	0.034876962	0.090457713	2.534728766	0.008571322	0.100426858	1.176287965	0.017630936	-0.510028747	-0.593462799	-0.646180886	0.081734881	-0.280289218	-0.189106245	0.391605176	-0.299546365	0.192610019	-0.036576674	-0.740476426	0.450891724
0.065252415	5.390817244	0.399631487	0.023445069	0.465994962	0.260995931	0.002483671	4.704638008	4.092070915	0.014710242	0.736125612	0.001425731	0.836710176	-0.186689741	0.471841985	0.726626399	-0.113476739	-0.259407168	-1.17004927	-0.648213072	0.728376123	0.193945769	-0.318983715	-0.464610234
1.579788966	24.19311986	0.486202511	0.358237098	0.380740167	0.109668669	4.334021256	2.187140638	0.004718394	0.093262857	5.234977107	0.125119838	-0.194346261	0.499882227	-0.769014415	1.544281937	-0.157109807	-0.176827633	0.058070235	-0.636621916	1.262027148	-0.234878819	0.240429157	0.181850737
10.65955375	6.742807544	0.332667318	0.060888571	0.609378028	0.090873862	6.019368937	2.474327483	0.043035826	0.028338415	7.085104665	0.019604836	-0.720568048	-0.64211649	-0.338241925	1.421456192	-0.153943996	-0.180341633	-0.312462478	-0.074155484	0.124874037	0.181396741	-0.04179759	0.282397133
0.244486882	10.73752245	1.200554351	0.067787738	0.282890913	0.705870955	0.940774722	1.769821173	0.000177427	0.013937701	7.9731837	2.075252871	0.207149191	-0.524336302	-0.61406182	-0.189168456	-0.044396662	-0.169434942	-0.054482595	-0.007738359	-0.639552117	-0.080263406	0.831716626	-0.546469995
4.080560348	15.49074953	0.001102059	0.261315137	2.016082155	0.544468126	0.006888878	1.580837056	2.116804145	0.132494637	0.645473138	0.018041759	-0.234347956	-0.558753302	-0.477400674	0.664658588	0.132659908	-0.247714283	-0.575347992	-0.318221062	1.025735797	-0.273402007	0.194364831	0.143326971
1.350706201	9.3141692	3.231493306	0.083687635	1.568688239	0.741135439	0.111839784	1.686077465	0.000156291	0.015398602	0.15557818	0.002049925	-0.564843925	-0.327511287	-0.49872559	2.063403991	0.066303494	-0.178388493	0.779671529	-0.390575587	-0.761605084	0.29286175	-0.410475772	-0.014315818
0.179523287	9.797866265	34.61971749	0.025302619	0.38364658	0.10559969	0.274218246	1.411448097	4.497041354	0.019279243	1.822680463	0.011538813	-0.02114895	-0.903553142	-0.682223231	0.156269568	0.187002712	-0.221133733	0.941505913	-0.259404218	-1.050959196	0.141507716	1.402715115	1.161629101
3.288162491	18.81001667	1.248495406	0.225040578	0.621972486	0.001743848	0.196492468	4.611349753	0.299904021	0.067062924	1.706381396	0.022063088	0.175275716	-0.432664478	-0.480152948	-0.285523622	0.347799814	0.281307979	1.639043911	-0.144237658	2.314381009	0.009834507	-0.014176312	-0.328232122
0.262291571	14.52369207	0.384746961	0.413158485	0.611509397	0.05812827	0.007362159	3.846698216	3.618682929	0.076779609	1.608340155	0.008852834	0.399233068	-0.705980635	-0.324478587	1.287697183	0.047826511	-0.234327807	0.756078141	-0.710733014	-0.274070699	-0.133231993	-0.519701233	0.383945787
1.160647766	12.77367597	0.013888436	0.03340004	64.59155202	0.013563263	7.817966985	4.594975108	0.000118984	0.032785499	2.01229239	0.067921965	-0.530267284	-0.69960987	0.007055245	-0.268853361	2.173336344	0.045524775	0.430262884	-0.528724383	-1.024039832	-0.257500358	-0.497436595	-0.083380545
0.055492348	9.250155335	3.575981932	0.005551534	1.974811083	1.741135439	0.003156578	1.6403501	6.375416664	0.081126683	46.35708051	0.020962361	1.152171908	-0.515440442	-0.275165011	-0.175579457	0.012955324	-0.00742668	-1.111427802	-0.029246987	-0.95822732	-0.043976716	2.438690027	-0.075889937
0.00476163	13.27293665	0.475722339	0.007991204	0.286766131	0.381708971	0.002674257	5.651613712	0.695592466	0.019322483	0.550619744	0.015921498	0.129229954	-0.59486806	-0.041920299	0.386050872	-0.268331082	-0.255608116	-1.370630152	-0.85509129	-0.099373396	-0.147418511	-0.226513762	0.142202883
6.273217072	27.74920282	3.131197253	0.234102214	4.919395466	0.093586514	1.345337078	2.004274824	1.374021562	0.073586371	2.73340947	0.01738226	-0.490428885	0.212591827	-0.531323011	0.6218395	1.576653822	-0.238096408	0.643141625	-0.595164163	-0.175874217	0.252720186	-0.131999092	-0.012594648
3.793874702	4.139906641	0.139731472	0.057833692	1.439449719	0.028482852	0.039808203	10.36331417	0.439672577	0.014156139	2.426530677	0.023511097	0.284887679	-0.64009872	0.232688974	-0.138742226	-0.20194711	-0.196283655	-1.929779918	-0.518305046	0.192398984	-0.10611283	1.987201284	0.521737457
0.360120091	6.299397726	0.020522326	0.098788555	33.78608797	1.95465995	0.254629027	7.537964455	0.178293271	0.015683494	2.377897267	0.006347409	0.523959087	0.126202628	0.156320033	0.046432331	1.481101145	-0.093353724	1.547621551	-0.560886865	0.496467991	0.211210339	0.859152031	-0.101628247
6.613648667	10.26132648	0.404186462	0.593413015	6.091067623	0.00426274	0.003788582	2.178953777	0.564374217	0.014048433	1.271743289	0.001663549	-0.630527114	0.162620072	-0.093608337	1.665719851	0.714494701	-0.066227631	0.281208245	-0.299372545	-1.494268984	0.036865333	-0.938818621	-0.27543473
3.44309879	6.965349273	0.923044545	1.190957206	0.763611703	0.119937997	1.510632807	20.00184165	0.45515679	0.015608361	4.498673042	0.007150618	-0.322413477	-0.311901411	-0.217250234	2.306304068	-0.148247084	-0.216065719	0.227403918	-0.702849659	0.49166482	-0.124405161	0.111806303	0.565628381
0.189111193	20.36078668	0.550012749	0.130957706	0.147839566	0.004844022	0.461040729	5.283419459	0.164936177	0.028043626	4.97121689	0.000557147	-0.46894911	0.69480881	-0.583804695	-0.264432463	-0.134968246	0.036768866	0.824574824	0.939383061	0.478986905	-0.20169761	-0.317536656	-0.641804714
0.308470285	18.53800484	0.005923653	0.00325934	0.211005619	0.250339082	0.132470328	3.250648164	0.151468935	0.02319184	2.635943015	0.006325582	-0.203467566	-0.749717801	-0.945361824	-0.523700222	-0.26375067	-0.18527733	1.061335648	-0.753711429	-0.215983345	0.458279837	1.309526476	-0.095516859
9.608994847	22.07684325	0.547614299	0.221213688	1.071691533	0.00213137	3.523991198	0.64470591	0.000163369	0.113673943	3.699590731	0.00081277	-0.077535408	0.282955748	-0.161716581	0.498997258	-0.153656725	-0.021323834	-0.515301455	0.426926953	-0.718985678	-0.003193052	1.211121468	-0.182997342
0.072101676	13.68633707	1.771988382	0.079422478	0.143576826	0.246270103	0.928942504	3.513674078	0.12837369	0.001528928	0.586253193	0.083820957	0.087528221	-0.628627378	-0.765259397	-0.318616943	-0.2082543	-0.265622194	2.42147532	0.648266535	-0.510608	-0.217505354	-0.247421603	0.540848205
6.187275436	11.16126784	0.071113764	0.192306491	10.65801201	0.266808758	1.877031443	3.749900396	0.933257808	0.231862776	1144.507019	0.000557147	-0.370548433	0.725680538	1.36057231	-0.058837299	0.900003621	-0.131835331	1.837805799	-0.417585313	-0.774953524	-0.328216295	8.412098668	-0.641804714
0.672287491	8.680776247	0.447284522	0.060708236	0.913001356	0.113350126	0.022708173	4.526800655	0.013052617	0.37670017	5.352414899	0.025555534	-0.294980239	-0.769902224	-0.259015047	-0.372286174	-0.14928495	-0.126798012	0.021504273	-0.185063879	1.67882169	1.67034593	-0.414452863	0.366676014
0.084513743	7.362188436	7.570938516	0.043706901	1.398178648	0.371633404	0.164523464	6.003116459	0.01017835	0.00627576	1.295072691	0.020155747	0.337685448	-0.054629057	-0.596867634	-0.157863563	0.022670641	-0.293082024	0.395463105	0.062207844	0.741481696	0.104450505	0.127355433	-0.444620773
0.003770248	25.35276485	1.60847849	0.036601695	0.445262546	0.087192405	0.028554549	3.157975993	0.003667916	0.008581042	0.125397693	0.002460568	-0.035507601	0.738707274	-0.161546679	0.676988407	-0.203608504	-0.146757151	1.636408123	-0.940035976	-1.227462207	-0.096423499	-0.32081387	0.365353162
2.641666656	24.4891268	4.526306334	0.232093193	8.257701996	0.003875218	1.122672331	2.763644826	0.237805188	0.018710365	2.304793826	0.00108367	-0.197564205	-0.238258817	-0.469805993	-0.027552034	0.690936016	-0.059916009	0.664107107	0.736007509	0.993888478	-0.034408669	-0.486478691	0.166511393
1.989672233	6.463808048	1.10637206	0.086010838	1.957372602	0.054640574	0.174195164	40.19783934	1.54790457	0.018312705	0.215021984	0.047560304	-0.567348048	-0.091216585	-0.043687882	-0.082329674	-0.010413804	-0.200766952	0.35978076	0.122560196	-1.731801205	-0.209090712	-0.174001621	-0.124912155
0.712339443	9.453971239	1.197165602	0.060713345	0.439837241	2.0559969	0.012268574	2.071660041	0.001018266	0.050085166	0.50162408	0.016027338	0.035092861	-0.389895812	0.144966077	-0.01107053	-0.240598432	-0.104061131	0.467265675	-0.568633297	-1.218424239	0.027932128	-0.212143263	0.183717857
1.000307373	4.187942171	0.113580083	0.490919316	1.074404185	0.031001744	0.436606429	3.734980631	0.003396238	0.03401194	4.370696713	0.009697085	-0.309552343	-0.789928559	0.261779622	2.974658301	-0.093100084	-0.17042677	1.252088658	-0.52649213	-1.4903632	-0.20588632	0.3634612	-0.052475191
1.290305107	14.5915447	7.61924622	0.104063446	2.575276109	0.008913001	0.005463748	11.44634863	2.24194846	0.052956594	0.63640622	0.01388781	-0.49075313	-0.152668119	-0.692662	0.010646581	-0.054054906	0.003849883	0.700957249	-0.080637871	-0.827723352	0.019692802	0.580860984	-0.43474828
2.125808759	121.2315316	2.833114538	0.017208488	55.15171478	0.254020539	0.156424796	6.071387599	0.233604975	0.107213495	10.58907478	0.011486584	-0.215788995	0.62414071	-0.45826807	0.091742357	3.494980454	0.357841191	1.284258323	-0.55430477	-2.431406103	0.219672426	-0.280530679	-0.472645488
1.688864864	9.060487408	0.797926708	0.118420949	24.8835497	0.309823678	0.434383665	2.558354559	0.031508948	0.012651557	1.428887217	0.009212728	-0.311945805	-0.477113204	-0.211257451	-0.167098013	2.710345965	-0.215436105	0.894280542	-0.614548519	-0.889510101	-0.402293825	0.180605135	-0.03605479
0.445746028	21.86908977	17.36120047	0.082040283	2.40728541	0.535748886	0.129782731	2.134249974	4.021011255	0.011731855	2.602203551	0.013477939	-0.058002947	0.038545594	-0.782720862	-0.141196793	-0.007027743	-0.23706693	-0.134494551	-0.40296297	-0.64069628	0.375182183	-0.665976378	0.451224997
6.156458241	8.92798142	4.900028347	0.108693986	5.117225344	0.191435768	0.00496834	55.28108409	0.000708614	0.340257704	0.428210977	0.007266916	-0.637716451	0.165208157	-0.068295055	0.506129804	0.167308465	-0.21996635	0.503824856	0.230803351	-1.57114921	0.42760376	-0.262324048	-0.465495141
0.984621749	8.987538911	0.004668584	0.03329146	43.44254989	0.245495059	0.002195623	4.780745177	4.844476935	0.107430527	0.227819654	0.002357739	-0.318268505	-0.475193216	0.295403152	0.063768177	1.911540709	-0.278705313	-2.122330032	-0.002372066	-0.295803587	-0.231234767	-0.623825832	-0.450187047
2.392386495	15.74116378	0.212762248	0.065677489	0.434993218	0.352257314	1.089274718	6.923028641	1.978891202	0.122894246	24.16934223	0.001710908	-0.19256451	-0.51110717	0.079413598	-0.356809581	-0.240140188	-0.258507388	1.187539091	0.204207353	-0.206007657	0.001266407	3.874609972	0.721366713
0.179366795	40.39862387	1.377837287	0.072337609	1.130982368	0.056771943	0.042442636	2.431492088	0.00457411	0.043883941	1.12220511	0.00544726	0.242881031	2.228500243	-0.234242268	0.231557536	-0.029455254	-0.170877882	0.67352699	-0.767160282	0.919193387	-0.373829425	-0.611332122	-0.159999721
2.865347373	5.829446048	0.243500213	0.024550842	0.467932571	0.158690176	0.000569869	18.94294764	0.046576264	0.020887642	0.255410232	0.003389978	0.28920831	-0.534434786	0.078254612	-0.098641005	-0.242075671	-0.159915223	-0.960157164	-0.885862558	1.680596613	0.016676536	-0.389879425	-0.404303137
0.759429564	10.98964814	2.527484842	0.168638414	1.67448169	0.19182329	27.83795907	1.046449204	5.438283174	0.03311646	1.795807943	0.008840186	-0.260666334	-0.624163157	-0.541129504	0.148652248	-0.076174256	0.566418089	0.246676188	-0.840943827	-0.813460718	-0.12287991	-0.598265441	-0.528086326
1.087051199	8.167182972	0.707451217	0.023188493	1.136601434	0.956210037	0.647239969	4.971207301	2.115816206	0.031265999	1.945902408	0.049289075	2.622222234	0.713885403	-0.501071689	-0.15553618	-0.153122921	-0.081808897	0.641397449	-0.168976292	0.130046601	-0.175486013	-0.112554933	-0.198214822
0.832681901	142.9223398	0.049152468	0.320647152	1.018019764	0.127688432	0.287476056	2.840416391	1.269880469	0.004087724	0.244586546	0.004588819	-0.510423097	0.208708746	-0.243179882	1.026922057	-0.064586966	-0.197073539	0.665928474	0.15966376	0.257086188	0.256031766	-0.357471475	1.920085141
0.614538571	11.16631323	1.359419972	0.016284605	2.503003294	0.000387522	0.001079059	6.680422472	0.083430276	0.071345105	4.121189615	0.030878189	-0.046438995	-0.049579804	-0.335564438	-0.167769123	0.009844321	0.084046194	-1.085336115	-0.486622147	-0.624363728	-0.239987928	0.906654687	-0.718874019
0.824616659	8.219745276	0.314785512	0.005227639	1.248982755	0.437318349	0.286988153	13.58320562	0.020171634	0.043096338	7.819473167	0.008018965	-0.258390569	-0.766391053	0.191482852	-0.006136861	-0.003862715	-0.159981545	0.667401708	0.473711437	-1.780132238	-0.230026941	1.769997857	0.303374572
0.24407641	4.42898461	0.056056562	0.20261555	0.273396629	3.001743848	0.100848252	2.8337339	0.000316399	0.01635504	0.632742894	0.003405565	-0.44101959	-0.626565949	1.010561455	-0.230771227	-0.202579884	-0.146909424	0.613146988	-0.184415014	-1.038223552	-0.137509795	-0.422562141	0.014102448
0.751621537	9.86213655	0.080310814	0.03123727	7.361364077	0.657043209	0.470945822	21.56139465	0.000601492	0.042017081	5.591709505	0.012079999	-0.164935886	-0.207793448	-0.268917361	-0.179420466	0.627694946	-0.11674194	0.711512264	-0.582479326	-0.857089155	-0.271801453	0.52755835	0.47343899
0.150883491	14.86800752	2.799983824	0.1097095	3.291997675	0.059484596	2.873412858	2.536143405	2.396073875	0.20210995	0.485839939	0.009376381	0.050440177	-0.610669491	0.005116579	0.016848196	0.080632595	-0.229756452	0.095257376	-0.292562589	-0.706370082	0.062938563	-0.383498852	-0.529411969
0.391212524	32.93975575	1.173579034	0.067724728	0.554737454	0.126719628	0.101844681	6.938790705	0.903371859	0.047608787	3.023095361	0.002989837	0.160958822	1.331240278	-0.791950409	-0.143412462	-0.208304413	-0.004762376	0.934003601	-0.743514094	0.455471832	-0.109095964	-0.774907191	-0.158749886
0.294654587	16.06978505	2.005703557	0.179526215	1.705095912	0.509397404	0.03211955	1.845917276	3.214126009	0.057539075	3.096140651	0.001097498	0.305025739	-0.527052916	-0.617089999	0.033456947	-0.071153508	-0.208211112	0.434836818	-0.638933344	-0.264943205	-0.205311577	-0.54088007	0.181917468
0.491857007	6.452147703	1.795255388	0.113094775	0.805076536	0.252470451	0.007739801	9.341570397	0.004155281	0.176605937	0.486308954	0.011707463	-0.576329357	-0.454036126	-0.894122175	1.106196713	-0.05874608	-0.217180519	-0.457861481	-0.801093077	1.134257275	0.576004684	-0.551361086	-0.115283378
1.823530214	15.67468117	5.812497617	0.003727454	1.965316799	0.868242589	1.886048186	4.262337156	0.033728456	0.171146553	1.962749307	0.392681892	-0.349969239	0.453602448	-0.504834606	-0.245744466	-0.086270776	-0.183885543	1.987231352	0.66074458	0.774465897	0.137158847	-0.084627192	-0.293911099
0.494789888	8.330050356	0.5788968	0.059628663	0.349350901	1.638829684	0.094208674	3.529262589	0.004133053	0.12118156	17.82162253	0.004329302	0.019507797	-0.702687536	-0.152929261	-0.488520899	-0.198745903	-0.182340011	2.005057588	-0.310560843	-0.736524464	-0.508340605	2.642520981	-0.439007659
1.926099477	172.4560526	0.076287655	0.07397449	0.593295873	0.525285797	0.036621531	1.543736423	5.931351331	0.088574927	0.477850668	0.009212304	-0.22560201	0.80474392	0.522113691	-0.416200977	-0.0983826	-0.226196457	0.161720621	-0.307913447	-0.075862552	-0.296984056	-0.226976153	0.993066424
1.261019208	29.00984704	0.005642868	0.042896157	0.274752955	0.004068979	0.206407447	0.843530868	0.689951687	0.02754128	1.77539366	0.238278086	-0.535588912	-0.104785793	2.610661878	-0.210507415	-0.080260808	0.068616714	0.448591684	0.14119771	0.480672763	0.401104077	1.255292644	-0.278449272
1.666199032	111.0124014	2.158135399	0.082476048	7.418911064	1.01511335	0.019043388	8.436093075	0.023019647	0.126864626	0.550219292	0.000652754	-0.024129207	1.157185959	-0.421959403	-0.133530785	0.455704856	-0.191502145	1.582567184	-0.070107673	1.347710393	-0.0988706	-0.630576135	-0.449382561
2.597988386	17.60201148	0.181434313	0.090103272	2.638442162	0.565781825	0.216838669	14.7541928	0.724583549	6.333293649	0.358995914	0.006570207	-0.252744232	-0.387085591	-0.216314923	-0.253436816	0.01293344	-0.100243874	0.981537876	-0.283762107	0.333027421	3.137882488	-0.68041164	-0.425132804
2.153254303	13.93527362	7.010533123	0.040709196	0.861654718	0.128075954	0.258940761	4.454796604	1.184639107	0.118934472	1.624865412	0.058498692	0.553921683	-0.544562752	-0.632588911	-0.166861299	-0.18065803	-0.145337154	0.83365547	-0.22045648	-0.319827886	0.454113307	0.042653294	-0.104564514
1.962658472	14.99202243	0.07728882	0.027947336	0.738035264	0.000387522	0.117345119	1.140207729	1.124216621	0.12540638	0.74862557	0.005649898	-0.583205949	0.91227224	0.742587935	0.394891509	0.208964493	0.084046194	0.788405672	-0.609736555	-0.192751139	-0.362479922	0.428614555	0.603789186
0.084590903	7.455337465	1.0329259	1.754471644	0.205774075	0.776012401	0.205554049	0.800036875	1.099316095	0.43945309	0.510843654	0.008847059	1.317999613	-0.613133909	-0.353439198	3.000109785	-0.278468794	-0.215230314	0.682030197	0.365831163	0.19679374	0.17007538	-0.24890477	0.14331345
5.108880181	137.8877992	0.430166555	0.066877912	42.01860105	0.138151521	0.361782543	6.868918637	2.438517458	0.083751818	2.214170689	0.00081277	-0.588012459	0.153842143	-0.287622398	-0.257914884	1.958256541	-0.199829824	0.7560153	-0.79335737	-1.169264173	0.117489103	1.556951205	-0.182997342
2.740494893	73.61517302	1.049301386	0.077586945	1.349738423	0.012400698	0.029876772	27.30884023	0.419806794	0.204042115	2.527557983	0.026226479	0.74416129	0.071672114	-0.202125381	-0.080683408	-0.126480186	-0.053963946	0.788135877	-0.324963752	0.463454478	0.642310969	-0.29833624	-0.044390605
0.281795001	4.806813741	0.813571183	0.149028756	2.143770587	0.291803914	0.013991431	2.230654246	0.000255345	0.208707015	0.613260906	0.316521221	-0.1249501	-0.725483564	-0.102570815	0.573112924	-0.089290562	-0.167170953	1.322457967	-0.658262278	-0.289241388	1.657485162	-0.448347626	-0.144698354
3.775101615	6.345501617	0.710782423	0.455553164	1.002712653	0.132726216	0.415001552	3.665737339	1.187496716	68.79498114	10.61305055	0.000652754	-0.944649757	-0.285928131	-0.01124962	0.5375954	-0.126485589	-0.132722062	0.258922031	-0.759010936	-0.463009142	6.016989889	2.684023929	-0.449382561
1.286366293	3.595308017	1.470746516	0.06777468	0.890912614	0.144545631	0.033973061	14.07671266	0.000201546	0.091358937	1.226841048	0.010034653	-0.469279933	-0.882060674	-0.556436077	0.517814828	-0.067475134	-0.211748015	1.357694016	-0.173756382	-0.516908008	-0.160230482	-0.368753518	-0.255721225
6.37087434	80.64854382	0.005580261	0.03049553	1.152102306	0.983530324	3.307770637	7.634401628	1.510278559	0.087608073	1.550951598	0.001935597	4.644414447	0.305972624	-0.422256714	2.266920535	-0.28328665	-0.132339207	-0.24316729	-0.933352965	-1.540879284	-0.295079642	-0.430062559	0.162935626
0.018409596	21.08352475	1.471904909	0.109326992	1.791319512	0.679131951	0.571846396	2.088740172	1.129689793	0.011948278	0.805448769	0.062327754	1.672323652	0.432805969	-0.519841306	0.032276549	0.139564958	-0.288421424	-0.030018384	-0.361919654	1.364717723	-0.214201829	-0.233094653	-0.015261131
1.130141168	8.766723021	2.477459693	0.132618472	1.104049603	0.06025964	5.088651249	1.786105647	0.544026007	0.035605679	0.467784418	0.032984266	-0.311813212	-0.633582613	-0.349844012	-0.27505121	-0.208640856	-0.232639685	-0.651275196	-0.193182747	0.234469096	-0.136247766	-0.631304716	-0.370175613
1.356660138	12.25989512	12.24976142	0.493067657	0.250532842	0.348575857	0.190796779	2.747630201	0.011467772	0.030673301	2.497157113	0.012159425	-0.252671254	0.120570119	-0.650810986	0.301493465	0.041580685	-0.29960874	0.162716589	-0.698657416	2.514858363	0.093201225	-0.556219769	1.115106405
0.099311142	71.19394742	0.149091217	0.090652017	0.346832009	0.617709746	0.056509091	8.148675992	0.002300985	0.07632058	0.602615702	0.033001213	-1.070509088	1.764510986	0.208334831	-0.275005395	-0.041641569	-0.190261483	0.880179833	0.671888638	-1.581238092	-0.399594504	0.118215057	0.23769814
0.991971825	73.72364928	0.39237037	0.007178712	1.134470064	0.270296454	0.015060829	0.726378042	1.937935875	0.003203922	1.086508914	0.044979983	0.369638308	1.330614517	-0.209262375	-0.385848891	-0.151552188	-0.276752478	-1.665696061	-0.667600461	1.522955122	-0.337094433	-0.427536341	0.230083502
0.387108901	9.741581651	0.200995828	0.105330821	0.481108312	0.09474908	0.851948344	2.48723492	1.569765013	0.014869985	1.08840285	0.051637046	1.072227025	-0.407922298	0.14940555	-0.056312429	-0.203951802	-0.190284747	0.947617346	-0.148413687	-0.99344127	0.162065338	0.632324172	-0.253818601
0.015316355	13.45387573	0.512600314	0.172519659	0.517535361	0.313892656	0.641036887	2.517289971	0.009082169	0.00747213	1.707501821	0.004694561	0.597711897	0.037199668	-0.231651016	0.691319528	-0.244599543	-0.241865229	1.926598005	-0.185989662	-0.753912826	0.146457395	-0.539859967	1.178086537
0.924507246	7.656065885	0.011680635	0.34732274	0.509397404	1.505328425	0.40474938	15.58416594	0.001909306	0.029685441	0.264795413	0.002490105	4.984857104	0.278238753	0.307951613	1.362920409	-0.209207175	-0.094050493	0.367893142	-1.219583288	-0.857244096	-0.055429583	-0.21462218	-0.217156493
0.071899103	10.5736427	0.332322382	0.106340244	0.671962798	0.087773687	28.65376974	3.549979834	0.000482527	0.079672877	0.823920429	0.034636186	1.866923779	0.649223006	0.206258077	0.417396618	-0.087143505	-0.2165582	-0.087979184	-0.43034089	0.323151308	0.093409861	-0.723076612	-0.092037373
0.478611835	5.493188218	0.602049043	0.081809666	1.76070529	0.449719047	1.630947561	5.162451485	0.0015463	0.0417408	0.438204575	0.015218899	0.112262221	0.233082469	-0.305080165	-0.349448588	-0.134863529	-0.235568359	0.258090866	-0.296725161	-0.800053208	-0.056120419	-0.53821778	1.170252306
0.973568375	82.77000924	5.085940039	0.045586784	0.174966092	0.335400116	0.364284458	10.86578555	0.00246832	0.031129552	4.920458909	0.002792661	2.199182617	1.868558892	-0.49239409	-0.046065573	-0.173494517	-0.320589515	1.327842282	1.3616057	1.068402064	0.76262594	-0.259432293	0.515793955
0.369948337	3.648821028	1.77635222	1.797568291	0.653167991	0.275721759	2.402492108	1.802876262	1.843168523	0.001602571	8.138495024	0.026246116	1.120505803	-0.277706703	-0.436492203	3.845819514	-0.050162988	-0.262141193	0.757976283	-0.107514283	-0.467648962	0.358655236	-0.13011715	0.25397773
0.847064366	31.93500439	3.963383945	0.057479665	0.503778338	0.042433637	0.112783307	3.398444574	0.340573673	0.056429428	0.871015688	0.034517612	-0.071540091	1.098808097	-0.337867296	-0.162522628	-0.201339558	-0.22056721	0.341360249	-1.432254248	-0.007818506	-0.236982258	-0.611122972	-0.361015238
0.722711127	20.4223854	4.2205533	0.09012434	0.437705871	0.22418136	0.005735262	9.792781596	0.009909471	0.015173884	26.07644971	0.161037765	0.116074195	0.236617556	-0.602122618	-0.032363279	-0.178203466	-0.149301422	0.372897619	-0.362770717	1.612271099	0.065342098	3.425958012	-0.428841621
0.253690826	11.10165861	0.284512205	0.118002306	0.902344507	0.000387522	0.033929935	3.537249126	0.000121908	0.148864776	0.279178705	0.030279112	0.456552817	-0.56820541	-0.383826812	-0.414861999	-0.205627312	0.084046194	0.564142684	-0.362184063	-1.000677906	-0.236792263	-0.241253105	-0.273573826
0.012420347	29.98565033	1.227676361	0.006607321	0.468901376	0.152102306	1.531766632	4.492977817	4.504987708	0.012335546	0.414273663	0.003910581	0.467900591	-0.012538839	-0.03463149	0.124433408	-0.177571856	-0.178721247	0.908433579	-0.437066268	-0.297561113	-0.132347999	-0.35029487	0.726587613
0.047318083	5.158425667	0.138256513	0.01023519	26.17477233	1.040108506	0.922197734	1.39262731	0.321558828	0.031100857	15.46125643	0.022325926	0.67389869	-0.518138567	0.33068417	1.522491387	1.390991023	-0.238688819	1.371317632	1.102878718	0.195610648	-0.331277584	3.05812063	0.783023139
0.577960507	25.33978605	2.496667427	0.575049602	0.957566363	0.084867274	0.008271968	2.448373132	2.32141278	0.036670909	0.810789426	0.000595352	0.069817145	-0.321693773	-0.344065484	0.461372353	-0.147413793	-0.224712563	-2.086007141	0.542239233	0.919674899	0.051032938	-0.764464048	-0.561220535
1.242725968	9.745524351	0.041502222	0.059480563	17.86204224	0.050959116	0.054792422	3.059080233	0.701530067	0.073955408	0.452288614	0.004741061	-0.265521006	-0.354254682	-0.689930879	-0.290197335	1.934112028	0.016226865	0.210580445	-0.378461364	-0.599289002	-0.359986505	-0.680654145	0.195676677
0.03263234	47.45519492	0.693077456	0.194140974	3.506103468	0.003293935	3.810557299	12.58251921	4.48694592	0.069110558	0.756274699	0.00948999	-0.068092611	0.74279888	-0.474403364	0.020391077	0.216623465	-0.049269272	-0.051903839	-0.910547118	-0.188848262	-0.347467755	-0.883445467	0.316273292
2.043375383	6.412423683	0.02440665	0.03609669	1.494671575	0.002325131	0.401374122	2.899876924	0.032522931	0.198998182	0.734546708	0.009973231	-0.632718791	-0.382900818	-0.300333889	-0.069416455	0.114023569	0.196019092	3.1498621	-1.003253332	1.408344995	0.019216264	-0.477335002	0.900009969
3.663689983	8.962260158	0.904626608	0.00084242	0.129432281	0.003681457	1.253530164	0.852746091	4.173399475	0.381598891	1.08524696	0.00352679	-0.319418629	0.517336875	-0.27621487	-0.3102573	-0.245536504	0.08835674	0.38376868	-0.250719254	-0.383513544	0.508758644	0.344468695	0.12862332
0.91781312	12.46868955	1.715291489	0.021821858	1.912613835	0.001356326	0.326462595	0.718352997	0.29058093	0.092879746	3.309108951	0.003001888	-0.025039788	-0.632385258	-0.180017095	-0.45292042	0.011587655	0.007065478	2.504492752	0.312025419	0.934437579	-0.062891993	-0.69264648	-0.126080801
0.051763674	7.065796708	0.205504118	0.011241668	0.19608603	0.036814571	0.009980455	17.82334169	3.309798223	0.049334653	19.88476557	0.001923719	0.405464111	-0.266512507	2.61736067	0.026727867	-0.176594143	-0.137905005	0.9060229	-0.527218891	1.370837672	-0.408724014	0.829112547	-0.122435586
0.823681297	24.24564738	0.647740978	0.246738902	0.257701996	0.000193761	0.031080701	0.782068374	4.246311665	0.114173342	0.333787406	0.00767335	-0.798042818	-0.285707919	-0.558152757	0.174754958	0.035712582	0.126144831	1.40098981	-0.89192493	-0.246342925	-0.208863431	-0.198709346	0.677545832
0.646594026	11.54696413	0.130653573	0.006452552	2.412129432	0.190466964	0.007023795	2.075137917	2.025854373	0.077569282	0.541716632	0.00501098	-0.260945144	0.81382194	0.003497891	-0.417742784	0.221773412	-0.299949294	1.268446934	-1.088890152	-0.329413386	-0.037884134	-0.222582054	-0.081328513
0.539721165	7.555496069	2.452038439	0.196720585	5.320286766	0.501840729	0.10972837	15.14125805	0.051238668	0.075758371	0.99882424	0.02196053	-0.115029041	-0.533712963	-0.514139623	-0.042978955	0.622010927	-0.271678696	0.010049429	-0.157005221	0.492007904	1.210879555	-0.255071657	0.502094296
3.021249105	13.12423737	0.226791284	0.064342348	4.333850029	0.001937609	0.940219083	13.8249919	2.114239993	0.015358991	0.68911364	0.015549365	-0.601878955	0.06101433	-0.615300527	-0.265607871	0.054472673	0.248207668	1.613653415	-0.777875967	-0.183669715	0.093779114	-0.234608377	-0.270542991
0.269613381	131.8449713	1.575843552	0.200603564	2.799069948	0.186591746	10.37642816	1.934442489	0.002886382	0.017526408	19.20041919	0.001706133	-0.279669891	0.347278851	-0.368106093	-0.156021495	-0.080573318	-0.252089796	0.925572216	-0.937718738	-1.601898027	0.08887491	1.163669522	-0.26166414
0.212087597	11.5737347	4.055491525	0.10333718	0.936058903	0.026932765	0.064097245	0.795642712	0.883249336	0.021884266	0.936421784	0.006789481	0.721871005	-0.121569252	-0.323901469	0.710333978	-0.242221953	-0.210671327	1.364308861	-0.206644344	1.85323135	0.046474157	-0.34909079	-0.074866039
1.097049603	8.978945245	0.414320622	0.093182818	1.113737648	0.439449719	9.30239191	15.07187279	0.000150259	0.04733526	5.41072184	0.010635514	0.928734897	-0.047882942	-0.348679172	-0.432288625	-0.026275701	-0.22642125	-0.877394716	-0.035741984	-0.799477773	-0.311501156	-0.209249088	-0.257467155
10.68052811	5.455822112	2.202943505	0.013689447	0.524898276	0.606859136	2.62299513	2.374258735	3.500494082	0.011273189	0.746406446	0.018635346	-0.577443419	-0.34329639	-0.417974853	-0.034849447	0.039212101	-0.22082452	-0.293629335	-1.476394932	-0.77288781	0.001690085	-0.649780144	0.044665539
0.302112216	227.5055932	0.155161885	0.019154973	1.363495447	0.450106568	0.018007299	4.835052818	0.007527598	0.00286515	0.349683163	0.005040811	0.442054454	1.325371405	-0.151856528	0.269026854	-0.143024847	-0.23559232	0.134920749	-0.527005259	2.658798741	1.368291976	0.145186321	0.425583293
2.298068691	5.151741389	1.865650132	0.018901585	0.988374346	0.065684945	1.111708638	1.208967284	3.423738324	0.035175758	0.213419236	0.008456028	0.581277363	-0.649482245	-0.146702473	0.059617138	-0.196594131	-0.159622886	1.670783872	-0.925469251	-0.778239905	-0.131224992	-0.236782502	0.222737551
0.033322984	5.88460007	0.041600873	0.082634157	0.282115869	0.013175741	1.888500383	3.958096089	3.402725836	0.05082725	2.119760629	0.001612063	1.104515977	-0.252067373	-0.490540324	-0.247607982	-0.12448964	-0.023730738	1.191609298	-0.030758987	-0.635749481	0.1334206	0.817886935	0.649062969
0.435996311	36.81326786	0.077161253	0.000525545	0.440806045	0.006200349	0.001386943	3.348199974	0.005221896	0.041028653	1.272237108	0.003498315	-0.414627066	0.164138775	0.390179828	-0.487139319	0.136032172	-0.09164375	-1.697182733	-0.462287285	0.657157294	-0.296221839	-0.143986002	-0.387836212
3.367800398	15.74860176	0.099499194	0.015985086	0.75857392	0.734547568	1.535218366	2.215955344	0.380169539	0.08188162	2.896145511	0.014676038	-0.452524904	-0.334171749	0.560923086	-0.125550695	0.013096506	-0.166231806	1.225756886	-1.064115474	1.091823742	0.365159325	0.315217364	-0.124144354
1.586058715	15.48331128	0.792021366	0.125743949	1.049990312	0.003681457	1.2098543	2.171858759	0.000969463	0.046856971	2.842749769	0.00090375	-0.480143084	-0.333831476	-0.16845233	-0.252354254	-0.27619462	0.08835674	1.431270195	-0.374919126	-0.830485865	-0.403781392	0.719569818	-0.05407983
3.977858972	15.48979497	0.38892592	0.031497933	3.837628367	0.060647161	0.052993826	3.785422843	0.068779268	0.065917191	1.149097994	0.006721323	-0.510560861	-0.472052083	0.046769321	0.125571533	0.239389526	-0.135159686	0.945686951	-1.107776572	1.378168046	-0.307873723	-0.602884636	0.415748942
0.425401149	61.81569228	0.30063936	0.138145365	2.963960473	0.06258477	0.939220592	3.237731372	0.203880824	0.04121638	0.504174739	0.020099737	-0.400213126	-0.023373199	0.335901845	-0.186752604	0.004526105	-0.038752495	0.469124794	-0.436121378	0.495064201	-0.057382984	-0.794889514	-0.359275886
0.380017228	12.87478537	1.763171677	0.043630758	0.437318349	0.113543887	0.003315481	3.374554891	0.169264372	0.005854427	30.23496499	0.117626262	-0.369232135	-0.193502459	-0.551491952	-0.042366012	-0.260486266	-0.234979415	0.556238673	-1.33514737	1.460917005	0.14818865	4.60638376	1.0686365
99.39646719	62.11670905	7.492053619	0.015518244	0.397403604	0.124588258	0.437367919	6.08416094	0.110466106	0.01050692	0.874791359	0.005018358	1.792751701	0.651308769	-0.261231912	0.090377194	-0.128816208	-0.168431804	0.483546739	0.24792	0.797114529	-0.310288603	-0.608309883	-0.509202993
1.819968277	11.85022301	0.743809739	0.012063843	0.242201124	1.891106375	0.029982639	5.645228784	0.001618297	0.065053618	13.29623913	0.02796339	-0.076949229	-0.480414979	-0.291972173	0.152289729	-0.281751059	0.037521948	1.834474739	0.503996187	0.829122205	0.400169226	0.276497238	-0.021084394
4.453734713	45.63030229	0.059166361	0.066931939	0.210424336	0.020732416	0.532678295	1.988009076	0.001321192	0.235012653	4.593348546	0.006485697	-0.775161226	0.072480905	0.299180367	-0.346228846	-0.223431951	-0.131672958	1.407676482	-0.042539355	-0.363085999	1.279700297	1.227752885	-0.344335465
16.02636465	13.30625588	0.163724276	0.007090468	1.239488471	0.041852354	2.176431322	1.664972496	1.342204908	14.0558224	2.376126743	0.001634692	-0.315585678	-0.678670484	0.697670692	0.309072888	-0.094561787	-0.218326951	0.198704407	-0.850880641	-0.182691479	3.772093381	0.506189885	-0.33661721
0.102855356	14.31649282	0.736635055	0.287412706	0.753342376	0.005037783	26.02718624	3.737220349	0.156391327	0.402303141	5.205748539	0.067395541	0.610415346	-0.681787475	-0.43535343	0.062665668	-0.21725235	-0.077429729	0.021841662	-0.523679213	2.392634317	2.060196228	2.32668815	-0.107174662
0.434763376	6.497479132	0.427769128	0.000683867	0.284053478	0.081767099	2.690557101	1.13210987	0.00093528	0.059275664	0.817557448	0.172421425	-0.055225794	-0.593785087	-0.513305005	-0.180347412	-0.292334376	-0.147223632	-0.488460193	-0.354118033	0.959974621	-0.310915706	-0.374801189	-0.171872867
5.06207654	8.753017546	6.973908238	0.029918776	4.26932765	0.009881806	2.245825852	3.594380885	0.008211245	0.016508467	8.279443659	0.043594231	-0.568341715	-0.622945857	-0.670155089	-0.080521499	0.207737843	-0.015137027	-0.13213835	-0.250906745	2.371868472	0.233648053	0.56693832	-0.550292501
3.215138653	7.257737646	0.793021649	0.060552949	1.624491378	0.453788026	0.023319682	0.282575395	2.282359913	0.085627647	0.813396783	0.003993213	-0.024558586	-0.529155069	-0.67907295	0.22509065	0.024229815	-0.20583937	-0.524637439	-0.845346469	-0.853885618	-0.416175413	0.77610094	0.605689931
0.354206086	6.681443542	0.384595839	0.011930928	0.286184848	0.033714396	2.10279396	2.89323042	0.180811044	0.5705038	0.388995005	0.003943528	-0.11302377	-0.679034942	-0.021200355	-0.106632875	-0.245845359	-0.118921646	-0.229181934	-0.847171878	0.714372618	0.088479538	-0.366574906	-0.578353934
0.459798892	9.347561737	0.129082537	0.227778609	1.276884325	1.263127301	36.97664779	0.591608911	0.001035026	0.116958615	1.318241459	0.000480053	3.397211021	0.731803947	-0.18228674	-0.218666259	-0.200399783	-0.075166619	0.18519431	0.611595623	-0.977569117	0.089416586	-0.82582187	-0.822757454
0.218965191	63.76479703	0.205709434	0.104560733	0.732997481	0.016663437	1.451591068	2.492459776	0.004843639	1.087512886	7.940701363	0.348088145	2.529343469	0.01483505	0.425947906	-0.020729566	-0.16446416	-0.099883996	-0.921504009	0.334998562	2.263907434	0.14028481	-0.339430819	-0.419464475
0.591323211	8.492661224	1.874424578	0.002458693	1.156365046	0.011044371	8.263371413	14.52213963	0.752727287	2.902845698	0.778838093	0.00580566	-0.12143125	-0.61573834	-0.63968159	0.449449826	-0.166190189	-0.133523635	0.320582095	0.596791708	0.11235165	1.372199267	-0.778062179	0.490598382
7.676128781	8.12466749	0.170333024	0.100658412	0.613834528	0.001937609	0.220784797	1.07716915	3.681549249	2.771394512	12.45159245	0.021095573	-0.762181008	-0.610410918	-0.266463428	-0.239106541	-0.070631183	-0.015293464	2.514817876	0.575113269	-0.747142852	1.32634428	2.065749108	0.346690351
0.003830596	8.567603343	0.016070593	0.162202791	0.484208487	0.423561325	0.00125662	7.288502203	0.004008974	2.798773495	10.65910427	0.008850518	0.578283029	-0.707979541	0.731420919	-0.17005974	-0.187214618	-0.218434802	-1.696014802	-0.962730054	1.628868072	0.701387927	1.553031736	1.830170399
3.754764215	13.24288131	1.399921439	0.079950907	0.63146677	0.266421236	2.971486604	2.624574593	2.592759103	0.036712709	0.144173929	0.064017504	-0.420291491	0.619063982	2.009561139	-0.259768988	-0.276500438	-0.27669477	1.394678616	-0.20061544	-1.245088113	-0.062143119	-0.598646739	0.278657623
10.60263424	4.176384637	1.761953705	0.011915498	1.490602596	0.15946522	0.006854263	3.03737629	0.024404201	0.041905989	4.572214251	0.005965923	3.640749217	-0.623231924	-0.694289574	0.075565622	-0.04695814	-0.188938945	0.201407483	-0.088767863	1.477060607	-0.163769392	-0.509950964	0.132516935
6.689383011	7.903321343	0.648440177	0.047318065	4.233094362	0.379771362	0.137663623	11.20183797	8.290903043	0.228323967	0.38967921	0.003624262	-0.658957436	-0.426059305	0.041711792	0.105511201	0.357658829	-0.190992436	-0.004950155	-0.64261796	-0.448295841	-0.293697854	-0.556596653	-0.367092687
4.329796058	10.89525946	0.446452408	0.006740504	0.167796939	0.004456501	0.023232415	47.66100029	6.030912673	0.103346398	0.776669879	0.107004382	-0.010730235	-0.055006411	0.109778736	0.111125307	-0.125959737	-0.069190261	-1.248567652	0.882485174	-0.183457718	-0.274318223	-0.526391688	0.046740414
0.102884027	9.392324799	5.119266068	0.100453215	2.639023445	0.05173416	10.71825648	30.59721657	3.90487871	2.856268092	4.341662434	0.593272368	0.548804789	1.161215925	-0.641147818	-0.023565857	0.071812194	-0.220495789	-0.516501725	-0.07829941	-0.837382874	2.814759199	-0.054651552	-0.280664206
2.29478973	8.368555498	3.117294698	0.727133796	42.21720597	2.509397404	0.051087465	6.091853133	1.704945782	4.986719971	0.402658396	0.006834581	1.53090297	-0.139672834	-0.294576089	2.149810652	3.127320347	0.023312675	0.13871762	-1.016673225	-0.057788217	1.12505776	-0.541246654	0.095449939
1.451481734	24.16899933	3.707085258	0.091115498	83.9004069	0.001356326	0.003033162	2.906288083	0.004682756	2.903209169	0.678174342	0.007244694	-0.583686289	0.061112854	-0.658193035	-0.526542073	3.095320299	0.007065478	0.7772396	0.042359237	-1.202595785	0.049355259	-0.863152708	-0.409551877
3.055707791	5.08186045	0.643807595	0.073590284	0.432086805	0.006587871	2.904848709	1.016320707	0.002814082	7.122286122	11.43417177	0.01192445	-0.655994046	-0.411214799	-0.381637061	-0.279040903	-0.145015256	-0.095864034	0.013219453	0.459786071	1.488989308	2.214258198	0.76381646	-0.386169848
0.033590486	265.5935189	6.573939218	0.113541349	1.013369502	0.1119938	0.315876063	3.661973991	0.086306513	0.646100963	8.283030413	0.082539074	3.316342076	2.345587312	0.037844578	0.256409492	-0.124799885	-0.244173578	1.277149044	-0.58089903	1.184272102	1.317969024	0.173692212	-0.084708109
0.226571601	101.3778322	0.171615833	0.814746582	2.455531874	0.147064522	0.365003394	0.811918367	0.254789475	5.067073893	4.80409789	0.018545145	-0.348788564	0.500685172	0.360310416	1.750855016	-0.012993012	-0.257860555	1.009045754	0.43335693	0.66180567	1.663191544	0.048776107	0.59270945
0.281606974	6.171646889	1.065539255	0.975864853	2.14008913	0.127494672	0.028521479	6.550909206	1.921141881	1.103918112	4.297792652	0.013595007	1.040971777	-0.795437416	-0.107850776	5.873793739	-0.130408086	-0.175591942	1.702294014	-0.447562747	-0.396283493	0.662887638	-0.19033982	0.396921078
0.367653935	31.41312853	0.798911982	0.010046779	1.224568882	0.00639411	6.372021146	1.420360062	0.625604077	0.061378323	4.419504566	0.004157008	-0.092381583	-0.408421801	-0.599171291	0.413026114	-0.185179397	-0.093781578	0.068615031	0.535710497	1.106105584	-0.151828133	-0.025776989	0.52529939
2.248754815	23.80151787	0.211425228	0.038885528	0.21333075	0.777368727	0.037068069	13.45691249	0.194337082	0.046623362	2.710439806	0.047235601	0.174983648	2.507563349	0.07664699	-0.251092209	-0.223166173	-0.142994302	0.96746625	-0.575085971	0.558415729	-0.0572825	-0.781830836	-0.03344178
0.962050983	8.03958	0.68350472	0.412484924	5.737647743	1.828134083	0.021783597	0.238597671	1.144258436	0.09058433	9.291550809	0.018267063	0.196592294	-0.377026362	-0.675120155	2.35886726	0.454597373	-0.129139577	1.56383539	0.207918014	-0.012386213	-0.259578391	-0.118716046	0.001742152
0.067818726	10.58372132	1.462110206	0.027229852	0.598139895	0.738035264	0.784879772	0.890511575	1.339645849	0.018352072	2.453524564	0.094587102	0.352557832	0.101178413	-0.51226983	-0.147012638	-0.121186188	-0.184127236	-0.52015587	0.443076629	0.12107788	0.081087268	-0.292178467	-0.53282271
1.327253357	3.68008297	0.349823233	0.114540723	1.83627204	0.152489828	0.013133425	4.185799274	1.913717487	0.44966452	2.408806405	0.033348106	-0.763078188	-0.398552782	0.374432098	0.014060944	-0.066058563	-0.180157867	2.661997791	-0.217284408	-0.93091264	-0.048045141	-0.3882236	0.090362128
1.785524876	6.806987633	0.041567058	0.079776747	1.401860105	0.652586708	15.99899526	10.96609339	1.775365102	0.185977279	7.535952335	0.071061545	-0.400630186	-0.662322594	-0.492811355	0.200227657	-0.19252213	-0.083357584	0.948141675	-1.553097069	-0.072156534	-0.146366254	-0.037754256	-0.090706206
0.045130611	4.272290211	0.020911892	0.073271568	0.168378221	0.20906801	0.625825884	7.025434484	4.187803417	1.283076022	4.08569943	0.047560984	1.480671137	-0.069060503	1.27972313	0.610045302	-0.189149543	-0.283713654	0.074070437	-0.954175683	-0.484672261	0.195386984	-0.528833444	0.484913868
0.083482926	7.704611583	0.407979342	0.303150511	0.157140089	2.607052897	0.244899177	25.17830814	0.001083397	0.209115132	2.203622937	0.063373569	-0.017483676	-0.462275756	-0.054875358	-0.244952155	-0.190447777	-0.086273216	1.264769912	1.152604181	0.718612866	-0.16866587	-0.452365046	0.052481701
0.14873986	4.341490394	9.715561577	0.091774114	4.570238326	0.090098818	2.791804638	6.865235899	0.001388409	0.039182504	8.061144167	0.068860526	0.671838546	-0.882138786	-0.782004241	-0.11557947	0.276531009	-0.189034322	0.411825056	-0.061597142	1.340126954	-0.207397122	0.555012153	-0.383068192
0.210119901	6.947866698	7.007635246	0.151470827	2.458632048	0.081185817	0.010759525	5.741307548	0.427113816	2.270651904	5.838654306	0.001596577	-0.298900894	-0.455096216	-0.381495053	0.292591154	0.025536737	-0.244814152	-0.514211604	1.230385636	0.153495194	1.247636593	-0.062216629	0.637334508
0.041078587	8.039835061	2.036529774	0.020264376	1.412904476	0.006587871	0.011455955	8.647462677	1.810861718	0.011229314	1.354552871	0.002791835	0.492172329	0.199517504	-0.318461316	0.499210814	-0.028725014	0.065607373	0.492699693	-0.814659485	-0.897345484	-0.22561168	-0.558365615	0.515258315
2.291316226	7.046902702	3.083982538	0.191128254	1.14435187	0.145126913	0.938314849	6.360480285	2.22342147	2.718242213	18.530923	0.174595854	-0.784903825	-0.804657305	-0.65695088	-0.282519965	0.137180891	-0.199119004	1.1751663	0.225186168	-0.135195962	1.75462977	0.267970256	-0.012014118
0.634059903	11.67923406	1.463014782	0.390922065	0.315248983	0.022863786	0.050424492	0.836676495	0.138698971	0.068415314	3.873517736	0.01419054	-0.292513511	0.229586613	-0.40140762	0.764866652	-0.027632312	0.138867455	2.243688923	0.267692795	1.07970016	1.337980967	-0.896295027	0.955645011
5.300439459	15.9472654	0.334733425	0.035555875	0.621778725	0.000968804	22.90646173	4.325014322	0.570475609	1.317600483	2.12092752	0.003312755	-0.051456317	0.93649136	-0.50059849	0.297514727	-0.252985725	0.027925277	1.527264936	-0.391448803	-0.781833723	1.556906267	-0.447168021	0.919080024
227.6363394	12.47678892	2.383311886	0.026903837	3.893431506	1.035458245	0.248083894	11.97456188	0.020565652	0.154795859	7.00330071	0.020057766	5.088958173	-0.508315464	-0.338614858	0.13033166	0.116397906	-0.103500147	0.717007418	-0.429153383	1.24715707	1.27272324	-0.405658032	0.114918458
5.690593453	147.5593084	0.035837332	0.124963975	1.971129626	0.060840922	0.21946914	1.240253524	6.551437713	1.010328989	1.606381896	0.008529242	0.327369602	0.20734657	0.738269949	-0.113314185	0.174690124	-0.171235291	0.361279491	-0.215847839	-1.312968947	1.115579291	-0.449204431	1.064428846
0.68382456	12.23166875	1.374357794	0.710833131	11.67467545	0.128463476	0.062754532	7.842858213	0.169975935	0.234572314	3.607311849	0.021331943	-0.417139481	0.566978376	-0.416961534	1.041231582	0.786522801	-0.167077543	1.562924395	-0.414870363	0.123632004	0.846293542	-0.463807258	0.343002486
8.755952773	7.517002811	0.336913624	0.038612876	0.236000775	1.05386553	0.263836094	6.746671052	0.003553123	0.025925695	2.686893592	0.009142687	0.79241614	-0.536505292	0.568192751	1.25190173	-0.179066942	-0.212215741	-0.009446217	-0.25472066	-0.589938982	-0.129475318	0.152150972	0.929712958
0.157905117	23.06533482	10.15362126	0.028136541	1.567913195	0.126138345	0.090170552	1.741944589	0.002551694	0.112573495	1.007465542	0.13856438	0.421935974	0.770063456	-0.57189758	-0.058907977	0.10933519	-0.273588278	1.946879599	-0.598083349	-0.648570517	-0.081394821	-0.601932318	-0.134884569
0.507750844	18.42638668	1.14172717	0.110069231	0.274365433	0.019763612	0.005901695	1.756281686	0.001309641	0.104275371	2.731048794	0.004462174	-0.398921243	-0.530737332	-0.168607886	-0.423046699	-0.25389621	-0.124815921	-1.465078013	-0.474086771	-0.318420455	-0.255060886	-0.763228136	-0.253718632
3.321601505	8.633668382	4.432641274	0.233962811	7.495252858	0.003875218	1.234652568	9.563530942	4.916762674	0.044859899	17.1974269	0.001430462	-0.592357611	-0.059092228	-0.500680672	0.284004509	0.622208376	0.078097653	0.836264438	0.124617873	-0.646926661	-0.093013563	2.418555943	-0.498819409
2.841459892	13.84154226	0.515356496	0.063088658	0.849835303	0.021701221	0.064969485	1.846312053	0.130950454	0.253486208	3.886283827	0.033066816	-0.229404206	0.009976735	-0.084568757	0.040945697	-0.241422794	0.006734434	2.231446729	-0.022007271	3.110006414	-0.116771427	0.354189095	-0.276956225
0.019034077	18.58389077	1.663525058	0.236693945	0.286184848	0.340631661	0.11156099	7.611274009	2.975244469	0.08071704	0.268401993	0.025731887	0.198052179	-0.277996618	-0.302699768	0.083574958	-0.098911244	-0.252991657	2.574459653	-0.951205703	-0.205977259	-0.219253991	-0.250861337	1.075478742
3.800791279	94.38195065	0.564834007	0.066402454	0.918426661	0.218562294	0.07630672	2.561834715	3.413829672	6.475787643	2.347734285	0.006795644	-0.807822998	0.032277925	-0.476003881	-0.35324414	-0.075087409	-0.308563534	-0.606958981	-1.196011301	-0.710110367	2.752226126	0.308575391	-0.462524524
2.312575907	7.872933468	2.164181205	0.243899828	0.231931796	0.416973455	0.393781807	1.124840244	0.041808672	0.164932073	2.711186337	0.020622451	-0.748073382	-0.55796545	-0.575960079	0.064954496	-0.154203398	-0.008932324	1.094418901	0.471914104	2.512542563	-0.15313091	-0.26306089	-0.512933431
0.391471987	11.92422933	5.405419607	0.045620177	2.343150552	2.830846735	5.524682928	4.043040274	0.078681239	0.187477911	0.861506914	0.00108367	0.182471293	-0.494852446	-0.983788544	0.051830489	0.213176888	-0.078155913	-0.709390593	-0.667571697	0.810818719	0.08820464	-0.540204115	0.166511393
0.158252737	5.371665407	0.157322055	0.018994869	6.717884131	0.000193761	0.54992961	2.184175627	0.545166363	1.069621133	6.564931907	0.003696846	-0.690980659	-0.24536029	-0.167760821	0.105759223	0.482633958	0.126144831	-1.241054691	-0.062716822	0.066400952	1.648456083	0.28103112	0.174965543
1.34394926	14.30385407	2.092848223	0.062614077	0.753923658	0.160627785	0.000667857	3.445056728	0.139132005	16.36285545	542.2853266	0.018988473	-0.57693343	-0.517202172	-0.479995591	-0.267208307	-0.170403657	-0.16715224	-1.27042738	-0.679548361	2.29091542	3.217409469	5.881436733	-0.42136344
0.350272406	23.26382353	1.00395378	0.026587157	1.400116257	0.067816315	0.527244378	1.27953762	0.056796336	0.111938134	1.726012526	0.06215763	0.468583967	-0.004099528	-0.294830693	0.434466576	-0.036841033	-0.177309271	0.444294715	0.311791062	1.06407796	-0.439280598	-0.201818641	-0.521067132
0.003157569	18.03664389	0.877538701	0.124516013	1.725440806	0.00426274	0.003551262	7.111535136	0.554465274	0.044582353	827.4366197	0.028169375	-0.328199174	0.341899436	-0.243234022	-0.011833952	0.239721102	-0.066227631	-1.659786085	-0.564192831	0.777461589	-0.24590074	5.714191379	-0.027938441
0.432388615	11.63218999	2.423278493	0.186709606	8.074597946	0.556481302	1.778031466	8.973990555	6.118939899	0.067198257	822.0973251	0.028596744	0.178224572	-0.46858685	-0.505413658	-0.21754807	0.650091729	-0.151921426	-0.032089897	-0.120450732	-0.290023897	0.193518608	5.974782452	0.03481632
0.506071445	17.30186472	1.045655679	0.069609502	1.660530905	0.09474908	0.047694355	2.486822903	5.661361528	2.464207835	716.0350351	0.002750016	0.702686404	-0.422448463	-0.251890766	-0.223706583	0.076413262	-0.213154849	0.669640449	0.115673669	-0.337125349	2.117115607	5.554751415	-0.275199825
3.565292557	19.79782943	0.365404302	0.124788665	2.961829103	0.000581283	0.035568563	3.670233613	0.022747151	0.006688254	353.2697404	0.1229207	-0.449523785	-0.169475473	0.056764632	-0.205416412	-0.002910467	0.059303964	1.022039187	-0.747917603	-0.192860611	0.020327921	5.132608342	-0.177959974
1.245557593	112.3665161	0.474662632	0.011432032	0.417942259	0.08835497	0.04060503	3.306270339	0.010959261	0.379018474	311.9769812	0.049025982	-0.110938405	0.531571003	-0.678538584	0.47482525	0.502673943	-0.194091615	0.889587884	-0.603469598	-0.960075333	0.602065821	3.832346493	-0.055036199
1.377235367	14.00268044	0.02461883	0.354131013	0.841503585	0.014144546	0.036506361	5.114746853	7.96677171054336e-05	0.155257652	122.7646621	0.015318312	0.563194957	0.369111311	1.475916848	3.15879798	0.042485591	-0.074943089	2.169349316	-0.892570164	-1.410018432	1.013958681	3.000313494	0.773657364
0.252945787	28.73909097	0.207603356	0.110156824	0.884712265	0.009881806	0.139945263	28.62936517	0.008884583	0.306846038	116.6686605	0.022325024	0.46276735	1.257780875	-0.24061983	2.040814503	-0.178812238	-0.06907984	0.570857834	-0.181627875	-0.215304349	1.45908634	3.294857489	-0.34595783
1.110449618	10.69799632	0.023168552	0.145137408	1.822902538	0.10986243	0.344624694	6.594270554	0.00739675	0.406054521	453.0713511	0.24074638	-0.203677535	-0.47300636	-0.512656958	-0.074697285	1.211699231	-0.236622323	0.558482853	0.102585752	2.129051056	1.786930682	5.049135355	-0.304258196
0.394159823	7.661730668	2.508040197	1.152702021	4.53884906	0.273396629	3.129320692	0.701580612	1.691822005	0.053537131	6.511211168	0.024705786	0.504904672	-0.107727806	-0.466118004	1.615029387	0.523155643	-0.210186859	0.240292035	-0.267717222	-1.134599794	1.423248179	0.817172061	-0.435658552
7.107031402	15.92779805	0.285193998	0.072426355	0.291610153	1.00871924	0.070477957	6.645088596	0.011908954	0.516928426	68.98506657	0.055340711	-0.553369025	1.001155728	-0.295438791	-0.151209741	-0.134036923	-0.137637214	0.645310581	-0.329385948	1.017633883	0.156728674	3.08754832	0.021945174
1.471036824	3.306265983	0.040059374	0.190575924	0.904475877	0.279984499	0.079222197	2.96072888	0.0001286	0.007870277	0.875168926	0.01186372	-0.164544299	-0.003665627	0.189231905	0.103488678	-0.199039602	-0.256322731	1.828392004	-0.823187597	-0.949252583	0.028922695	0.013985738	0.053271751
2.949874015	9.922025683	0.589073807	0.001366866	0.490796357	1.023445069	0.015070374	1.162140394	2.32350402	0.117789689	96.31883911	0.006273138	-0.342537699	0.456172715	-0.13499916	-0.198890306	-0.22477699	-0.21068069	0.567878534	0.206812181	1.577774403	-0.173304179	5.443121428	0.219204955
0.842796281	34.53002398	0.541899458	0.132688594	0.341212943	0.004844022	0.121492518	4.412380098	0.000646897	0.005494498	2.5141529	0.001959095	-0.028696237	-0.354944371	0.572970095	-0.154765401	-0.234654236	-0.074782535	0.385426091	1.834461432	0.045857772	0.012104213	-0.186517345	-0.031735528
1.219181271	6.909014829	0.364662189	0.042828791	1.052315443	0.360976555	0.065137433	0.205850196	1.56441688	0.205100651	3.902766041	0.253012196	-0.074083277	-0.857116389	0.370773135	-0.101896774	0.016732252	-0.273539257	0.259961567	-0.624410961	-0.333422965	1.166845756	-0.27836029	-0.389716434
0.200296648	34.28401967	3.044721179	0.018667142	0.806626623	0.591939547	1.354773126	2.680136175	1.547962832	0.275499485	1.20706362	0.029274639	-0.147906552	0.55944324	-0.217411203	-0.279637675	0.263548148	-0.126258151	0.786854452	-0.237406873	-0.82756589	0.983401347	-0.535162034	0.89340815
0.131580206	10.84622198	7.755377692	0.06095187	0.364851773	0.004456501	0.003405499	12.51837746	0.035081945	2.286465226	1.401777659	0.007589162	-0.19644157	-0.640415902	-0.632171173	-0.27236521	-0.079350259	-0.069190261	-2.259001379	-0.308197137	1.12306936	1.332756685	-0.198675178	-0.372727398
1.577332805	41.4632129	0.008911707	0.064909615	0.599302461	0.037395854	0.000435948	3.210143481	1.26556514	24.01098438	0.641992379	0.03011715	-0.565625628	-0.241931526	-0.967337671	0.48729947	-0.076211779	-0.185246507	-0.740342695	0.558813627	-0.487349842	2.661263231	-0.784152944	0.482908051
0.506182234	13.63595126	0.340284562	0.098569508	0.403797714	0.000775044	0.678843228	3.437584755	0.010509916	0.058568154	0.272936756	0.135563213	0.198260916	-0.25538743	-0.412508526	-0.148125913	-0.112746819	0.041667776	0.670597251	-0.411957449	0.748942026	-0.182287396	-0.48774267	-0.637751435
1.221272597	9.165040935	0.517776929	0.103006984	0.484208487	0.009688045	1.120477984	3.888410586	2.410121623	0.073875736	1.058884211	0.003305496	0.073007548	-0.164601479	0.385623727	0.032793614	-0.120499329	-0.123641164	-0.23436121	1.070817831	-0.249048444	0.028644217	-0.521385139	-0.438910292
0.640888902	7.844862659	1.095208992	0.053084037	0.665181166	0.123619454	1.187153546	1.261314309	0.56871183	0.235431223	0.454751893	0.002337034	-0.029861858	-0.736272357	-0.178036576	2.443671684	-0.26552137	-0.24271975	1.133158522	-0.901041318	-0.468539704	0.656148448	-0.367742796	-0.482168331
7.866932789	47.08544784	3.641154734	0.049251935	5.458050765	0.234450688	0.421083273	29.12673441	0.005428809	0.448628762	9.185652558	0.001431712	-0.662756252	-0.12301504	-0.596314193	-0.386775895	0.46208224	-0.270796497	0.997503391	-0.057935109	2.308670006	1.333030291	1.35068005	-0.475963498
0.392400747	32.68259483	0.413763496	0.022843665	0.259445844	0.001937609	8.633921041	1.668082421	0.130667955	0.031114668	51.56249595	0.06954502	0.289157845	0.34297877	0.054943121	0.152016448	-0.123512138	-0.015293464	0.5123938	0.438245652	-0.521935475	-0.170100568	2.58408988	-0.343267039
1.694113067	20.71039378	4.806820579	0.016404532	0.220499903	0.006200349	0.006184485	2.281944044	1.185578264	2.088622132	143.644749	0.007443932	-0.708981479	-0.090357736	-0.588118389	0.02813518	-0.20359399	-0.09164375	0.714181382	-0.877275805	-0.613329635	1.568098337	4.057201174	-0.163808748
1.999684567	9.43872568	1.566591176	0.183888036	0.646192598	0.093392753	0.006328111	26.60175272	4.441091319	0.868304379	0.416739839	0.006170404	0.330902016	-0.544706709	-0.483995456	-0.019113458	0.059567922	-0.202135607	1.80093046	0.792929431	-0.233039637	-0.356792696	-0.376979252	-0.145613149
27.62212333	6.36244504	0.319904999	0.344982137	1.298973067	0.104243364	0.024627477	5.99014405	0.00066231	3.313970918	94.23291614	0.00556828	4.573204709	-0.639370321	-0.231812848	-0.06832967	0.281162148	-0.179950764	0.152729495	0.231536575	0.627892881	3.700189037	3.333084983	0.266777244
0.195727446	10.28173647	0.833649261	0.378198279	5.645417555	0.152877349	0.043680674	5.807930725	2.784181256	0.191483875	1.604736679	0.172131781	0.065260955	-0.064744426	-0.262878072	-0.332975866	1.358282638	-0.191904002	-0.203103725	-0.349882916	-0.521675793	0.467358411	0.187704915	-0.34366107
0.625216492	17.95406072	0.442640173	0.007065258	0.391009494	0.012206937	2.884048323	12.12597197	2.026810023	1.318346157	2.55378169	0.224800074	-0.381617986	-0.544900946	-0.082243569	0.013587749	-0.059364715	-0.141258834	-0.597137187	0.826168839	-0.31716202	1.859394167	-0.587731872	-0.328822999
6.288662227	3.99280011	0.311987158	0.053621104	0.933733773	0.000193761	0.022606664	12.10330304	0.00699673	0.137459966	0.597633631	0.005266852	-0.783097558	-0.765673579	0.096936323	0.50978747	-0.114578398	0.126144831	-0.864885872	0.678769294	-0.410868607	-0.330801026	-0.388719448	0.312573525
5.542327796	130.1404593	1.045225839	0.005359665	2.436930827	0.002906413	0.004398786	4.103820727	1.704932507	0.361236969	0.742548208	0.020432085	0.048398793	2.504045219	-0.126064973	0.400860644	-0.072750704	0.300764867	-1.467905136	-1.735036193	-1.038832889	1.019186494	0.335988344	-0.195352088
0.416906611	29.41711485	5.999728626	0.012355016	0.163340438	0.001550087	0.544094718	3.660405387	0.006635831	0.050270665	1.957399758	0.000663614	-0.327793761	-0.251950474	-0.264416822	0.129382218	-0.229079559	-0.001270695	-0.170238762	-0.934302911	1.27709268	0.124240677	0.327491445	-0.429335933
0.660482804	50.45672768	0.696850768	0.048477928	2.518891688	0.059678357	0.02263936	3.566853719	0.002650887	1.17035003	3.089684707	0.009000668	0.464757591	-0.49772092	-0.595105472	-0.178830284	0.194070694	-0.221069922	0.540787724	-0.85988335	0.731993082	1.037291347	0.576894222	0.651525191
2.415388167	6.814072107	0.566223103	0.150674041	0.535167603	0.08409223	0.107561101	3.016915439	1.208094558	0.041020513	0.813866391	0.010016529	-0.203665736	-0.459249191	0.089271986	-0.379320737	-0.254738012	-0.275294609	1.093432004	0.002815905	0.738923405	-0.321407393	0.524512763	-0.256496077
1.649767411	4.436966466	0.22930059	0.156474829	0.832590583	0.227862817	0.304530932	1.517439418	0.019816956	1.655932001	0.521548468	0.003795924	1.006377004	-0.498129284	-0.121685348	-0.205025578	-0.202640511	-0.205129195	1.503687702	0.255927063	1.394200657	2.124710498	-0.378226829	-0.068120932
0.004638599	144.2828321	1.498922397	0.025530734	0.373377252	0.267002519	0.570285535	1.532284601	3.416307514	2.028348799	10.76647964	0.005336479	1.598572813	1.068648629	-0.163545146	0.266160692	-0.210348864	-0.226217207	3.735592641	-0.356963045	-0.587780809	-0.187213869	0.374683191	0.290535555
0.956061398	6.786017601	1.373969587	0.159846298	1.364658012	0.520829297	0.437905298	1.695735882	0.003257635	0.037315594	6.258014574	0.013563156	-0.119061909	-0.557443834	-0.440232984	0.41401807	-0.094070527	-0.175298017	0.878046141	-0.274313743	-0.343103701	0.043906604	1.621035601	0.716253574
0.997532028	8.881971591	0.213866924	0.053274989	0.589614416	0.076729316	0.312283661	1.227312935	1.716692183	0.054362496	1.641544938	0.004217868	0.141662967	-0.046968998	0.289124967	-0.426903416	-0.147064797	-0.199835565	-0.710028643	0.001736984	2.084909535	0.206507644	1.649090525	-0.115536897
4.913290829	6.132554237	0.922405352	0.116266364	0.716527805	0.197054834	22.88120419	0.90992034	0.009847928	0.016699413	5.479593226	0.014733335	-0.339053949	-0.723251738	-0.006392413	-0.258953863	-0.239385746	-0.335141392	1.876648142	-0.011305943	0.996408156	-0.082446446	1.120874409	0.264795155
0.230129924	19.10720255	0.051398805	0.133387364	0.290835109	1.261770975	0.009106936	3.876147954	0.016574235	0.196580109	4.719323964	0.076901422	0.238786358	-0.778961786	0.483847091	-0.18770843	-0.229507688	-0.091523771	0.468957487	-0.344506103	1.32556643	0.450362663	-0.368517	0.186771681
0.06114091	9.307065014	1.040185198	0.093963165	0.677581864	0.185816702	0.350923976	0.3823312	1.809011072	0.127827542	17.79203034	0.00081277	0.806916897	-0.339177912	-0.049931004	-0.251254797	0.200271818	-0.279107398	0.740421487	0.146368753	0.116578619	0.438805066	1.595607979	-0.182997342
2.402262086	13.26212657	0.006550294	0.02804937	0.250726603	0.246270103	0.022916088	2.54234552	0.031572119	1.315627266	8.877776324	0.055807549	-0.507570681	-0.012187605	0.655004458	0.177738464	-0.219802716	-0.237182808	2.279299491	-0.157250199	1.340874442	1.739558175	0.305099745	-0.161110783
3.588134618	6.386233934	1.569865529	0.026984119	1.013757024	0.323968223	0.630219048	0.796917757	0.013928162	0.414981895	0.439966341	0.0035683	1.225731747	-0.454997753	-0.252977678	-0.286688249	-0.11259144	-0.232402573	0.637295216	-0.321951066	-1.747746581	0.681432352	-0.609397873	0.107323107
1.997020686	13.13007434	0.273554275	0.004764482	0.958341407	0.003100174	0.001229472	1.726216272	0.003694939	0.040812888	0.595852684	0.050594005	0.056778278	-0.097081198	0.361802058	-0.498111181	-0.18156375	-0.045331227	-1.523939537	-0.401737806	1.0723105	-0.034061291	0.406957758	0.389168056
0.388172442	8.055091576	0.469095334	0.004416782	0.848478977	0.001550087	4.459408307	1.29054977	0.185574164	0.896798719	2.371701161	0.050539947	0.107689784	-0.653321671	0.331027227	0.215200982	-0.24174819	-0.001270695	-0.499804206	-0.344748313	1.710003432	1.384718836	0.935232248	-0.0104966
0.18266736	17.10859889	0.470304274	0.05342486	0.647548925	1.133307499	0.019127583	9.215101524	0.016164816	3.141370053	1.409662154	0.006452663	1.3013091	0.27449657	-0.267883082	0.052791249	-0.206255838	-0.15467337	1.885873714	-0.194389022	1.536518567	2.968125925	-0.585816338	-0.433699015
2.087075406	17.30963307	0.166117723	0.040394384	6.793257121	0.001743848	0.003861255	1.706672525	3.838577668	0.17777533	0.718992368	0.001232348	0.17865794	0.377293476	-0.434906707	-0.110472698	1.184153963	-0.00865679	-1.422020417	0.711935755	-0.129090416	0.358155332	-0.522820767	0.322721466
1.223377089	7.991358397	0.910392614	0.060011656	0.747529549	0.061809727	0.020574256	0.909445741	0.066245271	1.688005647	8.973098832	0.017568674	0.690951475	-0.328004296	-0.156716715	0.170664055	-0.234890194	-0.229189204	-0.043325528	-0.232385241	1.889551383	2.443806461	-0.015343445	-0.079369451
0.829838852	3.231623325	1.259539949	0.027189133	0.837240845	0.072660337	0.788879772	2.515270933	1.995084606	0.028212981	17.42247935	0.150967338	-0.352732169	-0.412288128	-0.330263828	0.095766622	0.383282841	-0.153452025	0.1320214	-1.050628026	-0.52822056	-0.201971253	0.200793516	-0.277092776
0.619592461	11.03911699	0.167988557	0.00397599	2.189885681	0.632048053	7.943217624	17.87156458	4.646205621	0.262369455	4.242894373	0.074132331	0.081427631	-0.549600049	0.089652985	0.300342236	0.006891812	-0.269889086	0.486126226	0.741496206	-0.904971713	0.051874717	0.416373576	-0.064479272
3.703177288	17.04734618	0.084181819	0.212157057	3.870567719	0.000581283	7.373834742	7.46826804	0.277289695	0.238704925	1.512997722	0.06075691	-0.512455478	-0.524617068	0.281911593	-0.06089383	0.046420223	0.059303964	0.469560938	-0.068235729	0.53964065	0.2350482	-0.297933837	-0.147344577
0.070622209	21.4493716	0.226954842	0.144125603	2.42026739	0.679519473	0.546302883	8.750853522	0.066115932	0.006427949	0.897588435	0.005675476	0.985326483	-0.485298194	-0.281249812	-0.290652118	-0.01841682	-0.187889859	0.308269699	1.021698631	0.076025987	-0.148261019	-0.656540042	0.327517867
[truncated: 480,404 more rows]
