# Supplementary material for: Gene-expression memory-based prediction of cell lineages from scRNA-seq datasets
Source: Nat Commun. 2024 Mar 29;15:2744. doi: 10.1038/s41467-024-47158-y (PMC10980719; doi:10.1038/s41467-024-47158-y)
Supplement: Supplementary file 11 — Source Data [file 41467_2024_47158_MOESM11_ESM.zip › Source Data files/Source Data file 3e.csv]

Row.names	p_val.x	avg_log2FC.x	pct.1.x	pct.2.x	p_val_adj.x	p_val.y	avg_log2FC.y	pct.1.y	pct.2.y	p_val_adj.y	name	rankx	ranky
A1BG	0.026971702	-0.15660286	0.931	0.909	1	0.061592682	-0.242969979	0.956	1	1	NA	351	857
A2M	3.89669088952129e-08	-0.625026889	0.154	0.515	0.001306872	0.327089125	-1.918533587	0.172	0.333	1	A2M	14	5
AAAS	NA	NA	NA	NA	NA	0.063190514	0.159108553	0.604	0	1	NA	NA	3589
AACS	0.000738262	0.116611488	0.711	0.424	1	0.094173759	0.195512805	0.74	0.333	1	NA	1029	4125
AAMDC	NA	NA	NA	NA	NA	0.600517484	0.102213322	0.971	1	1	NA	NA	2434
AAMP	NA	NA	NA	NA	NA	0.402936581	-0.111484802	0.982	1	1	NA	NA	2071
AARS	0.005491311	0.169705119	0.931	0.697	1	0.359342043	0.219685814	0.919	1	1	NA	1704	4423
AARSD1	NA	NA	NA	NA	NA	0.047467956	-0.123723061	0.469	1	1	NA	NA	1897
AASDH	NA	NA	NA	NA	NA	0.215859804	0.139570992	0.766	0.333	1	NA	NA	3265
AASDHPPT	0.018569593	0.129892302	0.914	0.788	1	NA	NA	NA	NA	NA	NA	1245	NA
AATF	0.026885669	0.105036668	0.874	0.667	1	0.339923194	0.164004526	0.853	0.667	1	NA	807	3667
ABCA2	NA	NA	NA	NA	NA	0.058393116	-0.131724252	0.286	0.667	1	NA	NA	1791
ABCA5	NA	NA	NA	NA	NA	0.202965491	-0.135482467	0.502	0.667	1	NA	NA	1752
ABCB5	NA	NA	NA	NA	NA	1.11784931838616e-08	-0.222511359	0.081	1	0.000374904	NA	NA	959
ABCC1	NA	NA	NA	NA	NA	0.123162562	0.109762867	0.48	0	1	NA	NA	2625
ABCC11	NA	NA	NA	NA	NA	5.75110696599285e-08	-0.109289939	0.007	0.333	0.001928806	NA	NA	2135
ABCE1	NA	NA	NA	NA	NA	0.185598404	0.312599702	0.96	1	1	NA	NA	5170
ABCF1	0.033149336	0.107927959	0.957	0.848	1	NA	NA	NA	NA	NA	NA	867	NA
ABCF3	NA	NA	NA	NA	NA	0.174731731	0.132335922	0.667	0.333	1	NA	NA	3106
ABCG2	NA	NA	NA	NA	NA	0.173362824	0.101725381	0.407	0	1	NA	NA	2422
ABHD10	NA	NA	NA	NA	NA	0.237589228	0.135884609	0.747	0.333	1	NA	NA	3183
ABHD11	NA	NA	NA	NA	NA	0.276879997	0.116272736	0.733	0.333	1	NA	NA	2769
ABHD14A	NA	NA	NA	NA	NA	0.089197079	-0.303015221	0.817	1	1	NA	NA	589
ABHD14B	0.016622229	0.151125793	0.926	0.758	1	0.117833505	-0.275742251	0.93	1	1	NA	1513	699
ABHD17A	NA	NA	NA	NA	NA	0.449408539	0.133960958	0.963	1	1	NA	NA	3149
ABHD17C	0.00072329	0.268106621	0.883	0.636	1	0.318608316	0.150837639	0.883	0.333	1	NA	2140	3464
ABHD2	0.011510294	0.143299502	0.874	0.576	1	0.03590157	0.361854308	0.857	0.333	1	NA	1413	5427
ABHD4	NA	NA	NA	NA	NA	0.011513006	-0.15472179	0.355	1	1	NA	NA	1526
ABHD6	NA	NA	NA	NA	NA	0.18708959	0.122978665	0.67	0.333	1	NA	NA	2911
ABI1	NA	NA	NA	NA	NA	0.061846867	0.153486281	0.608	0	1	NA	NA	3500
ABI2	NA	NA	NA	NA	NA	0.605584748	-0.104791259	0.967	1	1	NA	NA	2276
ABLIM3	NA	NA	NA	NA	NA	0.823430198	-0.118938249	0.392	0.333	1	NA	NA	1964
ABRACL	NA	NA	NA	NA	NA	0.378669765	0.164054419	0.912	0.667	1	NA	NA	3668
ABRAXAS1	0.00042471	0.160147432	0.866	0.545	1	NA	NA	NA	NA	NA	NA	1612	NA
ABRAXAS2	NA	NA	NA	NA	NA	0.022451332	0.244103317	0.762	0	1	NA	NA	4672
AC004148.2	3.16177508240676e-05	0.151869922	0.614	0.242	1	0.202243544	0.155969236	0.612	0.333	1	NA	1524	3547
AC004704.1	NA	NA	NA	NA	NA	0.005711932	-0.234013263	0.147	0.667	1	NA	NA	891
AC004803.1	NA	NA	NA	NA	NA	0.59695073	-0.113403073	0.286	0.333	1	NA	NA	2036
AC004951.1	0.043523526	0.112831132	0.857	0.606	1	0.129912429	0.25469878	0.875	0.333	1	NA	956	4748
AC005261.1	NA	NA	NA	NA	NA	0.256929565	0.137717774	0.608	0.333	1	NA	NA	3222
AC005280.2	6.5347113458133e-05	0.125291367	0.466	0.091	1	0.139350232	0.134997647	0.454	0	1	NA	1173	3166
AC005476.2	NA	NA	NA	NA	NA	2.97122159521627e-06	-0.108704295	0.011	0.333	0.09964883	NA	NA	2154
AC005786.2	NA	NA	NA	NA	NA	3.5236658459359e-06	-0.108121651	0.011	0.333	0.118176705	NA	NA	2175
AC006058.1	NA	NA	NA	NA	NA	0.689011157	-0.14972996	0.33	0.333	1	NA	NA	1586
AC006064.4	0.000290943	0.112460511	0.606	0.212	1	0.07024034	0.202543772	0.586	0	1	NA	950	4222
AC006160.1	NA	NA	NA	NA	NA	2.33521161117737e-11	-0.109765781	0.004	0.333	7.83183270156667e-07	NA	NA	2115
AC006329.1	NA	NA	NA	NA	NA	0.019729044	-0.103057765	0.179	0.667	1	NA	NA	2305
AC006333.2	NA	NA	NA	NA	NA	0.020531485	-0.162777041	0.52	1	1	NA	NA	1447
AC006504.5	NA	NA	NA	NA	NA	0.120965766	0.114270616	0.484	0	1	NA	NA	2723
AC007040.2	NA	NA	NA	NA	NA	0.03010621	-0.12747917	0.227	0.667	1	NA	NA	1841
AC007126.1	NA	NA	NA	NA	NA	2.33521161117737e-11	-0.10998127	0.004	0.333	7.83183270156667e-07	NA	NA	2106
AC007285.1	NA	NA	NA	NA	NA	2.97122159521627e-06	-0.109208684	0.011	0.333	0.09964883	NA	NA	2140
AC007388.1	NA	NA	NA	NA	NA	0.212068953	-0.128001253	0.498	0.667	1	NA	NA	1832
AC008014.1	NA	NA	NA	NA	NA	0.014812675	-0.102057598	0.044	0.333	1	NA	NA	2327
AC008124.1	NA	NA	NA	NA	NA	0.120977119	-0.11501638	0.359	0.667	1	NA	NA	2014
AC008267.5	NA	NA	NA	NA	NA	0.335939291	-0.211770405	0.615	0.667	1	NA	NA	1028
AC008966.1	NA	NA	NA	NA	NA	0.0986142	-0.119822804	0.33	0.667	1	NA	NA	1949
AC009118.3	NA	NA	NA	NA	NA	0.006853226	-0.111071015	0.143	0.667	1	NA	NA	2077
AC009275.1	0.283394082	-0.103133153	0.689	0.545	1	NA	NA	NA	NA	NA	NA	661	NA
AC009403.1	NA	NA	NA	NA	NA	0.504729576	-0.29640687	0.747	1	1	NA	NA	613
AC009501.1	0.000296099	0.468859801	0.623	0.424	1	0.065943527	0.813781578	0.597	0	1	NA	2312	6114
AC009779.2	NA	NA	NA	NA	NA	0.981270798	-0.102396108	0.487	0.333	1	NA	NA	2319
AC009948.1	NA	NA	NA	NA	NA	0.295396621	0.137170811	0.663	0.333	1	NA	NA	3212
AC010163.1	NA	NA	NA	NA	NA	2.01109486172436e-21	-0.110347335	0	0.333	6.74480994725117e-17	NA	NA	2095.5
AC010642.2	0.009207382	-0.179234895	0.851	0.818	1	0.351512618	-0.109809288	0.883	1	1	NA	291	2112
AC010834.2	NA	NA	NA	NA	NA	0.010083843	-0.106704473	0.04	0.333	1	NA	NA	2220
AC011611.4	NA	NA	NA	NA	NA	0.055449211	0.215050773	0.626	0	1	NA	NA	4371
AC015813.1	NA	NA	NA	NA	NA	0.059339861	-0.226427828	0.304	0.667	1	NA	NA	927
AC015813.2	NA	NA	NA	NA	NA	5.8358420222713e-08	-0.156963757	0.037	0.667	0.001957225	NA	NA	1505
AC016575.1	NA	NA	NA	NA	NA	0.037801961	-0.100771245	0.059	0.333	1	NA	NA	2352
AC016831.1	0.023254315	0.172555876	0.854	0.636	1	0.080532335	0.354714867	0.868	0.667	1	NA	1739	5409
AC016831.5	0.000281068	0.333205219	0.951	0.909	1	0.787847749	0.218863643	0.96	1	1	NA	2230	4411
AC016831.7	0.325355911	0.102669548	0.9	0.758	1	0.732406592	0.136313009	0.916	1	1	NA	753	3193
AC018529.2	NA	NA	NA	NA	NA	0.096757615	0.148499117	0.527	0	1	NA	NA	3428
AC020916.1	NA	NA	NA	NA	NA	0.10578594	0.273270247	0.773	0.333	1	NA	NA	4913
AC022092.1	NA	NA	NA	NA	NA	0.001358877	-0.104822602	0.026	0.333	1	NA	NA	2273
AC022382.1	NA	NA	NA	NA	NA	2.01109486172436e-21	-0.110347335	0	0.333	6.74480994725117e-17	NA	NA	2095.5
AC025164.1	NA	NA	NA	NA	NA	0.248106783	-0.113471462	0.454	0.667	1	NA	NA	2033
AC025262.1	NA	NA	NA	NA	NA	2.33521161117737e-11	-0.109426743	0.004	0.333	7.83183270156667e-07	NA	NA	2124
AC027644.3	NA	NA	NA	NA	NA	0.715449736	-0.126033496	0.832	0.667	1	NA	NA	1863
AC044802.2	NA	NA	NA	NA	NA	0.71116035	-0.236818585	0.341	0.333	1	NA	NA	880
AC053503.2	NA	NA	NA	NA	NA	0.000571346	-0.105305568	0.022	0.333	1	NA	NA	2259
AC053503.5	NA	NA	NA	NA	NA	0.004645318	-0.10383931	0.033	0.333	1	NA	NA	2293
AC058791.1	0.054404582	0.143341299	0.897	0.727	1	0.080168108	0.506008531	0.916	0.667	1	NA	1416	5836
AC062029.1	NA	NA	NA	NA	NA	0.044939441	-0.101654761	0.062	0.333	1	NA	NA	2333
AC064807.4	NA	NA	NA	NA	NA	0.004329256	-0.104802886	0.033	0.333	1	NA	NA	2274
AC068888.1	NA	NA	NA	NA	NA	0.000658064	-0.190592466	0.245	1	1	NA	NA	1187
AC073111.5	NA	NA	NA	NA	NA	0.073725462	-0.357647741	0.396	0.667	1	NA	NA	441
AC073195.1	NA	NA	NA	NA	NA	0.149781854	-0.193187207	0.106	0.333	1	NA	NA	1163
AC073352.1	NA	NA	NA	NA	NA	0.001358877	-0.10512894	0.026	0.333	1	NA	NA	2264
AC073365.1	NA	NA	NA	NA	NA	0.666532078	-0.243296311	0.319	0.333	1	NA	NA	856
AC073610.3	NA	NA	NA	NA	NA	5.75110696599285e-08	-0.109332615	0.007	0.333	0.001928806	NA	NA	2130
AC074327.1	NA	NA	NA	NA	NA	0.006853565	-0.253755995	0.037	0.333	1	NA	NA	793
AC078846.1	NA	NA	NA	NA	NA	0.091547723	-0.102851112	0.505	1	1	NA	NA	2309
AC079922.2	NA	NA	NA	NA	NA	0.108028513	-0.114099964	0.333	0.667	1	NA	NA	2027
AC083798.2	NA	NA	NA	NA	NA	0.506986494	-0.168203073	0.245	0.333	1	NA	NA	1389
AC087477.2	NA	NA	NA	NA	NA	0.043154222	-0.101466577	0.062	0.333	1	NA	NA	2338
AC090114.2	NA	NA	NA	NA	NA	0.310088113	0.104736459	0.575	0.333	1	NA	NA	2497
AC090204.1	0.039650883	-0.147456933	0.931	0.848	1	NA	NA	NA	NA	NA	NA	392	NA
AC090673.1	NA	NA	NA	NA	NA	0.157005776	0.108796355	0.429	0	1	NA	NA	2604
AC090952.2	NA	NA	NA	NA	NA	5.75110696599285e-08	-0.109321586	0.007	0.333	0.001928806	NA	NA	2132
AC091271.1	NA	NA	NA	NA	NA	0.285681358	-0.106336475	0.454	0.667	1	NA	NA	2231
AC092040.1	NA	NA	NA	NA	NA	0.108373014	0.13801671	0.505	0	1	NA	NA	3232
AC092069.1	NA	NA	NA	NA	NA	0.193943093	0.115165015	0.381	0	1	NA	NA	2741
AC092164.1	NA	NA	NA	NA	NA	0.01864223	-0.102901792	0.048	0.333	1	NA	NA	2307
AC092338.2	NA	NA	NA	NA	NA	0.066477817	-0.100032492	0.073	0.333	1	NA	NA	2370
AC092683.1	0.297169551	-0.122262681	0.503	0.545	1	NA	NA	NA	NA	NA	NA	517	NA
AC093525.4	NA	NA	NA	NA	NA	0.01962697	-0.149168613	0.205	0.667	1	NA	NA	1594
AC097478.1	NA	NA	NA	NA	NA	0.002481552	-0.106333762	0.029	0.333	1	NA	NA	2232
AC097478.3	NA	NA	NA	NA	NA	2.01109486172436e-21	-0.110347335	0	0.333	6.74480994725117e-17	NA	NA	2095.5
AC098828.2	NA	NA	NA	NA	NA	5.75110696599285e-08	-0.109424471	0.007	0.333	0.001928806	NA	NA	2125
AC098850.3	NA	NA	NA	NA	NA	0.036256448	-0.164979847	0.264	0.667	1	NA	NA	1418
AC100810.1	0.04399267	0.169892194	0.991	0.879	1	NA	NA	NA	NA	NA	NA	1707	NA
AC104109.2	NA	NA	NA	NA	NA	3.24411736820706e-05	-0.108157351	0.015	0.333	1	NA	NA	2171
AC105285.1	NA	NA	NA	NA	NA	0.336610557	-0.181936521	0.176	0.333	1	NA	NA	1256
AC106869.1	NA	NA	NA	NA	NA	2.33521161117737e-11	-0.109935086	0.004	0.333	7.83183270156667e-07	NA	NA	2107
AC106881.1	NA	NA	NA	NA	NA	5.75110696599285e-08	-0.162088264	0.007	0.333	0.001928806	NA	NA	1453
AC108482.1	NA	NA	NA	NA	NA	2.01109486172436e-21	-0.110347335	0	0.333	6.74480994725117e-17	NA	NA	2095.5
AC108488.1	NA	NA	NA	NA	NA	0.018553976	-0.147417567	0.201	0.667	1	NA	NA	1612
AC110769.2	NA	NA	NA	NA	NA	0.124049954	-0.282917777	0.333	0.667	1	NA	NA	677
AC112484.1	NA	NA	NA	NA	NA	2.33521161117737e-11	-0.10975649	0.004	0.333	7.83183270156667e-07	NA	NA	2116
AC112484.3	NA	NA	NA	NA	NA	0.010083843	-0.104891945	0.04	0.333	1	NA	NA	2269
AC113418.1	NA	NA	NA	NA	NA	0.002682611	-0.206089191	0.029	0.333	1	NA	NA	1070
AC114760.2	NA	NA	NA	NA	NA	0.184920732	0.114216798	0.392	0	1	NA	NA	2720
AC116913.1	NA	NA	NA	NA	NA	0.30789057	-0.181744923	0.165	0.333	1	NA	NA	1259
AC117395.1	NA	NA	NA	NA	NA	2.33521161117737e-11	-0.109921598	0.004	0.333	7.83183270156667e-07	NA	NA	2108
AC124016.1	NA	NA	NA	NA	NA	6.74788322953553e-07	-0.217735317	0.114	1	0.022631051	NA	NA	988
AC124947.1	NA	NA	NA	NA	NA	3.24411736820706e-05	-0.1073901	0.015	0.333	1	NA	NA	2200
AC127070.2	NA	NA	NA	NA	NA	0.00057597	-0.118996423	0.092	0.667	1	NA	NA	1962
AC127496.5	NA	NA	NA	NA	NA	0.007309214	-0.103404926	0.037	0.333	1	NA	NA	2301
AC133550.2	NA	NA	NA	NA	NA	0.004731132	-0.109431744	0.128	0.667	1	NA	NA	2122
AC133961.1	NA	NA	NA	NA	NA	5.75110696599285e-08	-0.109358626	0.007	0.333	0.001928806	NA	NA	2128
AC137767.1	NA	NA	NA	NA	NA	0.005851557	-0.245129939	0.473	1	1	NA	NA	841
AC138932.5	NA	NA	NA	NA	NA	0.001245407	-0.159725125	0.026	0.333	1	NA	NA	1474
AC139718.1	NA	NA	NA	NA	NA	0.219382998	-0.189016387	0.132	0.333	1	NA	NA	1201
AC147651.4	NA	NA	NA	NA	NA	0.583618198	-0.161703141	0.67	0.667	1	NA	NA	1457
AC231981.1	NA	NA	NA	NA	NA	0.004428507	-0.232271174	0.136	0.667	1	NA	NA	900
AC233280.1	NA	NA	NA	NA	NA	0.000603643	-0.148024434	0.099	0.667	1	NA	NA	1602
AC239800.3	NA	NA	NA	NA	NA	0.07807769	-0.187584291	0.359	0.667	1	NA	NA	1210
AC243830.2	NA	NA	NA	NA	NA	3.24411736820706e-05	-0.108072332	0.015	0.333	1	NA	NA	2178
AC243965.1	NA	NA	NA	NA	NA	0.032600751	-0.100906466	0.055	0.333	1	NA	NA	2346
AC245060.5	NA	NA	NA	NA	NA	0.145227073	-0.29052287	0.454	0.667	1	NA	NA	637
AC245140.2	NA	NA	NA	NA	NA	0.374152569	-0.126992891	0.19	0.333	1	NA	NA	1852
AC245595.1	NA	NA	NA	NA	NA	0.4399423	-0.193494012	0.846	1	1	NA	NA	1160
ACAA2	NA	NA	NA	NA	NA	0.729720609	0.109629299	0.945	0.667	1	NA	NA	2624
ACACA	NA	NA	NA	NA	NA	0.345254166	-0.179370676	0.773	0.667	1	NA	NA	1282
ACAD10	NA	NA	NA	NA	NA	0.077861054	0.150956224	0.568	0	1	NA	NA	3467
ACAD9	NA	NA	NA	NA	NA	0.121780015	0.207609242	0.813	0.333	1	NA	NA	4275
ACADM	NA	NA	NA	NA	NA	0.662554608	-0.119571828	0.96	1	1	NA	NA	1953
ACADSB	NA	NA	NA	NA	NA	0.144241767	0.105313816	0.447	0	1	NA	NA	2515
ACADVL	0.013959279	0.209261157	0.983	0.818	1	0.164788876	0.28986043	0.971	1	1	NA	1965	5027
ACAP3	NA	NA	NA	NA	NA	0.205350004	0.1507599	0.714	0.333	1	NA	NA	3462
ACAT1	0.01888162	0.14301992	0.909	0.727	1	0.036737616	0.408108262	0.897	0.333	1	NA	1403	5589
ACAT2	NA	NA	NA	NA	NA	0.112811664	0.492771543	0.941	0.667	1	NA	NA	5815
ACBD6	NA	NA	NA	NA	NA	0.103266747	0.251551584	0.952	1	1	NA	NA	4723
ACCS	NA	NA	NA	NA	NA	0.019377656	-0.105366457	0.187	0.667	1	NA	NA	2256
ACD	NA	NA	NA	NA	NA	0.01435472	0.347901128	0.821	0	1	NA	NA	5375
ACIN1	NA	NA	NA	NA	NA	0.390754933	0.188780804	0.952	1	1	NA	NA	4046
ACLY	0.001638689	0.174053328	0.897	0.636	1	0.398614142	0.140060465	0.897	1	1	NA	1752	3279
ACO1	0.080304275	0.103404349	0.863	0.727	1	NA	NA	NA	NA	NA	NA	771	NA
ACO2	NA	NA	NA	NA	NA	0.363274387	0.175135198	0.96	1	1	NA	NA	3856
ACOT7	NA	NA	NA	NA	NA	0.531654833	0.147928924	0.967	1	1	NA	NA	3416
ACOT8	NA	NA	NA	NA	NA	0.15182144	-0.215449001	0.919	1	1	NA	NA	1005
ACOT9	NA	NA	NA	NA	NA	0.34500157	0.142126647	0.828	0.667	1	NA	NA	3313
ACOX1	NA	NA	NA	NA	NA	0.564497352	-0.110718913	0.824	0.667	1	NA	NA	2085
ACP1	NA	NA	NA	NA	NA	0.27530019	-0.17237244	0.996	1	1	NA	NA	1344
ACP2	NA	NA	NA	NA	NA	0.22984558	0.144198667	0.711	0.333	1	NA	NA	3352
ACP5	NA	NA	NA	NA	NA	0.322580734	0.17366122	0.956	0.667	1	NA	NA	3822
ACP6	NA	NA	NA	NA	NA	0.001444708	-0.118803228	0.11	0.667	1	NA	NA	1966
ACSF3	0.000177117	0.112699495	0.617	0.242	1	NA	NA	NA	NA	NA	NA	953	NA
ACSL3	0.178193639	0.129578118	0.986	0.939	1	0.057665382	-0.357865919	0.989	1	1	NA	1237	439
ACSL4	0.132091657	0.217479027	0.971	0.97	1	0.095810671	0.568426133	0.974	1	1	NA	2002	5944
ACSM3	NA	NA	NA	NA	NA	0.179491746	-0.287010074	0.117	0.333	1	NA	NA	652
ACSS1	NA	NA	NA	NA	NA	0.031454674	-0.179459787	0.568	1	1	NA	NA	1281
ACSS2	NA	NA	NA	NA	NA	0.213264618	-0.199434701	0.883	1	1	NA	NA	1114
ACTB	0.02803929	0.214538427	1	1	1	0.01606936	1.069232483	1	1	1	NA	1986	6171
ACTG1	0.247201873	0.16466264	1	1	1	0.78785425	-0.632758879	1	1	1	NA	1659	125
ACTL6A	0.001245866	0.137323778	0.894	0.636	1	0.180418121	-0.260437734	0.875	1	1	NA	1328	755
ACTN1	NA	NA	NA	NA	NA	0.007770359	1.032052336	1	1	1	NA	NA	6163
ACTN4	NA	NA	NA	NA	NA	0.132195094	0.485821255	0.978	1	1	NA	NA	5800
ACTR1A	NA	NA	NA	NA	NA	0.147797119	0.211594851	0.96	1	1	NA	NA	4326
ACTR1B	NA	NA	NA	NA	NA	0.388331584	0.160185193	0.879	0.667	1	NA	NA	3611
ACTR2	0.056276994	0.146407329	0.989	0.97	1	0.053938959	0.564320537	0.985	1	1	NA	1467	5939
ACTR3	0.006245387	0.228699469	1	0.939	1	0.423698539	0.276322973	1	1	1	NA	2035	4938
ACVR1	0.000189615	0.184055112	0.846	0.545	1	NA	NA	NA	NA	NA	NA	1822	NA
ACVR1C	NA	NA	NA	NA	NA	0.431567712	0.131569965	0.498	0.333	1	NA	NA	3092
ACYP1	NA	NA	NA	NA	NA	0.067241971	-0.150763592	0.623	1	1	NA	NA	1576
ADAM10	NA	NA	NA	NA	NA	0.162000972	0.254784742	0.861	0.667	1	NA	NA	4749
ADAM20	NA	NA	NA	NA	NA	5.75110696599285e-08	-0.109323244	0.007	0.333	0.001928806	NA	NA	2131
ADAM9	NA	NA	NA	NA	NA	0.189659384	0.226868469	0.791	0.667	1	NA	NA	4505
ADAMTS1	0.762612677	0.170029208	0.531	0.455	1	0.156196314	-0.469681215	0.527	0.667	1	NA	1710	258
ADAMTS12	NA	NA	NA	NA	NA	0.318694667	0.128989659	0.648	0.333	1	NA	NA	3041
ADAMTS9	0.013496091	-0.169153928	0.214	0.364	1	0.044308186	-0.14273567	0.238	0.667	1	NA	315	1668
ADAMTSL5	NA	NA	NA	NA	NA	0.123162562	0.110004618	0.48	0	1	NA	NA	2630
ADAR	0.032890457	0.190739728	0.98	0.97	1	0.344412729	0.241440163	0.982	1	1	NA	1867	4649
ADARB1	NA	NA	NA	NA	NA	0.149520226	-0.156022585	0.429	0.667	1	NA	NA	1516
ADCK2	NA	NA	NA	NA	NA	0.293402026	0.121801673	0.582	0.333	1	NA	NA	2884
ADCK5	NA	NA	NA	NA	NA	0.085542315	-0.116959484	0.619	1	1	NA	NA	1988
ADCY3	NA	NA	NA	NA	NA	0.188921722	-0.206361283	0.593	0.667	1	NA	NA	1064
ADCY6	NA	NA	NA	NA	NA	0.125387887	0.113482231	0.476	0	1	NA	NA	2706
ADCY9	NA	NA	NA	NA	NA	0.151807364	0.100969075	0.436	0	1	NA	NA	2404
ADD1	NA	NA	NA	NA	NA	0.150861569	0.254320734	0.952	0.667	1	NA	NA	4740
ADD3	NA	NA	NA	NA	NA	0.28467483	0.236512352	0.89	0.667	1	NA	NA	4599
ADGRA2	NA	NA	NA	NA	NA	0.176202483	0.10771384	0.403	0	1	NA	NA	2574
ADGRA3	NA	NA	NA	NA	NA	0.245903253	-0.200424754	0.557	0.667	1	NA	NA	1108
ADGRE5	NA	NA	NA	NA	NA	0.328576374	0.187952749	0.832	0.667	1	NA	NA	4031
ADGRG1	0.000649432	-0.331375544	0.529	0.667	1	0.002691961	-1.012380418	0.575	1	1	NA	83	34
ADH5	NA	NA	NA	NA	NA	0.18081195	0.337896195	0.963	0.667	1	NA	NA	5320
ADI1	0.04793173	0.163133447	0.986	0.939	1	0.262699778	0.334471858	0.982	1	1	NA	1644	5301
ADIPOR1	0.067506229	-0.153000715	0.986	0.939	1	NA	NA	NA	NA	NA	NA	368	NA
ADIPOR2	0.02180409	0.13144084	0.923	0.788	1	NA	NA	NA	NA	NA	NA	1256	NA
ADK	NA	NA	NA	NA	NA	0.040049204	0.355711344	0.875	0.333	1	NA	NA	5411
ADM	0.230148938	0.18851812	0.966	0.909	1	0.489597557	0.424768318	0.96	1	1	NA	1851	5633
ADPGK	NA	NA	NA	NA	NA	0.150388927	0.172865077	0.81	0.333	1	NA	NA	3810
ADPRHL2	NA	NA	NA	NA	NA	0.298898994	0.140225427	0.835	0.667	1	NA	NA	3282
ADRM1	0.00047485	0.338609745	0.994	0.848	1	0.319059315	0.296672027	0.982	1	1	NA	2234	5069
ADSL	NA	NA	NA	NA	NA	0.036506346	0.267275657	0.692	0	1	NA	NA	4850
ADSS	NA	NA	NA	NA	NA	0.782261474	0.117918138	0.974	1	1	NA	NA	2802
ADTRP	0.001053664	0.100285434	0.306	0.03	1	NA	NA	NA	NA	NA	NA	700	NA
AEBP1	0.028036239	-0.198102512	0.969	0.939	1	NA	NA	NA	NA	NA	NA	240	NA
AEN	NA	NA	NA	NA	NA	0.189546469	-0.104634114	0.469	0.667	1	NA	NA	2279
AES	0.011764431	-0.187504646	0.994	1	1	0.080897749	0.438427741	1	1	1	NA	265	5672
AF117829.1	NA	NA	NA	NA	NA	0.657750951	-0.145293829	0.311	0.333	1	NA	NA	1637
AF121898.1	NA	NA	NA	NA	NA	2.97122159521627e-06	-0.109266854	0.011	0.333	0.09964883	NA	NA	2137
AFDN	0.009511585	-0.164096579	0.894	0.879	1	NA	NA	NA	NA	NA	NA	329	NA
AFF3	NA	NA	NA	NA	NA	0.050090755	-0.129270506	0.234	0.667	1	NA	NA	1820
AFMID	NA	NA	NA	NA	NA	0.219529678	-0.231993162	0.63	0.667	1	NA	NA	904
AFTPH	0.000984347	0.134275612	0.84	0.515	1	NA	NA	NA	NA	NA	NA	1292	NA
AGAP1	NA	NA	NA	NA	NA	0.215293698	0.180672163	0.784	0.667	1	NA	NA	3938
AGAP3	0.000888706	-0.214774025	0.963	0.939	1	NA	NA	NA	NA	NA	NA	208	NA
AGBL5	NA	NA	NA	NA	NA	0.348915391	-0.145034588	0.63	0.667	1	NA	NA	1642
AGFG2	0.327567388	-0.106753188	0.643	0.455	1	0.048450669	0.238090771	0.648	0	1	NA	628	4613
AGGF1	NA	NA	NA	NA	NA	0.065057686	0.216277835	0.769	0.333	1	NA	NA	4388
AGK	NA	NA	NA	NA	NA	0.064556001	0.155746983	0.601	0	1	NA	NA	3541
AGO2	NA	NA	NA	NA	NA	0.344134422	0.1950489	0.897	0.667	1	NA	NA	4119
AGO3	NA	NA	NA	NA	NA	0.039565072	0.265961165	0.813	0.333	1	NA	NA	4841
AGPAT2	NA	NA	NA	NA	NA	0.153694264	-0.3018592	0.883	1	1	NA	NA	593
AGPAT4	NA	NA	NA	NA	NA	0.048919905	-0.157690993	0.282	0.667	1	NA	NA	1497
AGPAT5	0.106754535	0.104063014	0.88	0.758	1	NA	NA	NA	NA	NA	NA	788	NA
AGRN	0.224434455	-0.111042869	0.783	0.727	1	0.142192894	0.206022281	0.806	0.333	1	NA	591	4259
AGTRAP	NA	NA	NA	NA	NA	0.301718486	0.222375744	0.989	1	1	NA	NA	4465
AHCTF1	NA	NA	NA	NA	NA	0.178371576	0.303581905	0.927	0.667	1	NA	NA	5119
AHCY	NA	NA	NA	NA	NA	0.119611865	-0.216712971	1	1	1	NA	NA	998
AHCYL1	0.008051515	0.187921113	0.991	0.97	1	0.035564072	0.478762844	0.985	1	1	NA	1847	5787
AHDC1	0.130211043	-0.1080444	0.683	0.667	1	0.679339481	-0.138480558	0.692	0.667	1	NA	611	1709
AHI1	0.207260573	-0.105250437	0.923	0.879	1	0.244503996	-0.313546093	0.938	1	1	NA	645	562
AHNAK	NA	NA	NA	NA	NA	0.503426201	0.249286794	1	1	1	NA	NA	4707
AHR	0.042407436	0.202044358	0.809	0.727	1	0.561966575	0.19955575	0.821	0.667	1	NA	1937	4182
AICDA	NA	NA	NA	NA	NA	2.33521161117737e-11	-0.10989375	0.004	0.333	7.83183270156667e-07	NA	NA	2109
AIDA	NA	NA	NA	NA	NA	0.086723802	0.361441097	0.945	0.667	1	NA	NA	5425
AIF1L	NA	NA	NA	NA	NA	0.000207963	-0.195434506	0.209	1	1	NA	NA	1148
AIFM2	NA	NA	NA	NA	NA	0.19620861	0.22784591	0.806	0.333	1	NA	NA	4518
AIG1	NA	NA	NA	NA	NA	0.051767955	0.293256633	0.853	0.667	1	NA	NA	5050
AIMP1	NA	NA	NA	NA	NA	0.19546303	-0.245622029	0.978	1	1	NA	NA	838
AIMP2	NA	NA	NA	NA	NA	0.354140799	0.142511559	0.817	0.667	1	NA	NA	3322
AIP	0.106055947	0.124789929	0.954	0.939	1	NA	NA	NA	NA	NA	NA	1163	NA
AK2	NA	NA	NA	NA	NA	0.24751981	-0.169951403	0.993	1	1	NA	NA	1373
AK3	NA	NA	NA	NA	NA	0.192651595	0.229423059	0.89	0.667	1	NA	NA	4539
AK4	0.011642758	-0.34952217	0.586	0.667	1	0.057793943	-0.320250159	0.59	1	1	NA	70	543
AK5	0.083118774	-0.372069483	0.794	0.727	1	0.991266506	-1.538675921	0.813	0.667	1	AK5	54	8
AK6	NA	NA	NA	NA	NA	0.462506168	0.117493042	0.923	1	1	NA	NA	2793
AKAP10	0.003729387	0.105311205	0.8	0.545	1	NA	NA	NA	NA	NA	NA	815	NA
AKAP11	0.000741551	0.189969028	0.909	0.636	1	0.03613737	0.389617528	0.912	0.667	1	NA	1863	5521
AKAP12	0.006385619	-0.229918294	0.603	0.697	1	0.178580505	-0.886042277	0.637	0.667	1	NA	182	47
AKAP13	0.010521955	0.151216872	0.951	0.727	1	0.095774666	0.351381247	0.941	0.667	1	NA	1514	5396
AKAP17A	NA	NA	NA	NA	NA	0.150038722	0.146513851	0.696	0.333	1	NA	NA	3390
AKAP8	NA	NA	NA	NA	NA	0.055626479	0.227110896	0.799	0.333	1	NA	NA	4507
AKAP8L	NA	NA	NA	NA	NA	0.262477944	-0.231140398	0.901	1	1	NA	NA	908
AKAP9	NA	NA	NA	NA	NA	0.471513018	0.188003627	0.993	0.667	1	NA	NA	4032
AKIP1	NA	NA	NA	NA	NA	0.545202823	0.104405715	0.835	1	1	NA	NA	2488
AKIRIN1	NA	NA	NA	NA	NA	0.281736826	-0.194291784	0.96	1	1	NA	NA	1155
AKIRIN2	NA	NA	NA	NA	NA	0.057944962	0.160592009	0.619	0	1	NA	NA	3616
AKR1A1	NA	NA	NA	NA	NA	1	-0.759423044	0.993	0.667	1	NA	NA	75
AKR1B1	NA	NA	NA	NA	NA	0.005225381	2.63894266	1	1	1	AKR1B1	NA	6231
AKR1C3	NA	NA	NA	NA	NA	0.516253209	-0.143618629	0.231	0.333	1	NA	NA	1662
AKR7A2	0.026044919	0.15878093	0.986	0.848	1	0.224526518	0.265345777	0.985	1	1	NA	1603	4836
AKT1	NA	NA	NA	NA	NA	0.092073602	0.306231385	0.901	0.667	1	NA	NA	5133
AKT3	NA	NA	NA	NA	NA	0.641523912	0.119009567	0.927	0.667	1	NA	NA	2826
AL021368.2	NA	NA	NA	NA	NA	0.032422277	-0.125179124	0.454	1	1	NA	NA	1879
AL022157.1	NA	NA	NA	NA	NA	0.000162156	-0.107906816	0.018	0.333	1	NA	NA	2183
AL035078.1	0.000361614	0.175119587	0.594	0.242	1	0.073218731	0.2880247	0.579	0	1	NA	1762	5017
AL035413.1	NA	NA	NA	NA	NA	0.002331579	-0.140511828	0.121	0.667	1	NA	NA	1685
AL035446.1	NA	NA	NA	NA	NA	0.073218731	0.172416756	0.579	0	1	NA	NA	3804
AL035541.1	NA	NA	NA	NA	NA	0.000246634	-0.381284956	0.212	1	1	NA	NA	390
AL049597.2	NA	NA	NA	NA	NA	3.81978378109405e-05	-0.125580987	0.066	0.667	1	NA	NA	1872
AL050341.2	NA	NA	NA	NA	NA	0.095816987	-0.225452874	0.385	0.667	1	NA	NA	931
AL078612.2	NA	NA	NA	NA	NA	5.75110696599285e-08	-0.110754815	0.007	0.333	0.001928806	NA	NA	2084
AL118516.1	NA	NA	NA	NA	NA	0.450933445	-0.189396907	0.608	0.667	1	NA	NA	1196
AL133342.1	0.056897813	-0.117227742	0.483	0.576	1	NA	NA	NA	NA	NA	NA	549	NA
AL135925.1	NA	NA	NA	NA	NA	0.024987878	-0.137494766	0.194	0.667	1	NA	NA	1725
AL138724.1	NA	NA	NA	NA	NA	0.563055254	-0.182829396	0.267	0.333	1	NA	NA	1250
AL139246.5	NA	NA	NA	NA	NA	0.540377284	-0.238107059	0.26	0.333	1	NA	NA	873
AL161772.1	0.179286767	-0.105325484	0.403	0.455	1	0.146162184	-0.283633477	0.443	0.667	1	NA	643	673
AL162231.1	NA	NA	NA	NA	NA	0.085912852	-0.123567489	0.319	0.667	1	NA	NA	1901
AL162457.2	NA	NA	NA	NA	NA	0.000320197	-0.366777229	0.198	1	1	NA	NA	421
AL353622.1	NA	NA	NA	NA	NA	0.179491746	-0.145354148	0.117	0.333	1	NA	NA	1636
AL355338.1	NA	NA	NA	NA	NA	0.357780294	-0.516243964	0.663	0.667	1	NA	NA	215
AL355601.1	NA	NA	NA	NA	NA	0.010083843	-0.300856324	0.04	0.333	1	NA	NA	601
AL391095.1	NA	NA	NA	NA	NA	3.24411736820706e-05	-0.108451293	0.015	0.333	1	NA	NA	2162
AL391121.1	NA	NA	NA	NA	NA	0.022458377	-0.144396932	0.209	0.667	1	NA	NA	1650
AL392172.1	NA	NA	NA	NA	NA	0.607861664	-0.143674359	0.755	0.333	1	NA	NA	1660
AL441992.1	NA	NA	NA	NA	NA	0.065943527	0.15844392	0.597	0	1	NA	NA	3579
AL445524.1	NA	NA	NA	NA	NA	0.356649739	-0.147215889	0.63	0.667	1	NA	NA	1613
AL450998.2	NA	NA	NA	NA	NA	0.087181151	-0.1183423	0.315	0.667	1	NA	NA	1972
AL512422.1	NA	NA	NA	NA	NA	5.75110696599285e-08	-0.108953389	0.007	0.333	0.001928806	NA	NA	2147
AL591845.1	NA	NA	NA	NA	NA	0.007436344	-0.158322903	0.165	0.667	1	NA	NA	1490
AL606760.1	NA	NA	NA	NA	NA	0.179491746	-0.192598291	0.117	0.333	1	NA	NA	1169
ALAD	0.804111942	-0.106546355	0.609	0.545	1	NA	NA	NA	NA	NA	NA	632	NA
ALAS1	NA	NA	NA	NA	NA	0.150631387	-0.137352726	0.813	1	1	NA	NA	1728
ALCAM	0.071777812	-0.132099472	0.497	0.545	1	0.216366497	-0.51836144	0.491	0.667	1	NA	462	214
ALDH3A2	0.157091635	-0.108398334	0.88	0.909	1	NA	NA	NA	NA	NA	NA	608	NA
ALDH3B1	NA	NA	NA	NA	NA	0.136949494	0.102105814	0.458	0	1	NA	NA	2430
ALDH4A1	NA	NA	NA	NA	NA	0.080417814	-0.119638868	0.297	0.667	1	NA	NA	1951
ALDH6A1	0.000654917	0.10414833	0.554	0.182	1	0.081074728	0.171477342	0.56	0	1	NA	790	3789
ALDH7A1	0.000976261	0.214385863	0.966	0.879	1	0.22175863	0.23671455	0.971	1	1	NA	1984	4602
ALDH9A1	NA	NA	NA	NA	NA	0.055922909	0.289298927	0.864	0.667	1	NA	NA	5023
ALG1	NA	NA	NA	NA	NA	0.297384754	0.100159312	0.586	0.333	1	NA	NA	2374
ALG12	NA	NA	NA	NA	NA	0.008623238	-0.428561016	0.769	1	1	NA	NA	308
ALG14	NA	NA	NA	NA	NA	0.427572841	-0.159009543	0.535	0.667	1	NA	NA	1483
ALG2	NA	NA	NA	NA	NA	0.07708044	0.217721782	0.747	0.333	1	NA	NA	4401
ALG3	NA	NA	NA	NA	NA	0.407025834	-0.307277088	0.96	1	1	NA	NA	576
ALG5	NA	NA	NA	NA	NA	0.18785598	-0.150402111	0.905	1	1	NA	NA	1583
ALG6	NA	NA	NA	NA	NA	0.067511558	-0.148045844	0.341	0.667	1	NA	NA	1601
ALG8	0.004258174	0.181966934	0.943	0.848	1	0.351856586	0.17239467	0.949	1	1	NA	1810	3803
ALKBH4	NA	NA	NA	NA	NA	0.23043143	-0.151019877	0.777	1	1	NA	NA	1574
ALKBH5	NA	NA	NA	NA	NA	0.246025196	0.284885823	0.967	0.667	1	NA	NA	4996
ALKBH7	0.066766956	-0.144506911	0.974	0.939	1	0.017741222	-0.636452661	0.985	1	1	NA	409	121
ALKBH8	NA	NA	NA	NA	NA	0.311296977	-0.147010608	0.469	0.667	1	NA	NA	1614
ALMS1	NA	NA	NA	NA	NA	0.120965766	0.116707449	0.484	0	1	NA	NA	2780
ALOX5AP	NA	NA	NA	NA	NA	0.170555976	0.269976103	0.41	0	1	NA	NA	4880
ALS2	0.161138605	-0.100278201	0.746	0.697	1	0.109084005	0.204594497	0.777	0.333	1	NA	693	4241
ALYREF	0.047405734	0.212043349	0.923	0.848	1	0.016368618	0.760790647	0.93	0.333	1	NA	1976	6088
AMD1	0.00324133	-0.313983797	0.937	0.939	1	0.821613887	-0.237833252	0.956	1	1	NA	96	874
AMDHD2	0.001160992	0.14546681	0.851	0.545	1	0.092240554	0.214867235	0.839	0.667	1	NA	1451	4366
AMFR	NA	NA	NA	NA	NA	0.220028525	-0.130271933	0.729	1	1	NA	NA	1808
AMMECR1	NA	NA	NA	NA	NA	0.266065463	0.108837906	0.604	0.333	1	NA	NA	2606
AMMECR1L	NA	NA	NA	NA	NA	0.139350232	0.118735174	0.454	0	1	NA	NA	2821
AMOTL1	NA	NA	NA	NA	NA	0.01230795	0.47676361	0.905	0.333	1	NA	NA	5781
AMOTL2	NA	NA	NA	NA	NA	0.931133707	0.151877708	0.601	0.667	1	NA	NA	3480
AMZ2	NA	NA	NA	NA	NA	0.112851779	-0.568183109	0.978	1	1	NA	NA	163
ANAPC1	NA	NA	NA	NA	NA	0.235081623	0.171789701	0.791	0.667	1	NA	NA	3790
ANAPC10	NA	NA	NA	NA	NA	0.323104523	0.109075482	0.703	0.333	1	NA	NA	2611
ANAPC15	0.151473169	0.12622324	0.986	0.848	1	NA	NA	NA	NA	NA	NA	1184	NA
ANAPC16	NA	NA	NA	NA	NA	0.060598555	0.465820185	0.996	1	1	NA	NA	5756
ANAPC5	0.003882092	0.201012531	0.994	0.939	1	0.169261132	0.322121659	0.996	1	1	NA	1929	5230
ANAPC7	NA	NA	NA	NA	NA	0.078040742	0.240747365	0.868	0.667	1	NA	NA	4642
ANGPTL4	0.015069811	0.115746397	0.303	0.091	1	0.294278834	0.107848122	0.278	0	1	NA	1015	2580
ANKFY1	NA	NA	NA	NA	NA	0.022153313	0.330397519	0.853	0.333	1	NA	NA	5276
ANKH	0.00216498	0.186323476	0.923	0.697	1	0.085345167	0.442255166	0.923	0.667	1	NA	1834	5678
ANKIB1	NA	NA	NA	NA	NA	0.348129977	0.226205187	0.971	0.667	1	NA	NA	4500
ANKLE2	0.008028135	0.151244135	0.963	0.818	1	0.005106787	0.649407327	0.96	0.333	1	NA	1515	6021
ANKMY2	NA	NA	NA	NA	NA	0.507334067	0.106119961	0.707	0.667	1	NA	NA	2536
ANKRD10	NA	NA	NA	NA	NA	0.601179541	-0.571773916	0.784	0.667	1	NA	NA	160
ANKRD11	0.166307669	0.180289296	0.997	1	1	0.363289451	0.267282534	0.996	1	1	NA	1797	4851
ANKRD12	NA	NA	NA	NA	NA	0.351884007	0.210705502	0.974	1	1	NA	NA	4316
ANKRD13C	NA	NA	NA	NA	NA	0.456860033	0.104306501	0.707	0.667	1	NA	NA	2485
ANKRD13D	0.027566026	0.145148223	0.929	0.667	1	0.662494963	0.131902413	0.923	1	1	NA	1445	3101
ANKRD17	0.019368482	0.148574464	0.954	0.879	1	0.083456113	0.310767327	0.971	1	1	NA	1489	5159
ANKRD29	0.044418621	0.125321559	0.646	0.455	1	NA	NA	NA	NA	NA	NA	1174	NA
ANKRD33B	NA	NA	NA	NA	NA	0.000517426	-0.209938164	0.022	0.333	1	NA	NA	1040
ANKRD36	NA	NA	NA	NA	NA	0.987612385	-0.175263765	0.505	0.333	1	NA	NA	1321
ANKRD37	NA	NA	NA	NA	NA	0.183653483	-0.127392612	0.623	1	1	NA	NA	1842
ANKRD39	NA	NA	NA	NA	NA	0.351528322	0.132820522	0.791	0.667	1	NA	NA	3117
ANKRD40	0.049275587	0.12426336	0.903	0.727	1	NA	NA	NA	NA	NA	NA	1157	NA
ANKRD46	NA	NA	NA	NA	NA	0.020987808	-0.222612608	0.549	1	1	NA	NA	956
ANKRD50	NA	NA	NA	NA	NA	0.116402768	-0.170915925	0.429	0.667	1	NA	NA	1361
ANKS3	NA	NA	NA	NA	NA	0.012671889	-0.229483065	0.641	1	1	NA	NA	915
ANKS6	0.088887686	-0.131737423	0.563	0.576	1	0.232340917	-0.146241254	0.615	0.667	1	NA	464	1622
ANLN	0.091891053	0.156543475	0.617	0.424	1	0.068785498	0.558083448	0.59	0	1	NA	1579	5929
ANO6	NA	NA	NA	NA	NA	0.343500495	0.129071044	0.846	0.667	1	NA	NA	3043
ANP32A	0.002115878	0.137666728	0.983	0.97	1	NA	NA	NA	NA	NA	NA	1338	NA
ANP32B	0.01862264	0.16260988	0.994	1	1	NA	NA	NA	NA	NA	NA	1638	NA
ANP32E	NA	NA	NA	NA	NA	0.340489681	0.356721391	0.901	1	1	NA	NA	5412
ANTXR1	NA	NA	NA	NA	NA	0.310242847	0.255959902	0.938	0.667	1	NA	NA	4757
ANTXR2	0.00066007	0.162984571	0.769	0.455	1	0.340614227	0.173417307	0.755	0.333	1	NA	1643	3819
ANXA1	0.155714937	0.254068845	0.957	0.848	1	0.308553635	0.28761987	0.952	1	1	NA	2114	5015
ANXA11	0.003494892	0.300421583	1	1	1	0.11451426	0.602149727	1	1	1	NA	2184	5984
ANXA2	NA	NA	NA	NA	NA	0.716122386	0.18016232	1	1	1	NA	NA	3934
ANXA4	NA	NA	NA	NA	NA	0.453579309	-0.130369599	0.901	1	1	NA	NA	1805
ANXA5	NA	NA	NA	NA	NA	0.793456282	0.11027649	1	1	1	NA	NA	2638
ANXA7	0.010109922	0.149099016	0.946	0.879	1	0.112811664	0.328333335	0.941	0.667	1	NA	1495	5266
AP000442.2	NA	NA	NA	NA	NA	0.000162156	-0.158184527	0.018	0.333	1	NA	NA	1492
AP000487.1	NA	NA	NA	NA	NA	0.134578501	0.109582298	0.462	0	1	NA	NA	2622
AP000688.2	NA	NA	NA	NA	NA	3.24411736820706e-05	-0.108415802	0.015	0.333	1	NA	NA	2163
AP001453.2	NA	NA	NA	NA	NA	0.116656969	0.127667357	0.491	0	1	NA	NA	3019
AP002387.2	0.341812388	-0.158805621	0.903	0.727	1	0.073529257	-1.01709146	0.923	1	1	NA	342	33
AP002495.2	0.008564628	0.10268311	0.714	0.394	1	0.188100497	0.167631509	0.725	0.333	1	NA	755	3731
AP002884.1	0.004664806	-0.143813509	0.751	0.879	1	NA	NA	NA	NA	NA	NA	413	NA
AP003108.2	NA	NA	NA	NA	NA	0.010756843	-0.135836982	0.176	0.667	1	NA	NA	1747
AP003730.2	NA	NA	NA	NA	NA	2.33521161117737e-11	-0.109789328	0.004	0.333	7.83183270156667e-07	NA	NA	2113
AP1G1	NA	NA	NA	NA	NA	0.272590775	0.157866298	0.835	0.667	1	NA	NA	3569
AP1M1	NA	NA	NA	NA	NA	0.254876014	0.168044484	0.916	0.667	1	NA	NA	3738
AP1S1	0.024073645	0.242422882	1	1	1	0.176131341	0.396559335	1	1	1	NA	2081	5552
AP1S2	0.338820802	-0.177415703	0.989	1	1	0.272112424	-0.445818111	0.996	1	1	NA	297	291
AP2A1	NA	NA	NA	NA	NA	0.359385323	-0.181630846	0.93	1	1	NA	NA	1260
AP2A2	0.000174598	0.143716104	0.834	0.515	1	0.038981718	0.322073479	0.824	0.333	1	NA	1422	5229
AP2M1	0.125878142	0.114631068	0.997	1	1	0.305135972	0.239217428	0.996	1	1	NA	994	4630
AP2S1	0.216411454	-0.165570549	1	1	1	0.101754453	0.468514262	1	1	1	NA	322	5760
AP3D1	0.07660835	0.105841962	0.989	1	1	0.329772991	-0.248381674	0.996	1	1	NA	824	826
AP3M1	0.0318162	0.108211039	0.917	0.758	1	0.037109105	0.318179933	0.908	0.667	1	NA	872	5206
AP3M2	NA	NA	NA	NA	NA	0.681055054	0.10696922	0.923	0.667	1	NA	NA	2554
AP4M1	NA	NA	NA	NA	NA	0.579983749	0.124034862	0.868	0.667	1	NA	NA	2938
AP5M1	NA	NA	NA	NA	NA	0.208862289	0.120984094	0.652	0.333	1	NA	NA	2872
APBA2	NA	NA	NA	NA	NA	0.114544571	0.133601869	0.495	0	1	NA	NA	3139
APBB2	NA	NA	NA	NA	NA	0.139350232	0.120147795	0.454	0	1	NA	NA	2855
APC	0.310704018	-0.110101954	0.829	0.727	1	NA	NA	NA	NA	NA	NA	599	NA
APEX1	NA	NA	NA	NA	NA	0.45818337	0.125863792	0.978	1	1	NA	NA	2980
APEX2	NA	NA	NA	NA	NA	0.078898115	0.21570127	0.835	0.333	1	NA	NA	4377
APH1A	NA	NA	NA	NA	NA	0.44941695	-0.101696808	0.978	1	1	NA	NA	2330
API5	NA	NA	NA	NA	NA	0.126505691	0.313835077	0.908	0.333	1	NA	NA	5178
APIP	0.001698024	0.192837058	0.926	0.818	1	NA	NA	NA	NA	NA	NA	1882	NA
APLP2	0.411985129	-0.180420269	0.906	0.818	1	0.213355923	0.300909457	0.901	0.333	1	NA	284	5099
APMAP	NA	NA	NA	NA	NA	0.498797219	-0.151564166	0.982	1	1	NA	NA	1570
APOBEC3C	0.018234041	0.1114191	0.863	0.636	1	0.099896209	0.273895373	0.875	0.667	1	NA	932	4919
APOD	NA	NA	NA	NA	NA	0.01402044	-0.59849939	0.044	0.333	1	NA	NA	144
APOE	0.148749901	-0.14810336	0.82	0.879	1	0.06304124	-0.854287082	0.832	1	1	NA	389	52
APOL2	NA	NA	NA	NA	NA	0.92396667	-0.294261534	0.454	0.333	1	NA	NA	623
APOL6	0.000495366	0.177286105	0.7	0.394	1	0.080362915	0.257059323	0.733	0.333	1	NA	1777	4769
APOOL	NA	NA	NA	NA	NA	0.22878775	0.150662598	0.744	0.333	1	NA	NA	3461
APP	NA	NA	NA	NA	NA	0.210955575	0.52309812	1	1	1	NA	NA	5866
APRT	0.078264942	0.105390806	1	1	1	NA	NA	NA	NA	NA	NA	816	NA
AQP1	0.874221551	0.198420093	0.423	0.424	1	0.159652037	0.364823078	0.425	0	1	NA	1914	5435
AQP11	NA	NA	NA	NA	NA	0.177606186	-0.117592593	0.44	0.667	1	NA	NA	1981
AQR	NA	NA	NA	NA	NA	0.289109021	0.167486116	0.85	0.667	1	NA	NA	3729
AR	NA	NA	NA	NA	NA	0.278102613	0.212337104	0.883	0.667	1	NA	NA	4337
ARAP1	0.003374205	0.14616367	0.9	0.636	1	0.262524015	0.258781345	0.912	0.667	1	NA	1461	4780
ARCN1	NA	NA	NA	NA	NA	0.01543984	0.578769137	0.978	1	1	NA	NA	5961
ARF1	NA	NA	NA	NA	NA	0.626055941	0.120061371	1	1	1	NA	NA	2853
ARF3	0.003891958	0.186164923	0.974	0.97	1	0.134075171	0.339242575	0.985	1	1	NA	1833	5329
ARF4	NA	NA	NA	NA	NA	0.319060627	-0.270259	0.993	1	1	NA	NA	716
ARF5	0.007181711	-0.291774305	0.5	0.697	1	0.123869916	-0.338175194	0.535	1	1	NA	113	487
ARF6	NA	NA	NA	NA	NA	0.160414013	-0.293741956	0.978	1	1	NA	NA	625
ARFGEF1	0.027001865	0.108131985	0.917	0.848	1	0.429930102	0.164274285	0.923	0.667	1	NA	870	3670
ARFGEF2	NA	NA	NA	NA	NA	0.188237829	0.238029424	0.835	0.667	1	NA	NA	4612
ARFIP1	NA	NA	NA	NA	NA	0.051822067	0.245805787	0.788	0.333	1	NA	NA	4682
ARFIP2	NA	NA	NA	NA	NA	0.115754692	0.237433519	0.868	0.667	1	NA	NA	4608
ARG2	NA	NA	NA	NA	NA	0.316558628	-0.219163538	0.579	0.667	1	NA	NA	978
ARGLU1	NA	NA	NA	NA	NA	0.721559868	0.107723781	0.978	1	1	NA	NA	2575
ARHGAP1	0.001187367	0.148691733	0.789	0.545	1	0.033136836	0.293491013	0.821	0.333	1	NA	1491	5052
ARHGAP10	NA	NA	NA	NA	NA	0.166663738	0.169878039	0.722	0.333	1	NA	NA	3767
ARHGAP11A	0.009558585	0.169253282	0.649	0.364	1	0.165708395	0.300936202	0.641	0.333	1	NA	1697	5100
ARHGAP12	NA	NA	NA	NA	NA	0.321243656	0.103181822	0.637	0.333	1	NA	NA	2459
ARHGAP18	0.012098236	0.237569056	0.997	0.879	1	0.009028327	1.024137535	0.993	0.667	1	NA	2065	6162
ARHGAP21	0.040566536	-0.111416582	0.751	0.758	1	0.017046615	0.299915971	0.799	0	1	NA	588	5089
ARHGAP22	0.019481633	0.229510935	0.94	0.788	1	0.036513069	0.561986839	0.945	0.667	1	NA	2038	5937
ARHGAP24	NA	NA	NA	NA	NA	0.441788319	0.136756638	0.758	0.667	1	NA	NA	3199
ARHGAP29	0.151144153	-0.131705078	0.926	0.879	1	0.060573574	-0.976817004	0.941	1	1	NA	465	37
ARHGAP32	NA	NA	NA	NA	NA	0.081074728	0.146980806	0.56	0	1	NA	NA	3401
ARHGAP35	0.032830146	0.143523563	0.911	0.909	1	NA	NA	NA	NA	NA	NA	1419	NA
ARHGAP4	0.274939044	-0.112468723	0.914	0.879	1	NA	NA	NA	NA	NA	NA	577	NA
ARHGAP42	0.082928686	-0.110445482	0.551	0.606	1	0.820785835	-0.101646566	0.586	0.333	1	NA	596	2334
ARHGAP5	0.069478446	0.120001106	0.943	0.939	1	0.227284661	0.263544525	0.949	1	1	NA	1096	4821
ARHGDIA	0.01805375	0.155620813	1	1	1	0.411168012	0.173758047	1	1	1	NA	1570	3825
ARHGEF10	0.000544253	0.152608317	0.72	0.364	1	NA	NA	NA	NA	NA	NA	1532	NA
ARHGEF12	0.013634055	0.138210012	0.951	0.818	1	0.063640388	0.353550966	0.952	1	1	NA	1341	5402
ARHGEF17	NA	NA	NA	NA	NA	0.313168131	-0.151696823	0.663	0.667	1	NA	NA	1566
ARHGEF2	NA	NA	NA	NA	NA	0.182760078	0.200336579	0.806	0.667	1	NA	NA	4192
ARHGEF9	NA	NA	NA	NA	NA	0.096757615	0.129426093	0.527	0	1	NA	NA	3050
ARID1A	NA	NA	NA	NA	NA	0.049123791	0.373106302	0.945	0.667	1	NA	NA	5458
ARID1B	0.061510101	0.112378164	0.934	0.818	1	NA	NA	NA	NA	NA	NA	949	NA
ARID4A	NA	NA	NA	NA	NA	0.12205888	0.228116055	0.758	0.333	1	NA	NA	4522
ARID4B	NA	NA	NA	NA	NA	0.219025537	0.332031066	0.996	1	1	NA	NA	5287
ARID5A	NA	NA	NA	NA	NA	0.573340647	-0.112499713	0.579	0.667	1	NA	NA	2053
ARID5B	0.201153947	0.116220374	0.934	0.909	1	NA	NA	NA	NA	NA	NA	1022	NA
ARIH2	NA	NA	NA	NA	NA	0.512727407	-0.105658705	0.952	1	1	NA	NA	2248
ARIH2OS	NA	NA	NA	NA	NA	0.002318789	-0.139321482	0.114	0.667	1	NA	NA	1700
ARL1	0.020243521	0.165280607	0.971	0.879	1	0.565585366	-0.100622636	0.974	1	1	NA	1664	2356
ARL13B	NA	NA	NA	NA	NA	0.396214003	0.141976837	0.864	0.667	1	NA	NA	3311
ARL14EP	NA	NA	NA	NA	NA	0.236653167	0.153707928	0.864	0.667	1	NA	NA	3504
ARL17A	NA	NA	NA	NA	NA	0.041429848	-0.164913249	0.623	1	1	NA	NA	1419
ARL2	0.008309945	0.243544635	0.994	0.939	1	0.810325309	0.107432826	0.993	1	1	NA	2084	2566
ARL2BP	NA	NA	NA	NA	NA	0.205660213	-0.232868093	0.945	1	1	NA	NA	898
ARL3	NA	NA	NA	NA	NA	0.046284455	0.453446582	0.978	1	1	NA	NA	5718
ARL4A	NA	NA	NA	NA	NA	0.128496294	0.396126301	0.971	1	1	NA	NA	5547
ARL4C	1.5125357298753e-05	0.786581251	1	0.97	0.507274233	0.550921793	0.471398548	1	1	1	ARL4C	2349	5767
ARL4D	NA	NA	NA	NA	NA	0.621234084	-0.178481839	0.586	0.667	1	NA	NA	1290
ARL6IP1	0.079737092	0.206369772	0.897	0.788	1	0.247185131	0.445403679	0.89	0.667	1	NA	1955	5687
ARL6IP4	0.165302847	0.104961099	1	0.939	1	0.427924519	0.268360681	1	1	1	NA	806	4869
ARL6IP5	0.194070196	0.104916931	1	1	1	0.522161595	-0.275468984	1	1	1	NA	804	702
ARL6IP6	NA	NA	NA	NA	NA	0.142178242	0.228242256	0.857	0.667	1	NA	NA	4526
ARL8A	NA	NA	NA	NA	NA	0.362976388	-0.12335855	0.791	0.667	1	NA	NA	1906
ARL8B	NA	NA	NA	NA	NA	0.066421285	0.296195327	0.861	0.333	1	NA	NA	5065
ARMC1	0.034327765	0.123514285	0.966	0.909	1	NA	NA	NA	NA	NA	NA	1145	NA
ARMC10	0.009644773	0.140302377	0.971	0.818	1	0.526895874	0.118135848	0.971	1	1	NA	1368	2808
ARMC9	0.019195775	-0.2633727	0.943	0.939	1	0.224508331	-0.243722495	0.956	1	1	NA	133	853
ARMCX3	NA	NA	NA	NA	NA	0.765540192	0.109427118	0.945	1	1	NA	NA	2618
ARNT	NA	NA	NA	NA	NA	0.107010416	0.209218139	0.718	0.333	1	NA	NA	4294
ARNT2	NA	NA	NA	NA	NA	0.001843991	-0.301542494	0.341	1	1	NA	NA	597
ARNTL	NA	NA	NA	NA	NA	0.096757615	0.133472101	0.527	0	1	NA	NA	3135
ARNTL2	3.77683924177677e-05	0.133724379	0.52	0.121	1	0.108373014	0.158761249	0.505	0	1	NA	1289	3587
ARPC1A	NA	NA	NA	NA	NA	0.164793938	0.317926894	1	1	1	NA	NA	5203
ARPC1B	0.000248337	0.454640976	0.991	1	1	0.022176362	1.168073426	0.996	0.667	1	NA	2309	6186
ARPC2	NA	NA	NA	NA	NA	0.565588471	0.179915276	1	1	1	NA	NA	3927
ARPC3	NA	NA	NA	NA	NA	0.230127015	0.368262066	1	1	1	NA	NA	5444
ARPC4	NA	NA	NA	NA	NA	0.994196919	-0.156377261	0.96	1	1	NA	NA	1511
ARPC5	NA	NA	NA	NA	NA	0.590441706	0.133883158	0.996	1	1	NA	NA	3147
ARPC5L	NA	NA	NA	NA	NA	0.01528236	0.516180696	0.96	0.667	1	NA	NA	5855
ARPP19	0.010458643	0.142547981	0.986	0.818	1	NA	NA	NA	NA	NA	NA	1394	NA
ARRB1	NA	NA	NA	NA	NA	0.326084805	0.159618149	0.927	1	1	NA	NA	3601
ARRDC1	NA	NA	NA	NA	NA	0.077861054	0.141320451	0.568	0	1	NA	NA	3302
ARRDC1-AS1	NA	NA	NA	NA	NA	0.048225188	-0.171412005	0.546	1	1	NA	NA	1354
ARRDC3	NA	NA	NA	NA	NA	0.177769298	-0.136752574	0.59	1	1	NA	NA	1736
ARSG	0.215174634	0.177025988	0.96	0.939	1	NA	NA	NA	NA	NA	NA	1776	NA
ARV1	NA	NA	NA	NA	NA	0.211902446	-0.126601449	0.802	1	1	NA	NA	1855
ASAH1	NA	NA	NA	NA	NA	0.021137351	-0.421633179	0.982	1	1	NA	NA	321
ASAP1	NA	NA	NA	NA	NA	0.760013832	0.110943856	1	1	1	NA	NA	2652
ASAP2	NA	NA	NA	NA	NA	0.121242482	0.224319966	0.916	1	1	NA	NA	4484
ASB7	NA	NA	NA	NA	NA	0.144241767	0.104518148	0.447	0	1	NA	NA	2491
ASB8	NA	NA	NA	NA	NA	0.274390904	0.133781789	0.747	0.333	1	NA	NA	3142
ASCC2	NA	NA	NA	NA	NA	0.064121223	-0.298701551	0.835	1	1	NA	NA	607
ASCC3	NA	NA	NA	NA	NA	0.26411571	0.158609562	0.81	0.667	1	NA	NA	3585
ASF1A	NA	NA	NA	NA	NA	0.063190514	0.183739836	0.604	0	1	NA	NA	3977
ASF1B	NA	NA	NA	NA	NA	0.087794248	0.300769422	0.546	0	1	NA	NA	5097
ASH1L	NA	NA	NA	NA	NA	0.036857964	0.519632071	0.982	1	1	NA	NA	5861
ASIC1	NA	NA	NA	NA	NA	0.883742368	-0.101673266	0.418	0.333	1	NA	NA	2331
ASL	0.006347554	0.147080703	0.854	0.545	1	0.184836888	0.227422683	0.853	0.333	1	NA	1473	4513
ASNA1	NA	NA	NA	NA	NA	0.670493433	0.151401054	0.974	0.667	1	NA	NA	3473
ASNS	0.018954557	0.14698672	0.6	0.364	1	NA	NA	NA	NA	NA	NA	1471	NA
ASPM	0.450019506	0.305601378	0.591	0.515	1	0.073218731	0.845846871	0.579	0	1	NA	2194	6121
ASPSCR1	0.016275435	0.133422408	0.946	0.818	1	0.348106932	-0.217404868	0.949	1	1	NA	1285	991
ASRGL1	NA	NA	NA	NA	NA	0.496117493	-0.187268094	0.238	0.333	1	NA	NA	1213
ASXL2	NA	NA	NA	NA	NA	0.268373093	0.180885878	0.872	0.333	1	NA	NA	3941
ATAD2	0.00255416	0.426028774	0.926	0.788	1	0.033656821	0.860842753	0.923	1	1	NA	2301	6128
ATAD3A	NA	NA	NA	NA	NA	0.625875787	-0.230962237	0.897	1	1	NA	NA	909
ATAD3B	NA	NA	NA	NA	NA	0.386011696	-0.156881629	0.696	0.667	1	NA	NA	1506
ATAD5	0.038389815	0.117544209	0.631	0.424	1	NA	NA	NA	NA	NA	NA	1049	NA
ATAT1	NA	NA	NA	NA	NA	0.026809542	-0.245835689	0.564	1	1	NA	NA	836
ATF1	NA	NA	NA	NA	NA	0.17009381	0.168682146	0.817	0.333	1	NA	NA	3752
ATF4	NA	NA	NA	NA	NA	0.058629444	-0.547582815	0.985	1	1	NA	NA	180
ATF5	NA	NA	NA	NA	NA	0.564744125	0.125535441	0.839	0.667	1	NA	NA	2971
ATF6B	0.015812293	0.107767763	0.849	0.545	1	0.031541473	-0.285063647	0.835	1	1	NA	862	665
ATF7	NA	NA	NA	NA	NA	0.270926548	0.133811379	0.832	0.667	1	NA	NA	3144
ATF7IP	NA	NA	NA	NA	NA	0.522161273	0.130883728	0.777	0.667	1	NA	NA	3078
ATF7IP2	0.012583824	-0.107722349	0.289	0.424	1	NA	NA	NA	NA	NA	NA	617	NA
ATG16L2	0.000948671	0.13850067	0.766	0.455	1	0.128048708	0.200845133	0.777	0.333	1	NA	1347	4199
ATG2A	NA	NA	NA	NA	NA	0.07024034	0.165459387	0.586	0	1	NA	NA	3692
ATG2B	NA	NA	NA	NA	NA	0.125387887	0.116086259	0.476	0	1	NA	NA	2763
ATG3	0.019462	0.102967597	0.983	0.939	1	NA	NA	NA	NA	NA	NA	760	NA
ATG5	NA	NA	NA	NA	NA	0.206409434	0.186566241	0.864	0.667	1	NA	NA	4016
ATIC	0.028392822	0.120259803	0.983	0.909	1	0.192963218	0.318378043	0.974	1	1	NA	1103	5208
ATL1	NA	NA	NA	NA	NA	0.035395655	-0.127155211	0.465	1	1	NA	NA	1847
ATL3	NA	NA	NA	NA	NA	0.2619182	0.19804819	0.853	0.667	1	NA	NA	4163
ATN1	NA	NA	NA	NA	NA	0.103990908	0.321804451	0.93	0.667	1	NA	NA	5228
ATOX1	1.29234455113051e-05	-0.840094772	1	1	0.433426516	0.025087077	-1.431270509	1	1	1	ATOX1	5	15
ATP10A	NA	NA	NA	NA	NA	0.006853565	-0.157681813	0.037	0.333	1	NA	NA	1498
ATP11A	NA	NA	NA	NA	NA	0.018479093	-0.230284344	0.41	1	1	NA	NA	911
ATP11C	NA	NA	NA	NA	NA	0.08953614	0.139134389	0.542	0	1	NA	NA	3257
ATP13A3	0.003889796	0.205486404	0.894	0.697	1	0.446888558	0.100110182	0.886	0.667	1	NA	1952	2373
ATP1A1	0.52494166	-0.12414685	0.986	1	1	0.799068712	-0.294408549	0.985	1	1	NA	502	620
ATP1B1	NA	NA	NA	NA	NA	0.77044718	-0.18083534	0.623	0.333	1	NA	NA	1267
ATP1B3	0.142760704	0.156044421	0.997	0.97	1	0.449419214	0.177951468	0.996	1	1	NA	1575	3901
ATP23	NA	NA	NA	NA	NA	0.068327657	-0.110822936	0.546	1	1	NA	NA	2083
ATP2A2	2.0980254970044e-05	0.263702201	0.926	0.788	0.703635791	0.00582928	0.683676935	0.927	0	1	NA	2133	6046
ATP2B1	0.003933139	0.291573876	0.994	0.939	1	0.322605868	0.27007397	0.996	1	1	NA	2172	4882
ATP2B4	0.007106937	0.151344346	0.791	0.636	1	0.016570988	0.394198193	0.802	0	1	NA	1518	5541
ATP2C1	NA	NA	NA	NA	NA	0.307048423	-0.145917254	0.813	1	1	NA	NA	1627
ATP5F1B	0.003762021	0.300644038	0.994	0.939	1	0.610678863	0.131846605	0.989	1	1	NA	2185	3099
ATP5F1C	NA	NA	NA	NA	NA	0.208306188	0.345597408	0.971	0.667	1	NA	NA	5367
ATP5F1D	0.178194913	-0.129972341	1	1	1	0.440748667	-0.233350866	1	1	1	NA	473	896
ATP5F1E	0.131253633	-0.129424766	1	1	1	0.440748733	0.21712415	1	1	1	NA	476	4395
ATP5IF1	NA	NA	NA	NA	NA	0.086087205	0.590149795	0.996	1	1	NA	NA	5974
ATP5MC1	NA	NA	NA	NA	NA	0.415320208	-0.544536453	1	1	1	NA	NA	184
ATP5MC2	NA	NA	NA	NA	NA	0.053939302	-0.314938768	1	1	1	NA	NA	556
ATP5MC3	0.038291057	-0.232738633	1	1	1	0.018816171	-0.547552899	1	1	1	NA	176	181
ATP5MD	0.008891956	0.23751895	1	1	1	0.006526772	1.201288371	1	1	1	NA	2064	6190
ATP5ME	NA	NA	NA	NA	NA	0.094369653	0.490183373	0.978	0.667	1	NA	NA	5810
ATP5MF	0.032024868	0.144909922	1	1	1	0.210955575	0.461792557	1	1	1	NA	1440	5744
ATP5MG	0.048679539	0.117419636	1	1	1	0.029659882	0.46671108	1	1	1	NA	1044	5758
ATP5PD	6.52578883957161e-05	0.275533169	1	1	1	0.116194115	0.531124265	1	1	1	NA	2154	5889
ATP5PF	0.048491843	-0.195642027	1	1	1	0.25655324	0.254550495	1	1	1	NA	248	4745
ATP5PO	0.022963248	-0.207492199	0.997	1	1	0.064700547	-0.349816159	1	1	1	NA	222	464
ATP6AP1	NA	NA	NA	NA	NA	0.453772049	0.154346842	0.956	1	1	NA	NA	3518
ATP6AP2	NA	NA	NA	NA	NA	0.631212522	0.127593347	0.967	1	1	NA	NA	3016
ATP6V0A1	NA	NA	NA	NA	NA	0.015896846	-0.327780932	0.788	1	1	NA	NA	522
ATP6V0D1	NA	NA	NA	NA	NA	0.467033137	-0.107146574	0.96	1	1	NA	NA	2205
ATP6V0D2	NA	NA	NA	NA	NA	0.093847563	-0.322381931	0.37	0.667	1	NA	NA	537
ATP6V0E1	0.136805421	-0.15844278	1	1	1	0.183207343	-0.345468449	1	1	1	NA	345	476
ATP6V1A	0.07331908	0.130424008	0.931	0.848	1	NA	NA	NA	NA	NA	NA	1250	NA
ATP6V1B2	NA	NA	NA	NA	NA	0.168094631	0.264521999	0.945	0.667	1	NA	NA	4827
ATP6V1D	NA	NA	NA	NA	NA	0.185560998	0.341272776	0.945	0.333	1	NA	NA	5345
ATP6V1E1	0.028932801	0.142819831	0.989	1	1	0.235825387	0.236621479	0.996	1	1	NA	1399	4600
ATP6V1F	0.017894029	-0.251892395	1	1	1	0.205696443	-0.184340735	1	1	1	NA	150	1233
ATP6V1G1	NA	NA	NA	NA	NA	0.402937923	-0.195518819	1	1	1	NA	NA	1146
ATP6V1H	0.075456845	0.10192154	0.937	0.788	1	NA	NA	NA	NA	NA	NA	734	NA
ATP9A	NA	NA	NA	NA	NA	0.036506346	0.224469286	0.692	0	1	NA	NA	4486
ATPAF1	NA	NA	NA	NA	NA	0.101679242	0.208042686	0.923	1	1	NA	NA	4280
ATRN	NA	NA	NA	NA	NA	0.448760416	0.105278608	0.769	0.667	1	NA	NA	2514
ATRX	0.035611725	0.169654306	1	0.97	1	0.432174936	-0.201325676	1	1	1	NA	1703	1103
ATXN1	NA	NA	NA	NA	NA	0.348094617	0.133110727	0.755	0.333	1	NA	NA	3125
ATXN10	NA	NA	NA	NA	NA	0.043169341	0.337190169	0.941	1	1	NA	NA	5318
ATXN1L	NA	NA	NA	NA	NA	0.015776466	-0.171308608	0.491	1	1	NA	NA	1355
ATXN2	0.001741149	0.190615227	0.969	0.818	1	0.526895874	0.121124841	0.971	1	1	NA	1865	2875
ATXN2L	0.001158843	0.220759777	0.851	0.636	1	NA	NA	NA	NA	NA	NA	2015	NA
ATXN7	NA	NA	NA	NA	NA	0.08953614	0.147291442	0.542	0	1	NA	NA	3408
ATXN7.1	NA	NA	NA	NA	NA	0.139350232	0.104974677	0.454	0	1	NA	NA	2504
ATXN7L3	NA	NA	NA	NA	NA	0.286158254	0.108714856	0.674	0.333	1	NA	NA	2603
AUP1	NA	NA	NA	NA	NA	0.445071934	-0.170328249	0.996	1	1	NA	NA	1368
AURKA	NA	NA	NA	NA	NA	0.065436972	0.652198371	0.788	0.333	1	NA	NA	6026
AURKAIP1	NA	NA	NA	NA	NA	0.15192496	0.354364843	1	1	1	NA	NA	5407
AURKB	NA	NA	NA	NA	NA	0.591148243	0.320331469	0.44	0.333	1	NA	NA	5221
AUTS2	NA	NA	NA	NA	NA	0.067353293	0.189895143	0.593	0	1	NA	NA	4061
AVEN	NA	NA	NA	NA	NA	0.069222561	0.255411506	0.864	0.667	1	NA	NA	4753
AVL9	NA	NA	NA	NA	NA	0.276056329	0.168931761	0.85	0.667	1	NA	NA	3756
AVPI1	NA	NA	NA	NA	NA	0.267344897	-0.286380454	0.81	1	1	NA	NA	655
AXL	0.036957608	0.180775158	0.777	0.576	1	0.021271484	0.538955906	0.769	0	1	NA	1799	5901
AZGP1	NA	NA	NA	NA	NA	0.002682611	-0.106900229	0.029	0.333	1	NA	NA	2214
AZIN1	NA	NA	NA	NA	NA	0.570456013	0.103883056	0.93	1	1	NA	NA	2475
AZIN2	NA	NA	NA	NA	NA	0.000401429	-0.195233658	0.242	1	1	NA	NA	1150
B2M	0.065316282	0.179092223	1	1	1	0.930452897	-0.132198744	1	1	1	NA	1791	1784
B3GALNT2	NA	NA	NA	NA	NA	0.032816846	-0.185166857	0.711	1	1	NA	NA	1230
B3GAT3	NA	NA	NA	NA	NA	0.600520031	0.135394457	0.978	1	1	NA	NA	3170
B3GNT9	NA	NA	NA	NA	NA	0.066477817	-0.100072106	0.073	0.333	1	NA	NA	2369
B4GALT4	NA	NA	NA	NA	NA	0.352769154	-0.284175021	0.63	0.667	1	NA	NA	671
B4GALT5	NA	NA	NA	NA	NA	0.133679122	0.291306993	0.879	0.333	1	NA	NA	5037
B4GALT7	NA	NA	NA	NA	NA	0.107472209	-0.193121409	0.722	1	1	NA	NA	1165
B4GAT1	0.000863657	0.125906975	0.803	0.455	1	0.015652659	0.299148048	0.81	0	1	NA	1179	5083
B9D1	NA	NA	NA	NA	NA	0.230894797	0.166259422	0.729	0.333	1	NA	NA	3706
BAALC	0.794765524	-0.195394642	0.806	0.727	1	NA	NA	NA	NA	NA	NA	249	NA
BABAM2	NA	NA	NA	NA	NA	0.264004715	0.174372117	0.901	0.667	1	NA	NA	3836
BACE1	NA	NA	NA	NA	NA	0.07171293	0.220103123	0.769	0.333	1	NA	NA	4439
BACE2	0.103605818	-0.193952565	0.977	0.97	1	0.025562618	-0.719362696	0.982	1	1	NA	254	90
BACH1	NA	NA	NA	NA	NA	0.410281942	0.144442195	0.846	0.667	1	NA	NA	3355
BAG1	NA	NA	NA	NA	NA	0.344235037	-0.2306444	0.908	1	1	NA	NA	910
BAG2	0.000306697	0.161532513	0.829	0.485	1	0.422691971	0.123838652	0.835	1	1	NA	1630	2934
BAG3	NA	NA	NA	NA	NA	0.165945141	0.2098681	0.784	0.667	1	NA	NA	4306
BAG5	NA	NA	NA	NA	NA	0.055172392	-0.266534729	0.828	1	1	NA	NA	731
BAG6	NA	NA	NA	NA	NA	0.444902979	-0.15170808	0.908	1	1	NA	NA	1565
BAIAP2	NA	NA	NA	NA	NA	0.086064378	-0.296882054	0.74	1	1	NA	NA	611
BAIAP2L1	NA	NA	NA	NA	NA	0.452444018	-0.115768394	0.817	1	1	NA	NA	2004
BAMBI	0.008178075	-0.367206001	0.689	0.697	1	0.257048039	-0.932052738	0.714	0.667	1	NA	57	40
BANF1	0.019548198	0.214687742	0.989	0.97	1	0.705288062	0.134976299	0.993	1	1	NA	1991	3163
BAP1	NA	NA	NA	NA	NA	0.037204803	-0.270490178	0.78	1	1	NA	NA	715
BARD1	NA	NA	NA	NA	NA	0.452938881	0.125406043	0.656	0.333	1	NA	NA	2967
BASP1	1.78795976059999e-05	0.512464758	0.991	0.97	0.599645945	0.22176351	0.488620039	0.985	1	1	NA	2327	5808
BATF3	NA	NA	NA	NA	NA	0.367879769	0.116220039	0.579	0.333	1	NA	NA	2764
BAX	NA	NA	NA	NA	NA	0.088101232	0.401799898	0.996	0.667	1	NA	NA	5570
BAZ1A	NA	NA	NA	NA	NA	0.096869122	0.300679259	0.872	0.333	1	NA	NA	5096
BAZ1B	NA	NA	NA	NA	NA	0.06262178	0.511324859	1	1	1	NA	NA	5845
BAZ2A	0.097071357	0.110308639	0.937	0.788	1	0.027537771	0.347221657	0.952	1	1	NA	912	5374
BAZ2B	NA	NA	NA	NA	NA	0.597770338	-0.144711616	0.758	0.333	1	NA	NA	1645
BBC3	NA	NA	NA	NA	NA	0.190901426	0.106729406	0.385	0	1	NA	NA	2548
BBIP1	NA	NA	NA	NA	NA	0.267436008	0.159201581	0.821	0.333	1	NA	NA	3593
BBS4	0.000246683	0.107341546	0.694	0.273	1	0.325148434	0.115178805	0.681	0.333	1	NA	854	2742
BBS7	NA	NA	NA	NA	NA	0.543892977	0.105071627	0.78	0.667	1	NA	NA	2508
BBX	0.251936528	0.102598818	1	1	1	NA	NA	NA	NA	NA	NA	750	NA
BCAP29	NA	NA	NA	NA	NA	0.13219697	0.387461209	0.993	1	1	NA	NA	5510
BCAR1	NA	NA	NA	NA	NA	0.394807015	0.111967251	0.993	0.667	1	NA	NA	2676
BCAR3	NA	NA	NA	NA	NA	0.353136228	0.115254863	0.619	0.333	1	NA	NA	2743
BCAS2	0.003262041	0.174316381	0.983	0.848	1	NA	NA	NA	NA	NA	NA	1754	NA
BCAS3	NA	NA	NA	NA	NA	0.005075796	-0.682882747	0.81	1	1	NA	NA	105
BCAT1	NA	NA	NA	NA	NA	0.640694668	0.112688968	0.725	0.667	1	NA	NA	2691
BCCIP	NA	NA	NA	NA	NA	0.308298266	0.195404235	0.897	0.667	1	NA	NA	4123
BCHE	NA	NA	NA	NA	NA	0.401722147	-0.360640215	0.201	0.333	1	NA	NA	435
BCL10	NA	NA	NA	NA	NA	0.014777002	0.324247762	0.817	0	1	NA	NA	5238
BCL2A1	NA	NA	NA	NA	NA	0.782259754	-0.289194607	0.63	0.333	1	NA	NA	643
BCL2L1	0.078860958	-0.13514501	0.891	0.788	1	NA	NA	NA	NA	NA	NA	449	NA
BCL2L13	NA	NA	NA	NA	NA	0.18785598	0.249745329	0.912	0.333	1	NA	NA	4712
BCL3	NA	NA	NA	NA	NA	0.250418629	0.204841287	0.813	0.667	1	NA	NA	4244
BCL6	0.006551034	0.113194328	0.634	0.333	1	NA	NA	NA	NA	NA	NA	966	NA
BCL7B	NA	NA	NA	NA	NA	0.130332201	0.231385155	0.967	1	1	NA	NA	4551
BCL7C	NA	NA	NA	NA	NA	0.244553277	-0.153595698	0.971	1	1	NA	NA	1539
BCL9L	NA	NA	NA	NA	NA	0.022704536	0.402775633	0.886	0.333	1	NA	NA	5573
BCLAF1	0.100504303	0.115719684	0.986	1	1	0.080897576	0.494626176	0.989	1	1	NA	1014	5818
BCLAF3	NA	NA	NA	NA	NA	0.344075546	-0.144313276	0.476	0.667	1	NA	NA	1653
BCS1L	NA	NA	NA	NA	NA	0.207672002	-0.469480536	0.857	1	1	NA	NA	259
BDNF	NA	NA	NA	NA	NA	0.092205223	0.324374792	0.725	0.333	1	NA	NA	5241
BDP1	0.138976523	-0.173514899	0.963	0.939	1	0.213610535	0.259890284	0.963	1	1	NA	304	4793
BECN1	0.002017865	0.143222357	0.849	0.636	1	0.167488304	0.209101296	0.857	0.667	1	NA	1409	4292
BEST1	NA	NA	NA	NA	NA	0.393607036	0.128687615	0.531	0.333	1	NA	NA	3036
BET1	NA	NA	NA	NA	NA	0.077171196	0.363801319	0.971	1	1	NA	NA	5433
BET1L	0.01003293	0.110414804	0.803	0.545	1	0.176006578	0.189964149	0.821	0.667	1	NA	914	4062
BEX3	0.058214599	0.180953479	1	1	1	0.047088086	0.67528092	1	1	1	NA	1802	6041
BFAR	NA	NA	NA	NA	NA	0.11534322	0.290527182	0.967	0.667	1	NA	NA	5030
BFSP1	NA	NA	NA	NA	NA	0.354890866	-0.518926574	0.568	0.667	1	NA	NA	213
BGN	NA	NA	NA	NA	NA	0.815325382	0.580853571	0.806	1	1	NA	NA	5964
BHLHE40	NA	NA	NA	NA	NA	0.297017321	-0.284927752	0.623	0.667	1	NA	NA	666
BHLHE41	NA	NA	NA	NA	NA	0.350457796	-0.2652926	0.762	0.667	1	NA	NA	736
BHMT2	NA	NA	NA	NA	NA	2.97122159521627e-06	-0.108491092	0.011	0.333	0.09964883	NA	NA	2160
BICC1	NA	NA	NA	NA	NA	0.193308848	0.255434356	0.842	0.667	1	NA	NA	4754
BICD1	NA	NA	NA	NA	NA	0.007926159	0.568049959	0.93	0.333	1	NA	NA	5943
BICD2	NA	NA	NA	NA	NA	0.28447568	0.144863786	0.696	0.333	1	NA	NA	3361
BID	NA	NA	NA	NA	NA	0.019053585	0.325862931	0.875	0.333	1	NA	NA	5251
BIN1	0.000112934	0.208590095	0.891	0.606	1	0.051157108	0.403765575	0.905	0.333	1	NA	1963	5575
BIRC2	NA	NA	NA	NA	NA	0.229603436	0.151703477	0.762	0.333	1	NA	NA	3479
BIRC5	NA	NA	NA	NA	NA	0.122446489	0.96175269	0.659	0.333	1	NA	NA	6150
BIRC7	0.03335526	-0.296941299	0.951	0.939	1	0.382791018	-0.333300645	0.967	1	1	NA	109	503
BLCAP	NA	NA	NA	NA	NA	0.182760852	-0.148978748	0.872	1	1	NA	NA	1595
BLM	NA	NA	NA	NA	NA	0.165039776	0.147980561	0.418	0	1	NA	NA	3419
BLMH	NA	NA	NA	NA	NA	0.116656969	0.118742334	0.491	0	1	NA	NA	2822
BLOC1S1	9.91680924596678e-05	0.246056407	0.98	1	1	0.162593845	0.297493925	0.993	1	1	NA	2091	5075
BLOC1S2	NA	NA	NA	NA	NA	0.039366389	0.291216931	0.875	0.667	1	NA	NA	5036
BLOC1S4	NA	NA	NA	NA	NA	0.281377042	-0.231397613	0.883	1	1	NA	NA	906
BLOC1S6	NA	NA	NA	NA	NA	0.046283801	-0.484392138	0.974	1	1	NA	NA	241
BLVRA	0.014277816	0.173584558	0.963	0.818	1	0.008556896	0.647856033	0.96	0.667	1	NA	1748	6020
BLVRB	NA	NA	NA	NA	NA	0.308563576	0.26509704	0.963	0.667	1	NA	NA	4834
BLZF1	NA	NA	NA	NA	NA	0.070733093	0.198875978	0.777	0.333	1	NA	NA	4172
BMP7	NA	NA	NA	NA	NA	1.88165222656409e-07	-0.180726595	0.04	0.667	0.006310685	NA	NA	1271
BMPR2	NA	NA	NA	NA	NA	0.34392202	-0.101252099	0.872	1	1	NA	NA	2342
BNC2	0.096032988	-0.118482483	0.811	0.818	1	NA	NA	NA	NA	NA	NA	543	NA
BNIP1	NA	NA	NA	NA	NA	0.211733815	-0.177130302	0.564	0.667	1	NA	NA	1302
BNIP2	0.011425315	0.120902754	0.911	0.788	1	0.615655045	-0.105568604	0.908	1	1	NA	1114	2252
BNIP3	0.017735523	-0.36928105	0.991	1	1	0.050416242	1.082965029	1	0.667	1	NA	56	6175
BNIP3L	0.01522344	0.209962229	0.994	1	1	0.754481589	0.107947755	0.996	1	1	NA	1968	2584
BOC	NA	NA	NA	NA	NA	0.176202483	0.120696508	0.403	0	1	NA	NA	2868
BOD1	NA	NA	NA	NA	NA	0.084740397	-0.329799394	0.945	1	1	NA	NA	514
BOD1L1	0.01550174	0.158508944	1	0.939	1	NA	NA	NA	NA	NA	NA	1601	NA
BOLA1	NA	NA	NA	NA	NA	0.275126639	-0.115927014	0.696	1	1	NA	NA	2001
BOLA2-SMG1P6	NA	NA	NA	NA	NA	0.035433681	-0.143286167	0.264	0.667	1	NA	NA	1663
BOLA3	NA	NA	NA	NA	NA	0.025085915	0.652147424	0.974	1	1	NA	NA	6025
BOLA3-AS1	NA	NA	NA	NA	NA	0.144178092	-0.196307926	0.52	0.667	1	NA	NA	1135
BOP1	0.020158171	0.167260008	0.906	0.697	1	0.034815242	-0.39805487	0.89	1	1	NA	1677	364
BORCS7	NA	NA	NA	NA	NA	0.460381548	-0.19341592	0.967	0.667	1	NA	NA	1161
BORCS8	0.080220843	-0.103864269	0.88	0.818	1	0.107759167	0.26405057	0.897	0.333	1	NA	652	4825
BPGM	NA	NA	NA	NA	NA	0.281057592	0.13393536	0.751	0.333	1	NA	NA	3148
BPHL	NA	NA	NA	NA	NA	0.248905452	0.138501114	0.736	0.333	1	NA	NA	3241
BPNT1	NA	NA	NA	NA	NA	0.027712104	0.238457245	0.733	0	1	NA	NA	4621
BRCA1	0.000488088	0.348844715	0.709	0.394	1	0.137681227	0.47047362	0.692	0.333	1	NA	2246	5764
BRCA2	0.000169752	0.356689256	0.806	0.485	1	0.081205249	0.5052784	0.817	0.667	1	NA	2255	5832
BRCC3	0.030627848	0.103596929	0.914	0.667	1	0.016997472	0.378788879	0.905	0.333	1	NA	775	5474
BRD1	NA	NA	NA	NA	NA	0.452523493	0.111883179	0.824	0.667	1	NA	NA	2674
BRD2	NA	NA	NA	NA	NA	0.312044729	-0.196474953	0.978	1	1	NA	NA	1134
BRD3	0.001152943	0.102343291	0.703	0.333	1	0.231001693	0.153064052	0.685	0.333	1	NA	743	3493
BRD7	NA	NA	NA	NA	NA	0.351887855	0.217609462	1	1	1	NA	NA	4400
BRD8	NA	NA	NA	NA	NA	0.121866332	0.182183208	0.711	0.333	1	NA	NA	3961
BRD9	0.048741868	0.105114557	0.84	0.788	1	0.010659754	0.408758611	0.857	0	1	NA	812	5592
BRF1	NA	NA	NA	NA	NA	0.11040279	0.111748045	0.502	0	1	NA	NA	2669
BRI3	0.018788043	-0.197585736	1	1	1	NA	NA	NA	NA	NA	NA	241	NA
BRIP1	NA	NA	NA	NA	NA	0.203276543	0.120530802	0.37	0	1	NA	NA	2863
BRIX1	NA	NA	NA	NA	NA	0.59295	0.16260133	0.974	0.667	1	NA	NA	3647
BRMS1	NA	NA	NA	NA	NA	0.059577752	0.345174936	0.941	0.667	1	NA	NA	5363
BRMS1L	NA	NA	NA	NA	NA	0.096757615	0.134327693	0.527	0	1	NA	NA	3156
BROX	NA	NA	NA	NA	NA	0.34785879	-0.224341907	0.897	0.667	1	NA	NA	939
BRSK2	NA	NA	NA	NA	NA	0.000951055	-0.264014045	0.103	0.667	1	NA	NA	743
BRWD1	NA	NA	NA	NA	NA	0.675609828	0.117447781	0.894	0.667	1	NA	NA	2791
BRWD3	NA	NA	NA	NA	NA	0.302418115	-0.142812276	0.524	0.667	1	NA	NA	1667
BSG	0.026884893	0.185178336	1	1	1	NA	NA	NA	NA	NA	NA	1827	NA
BST2	0.020484047	-0.120282225	0.677	0.788	1	0.883179497	-0.552302492	0.729	0.667	1	NA	533	176
BTBD1	0.005870338	0.125264198	0.803	0.545	1	NA	NA	NA	NA	NA	NA	1172	NA
BTBD2	NA	NA	NA	NA	NA	0.737546871	-0.186192639	0.853	0.667	1	NA	NA	1227
BTBD6	NA	NA	NA	NA	NA	0.168826462	-0.110925836	0.872	1	1	NA	NA	2079
BTBD8	NA	NA	NA	NA	NA	0.193943093	0.100167966	0.381	0	1	NA	NA	2375
BTD	NA	NA	NA	NA	NA	0.208209462	0.136943075	0.645	0.333	1	NA	NA	3205
BTF3	0.130415219	-0.123166701	1	1	1	0.078399872	-0.442223307	1	1	1	NA	511	298
BTF3L4	0.078240427	0.119831551	0.951	0.879	1	NA	NA	NA	NA	NA	NA	1091	NA
BTG1	0.450742771	0.184649141	0.991	1	1	0.050416242	-0.567279545	0.996	1	1	NA	1825	165
BTG3	NA	NA	NA	NA	NA	0.07293649	0.370212641	0.923	0.667	1	NA	NA	5450
BTN3A2	NA	NA	NA	NA	NA	0.006923359	-0.377267817	0.736	1	1	NA	NA	400
BTRC	7.63542336316297e-05	0.122719874	0.654	0.303	1	0.046275315	0.184133819	0.656	0	1	NA	1135	3984
BUB1	0.206253736	0.107671469	0.546	0.455	1	0.33400847	0.240856485	0.516	0.333	1	NA	859	4643
BUB1B	NA	NA	NA	NA	NA	0.139350232	0.212397908	0.454	0	1	NA	NA	4339
BUB3	0.004047057	0.105856282	0.971	0.939	1	0.005908726	0.629810758	0.989	0.667	1	NA	826	6005
BUD23	0.093390501	0.125112743	0.991	0.97	1	NA	NA	NA	NA	NA	NA	1171	NA
BUD31	NA	NA	NA	NA	NA	0.031335642	0.585161848	1	1	1	NA	NA	5968
BYSL	NA	NA	NA	NA	NA	0.192900408	-0.106149905	0.674	1	1	NA	NA	2237
BZW1	NA	NA	NA	NA	NA	0.185612211	0.392775748	0.996	1	1	NA	NA	5534
C10orf90	NA	NA	NA	NA	NA	0.044773926	0.312793939	0.817	0.333	1	NA	NA	5171
C10orf95	NA	NA	NA	NA	NA	0.028435603	-0.125687409	0.209	0.667	1	NA	NA	1867
C11orf1	0.040700043	0.109176918	0.914	0.697	1	NA	NA	NA	NA	NA	NA	897	NA
C11orf24	0.072061507	-0.14371957	0.971	0.848	1	0.782261474	0.107822769	0.974	1	1	NA	414	2579
C11orf54	NA	NA	NA	NA	NA	0.063190514	0.16196711	0.604	0	1	NA	NA	3640
C11orf58	0.003801683	0.252480273	1	1	1	0.020734274	0.607861245	1	1	1	NA	2110	5992
C11orf68	0.064369516	0.14440546	0.917	0.788	1	0.086036138	0.381077918	0.934	0.667	1	NA	1434	5480
C11orf74	NA	NA	NA	NA	NA	0.357554876	0.106217593	0.806	0.333	1	NA	NA	2538
C11orf96	0.001477188	-0.186082579	0.126	0.303	1	0.290034811	-0.184152428	0.147	0.333	1	NA	270	1236
C12orf10	0.021989454	0.106226932	0.966	0.939	1	0.453782743	0.136029111	0.967	1	1	NA	831	3187
C12orf4	NA	NA	NA	NA	NA	0.071718019	0.165829382	0.582	0	1	NA	NA	3699
C12orf49	NA	NA	NA	NA	NA	0.45619569	-0.149646022	0.795	0.667	1	NA	NA	1588
C12orf57	0.345507921	-0.159353767	1	1	1	0.348138232	0.310011093	1	1	1	NA	340	5156
C12orf60	NA	NA	NA	NA	NA	0.052167904	-0.116050025	0.245	0.667	1	NA	NA	1999
C12orf65	0.009482782	0.116751101	0.863	0.727	1	0.145499217	0.250519078	0.89	0.667	1	NA	1031	4716
C12orf73	NA	NA	NA	NA	NA	0.169217316	0.133982225	0.656	0.333	1	NA	NA	3150
C12orf75	0.001852374	0.519484931	0.994	1	1	0.004459139	2.114552015	1	1	1	C12orf75	2328	6227
C14orf119	NA	NA	NA	NA	NA	0.053936425	-0.428128629	0.971	1	1	NA	NA	310
C14orf132	NA	NA	NA	NA	NA	0.070284014	0.306323763	0.857	0.667	1	NA	NA	5136
C15orf39	NA	NA	NA	NA	NA	0.077861054	0.139419312	0.568	0	1	NA	NA	3262
C15orf40	0.260781929	-0.113680379	0.926	0.879	1	0.05483889	-0.30572331	0.952	1	1	NA	567	581
C15orf48	0.002546728	0.270925352	0.589	0.273	1	0.065943527	0.340730648	0.597	0	1	NA	2146	5340
C15orf61	NA	NA	NA	NA	NA	0.042606178	-0.538052203	0.821	1	1	NA	NA	192
C16orf45	NA	NA	NA	NA	NA	0.448483267	-0.118517857	0.762	0.667	1	NA	NA	1970
C16orf58	NA	NA	NA	NA	NA	0.598008303	-0.11771528	0.766	0.333	1	NA	NA	1979
C16orf72	NA	NA	NA	NA	NA	0.026166248	0.34103334	0.835	0.333	1	NA	NA	5343
C16orf74	NA	NA	NA	NA	NA	0.21432806	-0.164412647	0.41	0.667	1	NA	NA	1424
C16orf86	NA	NA	NA	NA	NA	0.083229946	-0.107080558	0.282	0.667	1	NA	NA	2209
C16orf91	NA	NA	NA	NA	NA	0.569931351	-0.113030177	0.853	1	1	NA	NA	2045
C16orf95	0.000633426	0.102640783	0.577	0.212	1	0.076290052	0.170497901	0.571	0	1	NA	752	3778
C17orf58	NA	NA	NA	NA	NA	0.015725041	-0.281949611	0.733	1	1	NA	NA	683
C17orf75	NA	NA	NA	NA	NA	0.161798543	0.159140732	0.678	0.333	1	NA	NA	3590
C17orf80	NA	NA	NA	NA	NA	0.289664515	0.133742362	0.725	0.333	1	NA	NA	3141
C18orf54	NA	NA	NA	NA	NA	0.120965766	0.124615562	0.484	0	1	NA	NA	2949
C19orf12	NA	NA	NA	NA	NA	0.026728646	0.304495219	0.846	0.333	1	NA	NA	5122
C19orf24	0.023411748	-0.149447382	0.986	0.97	1	NA	NA	NA	NA	NA	NA	384	NA
C19orf48	NA	NA	NA	NA	NA	0.502499174	0.160700545	0.835	1	1	NA	NA	3617
C19orf53	0.06603993	-0.197542889	1	1	1	0.126683169	-0.218658827	1	1	1	NA	242	981
C19orf54	NA	NA	NA	NA	NA	0.06093367	-0.131927681	0.308	0.667	1	NA	NA	1787
C19orf57	NA	NA	NA	NA	NA	0.002221184	-0.115182189	0.114	0.667	1	NA	NA	2012
C19orf66	NA	NA	NA	NA	NA	0.187463989	-0.170423392	0.861	1	1	NA	NA	1367
C19orf70	0.018954596	-0.220206387	0.989	0.97	1	0.178467007	-0.208683154	1	1	1	NA	194	1048
C19orf81	NA	NA	NA	NA	NA	0.184468336	-0.1765858	0.392	0.667	1	NA	NA	1308
C1D	NA	NA	NA	NA	NA	0.382733366	0.153886349	0.934	1	1	NA	NA	3508
C1GALT1	0.030576032	0.118550146	0.886	0.788	1	0.035360304	0.422508235	0.875	0.333	1	NA	1063	5625
C1GALT1C1	NA	NA	NA	NA	NA	0.309930203	0.147883445	0.67	0.333	1	NA	NA	3415
C1orf122	NA	NA	NA	NA	NA	0.227314838	0.277313244	1	1	1	NA	NA	4946
C1orf123	NA	NA	NA	NA	NA	0.253516371	0.166703094	0.985	1	1	NA	NA	3715
C1orf131	NA	NA	NA	NA	NA	0.046972765	-0.335058294	0.795	1	1	NA	NA	496
C1orf159	NA	NA	NA	NA	NA	0.144019259	-0.103378101	0.407	0.667	1	NA	NA	2303
C1orf174	NA	NA	NA	NA	NA	0.01661908	0.371810148	0.883	0.333	1	NA	NA	5453
C1orf198	NA	NA	NA	NA	NA	0.125387887	0.123219472	0.476	0	1	NA	NA	2918
C1orf21	0.369664185	-0.155064712	0.811	0.788	1	NA	NA	NA	NA	NA	NA	360	NA
C1orf216	NA	NA	NA	NA	NA	0.215801566	-0.126550015	0.868	1	1	NA	NA	1858
C1orf35	NA	NA	NA	NA	NA	0.030736522	-0.280239419	0.927	1	1	NA	NA	688
C1orf43	NA	NA	NA	NA	NA	0.100242354	0.28383616	1	1	1	NA	NA	4987
C1orf50	NA	NA	NA	NA	NA	0.10797021	-0.137103514	0.392	0.667	1	NA	NA	1730
C1orf52	NA	NA	NA	NA	NA	0.248890199	0.192065811	0.923	0.667	1	NA	NA	4086
C1orf53	NA	NA	NA	NA	NA	0.502435781	0.107302585	0.832	1	1	NA	NA	2561
C1orf74	NA	NA	NA	NA	NA	0.156461431	-0.101778784	0.429	0.667	1	NA	NA	2329
C1QBP	0.012154785	0.314393227	0.997	1	1	NA	NA	NA	NA	NA	NA	2205	NA
C1R	0.07194267	0.107286168	0.829	0.667	1	0.491135198	-0.18667475	0.85	0.667	1	NA	853	1221
C1RL-AS1	NA	NA	NA	NA	NA	0.054336782	-0.11149798	0.238	0.667	1	NA	NA	2070
C1S	0.959146096	-0.111841337	0.797	0.727	1	0.734458905	-0.258289483	0.821	0.667	1	NA	583	771
C20orf194	NA	NA	NA	NA	NA	0.248436057	0.119965384	0.615	0.333	1	NA	NA	2850
C20orf27	0.020422996	-0.195933265	0.969	1	1	0.164793697	-0.461689732	0.989	1	1	NA	247	267
C21orf2	NA	NA	NA	NA	NA	0.462065046	0.127636875	0.868	0.667	1	NA	NA	3017
C21orf58	0.033562461	0.110862277	0.554	0.333	1	NA	NA	NA	NA	NA	NA	921	NA
C22orf39	NA	NA	NA	NA	NA	0.108184084	-0.152037025	0.799	1	1	NA	NA	1560
C2CD2	NA	NA	NA	NA	NA	0.032270803	0.265353805	0.711	0	1	NA	NA	4837
C2CD2L	NA	NA	NA	NA	NA	0.088818333	-0.121305993	0.315	0.667	1	NA	NA	1925
C2CD3	NA	NA	NA	NA	NA	0.126718322	0.177501934	0.7	0.333	1	NA	NA	3890
C2CD5	NA	NA	NA	NA	NA	0.08438527	0.151205511	0.553	0	1	NA	NA	3469
C2orf49	NA	NA	NA	NA	NA	0.804354252	-0.154323416	0.846	1	1	NA	NA	1532
C2orf68	NA	NA	NA	NA	NA	0.677386948	-0.287801274	0.81	0.667	1	NA	NA	647
C2orf69	NA	NA	NA	NA	NA	0.045216252	0.196826868	0.659	0	1	NA	NA	4141
C2orf72	NA	NA	NA	NA	NA	0.01402044	-0.152443789	0.044	0.333	1	NA	NA	1555
C2orf73	NA	NA	NA	NA	NA	2.97122159521627e-06	-0.109316859	0.011	0.333	0.09964883	NA	NA	2133
C2orf74	NA	NA	NA	NA	NA	0.445068232	-0.137954404	0.974	1	1	NA	NA	1715
C2orf88	NA	NA	NA	NA	NA	3.6973866195308e-09	-0.202518234	0.029	0.667	0.000124003	NA	NA	1091
C3AR1	NA	NA	NA	NA	NA	0.286055245	0.108709001	0.286	0	1	NA	NA	2602
C3orf14	NA	NA	NA	NA	NA	0.344410251	-0.171061195	0.974	1	1	NA	NA	1359
C3orf62	NA	NA	NA	NA	NA	0.06052486	0.142282404	0.612	0	1	NA	NA	3317
C4orf3	0.128337414	-0.180828403	0.994	1	1	NA	NA	NA	NA	NA	NA	282	NA
C4orf48	0.928568594	-0.125557185	1	1	1	0.250505967	0.314336258	1	1	1	NA	495	5180
C5AR1	0.00334615	0.103282396	0.311	0.061	1	0.270133199	0.135930127	0.3	0	1	NA	767	3184
C5orf15	0.012867442	0.100898344	0.774	0.545	1	0.069167837	0.228377107	0.758	0.333	1	NA	718	4529
C5orf22	NA	NA	NA	NA	NA	0.185274104	-0.267927321	0.48	0.667	1	NA	NA	723
C5orf24	0.564236723	-0.122615138	0.966	0.818	1	NA	NA	NA	NA	NA	NA	513	NA
C5orf30	NA	NA	NA	NA	NA	0.064211657	-0.226433305	0.348	0.667	1	NA	NA	926
C5orf34	NA	NA	NA	NA	NA	0.096757615	0.153342456	0.527	0	1	NA	NA	3497
C5orf38	NA	NA	NA	NA	NA	0.200112548	-0.20609203	0.875	1	1	NA	NA	1069
C6orf120	NA	NA	NA	NA	NA	0.33217756	-0.150562645	0.652	0.667	1	NA	NA	1581
C6orf48	0.07155088	-0.196125109	0.997	1	1	NA	NA	NA	NA	NA	NA	246	NA
C6orf62	NA	NA	NA	NA	NA	0.60790234	0.133790087	0.894	0.667	1	NA	NA	3143
C6orf89	NA	NA	NA	NA	NA	0.010016348	0.392147837	0.927	0.333	1	NA	NA	5530
C6orf99	NA	NA	NA	NA	NA	3.24411736820706e-05	-0.107881685	0.015	0.333	1	NA	NA	2186
C7orf50	0.207357426	-0.106330589	0.954	0.939	1	NA	NA	NA	NA	NA	NA	636	NA
C8orf33	NA	NA	NA	NA	NA	0.090132288	-0.303086306	0.949	1	1	NA	NA	588
C8orf59	NA	NA	NA	NA	NA	0.371017469	0.197738114	0.996	1	1	NA	NA	4154
C8orf76	0.001859682	0.138391591	0.834	0.576	1	NA	NA	NA	NA	NA	NA	1345	NA
C8orf82	NA	NA	NA	NA	NA	0.063640388	-0.316685964	0.952	1	1	NA	NA	551
C9orf16	0.399688206	-0.107917744	0.997	0.97	1	0.244558932	-0.49522367	1	1	1	NA	613	231
C9orf3	NA	NA	NA	NA	NA	0.319038016	0.136011117	0.652	0.333	1	NA	NA	3186
C9orf43	NA	NA	NA	NA	NA	0.066477817	-0.100262862	0.073	0.333	1	NA	NA	2364
C9orf78	NA	NA	NA	NA	NA	0.301718486	0.243481723	0.989	1	1	NA	NA	4664
C9orf85	NA	NA	NA	NA	NA	0.322998683	0.118273552	0.656	0.333	1	NA	NA	2809
CA8	0.153474717	-0.131149152	0.4	0.212	1	NA	NA	NA	NA	NA	NA	470	NA
CAAP1	NA	NA	NA	NA	NA	0.40184669	0.126284784	0.832	1	1	NA	NA	2992
CAB39	0.010375324	0.133466545	0.857	0.758	1	NA	NA	NA	NA	NA	NA	1286	NA
CABLES1	0.094866807	-0.119941911	0.62	0.636	1	0.005934254	-0.622215775	0.659	1	1	NA	535	131
CABLES2	NA	NA	NA	NA	NA	0.079455881	0.146540202	0.564	0	1	NA	NA	3391
CACNA1A	0.000323204	0.108539713	0.66	0.273	1	0.251807007	0.142395412	0.648	0.333	1	NA	881	3320
CACNB3	NA	NA	NA	NA	NA	0.123162562	0.121862075	0.48	0	1	NA	NA	2887
CACNG8	NA	NA	NA	NA	NA	0.170555976	0.175313016	0.41	0	1	NA	NA	3862
CACUL1	NA	NA	NA	NA	NA	0.398164362	0.11608037	0.729	0.667	1	NA	NA	2762
CAD	0.019871033	0.111651449	0.883	0.667	1	0.137558635	-0.164496852	0.879	1	1	NA	937	1421
CADM1	0.122045962	-0.152105993	0.957	0.97	1	0.939126762	-0.267189918	0.967	0.667	1	NA	375	728
CADPS	NA	NA	NA	NA	NA	0.13082635	0.569916351	0.813	0.333	1	NA	NA	5946
CADPS2	NA	NA	NA	NA	NA	0.229229911	0.145248879	0.604	0.333	1	NA	NA	3367
CALCOCO2	6.826302158642e-05	0.262284873	0.991	0.909	1	0.083458933	0.314983666	0.982	1	1	NA	2130	5184
CALD1	0.42357538	-0.122099212	1	1	1	0.355662952	0.153550956	1	1	1	NA	518	3502
CALHM2	NA	NA	NA	NA	NA	0.56906885	0.103030589	0.802	1	1	NA	NA	2455
CALM1	0.005424712	-0.241198943	1	1	1	0.04394671	-0.359359919	1	1	1	NA	168	437
CALM2	0.007838523	0.346552347	0.997	1	1	0.01956395	1.03853697	1	1	1	NA	2244	6164
CALM3	NA	NA	NA	NA	NA	0.069029001	0.421096387	0.996	1	1	NA	NA	5621
CALR	NA	NA	NA	NA	NA	0.078399915	0.740026957	1	1	1	NA	NA	6080
CALU	0.203261544	0.123202016	1	1	1	0.546074815	0.332677652	1	1	1	NA	1141	5291
CAMK2A	NA	NA	NA	NA	NA	0.000162156	-0.108030193	0.018	0.333	1	NA	NA	2179
CAMK2G	NA	NA	NA	NA	NA	0.430345386	0.124045709	0.802	0.667	1	NA	NA	2939
CAMK2N1	NA	NA	NA	NA	NA	0.970991638	0.165565655	0.993	1	1	NA	NA	3695
CAMLG	NA	NA	NA	NA	NA	0.7052873	0.143752665	0.982	1	1	NA	NA	3344
CAMSAP2	0.049306971	0.137340907	0.909	0.758	1	0.288026019	0.210199483	0.897	0.667	1	NA	1329	4309
CAMTA1	NA	NA	NA	NA	NA	0.281751933	0.261546732	0.996	1	1	NA	NA	4806
CAND1	0.002041394	0.169483051	0.937	0.727	1	0.34064873	0.169453315	0.934	1	1	NA	1701	3762
CANT1	NA	NA	NA	NA	NA	0.199143765	0.198272782	0.923	0.667	1	NA	NA	4167
CANX	NA	NA	NA	NA	NA	0.034931922	0.670487795	0.996	1	1	NA	NA	6037
CAP1	NA	NA	NA	NA	NA	0.195465262	0.357560889	1	1	1	NA	NA	5417
CAPG	0.558712756	-0.130545406	1	1	1	0.130338783	-0.751751286	1	1	1	NA	471	79
CAPN1	0.000262787	0.232732577	0.96	0.788	1	0.37099262	0.15544596	0.952	1	1	NA	2048	3538
CAPN10	NA	NA	NA	NA	NA	0.336743775	-0.160727585	0.623	0.667	1	NA	NA	1467
CAPN2	0.001872955	0.353704285	0.983	0.879	1	0.084764831	0.558305427	0.985	1	1	NA	2252	5930
CAPN3	NA	NA	NA	NA	NA	3.72131480344941e-05	-0.10526709	0.015	0.333	1	NA	NA	2261
CAPN5	0.001121595	0.139719376	0.734	0.455	1	NA	NA	NA	NA	NA	NA	1362	NA
CAPNS1	0.00559175	0.163973687	0.986	0.939	1	0.203101599	0.347022356	0.985	0.667	1	NA	1650	5372
CAPRIN1	0.015361931	0.188789857	0.986	1	1	0.024618725	0.559859927	0.989	1	1	NA	1853	5935
CAPRIN2	0.000248692	0.125653201	0.817	0.394	1	0.192885224	0.177011381	0.821	0.667	1	NA	1176	3880
CAPZA1	0.070519961	0.127137015	0.98	0.939	1	0.009826086	0.794479444	0.985	1	1	NA	1196	6102
CAPZA2	0.00731888	0.170092894	1	1	1	0.029118694	0.571098379	1	1	1	NA	1712	5948
CAPZB	0.028632341	0.131743168	1	1	1	0.205696443	0.33116202	1	1	1	NA	1262	5280
CARD6	NA	NA	NA	NA	NA	0.129924929	0.117747964	0.469	0	1	NA	NA	2799
CARF	NA	NA	NA	NA	NA	0.011446769	-0.153933044	0.363	1	1	NA	NA	1537
CARHSP1	NA	NA	NA	NA	NA	0.471495179	0.238159126	0.956	1	1	NA	NA	4615
CARMIL1	NA	NA	NA	NA	NA	0.370812601	0.102036633	0.637	0.333	1	NA	NA	2428
CARNMT1	NA	NA	NA	NA	NA	0.065943527	0.15909802	0.597	0	1	NA	NA	3588
CARS	0.003217187	0.174397741	0.931	0.697	1	0.348032277	0.207692438	0.923	1	1	NA	1756	4277
CARS2	0.040267196	0.104049255	0.92	0.848	1	NA	NA	NA	NA	NA	NA	787	NA
CASC3	NA	NA	NA	NA	NA	0.145913853	0.204260395	0.736	0.333	1	NA	NA	4237
CASC4	NA	NA	NA	NA	NA	0.367094292	0.17892511	0.941	1	1	NA	NA	3916
CASKIN1	NA	NA	NA	NA	NA	0.001245407	-0.10658538	0.026	0.333	1	NA	NA	2223
CASP2	NA	NA	NA	NA	NA	0.180418407	0.168110748	0.718	0.333	1	NA	NA	3742
CASP3	NA	NA	NA	NA	NA	0.637625261	-0.117142047	0.718	0.333	1	NA	NA	1985
CASP4	0.126871368	0.111561941	0.957	0.848	1	0.253497675	0.212654039	0.956	1	1	NA	936	4341
CASP6	NA	NA	NA	NA	NA	0.254633362	0.120438089	0.615	0.333	1	NA	NA	2859
CASP8	NA	NA	NA	NA	NA	0.575079635	0.114263359	0.872	1	1	NA	NA	2722
CASP8AP2	0.001374127	0.163236056	0.843	0.606	1	0.521805919	0.123446722	0.883	0.667	1	NA	1645	2926
CAST	NA	NA	NA	NA	NA	0.010465177	0.867464931	1	1	1	NA	NA	6130
CASTOR3	0.000853864	-0.136647003	0.326	0.545	1	0.761643649	-0.234855	0.366	0.333	1	NA	440	889
CAV1	0.021708552	0.334552436	1	1	1	0.340715502	0.236033778	1	1	1	NA	2232	4594
CAV2	0.029723109	0.164108753	0.971	0.879	1	NA	NA	NA	NA	NA	NA	1652	NA
CAVIN3	NA	NA	NA	NA	NA	0.086087205	0.749713436	1	0.667	1	NA	NA	6085
CBFB	NA	NA	NA	NA	NA	0.447807675	0.109411346	0.806	1	1	NA	NA	2617
CBL	0.000348606	0.159478053	0.791	0.485	1	0.142711709	0.20407293	0.784	0.667	1	NA	1605	4236
CBLB	NA	NA	NA	NA	NA	0.028766308	-0.152216941	0.538	1	1	NA	NA	1558
CBLL1	NA	NA	NA	NA	NA	0.293043845	0.142507258	0.802	0.667	1	NA	NA	3321
CBR1	0.04905652	0.117529393	0.994	0.909	1	0.145784484	0.337791824	0.996	1	1	NA	1048	5319
CBR3	0.015079359	-0.107918222	0.703	0.727	1	0.581298867	-0.128541618	0.722	0.667	1	NA	612	1826
CBWD5	NA	NA	NA	NA	NA	0.099115097	-0.135437961	0.381	0.667	1	NA	NA	1753
CBX1	NA	NA	NA	NA	NA	0.363288081	0.212186903	0.982	1	1	NA	NA	4335
CBX3	NA	NA	NA	NA	NA	0.232963843	0.473963343	1	0.667	1	NA	NA	5776
CBX4	NA	NA	NA	NA	NA	0.053035747	-0.256996841	0.967	1	1	NA	NA	784
CBX5	0.044684312	0.132995801	0.963	1	1	0.244558258	0.308169243	0.985	1	1	NA	1278	5147
CBX6	NA	NA	NA	NA	NA	0.166994268	-0.154639324	0.952	1	1	NA	NA	1529
CBX8	NA	NA	NA	NA	NA	0.077861054	0.135471533	0.568	0	1	NA	NA	3171
CBY1	NA	NA	NA	NA	NA	0.194906658	-0.308292362	0.667	1	1	NA	NA	575
CCAR1	NA	NA	NA	NA	NA	0.176130107	0.357481977	0.982	1	1	NA	NA	5415
CCBE1	NA	NA	NA	NA	NA	0.063190514	0.193777649	0.604	0	1	NA	NA	4109
CCDC102A	NA	NA	NA	NA	NA	0.384287794	-0.125050103	0.648	0.667	1	NA	NA	1881
CCDC102B	NA	NA	NA	NA	NA	1	-0.201012454	0.495	0.333	1	NA	NA	1107
CCDC106	NA	NA	NA	NA	NA	0.047353386	0.220818869	0.652	0	1	NA	NA	4446
CCDC107	NA	NA	NA	NA	NA	0.435696828	-0.219202372	0.85	1	1	NA	NA	977
CCDC115	0.626197092	-0.100589587	0.917	0.788	1	0.2029887	-0.171687468	0.919	1	1	NA	688	1352
CCDC117	NA	NA	NA	NA	NA	0.079455881	0.150633657	0.564	0	1	NA	NA	3460
CCDC12	0.179483055	0.107428478	0.957	0.788	1	NA	NA	NA	NA	NA	NA	856	NA
CCDC127	NA	NA	NA	NA	NA	0.206648452	0.168704008	0.886	0.667	1	NA	NA	3753
CCDC130	NA	NA	NA	NA	NA	0.02944743	-0.224750095	0.861	1	1	NA	NA	935
CCDC136	NA	NA	NA	NA	NA	0.443815136	0.103502298	0.755	0.667	1	NA	NA	2467
CCDC137	0.013890155	0.165359013	0.949	0.939	1	0.436425876	-0.252714856	0.952	1	1	NA	1665	803
CCDC138	NA	NA	NA	NA	NA	0.114544571	0.124185494	0.495	0	1	NA	NA	2944
CCDC14	NA	NA	NA	NA	NA	0.216287418	0.302065927	0.952	1	1	NA	NA	5107
CCDC144A	NA	NA	NA	NA	NA	0.056686669	0.162724472	0.623	0	1	NA	NA	3650
CCDC149	NA	NA	NA	NA	NA	0.65497966	-0.194224143	0.758	0.667	1	NA	NA	1157
CCDC15	NA	NA	NA	NA	NA	0.149254777	0.127531736	0.44	0	1	NA	NA	3013
CCDC150	NA	NA	NA	NA	NA	0.154390958	0.109323544	0.432	0	1	NA	NA	2615
CCDC154	NA	NA	NA	NA	NA	2.03800443596041e-10	-0.184290991	0.026	0.667	6.83505927732401e-06	NA	NA	1234
CCDC167	NA	NA	NA	NA	NA	0.069259612	-0.348300215	0.755	1	1	NA	NA	469
CCDC174	NA	NA	NA	NA	NA	0.275126639	-0.151592718	0.7	0.667	1	NA	NA	1568
CCDC18	NA	NA	NA	NA	NA	0.345484378	0.162163711	0.707	0.333	1	NA	NA	3644
CCDC181	NA	NA	NA	NA	NA	0.010124273	-0.134572713	0.161	0.667	1	NA	NA	1763
CCDC186	NA	NA	NA	NA	NA	0.031472343	0.24371469	0.714	0	1	NA	NA	4667
CCDC25	NA	NA	NA	NA	NA	0.205695084	0.195267371	0.982	1	1	NA	NA	4121
CCDC28A	NA	NA	NA	NA	NA	0.088138337	-0.103970024	0.502	1	1	NA	NA	2291
CCDC34	NA	NA	NA	NA	NA	0.112345949	0.341774618	0.861	0.667	1	NA	NA	5347
CCDC47	0.001521713	0.228982379	0.989	0.939	1	0.610678557	-0.177379378	0.985	1	1	NA	2036	1298
CCDC50	0.053573786	0.123265099	0.994	0.939	1	NA	NA	NA	NA	NA	NA	1143	NA
CCDC57	7.82628824447812e-05	0.110759197	0.609	0.182	1	NA	NA	NA	NA	NA	NA	920	NA
CCDC58	0.008142772	0.10888345	0.749	0.515	1	NA	NA	NA	NA	NA	NA	890	NA
CCDC59	0.051863577	0.103377685	0.98	0.909	1	0.088780835	0.256584231	0.989	1	1	NA	769	4764
CCDC6	NA	NA	NA	NA	NA	0.697016507	0.105760588	0.894	0.667	1	NA	NA	2528
CCDC66	0.036994547	0.105760364	0.917	0.758	1	0.498716947	0.107852876	0.927	1	1	NA	822	2581
CCDC71	NA	NA	NA	NA	NA	0.192008691	-0.141080696	0.487	0.667	1	NA	NA	1680
CCDC71L	NA	NA	NA	NA	NA	0.262676349	0.258513853	0.956	0.667	1	NA	NA	4776
CCDC77	NA	NA	NA	NA	NA	0.119919866	0.184814397	0.707	0.333	1	NA	NA	3992
CCDC82	NA	NA	NA	NA	NA	0.390557942	0.158493569	0.905	0.667	1	NA	NA	3581
CCDC84	NA	NA	NA	NA	NA	0.111737314	0.177699411	0.714	0.333	1	NA	NA	3894
CCDC85B	0.679103255	0.110311552	1	1	1	0.075965215	0.880573565	1	1	1	NA	913	6135
CCDC86	NA	NA	NA	NA	NA	0.033169014	0.34254115	0.824	0.333	1	NA	NA	5350
CCDC88A	0.724218161	-0.132176475	0.989	0.97	1	0.130338234	0.525689382	0.985	1	1	NA	461	5875
CCDC90B	NA	NA	NA	NA	NA	0.090832444	0.328162664	0.96	0.667	1	NA	NA	5265
CCDC91	NA	NA	NA	NA	NA	0.657296569	0.111082262	0.985	1	1	NA	NA	2657
CCHCR1	NA	NA	NA	NA	NA	0.215709641	0.137059711	0.637	0.333	1	NA	NA	3209
CCL2	0.053234322	0.434276583	0.78	0.545	1	0.087448436	0.979194754	0.802	0.333	1	NA	2303	6156
CCL20	NA	NA	NA	NA	NA	0.129924929	0.146344701	0.469	0	1	NA	NA	3386
CCL26	0.018355597	0.144212224	0.374	0.152	1	NA	NA	NA	NA	NA	NA	1430	NA
CCL28	NA	NA	NA	NA	NA	0.042151071	0.243806707	0.67	0	1	NA	NA	4669
CCM2	NA	NA	NA	NA	NA	0.160382684	0.271680787	0.949	0.667	1	NA	NA	4897
CCNA2	0.137378313	0.108267459	0.38	0.242	1	0.212928452	0.196168251	0.359	0	1	NA	873	4137
CCNB1	0.413446776	-0.112714865	0.697	0.576	1	0.139993787	0.655409289	0.667	0.333	1	NA	573	6029
CCNB1IP1	NA	NA	NA	NA	NA	0.562242697	-0.152875081	0.744	0.667	1	NA	NA	1549
CCNB2	NA	NA	NA	NA	NA	0.076290052	0.436077629	0.571	0	1	NA	NA	5665
CCNC	0.088756792	-0.109407021	0.866	0.879	1	0.291128418	0.155572825	0.875	0.667	1	NA	602	3539
CCND1	0.053167798	0.19312572	1	1	1	0.012870287	1.795171332	1	1	1	CCND1	1886	6221
CCND3	0.065041484	0.106654972	0.786	0.697	1	NA	NA	NA	NA	NA	NA	841	NA
CCNDBP1	0.002255197	0.160415636	0.897	0.758	1	0.625834286	0.102598736	0.89	1	1	NA	1616	2448
CCNF	NA	NA	NA	NA	NA	0.233219477	0.125354814	0.337	0	1	NA	NA	2964
CCNG1	0.01407781	-0.154961737	0.803	0.879	1	0.086827538	-0.272870987	0.842	1	1	NA	361	707
CCNH	0.000988075	0.172356764	0.906	0.667	1	NA	NA	NA	NA	NA	NA	1735	NA
CCNI	NA	NA	NA	NA	NA	0.398860166	0.229018897	1	1	1	NA	NA	4536
CCNK	NA	NA	NA	NA	NA	0.422143022	0.10281549	0.817	0.333	1	NA	NA	2452
CCNQ	0.002506497	-0.224039247	0.96	0.97	1	0.060597269	-0.814514615	0.978	1	1	NA	186	62
CCNT1	NA	NA	NA	NA	NA	0.074985302	0.230321374	0.817	0.333	1	NA	NA	4544
CCNYL1	0.13851706	-0.117482539	0.571	0.576	1	NA	NA	NA	NA	NA	NA	547	NA
CCPG1	0.010507904	0.375286612	0.903	0.758	1	0.390443939	0.511892738	0.886	1	1	NA	2273	5846
CCR1	NA	NA	NA	NA	NA	0.264068923	-0.183649519	0.147	0.333	1	NA	NA	1242
CCS	NA	NA	NA	NA	NA	0.070817497	0.258933854	0.853	0.667	1	NA	NA	4782
CCSER2	NA	NA	NA	NA	NA	0.129947011	0.187195094	0.875	0.667	1	NA	NA	4023
CCT2	0.000138761	0.317468195	0.989	0.97	1	0.272112151	0.305974067	0.989	1	1	NA	2212	5131
CCT3	0.04981857	0.169821218	1	0.97	1	0.810325336	-0.100648302	0.996	1	1	NA	1706	2354
CCT4	NA	NA	NA	NA	NA	0.100242305	-0.454378757	0.993	1	1	NA	NA	279
CCT5	0.00643511	0.338901508	0.994	0.909	1	0.872877561	-0.121066696	0.985	1	1	NA	2235	1931
CCT6A	NA	NA	NA	NA	NA	0.02325915	0.784987702	1	1	1	NA	NA	6098
CCT7	NA	NA	NA	NA	NA	0.371017196	-0.303090518	0.989	1	1	NA	NA	587
CCT8	0.021802896	0.211607824	0.994	1	1	0.546074815	0.163635435	0.996	1	1	NA	1973	3660
CCZ1B	NA	NA	NA	NA	NA	0.136949494	0.101686025	0.458	0	1	NA	NA	2420
CD109	0.150135734	-0.148492602	0.846	0.939	1	0.402273714	-0.419056748	0.861	0.667	1	NA	388	328
CD151	NA	NA	NA	NA	NA	0.216311278	0.419244049	1	0.667	1	NA	NA	5614
CD163L1	NA	NA	NA	NA	NA	0.506269838	0.174385784	0.516	0.333	1	NA	NA	3838
CD164	0.013519364	0.158370964	0.994	0.97	1	0.158260417	0.388182018	1	1	1	NA	1598	5513
CD276	NA	NA	NA	NA	NA	0.376737396	-0.232042637	0.791	1	1	NA	NA	903
CD2BP2	0.000305457	0.199647144	0.923	0.667	1	0.122155581	0.292004997	0.93	0.667	1	NA	1924	5042
CD320	0.004174798	-0.279064292	0.96	0.97	1	0.458177917	-0.301710772	0.967	1	1	NA	124	595
CD3EAP	NA	NA	NA	NA	NA	0.044175994	0.251255815	0.663	0	1	NA	NA	4721
CD44	0.003262405	0.35368616	1	1	1	0.005225381	1.780844349	1	1	1	CD44	2251	6220
CD46	NA	NA	NA	NA	NA	0.503356761	0.137448971	0.934	0.667	1	NA	NA	3216
CD47	0.002486771	0.200522436	0.986	0.909	1	NA	NA	NA	NA	NA	NA	1927	NA
CD55	NA	NA	NA	NA	NA	0.081885279	-0.154551656	0.733	1	1	NA	NA	1530
CD58	NA	NA	NA	NA	NA	0.337132176	-0.145747717	0.553	0.667	1	NA	NA	1632
CD59	NA	NA	NA	NA	NA	0.471513271	-0.4667067	1	1	1	NA	NA	262
CD5L	NA	NA	NA	NA	NA	3.24411736820706e-05	-0.108186438	0.015	0.333	1	NA	NA	2170
CD63	NA	NA	NA	NA	NA	0.913128097	0.142269924	1	1	1	NA	NA	3315
CD68	0.029717135	0.16746264	0.957	0.879	1	0.77389505	0.116234421	0.974	0.667	1	NA	1678	2765
CD70	0.523307774	-0.216095468	0.771	0.697	1	0.01906322	0.506099771	0.784	0	1	NA	206	5837
CD81	0.248548228	0.186423938	1	1	1	0.305135972	0.493782331	1	1	1	NA	1835	5816
CD82	NA	NA	NA	NA	NA	0.005973897	0.972189796	0.974	0.333	1	NA	NA	6152
CD9	NA	NA	NA	NA	NA	0.982592506	-0.244758887	0.985	1	1	NA	NA	844
CD99	6.98507259237947e-07	-0.461326177	0.997	1	0.023426536	0.312047145	-0.72747853	0.996	1	1	NA	27	86
CDA	5.2103290645662e-05	0.235191421	0.769	0.303	1	0.023683737	0.620421327	0.755	0	1	NA	2056	6001
CDC123	NA	NA	NA	NA	NA	0.110348958	0.25089398	0.938	0.667	1	NA	NA	4718
CDC16	NA	NA	NA	NA	NA	0.090328092	-0.223834964	0.802	1	1	NA	NA	943
CDC20	0.686235602	-0.10656561	0.569	0.485	1	0.082717792	0.450442421	0.557	0	1	NA	631	5702
CDC25B	NA	NA	NA	NA	NA	0.130332146	0.443440139	0.967	1	1	NA	NA	5680
CDC26	NA	NA	NA	NA	NA	0.106371954	0.267789385	0.945	1	1	NA	NA	4860
CDC27	0.002387211	0.128668219	0.983	0.939	1	NA	NA	NA	NA	NA	NA	1223	NA
CDC34	NA	NA	NA	NA	NA	0.432138146	-0.224741841	0.945	1	1	NA	NA	936
CDC37	0.077709276	0.12117964	0.991	0.939	1	0.275300122	0.258109605	0.993	1	1	NA	1117	4774
CDC37L1	NA	NA	NA	NA	NA	0.198140028	-0.338315578	0.619	0.667	1	NA	NA	486
CDC42	NA	NA	NA	NA	NA	0.754481589	0.13316325	1	1	1	NA	NA	3127
CDC42BPA	NA	NA	NA	NA	NA	0.061592682	0.427535696	0.963	0.333	1	NA	NA	5640
CDC42BPB	NA	NA	NA	NA	NA	0.210632373	-0.214893858	0.886	1	1	NA	NA	1010
CDC42EP3	0.000203227	0.474254241	0.98	1	1	0.011612477	1.164236516	0.985	1	1	NA	2313	6185
CDC42EP4	NA	NA	NA	NA	NA	0.249809128	0.11252259	0.601	0.333	1	NA	NA	2688
CDC42SE2	NA	NA	NA	NA	NA	0.295141876	-0.108508158	0.579	0.667	1	NA	NA	2159
CDC45	0.000805257	0.157586799	0.494	0.182	1	NA	NA	NA	NA	NA	NA	1590	NA
CDC5L	0.009634728	0.148809735	0.931	0.909	1	0.315502449	0.179039798	0.945	1	1	NA	1492	3919
CDC6	0.027013714	0.131629529	0.594	0.394	1	0.065943527	0.287941276	0.597	0	1	NA	1260	5016
CDCA2	NA	NA	NA	NA	NA	0.127641943	0.296066712	0.473	0	1	NA	NA	5063
CDCA3	NA	NA	NA	NA	NA	0.173362824	0.315229669	0.407	0	1	NA	NA	5187
CDCA4	NA	NA	NA	NA	NA	0.271214512	0.121993919	0.593	0.333	1	NA	NA	2892
CDCA5	0.031193322	0.137414735	0.503	0.303	1	0.116656969	0.307604226	0.491	0	1	NA	1332	5144
CDCA8	NA	NA	NA	NA	NA	0.159652037	0.20621228	0.425	0	1	NA	NA	4260
CDH19	NA	NA	NA	NA	NA	5.75110696599285e-08	-0.163668794	0.007	0.333	0.001928806	NA	NA	1439
CDH2	NA	NA	NA	NA	NA	0.153934315	0.216292091	0.659	0.333	1	NA	NA	4389
CDH20	NA	NA	NA	NA	NA	2.01109486172436e-21	-0.110347335	0	0.333	6.74480994725117e-17	NA	NA	2095.5
CDIPT	0.134215002	0.106670783	0.983	0.818	1	0.988394416	-0.301045947	0.974	1	1	NA	842	600
CDK1	0.112861953	0.278441361	0.486	0.364	1	0.125387887	0.459044062	0.476	0	1	NA	2158	5738
CDK10	0.002263898	0.114559423	0.834	0.515	1	0.096594312	-0.181136324	0.839	1	1	NA	991	1265
CDK11B	NA	NA	NA	NA	NA	0.017604605	0.373342133	0.872	0.333	1	NA	NA	5460
CDK12	NA	NA	NA	NA	NA	0.232918501	0.189409425	0.941	1	1	NA	NA	4055
CDK13	NA	NA	NA	NA	NA	0.045094583	0.396964767	0.96	0.667	1	NA	NA	5554
CDK16	NA	NA	NA	NA	NA	0.091489597	0.260228403	0.934	0.667	1	NA	NA	4798
CDK17	NA	NA	NA	NA	NA	0.127641943	0.126559598	0.473	0	1	NA	NA	2995
CDK2	NA	NA	NA	NA	NA	0.707073539	-0.216271243	0.645	0.667	1	NA	NA	999
CDK2AP2	NA	NA	NA	NA	NA	0.037852957	0.420880635	0.974	0.667	1	NA	NA	5620
CDK4	0.032024089	0.162746797	0.983	0.939	1	0.045494214	0.422265623	0.985	1	1	NA	1640	5624
CDK5R1	NA	NA	NA	NA	NA	4.8717952449439e-06	-0.126902592	0.051	0.667	0.163390269	NA	NA	1854
CDK5RAP1	NA	NA	NA	NA	NA	0.492826185	0.100836223	0.817	0.667	1	NA	NA	2400
CDK5RAP2	0.008574097	0.117479037	0.831	0.576	1	0.068252442	0.262832806	0.828	0.333	1	NA	1046	4812
CDK5RAP3	NA	NA	NA	NA	NA	0.638820842	-0.164261401	0.901	0.667	1	NA	NA	1430
CDK6	NA	NA	NA	NA	NA	0.330511859	0.189777234	0.733	0.667	1	NA	NA	4058
CDK9	NA	NA	NA	NA	NA	0.135944354	0.165101454	0.696	0.333	1	NA	NA	3688
CDKN1A	NA	NA	NA	NA	NA	0.26817355	0.211627888	0.751	0.333	1	NA	NA	4327
CDKN1B	0.001257594	0.165970623	0.946	0.697	1	NA	NA	NA	NA	NA	NA	1668	NA
CDKN1C	NA	NA	NA	NA	NA	0.298216573	-0.317329151	0.161	0.333	1	NA	NA	550
CDKN2A	NA	NA	NA	NA	NA	0.353772152	0.436399756	1	1	1	NA	NA	5667
CDKN2AIPNL	NA	NA	NA	NA	NA	0.367035474	0.141082186	0.923	1	1	NA	NA	3300
CDKN2B	NA	NA	NA	NA	NA	0.202055915	-0.303861974	0.832	1	1	NA	NA	585
CDKN2C	NA	NA	NA	NA	NA	0.366233432	0.199147506	0.846	0.667	1	NA	NA	4178
CDKN2D	0.731307236	-0.106228571	0.869	0.818	1	0.1710918	0.309045971	0.875	0.667	1	NA	637	5150
CDKN3	0.971419554	-0.34726731	0.709	0.667	1	0.077473623	0.721574029	0.722	0.333	1	NA	72	6070
CDPF1	NA	NA	NA	NA	NA	0.158336755	-0.100428002	0.399	0.667	1	NA	NA	2361
CDR2	0.203376943	-0.117463129	0.643	0.606	1	NA	NA	NA	NA	NA	NA	548	NA
CDR2L	NA	NA	NA	NA	NA	0.114544571	0.1508488	0.495	0	1	NA	NA	3465
CDT1	0.005613166	0.10903245	0.686	0.394	1	NA	NA	NA	NA	NA	NA	895	NA
CDYL	NA	NA	NA	NA	NA	0.263915484	-0.180230535	0.799	1	1	NA	NA	1276
CEACAM1	0.00168564	-0.14734251	0.257	0.455	1	NA	NA	NA	NA	NA	NA	393	NA
CEBPB	0.007105799	0.375679707	1	1	1	0.253517048	0.573250271	1	1	1	NA	2274	5952
CEBPB-AS1	NA	NA	NA	NA	NA	0.050540987	-0.100458465	0.066	0.333	1	NA	NA	2360
CEBPD	0.146397311	-0.319011029	0.351	0.424	1	0.004027928	-1.329322011	0.385	1	1	NA	90	19
CEBPG	NA	NA	NA	NA	NA	0.362272566	0.117707844	0.674	0.333	1	NA	NA	2798
CEBPZ	0.052863825	0.142675967	0.98	0.97	1	0.541245837	0.15382461	0.974	1	1	NA	1396	3507
CEBPZOS	NA	NA	NA	NA	NA	0.298302025	-0.400487192	0.952	1	1	NA	NA	360
CELF1	0.035639637	0.135621056	0.929	0.848	1	0.329706111	0.190294918	0.934	1	1	NA	1309	4066
CEMIP	0.278238317	0.36471079	0.834	0.758	1	0.202247997	0.534239089	0.85	0.333	1	NA	2261	5896
CENPA	NA	NA	NA	NA	NA	0.146732983	0.394920391	0.443	0	1	NA	NA	5546
CENPB	0.028872397	-0.156682565	0.986	1	1	0.130338563	0.332557341	0.989	1	1	NA	350	5289
CENPE	0.535649192	0.13559712	0.543	0.485	1	0.098627437	0.603536355	0.524	0	1	NA	1306	5987
CENPF	0.727154576	0.212828671	0.9	0.848	1	0.06350063	1.695569068	0.897	0.667	1	CENPF	1978	6217
CENPH	0.004069735	0.134741389	0.706	0.424	1	0.104013329	0.311200922	0.689	0.333	1	NA	1296	5161
CENPJ	NA	NA	NA	NA	NA	0.032270803	0.283916108	0.711	0	1	NA	NA	4988
CENPK	NA	NA	NA	NA	NA	0.247689329	0.254450211	0.637	0.333	1	NA	NA	4743
CENPM	NA	NA	NA	NA	NA	0.087591359	0.512356883	0.714	0.333	1	NA	NA	5847
CENPN	NA	NA	NA	NA	NA	0.103818203	0.3447032	0.685	0.333	1	NA	NA	5360
CENPO	NA	NA	NA	NA	NA	0.09491377	0.166869776	0.531	0	1	NA	NA	3717
CENPS	NA	NA	NA	NA	NA	0.218731679	0.188193279	0.766	0.667	1	NA	NA	4035
CENPU	0.022626098	0.131599755	0.637	0.424	1	0.050703685	0.452025467	0.641	0	1	NA	1258	5710
CENPW	NA	NA	NA	NA	NA	0.093217903	0.494725901	0.755	0.333	1	NA	NA	5819
CENPX	0.815955182	-0.125468808	0.991	1	1	0.683799781	0.216401408	1	1	1	NA	497	4390
CEP104	NA	NA	NA	NA	NA	0.264969821	0.17863626	0.853	0.333	1	NA	NA	3913
CEP131	NA	NA	NA	NA	NA	0.481475349	0.101158977	0.821	0.667	1	NA	NA	2412
CEP135	0.005323671	0.101176798	0.7	0.394	1	0.294558166	0.148454449	0.696	0.333	1	NA	725	3426
CEP152	0.001317467	0.129393912	0.731	0.333	1	0.029922442	0.285349767	0.722	0	1	NA	1233	4998
CEP162	NA	NA	NA	NA	NA	0.281998608	-0.10779196	0.509	0.667	1	NA	NA	2188
CEP164	0.006459542	0.136113587	0.851	0.576	1	NA	NA	NA	NA	NA	NA	1314	NA
CEP170	0.000435398	0.343976935	0.969	0.939	1	0.0170525	0.722126559	0.963	1	1	NA	2241	6071
CEP19	NA	NA	NA	NA	NA	0.088258248	0.26288867	0.853	0.667	1	NA	NA	4815
CEP192	NA	NA	NA	NA	NA	0.08953614	0.139745082	0.542	0	1	NA	NA	3270
CEP250	0.01165034	0.213987143	0.9	0.758	1	0.075842834	0.367584026	0.905	1	1	NA	1982	5443
CEP290	NA	NA	NA	NA	NA	0.501067952	0.203818807	0.945	0.667	1	NA	NA	4232
CEP295	0.001930378	0.128154834	0.751	0.424	1	0.266922113	0.158522447	0.755	0.667	1	NA	1210	3582
CEP350	NA	NA	NA	NA	NA	0.107979199	0.427706352	0.971	0.667	1	NA	NA	5641
CEP41	NA	NA	NA	NA	NA	0.310924991	0.13071326	0.832	1	1	NA	NA	3073
CEP44	NA	NA	NA	NA	NA	0.367622188	0.104463828	0.608	0.333	1	NA	NA	2489
CEP55	NA	NA	NA	NA	NA	0.079455881	0.510650907	0.564	0	1	NA	NA	5844
CEP57	0.075727591	0.115654131	0.929	0.879	1	0.533972988	0.162806404	0.93	0.667	1	NA	1013	3651
CEP57L1	NA	NA	NA	NA	NA	0.064556001	0.167541152	0.601	0	1	NA	NA	3730
CEP78	NA	NA	NA	NA	NA	0.436158862	0.123020498	0.667	0.333	1	NA	NA	2912
CEP83	NA	NA	NA	NA	NA	0.143604828	0.216702219	0.784	0.333	1	NA	NA	4393
CEP85	NA	NA	NA	NA	NA	0.154390958	0.104968624	0.432	0	1	NA	NA	2503
CEP85L	NA	NA	NA	NA	NA	0.149254777	0.107461835	0.44	0	1	NA	NA	2569
CEP95	0.042289267	0.112846127	0.869	0.667	1	NA	NA	NA	NA	NA	NA	958	NA
CERK	NA	NA	NA	NA	NA	0.366165064	0.113926628	0.729	0.667	1	NA	NA	2713
CERS2	0.020150517	0.144276622	0.957	0.879	1	0.092938411	0.431467219	0.967	0.333	1	NA	1432	5653
CES2	NA	NA	NA	NA	NA	0.704826834	-0.153091573	0.853	0.667	1	NA	NA	1548
CETN2	0.032595394	0.129747329	0.946	0.788	1	0.536428089	0.116966066	0.956	1	1	NA	1241	2781
CETN3	NA	NA	NA	NA	NA	0.051859825	0.168035929	0.637	0	1	NA	NA	3737
CFAP36	NA	NA	NA	NA	NA	0.047902172	0.570456395	0.993	0.667	1	NA	NA	5947
CFAP97	NA	NA	NA	NA	NA	0.570518162	-0.24504605	0.985	1	1	NA	NA	842
CFDP1	0.00289185	0.173712694	0.929	0.758	1	0.462519584	-0.103365555	0.927	1	1	NA	1750	2304
CFL1	0.005026329	0.263674959	1	1	1	0.298327122	0.371586839	1	1	1	NA	2132	5452
CFL2	0.047462439	0.114483175	0.911	0.818	1	0.378690188	-0.291948541	0.912	1	1	NA	990	633
CFLAR	NA	NA	NA	NA	NA	0.156109849	0.366752016	0.956	1	1	NA	NA	5442
CGAS	NA	NA	NA	NA	NA	0.266856797	0.1385049	0.725	0.333	1	NA	NA	3242
CGGBP1	NA	NA	NA	NA	NA	0.517444372	-0.241511219	0.996	1	1	NA	NA	864
CGRRF1	NA	NA	NA	NA	NA	0.228618467	-0.167235254	0.608	0.667	1	NA	NA	1397
CHAF1A	NA	NA	NA	NA	NA	0.192271359	0.316331903	0.711	0.333	1	NA	NA	5195
CHAF1B	0.000815101	0.120851475	0.563	0.212	1	0.074742677	0.190477806	0.575	0	1	NA	1113	4069
CHCHD10	0.00175174	-0.34969909	1	1	1	0.208313978	-0.787712871	1	1	1	NA	68	68
CHCHD2	0.042630345	-0.155838312	1	1	1	0.278513349	0.379383128	1	1	1	NA	353	5476
CHCHD3	NA	NA	NA	NA	NA	0.337042161	0.263651303	0.989	1	1	NA	NA	4823
CHCHD4	NA	NA	NA	NA	NA	0.280225103	0.103278594	0.586	0.333	1	NA	NA	2461
CHCHD6	9.35523310470904e-07	-0.869406785	0.94	0.939	0.031375581	0.028053615	-1.716061715	0.952	1	1	CHCHD6	3	6
CHD1L	NA	NA	NA	NA	NA	0.076183996	0.243720049	0.864	0.667	1	NA	NA	4668
CHD2	NA	NA	NA	NA	NA	0.498728592	0.137799139	0.934	0.667	1	NA	NA	3224
CHD3	NA	NA	NA	NA	NA	0.047899626	0.408105387	0.971	1	1	NA	NA	5588
CHD4	0.021708552	0.151574607	0.997	1	1	0.278513349	0.286652738	1	1	1	NA	1521	5005
CHD6	NA	NA	NA	NA	NA	0.232939572	-0.285906155	0.952	1	1	NA	NA	660
CHD7	NA	NA	NA	NA	NA	0.338321683	-0.356878678	0.681	0.667	1	NA	NA	444
CHEK1	NA	NA	NA	NA	NA	0.019596841	0.357076853	0.78	0	1	NA	NA	5414
CHEK2	NA	NA	NA	NA	NA	0.073218731	0.16847219	0.579	0	1	NA	NA	3747
CHFR	NA	NA	NA	NA	NA	0.053035991	0.165511855	0.634	0	1	NA	NA	3693
CHIC2	NA	NA	NA	NA	NA	0.093705122	0.256131001	0.846	0.333	1	NA	NA	4758
CHID1	NA	NA	NA	NA	NA	0.570517612	0.122963758	0.982	1	1	NA	NA	2910
CHKA	NA	NA	NA	NA	NA	0.309112432	0.120480539	0.707	0.333	1	NA	NA	2861
CHML	NA	NA	NA	NA	NA	0.289214526	0.164923419	0.634	0.333	1	NA	NA	3684
CHMP2A	0.03977296	0.14062087	0.997	0.97	1	NA	NA	NA	NA	NA	NA	1372	NA
CHMP2B	NA	NA	NA	NA	NA	0.007279705	-0.726979128	0.963	1	1	NA	NA	87
CHMP4A	0.035442163	0.125960994	0.949	0.788	1	0.082154783	0.307520466	0.956	0.667	1	NA	1180	5141
CHMP4B	NA	NA	NA	NA	NA	0.480473212	0.139232752	0.941	1	1	NA	NA	3258
CHMP5	5.82883861005986e-06	0.367920615	0.977	0.939	0.195487589	0.038873874	0.530927331	0.978	1	1	NA	2266	5888
CHMP6	NA	NA	NA	NA	NA	0.130624738	-0.153103715	0.696	1	1	NA	NA	1547
CHMP7	0.005201736	0.138616295	0.857	0.697	1	0.017237392	0.376082008	0.864	0.333	1	NA	1348	5469
CHN1	NA	NA	NA	NA	NA	0.07024034	0.231710268	0.586	0	1	NA	NA	4552
CHORDC1	NA	NA	NA	NA	NA	0.17136954	0.301985665	0.908	1	1	NA	NA	5106
CHPF	0.000920104	-0.225265882	0.943	0.97	1	0.32974787	-0.151581664	0.952	1	1	NA	184	1569
CHPF2	NA	NA	NA	NA	NA	0.362915572	-0.15138822	0.883	1	1	NA	NA	1572
CHPT1	0.017342532	0.143507251	0.977	0.848	1	NA	NA	NA	NA	NA	NA	1418	NA
CHRAC1	1.7116141835334e-06	0.316595069	0.943	0.848	0.057404116	0.626022434	0.133601379	0.941	1	1	NA	2211	3138
CHST1	0.007676848	0.138774373	0.683	0.455	1	0.035626126	0.281593411	0.696	0	1	NA	1350	4973
CHST10	NA	NA	NA	NA	NA	0.104272758	-0.210856385	0.377	0.667	1	NA	NA	1035
CHST11	NA	NA	NA	NA	NA	0.195414475	0.183827323	0.722	0.333	1	NA	NA	3979
CHST12	NA	NA	NA	NA	NA	0.343366638	0.129777087	0.842	0.333	1	NA	NA	3054
CHST14	0.000191992	0.127702921	0.694	0.333	1	NA	NA	NA	NA	NA	NA	1204	NA
CHST2	NA	NA	NA	NA	NA	0.214586921	0.230509861	0.81	0.333	1	NA	NA	4546
CHTF18	NA	NA	NA	NA	NA	0.167781704	0.110645413	0.414	0	1	NA	NA	2646
CHTF8	NA	NA	NA	NA	NA	0.311130983	-0.100592171	0.842	1	1	NA	NA	2357
CHTOP	NA	NA	NA	NA	NA	0.646791744	-0.261713527	0.949	1	1	NA	NA	750
CIAO1	NA	NA	NA	NA	NA	0.394782798	-0.271894242	0.952	1	1	NA	NA	709
CIAPIN1	NA	NA	NA	NA	NA	0.146453417	-0.150544782	0.81	1	1	NA	NA	1582
CIB1	0.021520888	0.156015941	0.994	0.97	1	NA	NA	NA	NA	NA	NA	1574	NA
CIB2	0.002628071	-0.136017474	0.546	0.697	1	0.146270936	-0.144363549	0.571	1	1	NA	443	1651
CIC	NA	NA	NA	NA	NA	0.683308684	-0.100361878	0.853	0.667	1	NA	NA	2362
CIP2A	0.30518274	0.135392511	0.62	0.576	1	0.06052486	0.402406653	0.612	0	1	NA	1303	5572
CIR1	0.299669893	-0.145417063	0.957	0.939	1	0.24750065	-0.236039595	0.956	1	1	NA	404	882
CIRBP	0.009374268	0.176168513	0.989	0.909	1	0.216311016	-0.195648262	0.989	1	1	NA	1770	1145
CISD1	NA	NA	NA	NA	NA	0.327969199	0.316811211	0.982	0.667	1	NA	NA	5198
CISD2	NA	NA	NA	NA	NA	0.213617657	0.220500231	0.974	1	1	NA	NA	4443
CISD3	NA	NA	NA	NA	NA	0.253032986	-0.183633262	0.872	1	1	NA	NA	1243
CIT	0.394792988	-0.201934812	0.617	0.606	1	0.438925139	0.175276409	0.604	0.333	1	NA	232	3861
CITED1	NA	NA	NA	NA	NA	0.006652915	-0.785949155	0.158	0.667	1	NA	NA	69
CIZ1	NA	NA	NA	NA	NA	0.575358974	0.105468299	0.919	0.667	1	NA	NA	2518
CKAP2	NA	NA	NA	NA	NA	0.655672026	0.267502087	0.703	0.667	1	NA	NA	4854
CKAP2L	NA	NA	NA	NA	NA	0.427501016	0.137650515	0.733	0.333	1	NA	NA	3219
CKAP4	NA	NA	NA	NA	NA	0.072357009	0.411549215	0.919	1	1	NA	NA	5598
CKAP5	0.031527278	0.129603656	0.906	0.758	1	0.662416472	0.160866011	0.905	0.667	1	NA	1239	3620
CKB	0.017074581	-0.1787942	0.4	0.515	1	0.891128477	-0.408291462	0.432	0.333	1	NA	293	340
CKLF	0.044293677	0.135931407	0.929	0.879	1	0.308511863	0.274195822	0.934	1	1	NA	1311	4923
CKMT2-AS1	NA	NA	NA	NA	NA	0.136949494	0.106171335	0.458	0	1	NA	NA	2537
CKS1B	0.037752397	0.315991332	0.974	0.848	1	0.037517221	1.039028544	0.967	1	1	NA	2209	6165
CKS2	NA	NA	NA	NA	NA	0.051266328	0.805653797	0.952	1	1	NA	NA	6109
CLASRP	NA	NA	NA	NA	NA	0.142249092	-0.156376673	0.663	1	1	NA	NA	1512
CLCC1	0.011304202	0.115496716	0.786	0.545	1	NA	NA	NA	NA	NA	NA	1009	NA
CLCN2	NA	NA	NA	NA	NA	0.004409227	-0.112983457	0.132	0.667	1	NA	NA	2046
CLCN3	NA	NA	NA	NA	NA	0.872872597	0.113779837	0.956	1	1	NA	NA	2708
CLCN4	NA	NA	NA	NA	NA	0.080344884	-0.144485903	0.326	0.667	1	NA	NA	1647
CLCN6	NA	NA	NA	NA	NA	0.11040279	0.121620473	0.502	0	1	NA	NA	2881
CLCN7	NA	NA	NA	NA	NA	0.237996534	-0.221882951	0.853	1	1	NA	NA	965
CLDN12	NA	NA	NA	NA	NA	0.258017801	-0.130161167	0.641	1	1	NA	NA	1809
CLDND1	0.013148713	0.220554817	0.971	0.879	1	0.232955842	0.305966113	0.967	1	1	NA	2014	5130
CLEC11A	NA	NA	NA	NA	NA	0.195465007	0.471635834	0.989	1	1	NA	NA	5768
CLEC16A	NA	NA	NA	NA	NA	0.949647947	-0.109630203	0.469	0.333	1	NA	NA	2118
CLEC2B	NA	NA	NA	NA	NA	0.580439084	0.185821163	0.982	1	1	NA	NA	4005
CLIC1	0.195202139	0.119264029	0.997	1	1	0.402937923	0.287244208	1	1	1	NA	1074	5010
CLIC4	NA	NA	NA	NA	NA	0.40266524	0.185377152	0.897	0.667	1	NA	NA	4000
CLIP1	0.02147798	0.133618308	0.883	0.606	1	0.390410349	0.166778088	0.883	1	1	NA	1287	3716
CLIP2	NA	NA	NA	NA	NA	0.477845012	0.147169299	0.879	0.667	1	NA	NA	3406
CLN8	0.007389775	0.170467584	0.88	0.697	1	NA	NA	NA	NA	NA	NA	1714	NA
CLNS1A	1.85536887378347e-05	0.268108488	0.997	0.97	0.622253613	NA	NA	NA	NA	NA	NA	2141	NA
CLOCK	NA	NA	NA	NA	NA	0.220124126	0.188010308	0.813	0.333	1	NA	NA	4033
CLP1	NA	NA	NA	NA	NA	0.106370385	0.124017709	0.509	0	1	NA	NA	2937
CLPB	0.002046082	0.217421785	0.974	0.758	1	NA	NA	NA	NA	NA	NA	2001	NA
CLPP	0.036928485	-0.119951108	0.974	0.939	1	0.326174219	-0.15710607	0.978	1	1	NA	534	1504
CLPTM1L	0.003922201	0.147006548	0.977	0.848	1	NA	NA	NA	NA	NA	NA	1472	NA
CLSPN	0.275640807	0.22104324	0.7	0.606	1	0.106682245	0.713284502	0.711	0.333	1	NA	2018	6064
CLTA	0.00170333	0.310617424	1	1	1	0.281751933	0.345850716	1	1	1	NA	2199	5368
CLTB	NA	NA	NA	NA	NA	0.344394416	0.215180143	0.956	1	1	NA	NA	4374
CLTC	0.006371339	0.301271239	1	1	1	0.044714982	0.606877218	1	1	1	NA	2187	5991
CLU	NA	NA	NA	NA	NA	0.165039776	0.138835812	0.418	0	1	NA	NA	3251
CLUAP1	NA	NA	NA	NA	NA	0.446188499	0.143210389	0.835	0.667	1	NA	NA	3331
CMAS	NA	NA	NA	NA	NA	0.585411534	0.102384648	0.952	1	1	NA	NA	2441
CMBL	0.005794169	0.152891026	0.906	0.606	1	NA	NA	NA	NA	NA	NA	1539	NA
CMC2	NA	NA	NA	NA	NA	0.312008476	0.256933423	0.949	0.667	1	NA	NA	4766
CMIP	NA	NA	NA	NA	NA	0.162046819	0.146900491	0.681	0.333	1	NA	NA	3400
CMKLR1	0.017795524	0.166767911	0.474	0.242	1	0.116656969	0.286910395	0.491	0	1	NA	1672	5007
CMPK1	NA	NA	NA	NA	NA	0.054849548	0.386700089	0.978	0.667	1	NA	NA	5507
CMSS1	0.138454903	0.121829436	0.926	0.879	1	NA	NA	NA	NA	NA	NA	1123	NA
CMTM3	NA	NA	NA	NA	NA	0.062724269	-0.258119419	0.685	1	1	NA	NA	775
CMTM8	NA	NA	NA	NA	NA	0.811915974	0.101163671	0.648	0.667	1	NA	NA	2413
CMTR2	NA	NA	NA	NA	NA	0.201601731	-0.140516189	0.689	1	1	NA	NA	1684
CNBD2	NA	NA	NA	NA	NA	0.001534698	-0.342278267	0.359	1	1	NA	NA	482
CNBP	NA	NA	NA	NA	NA	0.033091989	-0.581738123	1	1	1	NA	NA	155
CNDP2	NA	NA	NA	NA	NA	0.244383854	-0.173403141	0.908	1	1	NA	NA	1334
CNEP1R1	NA	NA	NA	NA	NA	0.102445788	0.124937999	0.516	0	1	NA	NA	2955
CNIH1	0.084730353	0.120182305	0.974	0.848	1	NA	NA	NA	NA	NA	NA	1102	NA
CNIH3	NA	NA	NA	NA	NA	0.019180624	0.500527062	0.956	0.667	1	NA	NA	5830
CNIH4	0.037079226	-0.142823878	0.98	1	1	NA	NA	NA	NA	NA	NA	416	NA
CNN2	0.336820471	-0.113703348	0.88	0.97	1	0.010878273	0.475832853	0.912	0.333	1	NA	566	5778
CNOT1	NA	NA	NA	NA	NA	0.408800491	0.134380522	0.894	0.667	1	NA	NA	3159
CNOT11	NA	NA	NA	NA	NA	0.009722825	0.353743478	0.868	0	1	NA	NA	5403
CNOT2	NA	NA	NA	NA	NA	0.265735163	0.21966045	0.938	0.333	1	NA	NA	4422
CNOT3	0.001306625	0.142536464	0.874	0.515	1	0.486665122	0.115131023	0.857	0.667	1	NA	1393	2740
CNOT8	NA	NA	NA	NA	NA	0.039249609	0.190906735	0.681	0	1	NA	NA	4074
CNP	NA	NA	NA	NA	NA	0.410604107	-0.145912264	0.868	0.667	1	NA	NA	1628
CNPY2	0.003403686	0.262061969	0.989	0.939	1	0.088780972	0.450449103	0.993	1	1	NA	2129	5703
CNPY3	NA	NA	NA	NA	NA	0.052134107	-0.286092664	0.945	1	1	NA	NA	659
CNRIP1	NA	NA	NA	NA	NA	0.101462173	-0.197496267	0.879	1	1	NA	NA	1127
CNTLN	0.042539066	0.11841508	0.869	0.818	1	0.311736585	0.166698993	0.89	1	1	NA	1061	3714
CNTN6	NA	NA	NA	NA	NA	2.33521161117737e-11	-0.109823643	0.004	0.333	7.83183270156667e-07	NA	NA	2111
CNTRL	NA	NA	NA	NA	NA	0.462164934	-0.176229858	0.509	0.667	1	NA	NA	1311
COA1	NA	NA	NA	NA	NA	0.158260358	0.308690582	0.993	1	1	NA	NA	5149
COA3	0.01018647	0.154216753	0.963	0.848	1	0.326168351	0.177671131	0.967	1	1	NA	1555	3893
COA4	0.099149389	0.123523227	1	1	1	NA	NA	NA	NA	NA	NA	1146	NA
COA5	0.000246256	-0.214046331	0.934	0.939	1	0.107957073	-0.171162521	0.945	1	1	NA	211	1357
COA6	NA	NA	NA	NA	NA	0.28500772	-0.190126652	0.967	1	1	NA	NA	1191
COASY	NA	NA	NA	NA	NA	0.390623987	-0.158997593	0.912	1	1	NA	NA	1485
COBLL1	NA	NA	NA	NA	NA	0.573866017	-0.101479803	0.264	0.333	1	NA	NA	2336
COG1	NA	NA	NA	NA	NA	0.096757615	0.125191587	0.527	0	1	NA	NA	2960
COG2	0.058298971	0.101694111	0.869	0.758	1	0.164399313	0.241028968	0.883	0.333	1	NA	731	4645
COG6	NA	NA	NA	NA	NA	0.177418976	-0.15623619	0.7	1	1	NA	NA	1513
COG8	NA	NA	NA	NA	NA	0.093095706	0.144729171	0.535	0	1	NA	NA	3359
COIL	0.0302675	0.114703609	0.951	0.788	1	0.517417176	0.113419856	0.949	1	1	NA	997	2704
COL15A1	0.007981184	0.319136989	0.86	0.727	1	0.009138069	0.81322768	0.875	0	1	NA	2215	6113
COL19A1	NA	NA	NA	NA	NA	0.000517426	-0.259411622	0.022	0.333	1	NA	NA	763
COL1A1	0.000147096	0.371359125	0.869	0.606	1	0.048302594	1.197328031	0.85	0.333	1	NA	2270	6188
COL27A1	0.006650663	0.103896324	0.769	0.485	1	0.278875442	0.144086645	0.777	0.333	1	NA	782	3350
COL5A1	NA	NA	NA	NA	NA	0.09491377	0.167944607	0.531	0	1	NA	NA	3736
COL5A2	NA	NA	NA	NA	NA	0.379200511	0.140382429	0.641	0.333	1	NA	NA	3284
COL5A3	NA	NA	NA	NA	NA	0.222906644	0.1127497	0.348	0	1	NA	NA	2693
COL6A1	0.016585647	0.48689922	1	0.97	1	0.00435841	2.303266626	1	1	1	COL6A1	2320	6229
COL6A2	0.163306989	0.319917974	1	0.97	1	0.004666952	2.193621449	1	1	1	COL6A2	2217	6228
COL6A5	NA	NA	NA	NA	NA	0.162329963	0.159445346	0.421	0	1	NA	NA	3597
COL9A3	0.083203084	-0.208562471	0.586	0.667	1	0.776869038	-0.645426931	0.637	0.333	1	NA	221	115
COLGALT2	NA	NA	NA	NA	NA	0.000182029	-0.170691384	0.081	0.667	1	NA	NA	1366
COMMD1	0.007255969	-0.107863873	0.929	0.97	1	0.119568797	-0.185000455	0.938	1	1	NA	615	1232
COMMD2	NA	NA	NA	NA	NA	0.038068831	-0.514142972	0.89	1	1	NA	NA	219
COMMD3	NA	NA	NA	NA	NA	0.070708146	0.260848738	0.846	0.333	1	NA	NA	4802
COMMD4	0.054800586	0.143733069	0.971	0.848	1	NA	NA	NA	NA	NA	NA	1423	NA
COMMD5	NA	NA	NA	NA	NA	0.07013871	-0.208903187	0.96	1	1	NA	NA	1046
COMMD6	NA	NA	NA	NA	NA	0.407040561	-0.262291239	1	1	1	NA	NA	748
COMMD7	NA	NA	NA	NA	NA	0.19798732	0.294445514	0.993	1	1	NA	NA	5057
COMT	NA	NA	NA	NA	NA	0.498797832	0.142254992	0.985	1	1	NA	NA	3314
COMTD1	NA	NA	NA	NA	NA	0.272558611	-0.29906243	0.575	0.667	1	NA	NA	605
COP1	NA	NA	NA	NA	NA	0.184346271	0.124682769	0.667	0.333	1	NA	NA	2951
COPA	NA	NA	NA	NA	NA	0.135973894	0.339407298	0.982	1	1	NA	NA	5331
COPB1	0.00333825	0.168180214	0.957	0.788	1	0.09434032	0.39112231	0.941	1	1	NA	1684	5526
COPB2	NA	NA	NA	NA	NA	0.959396194	0.121351112	0.971	0.667	1	NA	NA	2877
COPE	NA	NA	NA	NA	NA	0.308578488	-0.361186069	0.989	1	1	NA	NA	434
COPG1	0.052322045	0.14948373	0.94	0.818	1	0.689141788	0.109437468	0.963	1	1	NA	1497	2619
COPG2	0.004073052	0.102792632	0.729	0.394	1	0.028433885	0.263567395	0.729	0	1	NA	757	4822
COPRS	NA	NA	NA	NA	NA	0.087425559	0.373089825	0.989	1	1	NA	NA	5457
COPS2	0.032376412	0.109674656	0.934	0.758	1	0.053886558	0.411840309	0.93	0.333	1	NA	902	5599
COPS3	NA	NA	NA	NA	NA	0.200532973	0.286387601	0.989	1	1	NA	NA	5003
COPS4	NA	NA	NA	NA	NA	0.234512318	0.184831623	0.828	0.333	1	NA	NA	3993
COPS5	0.000165894	0.206829286	0.983	0.879	1	0.156124674	0.252931219	0.978	1	1	NA	1956	4732
COPS6	0.009240619	0.192291469	1	1	1	0.178467007	0.508029128	1	1	1	NA	1879	5841
COPS7A	NA	NA	NA	NA	NA	0.291612238	0.209867727	0.967	1	1	NA	NA	4305
COPS7B	NA	NA	NA	NA	NA	0.191935324	-0.152853219	0.832	1	1	NA	NA	1550
COPS8	NA	NA	NA	NA	NA	0.363289451	-0.237199317	0.996	1	1	NA	NA	878
COPS9	0.02911452	-0.232661576	0.994	1	1	0.489611189	-0.174448097	1	1	1	NA	177	1324
COPZ1	0.060319208	0.127058298	0.991	0.97	1	0.398859493	0.138706008	0.985	1	1	NA	1194	3247
COPZ2	0.016116204	-0.161940701	0.917	0.939	1	0.689120134	-0.114602359	0.941	1	1	NA	333	2023
COQ10A	NA	NA	NA	NA	NA	0.10052343	0.124343224	0.52	0	1	NA	NA	2945
COQ10B	0.014852588	0.125010109	0.926	0.818	1	NA	NA	NA	NA	NA	NA	1168	NA
COQ2	NA	NA	NA	NA	NA	0.043154335	0.207331342	0.667	0	1	NA	NA	4272
COQ3	NA	NA	NA	NA	NA	0.08438527	0.147317004	0.553	0	1	NA	NA	3409
COQ5	NA	NA	NA	NA	NA	0.127937656	0.185167244	0.773	0.333	1	NA	NA	3997
COQ6	0.000146487	0.103075443	0.691	0.242	1	0.044175994	0.197977999	0.663	0	1	NA	762	4161
COQ9	NA	NA	NA	NA	NA	0.678339896	-0.164205869	0.905	1	1	NA	NA	1431
CORO1B	4.21847508555082e-05	0.279864744	0.963	0.818	1	0.231531356	0.281078199	0.967	0.667	1	NA	2160	4970
CORO1C	0.101832609	0.116877445	0.949	0.818	1	0.445027761	0.132379513	0.941	1	1	NA	1033	3108
COTL1	NA	NA	NA	NA	NA	0.355662883	0.332086338	0.993	1	1	NA	NA	5288
COX11	NA	NA	NA	NA	NA	0.173790538	-0.166748748	0.949	1	1	NA	NA	1402
COX17	NA	NA	NA	NA	NA	0.042443567	0.478689158	0.996	1	1	NA	NA	5786
COX19	NA	NA	NA	NA	NA	0.638682246	-0.19934565	0.879	0.667	1	NA	NA	1115
COX20	NA	NA	NA	NA	NA	0.156126741	0.323489661	0.996	1	1	NA	NA	5236
COX4I1	0.062255644	-0.184779167	1	1	1	0.090153174	-0.882434018	1	1	1	NA	274	48
COX5A	NA	NA	NA	NA	NA	0.094372285	-0.494182069	1	1	1	NA	NA	233
COX5B	0.015362041	-0.261542372	0.997	1	1	NA	NA	NA	NA	NA	NA	135	NA
COX6A1	0.017344708	0.191729986	0.994	1	1	0.344414106	0.174659567	0.996	1	1	NA	1873	3843
COX6B1	2.90919240604262e-05	-0.317797241	1	1	0.975684949	0.049566251	-0.330471601	1	1	1	NA	94	511
COX6C	NA	NA	NA	NA	NA	0.415320208	0.158019084	1	1	1	NA	NA	3571
COX7A2	NA	NA	NA	NA	NA	0.374919455	0.183682271	1	1	1	NA	NA	3976
COX7A2L	NA	NA	NA	NA	NA	0.010035214	-0.49043294	1	1	1	NA	NA	235
COX7B	0.147528648	-0.112011035	0.997	1	1	0.411168012	0.194496334	0.996	1	1	NA	582	4114
COX7C	NA	NA	NA	NA	NA	0.244558932	0.238756468	1	1	1	NA	NA	4626
COX8A	NA	NA	NA	NA	NA	0.351887855	0.296428915	1	1	1	NA	NA	5068
CPA4	0.000118274	0.442479818	0.474	0.091	1	0.127641943	0.464197897	0.473	0	1	NA	2304	5752
CPEB2	0.055990635	0.113258226	0.746	0.576	1	0.281702307	0.19131764	0.766	0.333	1	NA	969	4078
CPEB4	NA	NA	NA	NA	NA	0.307048423	-0.129553441	0.813	1	1	NA	NA	1818
CPLANE1	0.00032372	0.139480832	0.846	0.545	1	0.21415458	0.201215784	0.85	0.667	1	NA	1357	4203
CPLX1	NA	NA	NA	NA	NA	2.01109486172436e-21	-0.110347335	0	0.333	6.74480994725117e-17	NA	NA	2095.5
CPN1	NA	NA	NA	NA	NA	0.010083843	-0.10394345	0.04	0.333	1	NA	NA	2292
CPNE1	0.032621772	0.208035774	0.986	0.909	1	0.100241869	0.453195155	0.985	1	1	NA	1962	5717
CPNE8	NA	NA	NA	NA	NA	0.320337625	0.100472077	0.667	0.333	1	NA	NA	2389
CPOX	0.001570554	0.229850939	0.934	0.818	1	0.110330609	0.459127886	0.93	0.667	1	NA	2040	5739
CPSF1	NA	NA	NA	NA	NA	0.195232205	-0.333096781	0.897	1	1	NA	NA	504
CPSF2	0.007011171	0.126982243	0.886	0.727	1	0.063466602	0.272044193	0.89	0.667	1	NA	1193	4900
CPSF4	NA	NA	NA	NA	NA	0.024772808	0.319185806	0.842	0.333	1	NA	NA	5213
CPSF6	0.012272474	0.124493848	0.869	0.576	1	0.270080235	0.190411007	0.879	0.667	1	NA	1159	4068
CPSF7	NA	NA	NA	NA	NA	0.239335079	0.162693485	0.85	0.667	1	NA	NA	3648
CPT1C	NA	NA	NA	NA	NA	0.225556015	0.165131424	0.689	0.333	1	NA	NA	3689
CPTP	NA	NA	NA	NA	NA	0.204419184	0.165022174	0.747	0.333	1	NA	NA	3686
CPVL	NA	NA	NA	NA	NA	0.814027828	-0.105575476	0.37	0.333	1	NA	NA	2251
CRAT	NA	NA	NA	NA	NA	0.04620646	-0.225118139	0.579	1	1	NA	NA	934
CRBN	NA	NA	NA	NA	NA	0.471700792	-0.388465351	0.729	1	1	NA	NA	379
CRCP	NA	NA	NA	NA	NA	0.575309818	0.11854043	0.905	1	1	NA	NA	2815
CREB1	0.010840311	0.106574702	0.894	0.697	1	NA	NA	NA	NA	NA	NA	837	NA
CREB3	0.014709079	0.154018579	0.92	0.788	1	NA	NA	NA	NA	NA	NA	1551	NA
CREB3L2	NA	NA	NA	NA	NA	0.047871459	0.490791378	0.934	1	1	NA	NA	5814
CREBL2	0.582857404	-0.101844111	0.871	0.818	1	0.160147793	0.2540574	0.897	0.333	1	NA	673	4739
CREBRF	NA	NA	NA	NA	NA	0.731713165	-0.123771457	0.817	1	1	NA	NA	1895
CREBZF	0.012749762	0.114674196	0.851	0.606	1	0.194559304	0.208445672	0.846	0.333	1	NA	996	4287
CREG1	NA	NA	NA	NA	NA	0.606626316	0.114881741	0.799	0.667	1	NA	NA	2736
CRELD1	NA	NA	NA	NA	NA	0.017857591	-0.321425022	0.531	1	1	NA	NA	539
CREM	NA	NA	NA	NA	NA	0.310460451	0.157029518	0.762	0.667	1	NA	NA	3560
CRIM1	NA	NA	NA	NA	NA	0.014777002	0.487331366	0.817	0	1	NA	NA	5804
CRIP2	0.071772114	0.11948706	0.886	0.727	1	0.201626799	0.30496578	0.908	0.667	1	NA	1084	5125
CRIPT	NA	NA	NA	NA	NA	0.298248512	-0.223573661	0.93	1	1	NA	NA	944
CRISPLD1	NA	NA	NA	NA	NA	0.437691407	-0.169300452	0.216	0.333	1	NA	NA	1381
CRK	NA	NA	NA	NA	NA	0.872874773	-0.175421504	0.963	1	1	NA	NA	1319
CRLS1	NA	NA	NA	NA	NA	0.394776659	0.146050023	0.949	1	1	NA	NA	3382
CRNDE	0.855771305	-0.109692842	0.983	0.97	1	NA	NA	NA	NA	NA	NA	600	NA
CRNKL1	NA	NA	NA	NA	NA	0.072026734	0.23979988	0.861	0.667	1	NA	NA	4634
CROT	NA	NA	NA	NA	NA	0.569827766	0.103338102	0.747	0.667	1	NA	NA	2465
CRTAC1	NA	NA	NA	NA	NA	0.001358877	-0.158215563	0.026	0.333	1	NA	NA	1491
CRTAP	NA	NA	NA	NA	NA	0.508076473	0.151565326	0.993	1	1	NA	NA	3476
CRTC2	NA	NA	NA	NA	NA	0.208209462	0.127063504	0.645	0.333	1	NA	NA	3003
CRYBB2	NA	NA	NA	NA	NA	0.000506662	-0.337117666	0.095	0.667	1	NA	NA	489
CRYBG1	NA	NA	NA	NA	NA	0.059224292	0.19900545	0.615	0	1	NA	NA	4175
CRYBG3	3.19429484663308e-05	0.152253184	0.826	0.424	1	0.013540351	0.365071775	0.828	0	1	NA	1527	5437
CRYL1	NA	NA	NA	NA	NA	0.206113043	-0.147811401	0.678	1	1	NA	NA	1605
CS	0.020397469	0.11980343	0.891	0.727	1	0.605422256	0.127224287	0.905	0.667	1	NA	1090	3007
CSDE1	NA	NA	NA	NA	NA	0.235825387	0.274440663	1	1	1	NA	NA	4925
CSE1L	2.4179890013875e-05	0.418191966	0.943	0.788	0.810945151	0.009118084	0.802057294	0.945	0.667	1	NA	2295	6107
CSF1	NA	NA	NA	NA	NA	0.257355716	0.342640114	0.857	0.667	1	NA	NA	5351
CSGALNACT1	NA	NA	NA	NA	NA	0.181981193	0.111690945	0.396	0	1	NA	NA	2666
CSGALNACT2	NA	NA	NA	NA	NA	0.292168258	0.21909245	0.835	0.667	1	NA	NA	4415
CSK	0.000132075	0.143305678	0.849	0.455	1	0.104029085	0.21032847	0.839	0.333	1	NA	1414	4310
CSNK1A1	0.147069382	0.103915631	0.997	1	1	0.298327122	0.312253975	1	1	1	NA	784	5168
CSNK1D	0.003176712	0.157360637	0.989	0.909	1	0.378846634	0.160566828	0.993	1	1	NA	1586	3614
CSNK1E	NA	NA	NA	NA	NA	0.123088406	0.245996801	0.952	1	1	NA	NA	4684
CSNK1G1	NA	NA	NA	NA	NA	0.798658751	-0.136593141	0.681	0.667	1	NA	NA	1738
CSNK1G2	NA	NA	NA	NA	NA	0.072427727	-0.284235664	0.978	1	1	NA	NA	669
CSNK1G3	NA	NA	NA	NA	NA	0.425204088	0.141626225	0.864	0.667	1	NA	NA	3305
CSNK2A1	NA	NA	NA	NA	NA	0.092948625	0.316410627	0.993	1	1	NA	NA	5196
CSNK2A2	NA	NA	NA	NA	NA	0.436438903	-0.147573204	0.963	1	1	NA	NA	1611
CSNK2B	0.002756296	0.204654095	0.991	0.909	1	0.442907253	0.24937472	0.996	0.667	1	NA	1948	4708
CSPG4	NA	NA	NA	NA	NA	0.313464799	-0.101664953	0.535	0.667	1	NA	NA	2332
CSRNP1	NA	NA	NA	NA	NA	0.589007009	-0.108662413	0.282	0.333	1	NA	NA	2157
CSRNP2	NA	NA	NA	NA	NA	0.127641943	0.118652823	0.473	0	1	NA	NA	2818
CSRP1	0.090946972	-0.123486203	0.769	0.727	1	0.501634713	-0.104647352	0.795	1	1	NA	510	2278
CST3	0.303539845	0.254542518	1	1	1	0.953602578	-0.250802636	1	1	1	NA	2117	815
CST7	NA	NA	NA	NA	NA	0.709389893	0.145598956	0.593	0.667	1	NA	NA	3375
CSTB	0.001628428	-0.325226827	1	1	1	0.265812936	-0.216795359	1	1	1	NA	87	997
CSTF1	NA	NA	NA	NA	NA	0.162715144	0.178651615	0.835	0.667	1	NA	NA	3914
CSTF2	NA	NA	NA	NA	NA	0.123162562	0.106754253	0.48	0	1	NA	NA	2549
CTBP1	NA	NA	NA	NA	NA	0.394769575	0.174759399	0.945	1	1	NA	NA	3846
CTBP1-DT	NA	NA	NA	NA	NA	0.113389244	-0.301905419	0.403	0.667	1	NA	NA	592
CTBP2	NA	NA	NA	NA	NA	0.230102808	0.281908344	0.956	0.667	1	NA	NA	4975
CTBS	0.020596056	0.15844323	0.966	0.788	1	0.127580537	0.348741001	0.967	0.667	1	NA	1599	5384
CTDNEP1	0.053370508	0.110701144	0.997	0.97	1	0.0915423	0.259723478	0.993	1	1	NA	917	4792
CTDP1	NA	NA	NA	NA	NA	0.107916308	-0.102506294	0.535	1	1	NA	NA	2316
CTDSP1	NA	NA	NA	NA	NA	0.043811255	-0.218880154	0.89	1	1	NA	NA	979
CTDSP2	NA	NA	NA	NA	NA	0.256475863	-0.197143011	0.93	1	1	NA	NA	1130
CTDSPL	NA	NA	NA	NA	NA	0.327852257	0.142273217	0.806	0.333	1	NA	NA	3316
CTDSPL2	NA	NA	NA	NA	NA	0.052769287	0.22085531	0.791	0.333	1	NA	NA	4448
CTGF	NA	NA	NA	NA	NA	0.139350232	0.327569819	0.454	0	1	NA	NA	5260
CTH	NA	NA	NA	NA	NA	0.014353197	-0.127348783	0.161	0.667	1	NA	NA	1843
CTHRC1	0.044863647	0.286752605	0.991	1	1	0.265812936	0.50600783	0.996	1	1	NA	2169	5835
CTNNAL1	NA	NA	NA	NA	NA	0.036229665	0.528459918	0.817	0.333	1	NA	NA	5881
CTNNBIP1	0.099238062	-0.127412409	0.68	0.667	1	NA	NA	NA	NA	NA	NA	488	NA
CTNNBL1	0.015425493	0.131548468	0.969	0.758	1	0.453779844	-0.143747974	0.963	1	1	NA	1257	1659
CTNND1	0.000728589	0.173116807	0.854	0.515	1	0.010027002	0.424884585	0.864	0	1	NA	1745	5635
CTPS1	NA	NA	NA	NA	NA	0.418487289	0.139362938	0.839	0.667	1	NA	NA	3261
CTR9	0.042885083	0.103694479	0.854	0.697	1	0.240850787	0.191778295	0.857	0.333	1	NA	777	4084
CTSA	0.038599077	0.207925195	1	1	1	0.678466658	-0.108343893	1	1	1	NA	1961	2167
CTSB	NA	NA	NA	NA	NA	0.810325336	-0.123573761	1	1	1	NA	NA	1900
CTSC	0.074157042	-0.117648483	0.949	0.939	1	0.241614812	-0.201499245	0.967	1	1	NA	546	1101
CTSD	0.409424402	-0.220370466	1	1	1	NA	NA	NA	NA	NA	NA	193	NA
CTSH	0.403336252	-0.106015084	0.957	0.788	1	0.164772001	-0.221258642	0.952	1	1	NA	639	968
CTSK	0.030037399	-0.276621598	0.991	0.97	1	0.030209697	-0.744924775	0.996	1	1	NA	126	80
CTSL	0.047010632	0.273835335	0.989	0.848	1	0.367139421	-0.691818367	0.982	1	1	NA	2152	102
CTSS	NA	NA	NA	NA	NA	0.181981193	0.106951305	0.396	0	1	NA	NA	2553
CTSV	NA	NA	NA	NA	NA	0.581018354	-0.107582588	0.278	0.333	1	NA	NA	2194
CTSZ	0.493280662	0.124111598	0.974	0.939	1	0.322602001	0.287281743	0.974	1	1	NA	1155	5011
CTTN	0.000314435	0.303874219	1	1	1	0.063654154	0.433552706	1	1	1	NA	2192	5659
CTU1	0.002919886	0.160723833	0.891	0.697	1	0.517201539	-0.148932542	0.894	1	1	NA	1618	1596
CTU2	NA	NA	NA	NA	NA	0.034582476	-0.255424325	0.707	1	1	NA	NA	788
CUEDC2	0.025230226	0.177896827	0.994	0.939	1	NA	NA	NA	NA	NA	NA	1783	NA
CUL1	NA	NA	NA	NA	NA	0.253511358	0.199647104	0.971	1	1	NA	NA	4183
CUL2	0.003584327	0.104276982	0.823	0.545	1	NA	NA	NA	NA	NA	NA	794	NA
CUL3	0.065304558	-0.191420998	0.957	0.939	1	0.038189259	0.403558122	0.967	1	1	NA	257	5574
CUL4B	NA	NA	NA	NA	NA	0.277797856	-0.104629948	0.744	1	1	NA	NA	2280
CUL9	NA	NA	NA	NA	NA	0.070810647	-0.191213421	0.352	0.667	1	NA	NA	1182
CUTA	0.027805052	-0.200886519	1	1	1	NA	NA	NA	NA	NA	NA	235	NA
CUTC	NA	NA	NA	NA	NA	0.043154335	0.189728768	0.667	0	1	NA	NA	4057
CUX1	NA	NA	NA	NA	NA	0.075949985	0.328018142	0.956	0.667	1	NA	NA	5263
CWC25	NA	NA	NA	NA	NA	0.087287322	-0.185580793	0.7	1	1	NA	NA	1229
CWC27	0.138646093	-0.163236076	0.88	0.879	1	0.536156072	0.112241049	0.89	0.667	1	NA	332	2680
CXCL14	0.001246655	0.171218188	0.571	0.242	1	0.08953614	0.303398735	0.542	0	1	NA	1724	5116
CXCL16	NA	NA	NA	NA	NA	0.003261296	-0.214709318	0.136	0.667	1	NA	NA	1011
CXorf40B	0.04102519	-0.112662036	0.389	0.515	1	0.162575374	-0.261146032	0.41	0.667	1	NA	574	752
CXXC5	0.004504605	-0.164747283	0.343	0.515	1	0.06259368	-0.587317002	0.363	0.667	1	NA	327	151
CYB561	NA	NA	NA	NA	NA	0.021363977	0.375880979	0.864	0.333	1	NA	NA	5467
CYB561A3	0.332321976	-0.244422891	0.863	0.788	1	0.438168118	0.231963152	0.879	0.667	1	NA	163	4555
CYB5A	NA	NA	NA	NA	NA	0.832949982	-0.356091924	0.963	1	1	NA	NA	450
CYB5B	NA	NA	NA	NA	NA	0.652036273	0.102092705	0.96	1	1	NA	NA	2429
CYB5D2	0.00013831	0.211712778	0.846	0.576	1	0.423183963	0.160945086	0.868	1	1	NA	1974	3623
CYB5R3	NA	NA	NA	NA	NA	0.190491832	-0.218480038	1	1	1	NA	NA	982
CYBA	0.106074005	0.139698619	0.994	1	1	0.044714982	0.614603366	0.996	1	1	NA	1360	5996
CYBC1	NA	NA	NA	NA	NA	0.402918726	0.132356027	0.956	1	1	NA	NA	3107
CYBRD1	NA	NA	NA	NA	NA	0.289758409	0.220872398	0.908	0.667	1	NA	NA	4449
CYC1	0.000501896	0.300017623	0.994	1	1	0.208313978	-0.282167571	0.996	1	1	NA	2183	681
CYCS	NA	NA	NA	NA	NA	0.119611865	0.510292065	1	1	1	NA	NA	5843
CYGB	NA	NA	NA	NA	NA	0.308578764	-0.153849803	0.996	1	1	NA	NA	1538
CYHR1	0.096481986	0.142129287	0.994	0.879	1	0.024618786	-0.425996261	0.993	1	1	NA	1388	315
CYLD	NA	NA	NA	NA	NA	0.268043729	0.174203741	0.85	0.333	1	NA	NA	3833
CYP27C1	1.2935080699648e-05	0.138420867	0.569	0.121	0.433816737	NA	NA	NA	NA	NA	NA	1346	NA
CYSTM1	9.96264987265576e-05	-0.318460385	0.834	0.97	1	0.011940002	-0.817221376	0.842	1	1	NA	92	61
CYTH2	3.10479197804475e-05	0.188992306	0.897	0.545	1	0.185300804	0.201105553	0.886	1	1	NA	1854	4202
CYTH3	NA	NA	NA	NA	NA	0.07024034	0.140687509	0.586	0	1	NA	NA	3291
CYTIP	NA	NA	NA	NA	NA	0.114544571	0.317068519	0.495	0	1	NA	NA	5201
CYTL1	2.251195627306e-06	-0.485835693	0.914	0.97	0.075500599	0.247430205	-0.633475179	0.927	1	1	NA	22	124
CYTOR	NA	NA	NA	NA	NA	0.056878082	0.680352595	0.821	0.333	1	NA	NA	6043
DAAM2	0.020577233	-0.134163186	0.58	0.636	1	NA	NA	NA	NA	NA	NA	453	NA
DAB2	0.099041436	-0.191367849	0.917	0.879	1	NA	NA	NA	NA	NA	NA	258	NA
DACT3	NA	NA	NA	NA	NA	0.077861054	0.177505478	0.568	0	1	NA	NA	3891
DAD1	NA	NA	NA	NA	NA	0.23871171	-0.300703017	1	1	1	NA	NA	602
DAG1	NA	NA	NA	NA	NA	0.629933971	-0.32199151	0.802	1	1	NA	NA	538
DALRD3	0.001745314	0.166355492	0.854	0.576	1	NA	NA	NA	NA	NA	NA	1671	NA
DAP3	NA	NA	NA	NA	NA	0.322594475	0.191930918	0.963	1	1	NA	NA	4085
DAPK3	NA	NA	NA	NA	NA	0.296972156	-0.101324033	0.821	1	1	NA	NA	2339
DARS	NA	NA	NA	NA	NA	0.615785582	-0.165107631	0.985	1	1	NA	NA	1416
DAXX	0.020117981	0.100383823	0.869	0.636	1	0.329190107	-0.196125162	0.868	0.667	1	NA	704	1139
DAZAP1	0.000246365	0.205231411	0.949	0.848	1	0.090143075	0.300191337	0.96	1	1	NA	1949	5090
DAZAP2	NA	NA	NA	NA	NA	0.382798893	-0.112264885	0.989	1	1	NA	NA	2056
DBF4	NA	NA	NA	NA	NA	0.438302301	0.254596674	0.894	0.667	1	NA	NA	4746
DBI	0.001592125	-0.351105232	1	1	1	NA	NA	NA	NA	NA	NA	66	NA
DBN1	NA	NA	NA	NA	NA	0.141196451	0.19789007	0.685	0.333	1	NA	NA	4156
DBNDD1	NA	NA	NA	NA	NA	0.258970206	-0.172544243	0.432	0.667	1	NA	NA	1341
DBNL	NA	NA	NA	NA	NA	0.117886982	0.328469359	0.971	0.667	1	NA	NA	5267
DBT	NA	NA	NA	NA	NA	0.142974787	0.15764285	0.681	0.333	1	NA	NA	3566
DCAF11	NA	NA	NA	NA	NA	0.079674156	-0.13592738	0.744	1	1	NA	NA	1746
DCAF13	0.008888987	0.232666514	0.966	0.848	1	0.31203886	0.298011308	0.967	1	1	NA	2047	5078
DCAF5	NA	NA	NA	NA	NA	0.030689623	0.210616185	0.718	0	1	NA	NA	4314
DCAF6	0.050384503	0.142879172	0.96	0.879	1	0.209613167	0.316111339	0.96	0.667	1	NA	1401	5193
DCBLD2	0.031371626	0.252078998	0.991	0.939	1	0.012870159	1.371254096	0.985	1	1	NA	2109	6206
DCK	NA	NA	NA	NA	NA	0.210721058	0.154546892	0.615	0.333	1	NA	NA	3525
DCLRE1C	NA	NA	NA	NA	NA	0.14178092	0.10024697	0.451	0	1	NA	NA	2379
DCP1A	NA	NA	NA	NA	NA	0.077402639	-0.195987798	0.81	1	1	NA	NA	1141
DCPS	NA	NA	NA	NA	NA	0.197715539	-0.251246107	0.766	1	1	NA	NA	813
DCT	0.808464776	-0.238596296	0.357	0.273	1	0.74509301	-0.37360937	0.348	0.333	1	NA	170	408
DCTD	NA	NA	NA	NA	NA	0.508027133	0.107488176	0.938	1	1	NA	NA	2570
DCTN1	NA	NA	NA	NA	NA	0.200509848	-0.209316233	0.952	1	1	NA	NA	1044
DCTN2	0.026266319	0.126645525	0.986	0.848	1	0.58044011	0.120852641	0.993	1	1	NA	1190	2870
DCTN4	NA	NA	NA	NA	NA	0.215709641	-0.137542735	0.63	1	1	NA	NA	1722
DCTN5	NA	NA	NA	NA	NA	0.959355494	-0.328658565	0.872	1	1	NA	NA	516
DCTN6	0.00190917	0.137241586	0.911	0.727	1	0.114344761	0.260208515	0.905	0.667	1	NA	1327	4796
DCTPP1	NA	NA	NA	NA	NA	0.480497891	-0.129100218	0.956	1	1	NA	NA	1821
DCUN1D1	NA	NA	NA	NA	NA	0.273954146	0.153568361	0.824	0.667	1	NA	NA	3503
DCUN1D5	NA	NA	NA	NA	NA	0.021956565	0.495175938	0.949	1	1	NA	NA	5821
DCXR	NA	NA	NA	NA	NA	0.124885544	-0.528850428	0.996	1	1	NA	NA	199
DDA1	NA	NA	NA	NA	NA	0.018810006	0.384714535	0.956	0.667	1	NA	NA	5496
DDAH1	NA	NA	NA	NA	NA	0.157005776	0.128636402	0.429	0	1	NA	NA	3035
DDB1	NA	NA	NA	NA	NA	0.157112069	0.296916095	0.93	0.667	1	NA	NA	5072
DDB2	NA	NA	NA	NA	NA	0.067353293	0.15957392	0.593	0	1	NA	NA	3599
DDHD1	NA	NA	NA	NA	NA	0.116656969	0.131096597	0.491	0	1	NA	NA	3082
DDHD2	NA	NA	NA	NA	NA	0.118797302	0.123848933	0.487	0	1	NA	NA	2935
DDIAS	NA	NA	NA	NA	NA	0.203276543	0.109121905	0.37	0	1	NA	NA	2614
DDIT3	NA	NA	NA	NA	NA	0.242977615	-0.526839851	0.81	1	1	NA	NA	201
DDIT4	0.221963713	0.249607815	0.991	1	1	0.367140788	0.582000936	0.996	1	1	NA	2100	5966
DDN-AS1	NA	NA	NA	NA	NA	7.60332739416286e-05	-0.151345071	0.073	0.667	1	NA	NA	1573
DDOST	0.068999101	0.108476136	0.977	0.97	1	0.259612209	0.271803438	0.978	1	1	NA	879	4898
DDR1	NA	NA	NA	NA	NA	0.106370385	0.149750227	0.509	0	1	NA	NA	3447
DDT	NA	NA	NA	NA	NA	0.119611865	-0.347423131	1	1	1	NA	NA	471
DDX1	0.103909474	0.108909449	0.931	0.97	1	0.210931868	0.294216084	0.952	1	1	NA	892	5056
DDX10	0.001299414	0.157483699	0.789	0.515	1	0.259156446	0.197933938	0.799	0.667	1	NA	1588	4158
DDX17	0.050396415	0.132310195	0.997	1	1	0.390779543	0.233290611	1	1	1	NA	1273	4568
DDX20	NA	NA	NA	NA	NA	0.036506346	0.204996569	0.692	0	1	NA	NA	4245
DDX21	NA	NA	NA	NA	NA	0.244558258	0.269722327	0.985	1	1	NA	NA	4877
DDX23	0.007257601	0.137475985	0.883	0.758	1	0.036411077	0.318593782	0.894	0.667	1	NA	1333	5211
DDX27	0.002493359	0.191892466	0.977	0.909	1	0.878609823	-0.172436699	0.982	1	1	NA	1875	1343
DDX28	NA	NA	NA	NA	NA	0.127641943	0.111956534	0.473	0	1	NA	NA	2675
DDX3X	0.020693351	0.163634507	0.977	1	1	0.027545384	0.526934782	0.982	1	1	NA	1647	5878
DDX41	NA	NA	NA	NA	NA	0.247937584	-0.145777203	0.777	1	1	NA	NA	1630
DDX5	0.014881757	0.295470312	1	1	1	0.075965215	0.727898502	1	1	1	NA	2176	6074
DDX50	NA	NA	NA	NA	NA	0.038802436	0.388501422	0.916	0.333	1	NA	NA	5515
DDX51	NA	NA	NA	NA	NA	0.205530629	-0.235123305	0.641	0.667	1	NA	NA	886
DDX54	0.055375051	0.126615288	0.931	0.818	1	NA	NA	NA	NA	NA	NA	1189	NA
DDX56	NA	NA	NA	NA	NA	0.201752716	0.238218265	0.938	0.667	1	NA	NA	4617
DDX58	NA	NA	NA	NA	NA	0.303438335	0.176991771	0.579	0.333	1	NA	NA	3879
DDX6	0.078786761	0.113740761	0.937	0.939	1	0.382761141	0.17901581	0.945	1	1	NA	979	3918
DDX60L	NA	NA	NA	NA	NA	0.507482624	-0.176777222	0.641	0.667	1	NA	NA	1306
DECR1	NA	NA	NA	NA	NA	0.329734343	0.185198521	0.945	1	1	NA	NA	3998
DEDD	NA	NA	NA	NA	NA	0.189853199	0.132729526	0.674	0.333	1	NA	NA	3116
DEFB1	NA	NA	NA	NA	NA	2.33521161117737e-11	-0.110066261	0.004	0.333	7.83183270156667e-07	NA	NA	2104
DEGS1	0.000675539	0.221593819	0.96	0.879	1	0.168108289	0.347130967	0.952	0.667	1	NA	2022	5373
DEK	0.14615413	0.204056174	0.997	1	1	0.063654154	0.641333341	1	1	1	NA	1945	6013
DELE1	NA	NA	NA	NA	NA	0.033085208	0.219819567	0.707	0	1	NA	NA	4429
DENND1A	NA	NA	NA	NA	NA	0.044510645	-0.123643651	0.465	1	1	NA	NA	1898
DENND1B	NA	NA	NA	NA	NA	0.079682128	-0.190371816	0.363	0.667	1	NA	NA	1189
DENND2D	NA	NA	NA	NA	NA	2.01109486172436e-21	-0.110347335	0	0.333	6.74480994725117e-17	NA	NA	2095.5
DENND5A	NA	NA	NA	NA	NA	0.308871064	0.1254048	0.703	0.333	1	NA	NA	2966
DENND5B	NA	NA	NA	NA	NA	0.074742677	0.158595624	0.575	0	1	NA	NA	3584
DENR	0.053369464	0.156501942	0.977	1	1	0.116193907	0.351243132	0.989	1	1	NA	1578	5395
DEPDC1	NA	NA	NA	NA	NA	0.116656969	0.363223053	0.491	0	1	NA	NA	5429
DERA	NA	NA	NA	NA	NA	0.017023171	0.441539886	0.919	0.667	1	NA	NA	5677
DERL1	0.001425011	0.209611628	0.974	0.788	1	NA	NA	NA	NA	NA	NA	1966	NA
DERL2	NA	NA	NA	NA	NA	0.238706081	0.195453676	0.971	1	1	NA	NA	4124
DESI1	NA	NA	NA	NA	NA	0.305116234	0.220082072	0.956	1	1	NA	NA	4438
DESI2	NA	NA	NA	NA	NA	0.078390547	0.393875295	0.967	0.333	1	NA	NA	5538
DEXI	NA	NA	NA	NA	NA	0.427836828	-0.125048732	0.927	1	1	NA	NA	1882
DFFA	NA	NA	NA	NA	NA	0.033071548	-0.444364684	0.938	1	1	NA	NA	295
DGAT1	NA	NA	NA	NA	NA	0.480352902	0.108060811	0.908	1	1	NA	NA	2586
DGCR6	NA	NA	NA	NA	NA	0.189456369	-0.285581698	0.121	0.333	1	NA	NA	662
DGCR6L	NA	NA	NA	NA	NA	0.484908608	-0.129745434	0.912	1	1	NA	NA	1812
DGKD	NA	NA	NA	NA	NA	0.172387645	0.139653673	0.667	0.333	1	NA	NA	3267
DGKG	NA	NA	NA	NA	NA	0.007242346	-0.184140826	0.443	1	1	NA	NA	1237
DGKH	NA	NA	NA	NA	NA	0.24791792	-0.11939802	0.513	0.667	1	NA	NA	1956
DGKI	NA	NA	NA	NA	NA	0.178626204	-0.34272455	0.473	0.667	1	NA	NA	479
DGKQ	NA	NA	NA	NA	NA	0.134578501	0.11219269	0.462	0	1	NA	NA	2679
DGKZ	NA	NA	NA	NA	NA	0.142012954	0.196189208	0.799	0.333	1	NA	NA	4138
DGLUCY	NA	NA	NA	NA	NA	0.596262226	-0.106705547	0.601	0.667	1	NA	NA	2219
DGUOK	0.011173472	-0.158504718	1	1	1	0.308578764	-0.17032405	1	1	1	NA	344	1369
DHCR24	0.038562294	-0.245487607	0.874	0.879	1	NA	NA	NA	NA	NA	NA	161	NA
DHCR7	NA	NA	NA	NA	NA	0.47150568	-0.215085086	0.967	1	1	NA	NA	1009
DHDDS	NA	NA	NA	NA	NA	0.132616964	0.201532322	0.81	0.333	1	NA	NA	4208
DHFR	0.195406745	0.101231941	0.683	0.545	1	0.038317883	0.394618021	0.685	0	1	NA	726	5543
DHFR2	NA	NA	NA	NA	NA	0.315879116	-0.318950557	0.527	0.667	1	NA	NA	545
DHPS	5.24741200215281e-06	0.286217713	0.951	0.697	0.175987704	0.111170312	0.34038647	0.941	0.667	1	NA	2166	5339
DHRS4L2	NA	NA	NA	NA	NA	0.346116613	-0.109430265	0.795	1	1	NA	NA	2123
DHRS7B	NA	NA	NA	NA	NA	0.052827687	0.230740037	0.795	0.333	1	NA	NA	4547
DHTKD1	NA	NA	NA	NA	NA	0.330656689	0.100391999	0.659	0.333	1	NA	NA	2384
DHX15	NA	NA	NA	NA	NA	0.227226619	0.232192142	0.927	1	1	NA	NA	4557
DHX16	NA	NA	NA	NA	NA	0.117579485	0.234191288	0.883	0.667	1	NA	NA	4579
DHX29	NA	NA	NA	NA	NA	0.367035474	0.198328911	0.927	0.667	1	NA	NA	4168
DHX30	NA	NA	NA	NA	NA	0.293240668	0.172063438	0.945	0.667	1	NA	NA	3798
DHX33	NA	NA	NA	NA	NA	0.319004342	-0.428322813	0.938	1	1	NA	NA	309
DHX34	NA	NA	NA	NA	NA	0.082717792	0.123044871	0.557	0	1	NA	NA	2914
DHX36	NA	NA	NA	NA	NA	0.565588416	-0.104567676	0.993	1	1	NA	NA	2281
DHX38	NA	NA	NA	NA	NA	0.169834231	0.195985092	0.864	0.667	1	NA	NA	4134
DHX40	0.002976616	0.158201762	0.897	0.818	1	0.69975956	0.119038869	0.905	0.667	1	NA	1595	2828
DHX57	NA	NA	NA	NA	NA	0.03677051	-0.284811516	0.718	1	1	NA	NA	668
DHX58	NA	NA	NA	NA	NA	0.047857207	-0.115608833	0.234	0.667	1	NA	NA	2006
DHX8	NA	NA	NA	NA	NA	0.403008606	0.10523123	0.744	0.667	1	NA	NA	2513
DHX9	0.034465384	0.144751192	0.963	0.879	1	0.42157579	0.248535564	0.96	0.667	1	NA	1438	4700
DIAPH1	NA	NA	NA	NA	NA	0.213430138	-0.131201826	0.905	1	1	NA	NA	1798
DIAPH2	NA	NA	NA	NA	NA	0.271678735	0.126111771	0.597	0.333	1	NA	NA	2985
DIAPH2-AS1	NA	NA	NA	NA	NA	5.75110696599285e-08	-0.109153816	0.007	0.333	0.001928806	NA	NA	2143
DIAPH3	NA	NA	NA	NA	NA	0.151807364	0.236203907	0.436	0	1	NA	NA	4596
DICER1	NA	NA	NA	NA	NA	0.237922746	0.15445823	0.755	0.333	1	NA	NA	3522
DICER1-AS1	NA	NA	NA	NA	NA	0.033447415	-0.142625688	0.249	0.667	1	NA	NA	1670
DIP2A	0.002304406	0.128434631	0.786	0.515	1	NA	NA	NA	NA	NA	NA	1216	NA
DIP2C	NA	NA	NA	NA	NA	0.24465449	-0.113279954	0.396	0.667	1	NA	NA	2041
DIRAS1	NA	NA	NA	NA	NA	0.579290226	-0.108686688	0.275	0.333	1	NA	NA	2156
DIS3	NA	NA	NA	NA	NA	0.218854546	0.245505785	0.912	0.667	1	NA	NA	4680
DKC1	0.003722552	0.240199388	0.98	0.939	1	0.294957182	0.365531662	0.974	1	1	NA	2072	5440
DKK1	0.537934761	-0.337990726	0.391	0.364	1	0.190901426	0.472834947	0.385	0	1	NA	77	5771
DLC1	NA	NA	NA	NA	NA	0.137840549	0.460888509	0.941	0.333	1	NA	NA	5743
DLD	NA	NA	NA	NA	NA	0.13878784	0.292771888	0.93	0.667	1	NA	NA	5048
DLEU2	NA	NA	NA	NA	NA	0.469441473	0.135879046	0.692	0.667	1	NA	NA	3182
DLG1	0.012995507	0.12976769	0.911	0.879	1	0.183124215	-0.615770631	0.927	1	1	NA	1242	133
DLG4	NA	NA	NA	NA	NA	0.136949494	0.100584923	0.458	0	1	NA	NA	2392
DLG5	0.000186802	0.111393148	0.597	0.242	1	0.06052486	0.168489775	0.612	0	1	NA	929	3749
DLGAP4	NA	NA	NA	NA	NA	0.129408272	0.327001914	0.967	0.667	1	NA	NA	5259
DLGAP5	NA	NA	NA	NA	NA	0.222906644	0.197595411	0.348	0	1	NA	NA	4153
DLK2	NA	NA	NA	NA	NA	0.010083843	-0.104507083	0.04	0.333	1	NA	NA	2282
DLST	NA	NA	NA	NA	NA	0.172387645	0.145075784	0.667	0.333	1	NA	NA	3365
DLX1	0.010333185	0.137558023	0.783	0.455	1	0.421181111	0.203689746	0.78	0.667	1	NA	1336	4230
DLX2	NA	NA	NA	NA	NA	0.125387887	0.226780686	0.476	0	1	NA	NA	4504
DLX4	NA	NA	NA	NA	NA	0.259000555	-0.127271631	0.139	0.333	1	NA	NA	1845
DMAC1	NA	NA	NA	NA	NA	0.810320955	-0.138272115	0.963	1	1	NA	NA	1710
DMAP1	NA	NA	NA	NA	NA	0.313285833	-0.122434824	0.788	1	1	NA	NA	1908
DMKN	NA	NA	NA	NA	NA	0.009539052	-0.36418874	0.187	0.667	1	NA	NA	426
DMRTA1	0.587317878	-0.112448992	0.471	0.424	1	NA	NA	NA	NA	NA	NA	578	NA
DMTN	NA	NA	NA	NA	NA	0.002481552	-0.206843044	0.029	0.333	1	NA	NA	1061
DMXL2	0.078448366	0.217900234	0.92	0.848	1	0.036848709	0.606296117	0.96	0.333	1	NA	2007	5990
DNAJA1	0.006214244	0.29464662	0.994	0.97	1	0.367140788	0.352773404	0.996	1	1	NA	2175	5399
DNAJA2	NA	NA	NA	NA	NA	0.3333752	0.195647304	0.956	1	1	NA	NA	4129
DNAJA3	NA	NA	NA	NA	NA	0.311907356	-0.309592487	0.916	1	1	NA	NA	573
DNAJB1	NA	NA	NA	NA	NA	0.183002552	0.174865162	0.901	1	1	NA	NA	3850
DNAJB11	NA	NA	NA	NA	NA	0.021854936	0.33264649	0.766	0	1	NA	NA	5290
DNAJB12	NA	NA	NA	NA	NA	0.02098269	0.306940524	0.872	0.333	1	NA	NA	5139
DNAJB14	0.010568816	0.149623093	0.946	0.727	1	NA	NA	NA	NA	NA	NA	1499	NA
DNAJB6	0.00234852	0.219806288	0.997	0.939	1	0.01513404	0.778968136	0.993	1	1	NA	2012	6095
DNAJB9	NA	NA	NA	NA	NA	0.333354899	0.131328199	0.648	0.333	1	NA	NA	3087
DNAJC10	NA	NA	NA	NA	NA	0.06160255	0.456719579	0.982	1	1	NA	NA	5727
DNAJC11	NA	NA	NA	NA	NA	0.30868708	0.121835231	0.813	0.667	1	NA	NA	2886
DNAJC14	NA	NA	NA	NA	NA	0.541581139	-0.110697667	0.59	0.667	1	NA	NA	2086
DNAJC19	0.06824639	-0.120788724	0.966	1	1	0.729742697	-0.507214922	0.974	0.667	1	NA	526	222
DNAJC2	0.128750842	-0.155768502	0.991	1	1	0.33339486	0.24129013	0.993	1	1	NA	354	4648
DNAJC21	0.015362035	0.174341689	0.994	1	1	0.689148725	0.11262091	1	1	1	NA	1755	2689
DNAJC22	NA	NA	NA	NA	NA	0.194629963	0.131729844	0.67	0.333	1	NA	NA	3097
DNAJC25	NA	NA	NA	NA	NA	0.159652037	0.10833974	0.425	0	1	NA	NA	2591
DNAJC27-AS1	NA	NA	NA	NA	NA	0.083671321	-0.198056376	0.081	0.333	1	NA	NA	1123
DNAJC3-DT	NA	NA	NA	NA	NA	0.690100712	-0.134737304	0.311	0.333	1	NA	NA	1762
DNAJC30	NA	NA	NA	NA	NA	0.034525039	0.322466993	0.901	0.667	1	NA	NA	5232
DNAJC5	NA	NA	NA	NA	NA	0.097684607	0.243132568	0.821	0.333	1	NA	NA	4658
DNAJC7	0.012906994	0.164420313	0.966	0.879	1	0.508063216	0.144617087	0.96	1	1	NA	1655	3356
DNAJC8	NA	NA	NA	NA	NA	0.546074815	0.170341677	0.996	1	1	NA	NA	3774
DNAJC9	0.141920176	0.183391008	0.877	0.848	1	0.179416481	0.402113548	0.901	0.667	1	NA	1818	5571
DNAL1	NA	NA	NA	NA	NA	0.232997219	0.122613812	0.612	0.333	1	NA	NA	2901
DNASE1	NA	NA	NA	NA	NA	0.125387887	0.110631179	0.476	0	1	NA	NA	2644
DNASE1L1	NA	NA	NA	NA	NA	0.088155252	0.212836269	0.729	0.333	1	NA	NA	4343
DNER	NA	NA	NA	NA	NA	0.165039776	0.142861631	0.418	0	1	NA	NA	3328
DNM1	NA	NA	NA	NA	NA	0.181981193	0.10019378	0.396	0	1	NA	NA	2377
DNM1L	0.013024585	0.155354306	0.957	0.879	1	0.167002989	0.276444899	0.96	1	1	NA	1564	4939
DNM2	NA	NA	NA	NA	NA	0.841411118	-0.242097078	0.908	0.667	1	NA	NA	861
DNMBP	0.00112396	0.118782987	0.703	0.394	1	NA	NA	NA	NA	NA	NA	1068	NA
DNMT1	0.242525733	0.143251479	0.971	1	1	0.01235273	0.834877725	0.974	1	1	NA	1411	6118
DNPEP	NA	NA	NA	NA	NA	0.012865613	-0.393485015	0.952	1	1	NA	NA	370
DNPH1	NA	NA	NA	NA	NA	0.544803654	0.11331375	0.817	0.667	1	NA	NA	2701
DNTTIP2	NA	NA	NA	NA	NA	0.039909571	0.441392921	0.96	0.667	1	NA	NA	5676
DOCK1	NA	NA	NA	NA	NA	0.017533464	0.361773961	0.795	0	1	NA	NA	5426
DOCK10	NA	NA	NA	NA	NA	0.021271484	0.274118549	0.769	0	1	NA	NA	4921
DOCK4	NA	NA	NA	NA	NA	0.170622675	0.202542993	0.645	0.333	1	NA	NA	4221
DOCK5	NA	NA	NA	NA	NA	0.253296346	0.134153827	0.707	0.333	1	NA	NA	3152
DOCK7	NA	NA	NA	NA	NA	0.260998161	0.213703179	0.916	0.667	1	NA	NA	4354
DOHH	NA	NA	NA	NA	NA	0.075839788	-0.258471806	0.703	1	1	NA	NA	767
DONSON	0.006795516	0.100826613	0.68	0.394	1	NA	NA	NA	NA	NA	NA	715	NA
DOT1L	NA	NA	NA	NA	NA	0.287952599	0.134386892	0.656	0.333	1	NA	NA	3160
DPAGT1	0.000849264	0.121188463	0.769	0.364	1	NA	NA	NA	NA	NA	NA	1118	NA
DPCD	0.351592082	-0.167130376	0.823	0.727	1	0.297131812	0.143949175	0.832	0.667	1	NA	320	3347
DPF2	0.001748348	0.137559657	0.909	0.667	1	0.815813894	-0.126592235	0.883	0.667	1	NA	1337	1856
DPH2	NA	NA	NA	NA	NA	0.419442457	-0.208820786	0.645	0.667	1	NA	NA	1047
DPH5	NA	NA	NA	NA	NA	0.033103381	0.301657672	0.817	0.333	1	NA	NA	5103
DPH6	NA	NA	NA	NA	NA	0.201811998	-0.212909208	0.656	1	1	NA	NA	1022
DPH7	NA	NA	NA	NA	NA	0.065943527	0.151558448	0.597	0	1	NA	NA	3475
DPM1	NA	NA	NA	NA	NA	0.44925094	0.12810703	0.908	1	1	NA	NA	3025
DPM3	NA	NA	NA	NA	NA	0.449395665	0.189845972	0.956	0.667	1	NA	NA	4059
DPP7	0.092271157	0.144267169	0.994	0.879	1	NA	NA	NA	NA	NA	NA	1431	NA
DPP8	0.008657682	0.11304204	0.831	0.576	1	0.246274284	-0.180828269	0.824	1	1	NA	963	1268
DPP9	NA	NA	NA	NA	NA	0.1460824	0.197053111	0.85	0.667	1	NA	NA	4147
DPY19L4	NA	NA	NA	NA	NA	0.025634339	0.229819819	0.744	0	1	NA	NA	4541
DPY30	NA	NA	NA	NA	NA	0.689148725	-0.125283319	0.996	1	1	NA	NA	1876
DPYD	NA	NA	NA	NA	NA	0.033915761	0.23674631	0.703	0	1	NA	NA	4603
DPYSL2	4.92045338323963e-05	0.32152872	0.949	0.758	1	0.009716066	0.775001253	0.945	0.667	1	NA	2220	6093
DPYSL3	0.024753558	0.129741606	0.8	0.545	1	0.342600789	0.161030711	0.81	0.333	1	NA	1240	3624
DRAIC	NA	NA	NA	NA	NA	2.97122159521627e-06	-0.108922315	0.011	0.333	0.09964883	NA	NA	2148
DRAM2	NA	NA	NA	NA	NA	0.38231385	0.127730871	0.875	0.667	1	NA	NA	3021
DRAP1	0.005129893	0.317771613	0.997	1	1	0.027545826	0.937020147	0.996	1	1	NA	2213	6146
DROSHA	6.02568591103363e-05	0.140448051	0.674	0.303	1	0.266845788	0.128871597	0.678	0.333	1	NA	1369	3038
DSCC1	0.009767061	0.141844783	0.62	0.364	1	0.061846867	0.296407879	0.608	0	1	NA	1386	5067
DSEL	NA	NA	NA	NA	NA	0.709294159	-0.126128993	0.333	0.333	1	NA	NA	1862
DSN1	NA	NA	NA	NA	NA	0.088396872	0.391688949	0.872	0.333	1	NA	NA	5528
DST	0.063888103	0.146090591	0.983	1	1	0.01918686	0.78067454	0.993	1	1	NA	1460	6096
DSTN	NA	NA	NA	NA	NA	0.050416242	0.79895789	1	1	1	NA	NA	6104
DSTYK	0.105397722	-0.176438666	0.769	0.727	1	NA	NA	NA	NA	NA	NA	299	NA
DTD1	0.449728327	-0.178032339	0.949	0.97	1	0.326156891	0.207230812	0.956	1	1	NA	295	4271
DTL	0.243410288	0.12285585	0.506	0.424	1	NA	NA	NA	NA	NA	NA	1137	NA
DTWD1	0.000468295	0.199797812	0.954	0.758	1	0.072410617	0.381815413	0.949	1	1	NA	1925	5486
DTX2	NA	NA	NA	NA	NA	0.237415103	0.144662144	0.744	0.333	1	NA	NA	3357
DTX3L	NA	NA	NA	NA	NA	0.388248482	0.159177806	0.872	0.667	1	NA	NA	3591
DTYMK	NA	NA	NA	NA	NA	0.333394929	0.458051084	0.996	1	1	NA	NA	5732
DUBR	NA	NA	NA	NA	NA	0.251505035	-0.12274567	0.524	0.667	1	NA	NA	1907
DUS1L	NA	NA	NA	NA	NA	0.415312221	-0.181236851	0.967	1	1	NA	NA	1263
DUSP12	NA	NA	NA	NA	NA	0.423139794	-0.153295566	0.868	0.667	1	NA	NA	1544
DUSP15	NA	NA	NA	NA	NA	0.00017154	-0.244594144	0.081	0.667	1	NA	NA	847
DUSP23	NA	NA	NA	NA	NA	0.855719931	-0.138905711	0.971	1	1	NA	NA	1705
DUSP3	NA	NA	NA	NA	NA	0.296611174	-0.276967655	0.81	0.667	1	NA	NA	695
DUSP4	0.037079782	0.24002382	0.994	1	1	0.585431015	0.232865071	0.996	1	1	NA	2070	4561
DUSP6	0.000471897	0.417206239	0.977	0.939	1	0.104833048	0.603998364	0.993	1	1	NA	2294	5988
DUSP7	NA	NA	NA	NA	NA	0.157005776	0.101805655	0.429	0	1	NA	NA	2424
DUSP9	NA	NA	NA	NA	NA	0.113460303	-0.208471492	0.377	0.667	1	NA	NA	1052
DUT	0.00010829	0.48663997	0.989	1	1	0.208313718	0.595682856	0.989	1	1	NA	2319	5979
DVL2	NA	NA	NA	NA	NA	0.047711906	-0.239905961	0.879	1	1	NA	NA	871
DVL3	NA	NA	NA	NA	NA	0.248316054	0.133506524	0.725	0.333	1	NA	NA	3136
DYM	NA	NA	NA	NA	NA	0.192108091	-0.111969833	0.751	1	1	NA	NA	2062
DYNC1H1	0.076334373	0.147558507	0.989	0.909	1	0.028322832	0.769742855	0.996	0.667	1	NA	1478	6091
DYNC1I2	NA	NA	NA	NA	NA	0.224519309	-0.361681365	0.967	1	1	NA	NA	433
DYNC1LI1	0.038679609	0.176675592	0.92	0.788	1	0.710595384	0.152175289	0.908	1	1	NA	1775	3482
DYNC1LI2	NA	NA	NA	NA	NA	0.27211003	-0.154051459	0.978	1	1	NA	NA	1536
DYNC2H1	NA	NA	NA	NA	NA	0.059738706	0.287023063	0.817	0.333	1	NA	NA	5008
DYNC2LI1	NA	NA	NA	NA	NA	0.213705806	-0.26012487	0.579	0.667	1	NA	NA	758
DYNLL1	0.213370356	-0.210131489	1	1	1	0.699893126	0.143887574	1	1	1	NA	217	3345
DYNLL2	NA	NA	NA	NA	NA	0.349808666	0.177848615	0.908	0.667	1	NA	NA	3898
DYNLRB1	NA	NA	NA	NA	NA	0.149856625	0.289525846	1	1	1	NA	NA	5025
DYNLT1	0.11735726	0.122823142	0.969	0.909	1	0.121347046	-0.264548524	0.974	1	1	NA	1136	740
DYNLT3	NA	NA	NA	NA	NA	0.056685654	0.267934074	0.938	1	1	NA	NA	4865
DYRK1A	NA	NA	NA	NA	NA	0.208939602	0.167423222	0.795	0.667	1	NA	NA	3726
DYRK4	NA	NA	NA	NA	NA	0.240601504	-0.164989288	0.835	1	1	NA	NA	1417
DZIP1L	NA	NA	NA	NA	NA	0.034916078	-0.130831903	0.484	1	1	NA	NA	1803
DZIP3	NA	NA	NA	NA	NA	0.640343066	-0.330444876	0.802	1	1	NA	NA	512
E2F1	NA	NA	NA	NA	NA	0.036506346	0.445432976	0.692	0	1	NA	NA	5688
E2F3	NA	NA	NA	NA	NA	0.133898434	-0.120749165	0.608	1	1	NA	NA	1936
E2F4	NA	NA	NA	NA	NA	0.799031666	-0.17872578	0.927	1	1	NA	NA	1288
E2F6	NA	NA	NA	NA	NA	0.753636235	-0.223139198	0.81	0.667	1	NA	NA	948
E2F7	0.009852617	0.136197641	0.866	0.697	1	0.066603139	0.42963599	0.879	1	1	NA	1316	5647
E4F1	NA	NA	NA	NA	NA	0.147328527	-0.151531123	0.648	1	1	NA	NA	1571
EARS2	NA	NA	NA	NA	NA	0.108474846	-0.113902688	0.341	0.667	1	NA	NA	2029
EBAG9	NA	NA	NA	NA	NA	0.901575861	-0.240576437	0.919	1	1	NA	NA	869
EBF1	NA	NA	NA	NA	NA	0.472234443	-0.108237759	0.575	0.667	1	NA	NA	2168
EBLN2	NA	NA	NA	NA	NA	0.13380815	0.15714954	0.692	0.333	1	NA	NA	3561
EBLN3P	NA	NA	NA	NA	NA	0.652001529	-0.229388939	0.934	1	1	NA	NA	917
EBNA1BP2	NA	NA	NA	NA	NA	0.188029945	0.449732678	0.963	1	1	NA	NA	5700
EBP	NA	NA	NA	NA	NA	0.291541996	0.268175401	0.934	0.667	1	NA	NA	4867
EBPL	NA	NA	NA	NA	NA	0.244553277	-0.397505094	0.971	1	1	NA	NA	365
ECE1	NA	NA	NA	NA	NA	0.328331476	0.149904976	0.824	0.333	1	NA	NA	3451
ECH1	0.03336331	0.185288285	0.983	0.818	1	0.76555773	0.103114249	0.982	1	1	NA	1829	2457
ECHDC1	NA	NA	NA	NA	NA	0.085970736	0.294151468	0.912	0.667	1	NA	NA	5055
ECHS1	NA	NA	NA	NA	NA	0.390779273	0.190102587	0.989	1	1	NA	NA	4063
ECI1	NA	NA	NA	NA	NA	0.560647467	-0.206782161	0.945	1	1	NA	NA	1062
ECI2	0.001677377	0.186924875	0.946	0.848	1	0.112842277	0.272948133	0.96	1	1	NA	1837	4910
ECPAS	NA	NA	NA	NA	NA	0.327658101	0.119219003	0.718	0.333	1	NA	NA	2832
ECT2	NA	NA	NA	NA	NA	0.016570988	0.443969103	0.802	0	1	NA	NA	5681
EDEM2	NA	NA	NA	NA	NA	0.146625815	0.265363553	0.908	0.667	1	NA	NA	4839
EDEM3	0.01100193	0.129552434	0.874	0.667	1	0.137420739	0.257133823	0.872	0.333	1	NA	1236	4770
EDIL3	NA	NA	NA	NA	NA	0.114544571	0.169468364	0.495	0	1	NA	NA	3763
EDNRB	NA	NA	NA	NA	NA	0.01678926	-0.121159565	0.172	0.667	1	NA	NA	1930
EDRF1	NA	NA	NA	NA	NA	0.129135252	0.160331186	0.711	0.333	1	NA	NA	3612
EEA1	NA	NA	NA	NA	NA	0.244521232	0.283687029	0.945	1	1	NA	NA	4984
EED	0.003029893	0.131351692	0.72	0.424	1	0.117803502	0.185122817	0.7	0.333	1	NA	1255	3996
EEF1A1	0.05799664	-0.152550916	1	1	1	0.936235573	0.122615619	1	1	1	NA	373	2902
EEF1A2	0.57581179	0.138260354	0.846	0.818	1	0.336190054	-0.335237078	0.846	1	1	NA	1343	495
EEF1AKMT1	NA	NA	NA	NA	NA	0.225599709	-0.227184758	0.667	0.667	1	NA	NA	924
EEF1AKMT4	NA	NA	NA	NA	NA	0.212656032	-0.257318151	0.604	0.667	1	NA	NA	780
EEF1B2	0.003801683	-0.217988333	1	1	1	0.030768247	-0.730896501	1	1	1	NA	201	85
EEF1D	0.379299376	-0.145975198	1	1	1	0.011612596	-0.772127833	1	1	1	NA	400	70
EEF1E1	0.033496298	0.16403877	0.96	0.939	1	0.154007909	0.309483911	0.967	1	1	NA	1651	5152
EEF2	NA	NA	NA	NA	NA	0.471513271	-0.201586258	1	1	1	NA	NA	1100
EEF2KMT	0.000614081	0.113005159	0.737	0.364	1	0.617904927	-0.118242057	0.747	0.333	1	NA	962	1973
EEFSEC	NA	NA	NA	NA	NA	0.033024341	-0.244317623	0.52	1	1	NA	NA	851
EEPD1	NA	NA	NA	NA	NA	0.243981907	-0.116440702	0.656	1	1	NA	NA	1993
EFCAB14	NA	NA	NA	NA	NA	0.158192731	0.282083107	0.93	1	1	NA	NA	4976
EFCAB2	NA	NA	NA	NA	NA	0.046275315	0.207336541	0.656	0	1	NA	NA	4273
EFHD2	NA	NA	NA	NA	NA	0.221710354	0.262842704	0.941	0.667	1	NA	NA	4813
EFL1	NA	NA	NA	NA	NA	0.821797182	-0.135259186	0.608	0.333	1	NA	NA	1755
EFNA1	NA	NA	NA	NA	NA	0.09264142	-0.552675209	0.084	0.333	1	NA	NA	175
EFNB3	0.014761356	-0.110532883	0.306	0.455	1	NA	NA	NA	NA	NA	NA	594	NA
EFR3A	0.013880261	0.150592581	0.943	0.788	1	NA	NA	NA	NA	NA	NA	1508	NA
EFTUD2	0.01089816	0.131921648	0.943	0.758	1	0.048713675	0.33150888	0.949	1	1	NA	1265	5282
EGFL7	0.000598146	-0.172329438	0.32	0.545	1	0.051608529	-0.495910409	0.33	0.667	1	NA	308	228
EGFR	0.009488902	0.195576615	0.863	0.758	1	0.00780655	0.576368283	0.894	0	1	NA	1901	5955
EHBP1	NA	NA	NA	NA	NA	0.724079791	-0.16229457	0.886	0.667	1	NA	NA	1451
EHBP1L1	0.001992148	0.128802339	0.817	0.485	1	0.044002233	0.268794745	0.817	0.333	1	NA	1224	4871
EHD1	NA	NA	NA	NA	NA	0.31474709	0.187620301	0.853	0.667	1	NA	NA	4027
EHD2	NA	NA	NA	NA	NA	0.220761505	0.185479251	0.842	0.333	1	NA	NA	4001
EHMT2	NA	NA	NA	NA	NA	0.137642355	-0.177278454	0.89	1	1	NA	NA	1300
EI24	NA	NA	NA	NA	NA	0.890092527	-0.121904573	0.971	1	1	NA	NA	1917
EID1	0.000135116	0.370619102	1	1	1	0.082170685	0.563748711	1	1	1	NA	2269	5938
EID2	NA	NA	NA	NA	NA	0.208145161	-0.107491075	0.908	1	1	NA	NA	2198
EIF1	0.001646864	0.277122005	1	1	1	0.844321492	-0.208564543	1	1	1	NA	2156	1050
EIF1AD	NA	NA	NA	NA	NA	0.041165999	0.186388947	0.674	0	1	NA	NA	4013
EIF1AX	0.001126509	0.24090988	0.991	0.97	1	0.605590922	0.175322681	0.996	1	1	NA	2076	3863
EIF1B	NA	NA	NA	NA	NA	0.394761479	-0.567871805	0.941	1	1	NA	NA	164
EIF2A	0.003040926	0.182120156	0.949	0.848	1	0.947809082	-0.286342901	0.96	1	1	NA	1811	656
EIF2AK1	NA	NA	NA	NA	NA	0.14780926	0.31747321	0.985	1	1	NA	NA	5202
EIF2AK2	0.001462514	0.267864054	0.989	1	1	0.12488549	0.514323341	0.993	1	1	NA	2139	5854
EIF2AK3	NA	NA	NA	NA	NA	0.147187199	-0.109465888	0.377	0.667	1	NA	NA	2120
EIF2B1	NA	NA	NA	NA	NA	0.073216951	-0.217052568	0.861	1	1	NA	NA	993
EIF2B3	NA	NA	NA	NA	NA	0.252326459	0.157786143	0.777	0.667	1	NA	NA	3567
EIF2B5	NA	NA	NA	NA	NA	0.139465747	-0.167450842	0.875	1	1	NA	NA	1395
EIF2D	NA	NA	NA	NA	NA	0.418192298	0.111524881	0.821	1	1	NA	NA	2663
EIF2S1	NA	NA	NA	NA	NA	0.221745308	0.272468007	0.956	1	1	NA	NA	4906
EIF2S2	0.154549847	0.104586738	1	1	1	NA	NA	NA	NA	NA	NA	797	NA
EIF2S3	NA	NA	NA	NA	NA	0.135968308	0.276592964	0.971	0.667	1	NA	NA	4942
EIF3A	0.044339505	0.147432629	0.986	1	1	0.019186808	0.855228255	0.993	0.667	1	NA	1476	6125
EIF3B	NA	NA	NA	NA	NA	0.059116581	0.505327761	0.989	0.667	1	NA	NA	5833
EIF3C	NA	NA	NA	NA	NA	0.059611365	-0.130059869	0.286	0.667	1	NA	NA	1810
EIF3D	0.049818521	0.142266079	0.994	0.97	1	0.872877723	-0.159633081	0.993	1	1	NA	1390	1476
EIF3E	0.045215893	0.139624084	1	1	1	0.526900827	-0.253489271	1	1	1	NA	1359	795
EIF3F	0.12710316	-0.111412042	0.997	1	1	NA	NA	NA	NA	NA	NA	589	NA
EIF3G	NA	NA	NA	NA	NA	0.415320208	-0.356060922	0.996	1	1	NA	NA	451
EIF3H	0.024073645	0.195109927	1	1	1	0.590441706	0.118625101	1	1	1	NA	1896	2817
EIF3I	NA	NA	NA	NA	NA	0.620911729	-0.133995925	0.993	1	1	NA	NA	1769
EIF3J	0.000895493	0.225960456	0.917	0.818	1	0.45812345	0.180984587	0.934	1	1	NA	2027	3945
EIF3J-DT	NA	NA	NA	NA	NA	0.589990134	-0.146948078	0.692	0.667	1	NA	NA	1615
EIF3K	0.129581007	-0.106575005	1	1	1	0.180825641	-0.348344842	1	1	1	NA	630	468
EIF3L	0.155504874	-0.113421223	0.997	1	1	0.121350021	-0.564455809	0.996	1	1	NA	568	166
EIF3M	0.002668452	0.246956388	0.986	0.97	1	0.326176566	0.212263966	0.993	1	1	NA	2094	4336
EIF4A1	0.009021303	0.280924718	1	1	1	0.449419214	0.234535771	1	1	1	NA	2162	4582
EIF4A2	0.002869866	0.277865754	1	0.97	1	0.976791473	-0.690091403	1	1	1	NA	2157	103
EIF4A3	0.003115986	0.221221466	0.969	0.727	1	0.278457378	0.288646261	0.941	0.667	1	NA	2019	5021
EIF4B	NA	NA	NA	NA	NA	0.13219697	0.389329376	1	1	1	NA	NA	5519
EIF4E2	NA	NA	NA	NA	NA	0.067920473	-0.232130912	0.967	1	1	NA	NA	902
EIF4EBP1	NA	NA	NA	NA	NA	0.272112424	-0.181291467	0.996	1	1	NA	NA	1262
EIF4ENIF1	NA	NA	NA	NA	NA	0.031472343	0.223774338	0.714	0	1	NA	NA	4477
EIF4G1	0.051273271	0.123718303	0.986	0.97	1	NA	NA	NA	NA	NA	NA	1151	NA
EIF4G2	0.065316282	0.187029479	1	1	1	0.007281081	1.156568432	1	1	1	NA	1839	6181
EIF4G3	0.036412065	0.171451887	0.986	0.909	1	0.111210913	0.470076005	0.985	0.667	1	NA	1728	5763
EIF5	NA	NA	NA	NA	NA	0.508076291	-0.218346292	0.989	1	1	NA	NA	985
EIF5A	0.631595559	0.146256828	0.997	1	1	0.427924519	0.285776341	0.996	1	1	NA	1463	5000
EIF5AL1	0.000552122	0.125755489	0.586	0.242	1	0.245434922	0.170486671	0.568	0.333	1	NA	1177	3777
EIF5B	NA	NA	NA	NA	NA	0.351887855	0.309771866	1	1	1	NA	NA	5153
EIF6	0.000199306	0.39334697	0.994	1	1	0.023704942	0.800827688	0.996	1	1	NA	2285	6105
EIPR1	0.002575439	0.115282636	0.737	0.394	1	NA	NA	NA	NA	NA	NA	1004	NA
ELAC1	NA	NA	NA	NA	NA	0.239889899	-0.166706159	0.52	0.667	1	NA	NA	1404
ELAC2	NA	NA	NA	NA	NA	0.091354478	0.266363113	0.894	1	1	NA	NA	4844
ELAVL1	NA	NA	NA	NA	NA	0.485023602	0.122052836	0.949	1	1	NA	NA	2895
ELF1	NA	NA	NA	NA	NA	0.072395911	-0.284183706	0.938	1	1	NA	NA	670
ELF2	NA	NA	NA	NA	NA	0.088540982	0.19814308	0.74	0.333	1	NA	NA	4164
ELFN1-AS1	NA	NA	NA	NA	NA	0.033179568	-0.313354318	0.271	0.667	1	NA	NA	563
ELK1	0.000430029	0.168132891	0.843	0.545	1	0.192001254	0.214885452	0.842	0.333	1	NA	1682	4368
ELK3	0.002896938	0.195396043	0.94	0.879	1	0.031906611	0.445236643	0.96	1	1	NA	1898	5686
ELL	NA	NA	NA	NA	NA	0.093095706	0.138204156	0.535	0	1	NA	NA	3236
ELL2	0.000825765	0.180855598	0.729	0.424	1	0.026312532	0.342244901	0.74	0	1	NA	1800	5349
ELMSAN1	NA	NA	NA	NA	NA	0.242737468	-0.131849702	0.725	1	1	NA	NA	1789
ELOB	NA	NA	NA	NA	NA	0.160416101	-0.373527906	1	1	1	NA	NA	409
ELOC	NA	NA	NA	NA	NA	0.322605868	0.209649697	1	1	1	NA	NA	4302
ELOVL1	0.01535897	0.124860294	0.969	0.879	1	0.069024205	0.292657035	0.967	1	1	NA	1165	5047
ELOVL5	NA	NA	NA	NA	NA	0.48433531	-0.102497349	0.853	0.667	1	NA	NA	2317
ELOVL6	NA	NA	NA	NA	NA	0.028433885	0.270087572	0.729	0	1	NA	NA	4883
ELOVL7	NA	NA	NA	NA	NA	6.80374526699079e-15	-0.185911648	0.015	0.667	2.28184008764337e-10	NA	NA	1228
ELP1	NA	NA	NA	NA	NA	0.035288108	-0.14965303	0.546	1	1	NA	NA	1587
ELP2	NA	NA	NA	NA	NA	0.227016581	0.167411861	0.89	1	1	NA	NA	3725
ELP4	NA	NA	NA	NA	NA	0.067353293	0.15472204	0.593	0	1	NA	NA	3528
ELP5	NA	NA	NA	NA	NA	0.053939165	-0.347261236	0.989	1	1	NA	NA	472
ELP6	NA	NA	NA	NA	NA	0.083391967	-0.248329865	0.923	1	1	NA	NA	828
EMB	NA	NA	NA	NA	NA	0.878761915	-0.113351786	0.553	0.333	1	NA	NA	2038
EMC1	NA	NA	NA	NA	NA	0.201107697	0.181849112	0.795	0.667	1	NA	NA	3957
EMC10	NA	NA	NA	NA	NA	0.697189539	0.1253918	0.96	0.667	1	NA	NA	2965
EMC2	0.005330168	0.134426388	0.903	0.636	1	0.24583913	0.220050159	0.908	0.667	1	NA	1295	4437
EMC3	0.003026593	0.19362032	0.966	0.848	1	NA	NA	NA	NA	NA	NA	1889	NA
EMC7	0.005261768	0.183159712	0.98	0.939	1	0.116193074	0.454368429	0.985	0.667	1	NA	1817	5723
EMC8	NA	NA	NA	NA	NA	0.241533529	-0.167973538	0.927	1	1	NA	NA	1392
EMC9	NA	NA	NA	NA	NA	0.260113239	0.145186445	0.78	0.667	1	NA	NA	3366
EME1	NA	NA	NA	NA	NA	0.11040279	0.170102185	0.502	0	1	NA	NA	3770
EME2	NA	NA	NA	NA	NA	0.04061865	-0.139112275	0.264	0.667	1	NA	NA	1704
EMG1	0.003420134	0.1574987	0.96	0.879	1	0.018092129	0.529867953	0.971	1	1	NA	1589	5885
EML4	NA	NA	NA	NA	NA	0.107896172	-0.305524874	0.919	1	1	NA	NA	582
EMP1	NA	NA	NA	NA	NA	0.652008627	-0.106370437	0.938	1	1	NA	NA	2230
EMP2	NA	NA	NA	NA	NA	0.097254547	0.406362879	0.956	0.667	1	NA	NA	5581
ENAH	0.039056509	-0.175308851	0.954	0.97	1	NA	NA	NA	NA	NA	NA	301	NA
ENDOG	NA	NA	NA	NA	NA	0.251768463	-0.275866275	0.703	0.667	1	NA	NA	698
ENG	NA	NA	NA	NA	NA	0.273647261	0.128181397	0.733	0.333	1	NA	NA	3027
ENGASE	NA	NA	NA	NA	NA	0.08438527	0.135980334	0.553	0	1	NA	NA	3185
ENKD1	NA	NA	NA	NA	NA	0.468594969	-0.248660887	0.766	0.667	1	NA	NA	824
ENO1	NA	NA	NA	NA	NA	0.590441706	0.228232957	1	1	1	NA	NA	4525
ENO2	NA	NA	NA	NA	NA	0.378623737	0.219514072	0.901	1	1	NA	NA	4420
ENOPH1	0.067294817	0.101568435	0.854	0.667	1	0.729406542	-0.109075433	0.864	0.667	1	NA	730	2146
ENPP1	NA	NA	NA	NA	NA	0.165681524	1.04740841	0.901	0.667	1	NA	NA	6168
ENPP2	NA	NA	NA	NA	NA	0.716816905	-0.245673592	0.678	0.333	1	NA	NA	837
ENSA	NA	NA	NA	NA	NA	0.156126741	0.234992205	0.996	1	1	NA	NA	4586
ENTPD4	7.44585834885732e-05	0.176180357	0.826	0.545	1	NA	NA	NA	NA	NA	NA	1771	NA
ENTPD6	NA	NA	NA	NA	NA	0.175254975	-0.146068976	0.839	1	1	NA	NA	1625
ENTR1	NA	NA	NA	NA	NA	0.345772136	0.133253911	0.788	0.667	1	NA	NA	3130
ENY2	NA	NA	NA	NA	NA	0.386776728	-0.143023055	0.993	1	1	NA	NA	1666
EP300	0.001354143	0.192362698	0.929	0.818	1	0.05300117	0.318454644	0.93	1	1	NA	1880	5209
EPAS1	0.085574462	0.122482857	0.837	0.606	1	0.863936997	-0.248333664	0.828	0.667	1	NA	1130	827
EPB41	NA	NA	NA	NA	NA	0.292711156	0.145753181	0.795	0.333	1	NA	NA	3377
EPB41L3	NA	NA	NA	NA	NA	0.00455291	-0.105188977	0.128	0.667	1	NA	NA	2263
EPB41L4A-AS1	0.06380372	-0.159717257	0.914	0.909	1	0.178384591	-0.145929995	0.927	1	1	NA	339	1626
EPC2	NA	NA	NA	NA	NA	0.187367974	0.200431975	0.861	0.333	1	NA	NA	4194
EPDR1	NA	NA	NA	NA	NA	0.661964722	-0.107524547	0.846	0.667	1	NA	NA	2196
EPHB4	NA	NA	NA	NA	NA	0.105417792	0.190562883	0.718	0.333	1	NA	NA	4072
EPM2AIP1	NA	NA	NA	NA	NA	0.100220059	-0.169408901	0.736	1	1	NA	NA	1378
EPN1	NA	NA	NA	NA	NA	0.419497075	0.152893096	0.996	1	1	NA	NA	3490
EPN2	0.020386797	-0.107875934	0.497	0.606	1	0.18437322	-0.199020002	0.516	0.667	1	NA	614	1117
EPOR	NA	NA	NA	NA	NA	0.014777002	0.321533218	0.817	0	1	NA	NA	5227
EPRS	0.007649226	0.251731908	0.994	0.939	1	0.203102824	0.418829949	0.993	1	1	NA	2108	5613
EPS15	0.557345248	-0.101142068	0.817	0.727	1	0.063905926	0.240548274	0.824	0.333	1	NA	681	4638
EPS8	0.05875632	-0.219169752	0.963	0.97	1	NA	NA	NA	NA	NA	NA	197	NA
ERBB3	0.170330461	-0.158576039	0.317	0.364	1	0.000914924	-0.377610352	0.333	1	1	NA	343	399
ERC1	0.038813023	0.1160486	0.946	0.909	1	0.195442053	0.277544092	0.956	0.667	1	NA	1019	4949
ERCC1	NA	NA	NA	NA	NA	0.106399663	0.381156435	0.989	1	1	NA	NA	5481
ERCC3	NA	NA	NA	NA	NA	0.034746635	0.271001937	0.879	0.333	1	NA	NA	4891
ERCC4	NA	NA	NA	NA	NA	0.402469526	0.102360309	0.736	0.333	1	NA	NA	2440
ERCC6	NA	NA	NA	NA	NA	0.018031722	0.338217821	0.791	0	1	NA	NA	5322
ERCC6L	NA	NA	NA	NA	NA	0.190901426	0.117090781	0.385	0	1	NA	NA	2785
EREG	0.000220707	1.025379418	0.603	0.273	1	0.065943527	0.899851864	0.597	0	1	EREG	2351	6140
ERG28	0.01208904	-0.167700617	0.937	0.97	1	NA	NA	NA	NA	NA	NA	318	NA
ERGIC1	NA	NA	NA	NA	NA	0.39064266	0.116260583	0.916	1	1	NA	NA	2767
ERGIC2	0.26089426	0.119387309	0.983	0.939	1	0.023258756	0.616509274	0.982	1	1	NA	1079	6000
ERGIC3	0.088517094	-0.14139687	1	1	1	0.034931922	-0.4242114	1	1	1	NA	421	318
ERH	NA	NA	NA	NA	NA	0.348138232	0.25864452	1	1	1	NA	NA	4778
ERI2	NA	NA	NA	NA	NA	0.132237047	0.100242545	0.465	0	1	NA	NA	2378
ERI3	0.030513954	-0.153704425	0.934	0.909	1	0.489569051	0.124567504	0.941	1	1	NA	364	2947
ERICH1	NA	NA	NA	NA	NA	0.759998728	-0.163394004	0.949	1	1	NA	NA	1442
ERLEC1	0.203258649	-0.106422389	0.974	1	1	0.555789615	-0.127942233	0.989	1	1	NA	634	1833
ERLIN1	NA	NA	NA	NA	NA	0.466013531	0.11753023	0.832	1	1	NA	NA	2795
ERMN	0.032268553	0.137853438	0.369	0.182	1	0.653693055	0.149574422	0.385	0.333	1	NA	1340	3443
ERMP1	NA	NA	NA	NA	NA	0.127354229	-0.113491752	0.385	0.667	1	NA	NA	2032
ERN1	0.001592308	0.148003565	0.7	0.364	1	NA	NA	NA	NA	NA	NA	1484	NA
ERO1A	NA	NA	NA	NA	NA	0.408663205	-0.241932148	0.879	0.667	1	NA	NA	862
ERP29	0.043307293	0.127507851	1	1	1	0.216311278	-0.191395229	1	1	1	NA	1202	1180
ERRFI1	0.029777321	0.351250762	0.951	0.909	1	0.011609194	1.214266982	0.956	1	1	NA	2249	6194
ERVK3-1	NA	NA	NA	NA	NA	0.076290052	0.137294384	0.571	0	1	NA	NA	3213
ESCO2	0.006673007	0.184017796	0.44	0.182	1	0.162329963	0.304784126	0.421	0	1	NA	1821	5124
ESD	0.000271619	0.217407731	0.986	0.879	1	0.348137956	0.221321048	0.989	1	1	NA	2000	4455
ESF1	0.060207004	0.168223378	0.994	1	1	NA	NA	NA	NA	NA	NA	1685	NA
ESRRA	NA	NA	NA	NA	NA	0.086868328	0.227941594	0.853	0.333	1	NA	NA	4520
ESYT1	0.000165242	0.155921264	0.846	0.455	1	0.011672331	0.349748599	0.846	0	1	NA	1572	5387
ESYT2	NA	NA	NA	NA	NA	0.239918943	0.219852116	0.901	0.667	1	NA	NA	4431
ETAA1	NA	NA	NA	NA	NA	0.217390423	-0.182464523	0.806	1	1	NA	NA	1253
ETFA	0.000849446	0.202558065	0.931	0.697	1	NA	NA	NA	NA	NA	NA	1940	NA
ETFB	NA	NA	NA	NA	NA	0.453790474	-0.121212729	0.996	1	1	NA	NA	1929
ETFDH	NA	NA	NA	NA	NA	0.093582698	-0.260242554	0.443	0.667	1	NA	NA	757
ETFRF1	0.05942888	-0.114658164	0.806	0.758	1	0.267607703	0.152885766	0.828	0.333	1	NA	556	3489
ETHE1	NA	NA	NA	NA	NA	0.262701072	0.344145776	0.993	1	1	NA	NA	5355
ETNK1	0.003504677	0.153152433	0.94	0.697	1	NA	NA	NA	NA	NA	NA	1547	NA
ETNK2	NA	NA	NA	NA	NA	0.611200558	-0.17523187	0.289	0.333	1	NA	NA	1322
ETV1	0.087902031	0.17005298	0.983	0.939	1	0.00902817	0.801424082	0.985	0.667	1	NA	1711	6106
ETV4	NA	NA	NA	NA	NA	0.921780796	-0.16550133	0.952	0.667	1	NA	NA	1413
ETV5	0.019805267	-0.333655833	0.966	0.97	1	0.376874204	-0.427945197	0.974	0.667	1	NA	81	312
EVA1A	0.001525526	0.327756321	0.92	0.879	1	0.106371954	0.517940376	0.949	0.667	1	NA	2224	5858
EVA1B	0.17952225	-0.136623989	0.986	0.909	1	NA	NA	NA	NA	NA	NA	441	NA
EVA1C	NA	NA	NA	NA	NA	0.073218731	0.144885181	0.579	0	1	NA	NA	3362
EVI2A	NA	NA	NA	NA	NA	0.114544571	0.154126928	0.495	0	1	NA	NA	3511
EVI5	NA	NA	NA	NA	NA	0.555758261	0.123220303	0.949	0.667	1	NA	NA	2919
EWSR1	0.003801002	0.240450528	0.969	0.939	1	0.049562349	0.498744349	0.967	1	1	NA	2073	5826
EXOC1	NA	NA	NA	NA	NA	0.22149632	0.205184728	0.897	0.667	1	NA	NA	4248
EXOC2	NA	NA	NA	NA	NA	0.074742677	0.156491634	0.575	0	1	NA	NA	3554
EXOC3	NA	NA	NA	NA	NA	0.536208487	0.123402572	0.897	0.667	1	NA	NA	2924
EXOC7	NA	NA	NA	NA	NA	0.344308059	0.154152847	0.927	0.667	1	NA	NA	3513
EXOSC1	0.098229031	-0.128286894	0.923	0.909	1	NA	NA	NA	NA	NA	NA	483	NA
EXOSC3	0.05915808	0.108295095	0.854	0.727	1	0.440103389	-0.378596095	0.861	0.667	1	NA	874	397
EXOSC4	0.110699655	0.113851689	0.931	0.848	1	0.012599194	-0.423013534	0.938	1	1	NA	981	319
EXOSC5	NA	NA	NA	NA	NA	0.071148604	-0.481643105	0.901	1	1	NA	NA	244
EXOSC6	0.001132083	0.14600052	0.831	0.545	1	0.013147909	0.383219873	0.832	0	1	NA	1459	5490
EXOSC7	NA	NA	NA	NA	NA	0.042271939	-0.295097492	0.791	1	1	NA	NA	618
EXOSC8	NA	NA	NA	NA	NA	0.142530041	0.300662548	0.894	0.667	1	NA	NA	5095
EXOSC9	NA	NA	NA	NA	NA	0.102594012	0.197894622	0.725	0.333	1	NA	NA	4157
EXT1	0.006075775	0.232966638	0.986	0.97	1	0.013135809	0.781133003	0.993	1	1	NA	2052	6097
EXT2	NA	NA	NA	NA	NA	0.070201334	0.229062048	0.755	0.333	1	NA	NA	4538
EXTL2	NA	NA	NA	NA	NA	0.121194605	-0.1692075	0.905	1	1	NA	NA	1382
EYA1	NA	NA	NA	NA	NA	0.07024034	0.163365637	0.586	0	1	NA	NA	3658
EZH1	NA	NA	NA	NA	NA	0.064741941	-0.271706371	0.52	1	1	NA	NA	711
EZH2	NA	NA	NA	NA	NA	0.185677215	0.310682218	0.685	0.333	1	NA	NA	5158
F12	NA	NA	NA	NA	NA	0.163687334	-0.197989762	0.747	1	1	NA	NA	1124
F2R	0.054580664	0.214393015	0.951	0.879	1	0.440712213	0.18855327	0.949	0.667	1	NA	1985	4043
F2RL1	NA	NA	NA	NA	NA	0.134578501	0.128080463	0.462	0	1	NA	NA	3024
F3	NA	NA	NA	NA	NA	0.613292907	0.100875305	0.502	0.333	1	NA	NA	2402
F8	NA	NA	NA	NA	NA	0.134578501	0.102265863	0.462	0	1	NA	NA	2437
FAAP20	0.008513796	-0.234113361	0.997	1	1	0.183207343	-0.316683657	1	1	1	NA	172	552
FABP3	NA	NA	NA	NA	NA	0.001196801	-0.189499605	0.114	0.667	1	NA	NA	1195
[truncated: 4,749 more rows]
