# Supplementary material for: Gene-expression memory-based prediction of cell lineages from scRNA-seq datasets
Source: Nat Commun. 2024 Mar 29;15:2744. doi: 10.1038/s41467-024-47158-y (PMC10980719; doi:10.1038/s41467-024-47158-y)
Supplement: Supplementary file 11 — Source Data [file 41467_2024_47158_MOESM11_ESM.zip › Source Data files/Source Data file S10b.csv]

percentage	precision	recovery	dataset	sampling	FPR			AUC value	Cell type	Sampling
0	0.002943171	1	AE3	0.2	1			0.769268676	mESC	0.1
10	0.379958246	0.317626527	AE3	0.2	0.001530021			0.743655564	mESC	0.2
20	0.659090909	0.253054101	AE3	0.2	0.000386369			0.72974431	mESC	0.3
30	0.857142857	0.188481675	AE3	0.2	9.27285372073256e-05			0.715729355	mESC	0.4
40	0.912621359	0.164048866	AE3	0.2	4.63642686036628e-05			0.711598938	mESC	0.5
50	0.962962963	0.136125654	AE3	0.2	1.54547562012209e-05			0.695781301	mESC	0.6
60	0.983870968	0.106457243	AE3	0.2	5.15158540040698e-06			0.68685145	mESC	0.7
70	0.981132075	0.090750436	AE3	0.2	5.15158540040698e-06			0.675128478	mESC	0.8
80	1	0.059336824	AE3	0.2	0			0.660870396	mESC	0.9
90	1	0.040139616	AE3	0.2	0			0.605298729	mESC	1
100	1	0.006980803	AE3	0.2	0			0.884684277	MEF	0.1
0	0.002943171	1	AE3	0.3	1			0.924264108	MEF	0.2
10	0.365805169	0.321116928	AE3	0.3	0.001643356			0.897197375	MEF	0.3
20	0.560885609	0.265270506	AE3	0.3	0.000613039			0.900275081	MEF	0.4
30	0.74556213	0.219895288	AE3	0.3	0.000221518			0.897682559	MEF	0.5
40	0.825757576	0.190226876	AE3	0.3	0.000118486			0.884088216	MEF	0.6
50	0.930693069	0.164048866	AE3	0.3	3.60610978028488e-05			0.884192333	MEF	0.7
60	0.975903614	0.141361257	AE3	0.3	1.0303170800814e-05			0.876022848	MEF	0.8
70	0.972972973	0.12565445	AE3	0.3	1.0303170800814e-05			0.873339329	MEF	0.9
80	1	0.10122164	AE3	0.3	0			0.76641876	MEF	1
90	1	0.07504363	AE3	0.3	0			0.820433084	CD8	0.1
100	1	0.022687609	AE3	0.3	0			0.781305424	CD8	0.2
0	0.002943171	1	AE3	0.4	1			0.777981497	CD8	0.3
10	0.341555977	0.314136126	AE3	0.4	0.0017876			0.772027191	CD8	0.4
20	0.524916944	0.27574171	AE3	0.4	0.000736677			0.779076491	CD8	0.5
30	0.673469388	0.230366492	AE3	0.4	0.000329701			0.76411358	CD8	0.6
40	0.78	0.204188482	AE3	0.4	0.000170002			0.75728897	CD8	0.7
50	0.89380531	0.176265271	AE3	0.4	6.18190248048837e-05			0.733733882	CD8	0.8
60	0.948453608	0.160558464	AE3	0.4	2.57579270020349e-05			0.729990533	CD8	0.9
70	0.965909091	0.148342059	AE3	0.4	1.54547562012209e-05			0.633915732	CD8	1
80	0.986486486	0.127399651	AE3	0.4	5.15158540040698e-06			0.731712717	WM989	0.1
90	0.983870968	0.106457243	AE3	0.4	5.15158540040698e-06			0.712509408	WM989	0.2
100	1	0.02617801	AE3	0.4	0			0.696091928	WM989	0.3
0	0.002943171	1	AE3	0.5	1			0.707532428	WM989	0.4
10	0.337735849	0.312390925	AE3	0.5	0.001808206			0.676874424	WM989	0.5
20	0.47734139	0.27574171	AE3	0.5	0.000891224			0.666482837	WM989	0.6
30	0.626728111	0.237347295	AE3	0.5	0.000417278			0.647480674	WM989	0.7
40	0.708571429	0.216404887	AE3	0.5	0.000262731			0.648419351	WM989	0.8
50	0.792857143	0.193717277	AE3	0.5	0.000149396			0.633966507	WM989	0.9
60	0.896226415	0.165794066	AE3	0.5	5.66674394044767e-05			0.612979773	WM989	1
70	0.9375	0.157068063	AE3	0.5	3.09095124024419e-05			0.769615054	L1210	0.1
80	0.963855422	0.139616056	AE3	0.5	1.54547562012209e-05			0.755741174	L1210	0.2
90	0.970149254	0.113438045	AE3	0.5	1.0303170800814e-05			0.731117915	L1210	0.3
100	1	0.041884817	AE3	0.5	0			0.716095801	L1210	0.4
0	0.002943171	1	AE3	0.6	1			0.729631964	L1210	0.5
10	0.34502924	0.308900524	AE3	0.6	0.001730933			0.700861051	L1210	0.6
20	0.474164134	0.272251309	AE3	0.6	0.000891224			0.708408381	L1210	0.7
30	0.591304348	0.237347295	AE3	0.6	0.000484249			0.695610191	L1210	0.8
40	0.675675676	0.218150087	AE3	0.6	0.000309095			0.692648295	L1210	0.9
50	0.730263158	0.193717277	AE3	0.6	0.000211215			0.633495437	L1210	1
60	0.824	0.179755672	AE3	0.6	0.000113335			0.803206953	HSPC	0.1
70	0.871559633	0.165794066	AE3	0.6	7.21221956056977e-05			0.773500485	HSPC	0.2
80	0.926315789	0.153577661	AE3	0.6	3.60610978028488e-05			0.792410485	HSPC	0.3
90	0.986666667	0.129144852	AE3	0.6	5.15158540040698e-06			0.761015423	HSPC	0.4
100	1	0.068062827	AE3	0.6	0			0.770266902	HSPC	0.5
0	0.002943171	1	AE3	0.7	1			0.750964523	HSPC	0.6
10	0.346	0.301919721	AE3	0.7	0.001684568			0.719545152	HSPC	0.7
20	0.454810496	0.272251309	AE3	0.7	0.000963346			0.699736877	HSPC	0.8
30	0.550607287	0.237347295	AE3	0.7	0.000571826			0.676332963	HSPC	0.9
40	0.638613861	0.22513089	AE3	0.7	0.000376066			0.560680449	HSPC	1
50	0.701219512	0.20069808	AE3	0.7	0.000252428			0.906250982	HSC	0.1
60	0.764285714	0.186736475	AE3	0.7	0.000170002			0.893292048	HSC	0.2
70	0.827868852	0.176265271	AE3	0.7	0.000108183			0.896669215	HSC	0.3
80	0.9	0.157068063	AE3	0.7	5.15158540040697e-05			0.887754452	HSC	0.4
90	0.954545455	0.146596859	AE3	0.7	2.06063416016279e-05			0.866631292	HSC	0.5
100	1	0.069808028	AE3	0.7	0			0.849658286	HSC	0.6
0	0.002943171	1	AE3	0.8	1			0.843298118	HSC	0.7
10	0.352941176	0.293193717	AE3	0.8	0.001586688			0.836621798	HSC	0.8
20	0.441595442	0.270506108	AE3	0.8	0.001009711			0.79051455	HSC	0.9
30	0.528301887	0.244328098	AE3	0.8	0.000643948			0.726462845	HSC	1
40	0.587962963	0.221640489	AE3	0.8	0.000458491
50	0.653846154	0.207678883	AE3	0.8	0.00032455
60	0.717948718	0.195462478	AE3	0.8	0.00022667
70	0.766917293	0.178010471	AE3	0.8	0.000159699
80	0.813559322	0.167539267	AE3	0.8	0.000113335
90	0.913043478	0.146596859	AE3	0.8	4.12126832032558e-05
100	0.983333333	0.102966841	AE3	0.8	5.15158540040698e-06
0	0.002943171	1	AE3	0.9	1
10	0.363013699	0.277486911	AE3	0.9	0.001437292
20	0.443452381	0.260034904	AE3	0.9	0.000963346
30	0.496350365	0.237347295	AE3	0.9	0.000710919
40	0.542016807	0.22513089	AE3	0.9	0.000561523
50	0.60199005	0.211169284	AE3	0.9	0.000412127
60	0.695121951	0.19895288	AE3	0.9	0.000257579
70	0.713333333	0.186736475	AE3	0.9	0.000221518
80	0.763358779	0.17452007	AE3	0.9	0.000159699
90	0.814159292	0.160558464	AE3	0.9	0.000108183
100	0.984615385	0.111692845	AE3	0.9	5.15158540040698e-06
0	0.002943171	1	AE3	1	1
10	0.521551724	0.211169284	AE3	1	0.000571826
20	0.521551724	0.211169284	AE3	1	0.000571826
30	0.521551724	0.211169284	AE3	1	0.000571826
40	0.521551724	0.211169284	AE3	1	0.000571826
50	0.521551724	0.211169284	AE3	1	0.000571826
60	0.521551724	0.211169284	AE3	1	0.000571826
70	0.521551724	0.211169284	AE3	1	0.000571826
80	0.521551724	0.211169284	AE3	1	0.000571826
90	0.521551724	0.211169284	AE3	1	0.000571826
100	0.521551724	0.211169284	AE3	1	0.000571826
0	0.037475345	1	CD8	0.3	1
10	0.52293578	0.5	CD8	0.3	0.017759563
20	0.555555556	0.394736842	CD8	0.3	0.012295082
30	0.68	0.298245614	CD8	0.3	0.005464481
40	0.764705882	0.228070175	CD8	0.3	0.00273224
50	0.814814815	0.192982456	CD8	0.3	0.00170765
60	0.818181818	0.157894737	CD8	0.3	0.00136612
70	0.882352941	0.131578947	CD8	0.3	0.00068306
80	0.916666667	0.096491228	CD8	0.3	0.00034153
90	0.8	0.035087719	CD8	0.3	0.00034153
100	1	0.00877193	CD8	0.3	0
0	0.037475345	1	CD8	0.4	1
10	0.504854369	0.456140351	CD8	0.4	0.017418033
20	0.545454545	0.368421053	CD8	0.4	0.011953552
30	0.660714286	0.324561404	CD8	0.4	0.006489071
40	0.810810811	0.263157895	CD8	0.4	0.00239071
50	0.8	0.210526316	CD8	0.4	0.00204918
60	0.875	0.184210526	CD8	0.4	0.00102459
70	0.913043478	0.184210526	CD8	0.4	0.00068306
80	0.9375	0.131578947	CD8	0.4	0.00034153
90	0.909090909	0.087719298	CD8	0.4	0.00034153
100	0.666666667	0.01754386	CD8	0.4	0.00034153
0	0.037475345	1	CD8	0.5	1
10	0.519607843	0.464912281	CD8	0.5	0.016734973
20	0.589041096	0.377192982	CD8	0.5	0.010245902
30	0.716981132	0.333333333	CD8	0.5	0.005122951
40	0.804878049	0.289473684	CD8	0.5	0.00273224
50	0.827586207	0.210526316	CD8	0.5	0.00170765
60	0.851851852	0.201754386	CD8	0.5	0.00136612
70	0.875	0.184210526	CD8	0.5	0.00102459
80	0.85	0.149122807	CD8	0.5	0.00102459
90	0.933333333	0.122807018	CD8	0.5	0.00034153
100	1	0.01754386	CD8	0.5	0
0	0.037475345	1	CD8	0.6	1
10	0.527472527	0.421052632	CD8	0.6	0.014685792
20	0.623188406	0.377192982	CD8	0.6	0.008879781
30	0.672413793	0.342105263	CD8	0.6	0.006489071
40	0.731707317	0.263157895	CD8	0.6	0.003756831
50	0.764705882	0.228070175	CD8	0.6	0.00273224
60	0.821428571	0.201754386	CD8	0.6	0.00170765
70	0.875	0.184210526	CD8	0.6	0.00102459
80	0.869565217	0.175438596	CD8	0.6	0.00102459
90	0.882352941	0.131578947	CD8	0.6	0.00068306
100	0.8	0.035087719	CD8	0.6	0.00034153
0	0.037475345	1	CD8	0.7	1
10	0.558139535	0.421052632	CD8	0.7	0.012978142
20	0.623188406	0.377192982	CD8	0.7	0.008879781
30	0.661016949	0.342105263	CD8	0.7	0.006830601
40	0.707317073	0.254385965	CD8	0.7	0.004098361
50	0.742857143	0.228070175	CD8	0.7	0.00307377
60	0.766666667	0.201754386	CD8	0.7	0.00239071
70	0.846153846	0.192982456	CD8	0.7	0.00136612
80	0.869565217	0.175438596	CD8	0.7	0.00102459
90	0.863636364	0.166666667	CD8	0.7	0.00102459
100	0.888888889	0.070175439	CD8	0.7	0.00034153
0	0.037475345	1	CD8	0.8	1
10	0.581081081	0.377192982	CD8	0.8	0.010587432
20	0.655737705	0.350877193	CD8	0.8	0.007172131
30	0.72	0.315789474	CD8	0.8	0.004781421
40	0.75	0.315789474	CD8	0.8	0.004098361
50	0.725	0.254385965	CD8	0.8	0.003756831
60	0.757575758	0.219298246	CD8	0.8	0.00273224
70	0.774193548	0.210526316	CD8	0.8	0.00239071
80	0.814814815	0.192982456	CD8	0.8	0.00170765
90	0.869565217	0.175438596	CD8	0.8	0.00102459
100	0.928571429	0.114035088	CD8	0.8	0.00034153
0	0.037475345	1	CD8	0.9	1
10	0.606060606	0.350877193	CD8	0.9	0.008879781
20	0.666666667	0.315789474	CD8	0.9	0.006147541
30	0.72	0.315789474	CD8	0.9	0.004781421
40	0.75	0.315789474	CD8	0.9	0.004098361
50	0.714285714	0.263157895	CD8	0.9	0.004098361
60	0.771428571	0.236842105	CD8	0.9	0.00273224
70	0.787878788	0.228070175	CD8	0.9	0.00239071
80	0.78125	0.219298246	CD8	0.9	0.00239071
90	0.807692308	0.184210526	CD8	0.9	0.00170765
100	0.85	0.149122807	CD8	0.9	0.00102459
0	0.037475345	1	CD8	1	1
10	0.720930233	0.271929825	CD8	1	0.004098361
20	0.720930233	0.271929825	CD8	1	0.004098361
30	0.720930233	0.271929825	CD8	1	0.004098361
40	0.720930233	0.271929825	CD8	1	0.004098361
50	0.720930233	0.271929825	CD8	1	0.004098361
60	0.720930233	0.271929825	CD8	1	0.004098361
70	0.720930233	0.271929825	CD8	1	0.004098361
80	0.720930233	0.271929825	CD8	1	0.004098361
90	0.720930233	0.271929825	CD8	1	0.004098361
100	0.720930233	0.271929825	CD8	1	0.004098361
0	0.017094017	1	Hamange1	0.1	1
10	0.413793103	0.307692308	Hamange1	0.1	0.007580825
20	0.634146341	0.222222222	Hamange1	0.1	0.002229654
30	0.740740741	0.170940171	Hamange1	0.1	0.001040505
40	0.772727273	0.145299145	Hamange1	0.1	0.000743218
50	0.866666667	0.111111111	Hamange1	0.1	0.000297287
60	0.818181818	0.076923077	Hamange1	0.1	0.000297287
70	0.9	0.076923077	Hamange1	0.1	0.000148644
80	0.857142857	0.051282051	Hamange1	0.1	0.000148644
90	1	0.042735043	Hamange1	0.1	0
100	1	0.008547009	Hamange1	0.1	0
0	0.017094017	1	Hamange1	0.2	1
10	0.356435644	0.307692308	Hamange1	0.2	0.009661836
20	0.5	0.222222222	Hamange1	0.2	0.003864734
30	0.631578947	0.205128205	Hamange1	0.2	0.002081011
40	0.785714286	0.188034188	Hamange1	0.2	0.000891862
50	0.826086957	0.162393162	Hamange1	0.2	0.000594575
60	0.882352941	0.128205128	Hamange1	0.2	0.000297287
70	0.866666667	0.111111111	Hamange1	0.2	0.000297287
80	0.909090909	0.085470085	Hamange1	0.2	0.000148644
90	0.888888889	0.068376068	Hamange1	0.2	0.000148644
100	1	0.042735043	Hamange1	0.2	0
0	0.017094017	1	Hamange1	0.3	1
10	0.356435644	0.307692308	Hamange1	0.3	0.009661836
20	0.5	0.247863248	Hamange1	0.3	0.004310665
30	0.6	0.205128205	Hamange1	0.3	0.002378298
40	0.696969697	0.196581197	Hamange1	0.3	0.001486436
50	0.814814815	0.188034188	Hamange1	0.3	0.000743218
60	0.863636364	0.162393162	Hamange1	0.3	0.000445931
70	0.944444444	0.145299145	Hamange1	0.3	0.000148644
80	0.928571429	0.111111111	Hamange1	0.3	0.000148644
90	0.909090909	0.085470085	Hamange1	0.3	0.000148644
100	1	0.051282051	Hamange1	0.3	0
0	0.017094017	1	Hamange1	0.4	1
10	0.343434343	0.290598291	Hamange1	0.4	0.009661836
20	0.508196721	0.264957265	Hamange1	0.4	0.004459309
30	0.555555556	0.213675214	Hamange1	0.4	0.002972873
40	0.631578947	0.205128205	Hamange1	0.4	0.002081011
50	0.71875	0.196581197	Hamange1	0.4	0.001337793
60	0.807692308	0.179487179	Hamange1	0.4	0.000743218
70	0.85	0.145299145	Hamange1	0.4	0.000445931
80	0.941176471	0.136752137	Hamange1	0.4	0.000148644
90	0.928571429	0.111111111	Hamange1	0.4	0.000148644
100	0.875	0.05982906	Hamange1	0.4	0.000148644
0	0.017094017	1	Hamange1	0.5	1
10	0.340659341	0.264957265	Hamange1	0.5	0.008918618
20	0.474576271	0.239316239	Hamange1	0.5	0.004607952
30	0.586956522	0.230769231	Hamange1	0.5	0.002824229
40	0.631578947	0.205128205	Hamange1	0.5	0.002081011
50	0.666666667	0.205128205	Hamange1	0.5	0.001783724
60	0.696969697	0.196581197	Hamange1	0.5	0.001486436
70	0.8	0.170940171	Hamange1	0.5	0.000743218
80	0.9375	0.128205128	Hamange1	0.5	0.000148644
90	0.928571429	0.111111111	Hamange1	0.5	0.000148644
100	0.9	0.076923077	Hamange1	0.5	0.000148644
0	0.017094017	1	Hamange1	0.6	1
10	0.340909091	0.256410256	Hamange1	0.6	0.00862133
20	0.444444444	0.239316239	Hamange1	0.6	0.005202527
30	0.574468085	0.230769231	Hamange1	0.6	0.002972873
40	0.666666667	0.222222222	Hamange1	0.6	0.001932367
50	0.685714286	0.205128205	Hamange1	0.6	0.00163508
60	0.685714286	0.205128205	Hamange1	0.6	0.00163508
70	0.733333333	0.188034188	Hamange1	0.6	0.001189149
80	0.842105263	0.136752137	Hamange1	0.6	0.000445931
90	0.9375	0.128205128	Hamange1	0.6	0.000148644
100	0.916666667	0.094017094	Hamange1	0.6	0.000148644
0	0.017094017	1	Hamange1	0.7	1
10	0.371794872	0.247863248	Hamange1	0.7	0.007283538
20	0.466666667	0.239316239	Hamange1	0.7	0.004756596
30	0.574468085	0.230769231	Hamange1	0.7	0.002972873
40	0.634146341	0.222222222	Hamange1	0.7	0.002229654
50	0.685714286	0.205128205	Hamange1	0.7	0.00163508
60	0.71875	0.196581197	Hamange1	0.7	0.001337793
70	0.724137931	0.179487179	Hamange1	0.7	0.001189149
80	0.703703704	0.162393162	Hamange1	0.7	0.001189149
90	0.882352941	0.128205128	Hamange1	0.7	0.000297287
100	0.923076923	0.102564103	Hamange1	0.7	0.000148644
0	0.017094017	1	Hamange1	0.8	1
10	0.367088608	0.247863248	Hamange1	0.8	0.007432181
20	0.466666667	0.239316239	Hamange1	0.8	0.004756596
30	0.590909091	0.222222222	Hamange1	0.8	0.002675585
40	0.65	0.222222222	Hamange1	0.8	0.002081011
50	0.648648649	0.205128205	Hamange1	0.8	0.001932367
60	0.666666667	0.188034188	Hamange1	0.8	0.00163508
70	0.724137931	0.179487179	Hamange1	0.8	0.001189149
80	0.714285714	0.170940171	Hamange1	0.8	0.001189149
90	0.818181818	0.153846154	Hamange1	0.8	0.000594575
100	0.928571429	0.111111111	Hamange1	0.8	0.000148644
0	0.017094017	1	Hamange1	0.9	1
10	0.417910448	0.239316239	Hamange1	0.9	0.005797101
20	0.528301887	0.239316239	Hamange1	0.9	0.003716091
30	0.622222222	0.239316239	Hamange1	0.9	0.002526942
40	0.65	0.222222222	Hamange1	0.9	0.002081011
50	0.648648649	0.205128205	Hamange1	0.9	0.001932367
60	0.657142857	0.196581197	Hamange1	0.9	0.001783724
70	0.676470588	0.196581197	Hamange1	0.9	0.00163508
80	0.677419355	0.179487179	Hamange1	0.9	0.001486436
90	0.724137931	0.179487179	Hamange1	0.9	0.001189149
100	0.833333333	0.128205128	Hamange1	0.9	0.000445931
0	0.017094017	1	Hamange1	1	1
10	0.666666667	0.222222222	Hamange1	1	0.001932367
20	0.666666667	0.222222222	Hamange1	1	0.001932367
30	0.666666667	0.222222222	Hamange1	1	0.001932367
40	0.666666667	0.222222222	Hamange1	1	0.001932367
50	0.666666667	0.222222222	Hamange1	1	0.001932367
60	0.666666667	0.222222222	Hamange1	1	0.001932367
70	0.666666667	0.222222222	Hamange1	1	0.001932367
80	0.666666667	0.222222222	Hamange1	1	0.001932367
90	0.666666667	0.222222222	Hamange1	1	0.001932367
100	0.666666667	0.222222222	Hamange1	1	0.001932367
0	0.044077135	1	L1210	0.4	1
10	0.596774194	0.385416667	L1210	0.4	0.012007685
20	0.64	0.333333333	L1210	0.4	0.008645533
30	0.789473684	0.3125	L1210	0.4	0.003842459
40	0.90625	0.302083333	L1210	0.4	0.001440922
50	0.909090909	0.208333333	L1210	0.4	0.000960615
60	0.928571429	0.135416667	L1210	0.4	0.000480307
70	0.923076923	0.125	L1210	0.4	0.000480307
80	1	0.114583333	L1210	0.4	0
90	1	0.083333333	L1210	0.4	0
100	1	0.020833333	L1210	0.4	0
0	0.044077135	1	L1210	0.5	1
10	0.610169492	0.375	L1210	0.5	0.01104707
20	0.653061224	0.333333333	L1210	0.5	0.008165226
30	0.75	0.3125	L1210	0.5	0.004803074
40	0.756756757	0.291666667	L1210	0.5	0.004322767
50	0.862068966	0.260416667	L1210	0.5	0.00192123
60	0.882352941	0.15625	L1210	0.5	0.000960615
70	0.928571429	0.135416667	L1210	0.5	0.000480307
80	0.923076923	0.125	L1210	0.5	0.000480307
90	1	0.114583333	L1210	0.5	0
100	1	0.020833333	L1210	0.5	0
0	0.044077135	1	L1210	0.6	1
10	0.6	0.375	L1210	0.6	0.011527378
20	0.673469388	0.34375	L1210	0.6	0.007684918
30	0.756097561	0.322916667	L1210	0.6	0.004803074
40	0.852941176	0.302083333	L1210	0.6	0.002401537
50	0.925925926	0.260416667	L1210	0.6	0.000960615
60	0.954545455	0.21875	L1210	0.6	0.000480307
70	0.941176471	0.166666667	L1210	0.6	0.000480307
80	0.923076923	0.125	L1210	0.6	0.000480307
90	1	0.114583333	L1210	0.6	0
100	1	0.03125	L1210	0.6	0
0	0.044077135	1	L1210	0.7	1
10	0.648148148	0.364583333	L1210	0.7	0.009125841
20	0.727272727	0.333333333	L1210	0.7	0.005763689
30	0.763157895	0.302083333	L1210	0.7	0.004322767
40	0.805555556	0.302083333	L1210	0.7	0.003362152
50	0.818181818	0.28125	L1210	0.7	0.002881844
60	0.954545455	0.21875	L1210	0.7	0.000480307
70	0.954545455	0.21875	L1210	0.7	0.000480307
80	0.928571429	0.135416667	L1210	0.7	0.000480307
90	0.928571429	0.135416667	L1210	0.7	0.000480307
100	1	0.052083333	L1210	0.7	0
0	0.044077135	1	L1210	0.8	1
10	0.634615385	0.34375	L1210	0.8	0.009125841
20	0.756097561	0.322916667	L1210	0.8	0.004803074
30	0.769230769	0.3125	L1210	0.8	0.004322767
40	0.810810811	0.3125	L1210	0.8	0.003362152
50	0.8	0.291666667	L1210	0.8	0.003362152
60	0.777777778	0.21875	L1210	0.8	0.002881844
70	0.875	0.21875	L1210	0.8	0.001440922
80	0.863636364	0.197916667	L1210	0.8	0.001440922
90	0.928571429	0.135416667	L1210	0.8	0.000480307
100	1	0.09375	L1210	0.8	0
0	0.044077135	1	L1210	0.9	1
10	0.727272727	0.333333333	L1210	0.9	0.005763689
20	0.731707317	0.3125	L1210	0.9	0.005283381
30	0.75	0.3125	L1210	0.9	0.004803074
40	0.771428571	0.28125	L1210	0.9	0.003842459
50	0.75	0.25	L1210	0.9	0.003842459
60	0.8	0.25	L1210	0.9	0.002881844
70	0.875	0.21875	L1210	0.9	0.001440922
80	0.875	0.21875	L1210	0.9	0.001440922
90	0.863636364	0.197916667	L1210	0.9	0.001440922
100	0.916666667	0.114583333	L1210	0.9	0.000480307
0	0.044077135	1	L1210	1	1
10	0.764705882	0.270833333	L1210	1	0.003842459
20	0.764705882	0.270833333	L1210	1	0.003842459
30	0.764705882	0.270833333	L1210	1	0.003842459
40	0.764705882	0.270833333	L1210	1	0.003842459
50	0.764705882	0.270833333	L1210	1	0.003842459
60	0.764705882	0.270833333	L1210	1	0.003842459
70	0.764705882	0.270833333	L1210	1	0.003842459
80	0.764705882	0.270833333	L1210	1	0.003842459
90	0.764705882	0.270833333	L1210	1	0.003842459
100	0.764705882	0.270833333	L1210	1	0.003842459
0	0.000945698	1	LK_D2_exp1_library_d2_1	0.9	1
10	0.082191781	0.173913043	LK_D2_exp1_library_d2_1	0.9	0.001838311
20	0.087912088	0.115942029	LK_D2_exp1_library_d2_1	0.9	0.001138655
30	0.116666667	0.101449275	LK_D2_exp1_library_d2_1	0.9	0.000727093
40	0.162790698	0.101449275	LK_D2_exp1_library_d2_1	0.9	0.000493875
50	0.172413793	0.072463768	LK_D2_exp1_library_d2_1	0.9	0.00032925
60	0.238095238	0.072463768	LK_D2_exp1_library_d2_1	0.9	0.0002195
70	0.285714286	0.057971014	LK_D2_exp1_library_d2_1	0.9	0.000137187
80	0.5	0.057971014	LK_D2_exp1_library_d2_1	0.9	5.48749536992578e-05
90	0.4	0.028985507	LK_D2_exp1_library_d2_1	0.9	4.11562152744434e-05
100	0	0	LK_D2_exp1_library_d2_1	0.9	1.37187384248145e-05
0	0.000945698	1	LK_D2_exp1_library_d2_1	1	1
10	0.107142857	0.086956522	LK_D2_exp1_library_d2_1	1	0.000685937
20	0.107142857	0.086956522	LK_D2_exp1_library_d2_1	1	0.000685937
30	0.107142857	0.086956522	LK_D2_exp1_library_d2_1	1	0.000685937
40	0.107142857	0.086956522	LK_D2_exp1_library_d2_1	1	0.000685937
50	0.107142857	0.086956522	LK_D2_exp1_library_d2_1	1	0.000685937
60	0.107142857	0.086956522	LK_D2_exp1_library_d2_1	1	0.000685937
70	0.107142857	0.086956522	LK_D2_exp1_library_d2_1	1	0.000685937
80	0.107142857	0.086956522	LK_D2_exp1_library_d2_1	1	0.000685937
90	0.107142857	0.086956522	LK_D2_exp1_library_d2_1	1	0.000685937
100	0.107142857	0.086956522	LK_D2_exp1_library_d2_1	1	0.000685937
