# Supplementary material for: Gene-expression memory-based prediction of cell lineages from scRNA-seq datasets
Source: Nat Commun. 2024 Mar 29;15:2744. doi: 10.1038/s41467-024-47158-y (PMC10980719; doi:10.1038/s41467-024-47158-y)
Supplement: Supplementary file 11 — Source Data [file 41467_2024_47158_MOESM11_ESM.zip › Source Data files/Source Data file S17ghij.xlsx]

## Sheet: FigS17G
cell_ID	cell_type	UMAP_1	UMAP_2
CTTTCACT_TACGTGCT_25347	undiff	-8.61263663654305	-4.68538374425037
CATGCTGC_GTCCATGT_25348	undiff_trans	-0.352367590713279	-6.06975597859486
ACGCTTAA_TGTTTGAG_25349	undiff	-5.6902442682264	-6.6889314127074
ACGGTTGG_CGCTAGTC_25350	undiff	-7.03147799854256	-1.61685509205921
CCAGACAG_GAGGCTGA_25351	undiff	-4.91267211322762	-6.66328329564198
CAGATGGG_AGCACCAC_25359	undiff	-2.28467924480416	-6.2267002534972
GGAACGAA_GCTTACCT_25360	neutro	8.79896347637199	-1.99150056363209
ACTCATAC_TCCTTATT_25361	neutro	9.79214470500968	-1.61186141491993
AGTCACAA_TCACCGAG_25365	neutro_trans	5.2817582380297	-5.59182590962513
GCGTGCAA_CGTATTTC_25367	undiff	-10.1976977098463	-3.59454960347279
AAGGGACC_TATTGCCT_25368	neutro_trans	2.96976869220756	-6.52247471333607
TGAGAGCG_CTTAGGTA_25369	undiff	-8.33195502643563	-3.22838611127003
TCGACTGC_CCATTTGA_25372	neutro_trans	5.13410132045768	-4.33037323475941
ACGTAAAC_ACCTTCTT_25373	neutro_trans	4.125641752434	-7.57745642186268
AGCCATCT_AAAGCCTA_25374	undiff	-7.45801360492684	11.4532332944764
GAATCCCA_TTTGGGAG_25377	neutro	9.80163281078361	6.6079526471986
CCATCGTC_GGTCCCTT_25379	undiff	-3.94161851291634	-3.97360081196888
TAATCCAT_TACTTGTG_25380	neutro_trans	4.11302225704215	-7.38251680852039
GTGAACTC_AGCGCGAT_25383	undiff	-7.89244849567391	1.13386427639858
GGTAAATC_ACCCACGA_25384	undiff	-6.88093907718636	0.791718863238258
TATCTGTC_ACGGTAGC_25385	neutro_trans	6.26798193569206	-1.68341059208973
TGGCTAGT_CCAACCGT_25390	undiff	-10.577353547859	1.22689258335964
GTGCCCAT_ATGCATGG_25391	undiff	-10.8367453325269	1.11560647963421
CCATATGA_TGTGTCCT_25392	undiff	-3.33087260608651	-3.62346691609486
TAAGGGCC_TCTCACTT_25393	undiff_trans	0.225462068271859	-4.02509922505482
GAGGAGTG_GTAACGTT_25394	undiff	-11.2314501512525	3.89229755877392
GTATTGAC_GGAATAGA_25395	undiff	-9.38706118946053	-1.35149998189075
TGGACGGA_TGCTCCGT_25398	neutro	13.4812974226	2.49298601626293
TACTGAAT_ACTAGGAT_25399	neutro	9.44502155895255	1.70800536154644
ACGCTTAA_GCCAAGAT_25400	neutro	9.25858299846671	6.34572034357922
GCGGTAAC_CATTTGTT_25401	neutro_trans	1.59901135082267	-7.21908230305775
AACTCAGT_ATATACCT_25402	undiff	-6.63333089237191	1.03431337355511
CGGTGAGT_ACAGCGGA_25404	neutro	10.4828519117358	-0.11103600979908
ATTATTCG_ACGGTAGC_25405	neutro_trans	0.717000652504189	-7.43435043812855
CCAGCGAA_CCCTAACC_25407	neutro	7.69713394756339	1.6339353847398
CATTCGGG_CTAGACCC_25408	neutro	10.3065385114672	6.7424479055299
GGCGACAA_CTTTCTTT_25411	undiff	-4.91231973056771	-4.71873230458363
AAACAAAC_AGGTTGTG_25413	undiff_trans	3.05517118091605	-3.04060883046253
AGGAGTCG_GGTCTGAC_25414	undiff	-10.3780499208448	-3.13221044064625
GGCTATAA_CTACCGTT_25415	undiff	-8.17178351764657	1.84438770293133
CCCTTGCA_GGTCCCTT_25416	undiff	-5.21545846347787	0.552660934914512
GGGAGATG_AAACTGGT_25417	neutro	9.34825317974113	-0.316815800677376
GCTTCTCC_CGACTCCT_25418	neutro	8.86647884960197	7.55601411341564
AAACGTGA_CAAGTCAT_25419	neutro	9.65732662792228	7.11602025507824
TAGATCAA_CAAGTCAT_25421	neutro	9.37006561870597	10.0663266706361
CCTTTGTC_CCTCGTCT_25422	undiff	-8.13054854755379	-3.52872676373585
AACTCAGT_TACTTGTG_25423	undiff	-5.5129194963453	-4.43625921727284
AGGTAAGC_AATCGGGT_25424	undiff	-10.851484369087	7.61541657923595
AGGTTCCC_AGAAGTCC_25426	undiff	-3.84945828800179	-8.31557697774036
CCTTTGTC_GTCAAAGA_25432	neutro	10.5900582563402	8.47522883891003
GCGTGCAA_CACAGTTT_25435	undiff	-6.61871058826424	0.940474085797233
ATTACCTT_GTACACTC_25438	neutro	9.8287200223925	-1.48108238698109
AAACCGCC_ACTGAGTT_25439	neutro_trans	5.81232588405631	-4.3634337854491
CTAGTAGG_TACAAACT_25440	neutro	10.5014981519701	-0.611215419779854
CCCGTAAG_CTTCAGGT_25441	neutro_trans	2.50673406238578	-7.2231978845702
CTCCTCCA_AGCGTAGG_25443	neutro	11.3069581281664	2.61803489207165
TACGCGAG_CTTCTTCG_25446	neutro_trans	3.83427446002982	-3.65508408070667
AACAGCGG_GTACACTC_25447	undiff	-9.46045405750252	-4.27234262944325
AATCGAAG_CGTGGATA_25448	undiff	-2.36595423107125	-6.63816971303089
GTGCCCAT_CACAGTTT_25451	neutro	13.240387846184	1.773448042859
CGATCCAA_CCCGACTT_25457	undiff	-11.0547400224683	8.36436133860485
GGGAGATG_TCGACGGT_25462	neutro_trans	5.40333740825675	-5.54888576985462
CGACATTT_CGTACCTA_25464	neutro	11.7886151563647	0.166034601916237
TCCTATAT_ATGACTTT_25465	undiff	-8.94988067035653	-1.08193654538258
CACAACCT_AAGGTAAT_25468	neutro	10.5878304731371	8.6410804319276
AGCTCCAC_AAATCAGA_25469	undiff	-10.9919777620313	1.7744919586076
AAGCCTTC_CAGGTGTC_25471	neutro_trans	0.233550776195748	-6.05851215840443
GTTCTGCT_ATCTTTGT_25472	undiff_trans	1.23951645607971	-9.65677399159534
TCCCTGGA_ACATCTAT_25473	undiff	-8.55916411762215	-3.8584198427306
GCACTCAG_GGAAACAG_25474	neutro	11.9794425260546	2.37235408305065
TGAATAGG_CGCTAGTC_25475	undiff	-5.77399451618172	-4.80478901387318
AAGAACAG_ATTTCCGG_25476	neutro	7.34369509334586	0.761814110268516
TGAATAGG_CTCGCGTA_25479	undiff	-9.0232201326368	-2.49542874814137
AAACCGCC_TTCCGAGT_25480	undiff	-2.59023959522225	-8.70453304768665
ATCTTGGC_GAGCCCAT_25481	neutro_trans	0.32186006422065	-5.43740648747547
AACAGCGG_AACCCTTG_25484	neutro_trans	3.71589295978568	-7.08974976063831
CCAGCGAA_TCCCAATC_25485	undiff	-2.32060248737313	-6.54337639332874
ATCTTGGC_TACAGCCG_25486	undiff	-2.30447537784554	-7.18711037160023
AAGTGAGA_GTAACGTT_25490	undiff	-4.95929248218514	-0.857005543719368
AAACACGG_TGACCAGT_25491	undiff	-2.51715905551888	-6.55890745640858
GGTCTTTC_TTCCGAGT_25492	undiff	-8.45159060840584	-4.17142433644398
CTGTCGCA_TTTACCCT_25493	undiff	-11.0000868547437	3.81211309908764
ACTACCCG_TGTTTGAG_25496	neutro	14.0157670270922	2.72512608050243
CTCCCAAA_TTAAACTG_25498	undiff	-7.2411442506788	11.977745585431
TCCGACAC_ATGACCGA_25500	neutro_trans	4.412018705559	-6.69172377110584
GCCTGGTA_GAGGCTGA_25503	neutro_trans	0.447664816332085	-8.02655071736439
CTGAAGGG_TTCGCTGG_25504	neutro_trans	3.05985777492545	-4.637525029193
TGCTTGGG_CTAGACCC_25505	undiff	-8.88648040180184	-1.0838825178252
CCGACTTT_TGCGTATC_25506	undiff	-5.15137393360116	-0.183711357127266
GTAAACAA_GTGTCGGA_25507	undiff	-10.0292244661329	1.54235499380962
TCGTGGGT_AGCGCCTT_25508	undiff	-6.29512507801034	-1.64316100598438
CCGGAAAT_TCGGTACG_25510	undiff	-2.5317970026014	-2.36278767109974
CTTTCACT_CCACATTA_25511	undiff	-7.28385836963631	-2.38891477109058
TCATAGCT_ACTTCAAT_25513	neutro_trans	1.32451202387832	-9.41868347645863
ACGAATTC_ACCACGCT_25515	undiff	-6.38466269855477	-1.76328343869312
CCCGTTCT_CACTTTCT_25518	neutro	10.3065022718432	4.31388669489758
ATCCCACC_GCCAAGAT_25519	neutro	9.48267548198722	5.85958056925671
ACTGGTCA_CTAGACCC_25520	neutro	9.42518417949699	-0.194698400508003
TCCCTGGA_CTCGCGTA_25522	neutro	8.50400250072502	3.35758119105236
GATTACTT_AAGATTGT_25524	undiff	-11.0065241563795	1.52621417521374
ATAACAGG_TTAAACTG_25526	undiff	-9.9401016939161	1.46560197352306
ACGTAAAC_ACTGAGTT_25527	undiff	-9.82665831928231	-3.62843651295765
CTGTGACC_ATACTCTT_25528	neutro_trans	5.87684242839835	-1.7108003568755
TACTGAAT_AGCTATGA_25530	neutro	8.83741753215812	4.21616178034679
GAATCCCA_AGGCAGTT_25532	neutro_trans	1.81729828233741	-5.23722929478748
GTTACTAG_CGGGTAGT_25538	undiff	-8.36780650501229	-4.68808598042591
AAGTATTG_GTCAAAGA_25539	neutro_trans	-0.240750860023277	-7.91326088429554
GAGAAACC_AGCACCAC_25540	undiff	-9.93848903064706	9.1648259687318
AGGGACTG_CTTTCTTT_25541	undiff	-7.93732936267831	1.57954173563854
AAAGAAAG_TCATCCTT_25542	neutro_trans	7.79569428081535	-2.99386472226246
GTAAACAA_TGTCTTTC_25544	neutro	9.81524269695304	-0.39680660487278
TGGACGGA_TAGCTTAT_25545	undiff	-10.352575372505	1.30422537802593
CTGAGCGT_ACACTAAG_25547	neutro	13.4024533521654	1.47617583750622
TATCCACG_TTGCACGC_25548	undiff	-8.70452315692879	-2.87277121068104
ATTATTCG_GGCTACTA_25549	neutro	9.45176975841544	-2.56328649045094
GGTCCTAA_AGCACCAC_25550	neutro_trans	1.2643296014788	-5.61878246785267
GAGGAGTG_TCCAGGGA_25552	neutro	6.96684115047477	-0.549098379622536
CTTTGGAC_TGCTATTT_25553	neutro	13.6732997190478	1.96717637061016
AAGCCTTC_TGCCTCAC_25554	undiff	-10.768178056526	3.38221674441235
TCATTTCA_GAGAGTAT_25555	neutro	8.70883886928581	7.58371167658703
CGGCTGTA_GCGTTGCT_25556	undiff_trans	-0.0924851406095192	-5.93130821705921
CCCTCTTG_TCGGTTCG_25557	undiff	-9.96838958148934	-1.97066039563282
TCATACCA_CCAACCGT_25561	undiff	-7.04794938449837	-4.2257670831786
GTCAAGAG_GAAGCACT_25564	neutro_trans	6.20822422618888	-1.68232984067066
CCCTTGCA_CGGGTAGT_25566	neutro	9.36719792003654	-2.4690839719878
TGGACGGA_TTGCACGC_25567	neutro_trans	1.49414681310676	-0.942173428546028
CTGAAGGG_TCATCCTT_25568	undiff	-2.39358479862191	-8.73045582295521
CGTCGAAT_CAGATTAC_25569	neutro_trans	1.86747144575141	-7.05504650593861
ACCGTCGA_TTCGTTCC_25571	undiff	-11.6714373338697	4.61004596232311
AATCGTTC_TGCCATCG_25573	undiff	-8.28946978931405	1.75829368113415
AGACCTCA_CCGCAACT_25577	undiff	-10.2895699251173	10.3043113279237
GACTAGCG_CTGTTCTT_25580	neutro	12.7442054044726	0.529581547070904
CTGTCGCA_TGTTTGAG_25581	undiff	-5.44003732089974	-5.92397303105457
CTTTCACT_GGGAAGGT_25584	neutro_trans	6.8681692373278	-1.70757526875599
TCATACCA_CGTATCGG_25591	neutro_trans	4.06114928836845	-7.87067837239368
AGTTGAAC_AAGATTGT_25592	undiff	-10.5235510576246	8.90217452525036
CTCAAACA_TAGTCTAG_25593	neutro	10.0863017332079	0.21577579556839
AGAAGCTT_GGTGGGAT_25594	neutro	12.5283946287157	0.192444287527961
CCCTTGCA_AAACAGGG_25595	neutro_trans	4.92349140758537	-4.19424576283558
TCTAAACT_TGACCAGT_25596	undiff	-10.2492142427442	10.3085284757508
GCTCGTAG_ACGAAACG_25600	undiff	-2.71666772251107	-8.48334831715687
GTCTTCCT_AAAGTCGG_25601	undiff	-5.95913417224862	-6.07669443608387
GCTAAGTT_CTCGCGTA_25603	neutro_trans	2.21975617523216	-7.74261993886097
ACTACCCG_CCCATAGC_25604	neutro	10.1863755476	0.477397181381149
ACTTCGCT_TACGTGCT_25607	neutro	7.24573366756461	0.84460666059391
ACCGTCGA_TCTAGCAG_25612	undiff	-10.4619904268263	-0.0672958266840746
CGAAGAAG_TTGGCGTT_25613	undiff_trans	1.79954640979789	-9.45679230214222
GGAGGTTT_GGCATGCT_25616	undiff	-10.383394311714	7.01294475077526
TAGGTACG_GGAATAGA_25618	undiff	-7.77346618061044	-0.00501162530048394
ACCTTCCC_ACTTCAAT_25622	neutro	10.9871758710863	7.20752864359753
GGAGTAAG_ACGCCATT_25623	neutro	9.36328594799064	10.0495000409974
AATAAGGA_CCTGTTAT_25625	undiff	-8.036787103462	-0.150462872992592
ATGGGCTC_CTTTAATC_25628	neutro	10.3040980588915	0.432225043241544
CGTTGCCT_GACAGATA_25629	undiff	-10.8459892976759	2.26845138548748
TCTAAACT_AGACACCA_25631	neutro	12.7045964490893	3.32830362795727
ACTGGTCA_GGATAAAG_25632	neutro	8.85639660472892	-0.151422269354897
ACAAGTAG_GAGGCTGA_25634	neutro	11.2385005247118	7.61240010737316
GTGTCACC_GTTAACCA_25636	undiff	-8.11242873554207	1.2213411855592
GTTCTGCT_CGGAATTT_25637	neutro_trans	5.1180676710131	-4.27127594472034
AATGTATG_AATCGGGT_25638	undiff	-7.95140654926278	-5.17921728612049
AAAGAAAG_CTTCTTCG_25640	undiff	-7.5123787630079	11.3442521619691
TCCGCTGT_CCCATCTG_25641	undiff	-10.6576529253004	7.61740546702282
CCACCTCT_AAAGTCGG_25646	undiff	-9.2809162843702	-3.32955069066151
CCGGAAAT_TTTAACAG_25647	undiff	-11.5722561586378	3.26544003962414
ATCTTGGC_CGGCTTAC_25648	undiff	-6.27784211521127	-4.94241518498524
GATGGTTA_TGTGTCCT_25649	undiff	-11.3593989122389	3.88933520792858
AGCTTCGA_CTTGGTGT_25650	neutro_trans	-0.339880894469993	-7.60249466420277
AGGGTAAA_CGGGTAGT_25656	neutro_trans	5.00988190288566	-6.62473148823841
CTCACATC_CGAGTCTG_25658	undiff	-4.68922479038216	-6.77885813237293
AAGTCGGG_AGCGTAGG_25659	undiff	-9.51004512195565	-1.27483767987354
CGACATTT_TACCGGCA_25660	undiff	-2.92357666377999	-8.17656559468372
GGACTGGA_ATATGCAT_25663	neutro	11.8535746824267	0.395711231332881
CCCGTTCT_ATATCTTC_25664	neutro_trans	5.02231066341422	-6.18598360539539
GAGTGTAC_CCCTAACC_25666	undiff	-8.48905093555428	-4.7888397646056
AAAGAAAG_AAATCAGA_25667	neutro	8.92296116466544	5.74478679179089
GTGCGAAG_TTCGGCCT_25668	undiff	-9.36407096271493	8.20744138239758
AAAGTCAT_ACACTAAG_25669	neutro	12.1969622861864	1.44543498038189
GCACTCAG_CATTTGTT_25670	undiff	-10.597014497566	7.78489737986462
AACGGTAG_ATATACCT_25671	undiff	-5.63055903797127	-3.20690602780445
TACGCGAG_TTTACCCT_25672	neutro_trans	0.89318737264633	-5.01803774357899
GTGGTGCT_AATTCCCA_25674	undiff	-9.4802456605909	8.20466475962536
GAATCCCA_CCAACCGT_25675	undiff	-4.75356967334725	-8.65603680134876
GGGTCATT_CTTGGTGT_25677	neutro	8.7659005414965	7.44388490198986
AGGCGTTT_GTCAATAC_25678	neutro	11.0386103879931	7.8053927945985
ATCTTGGC_CCTGACAC_25679	neutro_trans	3.43139045352958	-7.06881184102161
AAAGCCCG_TTTGGGAG_25680	neutro	12.2075728666308	0.874243758906288
CAGATGGG_TCTCAACC_25681	undiff	-5.59492213611581	-5.11759657384022
CACAACCT_TGTAGTTT_25687	undiff	-7.80880362873055	-3.79369730473621
GTACGGAC_GAGTTCAC_25688	undiff	-2.27207667713143	-2.66290277958973
GTCCTTGC_ATCAAGTG_25689	undiff	-5.77558524494149	-4.93431276799305
GATGCAGA_CCGCTGTT_25690	undiff	-6.63592679386117	1.2282210516824
GAATGCGC_CACAGTTT_25691	undiff_trans	1.61061333532356	-3.87083191395863
CATTCGGG_TTCCGAGT_25692	undiff	-9.68100554828622	-4.24555487156971
AACGGTAG_CGGCACAT_25693	undiff	-5.70016772632577	-4.51628202916248
CGGTGAGT_TGCAAGGG_25697	neutro_trans	1.30947427864097	-1.01444835187061
TGAATAGG_AGAAGTTA_25699	undiff	-11.1682196367262	2.07560735224621
TAGTAGCC_AGCTACGG_25701	undiff	-5.18356711750008	0.31953980802433
TATCCACG_TCTCACTT_25703	undiff	-5.44560344104745	0.217287309755249
GTCCTTGC_TCATCCTT_25706	neutro	14.0680007230761	2.68242412089245
TCATTTCA_GGTCACAG_25708	neutro_trans	2.41980509872459	-6.68155617238148
GGTCTTTC_AAACTGGT_25711	neutro_trans	2.1785598289492	-6.63350195408924
CTAGTAGG_CTGTCTGG_25712	undiff	-2.84645922069527	-3.57872099400623
TCTAAACT_CCCAAGCA_25713	neutro	12.6864346754076	0.449429896016283
GGCAAGGT_CCTGACAC_25718	undiff	-9.52027995471932	9.56688170908825
GATGGTTA_ACGGTAGC_25719	undiff	-11.5859843004224	4.7942491102113
GGGAGATG_GAACGATT_25720	neutro_trans	5.31437866802238	-4.16139215947254
ACCACAGA_TACGTGCT_25721	undiff	-5.55009467487313	-4.38491339207752
TAACTTCT_CGACTCCT_25722	neutro_trans	0.339828838062508	-7.84532684804066
CGATGGCA_AAATGTCG_25723	undiff	-8.20981509571053	10.7861857938661
ACCCTCAA_TCGGTACG_25724	undiff	-6.57873399143197	1.14261233090298
AACGTTAC_GGAGAAGC_25726	neutro_trans	3.74341981525443	-4.44038052083118
AACTGCCT_TTCACATA_25729	neutro	10.124345709038	1.31490062950985
AAGTTGTC_AAGGTAAT_25731	undiff	-8.99429614429452	-2.65229768277271
AATATGAC_CCATTTGA_25732	undiff	-5.06731278781869	-0.189200408469277
GGTAAATC_CCAACCGT_25733	undiff	-5.01667268161752	0.280122183550758
TAGCGGAT_TGGTTTCT_25735	neutro	10.2020816099169	-0.100052900324898
CCCTTGCA_ATTCAGTA_25738	undiff_trans	-0.0538640726087257	-5.91982931614979
TCAAATGG_TAACCCGT_25739	undiff	-10.8005095232008	8.51237445353405
TAGCGGAT_TCATATGG_25740	neutro	9.44302742595695	8.17448144434826
GCATCACT_GCATGGGT_25742	neutro_trans	4.98675100917838	-6.12021202565296
GGTCCTAA_ATACTCTT_25743	undiff	-9.38572986011483	-2.62821144581898
CGGCTGTA_CGTATCGG_25744	undiff	-10.0859938371656	9.16343169688122
ACGACGAC_ATTCGACG_25747	undiff	-6.79390675907113	1.58795648096935
ATACTCTC_TTGTCGCC_25748	neutro	12.1922206174853	1.63055782793896
AAACGATC_AGCGCGAT_25752	undiff	-7.18067843799569	-1.88341755391224
TACCTAAG_AAAGTCGG_25753	neutro_trans	3.72810332889579	-4.16834015370472
GCACTCAG_CCCTAACC_25754	neutro	6.72964375133537	-1.22469753743275
CTCCTCCA_CTGGTGCA_25755	neutro_trans	-0.295478175925986	-6.27931351185902
TCATACCA_GGCTACTA_25756	neutro	11.2012948286059	-0.139790959368782
GCATCGAG_GGGTGTAT_25757	undiff	-10.2149296510694	-3.58508700848682
CGAAACTC_TTAGGACC_25759	neutro	8.33264916057609	3.33651357172863
GTCCTTGC_AAAGTCGG_25760	undiff	-9.34713179950692	-4.64215416432484
GTGAACTC_ATCTTTGT_25763	neutro_trans	5.91225617046378	-2.60962075711353
CAAGGGTT_AGGTTGTG_25764	undiff	-7.29933078174569	12.1751323270692
GTAAACAA_CAATACTT_25765	undiff	-9.7397900331495	-2.98697227955921
CTTTATCC_CGTGCTAG_25766	neutro	10.287283827019	1.19623857020275
ACAAGTAG_CGTATTTC_25767	undiff	-11.1794396150587	2.07351224898235
GCCTGGTA_AAACCTCC_25770	undiff	-7.6061287630079	1.51822715281383
CTTAGGCC_GTGTCGGA_25772	undiff	-7.09627396945931	-2.55379576207264
GAGAAACC_GGTGACAC_25773	undiff	-4.71518714313485	-6.53799290181263
CAACGCAG_TTGTCGCC_25774	neutro_trans	8.12093012447379	-3.43960446835621
TCGACTGC_GTTACCGC_25776	neutro	10.5359658491137	-0.545626945506172
AAATAGCA_GTTGCACG_25777	neutro	13.2669667493822	1.97429233073132
CTGGAACA_AAGCGTAC_25780	undiff	-9.16397006397225	10.7895007657899
ACACCAAG_TAACCCGT_25781	undiff	-6.81045443897225	1.03358178614513
GTCCACTA_TGCAAGGG_25782	undiff	-11.158426355171	2.17756872652904
CCATCCAC_ATATAGGA_25783	undiff	-9.3752012956617	0.853506140698356
ACGTAAAC_AATTCCCA_25786	undiff	-10.7323456514356	7.49374061106579
GGTAAATC_AGGATTCA_25789	undiff	-10.9889422166822	7.6765561628236
CAAACATT_TGAGGTCT_25791	undiff_trans	1.72176973934196	-9.43466228963001
GTCCACTA_CTGCGTTG_25792	undiff	-6.79900271778085	-1.47835416318043
CACAAGTA_CGTATTTC_25793	undiff	-4.99349124317147	-8.08346981526478
TACGTTCG_CTCGCGTA_25797	neutro	9.67858212108634	-0.0231999230490496
TCCCTGGA_TCATCCTT_25798	undiff	-6.7553568590162	-3.8126263094054
ACGACGAC_GCCAAGAT_25799	neutro_trans	2.4235766422274	-7.48878330708607
CGAACCGA_TAAATAGG_25802	neutro	10.639066625786	7.71896415232555
AACGTTAC_ATTTCCGG_25803	neutro_trans	2.06606106872581	-7.5744089555846
CCTTTGTC_CGACGTCA_25805	neutro_trans	6.38169663066886	-1.53599531174763
CTTTATCC_TACAGCCG_25806	neutro	6.93083279247306	-1.47368664265736
CAGGTTGC_GGTCCCTT_25811	undiff_trans	1.33062504644416	-2.22667712689503
GGCACTTC_GAGCGGTA_25813	undiff	-5.61971242313363	-3.26078767300709
CGTACCGA_CCGTGTTT_25814	neutro_trans	4.39127318973563	-4.18452066899403
TCATAGCT_GATTTACC_25815	undiff	-5.45497615222909	-0.447542257319527
GTTACTAG_GTTTGTTT_25816	undiff	-6.87627417926766	12.5919042158021
CCAGCGAA_TAACTACT_25818	neutro_trans	6.48556606884025	-1.42772705079182
GCCAAAGC_ATCAAGTG_25819	neutro	7.1801056158068	1.09440272330181
GCATCACT_TTTACCCT_25821	neutro	10.8703221570971	8.22625308512585
GGCTTTGC_GACAGATA_25822	undiff	-5.02048547153451	-8.10049957753284
CTCAAACA_AATCGGGT_25823	undiff	-6.37210376148202	-6.22734541417225
CAGATGGG_CTTGGTGT_25824	undiff	-10.0481920946119	2.03025978087322
AGCACGTA_TGGTATGA_25825	undiff	-3.70337779407479	-8.37622589589222
TCGAGTTT_AGAAGTTA_25826	undiff	-9.58892924671151	8.78438716410534
AACGGTAG_ACTGAGTT_25828	neutro	10.9832572233202	-0.277365870486336
AGAGAGAC_GAAGCACT_25833	undiff	-10.6930828798292	9.61994510172741
GTGGTGCT_ATGGAAAT_25834	undiff	-5.75383479480721	-1.69002885342701
CTGAGCGT_TTATAGCC_25835	undiff	-5.24683148746468	0.291939325918121
ACCAGTTT_GCAGTCGA_25836	undiff	-6.85970694904305	-2.533352322589
CGTTTCGT_CCGCTGTT_25840	neutro	13.3271178495409	1.6028279590501
GTATACGT_CAGATTAC_25842	neutro	10.210057188225	4.56623750208752
CGAACCGA_ATACTCTT_25843	undiff	-5.642096113014	0.0421797561539838
TGGTTAAC_TGCTATTT_25847	neutro_trans	7.78121273632072	-3.58511132718189
TGTTATCA_GGGCCAAT_25848	neutro	10.2279567014696	-2.00909657002552
GGGTCTAG_GACAAAGG_25850	neutro	9.49774925823234	3.68966155527966
ATTACCTT_CGTAGAAG_25852	neutro	8.75260822887443	8.24882083414929
GAGGGTCA_CTACTTGT_25855	undiff	-7.3110151994703	-1.97721094609364
TAGGTACG_GGTGGGAT_25857	neutro_trans	1.42091928834937	-5.4378671121703
ATTATTCG_TGATGCCC_25858	undiff	-7.64567096118905	1.42201440810101
ACTCATAC_TCACGTTT_25859	neutro_trans	0.310928333950265	-5.46327776433094
GCCTGGTA_ACGCAGAG_25861	neutro	9.66009514446281	3.5263846444978
ATGTGCCG_GGGTGTAT_25862	neutro	8.68893759365104	9.48998790263073
CCCGTTCT_TCATATGG_25864	undiff	-2.62008197193124	-6.34937376500233
GTGGTGCT_ACCACGCT_25865	undiff	-6.46347005252816	0.900408797253532
CTTAGTGT_TTGGCGTT_25866	neutro_trans	0.40226008410476	-6.8764976930724
AGAAGCTT_ATCCGCTA_25867	undiff	-6.10936553363778	-3.61820120335682
TCTAAACT_AGCGTAGG_25868	neutro	9.54828350658439	-1.15892858029469
GTAATCTG_GAAGTGCC_25872	undiff	-8.58576590900399	-4.46423477650745
CGATGGCA_CGATTGAT_25873	undiff	-10.6537113893507	2.16821866511242
ATAGATGT_AACAATCC_25875	neutro	9.49549000377677	6.47770696162121
CAGACTCG_GCGCATTC_25876	undiff	-4.82853228931405	-3.33589119435413
ATGACTTG_GGTGACAC_25878	undiff_trans	0.379276443672402	-3.61001629353626
GATTTCCC_CGTGGATA_25879	undiff	-6.93466193561532	12.5826983976258
TAGGCTTT_GGGAACCT_25880	undiff	-10.1062069643018	8.15190225123303
CCTACGCT_TCCCTGAT_25881	undiff	-9.33514697437264	8.35920815943615
AATCCGGC_AACACACG_25882	undiff	-9.90546042804696	-3.62418837071522
GCAAACTG_AAGCTTCT_25885	neutro	9.43406860942863	7.47038989542858
GAGCGGAA_GCCAAGAT_25886	undiff	-8.87948043231942	-0.0970786881552508
GCACTCAG_TGGTATGA_25887	neutro_trans	0.237256754589303	-6.63292259694202
ACGGCAGT_CTTACTCC_25890	neutro_trans	2.26531593914054	-7.78656906605824
GAGTGTAC_TCACGTTT_25892	neutro	9.69407169933341	8.3253131437196
ACAAAGAT_GAGAATTG_25894	undiff	-4.55224807147958	-8.84271473408802
ACCCGATT_TAACCCGT_25895	neutro_trans	1.98031835670493	-6.96926779271229
CGTTTCGT_ATTGGGCC_25896	neutro_trans	4.08218901271842	-7.28137678624256
AACGCCAA_CCAGCAGT_25897	neutro_trans	0.665706742954476	-8.90118736744984
TAACTTCT_ACTGAGTT_25898	neutro_trans	0.169407893371804	-5.43979067326649
GGGAGATG_TTTACCCT_25900	undiff	-7.00040156726815	1.47657125471966
AAGTCCAA_GTGGATGG_25903	neutro	9.30323784465812	8.97649341105358
GAATGCGC_TTGATTCT_25905	neutro	9.47811882610343	3.57421117304699
GGTTAGGG_CAGTCCCT_25906	undiff	-4.67104203586556	-6.47322840214832
ACGGTTGG_AGCACCAC_25907	neutro_trans	-0.229069064903037	-5.97585482121571
AGAGAGAC_ATCTTTGT_25908	undiff	-4.5637441385267	-1.92281002522572
AAACAAAC_CACGGACT_25909	undiff	-9.72280413989998	8.42047458170788
TGCTGACG_GTTCAACT_25912	undiff	-7.33285148029305	11.9872661161317
TCCGACAC_ATGCATGG_25913	neutro_trans	5.97239248867057	-2.38427204609974
CCTTTGTC_CAGATTAC_25915	neutro_trans	0.325115729522927	-7.95387024403675
AGCCATCT_CTGTCTGG_25916	undiff	-5.07712752704598	-8.10987610341175
TCATACCA_TGTAAAGG_25917	undiff	-6.87686450366952	12.5892081785096
AGCAACGC_AGAAGTTA_25918	neutro	12.5474538099291	0.626052789677543
AAGGCGCT_CCGCTGTT_25919	neutro	9.91227524395011	1.07714223145382
CTTTGGAC_CTTAGGTA_25920	neutro_trans	0.225378025722726	-5.20136065007313
CATTCGGG_AGAGGTGG_25921	neutro	13.5175866376879	2.10047500609295
AAGTGAGA_TTAGTCCG_25922	neutro	10.7455500852587	6.88695817469494
CTCGGTGA_GGCCTAAG_25923	neutro_trans	5.26823227520011	-5.08131069661243
CAGACTCG_TTAAGCGT_25925	undiff	-8.22012717609383	-3.09042472363575
TAGCCACA_TTTATCAC_25927	neutro_trans	5.25468437786124	-6.28432411671742
ACTACCCG_GCCGGATT_25928	neutro_trans	4.14549343700431	-3.85601849080189
GGCAAGGT_CATCGCAG_25929	neutro_trans	7.9324774038317	-3.14492101193531
GTGATAAA_TGCTCCGT_25930	neutro	9.78262512798332	1.45286148070232
AACGATTT_CGAACGTA_25933	neutro	9.49380390758537	5.38351397990124
AATCCGGC_CGAACGTA_25934	undiff	-6.63487632160165	12.2024627256288
AGGTTCCC_TACAAACT_25937	neutro_trans	3.56317107791923	-7.33071417332752
GTCAAGAG_CGGAATTT_25939	neutro	10.4482096921923	-1.8884102773772
GTTACTAG_CGAATAAT_25941	neutro_trans	4.72301571483634	-6.26353544713123
AATAAGGA_GGGAAATC_25949	undiff	-6.36630542163827	-2.24381846905811
AGCAACGC_CCGCAACT_25950	undiff	-3.91506440525033	-8.39139217854603
GCGGTAAC_AAACTCGA_25951	undiff	-8.55459506397225	-4.52435583592518
CTTAGGCC_ACCACGCT_25952	neutro	9.35724537487052	-2.94743127347096
GATTAAAG_CGTATTTC_25954	undiff	-11.6543961275098	3.75844960688488
GATGTGGC_CGCCTTGA_25955	undiff_trans	1.42827885265373	-2.00613302708729
CAGACTCG_GAAGGCTT_25956	undiff_trans	1.36562849993728	-1.08829087735279
CTCAAACA_GGTTTCTC_25959	undiff	-6.01147181873299	-6.44323153020008
ACATGGAC_AGAGACTA_25960	neutro_trans	1.35676841850303	-9.16015667439564
CAATTCTC_GTGGATGG_25961	undiff	-8.46824653034188	-0.515076286803322
ACCAACCC_ATACTCTT_25962	undiff	-11.4767609346388	1.78494625567333
GATTTCCC_GGCATGCT_25963	undiff	-7.92266185169198	-3.28838009358509
ACGGGTTA_AGAGGTGG_25964	undiff	-2.28731710796334	-2.62964219571217
GTCCACTA_AGCACCAC_25967	undiff	-10.9599591005323	8.15087895869152
ACCGTCGA_TCTCACTT_25968	neutro	8.72598831768058	9.38587718485729
GCGGTAAC_TCTGTGGT_25970	undiff	-9.87716681842782	-2.95621938229664
TAAGGGCC_CGGCACAT_25971	undiff	-7.06681020145394	-3.11487049580677
GTACGCTT_TAGCTTAT_25972	neutro_trans	4.00634901638053	-7.88846630574329
CGTCGAAT_AACCCTTG_25974	undiff	-10.9496088731764	8.55046515940563
ATCAGGGA_TAGAAATG_25975	undiff	-10.3454476106641	10.0832887220277
ACAATCTT_GAAAGACC_25977	neutro	11.3640221845629	-0.827033824931221
ACATCTCG_CTGGTGCA_25978	undiff	-10.9933043230055	2.2287520694627
ATCCTAGT_CGGAATTT_25982	undiff	-9.16436965351082	2.07855873583691
ATCCGCAT_GAACGATT_25983	neutro	9.16417877788566	-2.53354615689381
CAGGTTGC_TAACCATC_25984	undiff	-9.16513926868416	-2.82441133977039
TATGTGAA_ATTCAGTA_25986	neutro_trans	0.618003476810677	-4.98358387471302
GTAATCTG_CTTCGATT_25987	undiff	-10.1582327592848	8.06744866846935
TGCTTCAT_ATGTTGGC_25988	neutro	10.5106915723803	9.06351237772839
GCCAACAT_TGTACACG_25989	neutro	11.241795469475	7.44175153254406
TAATCCAT_CTCGATGC_25990	undiff	-9.37716205005623	-4.62571091176136
TGCACCAG_CCTGACAC_25991	undiff	-5.35988194828011	-7.97909302235706
AGGCGTTT_TCCGTCCA_25992	neutro_trans	2.83060782070182	-3.32294768811329
CGTACCGA_GCCGGATT_25996	neutro_trans	-0.0344622242925331	-8.13363689900501
CCGAGATC_TGAGGTCT_25999	neutro	9.90507595653556	6.36087565897839
ATCGTAAC_CGGGCTTT_26000	undiff	-10.0001478899	-4.42574114323719
CCATCCAC_CCGCTGTT_26001	neutro	10.9272870313647	5.83381324290173
GGGTCATT_TCCCAATC_26002	undiff	-5.27306706790902	-5.65498775960072
CATGCTGC_AAGCGTAC_26003	undiff	-7.7186079729078	-1.53360063553913
CGTGCAAC_CGGGCTTT_26004	undiff	-7.89794642810799	1.49773221491711
AGAATCAA_CCTGTTAT_26006	undiff	-8.44565684680916	-3.15860242367847
AGCATGCC_ATCCCACG_26009	undiff	-10.6581106889723	1.5167376327409
GGAAGTCC_AGCTACGG_26010	neutro	8.71116726512931	9.5936294126405
AATCCGGC_ATTTCCGG_26012	undiff	-4.5785933244703	-5.82505363942249
CAATTCTC_ATATAGGA_26013	undiff_trans	1.09962046558879	-5.74254412175282
TCCGACAC_CGTCAGCA_26014	neutro_trans	1.4905413281443	-9.16394752980335
ATGCGGAG_GAAAGACC_26015	neutro_trans	4.95050375576041	-6.68317503453358
AACGCCAA_CCCTAACC_26017	undiff	-9.49549777393319	-1.54389984131916
GCATCACT_TAAATAGG_26019	neutro_trans	3.50610845203422	-4.37635941029652
CTGTCGCA_CTTCAGGT_26020	neutro	10.2325286161425	8.44675403117077
ACGGAGCA_GTCTCTCT_26021	undiff	-6.66533715610482	11.9660230207338
TCCAGAAG_AAATGTCG_26024	undiff	-2.43646151905038	-6.78009695530994
ACGACGAC_CTAGATTG_26025	neutro	10.499813009453	-1.31802958966358
TGGAAAGC_CTCTTGAC_26026	undiff	-10.6069241273878	2.23240404604809
CCGGAAAT_ACTTCAAT_26028	undiff	-9.50460536365487	9.47994666575329
TCCGACAC_GGCGGTTT_26031	undiff	-5.10384423618294	0.510047853280468
TCATAGCT_GACAACTT_26032	neutro_trans	3.43183987255119	-3.98200220585926
ATATGCAA_CTTAGGTA_26033	undiff	-4.00267798786141	-8.75855583668812
CTCACATC_CTCGATGC_26034	undiff	-9.02754313831307	9.6882749128236
CCGATACG_GTACCTTG_26040	undiff	-10.4648667085645	8.41827636240856
AATCGAAG_GCTTTGGC_26045	neutro_trans	5.47563402767204	-4.34105200291737
CTGTGACC_TAAGACGG_26046	neutro	7.25723879451774	1.15806608675854
ACATCTCG_GACAAAGG_26047	undiff	-8.42800719623543	1.76584296702282
AGTGCTTC_TTAGTCCG_26049	undiff	-10.5453491914747	9.02034907816784
AACTGCCT_AGCGAAGT_26050	neutro_trans	1.37054227705024	-1.19637519837482
AGCCATCT_ATTTCCGG_26051	neutro	12.6927966367724	2.99693017481701
CCACCTCT_CACAACAG_26053	neutro	10.9585122358324	5.8094153928651
AATACATC_TACAGCCG_26054	undiff	-3.19148690586068	-2.37208051205738
CTACGGGA_GGTTTCTC_26055	neutro	8.80458443279289	3.17474084376232
ACTCATAC_TTAAACTG_26056	undiff	-8.33745009784676	-4.75308174611195
GACACCTG_CTTCGCAC_26057	neutro_trans	2.11972277278922	-7.74599022389515
TAATGTGG_GTCAAAGA_26058	undiff	-1.82968146686532	-2.64854473591908
ATTGGCCC_TAGAAATG_26059	undiff	-11.1484757173536	9.93420367716686
TACCTAAG_AGCGAAGT_26060	undiff	-11.5698681581495	3.54577403544323
AAGGATGA_TTGGACTT_26061	undiff	-7.91664321308114	-0.172029562007027
ACCAGTTT_TCCAGTCC_26062	undiff	-10.0132570970533	-4.39650911809071
AATAAGGA_TTGATTCT_26063	undiff	-8.56235511188485	-4.88016027928455
GGTAAATC_TAGCTTAT_26064	neutro_trans	7.36137001628898	-3.79458040715321
GCTATGGG_TGACCAGT_26066	undiff	-6.43177850131966	-4.78175777913197
TAGTCTCT_GGTCTGAC_26070	neutro	9.44600002880119	1.53738992689983
CGTGTGTT_TGTGTCCT_26071	neutro	9.19883339519523	4.67426829813854
CCTATTTA_ACGCAGAG_26073	neutro	9.75800316448234	1.50974028586285
CGAACCGA_ACTCACCG_26074	neutro	8.36328976268791	2.44034867762463
CTTTCACT_ATTTCCGG_26076	neutro	9.80398457164787	6.96464066981213
GTTACTAG_TAACCATC_26078	undiff	-4.42510421161629	-4.40827936650379
GATTAAAG_TGGCTACC_26081	undiff	-7.48526389484383	-1.10893172741993
CCGTCTTA_CGAGTCTG_26082	neutro	11.9714545499804	2.17001753329174
CTGCTAGA_CAATTAGT_26083	neutro_trans	6.45141975994132	-1.3424229097472
GTGGTGCT_AGAACGGG_26086	undiff	-7.08825833682992	11.8842692899598
TGCTTGGG_AAGCGTAC_26087	undiff_trans	0.460912604284509	-3.37662453175648
CGTGTGTT_ACTTCAAT_26089	undiff	-9.67990405445077	8.89208941935436
CCCGTTCT_CACGGACT_26090	neutro_trans	3.19379227275871	-8.7456850481139
GTGAGGCA_TGGTATGA_26091	neutro_trans	7.9014133703234	-3.28669900418385
AACGCCAA_TAACCCGT_26092	undiff	-10.1806193101881	2.74900751589672
CTCTATAG_GTTGCACG_26093	undiff	-10.0190850008009	9.12037425516979
TATCCACG_AACAATCC_26094	neutro	14.0449752103808	2.58583765505688
AACTCAGT_TTAGTCCG_26096	undiff	-10.1657992113111	-3.18235630513294
CGTTTCGT_AACACACG_26098	neutro_trans	6.15288298244498	-1.67693085194691
GTACGCTT_GGATAAAG_26102	undiff	-10.4284468400953	2.49065666674511
GTCAGACC_TGGCTACC_26103	neutro_trans	3.03495352382682	-8.88139957905872
TATTAGCG_TCGGTTCG_26104	neutro_trans	3.7076398622515	-7.02956385136707
CTGGGTAT_GCCTCTTT_26105	neutro	9.05367462749503	8.17463307856457
TCATACCA_AATTCCCA_26107	undiff_trans	0.839288063746913	-9.85064167500599
GTATTGAC_TCGACGGT_26109	undiff	-11.0254259813306	0.863011293400688
AATAAGGA_GATGTATT_26111	neutro	10.4229516279223	0.750246905077858
GCTACCGT_CGAACGTA_26113	undiff	-6.18321282749154	-5.56647057057484
ATGCATAT_CTCAGAAT_26115	neutro	10.203447271538	8.58890681742565
GCCAAAGC_GGTCACAG_26117	undiff	-6.19625909213998	-1.74670691014393
GCGGTAAC_GAGTTCAC_26119	neutro_trans	3.76202123279594	-7.47115320683582
CCCTCTTG_CTGTCTGG_26120	undiff	-2.83106715564706	-3.58962053776844
GTGCGAAG_ACCTTGCC_26121	neutro_trans	2.68591420764945	-6.56429094792469
TAGATCAA_GGAATAGA_26122	undiff	-9.16522796039559	0.610118471373482
TCTAAACT_CGAATAAT_26123	undiff	-9.62227923755623	8.45064597605602
AGCGTGGT_TGGCCTGT_26124	neutro	12.7436322462084	1.50883083819286
GCATCGAG_TCGACGGT_26125	undiff	-6.66755301837899	11.947550349225
GAAGATAT_CAGGTGTC_26126	neutro	10.8950652372362	8.16315513132946
TGAATAGG_CGTATCGG_26127	neutro	10.1608027708056	-2.0385887098418
TACGTTCG_TTGGACTT_26128	neutro	10.6111573469164	9.01786284922497
AGTCCGTG_TCCCGTAG_26130	undiff	-3.83037097339608	-2.24351901532276
CTGGGTAT_ACGCAGAG_26131	undiff	-8.6380997407911	-4.87635464192493
GTGATAAA_ACAGCGGA_26134	neutro	7.63193409557365	1.71721940516369
TCAAATGG_TGTAGTTT_26136	neutro	9.15444176311515	-3.01173967839344
GGTCCTAA_AATCGGGT_26137	neutro	10.6582021009447	6.9711814451112
ACATCTCG_GGGTTGGT_26139	undiff	-5.22998769168832	-6.05471224309071
CCATATGA_TGGAGGAG_26140	undiff	-9.15758139972665	9.3744206952943
ACTAATTG_TCGGTTCG_26141	undiff	-4.39719350223519	-8.17808861256702
TCGACTGC_ATGACCGA_26145	neutro	7.81671326274894	2.03822856425182
AATCCGGC_CCAACCGT_26146	neutro	10.150767255974	5.84982257365124
CCACCTCT_CAACGTGG_26147	neutro	10.0888194334032	4.38914375780956
GTCAGACC_TCCCAATC_26148	neutro	9.31981270427726	8.69937377451794
ACATGGAC_CGAACGTA_26149	neutro	11.2751559507372	7.41112380503551
CATTCGGG_CGGCACAT_26150	undiff	-7.22447783832528	-2.26976603985889
TGAGCACA_TTATAGCC_26151	undiff	-11.3039570558546	2.4134741353883
ATGCGGAG_TGCTCCGT_26152	undiff	-9.80552012805916	-3.6096724939452
TGGTTAAC_GCACCTCT_26153	undiff	-6.38625819568612	-1.69024676800831
TGCGACTA_AACAATCC_26154	undiff	-2.73844106082894	-3.10574025632008
GTGAGGCA_TGTGTCCT_26156	neutro	13.0985612165453	1.96206622599499
CTCGGTGA_CTAGTAAC_26157	neutro_trans	8.78500597591422	-3.24702114583118
AAGGCGCT_TTTGTGTC_26158	neutro	10.66209404583	4.28404789446728
ATACACCC_TGAAATGA_26159	undiff	-10.8859339464185	9.41608767985241
CTGAAGGG_GCAACCTG_26161	undiff	-11.1810875642774	9.8641667890443
GTCAGACC_TGACGGAC_26162	neutro	10.6801184904101	-1.5702552270995
GATACGCA_GTATGAGT_26165	undiff	-2.39548737888314	-7.44541639805897
GATTAAAG_CCGCTGTT_26166	neutro_trans	2.06411688442252	-7.27134842396839
TGACGTCG_AGGAAGAC_26167	undiff	-11.2709637392042	3.77208595751659
TAACTTCT_GTTGTCAT_26169	neutro	12.6662997495653	3.2983880567445
GTACGCTT_GAGAGTAT_26170	undiff	-6.04277331714608	-1.65195793629749
GGCCCAAT_AAAGTCGG_26171	neutro_trans	2.16850631351493	-6.7874068689452
TCATAGCT_TGTGTCCT_26172	undiff	-8.34828860645272	-4.31681580067738
GGCGACAA_TGTTTGAG_26176	undiff	-8.74283702259041	10.3454051542176
CTGCTAGA_AGCGAAGT_26177	neutro	10.5259398710253	1.1492905545129
GCTAAGTT_GCTCTAGT_26178	undiff_trans	1.48264329547904	-2.02531260968311
AAACACTA_GCATGGGT_26181	undiff	-10.154803346443	-3.2055706453429
AGAGAGAC_TCGAAGCT_26183	undiff	-8.03687293415047	0.760124884833259
AACGCCAA_CAATACTT_26184	undiff	-9.73311526660897	-2.48847813130482
CTGTTAAA_GGGTTGGT_26186	undiff	-7.0314684617994	12.5319505262269
CTGAAGGG_GTTACGAT_26187	neutro	8.26057808513664	-1.83057851315601
CCAGCGAA_CATCTCCC_26190	undiff_trans	1.34406464214347	-1.24304491997822
CAGATGGG_CGTATCGG_26191	undiff	-2.8300147760389	-8.6230682802306
GGCACTTC_CTGTTCTT_26192	undiff	-2.03644831066109	-2.64381069661243
CTCTGCGT_TGTGCTCA_26195	neutro	8.23560373897575	3.09368329523937
AGCGTGGT_CCTCGTCT_26197	undiff	-11.1002464998243	4.10326390742199
ACAAGTAG_GTCGTCGT_26204	neutro	11.2461709272387	-0.279814310084419
GAGTGTAC_TTTACCCT_26205	undiff	-7.27430541400887	10.7948175001039
CATGCTGC_CGCTAATA_26206	neutro	9.33454220409416	-1.33432025433643
CCTCATGA_CTTCTTCG_26208	undiff	-6.83780581836678	0.949860148419304
CGTGGGAT_ACCTTGCC_26212	neutro	10.5726222288134	7.25428967951672
GACTAGCG_AGAGACTA_26213	undiff	-11.0786181200025	1.42646735190289
TGTTATCA_TGACCCTC_26214	undiff	-4.92872483615853	-3.57802910328968
AAACTGTG_ATGGATTA_26216	undiff	-10.2367516267774	8.99242549418346
AAGGATGA_GTAACGTT_26218	neutro_trans	7.49064295406364	-4.11112684727772
CTCGGTGA_TTTACCCT_26220	undiff	-7.65058715229012	1.36992966412441
TGGTGTCT_GCCTCTTT_26222	neutro	10.5478953611376	9.0166497754945
GAGTGTAC_TTAAACTG_26223	neutro	9.40789501781486	7.40914206980602
CTTTCACT_TAACTACT_26225	undiff	-7.1776390779493	10.7501149701966
AAGTCGGG_GATTAGAC_26226	neutro_trans	2.69474630470298	-6.76939434529408
CCGGAAAT_AAATCAGA_26227	undiff	-11.2680283296583	7.79756360529797
GCCAAAGC_CTACTTGT_26229	neutro	9.14722817058585	6.26289420603649
AATCGAAG_TACCGGCA_26230	undiff	-11.4399691331861	4.60778193949596
CCCTTGCA_TAACTACT_26232	undiff	-8.51798446063973	1.81720262049572
GTCAAGAG_GATCGTTT_26234	undiff	-9.59055526142098	-4.55722088338001
ACGGTTGG_AGCGCCTT_26235	undiff	-10.6410361040113	1.58353488921062
ATCTTGGC_GGGAACCT_26236	undiff	-8.06417662982918	-3.58115834714039
ATATGGGT_CCCAAGCA_26237	neutro_trans	4.37576453800224	-3.98737377644642
ATAGATGT_TCCCGTAG_26238	neutro	12.6115245115282	1.98727946757214
TGCTTCAT_ACGTATAC_26241	undiff_trans	2.07787387485526	-2.4165560674773
TCAGCCTC_GGGTGTAT_26243	neutro	8.88614170665763	4.61316924570934
CATTCGGG_TTCACATA_26246	undiff	-9.05832202320077	-2.90115828038319
GACACAAA_GTCATATT_26247	undiff	-7.21164519672372	-2.17675585270985
TAGATCAA_GTCTCTCT_26248	neutro	12.3892544996264	1.75779252528088
GATGGTTA_CGCTCTCA_26249	undiff	-5.38944632892586	-5.0841073465453
GATGCAGA_GTCCAAAG_26252	undiff	-4.73063857440926	-8.45661301137073
ACGCTTAA_TCGACACC_26253	neutro	10.3801564466479	4.13229494570629
ACCAGTTT_TTTGGGAG_26256	undiff	-7.08387000446297	11.0890174436464
CCTTTACA_GCTTTCCA_26257	neutro_trans	-0.62161202316262	-8.27974934102161
CTTTATCC_GTTGTCAT_26258	undiff	-10.6428538072584	2.71152406214611
CCACCTCT_AAATCGTT_26259	undiff	-10.0936604249952	-2.89070648671253
GTCAGACC_GATGTATT_26260	undiff	-10.3365202653883	8.09358840464489
TACCTAAG_TGAGGTCT_26262	undiff	-9.2749291170118	10.2685094404115
CTCTATAG_TTAGTCCG_26264	neutro	10.2053126585009	5.18837934016125
GATGTGGC_GTGGATGG_26267	undiff	-3.71163184528329	-3.79219860554798
GGAGTAAG_GGAGAAGC_26269	undiff	-7.76915366535165	-1.2139273357497
CGAAACTC_ATGAAGCA_26270	neutro_trans	6.43135779018424	-1.30510146142109
TACCTAAG_TAAATAGG_26271	neutro_trans	2.02226810569785	-6.40086550236805
GCGGTAAC_TTCACATA_26272	undiff	-9.7718020189283	-4.19726175786121
GGAACGAA_AGACACCA_26273	undiff	-9.3640347230909	8.53559642313854
GGCGACAA_GTCGTCGT_26274	neutro	13.5142077695849	2.37190013407604
ATCCTAGT_AATCGGGT_26275	undiff	-7.30462367420174	11.5259690809144
AAGTATTG_CAATTAGT_26277	undiff	-4.79887635593392	-7.13622135640247
GGTTGAGA_CGAGATGT_26278	neutro	9.7101315748217	-1.68141288281544
ACATGGAC_GGGCCAAT_26279	undiff	-11.4203329790113	0.938586943139
AGTCCGTG_CTGCGTTG_26280	undiff	-5.05939919834115	0.2307141798629
GATACGCA_TTATAGCC_26281	undiff	-9.84856517200448	1.56698971270458
CGGACTAA_AATTCCCA_26282	neutro	11.5007247220995	-0.0253143680201342
ATTGAAGT_AGATGGCT_26284	neutro	9.83252518291496	6.58905702113049
GTATTGAC_CATTTGTT_26287	undiff	-6.2434201944349	-1.67566866398914
CTTAGTGT_CATCGCAG_26288	undiff	-5.00890309696175	-8.21414131642445
AATCGAAG_TGCTCCGT_26289	undiff	-6.77168376331307	-5.18702883244617
CTTCTACG_ATTCGACG_26294	neutro	8.87655346508048	4.3719656991853
TCTATTCC_CGACGTCA_26296	undiff	-11.1599293458936	9.84977679728405
CTCCTCCA_TTGATTCT_26297	undiff	-8.21804816608407	-3.80709356785877
AACGTTAC_TACAAACT_26299	neutro_trans	-0.848311613845603	-8.17880291463001
TAAACCGA_GTCAATAC_26301	neutro_trans	5.56407587642692	-5.47183317662342
GTAAGCCG_GTGGATGG_26302	neutro	10.6851338636401	-1.59385079861744
GATACGCA_TTTATCAC_26304	undiff_trans	0.748104636025651	-3.01435322285755
CTCTATAG_GGCGTTAG_26305	neutro	9.50121014232658	6.6227722692384
AGTTTGTA_TATTGCCT_26306	undiff	-10.0602007616041	-4.34823364735706
GAAATACG_GTTGTCAT_26307	neutro_trans	5.06130449886344	-5.04969877720936
ATGACTTG_CAGGTGTC_26308	undiff	-6.33303792362191	1.32904135464565
AAACGATC_CGAACGTA_26309	undiff	-5.18247039203622	-0.285926170359688
ACCCGATT_AGGCAGTT_26310	undiff	-10.1225748765943	-2.87606234074696
GGCAAGGT_TGCTCCGT_26311	undiff_trans	0.981101487231477	-2.77001876355274
AGCTCCAC_ATACCCAG_26312	undiff	-9.33444220905282	8.31362681864636
AAACACGG_AAGCGTAC_26313	undiff	-11.0533123720167	3.33300190447704
TCCCTGGA_GTGGATGG_26314	undiff	-5.23192031269051	-1.64904994488819
GCGTATTC_CTGTTCTT_26315	neutro	13.4344004880907	2.38065701006786
GCGTATTC_TAACTACT_26316	undiff	-8.68966777210213	10.8240857648744
TAGCCACA_AAATCGTT_26318	undiff	-7.56997020130135	1.43058043002026
ATCCCACC_TCGAAGCT_26320	undiff	-7.70275218372323	-1.25573939801319
CTGCGATG_CAATTAGT_26321	neutro_trans	4.3012484800341	-4.06730646611317
GAATCCCA_TTGATTCT_26323	undiff	-10.0068016756056	9.20291572092907
CAGTTTAA_CAACAAAT_26328	neutro	8.76554768199943	8.9808307218446
AGTAGTTA_AGATGGCT_26331	undiff	-10.4974518526075	2.10463767527477
TGGGAATT_ACCTTGCC_26332	undiff	-2.57425100688912	-6.55818314076527
ACCCGATT_GGTCCCTT_26333	undiff	-11.1342983949659	4.76569610117809
AGTAGTTA_ATTCCTTG_26334	neutro	12.1695613157275	1.35011076210873
AGTTGAAC_GATGTATT_26335	neutro	9.71381943340324	5.83512931345837
ACGGGTTA_GGCCCTTA_26336	neutro	12.9946927320483	2.88431101321117
CTGAGCGT_AACCCTTG_26337	neutro	8.99786751384757	4.50150685786144
AGAGAGAC_GCTCTAGT_26338	neutro	10.5211371671679	9.05861239909069
AGGTAAGC_GCACCTCT_26339	undiff	-5.17574460391976	0.103432052124901
TCCGACAC_GCAGCATG_26340	undiff	-7.70915324573495	-0.387087292681771
AGTCACAA_CGCTAATA_26341	undiff	-7.15788848285653	10.9117150831117
TAGTCTCT_ACGAAACG_26342	neutro	11.8891915571215	2.54208331583874
AAAGTCAT_TGGCCTGT_26343	neutro	10.9585227262499	7.99548440455334
ACGCTTAA_CATCTCCC_26344	neutro_trans	4.93329565639518	-6.67957252980335
ACATGGAC_CTTACTCC_26349	neutro	10.5505837690356	8.93165641306774
GGACTGGA_AGGAAGAC_26350	undiff	-2.73091180210091	-3.56848043919666
CAATCTAG_CACAAGGC_26351	undiff	-9.49100596790291	-2.34879202366932
AAACCGCC_AGAAGTTA_26355	neutro	14.0641612302782	2.62667136668102
TCCAGAAG_TGGTATGA_26357	neutro	7.17578690166496	1.03342371462719
CTCCCAAA_ACATCTAT_26358	undiff	-8.68287951831795	-4.70594973088367
TGCGACTA_AGAGACTA_26359	neutro	10.0893744718554	7.2382598447694
CGAGGCTA_TCCCTGAT_26360	undiff	-8.58879954700448	-4.64878077031239
ATAACAGG_TTGATTCT_26361	undiff	-5.47686440830209	-6.27141327382191
ATTACCTT_TAACCATC_26362	neutro_trans	3.83551614398979	-7.44589323521717
CTGAAGGG_TCACGTTT_26363	neutro_trans	1.95360891933463	-4.89091152669056
CTAACGCC_AAAGCCTA_26365	neutro	10.2275065671923	-2.03807682515247
TCATAGCT_AGCGTAGG_26366	undiff_trans	2.79232947940849	-2.89744324208363
GTCCGTCA_CGGACAAC_26371	neutro_trans	7.66833727474235	-3.974363751422
GGGATTAC_TCGACACC_26372	undiff	-9.52181727771737	-2.47465843678577
CAGATGGG_GGTGACAC_26373	undiff	-5.47226722125985	-0.0131004524336626
AAACAAAC_ATGAAGCA_26375	undiff	-5.35236604099252	-0.0193505060778429
CGACATTT_CATCGCAG_26378	neutro_trans	5.05845444316886	-4.2716540765868
GGGAGATG_AGTTTAGA_26379	neutro	13.9345855009081	2.51357441424267
ATCCTAGT_ATATGCAT_26380	neutro	9.34764282817863	10.0097251462831
TGCTGACG_CATCTCCC_26382	undiff	-10.0773430574415	-2.00643581868275
ACGTAAAC_AAATCGTT_26386	undiff	-8.15759189014413	11.2663703489198
ACGTAAAC_TAGAAATG_26389	neutro	8.72226564998649	9.31445079325573
GTCTTCCT_TAGCTTAT_26390	neutro	9.01442329998039	5.15649514674084
CTAGACTA_AAACAGGG_26393	undiff	-8.04361064319588	10.9100328016175
CGTGTACA_GAGCGGTA_26396	undiff	-10.062156747627	10.3770785856141
GTGATAAA_GTCCATGT_26398	undiff_trans	0.369288254928811	-3.57486671925648
GCCTGGTA_AGCGAAGT_26400	neutro	10.5785998594286	8.87716155527966
CCTTTGTC_CGTATTTC_26401	undiff	-4.65952498798348	-5.78383965016468
ATAACAGG_GTCAAAGA_26403	undiff	-7.3164501893995	1.30376266716854
TGTTATCA_TTTAACAG_26404	neutro	10.2753772031786	1.20180951832668
CTAGCACG_CGTATCGG_26406	undiff	-5.42848641757943	0.757811211337013
TAGTAGCC_ACTTCAAT_26407	undiff	-9.1335192430494	-1.45526749611958
TCATAGCT_GAATTCGT_26410	undiff	-3.66857869510628	-3.39138931752308
ACCCGATT_TCCAGGGA_26411	undiff	-5.86417252902962	0.664732478846473
GCAAACTG_GCGTTGCT_26412	undiff	-10.9712420213697	7.21339087962048
TACTGAAT_CATTTGTT_26413	undiff	-4.62958485965707	-3.22574657918079
AAACGTGA_TCATCCTT_26419	neutro	9.14550488109611	-0.328195877085762
AGGGTAAA_TAAATAGG_26420	undiff	-9.78264338855721	1.33947932003872
TGGAAAGC_ATTCGACG_26421	undiff	-10.6321001756666	7.42114596842663
TGCTGACG_GTGTAACC_26422	undiff	-7.4418221223829	-0.358565933714943
TCGCAATC_TTCCGCTC_26424	undiff	-9.76856906299569	9.1679997968568
TGGACGGA_CGGGTAGT_26429	neutro	10.0204276334765	-2.01788801671131
AGGTATAT_GGGAAATC_26430	neutro_trans	8.70612042064689	-3.24268407345875
GGCCCAAT_TCTAGCAG_26433	neutro	10.4832381498339	0.674523763646049
CTAGTAGG_GAATTCGT_26434	neutro	10.4787463438036	0.801980309475822
CAATCTAG_CGGAATTT_26436	undiff	-10.6782913911817	7.93956237315075
GGTTACAC_GATGTATT_26438	undiff	-5.06052596454598	-8.21534676076038
CTAGTAGG_CCCAAGCA_26441	neutro_trans	3.07704107875846	-7.06115669728382
GACACAAA_ACGGTAGC_26442	neutro_trans	0.687985171032174	-7.22750944615467
GCTATGGG_GTAACGTT_26443	undiff	-8.17906863574959	-3.62958902836903
ACTGCTGG_CCTATTCA_26448	undiff	-11.0652695405958	7.43938689707653
AGGCCGAA_TGGCTACC_26450	undiff	-6.92743403797127	12.4893861341371
AGAAAGTG_AGCTACGG_26452	undiff	-4.96930415515877	0.187997885335846
TCCAGAAG_ACCCATAT_26455	neutro_trans	5.39192860240958	-4.23426575184925
AACGATTT_TTGAGGGT_26459	neutro	9.14080708141349	-0.304024524699288
GTCCGTCA_CATACATT_26460	undiff	-11.6313877809522	4.60693221568005
ACCTGAAG_TCTGTGGT_26462	neutro	9.25347225780509	8.4541612195863
TGCCGGTA_TGTGTCCT_26463	neutro_trans	2.63235859985374	-9.05904144765003
TGTTATCA_CGGGCTTT_26465	neutro_trans	4.75152890796684	-6.45280403615101
CTCTATAG_CTCTTGAC_26466	neutro_trans	0.0577302467348412	-7.14154142857655
GACACAAA_GGTTTCTC_26467	undiff	-8.55095584278084	11.0328937101258
AACGTTAC_CTGCGTTG_26468	undiff	-8.09515292530038	1.46509211539165
ACGTAAAC_CATCGCAG_26470	neutro	12.4496564161303	0.294180535067482
ATGCATAT_GATGTATT_26471	neutro	11.9715966474535	0.2284649985923
ATCCCACC_CCAGCAGT_26475	neutro_trans	3.97562210674308	-8.0990614366637
GCTCGTAG_CGCCTTGA_26477	undiff	-8.57150943164803	10.2771821546449
ACAGATAA_GCTTTCCA_26478	undiff	-8.2125569093702	10.8094592618837
GTTACTAG_GATGTATT_26479	undiff	-2.21008045558907	-6.21225399495228
TACGCGAG_GGGAGGTA_26480	neutro	10.6188487302782	3.65061574458019
ATCCTAGT_TTTAACAG_26482	neutro	9.50251667614005	9.40454440592663
ATGGTCTG_GTCCAAAG_26483	undiff	-10.7410259950636	7.63904624461071
AGGGACTG_TCGTCATG_26484	undiff	-3.52771575336434	-8.463772244464
AGTAATGG_TTCCGAGT_26485	undiff	-4.58264834766366	-7.98433441640003
TGCTTGGG_GACGATGG_26486	neutro	7.70947592372916	1.24364905833141
AGAAGCTT_AAACGCCT_26487	undiff	-7.80194766406991	-0.135405547629433
ACGGAGCA_TTAGGACC_26488	undiff	-10.8356009233473	8.53465610026257
ACGGGTTA_TGATGCCC_26489	neutro	8.48485844249748	7.63940148829357
AGAGGTGC_TTGTTTAC_26491	neutro	9.20733349437736	9.57930236338512
TAGATCAA_ATCAAGTG_26493	undiff	-9.47192771320321	-2.55484528065784
AGCCATCT_GTTTACGT_26495	neutro	9.31292717571281	9.94293742655651
CGTGTGTT_TGTTTGAG_26500	undiff	-9.91108043079354	9.14130168436901
ATACACCC_TGACCCTC_26501	undiff	-5.39025075321175	0.521696806241436
GGTAGCCA_TTCCGAGT_26502	neutro_trans	6.31368010158561	-1.47496945382221
GAGGGTCA_GGCATGCT_26505	neutro	7.02900354976676	1.68921940802471
AATGGCGT_GGCGGTTT_26508	neutro_trans	1.0956816118481	-9.77288097859486
GCCTGGTA_ACGAAACG_26510	undiff	-8.36836631183602	10.5536094236268
TCCCTGGA_CTACGAGC_26511	undiff_trans	0.962788548720105	-2.52097482205494
TAGTCTCT_GCAACCTG_26512	undiff	-6.69632680301644	1.43610971449749
GATACGCA_TTGGATCG_26515	neutro	9.74425213451408	3.31226783274548
ACGAATTC_ATGGGCAC_26518	undiff	-9.18150718097665	-1.92919392109974
GCACTCAG_TCCAGTCC_26520	undiff	-4.23182875995614	-8.34566349507435
CCCGTAAG_TGCCATCG_26528	neutro	8.91703312511466	8.41313605784313
CGAAACTC_CTCGATGC_26530	undiff	-8.04949004535653	-4.13495916844471
GGAAGTCC_GATGTATT_26534	neutro	9.71875088329337	0.891402684439583
AGACGAGG_AGCACCAC_26535	neutro	7.19462530727409	-1.41889698029621
ATAACAGG_AACAATCC_26537	neutro	8.16699068660758	2.84152012347118
GCGGTAAC_CTTCTGGA_26539	neutro	13.2470578443529	1.46652298449413
GGAAGTCC_AGCGCGAT_26542	undiff	-6.91731364612557	1.53411703585522
TGGTGTCT_CCCGAATG_26545	neutro	12.0990351926806	2.31733327387707
TGAATCCT_GTCCGTAC_26546	undiff	-2.37767751102425	-6.38850063801868
GATTAAAG_CAAGTCAT_26548	neutro	9.9501103651049	1.34617310046093
CTGTTAAA_TAAGACGG_26550	neutro	10.2245530378344	4.39179282664196
TATTAGCG_AGGTTGTG_26551	undiff_trans	1.35585432167075	-1.1369546127425
GAATGCGC_TGTGTCCT_26552	undiff	-5.19030339603402	-7.88509125233753
CGTACCGA_TCTGCATC_26554	neutro	6.92508499736808	-1.13506168843372
AGTTTGTA_ATATAGGA_26555	undiff	-2.47161896114327	-2.95416779042347
TGTTATCA_CGCTAATA_26561	neutro	10.9671744596484	7.81261067866222
GATGCAGA_CGTGGATA_26563	undiff	-6.70382840518929	-5.94916195393665
GAGCGGAA_CCTACTAG_26564	neutro_trans	3.80797808284782	-8.34931511403187
GCCAAAGC_TGCAAGGG_26565	neutro	10.6975936185839	-1.64270753384693
CGTGGGAT_AATGAATG_26566	neutro	10.4849929105761	-1.369902439128
GTTCTGCT_ATGCGGAT_26567	neutro_trans	2.71852951164268	-3.25585765362843
CCGTAGCT_GCCTCTTT_26570	undiff	-7.29498202686288	11.1427007245912
AAGAAGGT_AGGATTCA_26571	undiff	-9.04357917194344	-4.89646477223499
AGCAACGC_TAACCATC_26572	neutro	10.9918984663012	7.69142919062511
CTGTTAAA_CACAGTTT_26574	undiff	-7.59537131671883	-1.74495501042469
TCCCTGGA_GTTTACGT_26575	undiff	-11.1708508241651	2.86765079974071
CTTTATCC_AACCTGAC_26577	undiff	-10.0654717195509	9.34919028757946
AACGTTAC_GAATTCGT_26578	neutro_trans	2.59865718002342	-3.2918447923766
GTTGTCCG_TTTATCAC_26579	neutro_trans	6.33309023494743	-1.47707361699207
ACGCTTAA_CAGACCAT_26581	neutro	11.6152838956835	-0.634262628565865
CAGGTTGC_AGAGGTGG_26582	neutro	10.3892983686449	7.16031890391247
TGAATCCT_ACGCCATT_26583	neutro	7.32375662441276	-0.435343511115151
GACACAAA_CTACCGTT_26584	neutro_trans	4.50219147319816	-6.69530052662952
GGAGTAAG_CCCTAACC_26585	undiff	-7.14739806537606	10.9137073087587
TGGGAATT_CGAACGTA_26586	undiff	-9.93099410419442	-2.84362668515308
CGATGGCA_AGCGCCTT_26589	neutro	10.7335681211474	1.0490708279504
CGACATTT_ACCTTCTT_26592	undiff_trans	1.33013432140373	-1.97362441540821
GAGGGTCA_GGAATAGA_26595	neutro	11.0394953977587	7.1232319402589
TGACGTCG_GAAAGACC_26597	undiff	-9.45789344196297	-2.85295481206043
ACAAAGAT_TGGTTTCT_26598	undiff_trans	1.47234808321021	-9.58716053486927
AAGTGAGA_TGCAAGGG_26599	undiff	-3.13507277851083	-8.25674480916126
TACCCTGC_TTGCATAT_26600	neutro_trans	4.00666849727653	-7.41843266011341
AACGTTAC_AGGCAACG_26601	neutro	13.099856306267	1.78799896716015
AGGCGTTT_GCGTTGCT_26603	undiff	-10.7945280778883	2.16328828810589
CCGACTTT_TGTAAAGG_26604	neutro	10.3330144178393	8.60275702952282
AAACAAAC_AGCGTAGG_26605	undiff	-6.75830895786263	12.2865491437806
CTGTTTCC_AGCACCAC_26606	undiff	-4.63052804355599	-6.75173563481434
CTGAGCGT_CGAATAAT_26608	undiff_trans	0.37257378215812	-9.86513275624378
GTCCGTCA_AAGTAATC_26609	undiff	-5.05861956958749	0.343982786227627
TGGTGTCT_CCCGACTT_26610	undiff	-11.2737389314649	4.30127983569042
AGGGACTG_GAACGATT_26612	neutro_trans	8.68216221447013	-3.3492109251128
AATCCGGC_GAACGATT_26613	neutro	10.7913493406298	8.43883376597302
GGTTAGGG_GATTGCGA_26616	undiff	-7.1451626527784	10.7825179624452
CAGACTCG_CTCCGCAT_26618	neutro	9.99370663280509	0.207866229404373
TCAAATGG_GAAGGCTT_26621	neutro	9.96868603343986	-0.733092374812203
GTATTGAC_CCTGACAC_26622	undiff_trans	1.35355471487068	-2.03812736989124
CAGTTTAA_GAGGCTGA_26623	undiff	-8.98648173694588	10.6660285520448
GGGTCATT_CACAAGGC_26624	neutro_trans	-0.677697252082603	-8.36717171193226
GCTAAGTT_CCCTTGGT_26625	neutro_trans	4.4647359144213	-5.42457766057117
GATGGTTA_GCCTCTTT_26626	undiff	-7.19854075794198	-2.5961591673003
TGAATCCT_TAAGACGG_26627	undiff	-2.58893473033883	-2.9786955785857
CATTCGGG_GCAAGGAC_26629	neutro_trans	0.273946095657571	-8.33572144032581
GAGCGGAA_TAGTGTTT_26630	neutro	9.03944199199699	8.95536380289929
GATTAAAG_TCTGCATC_26631	neutro	8.80616705532096	7.76910071848766
TCCAGAAG_GGTGGGAT_26632	undiff	-8.13587672595956	11.3421550321473
ACTTCGCT_AAATCAGA_26633	undiff	-10.7945986497877	9.4621310758485
GTGTCACC_CTAGATTG_26634	undiff_trans	1.31504361743949	-1.28484196187122
AGAATCAA_GTCTCTCT_26635	undiff	-11.669596742439	4.08549504755871
TGAATAGG_GATTAGAC_26637	undiff	-4.09574944858529	-3.22623199940784
GGAACGAA_CATTTGTT_26639	neutro	10.1219691526415	4.31592660426037
TGGACGGA_CTCGATGC_26643	neutro	9.68825047130607	0.15043073176281
CTGTGACC_TTGAGGGT_26645	neutro	9.65620319957755	6.66050343989269
AAACTGTG_ATGTTGGC_26646	neutro_trans	3.30359833354972	-8.51817459584339
CCGGAAAT_AAACTCGA_26647	undiff	-11.0668326128004	2.1659554767503
AAAGTCAT_TAACCATC_26648	neutro	12.7357873212817	0.412713265101103
CTGAGCGT_TGACCAGT_26649	neutro_trans	4.33048217411063	-7.91430420399769
CTAGCACG_CGTAGAAG_26650	undiff	-8.57913119678475	0.191157810677452
ACTAATTG_ATGACCGA_26651	neutro	7.78175680751823	0.404096979935331
AGACGAGG_TTTATCAC_26652	undiff	-10.112506936836	-4.32244009495838
GTATTGAC_CCCTAACC_26653	undiff	-6.26612288837411	-1.88807410718067
AGCTTCGA_TGCTCCGT_26654	neutro	9.35324661846183	5.12577348231213
TAGCCACA_CTCGCGTA_26655	neutro	9.20422737712882	4.73955493449108
TACCTCCC_AAGCTTCT_26657	undiff	-11.6599980104444	4.10195904253857
CATGACGA_TCATATGG_26659	neutro	9.93948738689445	-1.35362727166279
CGTACCGA_CGGCACAT_26660	neutro	9.85289948101066	1.67681925772564
AGTTGCGG_CGTATTTC_26662	undiff	-9.402922700691	8.23401170252697
GTGAACTC_GTTACGAT_26668	undiff	-7.74882705097176	-0.343608624945717
CATGCTGC_CGGGTAGT_26669	undiff	-9.91224963550545	-3.20472235203846
TGAATCCT_GGGAAATC_26670	neutro_trans	-0.515388559150474	-8.01659340382679
GGGTCTAG_CGAATAAT_26671	undiff	-6.35141665821053	-4.85095686436756
GGCGACAA_TTTGTGTC_26673	undiff	-8.8633251893995	-3.35054511548145
TAAGGGCC_TTGAGGGT_26675	undiff	-9.9136591661451	-4.41509670735462
TCATTTCA_AGGCAACG_26676	undiff	-10.1812010515211	10.355862193097
CTGAAGGG_GTTCTGTT_26677	neutro_trans	2.00466470832847	-9.25897736073597
CCGACTTT_TGTAGTTT_26680	undiff	-4.48394782428719	-5.23111052037342
TGGGAATT_CTCGATGC_26681	undiff	-10.8528223741529	3.42595439432995
AGCTCCAC_GCACCTCT_26685	undiff	-8.28207690601327	10.8866782712831
GAGCGGAA_CTCCGCAT_26687	undiff	-2.12187702541329	-2.52219814778431
CTGCTAGA_GTCCAAAG_26689	undiff	-6.74613911991097	12.0011725950135
TCCTATAT_GGCGTTAG_26690	undiff	-4.85166270618417	-7.63802570820911
CACAAGTA_TGGGATTC_26692	undiff_trans	0.388528753471597	-3.56787914754017
GCACTCAG_ACTGCCGT_26694	neutro_trans	-0.106543849754111	-7.77619499684437
GGGAGATG_TACCGGCA_26696	undiff_trans	1.51289432163261	-7.20197577000721
TCTATTCC_GGGTTGGT_26697	undiff	-10.1598892915723	1.62738197325603
ACTGCTGG_AAACTGGT_26698	undiff	-6.19853169803597	1.0931187796487
TCATACCA_GGCCCTTA_26701	neutro	10.4534701597216	7.85073619364635
CGAACCGA_CAGATTAC_26702	undiff	-3.22672707920052	-3.86851686955555
GTAATCTG_ACCCATAT_26703	undiff	-8.44870669727303	-3.3055896234618
TGAGAGCG_ATCAAGTG_26704	neutro	8.93937485332511	-1.84283751965626
CCGACTTT_GAACGATT_26707	neutro	10.1137074720385	-2.04349488736256
AAAGAGGC_ACGCAGAG_26709	neutro	11.1348723661425	2.84076672076122
AAACGATC_TGCAAGGG_26711	undiff	-10.9555578935621	8.65821319102184
GTTGTCCG_CATACATT_26712	neutro	10.1193923246386	7.93947272776501
ATTCTGAG_CGTGGATA_26715	undiff	-4.90016133670785	-6.51986021519764
GTAATCTG_CCACATTA_26716	neutro_trans	5.03868811244987	-4.37064499379261
GATTTCCC_TAAGACGG_26721	neutro	13.5624121915819	1.68088429449932
TACCTCCC_CGGACAAC_26722	neutro	9.76685040111564	5.3923011350526
TAGGCTTT_CAATACTT_26724	neutro	10.2329425107958	7.52630429743664
TCTATTCC_GAATTCGT_26725	undiff	-2.403002570915	-6.75821489812
ATATGCAA_CCGTGTTT_26726	undiff	-8.88825328235604	-3.68699783803089
GTGCCCAT_TCTCAACC_26727	undiff	-8.35809810047127	-4.55585522175892
CCGAGATC_TAACCCGT_26728	undiff	-4.99899680500008	-8.46400589467152
ATCCCACC_TAAATAGG_26730	neutro	13.5459536802294	1.59200864313976
GCTTCTCC_CGTACCTA_26731	neutro	10.0425442945483	-1.18487901211842
AGCACGTA_GCAGGGTA_26733	neutro	9.07778542156242	8.36948781489269
CCTTTGTC_AGATGGCT_26735	undiff	-11.1068058717725	1.68121831892864
GGTTGAGA_GATTTACC_26736	undiff	-5.30734832172372	0.108068786848945
AGAGGTGC_TGTAGTTT_26737	neutro	12.4218520414355	0.389590829898281
AAACTGTG_TTGGCGTT_26742	neutro_trans	0.322732616615517	-4.8752541017638
AAACGTGA_GGCATGCT_26743	neutro_trans	0.196629036617501	-7.85987133504017
TATGTGAA_TTCGCTGG_26744	neutro_trans	2.59374551887534	-4.59364790440662
GTAATCTG_CACAACAG_26745	neutro	8.6136321317675	9.33381419657604
GTGGTGCT_CTTCTGGA_26747	undiff	-11.6564579713819	3.63775091647045
AATGGCGT_CCCAAGCA_26749	neutro	10.3923148405077	-1.46170432091816
AACAGAAC_TGATAACA_26750	undiff	-5.56146438007333	-5.53172010899647
CATTCATT_TTCGGCCT_26751	undiff_trans	3.01779501552604	-2.80220789433582
GTATACGT_AAATGTCG_26752	neutro	9.5492781888964	-0.392931706915932
ATCCCACC_CTGGTGCA_26753	undiff_trans	2.05267660732292	-2.49593920231922
AGGTTCCC_TTGCATAT_26754	undiff	-10.8951798189161	3.70342975138561
TCCAGAAG_TTTATCAC_26755	undiff	-8.87390906696297	10.754510455121
GGTTACAC_AACCCTTG_26756	neutro_trans	0.937717698914035	-4.94748539448841
TATCCACG_GCTTTCCA_26757	undiff	-5.75049359683968	-1.23181623936756
ACCAGTTT_AGAGACTA_26758	undiff_trans	1.53004251832984	-9.38617462636097
CCGTAGCT_TGATAACA_26759	undiff	-10.8023768175123	3.46660976885693
AGTAGTTA_ACTAGGAT_26760	undiff	-11.3929205644605	3.77703075884716
AATACATC_AAACGCCT_26763	neutro	10.4403275739672	3.93012648104565
GGCTTTGC_GCCGGATT_26764	undiff	-9.67971045856454	9.08016162394421
CATGACGA_CCGCTGTT_26766	neutro	9.4173430692675	9.91641097544567
TAGCCACA_GAAGCACT_26769	undiff	-6.24278838520028	-3.67878813267811
GGCTTTGC_ATATAGGA_26770	neutro	10.5042161237719	0.848790966261787
TCCCTGGA_TCACGTTT_26774	neutro	11.4703492414477	3.9939184713258
GTATTGAC_ACCACGCT_26775	neutro	10.7700328123095	4.39625292300121
TCAGCCTC_CGATTGAT_26776	neutro	7.30832188243888	1.34429811715023
GCATCACT_ATACTCTT_26777	neutro	10.6496857892992	-1.00365693093403
GTCCACTA_CGGCACAT_26778	undiff	-10.1872492540357	-3.41899389744862
GTCCGTCA_AAACTGGT_26783	neutro	11.8301114332201	-0.404874928008156
CATGCTGC_CCGCTGTT_26784	undiff	-8.81292540912606	9.87333827494518
TCCCTGGA_ATGGGCAC_26785	undiff	-9.78653437976815	8.69745784281628
TACCGCTC_GGTGACAC_26786	neutro	8.87273686046623	9.33803325175182
TAGCGGAT_AGATGGCT_26787	undiff	-11.0398360002515	3.69100671290295
GTCCTTGC_CGTGGATA_26791	neutro	8.87378065700553	-2.7772795629607
TATCTGTC_CCCTAACC_26792	undiff	-10.9785643327711	-0.0211471986876299
AAGTCGGG_TTGATCTA_26794	neutro	10.27475445385	0.518575124730034
GCTCGTAG_TCACGTTT_26795	neutro_trans	7.95991604442619	-2.70114368916615
TCCTATAT_GTTTGTTT_26796	undiff	-9.039321969795	-1.75099606038197
ATCGTAAC_GCGTTGCT_26797	neutro	10.5132302534106	8.24455123423473
CTGCTAGA_AAGTAATC_26799	undiff	-8.92803580646493	-1.03703886986836
GGTTACAC_AGAGACTA_26800	undiff	-10.4045611131666	8.98738246439831
AGCGTGGT_CAATTAGT_26801	undiff	-11.0121784914014	8.01234107493298
ATAAGCTA_TCCGTCCA_26802	neutro	11.8820132505419	2.54799061297314
ATTTGTTG_GTTTACGT_26803	neutro_trans	5.17072432155631	-4.27866310597523
CCCGTTCT_TTAAGCGT_26805	neutro_trans	5.54233782405875	-5.41453976155384
GCTCGTAG_TTCGGCCT_26809	undiff	-2.66175491695382	-3.5145215463744
TGGCTAGT_TGACCAGT_26810	neutro_trans	1.67173974628471	-6.21906084538563
CGGTGAGT_ATCCGCTA_26812	undiff	-3.08164007549264	-3.06134910107716
ATCCTAGT_CACAACAG_26813	neutro	7.67232601757072	1.52810304640667
AACGTTAC_GGGTTGGT_26814	undiff	-4.44917733554818	-8.8468813371764
CATTCATT_GGGAAATC_26816	neutro	9.95843021984123	6.96624331950085
CTTTGGAC_AGCGCCTT_26821	neutro_trans	3.69702355976127	-7.51976007939442
CCTATTTA_ATCTTTGT_26823	neutro	12.9596146833422	0.814123116721077
TCTTTGAC_GCCACATC_26826	neutro	11.0982674848559	7.38450341700451
TATCTGTC_CATACATT_26830	neutro_trans	3.01414268131278	-6.84183401585682
AAACTGTG_CCGCTGTT_26831	neutro	8.78295986766837	-2.01543111325367
ATCCGCAT_GGGTGTAT_26833	undiff	-6.25537354831673	-1.9834083986388
AGCCATCT_ATATAGGA_26836	neutro_trans	6.38272326107047	-1.32178480149372
AATCGTTC_GAAGGCTT_26837	neutro	9.09067528362296	4.77054839609997
ATGACAAC_ATGGAAAT_26838	undiff	-6.70263059024789	12.0148797559632
GGCACTTC_ACGCTCAG_26840	neutro_trans	8.00216524715446	-3.15579742909534
TAGCGGAT_GGGAGGTA_26842	neutro_trans	1.17863117570899	-9.22491878987415
TAGGCTTT_TGCTCCGT_26850	neutro	10.9916276227953	-0.613368101130562
CCAGCGAA_ACTGCCGT_26851	undiff	-5.21170432453133	-5.89407391072376
CTTAGTGT_AGAGACTA_26853	undiff	-5.61739642505624	-7.99703735829456
GTCAAGAG_GACGATGG_26855	neutro	11.9525307905199	0.21694221376316
CCTATTTA_TTCCGAGT_26856	neutro	9.31239979381584	-0.161807067404824
GAATGCGC_CTAGATTG_26857	undiff	-10.673879693794	8.17619662760632
AACGCCAA_CAACGTGG_26858	neutro	9.81457512493156	8.39788203715221
TGGTGTCT_TGAGGTCT_26859	neutro	10.2339333784106	6.99531322001354
CTGTTTCC_TCATGAGG_26861	neutro_trans	3.39344875926994	-8.67773479939564
CTGCTAGA_GAAGCACT_26863	undiff	-9.50275046710946	0.939383141983909
TGGTGTCT_CCTATTCA_26865	undiff	-5.32238776569344	0.632997431148453
CTGTGACC_CTACCGTT_26866	undiff	-11.4925556886671	1.7500265169038
CTCTATAG_GTTTGTTT_26867	undiff	-11.022117685127	7.12495475291149
CCAGCGAA_CCCTTGGT_26869	undiff	-11.2835264909742	1.28144054888622
GGCAAGGT_TGTAAAGG_26870	neutro	9.06747715587638	-2.7274543714629
CGTGGGAT_CAACGTGG_26871	undiff	-10.7622862565992	7.68622689722912
GGCGACAA_AATGTTTG_26872	neutro	11.5206298124316	-0.16727209807499
GAAAGACA_AACCCTTG_26874	neutro_trans	0.790806953263505	-4.8933147859679
GGGAGATG_TAACCCGT_26875	neutro	13.5047177564623	2.02938967226879
GACACCTG_CTGTCTGG_26876	neutro	10.117169309807	-0.17843068362339
TACCGCTC_TGATGCCC_26878	neutro	9.95750515575431	6.66535239695446
ACAGGCCA_AGCTACGG_26880	neutro_trans	1.40473704452537	-1.02851373673542
GAAAGACA_CCAGCAGT_26881	neutro_trans	1.25868510122321	-9.52291340352161
TAATCCAT_GCAGGGTA_26882	undiff	-6.74702079181649	-5.97883791447742
GAGGAGTG_GGCATGCT_26888	neutro	10.3522605192187	7.64119534968273
ACGTAAAC_GTGGATGG_26889	neutro	9.71871845836662	-1.56576175213917
GTGATAAA_TCCCTGAT_26890	neutro	13.0174216520312	2.9581358957185
TCCGACAC_GACAACTT_26891	neutro	11.2667979490282	-0.31031579495533
CTGAAGGG_GAGTTTCG_26892	undiff	-4.80202586536385	-6.3788752031432
GTGCCCAT_TACAGCCG_26893	neutro_trans	2.47243766899131	-7.61858887196644
TCAAGGCG_AGCGCCTT_26894	neutro_trans	0.702867765379174	-9.85910648823841
CTGCTAGA_GAGCGGTA_26895	neutro_trans	3.32392661685966	-4.45260805607899
GCTATGGG_AAGCGTAC_26896	neutro	13.5044850599291	2.39138155459301
GTAAACAA_GGTCTGAC_26899	undiff	-4.56308371906258	-8.92307610035999
CTTTATCC_ATTCAGTA_26900	neutro_trans	0.28061502094291	-5.59214252949818
TGCTGACG_CCCTTCAG_26901	neutro	8.71809523220085	-2.65727514744862
GATTGGGA_ATGCATGG_26902	undiff	-8.27819354419686	11.106148295392
CAAGGTAC_TGCTCCGT_26904	undiff	-8.1048441637037	1.62302022456066
GTCTGGAA_GGGTGTAT_26905	neutro_trans	2.74213950748466	-8.99883408070667
CATTCGGG_AAAGTCGG_26906	neutro	8.5208358060839	7.81360393046276
AATGGCGT_CGACGTCA_26907	undiff	-10.9999848115919	0.361811284263296
AAGGCGCT_AATGTTTG_26908	undiff	-8.57211501483895	-2.72179836751087
ATAGATGT_CGATTGAT_26911	undiff	-10.9142609346388	1.35063838242428
TAGGTACG_TTCGCTGG_26912	undiff	-4.96391160373666	0.365526572157306
AGGTAAGC_GTTTACGT_26913	undiff	-3.78351313953377	-3.96078819752796
GATTACTT_CTTCAGGT_26914	undiff	-8.07362849597909	1.55445425986187
TCATTTCA_ACGTATAC_26915	undiff	-9.0703917253492	9.38180022715466
GGTAAATC_TACGTGCT_26916	neutro_trans	1.9192139398577	-7.51908630848988
ATCAATCG_AATGAATG_26917	undiff	-6.91388661746957	11.9401040601625
ATTTGTTG_ACCTTCTT_26921	neutro_trans	5.6658119451525	-4.04544872761829
GGGATTAC_GCCTCTTT_26923	undiff	-5.09600360279061	-0.0647211146460345
CAAGGAAT_CGAGATGT_26924	undiff	-10.63637835865	7.15744166849987
CATGACGA_AATGAATG_26926	neutro	12.0493230115893	0.899751059998436
CTGCTAGA_ACTAGGAT_26928	neutro	9.02362721080802	4.66335111140148
CTTTATCC_ATTTCCGG_26930	undiff	-8.15681083087899	-3.28324384213551
CCCGTAAG_ATGGATTA_26931	undiff	-2.57455046062447	-3.45769900799854
TCCAGAAG_CTGTCTGG_26932	undiff	-5.09711511020638	-8.14176887990101
CCTTTACA_AAACTCGA_26933	undiff	-9.97948653583504	-2.47061986447437
TCCGCTGT_GGGAACGA_26934	undiff	-4.72638995532967	-3.25819844723804
GGCGACAA_AGCGCCTT_26935	neutro	12.7255419981005	0.380174629677696
AACAAATG_GGACTTCC_26936	undiff	-7.9110022294996	-0.210454947959023
CGAAACTC_CTTGGTGT_26937	neutro	11.5286902677538	3.50956731318371
AAAGCCCG_TCCCAATC_26939	neutro	9.60425465221427	9.06753688334362
GACACCTG_AGGCAGTT_26940	neutro	11.1048554670336	-1.38480455399616
ACGACGAC_AGGCAACG_26941	undiff	-4.5869990098951	-6.66629786015614
GATTGGGA_CTTCAGGT_26942	undiff	-9.90717131977059	7.61960320948498
GTCCACTA_TGTAGTTT_26943	neutro_trans	1.02019609923385	-9.02092594624622
AAACCGCC_ATGACCGA_26944	neutro_trans	1.65876864309333	-7.19199079991444
AGTTGAAC_TTTAACAG_26945	undiff_trans	2.26560955162071	-2.74921769620045
GTTCTGCT_AGGAAGAC_26946	neutro	10.5459479581835	7.92238622187511
CCCTTGCA_GCTCTAGT_26947	undiff	-11.2471953142164	0.449069235761328
GTCAGGTT_GGCGGTTT_26955	neutro_trans	2.88032810802482	-8.92393345357044
CTTAGGCC_CCCGAATG_26957	undiff	-6.88843877201058	12.599514536847
AGGAGTCG_AGCAGAAC_26958	undiff	-8.8245011079786	-3.55212659360035
GAGAAACC_ACCCACGA_26962	neutro	9.36906235332511	7.59587102412121
GAGAAACC_TGTAGTTT_26964	undiff	-9.33224589710213	9.02933459757702
GTATTGAC_GTCCATGT_26966	neutro_trans	8.03739016170524	-3.48284525395496
AGAGGTGC_TCGAAGCT_26968	neutro	13.5179824125292	1.79642765997784
ATATGCAA_CGGCACAT_26969	neutro_trans	0.731522921872361	-9.82786697865589
CCCTCTTG_CGTGCTAG_26970	neutro	9.68834774608634	6.10804706095592
CCCGTAAG_CGGCACAT_26971	undiff	-7.16754920368172	12.2548642682924
AGTTGAAC_CTGTCTGG_26972	undiff	-11.4789295900343	4.29895668505566
TGAATCCT_CGGCTTAC_26974	undiff	-8.36696631793954	-0.392208464156227
CCACCTCT_GCCTCTTT_26975	neutro_trans	-0.617721866416709	-7.85474819661243
TCATACCA_TTGGATCG_26976	undiff	-8.16074759845711	-4.91295237065418
TAGTAGCC_ACACTAAG_26977	neutro	11.7298392545702	2.67341523646252
AAAGAGGC_TTTATCAC_26982	neutro_trans	2.14507274742149	-7.51585764409168
CCAGCGAA_TTGGATCG_26983	undiff	-7.25907904987313	11.8569818067445
CGAGGCTA_AATTCCCA_26985	neutro	9.33478157634757	10.0214334058656
TGTTATCA_CCTGACAC_26986	undiff	-2.21467454318978	-8.58562035084827
CCACGTTG_CTAGATTG_26988	undiff	-5.98971230869271	-4.80550474644764
GGCTATAA_AAACTGGT_26994	undiff	-7.2660818803785	11.7752748060121
CTTTGGAC_TGTGCTCA_26995	undiff_trans	1.30863161797546	-1.6191186380492
CTTAGTGT_GGGCCAAT_26996	undiff	-3.69187743549325	-3.80840343953236
TCGCAATC_ATGGAAAT_26997	undiff	-9.81917483692147	7.95384507655041
CAACGCAG_CTGTCTGG_26998	undiff	-5.57100112323739	-5.75121206761463
CTGTTTCC_GGGCCAAT_26999	undiff	-5.16533000354745	-0.111574954997139
TCCGACAC_AGGTTGTG_27000	neutro_trans	3.78823869342826	-6.76522392750843
GGCCCAAT_GTCCATGT_27001	neutro_trans	1.88869344110511	-7.10652060032948
ATTACCTT_TTCACATA_27002	undiff	-9.55966956500985	8.18027120112316
GATGCAGA_ATATACCT_27005	neutro	11.1234301816943	7.65713077067272
TAATCCAT_AGAGGTGG_27007	undiff	-5.05368907337167	0.118234269608421
TAGTCTCT_GTATGAGT_27008	undiff	-7.62579352741219	-0.834921307574349
GACTAGCG_GTCTCTCT_27011	undiff	-9.36011130695321	9.40674357890026
GGGCATCA_GGGAAGGT_27012	undiff	-6.6480513322828	-3.60798449040516
ATTATTCG_GAGCCCAT_27014	neutro	8.03421633358024	1.94751613615887
GCTATGGG_ACTTCAAT_27018	undiff	-5.93112141971566	-6.75847668171986
GTGAGGCA_CCTATTCA_27019	undiff	-9.03700740222909	-1.75159425259693
GAAATACG_TCTCAACC_27020	undiff	-8.65433890705086	-3.25620741368397
ACCACAGA_GAGTTTCG_27023	undiff	-10.7582579362867	6.81265359400646
GTGGTGCT_GTTCAACT_27024	neutro	9.13801663036369	7.21739821909801
ACCACAGA_AGCTACGG_27025	neutro	9.73644535655998	0.0919003415002058
AAGCTCCT_TTTAACAG_27026	neutro	10.5318078290942	7.12025170802013
CTGTGACC_TGCTATTT_27027	neutro_trans	4.30280416126273	-7.91190094472034
CACTAACC_GGAGAAGC_27029	undiff	-11.2296152818678	0.428064775009317
CCCTCTTG_TGGAGGAG_27031	undiff	-4.39758689289071	-8.75051731587513
AAGAACAG_CTCCGCAT_27032	neutro_trans	6.32546846981071	-1.85557598591908
CAATCTAG_GGTCTGAC_27033	undiff_trans	2.64362578506492	-2.8033616018401
ATAGATGT_AGTTTAGA_27037	undiff	-10.3278561342237	7.95913081644909
TAGGCTTT_CGGGCTTT_27039	neutro_trans	1.95063679332755	-9.09630722523792
GCTATGGG_GGGAAATC_27040	neutro_trans	1.39880334253333	-5.31730217457874
AAAGAGGC_AAACGCCT_27046	neutro	10.4347523939135	6.58562808512585
CCCGTTCT_CCTGACAC_27048	neutro	10.3496407758715	7.06940227030651
GGAACGAA_GAATTCGT_27049	neutro	11.0168942701342	7.70507674693005
CGTACCGA_AGCGTAGG_27050	neutro_trans	2.21279351825736	-6.86836809636219
CTAGACTA_CTCCGCAT_27051	undiff	-8.32557017688729	1.80128996848003
CCCGTAAG_CGAATAAT_27052	undiff	-11.6188097703931	3.9231119680299
GTCAGGTT_CCAGCAGT_27053	neutro	13.1807431470873	1.96312849997417
CTTAGTGT_TTGCACGC_27058	neutro	8.98116963024162	8.94001155375378
GGTTGAGA_CTTCTTCG_27059	undiff	-9.31653315906502	-3.18783659459217
GGTCTTTC_AACACACG_27061	neutro_trans	1.3063295077803	-9.34037250996693
ACAAAGAT_GCTTTGGC_27062	undiff	-7.8928433168409	-1.03417617798908
AATATGAC_TGCTATTT_27063	undiff	-9.77764136676766	-3.6128348779784
TCATAGCT_CCGCAACT_27064	undiff	-10.6333952653883	8.09853082178967
CCTATTTA_TCACGTTT_27067	undiff	-6.28147132282235	-2.29007763386829
GCTTCTCC_TCACGTTT_27068	neutro	8.86886351223014	7.78161817072765
GATTACTT_GTCGTCGT_27069	neutro	10.7158078443529	9.05743365763561
TGGCTAGT_ACTGAGTT_27070	undiff	-2.74228484516122	-3.58455461979969
GCTAAGTT_CTTACGGG_27071	undiff	-9.77393443469979	-2.83455366612537
AAACCGCC_AATCGGGT_27072	undiff	-8.27162272815682	-3.42759842396839
ATGCATAT_TGGTTTCT_27077	undiff	-8.90082843189217	9.6633725690736
GTGAACTC_ACTAGCCA_27078	neutro_trans	2.42293851490043	-5.67383045674427
TCTAAACT_TGTAAAGG_27079	neutro_trans	3.38696067447685	-4.40344185353382
TAGATCAA_GGGAACCT_27080	undiff	-10.9851647127149	3.94718413828747
GAATGCGC_GCAACCTG_27081	neutro	8.00061314220451	-0.135077185641365
GCAAACTG_TAGCTTAT_27082	undiff	-2.51178533916451	-2.92252988339527
ACAAGTAG_CACAAGGC_27083	neutro	10.4907702695849	0.950114302624626
GTCCTTGC_ATGGGCAC_27084	neutro	8.86893074626945	0.67471324681179
CGTCGAAT_TTGAGGGT_27086	undiff	-9.99646098499276	-2.19624394894703
ACGGCAGT_AGCACCAC_27087	neutro	13.3844556104662	2.32392137526409
TGTTATCA_TGGCTACC_27089	neutro	10.2321099531176	7.66019683359997
TAGTCTCT_ATGGAAAT_27090	undiff	-5.69800240879037	-5.68588156224354
ACGTAAAC_AGCGAAGT_27091	neutro_trans	-0.714123557853477	-7.83099884511097
TGCTTCAT_CGCTCTCA_27092	undiff	-5.36976106052377	-4.21666664601429
CCACGTTG_GGCGGTTT_27094	undiff	-4.63175160770394	-3.14001817227467
ACTACCCG_TGAGGTCT_27095	undiff	-11.255290101814	3.86814885615246
CTAGTAGG_GGTGGGAT_27096	undiff	-5.73142917041756	0.768703274716301
CAACGCAG_TTATCTGT_27098	undiff	-11.2107582796095	7.81474881647961
CCTTTGTC_CTCGCGTA_27100	neutro	8.90804474468253	7.40225892542736
GAGTGTAC_TCCAGGGA_27101	undiff	-10.9152861345289	8.09664969920055
GACACCTG_CGCTCTCA_27103	neutro_trans	2.35455732460044	-6.75832600117786
ATAAGCTA_TGTACACG_27104	neutro	11.6926192533495	-0.0710598301993182
CAGATGGG_ACGCCATT_27107	undiff_trans	1.02327508146785	-9.60572475911243
GTAAACAA_CCCATCTG_27108	undiff	-5.8481450784681	0.943899028290672
CTTCTACG_GGAATAGA_27109	neutro_trans	-0.089200447845237	-8.33122486592396
AGAAACCA_CAATTAGT_27110	neutro_trans	7.61098473186515	-4.02621693135365
TCGTGGGT_CCCATAGC_27111	undiff	-9.12753970508553	-3.23089475155933
ACCCGATT_GCTTTCCA_27114	neutro	10.3070096265795	-2.03408545971973
GATGGTTA_TGACCCTC_27117	neutro	10.098391462517	8.62037425516979
GAGAAACC_CGTATTTC_27118	undiff	-11.1224003541944	9.80959372996227
GGAAGTCC_TGTGCTCA_27119	undiff	-8.45123584156014	-3.37744349957569
ACATGGAC_AGCGTAGG_27120	undiff	-4.37216241245248	-8.26177925587757
TGACGTCG_CATCTCCC_27121	neutro	9.99856369609855	3.89795737742321
AACGATTT_GGAGAAGC_27125	undiff	-11.1880636919019	1.28314285754101
GGCTATAA_TGCAAGGG_27126	undiff	-11.2596178758619	4.40621238230602
ATCAGGGA_CAACAAAT_27127	neutro	9.18360321636222	9.57734733103649
GATTAAAG_GCAGGGTA_27129	undiff	-7.21229178791024	-1.40830952645405
TCATTTCA_AAAGCCTA_27130	neutro_trans	1.78759156579994	-4.30969042302235
AAACACTA_TTTACCCT_27131	undiff	-5.37513787631966	-5.00398821354969
CAAGGTAC_ATGACTTT_27132	neutro	10.5851239454272	0.0999421107663343
GCCAAAGC_GTCAAAGA_27135	neutro	13.2878121625902	2.35310678957836
CTCTGCGT_ATCCGCTA_27137	neutro_trans	7.63498823757194	-3.86318487645252
CTGCTAGA_AGAAGTTA_27138	undiff	-10.9903889406202	3.90175848482983
GGTTGAGA_GGTGACAC_27139	neutro_trans	6.50799696559928	-1.91309160710438
CTCTATAG_GGGTTGGT_27140	neutro_trans	4.61970560665153	-4.23423141957386
GCCTGGTA_AAACTGGT_27143	neutro	11.5985259305956	-0.0673080456362536
TCTAAACT_CACTTTCT_27145	neutro_trans	5.97177212352775	-2.42140454770191
TCCTATAT_CCCTAACC_27146	undiff	-9.67636878375985	-4.66181034566029
CTAGACTA_GATGTATT_27147	neutro_trans	0.340311695289834	-8.03822273732288
GTGATAAA_GATCTCGG_27148	undiff	-4.0836244333265	-8.39401001454456
TACTGAAT_CGAACGTA_27149	neutro_trans	2.83726065273307	-6.63534349919422
AGTAATGG_GTTTACGT_27150	neutro	7.74197714443229	0.769257895935936
TACCGCTC_GGCATGCT_27153	neutro_trans	3.18496053333305	-3.08876103879078
TATTAGCG_ATCCGCTA_27157	neutro	10.6180819761278	7.35461812495129
TCGACTGC_GCTTACCT_27159	undiff	-5.27104766254403	-4.21245760441883
ATGTGCCG_CCCTTGGT_27160	undiff	-11.4553299654005	4.69958167551891
CGTGGGAT_CCGCTGTT_27162	undiff	-9.06784255390145	0.606444351662559
AAAGAAAG_AGCGCCTT_27163	undiff	-4.47598178272225	-8.93744415761097
CCGTAGCT_ATGACCGA_27167	neutro	9.14899914379142	9.77665668009655
TCATTTCA_GGCTACTA_27168	neutro	11.1475505125048	7.16245894907848
GTAAACAA_ACACTAAG_27169	neutro	11.1081122648241	7.91395001887218
TGAGAGCG_AGAAGTTA_27171	undiff	-2.7753649461744	-3.59704966069325
TCTTTGAC_GTCGTCGT_27172	neutro_trans	-0.908580850410239	-8.30601353169544
CACTAACC_TAGAAATG_27173	undiff	-8.45130069141366	1.91601543902294
TCGACTGC_AGCGCCTT_27174	undiff	-2.27514345531441	-6.93339771748646
GGCACTTC_AGACACCA_27176	neutro	10.3667859327319	2.55209045885937
ACTGCTGG_CGTATCGG_27177	undiff	-5.3523216951368	0.619506977785988
GAAAGACA_GCCGGATT_27178	neutro_trans	2.75524299259208	-4.51667828084095
TCAAGGCG_CCACATTA_27179	undiff	-6.59036214237191	12.0626664686097
TCATACCA_TCATCCTT_27180	neutro	8.65245144481681	9.25930934428112
CCGGAAAT_TTAAGCGT_27183	undiff	-9.24879367237069	9.27255397318737
GTAAGCCG_GTTCTGTT_27185	neutro	12.2075299512865	0.917618625153465
ACTGGTCA_TGTGTCCT_27186	neutro_trans	7.83037083263419	-3.27985305310352
CGTGCAAC_CCTGACAC_27187	undiff_trans	1.2829199623587	-1.94367355824574
GGGAGATG_CTACTTGT_27190	undiff	-4.87474019412972	-8.58093304158314
TGAATCCT_ACCACGCT_27191	undiff	-9.9526167619703	1.48156815050976
TGCTGACG_GCAGCATG_27192	neutro_trans	4.0571717512133	-7.79596466542347
GTATTGAC_GTTTGTTT_27193	neutro_trans	-0.0708744633672401	-8.22193092824085
CTGCGATG_TCGACACC_27197	neutro	7.5312551748278	1.0927829074754
CTGTTTCC_CCCGAATG_27200	neutro	10.7162760984423	7.45582585810558
GAGGAGTG_TGGAGGAG_27202	undiff	-4.67003352527596	-4.64980406285389
TGGTGTCT_TGTCTTTC_27203	neutro_trans	0.0631052743913963	-8.22155518056019
AACAAATG_GATTTACC_27205	undiff	-8.33888060932137	-0.855905361186104
AGAATCAA_TGTGCTCA_27210	undiff	-8.1629381883619	-3.28216213704212
TCCAGAAG_TGCAAGGG_27211	undiff	-2.03949553852059	-2.65563673497303
CCAGACAG_ATCAGCGC_27212	neutro	11.9860533964159	2.46222525118725
GAAATACG_ACCACGCT_27213	undiff	-5.07781131153085	-7.32826752186878
GATGGTTA_ACCTTCTT_27216	neutro	8.48981325740836	2.3080384063615
CGAAACTC_CGTATCGG_27217	neutro	8.71247570629142	-1.83514446736439
CGGTGAGT_CTTAGGTA_27218	neutro_trans	3.08832042331718	-3.24306697369679
CAATCTAG_TGACCCTC_27219	undiff	-8.2898913133619	10.9162917661561
AAACGATC_TCCCAATC_27220	undiff	-8.90379245166756	-2.51653046132191
TAGTAGCC_CCCGACTT_27221	undiff	-9.01030166034676	9.2449327039613
ATAACAGG_CGTATTTC_27222	neutro_trans	-0.869706939506309	-8.16912216664417
TGGTGTCT_CCCAAGCA_27223	undiff	-7.48249347095467	11.9933457898988
CTAACGCC_CTCGATGC_27226	neutro	9.23398678417228	6.068773798932
CGTTTCGT_GTCATATT_27228	neutro	9.35378449077628	9.29393725870983
GTCTGGAA_TAAATAGG_27229	undiff	-6.90280444507577	-2.87907380581959
CTTTATCC_ATGAAGCA_27230	undiff	-5.59565026645638	-1.33095426083668
ATGACAAC_TTGATTCT_27231	undiff	-3.61351973896004	-3.60153765202625
GGCTATAA_AAACAGGG_27232	neutro	10.7225941907885	0.202626072157783
TCGAGTTT_GGCATGCT_27233	undiff	-10.0965157258985	-3.11454720021351
CTTTGGAC_GTACCTTG_27234	undiff	-4.54683883075692	-8.67048592091663
CATTTCTA_ACCACGCT_27235	undiff	-6.76224667911507	1.01415961264507
AGAAGCTT_CTTACGGG_27238	neutro	10.3806638013842	9.14231353281872
ATTATTCG_ATCTTTGT_27239	undiff_trans	1.36275043005966	-1.44607157231434
AAACTGTG_AGAACGGG_27241	neutro	9.96413605327628	-1.35760969639881
ACTGGTCA_CTTACGGG_27243	undiff	-9.39486701374032	8.80241828440563
AAACTACA_AGTTTAGA_27244	neutro_trans	2.34227495307945	-7.54128546239002
CTAACGCC_CAATTAGT_27245	neutro_trans	7.71217386837028	-3.7914990854369
GACACCTG_CCTATTCA_27248	undiff	-7.00668580417611	12.5269008207216
TACCTAAG_TGGTTTCT_27249	neutro	10.8987302076342	8.15787129877941
TCTATTCC_TGAAATGA_27250	neutro_trans	2.5905219804766	-8.96539158345325
TCCGCTGT_TACAGCCG_27251	undiff	-8.68022353534676	-1.30870587349995
GGAGGTTT_TAACCCGT_27253	neutro	10.0594958555224	5.3547320890321
TAATCCAT_AGATGGCT_27254	undiff	-4.12950522785165	-8.24300999165638
GGCTATAA_CGCTAATA_27256	undiff	-4.24911506061532	-8.40964169026478
GATGGTTA_CGGCACAT_27257	neutro	13.5707015287402	1.69537108420269
CTTTGGAC_GAATACGC_27258	neutro	9.22344009990714	6.38487344263927
GAGCGGAA_GAACGATT_27260	undiff	-4.65580756549813	-4.61717791081532
TCAAGGCG_TAGAAATG_27261	neutro_trans	3.63712852115653	-8.53465504170521
TGGCTAGT_AAAGTCGG_27262	neutro	9.91636841411613	-1.56687814713581
CGGTGAGT_GGTGGGAT_27266	neutro_trans	4.6724631082537	-6.98485655308826
ACCAACCC_CGACTCCT_27269	neutro	9.5879105817797	-0.353339738856392
GTTGTCCG_AAGCTTCT_27270	neutro	10.7231597196581	4.82884793757336
ATAGATGT_AATGTTTG_27272	neutro	10.9936255704882	0.959879331578178
TCCCTGGA_AGAGGTGG_27274	undiff	-8.41059214954354	-0.463537223349648
CGTGGGAT_TACGTGCT_27275	neutro_trans	5.06439201946281	-5.89422220707996
TAGCGGAT_TGACCAGT_27277	undiff	-10.3642607439039	10.2161927747621
ACTACCCG_TCTAGCAG_27278	undiff	-11.5419178712843	4.61719899653332
TGCCGGTA_AGCGCGAT_27281	neutro	10.5521201383593	-0.664375014315682
AAACGTGA_GTTCAACT_27286	neutro	9.81118481273673	0.220311530221863
TCGCAATC_CCCTAACC_27288	undiff_trans	1.27192156429313	-1.61913985730274
ACTGCTGG_GTCGTCGT_27291	neutro_trans	1.97176497097038	-6.6417393159972
GGAAGTCC_TGACCAGT_27295	undiff	-11.2055388200758	7.92019324778454
TCAAGGCG_GTTACCGC_27299	neutro	9.37999813671134	8.15045648096935
AACGCCAA_CTACTTGT_27303	undiff	-8.70428092365243	-4.91245646000965
GCGGTAAC_TAAGACGG_27304	neutro	10.5028418790819	-1.31373602868183
TGCTTCAT_CTTCGCAC_27306	undiff	-7.93568904285409	1.5522578287019
ATCAATCG_AGCGAAGT_27308	undiff	-11.1383686769483	9.86732917307751
GTTGTCCG_TTGATTCT_27309	undiff	-6.62877089862801	12.0744681882753
AGAATCAA_GTATGAGT_27310	neutro	9.45329086895011	7.45060449122326
AGTTGCGG_ATGAAGCA_27311	neutro_trans	5.0512780439379	-4.27151388646229
AGTTGAAC_GGAATAGA_27312	neutro_trans	3.50442497844718	-7.89094204426868
CCTATTTA_GGAAACAG_27314	undiff_trans	1.46388350839637	-2.08821982861622
CGGCTGTA_GCCAAGAT_27315	undiff	-5.34321076755502	-8.02696079732044
ATCCTAGT_ACGCCATT_27318	undiff	-10.8864002931593	7.73676591395275
TCTATTCC_TGCTATTT_27319	neutro_trans	4.0254265558245	-3.88482756138905
GTTCTGCT_TAGTCGCA_27320	neutro	11.9827269804003	2.21215551375286
AGGCCGAA_CTAGACCC_27322	undiff	-8.21029860858895	1.72108464716808
CCGGAAAT_AACACACG_27324	neutro	12.1037873517992	0.665162764777107
AGACCTCA_TGATAACA_27325	neutro	12.1591977369311	1.34271233557598
ATCTTGGC_AACCTGAC_27329	undiff	-1.93097431545235	-8.66266388417347
AACAAATG_TCATCCTT_27330	undiff	-1.56566030864693	-7.82721466542347
ACAATCTT_CTTGGTGT_27331	neutro_trans	4.23966400737785	-4.3176803064452
CTCAAACA_TGGCTACC_27332	neutro	13.0451363813402	1.20389949559109
GGTAGCCA_ATGAAGCA_27333	undiff	-2.3094373453138	-6.93354839802845
GAGGAGTG_CTCAGAAT_27334	neutro	11.8621873151781	0.473224103738231
TACTGAAT_TGCGTATC_27335	undiff_trans	1.61380361433051	-2.12417549611195
ACCAAGGG_AGTTTAGA_27339	undiff	-7.37333209400155	-1.2724811506377
CCTTTACA_GTCAATAC_27340	undiff	-4.12288720493294	-8.75590080739124
CCTTTACA_TTGCATAT_27341	undiff	-5.63180501346566	-5.76555008412464
GCTCGTAG_ATGCGGAT_27342	undiff	-7.8071842897413	1.43998771189587
CCATCGTC_TCGGTACG_27343	neutro	9.04583065624259	-3.08965796948536
GCCTTGTG_CGACTCCT_27345	undiff	-10.9630661714552	8.49504714487927
TCGAGTTT_CGAGTCTG_27346	undiff	-2.2501648176191	-2.55285639287098
CAAGGTAC_ACGCAGAG_27348	neutro	10.44898026104	8.4829993772401
GGTGTCGA_CTTAGGTA_27349	undiff	-5.28093774204232	-7.69161743641956
GCGCTGAT_GGCCCTTA_27350	neutro_trans	1.11810559446834	-6.02690405369862
CATTCATT_GGTGACAC_27351	neutro_trans	3.74905793781303	-8.27573246480091
CCATGCAT_AAAGTCGG_27352	neutro_trans	4.03923480625175	-6.61938375950916
CATTCGGG_TAGCTTAT_27353	neutro	9.03932945842765	4.21600561617748
CTACGGGA_GTTACGAT_27354	neutro_trans	7.8699683439257	-3.95982880116566
ACGGGTTA_GTTGCACG_27355	neutro_trans	4.25508325214408	-4.0469808054076
TGAATAGG_CTGTCTGG_27356	neutro	8.08929865474723	0.193348400582237
AGAATCAA_ATGGATTA_27357	neutro	9.89291660900138	3.98539953707592
TAGTCTCT_GGGAACCT_27358	neutro	9.74474041576408	4.13217406748669
AAAGAAAG_TGATGCCC_27359	neutro_trans	3.4609894048693	-7.97686523915394
ATCGCGCT_TCATATGG_27360	neutro_trans	-0.945967387008445	-8.18771118641956
ACCACAGA_TTCGGCCT_27364	neutro	6.71169130916618	-0.96251625538929
TCCGACAC_GAATTCGT_27366	neutro	10.8008279096606	4.27966385363476
CGTGTGTT_TGCTCCGT_27368	undiff	-5.65161855106332	-6.944081254016
AAAGTCAT_AGTTTAGA_27369	undiff	-4.98214394931771	0.143730990876121
AGCAACGC_CGAGATGT_27371	neutro	8.88226120586418	-1.9267849397765
AATAAGGA_CCCATAGC_27372	undiff	-8.82874591236092	9.82060103892223
TCATAGCT_AGTTTAGA_27377	neutro	10.0960835706713	-0.617447800646858
TCAAGGCG_AGTTTAGA_27378	neutro	9.44905750865959	9.38509994028942
GGCTTTGC_TGGTTTCT_27380	undiff	-11.1300526369093	2.00644271849529
GAATGCGC_TGCAAGGG_27381	neutro_trans	4.64166228885673	-4.03744883061512
CAATCTAG_CATCGCAG_27382	undiff	-4.23963887577035	-2.10217041493519
TAATGTGG_GAGGCTGA_27383	undiff	-7.57483680133797	-0.194724745760994
ACAAGTAG_TTCCGAGT_27384	undiff	-4.25470168476083	-8.4029640627013
CTGCGATG_TGGCCTGT_27385	undiff	-5.38878114109017	0.584940471042557
AGCCATCT_CTGGTGCA_27386	undiff	-10.6573162782667	8.68114715098278
GATACGCA_AAGCTTCT_27387	neutro	9.83360569591544	1.87440579413311
ACATCTCG_GACAACTT_27388	neutro	9.10162060375236	8.821947627057
TGGGAATT_GGTGGGAT_27389	neutro	9.00355045909904	8.42701583384411
ATTTCCAT_TCTCAACC_27390	undiff	-3.48929078464486	-2.51643795491322
TCATACCA_GATGTATT_27391	undiff	-11.0328760850904	7.05141311167614
GAAAGACA_GATCGTTT_27392	undiff_trans	1.41843121166251	-2.22678155423267
GCATCACT_GTTTACGT_27393	undiff	-9.91286189441659	-2.27023906231983
CTGGGTAT_ATGTTGGC_27395	neutro	10.5054053556444	-0.0946611237631609
CGTCGAAT_TGTGCTCA_27397	undiff	-10.6347151506422	2.08634834765331
GGCCCAAT_GCGTTGCT_27398	neutro	10.0558499586108	7.16805129526989
CCAGACAG_GGGTGTAT_27399	undiff	-4.53071267490365	-6.4924678278075
AATCCGGC_TTAGGACC_27401	undiff	-6.19950587635018	-5.54997868062122
CCACGTTG_GGGAACCT_27403	undiff	-9.60823829059579	1.6526155996217
CTTCTACG_ACGCCATT_27404	undiff	-11.4448347795484	4.34760933398144
ATTGAAGT_GTTGTCAT_27408	undiff	-11.1292057741163	9.87606769083874
ACTACCCG_ATATGCAT_27410	neutro_trans	0.964637916934712	-9.11855453969105
GCTTCTCC_CTTACTCC_27413	undiff	-5.6500135171888	-5.97817415715321
TGGACGGA_AGAACGGG_27417	neutro	10.2581481229784	3.20488005160229
GATACGCA_TTGTGACT_27418	undiff	-10.7975178468702	8.01572518824474
AAAGAGGC_GCCTCTTT_27420	undiff	-8.49851901416756	0.0656692910088728
AGCACGTA_GTCTCTCT_27422	undiff	-6.37068612461068	-5.21202749730213
GGAGGTTT_CTAGACCC_27423	neutro_trans	2.03099339122794	-7.6770348024474
AACGATTT_ACTGAGTT_27425	undiff	-8.62230212573983	10.794004015912
CACAAGTA_GGGTTGGT_27426	undiff	-10.1686878908155	10.2609611081971
GTGGTGCT_CCCTTGGT_27427	undiff	-10.1131163347242	10.3500400113954
GTAAACAA_GTCAAAGA_27429	undiff	-8.63828856830575	-3.83883280278309
ACAAAGAT_AGCGTAGG_27431	undiff	-4.41173894290902	-2.89560074330433
CGAGGCTA_GGATAAAG_27432	neutro	7.28018705959342	0.886238389004631
TCGTTCCC_TGACGGAC_27433	neutro_trans	4.25473468418144	-7.22456879140003
AAAGTCAT_AAACAGGG_27435	neutro	10.560212064934	3.82524090289013
GCTAAGTT_GTTCTGTT_27436	undiff	-6.92353684787728	12.5525565671815
AGAATCAA_ATATACCT_27438	undiff_trans	0.519431252432092	-9.87076992512806
TACCTAAG_GGGAAGGT_27440	undiff	-2.74780137424447	-2.69531840802296
CCGTCTTA_GATGTATT_27441	neutro	11.0380610715868	-0.185165948878365
CTAGTAGG_TCGAAGCT_27447	neutro	9.13452141399406	6.50115161417858
CACTAACC_AAATGTCG_27448	neutro	11.1411561262133	7.605394892682

## Sheet: FigS17H
DGE_corr_real_GEMLI	0.875618740454231
DGE_corr_real_trajectory	0.588572324094701

## Sheet: FigS17I
cell_ID	cell_type	UMAP_1	UMAP_2
AAACCCAGTAATGTGA-6	primed	8.36985093401579	-3.57751880603796
AAAGAACCATTGACCA-6	nres	-20.7274000043997	-1.80462962406641
AAAGGGCCACTGTTCC-6	primed	6.89219743059782	0.993913188400211
AAAGGGCCAGAAATTG-6	primed	7.25196152971892	-4.35730145889288
AAAGGTAAGAGCTTTC-6	primed	8.28072434710173	-7.13037012535101
AACAAAGAGATCCCAT-6	nres_trans	-7.15156429959627	3.49847318214411
AACAAAGGTATCGAGG-6	primed	7.11163502977995	-1.50701117533213
AACAAGATCCGTGGGT-6	primed_trans	2.38972812937407	7.03076125663752
AACAGGGAGGCCTTGC-6	primed	3.51548939989714	5.62102653068537
AACAGGGCAGGCTCTG-6	primed	3.81449490831999	-9.24386499839789
AACAGGGGTTGAGTCT-6	nres	-19.9040777082572	-1.49780070799356
AACCACACACCTGATA-6	nres	-17.7813932294974	1.19469930213922
AACCACATCGCGTAGC-6	primed	6.1824181680551	-9.79723976570135
AACCATGAGGTACTGG-6	primed	5.41098433779387	-10.7356572003937
AACGTCACAACTCCCT-6	primed	7.30945092486052	-8.35944555717474
AAGACAAAGCGTGAGT-6	nres_trans	-7.69299238873811	3.531917109909
AAGATAGGTAATACCC-6	primed_trans	2.166479409205	6.57665397209162
AAGATAGGTTGCATGT-6	primed_trans	1.15872174547819	6.44472552818293
AAGCCATAGACTGAGC-6	primed	4.17179900454192	4.14272071403498
AAGCGTTCAACAGCCC-6	primed	6.47750836657194	8.59164668601984
AAGCGTTCACGACGCT-6	primed	5.48203402804045	8.61370231193537
AAGGTAATCCTCACCA-6	primed_trans	1.76670199679045	10.8218550829315
AAGTCGTAGAATACAC-6	primed	5.51132279680876	-8.7310657353974
AATCGACTCCTCTTTC-6	primed	6.71751385973601	4.69428111595148
AATCGTGGTGGTCTTA-6	nres	-15.4443990583548	1.74034048599237
AATGGAAAGGTACAAT-6	primed	3.0476034288278	5.11569072288507
AATGGCTTCTGTACAG-6	primed	7.02757245348601	-6.25530241447454
AATTCCTCAGTGTGCC-6	primed	7.39293652819304	-5.12606976943975
AATTTCCAGGATTTAG-6	primed	3.97419625567107	4.20914126914972
ACAAAGACACAATGTC-6	primed_trans	2.82763248728422	9.64259673637384
ACAAAGACATTCTCTA-6	primed	5.03301698015837	-9.51680801826483
ACAACCAGTGTGGACA-6	primed	3.70630484865813	1.30936838668817
ACACAGTGTACCAGAG-6	nres	-14.7201120252738	-2.27269212919241
ACACCAACAAGTGGAC-6	nres	-16.0941984052786	1.78681041282648
ACACGCGGTCGAAACG-6	nres	-15.799817263616	1.65164162200922
ACAGCCGAGGTTGTTC-6	primed	5.23331528948454	-1.08207111078268
ACAGCCGGTGGAAGTC-6	primed	3.24037677096037	4.68295432609552
ACAGGGAGTTCCCACT-6	primed	5.15066605852751	-1.29082302766806
ACATTTCAGTAAACTG-6	primed	7.06233483599333	5.04971839469904
ACATTTCTCAGCGCAC-6	primed	7.25236016558318	-1.9767558725453
ACCCTTGCAGCTTTCC-6	primed_trans	-1.36358818365427	3.56585456413263
ACCTACCAGAACGCGT-6	primed	4.2100699548593	4.99176646751398
ACCTACCGTTCGAGCC-6	primed	8.4871433381906	-7.00892208534246
ACCTGTCCACTCCCTA-6	primed	6.17547828005461	-4.24425552803045
ACGATCATCCGTGGTG-6	nres	-14.4355928297171	-3.75793169456488
ACGGAAGCACAAGCCC-6	primed_trans	-1.64183282805772	3.91305638832087
ACGTAACAGATCCGAG-6	primed	6.44356471346526	7.89038135093683
ACGTAACCAGTAGTGG-6	primed	6.16883832262663	-6.77102325874334
ACGTACACAAAGGCAC-6	primed	3.95141822146086	-9.12615726905829
ACTACGACAATAGTAG-6	nres	-18.8836156721243	1.68140007537836
ACTATTCAGGGAGATA-6	nres	-15.0468646879324	1.52975799125666
ACTCCCATCGACGACC-6	primed	8.91195184038786	-4.50198553520208
ACTGATGCACAACGAG-6	primed	5.91980391787199	-0.231018647728024
ACTGTCCAGTGATGGC-6	primed	8.01435071276335	-6.34713028388983
ACTGTCCGTAGACACG-6	primed	7.2229078416696	-4.14399956184393
ACTTAGGAGGGCAATC-6	primed	8.45766526507048	-3.09165392833715
ACTTAGGGTCAGATTC-6	nres	-18.7205793256888	1.7228179125213
ACTTAGGTCAACACCA-6	nres	-19.6500608320365	0.252990975799503
ACTTATCAGGGCAGAG-6	primed	7.13810044573454	-3.90641139465338
ACTTCCGAGGGCAGAG-6	primed	5.95931416796355	-7.38185261207586
ACTTCGCTCGAGGCAA-6	primed	2.91663557337431	7.41204692405695
ACTTCGCTCTCCGAGG-6	primed	3.9876053933969	4.32525588554377
ACTTTCACAGCGCGTT-6	nres	-18.4596979017386	-1.47228568809992
AGAAGTACAATGTCAC-6	primed	5.45448285387663	-10.7919697614289
AGACAAATCTCATGGA-6	primed	6.41010600374846	-7.60751484352118
AGACACTAGAGTCTGG-6	primed	7.67894440935759	0.0418378261947057
AGACACTAGGGCAAGG-6	nres	-18.6178533430228	-1.09017328935629
AGACAGGAGATGCAGC-6	primed_trans	-2.0131795997748	0.803555026473942
AGACAGGGTCTCGGAC-6	primed	5.38277941988615	-10.7690167279816
AGACTCACATGGAACG-6	primed	6.34109717653899	8.85985328239435
AGAGAATAGTCCTGCG-6	primed	3.59848576830534	9.12926723045343
AGATAGAAGTGTTGTC-6	primed	7.12522107409148	-1.44641809183126
AGATGAAGTTGACTAC-6	nres	-20.7126905317435	-1.73468009400135
AGCCAGCGTCGGAAAC-6	primed	5.65274983690886	7.46010543388361
AGCGCCAGTTCGGACC-6	primed	4.13892155932097	-8.74982641654974
AGCGCTGAGCTATCTG-6	primed	6.98104172991423	-0.960767850456295
AGCGCTGGTCGTAATC-6	nres_trans	-14.1838180418143	-3.29029737430578
AGCGCTGTCATGACAC-6	nres	-19.4816514845023	0.414043918075504
AGCGTCGAGCATTTCG-6	nres_trans	-13.032356440557	-2.38165132719046
AGCGTCGCAGTTCACA-6	primed	4.2155573968759	2.18893338722223
AGGACTTAGGGCGAGA-6	primed	8.11095315264372	-7.4746894689179
AGGACTTGTACCGGCT-6	nres_trans	-13.4205972547659	-2.48160259443289
AGGAGGTTCTCAACCC-6	primed_trans	2.48172503756193	7.91649962944025
AGGCATTTCAAGTCGT-6	primed	4.14603358553557	3.9610147623443
AGGCTGCAGATTGTGA-6	primed	5.54462081240324	7.76831676048273
AGGGCTCCATGTTTGG-6	primed	3.24292689608244	-9.01987169700628
AGGGTCCAGTACAGCG-6	primed	3.33985453890471	-9.09598349052435
AGGGTCCTCGCGTGCA-6	primed	5.2061956529489	-0.559491858062802
AGGTCATTCCAGCCTT-6	primed	6.18507415102629	-6.84811876731878
AGGTTGTCAATACGCT-6	nres_trans	-7.68680161191316	3.4605960993194
AGGTTGTGTAACTTCG-6	primed	5.60203582094817	4.07944108528131
AGTCAACCAATGTCAC-6	primed	6.19802981661467	3.01897002738947
AGTGACTCACTCAAGT-6	primed	5.41564971254973	-9.22252272087103
AGTGATCGTTACCCTC-6	primed	3.81197768496184	7.32643748802179
AGTGCCGAGAGCCATG-6	nres	-14.9202396268973	-3.4105592818833
AGTGTTGAGCATCGAG-6	primed	5.71411591814665	-0.361127838668881
AGTGTTGCAGTCGCTG-6	primed	3.10166436480193	7.35488750022882
ATACCTTCAGGGTCTC-6	primed	8.59306031511931	-5.79045532661444
ATACCTTCAGGTGAGT-6	nres	-14.680998980535	-3.74832414108282
ATAGAGAAGGATGGCT-6	primed_trans	2.53176814364104	5.35628224891657
ATAGAGATCCAACCGG-6	nres	-20.6494962568411	-1.8238504232741
ATAGGCTGTTGTGCCG-6	nres	-19.0596372480521	-0.705428943214474
ATCACAGTCGCGTAGC-6	primed	5.30047875689177	-0.969108447609005
ATCACGACAAGCGCAA-6	primed	4.58702832506804	-7.32200478034979
ATCACTTCATTGAAAG-6	primed	3.72555857943205	-9.17765377479559
ATCATTCTCTGGGCAC-6	primed	6.76175290392546	8.80686904472345
ATCCATTTCCTGGGAC-6	primed_trans	-1.07590243173929	3.64882470649713
ATCCTATCACGCGCTA-6	primed	9.04918366717009	-4.36785958724981
ATCCTATTCTCATTGT-6	primed	7.09616071032194	-3.59157882648474
ATCGGCGCAGACCGCT-6	nres	-19.8631288404593	1.28606010955805
ATCGGCGTCCGAAATC-6	primed	4.69756299303679	-10.4049401136017
ATCTTCACAGAAGCTG-6	nres	-19.7332097883353	1.04761125129694
ATCTTCAGTGCAGTGA-6	primed	8.68926698015837	-5.92409037071234
ATGAAAGAGGCATCGA-6	primed	4.20832663820891	3.89217092079157
ATGAAAGAGTCTCCTC-6	primed	8.52113324450163	-5.01592896896368
ATGAAAGGTTGATGTC-6	primed	6.95093613909392	-10.7717871518708
ATGAAAGGTTTAGAGA-6	primed_trans	2.01160675333647	8.359309688034
ATGACCACACCAAAGG-6	primed	4.38050681399016	-10.626885876236
ATGACCACATAATGCC-6	primed	5.65965300844817	4.03225184959406
ATGAGGGGTATACCTG-6	primed	3.47061520861296	9.23172236961359
ATGATCGAGTCATGGG-6	primed	6.72974568651823	7.65697433036798
ATGATCGTCACTGTTT-6	nres	-17.0637685651907	1.88352467102045
ATGGAGGGTTAATGAG-6	primed	4.72080546663908	-7.90676401573187
ATGGGAGCAAACTCTG-6	primed	6.19630748079924	-4.06831096130377
ATGGGAGTCAGCGTCG-6	primed	3.10235005663542	4.71813155693048
ATGGGTTCAATCGAAA-6	nres	-15.173804461492	1.63499738258356
ATGGTTGGTTTGACAC-6	nres	-15.599585711492	1.43301822227472
ATTCAGGAGTATGTAG-6	primed	4.89477044390349	3.54415751976007
ATTCATCCAGAGTAAT-6	primed	8.57605630205778	-5.26460264640814
ATTCATCTCCTCACTG-6	primed	2.9196999673715	9.84048892539972
ATTCCCGTCCACTGGG-6	nres	-17.1881200666556	1.81416775268549
ATTCCTATCATGCATG-6	primed	5.66976338671355	-8.37273167091375
ATTCTTGAGACGACTG-6	primed	7.05294972704558	-10.9473824353791
ATTGGGTAGGGTAGCT-6	nres	-16.0057441587576	1.99665237945551
ATTGTTCGTTCATCGA-6	primed_trans	-1.66760206176134	1.57927252334589
ATTTACCGTAGCGATG-6	nres	-20.6173116560111	-1.81844863313204
ATTTACCTCCTGATAG-6	primed_trans	1.33657771395354	7.11900283378595
ATTTCACAGGTTACCT-6	primed	6.84534484194426	4.86022569221491
CAAAGAATCCCTCGAT-6	primed_trans	-2.04023379041048	0.759644284667911
CAACAGTTCCGATCGG-6	primed_trans	-0.483632862103897	3.87366820854181
CAACAGTTCTGGAGAG-6	primed_trans	2.58088260935454	5.16089154762262
CAACCAAAGGTTCTAC-6	primed	5.44243460940031	8.1469712404632
CAACGATAGCATCAGG-6	nres	-19.736644923223	-1.23317281919485
CAAGGGAGTTGGGTAG-6	nres	-18.4959604139456	-1.25773952919012
CAATCGACATGACAGG-6	primed	6.14527207659392	5.4820223001861
CACGGGTGTTAAGCAA-6	primed	4.42331105517058	8.24501849693292
CACGGGTGTTGGGATG-6	primed	4.97362309740691	-9.44005630928045
CACGTTCTCATGAAAG-6	primed	7.1770561342111	-2.4244838209725
CACTGGGCAGACACCC-6	primed	7.34601956652312	6.34329272788996
CACTGGGGTGAGAGGG-6	primed	6.8871882562509	-10.8450636716462
CACTGTCCAGCGTTTA-6	primed	6.80510503100066	0.69095088523859
CACTTCGTCACGGGCT-6	nres	-16.1326610441336	1.83515883964533
CAGATCAAGTCATACC-6	primed	4.58854180620818	-7.35007618385321
CAGATCAAGTTCCGGC-6	primed	6.49386149691252	-6.12515018898016
CAGATCAGTGCGGATA-6	primed	6.86845952318816	-0.76680205780035
CAGCAATGTCGATTCA-6	primed	5.69494277285246	8.4743056444549
CAGCACGAGGCTGTAG-6	primed	6.57493335055022	-10.562417492447
CAGCACGAGTGCCGAA-6	primed	7.76574784563689	-3.75079153495794
CAGGTATAGCAGAAAG-6	primed	6.99900656984953	0.248405352058353
CAGTGCGCAAGCCCAC-6	primed	9.1811597947946	-4.47290776687628
CAGTTAGGTCATATGC-6	nres	-15.7148601408133	1.74997021240229
CAGTTCCGTATATGGA-6	primed	7.17979604052214	2.21866966766352
CATACTTAGACCTGGA-6	nres	-19.3152810926566	1.5376236585998
CATACTTTCTCCTGTG-6	nres	-19.5197812910208	0.734486833038273
CATCAAGCATGGAAGC-6	nres_trans	-13.0753862257132	-2.44499777275091
CATGAGTCAAATGAGT-6	nres	-19.2685529585013	-0.446670875129757
CATGCAATCACACGAT-6	primed	6.81067210482268	-7.11835430580145
CATGCTCCATCTTTCA-6	primed	7.20317441271452	-9.96883724647528
CATGCTCCATGGCGCT-6	primed	7.26502877520232	-9.84420059638983
CATGGATCACCGTGAC-6	primed_trans	1.30297786043791	6.70079089683527
CATGGATTCTCCTGAC-6	primed	8.43490868853239	-4.35689590888983
CATTCTAGTTCTCCTG-6	primed	7.68860322283415	-7.32264231163031
CATTGAGCACTAACGT-6	primed	4.78237563418059	4.60100223106379
CATTGAGCATCGGAGA-6	primed	3.12606459902434	4.74995852989191
CATTGAGTCTATTCGT-6	primed	4.0450981263986	0.864341988983097
CATTGCCGTGTTTCTT-6	nres	-18.9145757551322	-0.877720877704678
CATTTCATCGTAACTG-6	primed	7.28871041582732	-9.56978701072699
CCAAGCGAGCTTGTTG-6	primed	8.30922776507048	-3.73356197792059
CCAATGATCCTGGTCT-6	nres_trans	-7.55790346814485	3.5246248392486
CCACCATAGTATAGAC-6	primed	6.42234832094817	-9.03462313133246
CCACGTTGTATCAGCT-6	primed	3.36732608126311	7.64704944175714
CCATCACAGTAGTGCG-6	nres_trans	-14.1793949003348	-2.54061858373648
CCCTTAGCATCCGGTG-6	primed	4.67378979967741	4.50910665077204
CCCTTAGTCAACCTTT-6	primed	7.30651265429167	6.34493066352838
CCGATCTTCCGTAATG-6	primed_trans	-1.52026206208559	3.19242526573175
CCGGTAGTCTCGTTTA-6	nres	-18.3616792554984	1.14321733993525
CCGTAGGGTAGCGATG-6	nres	-14.8480646009574	-3.30192361789709
CCTAAGAGTGATGTAA-6	nres	-20.530044734014	-1.78057022410399
CCTATCGCATGTCTAG-6	primed	6.25451356218962	8.00027705711359
CCTCATGAGTCGAAAT-6	primed	6.82728558825163	-6.54423044639593
CCTCCAAAGTAAACAC-6	nres_trans	-13.9562646741995	-2.35386721807486
CCTGTTGAGATACTGA-6	primed	7.24222070025114	5.74754048866266
CCTTCAGGTCAATCTG-6	primed	3.85021430300383	-8.7243518682099
CCTTGTGGTGAACGGT-6	primed	6.8610447053781	-6.90559910255438
CCTTTGGGTTGTTGAC-6	primed	3.58739262865691	8.48482181114191
CGAAGGAGTATTGCCA-6	primed	6.7027285699716	1.88785840553278
CGAAGTTAGCGGTAGT-6	primed	5.0488503579965	-10.1225619168854
CGACAGCAGTAAACAC-6	primed_trans	2.29233199404387	8.8709473757171
CGACAGCCAATCGAAA-6	nres	-19.7042257185111	0.781947627487125
CGACAGCGTAGTCGGA-6	primed	7.27772218035368	-7.91739986854559
CGAGGAACATTGCAAC-6	primed	6.34987145708708	8.71830512565607
CGAGTTAAGTATGATG-6	primed	3.92069274233488	4.22610379737848
CGATGGCAGTCCTGCG-6	primed	6.41675072954802	-6.0354542584992
CGATGGCCAACCGCCA-6	primed	7.33316785143523	5.36087514442438
CGCATAAAGGCGTTGA-6	nres_trans	-13.0844318266043	-2.48106543737417
CGCATAACAATCCTTT-6	nres_trans	-13.4772445554862	-2.35981266218191
CGCCATTGTCCTTGTC-6	primed	6.68406230257658	8.93463374656671
CGGAACCAGTCCTGCG-6	primed_trans	1.79735666559843	10.8588366655731
CGGAACCCAGTGCGCT-6	primed	8.72947102831511	-4.52691696601873
CGGAACCGTCGGATTT-6	primed	7.29755574511198	-1.99991931038862
CGGAATTGTGAGTAGC-6	primed	7.26117116259245	6.19428683799738
CGGAATTGTTCGATTG-6	nres	-19.6538068647513	1.28348256629938
CGGAGAAAGAAGAACG-6	primed	6.37460213946013	-0.101063117561398
CGGGACTCAGGCGATA-6	primed_trans	2.28435546206145	7.65005160850519
CGGGTGTGTTAGGACG-6	primed_trans	2.70482760714201	7.25056506675714
CGGTCAGAGCAATAGT-6	nres	-16.0069372053275	1.65296627563471
CGTAAGTAGCGTTCAT-6	primed	8.72899800585417	-3.49508939701086
CGTAAGTTCTACGCAA-6	primed	6.91510373400359	-7.99023531394964
CGTAAGTTCTGCTTAT-6	primed	7.19765168474821	4.88248874229425
CGTCAAACAGCAGTCC-6	primed	8.84795266436247	-6.30732820945745
CGTGAATCATGACGTT-6	primed	5.36158782290129	-6.77097223716742
CGTGTCTGTCACTACA-6	primed	8.31033879564909	-4.60115407424933
CGTTCTGAGTGAGTTA-6	primed	4.82820397661833	1.53246404212946
CTAACTTGTACAGAAT-6	primed	7.59306603716521	0.294320359649601
CTACAGATCCACTTCG-6	primed_trans	-1.71229594899507	4.24591733497614
CTACTATCAACGGGTA-6	nres	-19.852346598638	1.04905678314203
CTACTATGTTAGAGTA-6	primed	3.32076197909026	7.61620189231867
CTAGACAGTGGTACAG-6	nres	-15.7324258680472	1.9561102537536
CTAGGTAAGCAATTCC-6	primed_trans	2.49550515459685	7.97982074302668
CTAGGTACATTGACCA-6	primed	7.00745612429289	1.79997016471857
CTATCCGGTTCCACGG-6	nres	-19.9278127546439	0.871491208496036
CTCAAGATCGTTAGTG-6	primed	2.93943959520964	7.786968722763
CTCACTGGTCATCGCG-6	primed	6.52827245043425	5.00874759239191
CTCACTGGTGCAGTGA-6	primed	4.4088733796945	-8.37450979667669
CTCCACATCCTGTACC-6	primed	6.15410262392668	-4.72414515930182
CTCCCAAGTAGAGACC-6	primed	5.59219867037443	0.685733094634952
CTCCGATGTCCGTTTC-6	primed_trans	2.84878784464506	7.68084670585627
CTCGAGGAGCTCGACC-6	primed	4.82623559282927	-7.07769535499579
CTCGAGGTCATAAGGA-6	primed	3.029263318049	5.53578235191339
CTCTCAGAGCCAGAGT-6	primed	7.47759133623747	0.16789819282526
CTGAGCGCACGGTGTC-6	primed_trans	1.36027270601897	7.05831100028986
CTGAGCGGTTAGAGAT-6	primed_trans	-1.85391575051637	1.34802414459223
CTGATCCGTGAGACCA-6	primed	7.16335564898161	-6.40785978752142
CTGCATCGTATAATGG-6	primed	6.45690041826872	8.7175688890838
CTGCCTACACATATGC-6	nres	-18.60662668897	0.561740651550235
CTGCCTATCTTAGCTT-6	primed	3.09721833513884	8.75460101646417
CTGCTCAAGCAGGCAT-6	nres	-14.593578516973	-3.54372988658911
CTGCTCAAGTGCTCAT-6	primed	7.42036420153288	5.4731807855987
CTGGCAGCACTCCACT-6	primed	5.89387399004607	7.99065448326105
CTGTATTCAAGTTCCA-6	primed_trans	2.73919516848235	8.16579200309748
CTGTGGGTCCTAGCGG-6	primed	7.00818473147063	5.22429276985163
CTTACCGCATGGCTGC-6	primed	4.32540255831389	4.82869006675714
CTTACCGTCTGTGCGG-6	primed	3.92196923540739	5.12272120994562
CTTAGGATCGCCATAA-6	primed	4.41255122469572	0.746999516906681
CTTCAATGTACAAACA-6	primed	6.47456246660857	7.68838550132746
CTTCCGACAGAAGCTG-6	primed	6.24574500368742	4.51916505378717
CTTCTAAGTAACGCGA-6	primed	6.95719033526091	2.52551223320002
CTTGAGACATTGGGAG-6	nres_trans	-14.1644603605399	-3.12092231231695
GAAACCTAGTCCTGCG-6	primed	7.59995061205534	0.0434447674178502
GAACGTTGTTCACCGG-6	nres	-18.9480211134085	1.80535842460627
GAAGCCCCACGACGTC-6	nres_trans	-7.12131136609407	3.48938561958307
GAAGGACAGCCTCAGC-6	nres_trans	-7.66332882596346	3.49739123863214
GAAGGACAGTACAGCG-6	primed	4.41096526430754	-10.5973181577302
GAATCACAGAGCCCAA-6	nres_trans	-14.3696891660819	-3.20561252552038
GAATCACGTAGCCAGA-6	primed	7.1063831453195	-10.0270581098176
GAATCGTGTCTAGGTT-6	nres	-14.4236156339774	-3.65932868438726
GACCCTTGTAGCGATG-6	primed	6.90678960131316	2.912288203659
GACCTTCGTCTAACTG-6	primed	8.94143468187956	-4.39130376297003
GACGCTGCAGAGTGAC-6	primed_trans	2.61184769915251	5.44254590553278
GACGCTGGTTCAGCTA-6	primed	7.4754303102365	5.64839555305475
GACTATGTCTGGACCG-6	primed	5.99810916231779	-4.05568860488897
GACTCTCAGTCACGAG-6	primed	5.0388372545114	-6.83782385307318
GACTCTCTCTTACACT-6	primed_trans	2.26640945719389	5.72678281349176
GACTGATAGCCAAGCA-6	primed	6.85210973070769	-0.46452437358862
GACTGATCAAGTGACG-6	primed	6.31894332216887	5.83839417976374
GAGACCCTCCGATAAC-6	nres_trans	-13.301417529119	-2.66844509559637
GAGCCTGTCAGAATAG-6	primed	3.81968814180998	7.97195292991632
GAGCTGCTCGACACCG-6	primed	9.12035924242644	-5.12429116683966
GAGGCCTAGATGCTGG-6	nres	-18.3717805738577	0.252742186012211
GAGGGATCACATATGC-6	primed	4.84892875002531	2.43016912025446
GAGGGTAGTCCAGAAG-6	primed	6.35758763598112	4.99270726722712
GAGGGTAGTTCGTACA-6	primed	6.75354462908415	2.77888633293146
GAGGGTATCCCTTGTG-6	primed	4.6101296548715	-8.40964506584173
GAGGGTATCGTAGCTA-6	primed	5.04581815050749	2.25214649719233
GAGTGTTAGCGTCAGA-6	primed_trans	-0.697570651305634	3.052744403305
GAGTGTTCATCCGGCA-6	nres	-18.0290071363577	1.89954377693171
GAGTGTTTCAATGCAC-6	primed	3.50622493075041	7.40194942039484
GAGTGTTTCACGACTA-6	primed	6.85856133745818	-8.62278746086126
GAGTTACGTGTTCCTC-6	primed_trans	-1.84306287719103	1.30821444076532
GAGTTGTAGACCAGAC-6	primed	4.14081221865324	-9.40592573600775
GATAGAATCTGGACTA-6	nres_trans	-7.46436470700594	3.4950723795318
GATAGCTAGACTTCAC-6	primed	6.29129487322478	-9.64253376441961
GATAGCTTCAAGAATG-6	primed	5.78420096682219	-10.6333145948029
GATCATGAGGTAAGGA-6	primed_trans	2.26103526400236	10.6366572527313
GATCGTACACCGGCTA-6	primed	3.88827973650603	1.09245087188715
GATGACTCAAGTGCAG-6	primed	4.30262023256926	2.41920091194147
GATGACTCACCAGTAT-6	primed	5.67107898043303	7.9859376100921
GATGAGGTCCTACGGG-6	primed	3.87206345842985	1.34781242889399
GATGATCAGAACGTGC-6	nres	-15.9370252485404	1.96209050697321
GATGATCTCCGAAGGA-6	primed	5.0776384477487	4.47682906669611
GATGCTATCTGTAACG-6	nres	-16.2267381544241	1.90756036323542
GATGGAGAGTCTCCTC-6	primed_trans	2.72802859591154	8.89487124961847
GATTCGATCACAAGGG-6	primed	6.83323699282317	8.88376761955255
GCACGGTCACTCCTGT-6	primed	4.24524003313689	2.23686887306208
GCACGGTTCATCAGTG-6	primed	6.34784776018767	8.7498707918548
GCACTAACAAGCGAAC-6	primed	5.30888825701384	8.43739844840998
GCACTAACACTAACCA-6	primed	3.97169190691618	4.76545955223078
GCAGCCAAGCATTGAA-6	primed	7.65904980944304	0.387936606826725
GCAGCTGGTGGTAATA-6	primed_trans	-1.92441379977556	1.38558723014826
GCATCTCTCTGAATCG-6	nres	-19.4504091138968	-0.22196792083746
GCATTAGCAGTATGAA-6	primed_trans	2.30828386591582	10.6109738497161
GCCATGGAGTACTGTC-6	primed	4.86751824663786	0.905753388824405
GCCATTCGTCTTAGTG-6	primed	5.90205651568083	2.53810693305963
GCCATTCGTGGACAGT-6	primed	6.70210534380583	-6.35386370140081
GCCTGTTCAATTCGTG-6	primed	3.77936345385222	1.37627841514582
GCGATCGGTGGAAGTC-6	primed	3.9498308305612	3.54938842338556
GCGGAAAGTTGCGTAT-6	primed_trans	1.51933914469389	6.84744597953791
GCGGATCCAAGTATCC-6	primed_trans	-2.11860138131471	0.66864110511774
GCGTGCACACTCGATA-6	primed	6.03569155977873	3.07501460594171
GCGTGCAGTTGATCGT-6	nres_trans	-13.9545404310355	-3.00955306011206
GCGTGCATCTCTGCTG-6	primed	3.42353183077483	7.33758307975763
GCGTTTCGTGCAATGG-6	primed	8.6765850190988	-5.73855207878119
GCGTTTCTCGACTCCT-6	primed	3.30611974047331	7.56895305198664
GCTGCAGGTTGCCGCA-6	primed	4.97189837740568	-0.608864054260311
GCTTCACGTGGCAACA-6	primed	6.41928416536955	-7.22301433998114
GCTTTCGAGTAAACTG-6	nres	-18.674575984014	1.77694775146479
GCTTTCGGTGTATCCA-6	primed_trans	2.83133989618925	7.69988872093195
GGAACCCAGTCTAGCT-6	primed	3.62077981279997	9.41378737968439
GGAACCCTCATACGAC-6	primed	3.39815932558684	4.31797982734674
GGAACCCTCTCTTCAA-6	primed	6.36755734728484	-7.30089233833319
GGAATGGAGTATTAGG-6	nres	-15.5254184599051	-3.00002251583105
GGAATGGCACTGGACC-6	primed_trans	-1.97113239718767	1.36601664108271
GGAGAACTCGGAGTAG-6	primed	5.6106498842111	-9.4446282239533
GGAGCAAAGGCTCCCA-6	primed	4.8419902925363	-10.4045395703889
GGAGGATCAACAGATA-6	primed	6.64197427080778	7.44575072807306
GGAGGTATCAGTCACA-6	primed_trans	-0.6660743351111	3.10137464088434
GGATCTATCAGCGTCG-6	primed	5.02226954744963	-10.353508457718
GGCACGTCATATGAAG-6	nres_trans	-13.7874566908011	-2.88603328186041
GGCTTTCTCACCTTAT-6	primed_trans	-2.09662681771608	0.70188404602045
GGGAAGTAGCTACTGT-6	primed	5.26348048494963	4.23076249641413
GGGAAGTGTTTAGACC-6	primed	3.610899746882	1.49636937660212
GGGAGATGTCTGTGGC-6	primed_trans	-1.81306880666109	1.53551866096491
GGGATGAAGACGGAAA-6	nres	-18.6595231886038	-1.21196629124647
GGGCCATGTCACCTTC-6	nres_trans	-13.6530286665091	-2.50298576074606
GGGCTCACAGGTTCAT-6	primed	7.48246556566862	5.22614146751398
GGGTAGACAGCGGATA-6	primed_trans	-1.6049987073073	1.55706073326105
GGGTATTAGAGTGTGC-6	primed	6.9488280420175	-1.2049344332791
GGGTCTGCACTCCTTG-6	primed	8.62011987017302	-6.22001265007025
GGTAACTTCCGTAGGC-6	primed	3.53628331469206	8.4482760576629
GGTAGAGGTGGTCCGT-6	primed	4.96041756914763	0.888504758300724
GGTGAAGTCGAATGCT-6	primed	6.45817548082976	8.04022647422785
GGTGATTAGTGAATAC-6	primed	4.89800959871916	1.18916155380243
GGTGGCTAGTGATGGC-6	primed	6.84328109072356	-10.9327463956452
GGTGTTATCTGGTGGC-6	primed	5.75363951967863	4.85967542213434
GTAATCGAGGAATGTT-6	primed_trans	2.37397033022551	10.5225196031951
GTACAGTCAGCAGACA-6	primed	7.32227212237028	4.93479873222345
GTAGAAACACTGCACG-6	primed	6.92992287920622	5.64280749839777
GTAGAAAGTACAGGTG-6	primed	6.88823157595305	-6.66172073799139
GTAGCTAGTGACATCT-6	primed	6.86868935869841	-5.37860892730719
GTAGGTTAGATTCGCT-6	primed_trans	2.43428951548247	10.4768519548797
GTATTTCCACGAAAGC-6	primed	7.30583936022429	-2.8288930507279
GTATTTCCATGTCTAG-6	nres	-19.0183717603812	-0.759621009407101
GTCAAACCAAGGATGC-6	nres	-18.2897760267386	0.70439197105402
GTCCCATAGACGGTCA-6	primed	5.65332824038176	-8.23699282127386
GTCGCGATCTCTCTTC-6	primed	8.79914552019743	-6.24917410331732
GTCGTAATCATGCAGT-6	primed	3.23982030199675	4.36752320808405
GTCTACCAGCTTTGTG-6	primed_trans	2.35233169840483	5.97516967338556
GTCTAGACAAGGTACG-6	primed_trans	-1.31557959271761	3.79697991889948
GTCTAGACATGTGGTT-6	primed	2.9553399686685	9.92348910850519
GTCTAGATCTGAGTCA-6	nres	-19.6213552351126	0.335924640121402
GTCTGTCTCCATCTAT-6	nres_trans	-13.1957361097464	-2.12858425098425
GTCTTTAAGACCGTTT-6	primed_trans	-1.50105416728349	1.64706231636042
GTGACGCGTAACCAGG-6	primed_trans	-1.50298207951875	1.64282681030268
GTGAGCCTCCTTCGAC-6	primed	5.03863650606779	-9.87157391029364
GTGAGTTAGACCATGG-6	primed_trans	2.6612623338571	7.89234210533136
GTGAGTTGTGAGACCA-6	primed	5.1680024270883	-8.75012491661078
GTGAGTTTCACAATGC-6	primed	7.55308324144987	-7.43478821235662
GTGCACGTCGGAACTT-6	nres	-14.6422416563162	-3.61483870464331
GTGCACGTCTCTTAAC-6	primed_trans	2.19167214678435	5.67915536445612
GTGCAGCCATGACGTT-6	primed	7.2099216585031	5.58849431556696
GTGCGTGCATCGTTCC-6	nres_trans	-7.14720457745882	3.48941661399836
GTGGAAGAGCTCACTA-6	nres	-18.3268243665824	-1.6466547042965
GTGGCGTAGACCCGCT-6	primed	6.49745303438811	-8.83472250419623
GTGGTTAAGAAAGCGA-6	nres	-19.1060964460501	1.58106996101374
GTGTAACAGAAGCTCG-6	primed	6.92897635744719	-1.0507010670281
GTGTGATAGGACAGCT-6	primed_trans	2.14168864535002	10.727208629074
GTGTTAGAGCCAAGGT-6	primed	6.34294110582976	5.30047465843195
GTGTTCCAGTAGTCTC-6	primed	6.57018834398894	-6.40150927024847
GTTACGACACAACCGC-6	primed	4.45133954332976	-10.6428065152741
GTTAGTGCAATGACCT-6	primed	7.29943352984099	6.37593986076349
GTTATGGCAGTCAACT-6	primed	6.86040908144621	-0.53971432167059
GTTATGGTCATTGGTG-6	primed	5.33975249575285	-8.50940130668646
GTTCATTAGTGTACAA-6	primed	6.5325420503488	7.55396892112726
GTTCCGTTCCATTGCC-6	primed	5.25826293276457	-9.57973812538153
GTTCGCTGTTCGGCGT-6	primed	6.92929965304045	1.84745837730402
GTTCTATAGTATTAGG-6	nres	-18.920835673345	-0.827527448711453
GTTCTATGTAGCGATG-6	primed	3.09302550600676	7.68547393363947
GTTGCTCTCGAGGCAA-6	nres	-18.3171598310599	0.714623704376163
GTTGTAGCAAGAGAGA-6	primed_trans	2.67704683588652	7.21277572196955
GTTGTAGTCTGGAGAG-6	primed	3.77603417681364	7.95380260032648
GTTGTCCCAAAGGTTA-6	nres	-17.5301401014456	1.82227207702631
TAACTTCTCGGAATGG-6	primed	6.54490166948943	1.053570285263
TAAGCACTCTAACACG-6	nres	-19.386791407598	1.47728516143793
TAAGCGTAGTATTGCC-6	primed	5.32048207567839	4.85786630195612
TAATCTCAGGGCAACT-6	primed	4.95393067644743	-10.3049492688752
TAATCTCTCCTGTAAG-6	primed	7.32605439470915	-6.98987673240667
TACAGGTGTGAGTTGG-6	primed	3.9025166635385	3.30404664558405
TACCCACGTGCGTTTA-6	primed	3.22663337038664	-9.02316330390936
TACCGAAGTAGCGTTT-6	primed	8.7662370805612	-5.06828735786444
TACCGAATCGTCTCAC-6	nres	-19.8114339704642	0.714236751022281
TACCTCGAGGATGAGA-6	primed	5.22493535326628	-9.85019443946844
TACCTCGAGTTAGTAG-6	primed	4.6652439241281	-10.4199032636262
TACCTCGTCTTTCGAT-6	primed	3.73434001253752	7.07369662803644
TACGCTCCAAGGATGC-6	primed	9.12810689257292	-4.45131896453863
TACGGGCAGAGCTGAC-6	nres	-17.491865336431	1.88008739036554
TACGTCCTCGTGGAAG-6	primed	7.1143119935861	0.385014548721256
TACTTGTCAGCATACT-6	primed	8.36470490740446	-4.30316661315924
TAGACCAAGAGCTGCA-6	primed	5.63522607134489	7.55252791923517
TAGACCACACTTGAGT-6	primed	6.80400544451384	-0.337137326774655
TAGCACACAATCAAGA-6	primed_trans	2.35488659189848	6.54571868461603
TAGCACACACTCAAGT-6	primed	3.66925603197722	1.19398857635492
TAGGGTTGTTCTCCCA-6	nres	-20.6939412946829	-1.75141371804243
TATACCTAGTTGTCAC-6	primed	4.78386288927702	1.50142361206049
TATATCCCACCTCTAC-6	primed	5.26025897310881	-0.947779461917935
TATCAGGAGGAGGTTC-6	nres	-19.2795545454154	0.959836497726383
TATCCTAGTCCAATCA-6	nres_trans	-6.92120283795686	3.62065888923639
TATGTTCGTCTTGCTC-6	nres	-16.2237340803275	1.96568991226191
TCACGCTTCAGCCTTC-6	primed	6.90917092608122	-10.9295611234284
TCACGGGGTCTAACGT-6	primed	5.4306977395883	0.436671271743717
TCACTATCATTATGCG-6	primed_trans	1.00679463194517	6.98777629417414
TCACTATTCGTCGACG-6	primed	5.80253630922942	0.487580552520694
TCACTCGGTACTCCGG-6	primed	4.67182666109709	-7.25512789207464
TCAGCAAAGCCTGAGA-6	primed	6.70413571642546	3.87552358192438
TCAGGTAGTCTCGGGT-6	primed	6.13659364031462	-6.15290211158758
TCAGTCCGTTTCCAAG-6	nres_trans	-7.57639521313997	3.55519248527521
TCAGTGAGTTACCTGA-6	primed	7.42036706255583	-2.32940493541723
TCATATCCATCTCATT-6	primed	3.45465499209074	5.9431514887237
TCATCCGCATAGATGA-6	primed	6.50529366778044	-5.76383827644354
TCATGCCCAAGAGGCT-6	primed	3.18792754458098	9.57238437217707
TCATGTTTCCCTCGAT-6	primed_trans	1.99331337259917	10.6757483629608
TCATTCAAGGTCATAA-6	nres	-15.8423196668753	1.04559303802484
TCATTCATCTGGGAGA-6	primed	6.01960784243254	3.96210671943659
TCCACGTCATTAAGCC-6	primed	6.36418229387907	-5.57589195686346
TCCATCGCACATGTTG-6	primed_trans	1.43137031839995	7.19254638236994
TCCCACAGTAACATCC-6	primed	3.18842870043425	6.11725474876398
TCCCAGTTCTGCTAGA-6	nres	-19.5477277631888	0.312952771606388
TCCGAAAAGTTGCCCG-6	primed_trans	-1.53633284522386	3.93794108909601
TCCGATCCAGCAGACA-6	primed_trans	1.06786757753996	7.01854945701593
TCCGTGTCATCTATCT-6	primed	4.00260239885954	5.19000722450251
TCCTCCCGTATTTCCT-6	primed	6.2787693147531	-7.46858404594427
TCCTCTTCATACTGAC-6	primed	7.04800492571501	-5.33434771018988
TCCTGCACATGACTCA-6	nres	-17.9358808393607	0.574210658492984
TCCTTCTAGGATATAC-6	nres	-19.4063131208548	-1.53685154038435
TCGAAGTTCTTCTCAA-6	primed	7.19290047930388	-8.39774893241888
TCGCTCAAGCGATCGA-6	primed	8.25482255266814	-4.3243570180512
TCGCTCAGTATGATCC-6	primed	4.45280009554533	-10.0073981137848
TCGCTTGAGGGCGAAG-6	nres	-18.6267225141654	-1.56272504496342
TCGGGACCATGAAGCG-6	nres_trans	-13.0788738126883	-2.10336388665205
TCGGGACGTAGGATAT-6	primed	4.85918551729826	-10.1982264371491
TCGGGTGTCGATTGGT-6	primed_trans	2.74702864931731	4.73211146873468
TCGTGGGAGCTCAGAG-6	primed_trans	-1.07109493715854	3.54867745918268
TCTACATCAAGTTGGG-6	primed	6.74628001497893	7.3260483889007
TCTACATCATGTCGTA-6	nres	-15.2577649946341	-3.03159306961065
TCTATACCAAGAATGT-6	primed_trans	2.35669523523955	7.3740277437591
TCTATCACACGCGTCA-6	primed	5.30487042711882	-9.09122274833685
TCTATCAGTCCCTGTT-6	primed	5.79903823183684	-7.76466511207586
TCTCTGGTCGGTGCAC-6	nres	-19.3196603651175	-0.702460810718594
TCTGCCAGTAGGTACG-6	primed_trans	-0.913627996576744	3.29688169044489
TCTGGCTGTCGTCATA-6	nres_trans	-14.3421985502371	-3.62792871910101
TCTGTCGCAGGTCTCG-6	primed	5.40155631350188	-10.3235783429719
TCTTAGTTCCAATCTT-6	primed	7.2654693727365	-6.19314669090277
TCTTCCTCAAGGCAAC-6	primed	6.01508313463835	-7.72882317024237
TCTTCCTGTCTTCTAT-6	primed	6.10140019701628	-10.2035422177888
TCTTGCGTCGTGGGAA-6	primed	4.4051588182321	-7.61927269416815
TGAACGTAGAGCAAGA-6	nres_trans	-14.4304782743582	-3.24458836036688
TGAATCGCACTGCGAC-6	primed	6.41903573321013	-6.57299421745306
TGAATGCAGGCATCTT-6	nres	-19.82027071668	0.874031796874942
TGACAGTAGGATTTGA-6	primed	7.18149834917693	-1.99209086614615
TGACAGTGTCCACATA-6	primed	7.31969910906462	5.48823024314875
TGACGCGAGTAGGTTA-6	nres	-15.0814201231131	-2.95103345829016
TGAGCATAGAGTGACC-6	primed	5.54767924593596	-7.48645971733099
TGAGCATCAACGGTAG-6	primed_trans	-2.0502341385016	1.34233213943476
TGAGGAGAGCACCAGA-6	primed	5.73003846453337	-9.16996525245672
TGAGGAGTCAAAGGTA-6	primed	3.76905661867766	1.18027211708063
TGAGTCACATGCGGTC-6	nres	-20.5289213056693	-1.86984907108313
TGATCAGCAAATGGCG-6	nres	-18.3948919172415	-1.4764365853644
TGATCAGCAGACGATG-6	nres	-18.5006086225638	1.65360452217096
TGATCTTGTGACATCT-6	primed	6.85528737352995	2.85449220222467
TGATGGTCACTATCGA-6	primed	6.73398858355193	-5.99092768150335
TGCACGGGTACTCCGG-6	primed	6.28605252550749	4.84437657875055
TGCAGATCACTTGAGT-6	primed	7.3273532991281	-7.0364274831391
TGCAGATTCTATCGTT-6	primed	7.55291730211882	-5.02750776725775
TGCAGGCCAGAGGAAA-6	nres_trans	-13.4820367689261	-2.74716590362555
TGCAGTATCATAGCAC-6	primed	7.22078305529265	-5.2898933740235
TGCATCCCACATTGTG-6	primed	3.42553263949065	7.4745383409881
TGCCGAGAGTCCTGTA-6	primed	8.34022408770232	-3.3753014655686
TGCCGAGGTAGGATAT-6	nres_trans	-14.4135295744071	-1.68796632829076
TGCGGCATCGTCGACG-6	nres_trans	-13.5483047361502	-2.18138121086126
TGCGGGTTCGTCCTCA-6	primed	5.53096181200651	-8.87876556831366
TGCTCCACACAAGGTG-6	primed	6.8732550744882	-10.5642390103913
TGCTCGTTCGCACTCT-6	primed	5.88907319353728	-10.1259350629426
TGGAACTCATCGCTGG-6	primed	6.23187619494109	-7.94914959388739
TGGAACTGTGAATTAG-6	primed	5.09226495073943	-1.31401009875303
TGGAGAGAGATACGAT-6	nres_trans	-13.2016927595267	-2.25906299072271
TGGAGAGGTTAAGCAA-6	primed	6.24070435808806	6.5103163866424
TGGGTTAAGCCAACCC-6	primed_trans	1.82500273035673	10.7965579180145
TGGGTTACAATTGCAC-6	primed	7.36576730059294	4.83458520454401
TGGGTTATCAGTAGGG-6	primed	6.43731480883269	-9.96550987678534
TGGTGATCAGTTGTTG-6	primed	7.26664429949431	-2.50557850318914
TGGTTAGGTCACTAGT-6	primed	7.37601929949431	-5.13428615051275
TGTAACGCAGACAAAT-6	nres_trans	-13.2488042707572	-2.6102434249497
TGTAACGCAGTTCCAA-6	primed	4.95682364748625	-9.4851260037995
TGTAACGGTATGGTTC-6	nres	-15.7638933057913	0.912664905013981
TGTAAGCAGACGTCGA-6	primed	6.31918460177092	0.34430028480524
TGTAAGCCAAGCACAG-6	nres	-14.9985086317191	-2.82390283065802
TGTAAGCCAGCTGAAG-6	primed_trans	2.56630712793974	10.3570227770233
TGTCCCAAGGAAGTGA-6	primed	7.38290768908171	-0.151514038620053
TGTGGCGAGTAGGGTC-6	primed	6.84337598131804	-7.9542569966889
TGTTCCGCATCGGCCA-6	primed	4.88175374315886	-8.27394817787176
TGTTGAGCAGTCGGTC-6	primed_trans	-1.31685903622003	3.76242209953302
TGTTGGAAGAGTATAC-6	primed	6.90347844408659	-10.3691620679474
TGTTTGTCAGGCTACC-6	primed_trans	2.76932436274199	10.0901265291595
TTACAGGTCATACAGC-6	nres	-14.9847480650076	-3.5209301562882
TTACCATAGATTGTGA-6	nres	-19.3752862806449	-0.823961183605252
TTACCGCCAAAGGAGA-6	primed_trans	2.78495103167204	5.05934001487726
TTACGCCTCATCGGGC-6	primed	4.40878611849455	4.77231980842585
TTACTGTGTAGATGTA-6	nres	-18.3270913953909	1.41829754394525
TTCACCGTCAGAATAG-6	primed	4.66132479952483	1.66503359359735
TTCATTGTCGAAACAA-6	primed	6.6153467302194	-7.35884283500677
TTCATTGTCTTGCGCT-6	primed	8.19281369494109	-7.60383366065985
TTCCACGTCAAAGGAT-6	nres	-15.4629213209281	1.71644736808771
TTCCTAATCGCCTATC-6	primed	6.48801690386443	4.19738437217707
TTCGATTTCCTGTAAG-6	nres_trans	-14.7872621412406	1.24233533424372
TTCGCTGCAACTGCCG-6	nres	-19.0863916273245	-0.583452329216061
TTCTGTATCCCTCATG-6	primed_trans	-1.49521624995561	3.89563514274591
TTGACCCCAACCAGAG-6	primed	5.82010489748625	8.47802688163751
TTGATGGAGGTTGGTG-6	primed	5.91683846758513	5.96385623497004
TTGATGGCAGCCCACA-6	primed	6.7689750795236	1.28807665390009
TTGATGGGTGATTCTG-6	primed	5.02196770952849	-1.4315790684796
TTGCATTAGAGCATCG-6	primed_trans	-1.73809552146288	3.02857829612726
TTGCCTGAGTTGTAAG-6	primed_trans	1.77027660654692	10.7681069521331
TTGCTGCGTCCAAATC-6	nres_trans	-13.2813083524832	-2.39259962755209
TTGGATGTCGCATAGT-6	primed	8.13697415636687	-6.99477385002142
TTGGATGTCTATGCCC-6	nres	-15.0870868559012	1.62523175758356
TTGGGCGAGTCTGTAC-6	primed_trans	1.24217301653532	7.12899352592463
TTGGGCGTCATGACAC-6	primed	4.6134279374948	2.08898498100275
TTGGGTACAGACACAG-6	primed	7.35999089525847	-0.642023667869625
TTGGGTACAGCGCGTT-6	nres	-19.491491496099	-0.761625573215542
TTGGTTTTCGATCCCT-6	primed_trans	-1.37151938630434	3.79858113807672
TTGTTCAGTGCGAACA-6	primed	6.62303859041838	-10.6906761975861
TTGTTCATCCTCTAAT-6	primed	2.96342712687163	8.40914107841486
TTTACCAGTTCTCGTC-6	nres	-14.8172027464041	-3.40427957492834
TTTACCATCCTGCCAT-6	primed	7.05985719011931	-7.59252403694159
TTTATGCCATGATAGA-6	primed_trans	2.57851630495695	7.98553802055353
TTTATGCGTCATGACT-6	primed	6.6880334024301	0.57159258407587
TTTCACACACAGAGCA-6	primed	5.0455396776071	-0.465605601844845
TTTGACTCAGCGGTTC-6	primed	5.53911286638884	7.99796535057062
TTTGGAGAGCTTACGT-6	primed	6.94626885698943	-8.27553747612005
TTTGGTTTCGAGGCAA-6	primed	7.38840466784148	6.27313281578058
TTTGTTGCAGACCGCT-6	nres	-19.5386449689993	0.452369943084659

## Sheet: FigS17J
DGE_corr_real_GEMLI	0.686318170730499
DGE_corr_real_trajectory	0.389532534087142
