# Supplementary material for: Gene-expression memory-based prediction of cell lineages from scRNA-seq datasets
Source: Nat Commun. 2024 Mar 29;15:2744. doi: 10.1038/s41467-024-47158-y (PMC10980719; doi:10.1038/s41467-024-47158-y)
Supplement: Supplementary file 11 — Source Data [file 41467_2024_47158_MOESM11_ESM.zip › Source Data files/Source Data file 4h.xlsx]

## Sheet: Sheet1
ASYM
Percentage	Precision	Sensitivity
0	0.0319179	1
10	0.268387	0.971963
20	0.421292	0.950467
30	0.580224	0.893925
40	0.685459	0.823832
50	0.75	0.731776
60	0.79211	0.591121
70	0.843505	0.503738
80	0.966523	0.418224
90	1	0.285981
100	1	0.0719626
SYM
Percentage	Precision	Sensitivity
0	0.0319901	1
10	0.2774	0.988811
20	0.442936	0.973427
30	0.577968	0.912354
40	0.688914	0.851748
50	0.748483	0.747786
60	0.807692	0.646154
70	0.85735	0.551981
80	0.933054	0.415851
90	1	0.337063
100	1	0.178089
