# Supplementary material for: Gene-expression memory-based prediction of cell lineages from scRNA-seq datasets
Source: Nat Commun. 2024 Mar 29;15:2744. doi: 10.1038/s41467-024-47158-y (PMC10980719; doi:10.1038/s41467-024-47158-y)
Supplement: Supplementary file 11 — Source Data [file 41467_2024_47158_MOESM11_ESM.zip › Source Data files/Source Data file S9a.csv]

percentage	precision	recovery	dataset	FPR
0	0.002943171	1	mESC	1
10	0.003766478	0.003490401	mESC	0.002725189
20	0.006389776	0.003490401	mESC	0.001602143
30	0.00913242	0.003490401	mESC	0.001117894
40	0.011363636	0.003490401	mESC	0.000896376
50	0.015503876	0.003490401	mESC	0.000654251
60	0.018018018	0.003490401	mESC	0.000561523
70	0.020408163	0.003490401	mESC	0.000494552
80	0.024390244	0.003490401	mESC	0.000412127
90	0.029850746	0.003490401	mESC	0.000334853
100	0.041666667	0.001745201	mESC	0.000118486
0	0.037475345	1	CD8	1
10	0.00990099	0.00877193	CD8	0.034153005
20	0.013888889	0.00877193	CD8	0.024248634
30	0.019607843	0.00877193	CD8	0.017076503
40	0.024390244	0.00877193	CD8	0.013661202
50	0.033333333	0.00877193	CD8	0.009904372
60	0.035714286	0.00877193	CD8	0.009221311
70	0.041666667	0.00877193	CD8	0.007855191
80	0.045454545	0.00877193	CD8	0.007172131
90	0.071428571	0.00877193	CD8	0.004439891
100	0	0	CD8	0.00102459
0	0.044077135	1	L1210	1
10	0.052631579	0.03125	L1210	0.025936599
20	0.039215686	0.020833333	L1210	0.023535062
30	0.05	0.020833333	L1210	0.018251681
40	0.028571429	0.010416667	L1210	0.016330451
50	0.035714286	0.010416667	L1210	0.0129683
60	0	0	L1210	0.007204611
70	0	0	L1210	0.006724304
80	0	0	L1210	0.006243996
90	0	0	L1210	0.005283381
100	0	0	L1210	0.001440922
0	0.000942092	1	HSPC	1
10	0	0	HSPC	0.001494969
20	0	0	HSPC	0.000544322
30	0	0	HSPC	0.00030666
40	0	0	HSPC	0.000168663
50	0	0	HSPC	6.89985625299473e-05
60	0	0	HSPC	5.36655486344034e-05
70	0	0	HSPC	1.53330138955438e-05
80	NA	0	HSPC	0
90	NA	0	HSPC	0
100	NA	0	HSPC	0
