# Supplementary material for: Gene-expression memory-based prediction of cell lineages from scRNA-seq datasets
Source: Nat Commun. 2024 Mar 29;15:2744. doi: 10.1038/s41467-024-47158-y (PMC10980719; doi:10.1038/s41467-024-47158-y)
Supplement: Supplementary file 11 — Source Data [file 41467_2024_47158_MOESM11_ESM.zip › Source Data files/Source Data file S5b.csv]

	ESC real	MEF real	CD8 real	Leu real	HPC real	HSCreal
nitrogen compound metabolic process	1.547811608	1.581764489	1.606733572	1.430126192	1.569405099	0.914790665
metabolic process	1.449351096	1.46765845	1.477739099	1.368080762	1.492220505	0.929195804
primary metabolic process	1.507320377	1.523503619	1.558182521	1.408233986	1.531706865	0.925987618
cellular metabolic process	1.509630837	1.558949881	1.528172423	1.416564593	1.572094785	0.931753109
cellular nitrogen compound metabolic process	1.773264588	1.774560357	1.776284459	1.531086895	1.777699309	0.897971429
organic substance metabolic process	1.447864945	1.46558913	1.497724098	1.380312515	1.501727595	0.931102796
cellular process	1.211973191	1.239608205	1.223304154	1.174193451	1.208505367	0.973137488
macromolecule metabolic process	1.476561369	1.511497234	1.564561419	1.399163896	1.478836178	0.929853926
biosynthetic process	1.56195701	1.627484225	1.615254055	1.472938037	1.708175337	0.955929473
organic substance biosynthetic process	1.563750799	1.625490852	1.616168469	1.480293001	1.707749168	0.952055932
cellular biosynthetic process	1.563920695	1.631813324	1.62344256	1.473231731	1.702765333	0.943318857
heterocycle metabolic process	1.690918009	1.615193208	1.774252196	1.554702495	1.667588143	0.935697447
nucleobase-containing compound metabolic process	1.696407328	1.619095351	1.788964677	1.562781415	1.679052282	0.939163987
cellular aromatic compound metabolic process	1.672797079	1.60108646	1.757419209	1.545662527	1.63797797	0.933254139
organic cyclic compound metabolic process	1.645574494	1.588260979	1.716701827	1.522782578	1.635212566	0.940759084
cellular component organization or biogenesis	1.577474641	1.652794052	1.573864446	1.413588959	1.645426625	0.964132871
cellular nitrogen compound biosynthetic process	1.723423497	1.802149271	1.732481432	1.49964301	1.78595113	1.002497868
macromolecule biosynthetic process	1.545506391	1.604028593	1.643433038	1.480472471	1.637469586	0.950104257
gene expression	1.566994701	1.613847114	1.640808107	1.445066623	1.67925516	0.959929046
cellular component organization	1.553639065	1.634147868	1.52237537	1.407198963	1.616386386	0.996104853
organonitrogen compound metabolic process	1.568591662	1.738855724	1.659043588	1.432948734	1.741648606	0.886271871
protein metabolic process	1.570688889	1.785099771	1.719381497	1.43177235	1.670348118	0.896686675
cytoplasmic translation	5.537578288	8.016759777	3.901542983	1.734786558	4.923312883	0.097690941
translation	3.127417275	3.653661349	2.600029529	1.829312865	3.412433155	0.486395826
peptide metabolic process	2.808529542	3.356654476	2.454612365	1.808656036	3.136338648	0.62180183
nucleic acid metabolic process	1.667978091	1.572142877	1.798310225	1.545291167	1.570759047	0.94716788
regulation of metabolic process	1.418392691	1.493339236	1.51455559	1.455413463	1.509203311	1.055268945
regulation of macromolecule metabolic process	1.426793102	1.499278878	1.547900824	1.455146325	1.541937199	1.046062612
regulation of cellular metabolic process	1.434020875	1.506440919	1.544519612	1.457610627	1.528340472	1.044776119
organonitrogen compound biosynthetic process	2.169744632	2.444637773	1.984963333	1.648737316	2.600866504	0.762237762
negative regulation of cellular process	1.439166595	1.668500371	1.555738637	1.457543962	1.691764186	1.089038945
anatomical structure morphogenesis	1.093737825	1.618693327	1.27049032	1.192204301	1.126436782	1.353140097
anatomical structure development	1.154592304	1.408873924	1.235117337	1.206002562	1.288239418	1.192135673
cell migration	1.228429229	1.882597835	1.327624526	1.287633538	1.744120147	1.454338499
animal organ development	1.088768201	1.500838223	1.139473345	1.167092856	1.140910721	1.301205908
circulatory system development	1.1739901	1.991905491	1.345909822	1.352115626	1.229081443	1.501579422
animal organ morphogenesis	0.905422118	1.585507922	1.064635356	0.9609375	0.785350568	1.518876207
system development	1.151054206	1.525373914	1.250884285	1.257859668	1.24923008	1.235288097
cell motility	1.150438882	1.732140259	1.206216788	1.203310696	1.628285357	1.384662436
multicellular organism development	1.174005723	1.482536861	1.255541227	1.235217804	1.27777278	1.195318496
blood vessel development	1.077573777	2.065703474	1.38333557	1.280518186	1.161309007	1.602062589
blood vessel morphogenesis	1.108005367	2.162432486	1.34153942	1.332690453	1.177062374	1.651886987
cardiac chamber morphogenesis	0.868020305	1.911231884	1.302864939	1.188870152	0.771558245	2.543859649
cell adhesion	0.792152235	1.514831441	1.251209065	1.172696946	1.264281419	1.411437344
vasculature development	1.13466679	2.063334983	1.452234206	1.304831532	1.250693289	1.565793948
developmental process	1.17754068	1.417038029	1.238143631	1.212750949	1.298011866	1.155299813
intermediate filament cytoskeleton organization	0.1640625	1.265646732	0.445652174	0.684563758	0.504807692	3.265720081
locomotion	1.133814103	1.793873579	1.34389577	1.255600916	1.947533009	1.427182368
intermediate filament-based process	0.162287481	1.251719395	0.440860215	0.677290837	0.498812352	3.213572854
cell differentiation	1.116550343	1.365674448	1.258169935	1.21695028	1.269307924	1.192832555
cellular developmental process	1.116550343	1.365674448	1.258169935	1.21695028	1.269307924	1.192832555
