# Supplementary material for: Gene-expression memory-based prediction of cell lineages from scRNA-seq datasets
Source: Nat Commun. 2024 Mar 29;15:2744. doi: 10.1038/s41467-024-47158-y (PMC10980719; doi:10.1038/s41467-024-47158-y)
Supplement: Supplementary file 11 — Source Data [file 41467_2024_47158_MOESM11_ESM.zip › Source Data files/Source Data file S12ab.csv]

Size parameter	percentage	precision	recovery	FPR
3	90	1	0.020536756	0
3	10	0.866180049	0.083080513	0.000847366
3	100	1	0.017269545	0
3	0	0.061929125	1	1
3	40	0.976190476	0.038273046	6.16266350316607e-05
3	80	1	0.022637106	0
3	20	0.930501931	0.056242707	0.00027732
3	30	0.964285714	0.044107351	0.000107847
3	60	1	0.027304551	0
3	50	0.971631206	0.031971995	6.16266350316607e-05
3	70	1	0.025204201	0
4	20	0.933628319	0.098483081	0.0004622
4	40	0.973880597	0.060910152	0.000107847
4	30	0.967261905	0.075845974	0.000169473
4	100	1	0.018903151	0
4	50	0.985915493	0.049008168	4.62199762737455e-05
4	0	0.061929125	1	1
4	10	0.85479798	0.157992999	0.001771766
4	80	1	0.027771295	0
4	60	0.982352941	0.038973162	4.62199762737455e-05
4	70	0.986842105	0.035005834	3.08133175158303e-05
4	90	1	0.025204201	0
6	40	0.985981308	0.098483081	9.2439952547491e-05
6	70	1	0.054142357	0
6	90	1	0.030105018	0
6	60	0.985915493	0.065344224	6.16266350316607e-05
6	100	1	0.020770128	0
6	20	0.91868932	0.176662777	0.001032246
6	30	0.965765766	0.125087515	0.000292727
6	0	0.061929125	1	1
6	50	0.986225895	0.083547258	7.70332937895759e-05
6	10	0.838455477	0.248308051	0.003158365
6	80	1	0.041306884	0
8	80	1	0.059976663	0
8	0	0.061929125	1	1
8	20	0.921165381	0.250875146	0.001417413
8	10	0.820697288	0.346091015	0.004991757
8	70	1	0.078879813	0
8	60	0.990430622	0.096616103	6.16266350316607e-05
8	90	1	0.044107351	0
8	100	1	0.02403734	0
8	50	0.990566038	0.12252042	7.70332937895759e-05
8	30	0.969135802	0.1831972	0.000385166
8	40	0.974702381	0.15285881	0.000261913
10	0	0.061929125	1	1
10	30	0.95526561	0.239206534	0.00073952
10	50	0.988652482	0.162660443	0.000123253
10	90	1	0.054842474	0
10	20	0.90027137	0.309684947	0.002264779
10	60	0.991197183	0.131388565	7.70332937895759e-05
10	100	1	0.026371062	0
10	70	0.997844828	0.108051342	1.54066587579152e-05
10	10	0.799562363	0.426371062	0.00705625
10	40	0.978185993	0.198833139	0.000292727
10	80	1	0.084247375	0
11	90	1	0.065110852	0
11	40	0.951295337	0.214235706	0.000724113
11	30	0.923857868	0.254842474	0.001386599
11	50	0.990967742	0.179229872	0.000107847
11	100	1	0.030805134	0
11	70	0.994163424	0.119253209	4.62199762737455e-05
11	80	1	0.100583431	0
11	20	0.876438522	0.337689615	0.003142958
11	10	0.757539683	0.445507585	0.009413469
11	0	0.061929125	1	1
11	60	0.990322581	0.143290548	9.2439952547491e-05
13	100	1	0.040606768	0
13	90	1	0.096849475	0
13	80	1	0.133488915	0
13	70	0.998491704	0.154492415	1.54066587579152e-05
13	50	0.964028777	0.218903151	0.000539233
13	60	0.993614304	0.181563594	7.70332937895759e-05
13	30	0.931578947	0.330455076	0.001602293
13	40	0.955810147	0.272578763	0.00083196
13	20	0.869934967	0.405834306	0.004005731
13	10	0.744870041	0.508284714	0.011493367
13	0	0.061929125	1	1
14	20	0.861770073	0.44084014	0.004668218
14	90	1	0.10991832	0
14	100	1	0.041540257	0
14	80	1	0.146791132	0
14	30	0.931054461	0.375029172	0.001833392
14	60	0.994279176	0.202800467	7.70332937895759e-05
14	50	0.963940193	0.255775963	0.000631673
14	10	0.740602672	0.556359393	0.01286456
14	40	0.950854701	0.311551925	0.001063059
14	0	0.061929125	1	1
14	70	0.994851995	0.180396733	6.16266350316607e-05
17	70	0.998037291	0.237339557	3.08133175158303e-05
17	90	1	0.145157526	0
17	60	0.97301855	0.269311552	0.000493013
17	80	1	0.194399067	0
17	50	0.958017894	0.324854142	0.000939806
17	40	0.938882421	0.376429405	0.001617699
17	10	0.70931677	0.666277713	0.018025791
17	20	0.848787995	0.514819137	0.006054817
17	30	0.912415784	0.442473746	0.002804012
17	100	1	0.044107351	0
17	0	0.061929125	1	1
19	20	0.84174536	0.603267211	0.007487636
19	0	0.061929125	1	1
19	90	1	0.189031505	0
19	100	1	0.066511085	0
19	10	0.68147986	0.726487748	0.022416688
19	70	0.999122807	0.265810968	1.54066587579152e-05
19	80	1	0.231505251	0
19	40	0.918932786	0.417969662	0.002434252
19	30	0.900985855	0.490548425	0.003558938
19	60	0.975193798	0.293582264	0.000493013
19	50	0.945619335	0.365227538	0.001386599
22	50	0.956338769	0.424270712	0.001278753
22	90	1	0.221470245	0
22	30	0.902380131	0.61050175	0.004360084
22	60	0.968337731	0.342590432	0.00073952
22	70	0.998479087	0.306417736	3.08133175158303e-05
22	80	1	0.256242707	0
22	40	0.931958763	0.527421237	0.002542099
22	10	0.658152174	0.847841307	0.029072365
22	20	0.830622257	0.75075846	0.010106768
22	100	1	0.077012835	0
22	0	0.061929125	1	1
24	100	1	0.078879813	0
24	40	0.938271605	0.58529755	0.002542099
24	80	1	0.27747958	0
24	90	1	0.237806301	0
24	10	0.615843821	0.890781797	0.036683255
24	20	0.775345622	0.78529755	0.015021492
24	50	0.953211009	0.484947491	0.001571479
24	70	0.99856425	0.32462077	3.08133175158303e-05
24	60	0.980734497	0.380163361	0.000493013
24	30	0.881178999	0.669778296	0.005962377
24	0	0.061929125	1	1
26	10	0.59357393	0.909684947	0.041120372
26	0	0.061929125	1	1
26	60	0.966834171	0.449008168	0.001016839
26	20	0.755006391	0.827071179	0.017717658
26	40	0.90371567	0.652742124	0.004591184
26	50	0.928066038	0.550991832	0.002819419
26	70	0.98430634	0.365927655	0.000385166
26	80	1	0.301750292	0
26	100	1	0.100116686	0
26	30	0.860374197	0.719019837	0.007703329
26	90	1	0.259976663	0
28	50	0.918367347	0.598599767	0.003512718
28	60	0.96122633	0.497549592	0.001324973
28	40	0.892485892	0.701283547	0.00557721
28	90	1	0.257409568	0
28	100	1	0.114585764	0
28	70	0.989105505	0.402567095	0.000292727
28	0	0.061929125	1	1
28	30	0.838242636	0.783663944	0.009983515
28	20	0.742868463	0.875145858	0.019997843
28	80	1	0.323687281	0
28	10	0.57006231	0.918086348	0.045711557
30	90	1	0.265344224	0
30	100	1	0.107117853	0
30	80	0.993746091	0.370828471	0.000154067
30	10	0.541972718	0.964294049	0.053800052
30	20	0.703168427	0.885647608	0.024681467
30	0	0.061929125	1	1
30	30	0.817813765	0.801400233	0.011786094
30	40	0.873251499	0.713885648	0.006840556
30	50	0.888482024	0.622870478	0.005161231
30	60	0.925585284	0.516686114	0.002742385
30	70	0.958484691	0.431038506	0.001232533
32	20	0.690267041	0.916919487	0.027161939
32	30	0.822802198	0.83873979	0.011924754
32	40	0.874668083	0.768728121	0.007271943
32	10	0.518546272	0.968961494	0.05939267
32	60	0.952380952	0.55075846	0.001817986
32	70	0.968146718	0.468144691	0.001016839
32	80	0.999401198	0.38949825	1.54066587579152e-05
32	50	0.904468912	0.651808635	0.004544964
32	0	0.061929125	1	1
32	100	1	0.122987165	0
32	90	1	0.298949825	0
44	50	0.864536899	0.81470245	0.008427442
44	60	0.89172175	0.661143524	0.005299891
44	40	0.775232198	0.876546091	0.016777851
44	90	0.990990991	0.359393232	0.000215693
44	100	1	0.123920653	0
44	70	0.914317926	0.567794632	0.003512718
44	80	0.95597166	0.44084014	0.001340379
44	0	0.061929125	1	1
44	10	0.401553913	0.989031505	0.097308457
44	20	0.555719064	0.969428238	0.051165514
44	30	0.686600411	0.93512252	0.028178779
