# Supplementary material for: Gene-expression memory-based prediction of cell lineages from scRNA-seq datasets
Source: Nat Commun. 2024 Mar 29;15:2744. doi: 10.1038/s41467-024-47158-y (PMC10980719; doi:10.1038/s41467-024-47158-y)
Supplement: Supplementary file 11 — Source Data [file 41467_2024_47158_MOESM11_ESM.zip › Source Data files/Source Data file S4g.csv]

D2_D2_asym	D2_D4_sym	D2_D4_asym
0.5978228	0.491645341	0.48576258
0.529325941	0.509048822	0.529325941
NA	0.348407763	0.393673661
