# Supplementary material for: Gene-expression memory-based prediction of cell lineages from scRNA-seq datasets
Source: Nat Commun. 2024 Mar 29;15:2744. doi: 10.1038/s41467-024-47158-y (PMC10980719; doi:10.1038/s41467-024-47158-y)
Supplement: Supplementary file 11 — Source Data [file 41467_2024_47158_MOESM11_ESM.zip › Source Data files/Source Data file S5c.csv]

	ESC real	MEF real	CD8 real	Leu real	HPC real	HSC real
anatomical structure development	1.360891538	1.555801151	1.288526618	1.28568964	1.363471862	1.10847234
anatomical structure morphogenesis	1.583917666	1.934206934	1.451703407	1.435493065	1.575093948	1.175452716
developmental process	1.32229999	1.53122678	1.266163977	1.266124793	1.35293784	1.098050964
multicellular organism development	1.38646913	1.606640405	1.28627556	1.275796381	1.378790663	1.149965917
system development	1.438046068	1.770570379	1.271271832	1.301001791	1.387121871	1.166364768
animal organ development	1.468399592	1.886893045	1.251787246	1.280291476	1.243186214	1.193765764
cell population proliferation	1.43771153	1.682832202	1.414108211	1.395511921	1.574242586	1.185270049
cell differentiation	1.365299374	1.565569362	1.314719302	1.270205137	1.414460202	1.164827868
cellular developmental process	1.365299374	1.565569362	1.314719302	1.270205137	1.414460202	1.164827868
cell migration	1.681684722	1.882841779	1.666184134	1.425385935	1.923789669	1.333090644
negative regulation of biological process	1.250035666	1.522268136	1.341127649	1.315266742	1.440299249	1.121786497
cellular process	1.057156	1.152781526	1.124818382	1.122751626	1.140617267	1.032295271
tissue development	1.472256284	1.97397632	1.389370933	1.517994859	1.491181658	1.217945105
negative regulation of cellular process	1.294769269	1.529968454	1.391255216	1.365650113	1.480131375	1.112773802
regulation of response to stimulus	1.255228474	1.533845568	1.549335436	1.348952076	1.658866827	1.106909495
regulation of signal transduction	1.284995282	1.662518456	1.587456029	1.331381941	1.708769397	1.17004167
positive regulation of biological process	1.215606676	1.427649751	1.348286998	1.381677484	1.51023472	1.121417275
regulation of multicellular organismal process	1.369477118	1.630745984	1.548644673	1.38706732	1.851371177	1.165831646
regulation of cell adhesion	1.472808206	1.823987539	2.18327353	1.899934598	1.994308231	1.471153846
positive regulation of cellular process	1.242237724	1.46168068	1.33948043	1.419825866	1.540807344	1.14790586
regulation of signaling	1.259717234	1.580583803	1.465392594	1.245063706	1.626791764	1.153518056
primary metabolic process	1.081286976	1.242941537	1.20125888	1.314078828	1.236650761	1.034653011
cellular component organization or biogenesis	1.162379303	1.32069504	1.238730047	1.418295218	1.304385459	1.116198428
metabolic process	1.071865862	1.229776088	1.181688997	1.256256015	1.248168421	1.031808324
cellular component organization	1.200639529	1.345816147	1.228534164	1.40888011	1.32103035	1.097947112
organic substance metabolic process	1.072483221	1.230065877	1.181561658	1.250717584	1.241241067	1.028351702
cellular metabolic process	1.084886884	1.241159358	1.189571139	1.277295594	1.284824331	1.04984743
nitrogen compound metabolic process	1.070707071	1.255990998	1.20586785	1.291934541	1.262481881	1.038268698
response to stress	1.220870705	1.331597852	1.404455273	1.38270077	1.828150961	1.082106006
immune system process	1.097960356	1.105358051	1.290612245	1.423181115	1.974695284	1.198960992
regulation of immune system process	1.226339908	1.299398798	1.474713132	1.445358402	2.318757849	1.212273281
defense response	1.194761226	1.162173788	1.32106599	1.505263158	2.220971867	1.16979575
inflammatory response	1.431929481	1.515055967	1.533537434	1.684800528	2.83136556	1.273019585
cellular response to chemical stimulus	1.234353477	1.393185871	1.242677497	1.287605295	1.85190321	1.081046312
cytoplasmic translation	0.124293785	0.373406193	0.662358643	1.354961832	0.389937107	4.731104651
translation at presynapse	0.033112583	0.026809651	1.455399061	0.055248619	0.036363636	7.864923747
translation at synapse	0.032467532	0.026315789	1.428571429	0.054054054	0.035587189	7.697228145
translation at postsynapse	0.032467532	0.026315789	1.428571429	0.054054054	0.035587189	7.697228145
amide biosynthetic process	0.773235634	0.855191681	1.086132178	0.90150786	0.87884918	1.780821918
peptide biosynthetic process	0.656144307	0.782214156	1.076049227	1.013084112	0.872430153	1.81994336
translation	0.609813084	0.791799887	1.016007841	1.04876161	0.795299262	1.830899308
peptide metabolic process	0.775178813	0.903858121	1.061346363	1.096815696	0.901326141	1.678402253
organonitrogen compound biosynthetic process	0.943450664	1.115152453	1.202402075	1.052886948	1.074709463	1.453719114
oxidative phosphorylation	0.680044593	0.368373765	1.130573248	0.77212806	0.401554404	2.724528302
