# Supplementary material for: Gene-expression memory-based prediction of cell lineages from scRNA-seq datasets
Source: Nat Commun. 2024 Mar 29;15:2744. doi: 10.1038/s41467-024-47158-y (PMC10980719; doi:10.1038/s41467-024-47158-y)
Supplement: Supplementary file 11 — Source Data [file 41467_2024_47158_MOESM11_ESM.zip › Source Data files/Source Data file 2b.csv]

percentage_selected_memory	percentage_not_selected_memory	name
79.1571754	11.23521897	AE3
40.82457559	8.684817145	CD8
27.02702703	6.950729811	L1210
73.70173103	8.11162005	MEF
57.65379113	6.079487294	HSPC
77.55376344	24.97069168	HSC
54.56590193	12.82924019	WM989
