# Supplementary material for: Gene-expression memory-based prediction of cell lineages from scRNA-seq datasets
Source: Nat Commun. 2024 Mar 29;15:2744. doi: 10.1038/s41467-024-47158-y (PMC10980719; doi:10.1038/s41467-024-47158-y)
Supplement: Supplementary file 11 — Source Data [file 41467_2024_47158_MOESM11_ESM.zip › Source Data files/Source Data file S12i.csv]

size	frequency	origin
3	1	crypt
4	1	crypt
6	1	crypt
8	3	crypt
10	1	crypt
11	1	crypt
13	1	crypt
14	1	crypt
17	2	crypt
19	1	crypt
22	1	crypt
24	1	crypt
26	1	crypt
28	2	crypt
30	1	crypt
32	1	crypt
44	1	crypt
1	17	AE3
2	137	AE3
3	64	AE3
4	19	AE3
5	13	AE3
1	13	WM989
2	18	WM989
3	7	WM989
4	7	WM989
5	4	WM989
6	4	WM989
7	2	WM989
8	5	WM989
9	3	WM989
11	2	WM989
12	1	WM989
15	1	WM989
22	1	WM989
10	1	organoid
12	1	organoid
13	2	organoid
15	1	organoid
17	2	organoid
18	1	organoid
22	2	organoid
24	2	organoid
28	1	organoid
29	2	organoid
30	1	organoid
31	1	organoid
34	1	organoid
35	1	organoid
37	1	organoid
40	1	organoid
47	2	organoid
49	1	organoid
50	1	organoid
51	1	organoid
57	1	organoid
62	1	organoid
64	1	organoid
81	1	organoid
124	1	organoid
