# Supplementary material for: Gene-expression memory-based prediction of cell lineages from scRNA-seq datasets
Source: Nat Commun. 2024 Mar 29;15:2744. doi: 10.1038/s41467-024-47158-y (PMC10980719; doi:10.1038/s41467-024-47158-y)
Supplement: Supplementary file 11 — Source Data [file 41467_2024_47158_MOESM11_ESM.zip › Source Data files/Source Data file S10a.csv]

Sampling 1					Sampling 0.9					Sampling 0.8					Sampling 0.7					Sampling 0.6					Sampling 0.5					Sampling 0.4					Sampling 0.3					Sampling 0.2
percentage	precision	sensitivity	FPR		percentage	precision	recovery	FPR		percentage	precision	recovery	FPR		percentage	precision	recovery	FPR		percentage	precision	recovery	FPR		percentage	precision	recovery	FPR		percentage	precision	recovery	FPR		percentage	precision	recovery	FPR		percentage	precision	recovery	FPR
0	0.002943171	1	1		0	0.002943171	1	1		0	0.002943171	1	1		0	0.002943171	1	1		0	0.002943171	1	1		0	0.002943171	1	1		0	0.002943171	1	1		0	0.002943171	1	1		0	0.002943171	1	1
10	0.521551724	0.211169284	0.000571826		10	0.363013699	0.277486911	0.001437292		10	0.352941176	0.293193717	0.001586688		10	0.346	0.301919721	0.001684568		10	0.34502924	0.308900524	0.001730933		10	0.337735849	0.312390925	0.001808206		10	0.341555977	0.314136126	0.0017876		10	0.365805169	0.321116928	0.001643356		10	0.379958246	0.317626527	0.001530021
20	0.521551724	0.211169284	0.000571826		20	0.443452381	0.260034904	0.000963346		20	0.441595442	0.270506108	0.001009711		20	0.454810496	0.272251309	0.000963346		20	0.474164134	0.272251309	0.000891224		20	0.47734139	0.27574171	0.000891224		20	0.524916944	0.27574171	0.000736677		20	0.560885609	0.265270506	0.000613039		20	0.659090909	0.253054101	0.000386369
30	0.521551724	0.211169284	0.000571826		30	0.496350365	0.237347295	0.000710919		30	0.528301887	0.244328098	0.000643948		30	0.550607287	0.237347295	0.000571826		30	0.591304348	0.237347295	0.000484249		30	0.626728111	0.237347295	0.000417278		30	0.673469388	0.230366492	0.000329701		30	0.74556213	0.219895288	0.000221518		30	0.857142857	0.188481675	9.27285372073256e-05
40	0.521551724	0.211169284	0.000571826		40	0.542016807	0.22513089	0.000561523		40	0.587962963	0.221640489	0.000458491		40	0.638613861	0.22513089	0.000376066		40	0.675675676	0.218150087	0.000309095		40	0.708571429	0.216404887	0.000262731		40	0.78	0.204188482	0.000170002		40	0.825757576	0.190226876	0.000118486		40	0.912621359	0.164048866	4.63642686036628e-05
50	0.521551724	0.211169284	0.000571826		50	0.60199005	0.211169284	0.000412127		50	0.653846154	0.207678883	0.00032455		50	0.701219512	0.20069808	0.000252428		50	0.730263158	0.193717277	0.000211215		50	0.792857143	0.193717277	0.000149396		50	0.89380531	0.176265271	6.18190248048837e-05		50	0.930693069	0.164048866	3.60610978028488e-05		50	0.962962963	0.136125654	1.54547562012209e-05
60	0.521551724	0.211169284	0.000571826		60	0.695121951	0.19895288	0.000257579		60	0.717948718	0.195462478	0.00022667		60	0.764285714	0.186736475	0.000170002		60	0.824	0.179755672	0.000113335		60	0.896226415	0.165794066	5.66674394044767e-05		60	0.948453608	0.160558464	2.57579270020349e-05		60	0.975903614	0.141361257	1.0303170800814e-05		60	0.983870968	0.106457243	5.15158540040698e-06
70	0.521551724	0.211169284	0.000571826		70	0.713333333	0.186736475	0.000221518		70	0.766917293	0.178010471	0.000159699		70	0.827868852	0.176265271	0.000108183		70	0.871559633	0.165794066	7.21221956056977e-05		70	0.9375	0.157068063	3.09095124024419e-05		70	0.965909091	0.148342059	1.54547562012209e-05		70	0.972972973	0.12565445	1.0303170800814e-05		70	0.981132075	0.090750436	5.15158540040698e-06
80	0.521551724	0.211169284	0.000571826		80	0.763358779	0.17452007	0.000159699		80	0.813559322	0.167539267	0.000113335		80	0.9	0.157068063	5.15158540040697e-05		80	0.926315789	0.153577661	3.60610978028488e-05		80	0.963855422	0.139616056	1.54547562012209e-05		80	0.986486486	0.127399651	5.15158540040698e-06		80	1	0.10122164	0		80	1	0.059336824	0
90	0.521551724	0.211169284	0.000571826		90	0.814159292	0.160558464	0.000108183		90	0.913043478	0.146596859	4.12126832032558e-05		90	0.954545455	0.146596859	2.06063416016279e-05		90	0.986666667	0.129144852	5.15158540040698e-06		90	0.970149254	0.113438045	1.0303170800814e-05		90	0.983870968	0.106457243	5.15158540040698e-06		90	1	0.07504363	0		90	1	0.040139616	0
100	0.521551724	0.211169284	0.000571826		100	0.984615385	0.111692845	5.15158540040698e-06		100	0.983333333	0.102966841	5.15158540040698e-06		100	1	0.069808028	0		100	1	0.068062827	0		100	1	0.041884817	0		100	1	0.02617801	0		100	1	0.022687609	0		100	1	0.006980803	0
