# Supplementary material for: Gene-expression memory-based prediction of cell lineages from scRNA-seq datasets
Source: Nat Commun. 2024 Mar 29;15:2744. doi: 10.1038/s41467-024-47158-y (PMC10980719; doi:10.1038/s41467-024-47158-y)
Supplement: Supplementary file 11 — Source Data [file 41467_2024_47158_MOESM11_ESM.zip › Source Data files/Source Data file S10e.csv]

Repetitions 10
percentage	precision	recovery	FPR
0	0.002943171	1	1
10	0.938271605	0.132635253	2.57579270020349e-05
20	NA	0	0
30	NA	0	0
40	NA	0	0
50	NA	0	0
60	NA	0	0
70	NA	0	0
80	NA	0	0
90	NA	0	0
100	NA	0	0
Repetitions 20
percentage	precision	recovery	FPR
0	0.002943171	1	1
10	0.684210526	0.204188482	0.000278186
20	0.984375	0.109947644	5.15158540040698e-06
30	NA	0	0
40	NA	0	0
50	NA	0	0
60	NA	0	0
70	NA	0	0
80	NA	0	0
90	NA	0	0
100	NA	0	0
Repetitions 50
percentage	precision	recovery	FPR
0	0.002943171	1	1
10	0.457478006	0.272251309	0.000953043
20	0.623762376	0.219895288	0.00039152
30	0.77443609	0.179755672	0.000154548
40	0.91	0.158813264	4.63642686036628e-05
50	1	0.080279232	0
60	NA	0	0
70	NA	0	0
80	NA	0	0
90	NA	0	0
100	NA	0	0
Repetitions 100
percentage	precision	recovery	FPR
0	0.002943171	1	1
10	0.354251012	0.305410122	0.001643356
20	0.454022989	0.27574171	0.000978801
30	0.569105691	0.244328098	0.000546068
40	0.653061224	0.223385689	0.000350308
50	0.715151515	0.205933682	0.000242125
60	0.785185185	0.184991274	0.000149396
70	0.844827586	0.171029668	9.27285372073256e-05
80	0.909090909	0.157068063	4.63642686036628e-05
90	0.963855422	0.139616056	1.54547562012209e-05
100	1	0.062827225	0
Repetitions 200
percentage	precision	recovery	FPR
0	0.002943171	1	1
10	0.271692745	0.333333333	0.002637612
20	0.355828221	0.303664921	0.001622749
30	0.413265306	0.282722513	0.001184865
40	0.461538462	0.272251309	0.000937589
50	0.512110727	0.258289703	0.000726374
60	0.571428571	0.244328098	0.000540916
70	0.618604651	0.232111693	0.00042243
80	0.642857143	0.219895288	0.000360611
90	0.689265537	0.212914485	0.000283337
100	0.716049383	0.202443281	0.000236973
Reoetitions 500
percentage	precision	recovery	FPR
0	0.002943171	1	1
10	0.197330791	0.361256545	0.004337635
20	0.254876463	0.342059337	0.002951858
30	0.303425775	0.32460733	0.002199727
40	0.326605505	0.310645724	0.001890632
50	0.351239669	0.296684119	0.001617598
60	0.382687927	0.293193717	0.00139608
70	0.399038462	0.289703316	0.001287896
80	0.426701571	0.284467714	0.001128197
90	0.447222222	0.280977312	0.001025165
100	0.46884273	0.27574171	0.000922134
Reoetitions 1000
percentage	precision	recovery	FPR
0	0.002943171	1	1
10	0.164547494	0.383944154	0.005754321
20	0.201573255	0.357766143	0.004183087
30	0.231952663	0.342059337	0.003343379
40	0.253594771	0.338568935	0.002941555
50	0.275	0.326352531	0.002539732
60	0.302439024	0.32460733	0.00221003
70	0.314035088	0.312390925	0.00201427
80	0.328996283	0.308900524	0.001859722
90	0.340466926	0.305410122	0.001746387
100	0.351351351	0.294938918	0.001607295
