# Supplementary material for: Gene-expression memory-based prediction of cell lineages from scRNA-seq datasets
Source: Nat Commun. 2024 Mar 29;15:2744. doi: 10.1038/s41467-024-47158-y (PMC10980719; doi:10.1038/s41467-024-47158-y)
Supplement: Supplementary file 11 — Source Data [file 41467_2024_47158_MOESM11_ESM.zip › Source Data files/Source Data file S9d.csv]

GEMLI							ML
percentage	precision	recovery	dataset	FPR			percentage	precision	recovery	dataset_all	FPR
50	0.773722628	0.184991274	AE3	0.000159699			50	0.76119403	0.178010471	AE3	0.000164851
501	1	0.910714286	BIDDY_D0	0			501	1	0.839285714	BIDDY_D0	0
502	1	0.467032967	BIDDY_D0_2	0			502	1	0.32967033	BIDDY_D0_2	0
503	1	0.909090909	BIDDY_D15	0			503	1	0.681818182	BIDDY_D15	0
504	1	0.688888889	BIDDY_D15_2	0			504	1	0.511111111	BIDDY_D15_2	0
505	1	0.414634146	BIDDY_D6	0			505	0.956521739	0.268292683	BIDDY_D6	0.000101435
506	1	0.409090909	BIDDY_D6_2	0			506	1	0.272727273	BIDDY_D6_2	0
507	0.793103448	0.201754386	CD8	0.00204918			507	0.702702703	0.228070175	CD8	0.003756831
508	0.666666667	0.205128205	Hamange1	0.001783724			508	0.633333333	0.162393162	Hamange1	0.00163508
509	1	0.153153153	Hamange2	0			509	1	0.126126126	Hamange2	0
5010	0.954545455	0.182608696	Hamange3	0.00019658			5010	0.956521739	0.191304348	Hamange3	0.00019658
5011	1	0.041666667	Hamange4	0			5011	0.714285714	0.052083333	Hamange4	0.000960615
5012	0.914285714	0.228571429	Hamange5	0.000480423			5012	0.891891892	0.235714286	Hamange5	0.000640564
5013	0.771428571	0.186206897	Hamange6	0.001550538			5013	0.764705882	0.179310345	Hamange6	0.001550538
5014	0.777777778	0.0875	Hamange7	0.000609013			5014	0.928571429	0.08125	Hamange7	0.000152253
5015	0.944444444	0.093922652	Hamange8	0.000120934			5015	0.846153846	0.060773481	Hamange8	0.000241867
5025	0.952380952	0.208333333	L1210	0.000480307			5016	0.764705882	0.270833333	L1210	0.003842459
5026	0.4	0.028985507	LK_D2_exp1_library_d2_1	4.11562152744434e-05			5017	0.166666667	0.014492754	LK_D2_exp1_library_d2_1	6.85936921240723e-05
5027	0.5	0.048780488	LK_D2_exp1_library_d2_2	4.59990416866315e-05			5018	0.4	0.016260163	LK_D2_exp1_library_d2_2	2.29995208433158e-05
5028	0.666666667	0.033333333	LK_D2_exp1_library_d2_3	1.55144594762318e-05			5019	0.666666667	0.016666667	LK_D2_exp1_library_d2_3	7.75722973811592e-06
5042	0	0	LK_LSK_D2_exp3_library_d2_1	9.64780681231639e-06			5020	0.25	0.014925373	LK_LSK_D2_exp3_library_d2_1	1.44717102184746e-05
5043	0.428571429	0.05	LK_LSK_D2_exp3_library_d2_2	1.84824093668851e-05			5021	0.333333333	0.016666667	LK_LSK_D2_exp3_library_d2_2	9.24120468344253e-06
5044	0.8	0.053333333	LK_LSK_D2_exp3_library_d2_3	5.48447072115306e-06			5022	0.5	0.013333333	LK_LSK_D2_exp3_library_d2_3	5.48447072115306e-06
5045	0.3	0.065217391	LK_LSK_D2_exp3_library_d2_4	5.06175339137477e-05			5023	0.333333333	0.043478261	LK_LSK_D2_exp3_library_d2_4	2.89243050935701e-05
5046	0.222222222	0.029850746	LK_LSK_D2_exp3_library_d2_5	3.06451683514213e-05			5024	0.25	0.014925373	LK_LSK_D2_exp3_library_d2_5	1.31336435791805e-05
5071	0.5	0.004608295	LSK_D2_exp1_library_LSK_d2_1	2.60181216217095e-06			5025	NA	0	LSK_D2_exp1_library_LSK_d2_1	0
5072	0.666666667	0.011940299	LSK_D2_exp1_library_LSK_d2_2	3.10119349431629e-06			5026	1	0.008955224	LSK_D2_exp1_library_LSK_d2_2	0
5073	1	0.010416667	LSK_D2_exp1_library_LSK_d2_3	0			5027	1	0.015625	LSK_D2_exp1_library_LSK_d2_3	0
5074	0.2	0.050505051	LSK_D2_exp2_library_d2A_1	5.24981920935098e-05			5028	0.1	0.02020202	LSK_D2_exp2_library_d2A_1	4.72483728841588e-05
5075	0.177777778	0.042553191	LSK_D2_exp2_library_d2A_2	3.9434614212235e-05			5029	0.205882353	0.037234043	LSK_D2_exp2_library_d2A_2	2.87766103710904e-05
5076	0.352941176	0.062068966	LSK_D2_exp2_library_d2A_3	2.64107650278253e-05			5030	0.230769231	0.031034483	LSK_D2_exp2_library_d2A_3	2.40097863889321e-05
5077	0.1	0.017123288	LSK_D2_exp2_library_d2A_4	2.26162418289403e-05			5031	0.090909091	0.01369863	LSK_D2_exp2_library_d2A_4	2.01033260701692e-05
5078	0.186046512	0.025889968	LSK_D2_exp2_library_d2A_5	1.21237502361966e-05			5032	0.11627907	0.01618123	LSK_D2_exp2_library_d2A_5	1.31629288278706e-05
5079	0.184210526	0.035175879	LSK_D2_exp2_library_d2B_1	3.53230664751625e-05			5033	0.125	0.020100503	LSK_D2_exp2_library_d2B_1	3.19047052033726e-05
5080	0.177777778	0.054794521	LSK_D2_exp2_library_d2B_2	3.87509216435418e-05			5034	0.111111111	0.020547945	LSK_D2_exp2_library_d2B_2	2.51357329579731e-05
5081	0.048780488	0.009009009	LSK_D2_exp2_library_d2B_3	2.42657661371234e-05			5035	0.133333333	0.018018018	LSK_D2_exp2_library_d2B_3	1.61771774247489e-05
5082	0.145833333	0.037433155	LSK_D2_exp2_library_d2B_4	2.40396243368948e-05			5036	0.137931034	0.021390374	LSK_D2_exp2_library_d2B_4	1.46583075224968e-05
5083	0.189189189	0.042682927	LSK_D2_exp2_library_d2B_5	2.36469882998643e-05			5037	0.2	0.036585366	LSK_D2_exp2_library_d2B_5	1.89175906398914e-05
5096	0.823529412	0.205882353	Wehling1	0.000136461			5038	0.491071429	0.404411765	Wehling1	0.001296383
5097	0.666666667	0.212121212	Wehling2	0.000453897			5039	0.344827586	0.454545455	Wehling2	0.003696019
