# Supplementary material for: Gene-expression memory-based prediction of cell lineages from scRNA-seq datasets
Source: Nat Commun. 2024 Mar 29;15:2744. doi: 10.1038/s41467-024-47158-y (PMC10980719; doi:10.1038/s41467-024-47158-y)
Supplement: Supplementary file 11 — Source Data [file 41467_2024_47158_MOESM11_ESM.zip › Source Data files/Source Data file S9bcf.xlsx]

## Sheet: FigS9B_left
cell_type	kNN_var_genes	kNN_UMAP	kNN_PCA	GEMLI_30	GEMLI_50	GEMLI_70
mESC	0.0907473309608541	0.114832535885167	0.254083484573503	0.612068965517241	0.81021897810219	0.947368421052632
CD8	0.0340136054421769	0.2875	0.333333333333333	0.709090909090909	0.78125	0.875
L1210	0.0818181818181818	0.302631578947368	0.329787234042553	0.75	0.925925925925926	0.928571428571429
HSC	0.081074896204518	0.0786822401916742	0.146544895177038	0.298037372194147	0.425867341558579	0.561995967741935
MEF	0.540301341915952	0.359163969010543	0.637005476683973	0.890465972294783	0.948217025185787	0.97780473275552
WM989	0.62101873399514	0.290397237171431	0.439258014464665	0.798705493472935	0.854556388506693	0.918365177791221
HSPC	0.0206219707718224	0.0339978273326617	0.0666670006021499	0.217244798502897	0.373502754984953	0.551059996648232

## Sheet: FigS9B_middle
cell_type	kNN_var_genes	kNN_UMAP	kNN_PCA	GEMLI_30	GEMLI_50	GEMLI_70
mESC	0.0890052356020942	0.0837696335078534	0.244328097731239	0.2478184991274	0.193717277486911	0.157068062827225
CD8	0.043859649122807	0.201754385964912	0.333333333333333	0.342105263157895	0.219298245614035	0.184210526315789
L1210	0.09375	0.239583333333333	0.322916666666667	0.3125	0.260416666666667	0.135416666666667
HSC	0.243204099821747	0.238859180035651	0.511920677361854	0.500222816399287	0.433377896613191	0.374108734402852
MEF	0.366172895918348	0.133100530680357	0.561043930466937	0.559312728921249	0.514383389949749	0.461935229944848
WM989	0.180853138061018	0.0451966662972098	0.105705112512178	0.173184319801168	0.144785196014816	0.113173831305625
HSPC	0.0358333096333725	0.0618633868837528	0.147270707406817	0.0499892437334313	0.0251615545834912	0.0127546530844065

## Sheet: FigS9B_right
cell_type	kNN_var_genes	kNN_UMAP	kNN_PCA	GEMLI_30	GEMLI_50	GEMLI_70
mESC	0.00263669809032884	0.00190915517303654	0.00212071020572437	0.000464389096144023	0.000134156849997162	2.57993942302235e-05
CD8	0.0491519556940118	0.019730010384216	0.026306680512288	0.00553824852890273	0.00242298373139495	0.00103842159916926
L1210	0.0492923377257199	0.0258662762323084	0.0307467057101025	0.00488042947779405	0.000976085895558809	0.000488042947779405
HSC	0.0107788141928066	0.0106830178498579	0.0111687903911308	0.00457286936366607	0.00245357488574654	0.00132706710050965
MEF	0.000634509698397737	0.000646039659316435	0.00067833738574479	7.62259686927426e-05	1.33306721174158e-05	3.97306584103945e-06
WM989	0.00339351249295603	0.00336980110239527	0.00383768865874925	0.00116610771154432	0.000732254844378582	0.000361390048069415
HSPC	0.00155616919587179	0.00120212314165066	0.00139306459893462	0.00013864720249758	3.19518345867791e-05	6.55742526432587e-06

## Sheet: FigS9C
sample	cell_type	GEMLI_precision	kNN_precision	GEMLI_sensitivity	kNN_sensitivity	GEMLI_FPR	kNN_FPR
AE3	mESC	0.81021897810219	0.356435643564356	0.193717277486911	0.18848167539267	0.000134156849997162	0.00100617637497872
Wehling1	HSC	0.495412844036697	0.238738738738739	0.397058823529412	0.389705882352941	0.00125513464171611	0.00385668644454587
Wehling2	HSC	0.35632183908046	0.236220472440945	0.46969696969697	0.454545454545455	0.00365201512977697	0.00632581192122082
BIDDY_D0	MEF	1	0.981132075471698	0.910714285714286	0.928571428571429	0	0.000153869826127096
BIDDY_D0_2	MEF	1	0.926605504587156	0.472527472527473	0.554945054945055	0	0.000129882780790337
BIDDY_D6	MEF	1	0.846153846153846	0.402439024390244	0.402439024390244	0	0.000612995504699632
BIDDY_D6_2	MEF	1	0.909090909090909	0.363636363636364	0.454545454545455	0	0.00108225108225108
BIDDY_D15	MEF	1	0.975	0.886363636363636	0.886363636363636	0	0.000231107002542177
BIDDY_D15_2	MEF	1	1	0.666666666666667	0.8	0	0
CD8	CD8	0.78125	0.316666666666667	0.219298245614035	0.166666666666667	0.00242298373139495	0.0141917618553133
L1210	L1210	0.925925925925926	0.458333333333333	0.260416666666667	0.229166666666667	0.000976085895558809	0.0126891166422645
Hamange1	WM989	0.705882352941177	0.234042553191489	0.205128205128205	0.094017094017094	0.00149947518368571	0.00539811066126856
Hamange2	WM989	1	0.727272727272727	0.162162162162162	0.0720720720720721	0	0.00115830115830116
Hamange3	WM989	0.954545454545455	0.8	0.182608695652174	0.0695652173913043	0.000198570293884035	0.00039714058776807
Hamange4	WM989	1	0	0.0416666666666667	0	0	0.00195217179111762
Hamange5	WM989	0.82051282051282	0.5	0.228571428571429	0.135714285714286	0.00113122171945701	0.00307045895281189
Hamange6	WM989	0.724137931034483	0.5	0.182608695652174	0.0695652173913043	0.0021545919741449	0.0021545919741449
Hamange7	WM989	0.764705882352941	0.571428571428571	0.08125	0.05	0.000614439324116743	0.000921658986175115
Hamange8	WM989	0.866666666666667	0.454545454545455	0.0742857142857143	0.0285714285714286	0.00025974025974026	0.000779220779220779
LK_D2_exp1_library_d2_1	HSPC	0.5	0.164383561643836	0.0289855072463768	0.173913043478261	2.75095595719513e-05	0.000839041566944513
LK_D2_exp1_library_d2_2	HSPC	0.583333333333333	0.169354838709677	0.056910569105691	0.170731707317073	3.84077675869168e-05	0.000791200012290486
LK_D2_exp1_library_d2_3	HSPC	0.8	0.135922330097087	0.0333333333333333	0.116666666666667	7.77254426463959e-06	0.000691756439552923
LK_LSK_D2_exp3_library_d2_1	HSPC	0	0.0491803278688525	0	0.0895522388059701	1.44942240517154e-05	0.000560443329999662
LK_LSK_D2_exp3_library_d2_2	HSPC	0.571428571428571	0.0821917808219178	0.0666666666666667	0.2	1.38829115242049e-05	0.000620103381414484
LK_LSK_D2_exp3_library_d2_3	HSPC	0.571428571428571	0.099290780141844	0.0533333333333333	0.186666666666667	1.64807093297296e-05	0.000697683361625218
LK_LSK_D2_exp3_library_d2_4	HSPC	0.333333333333333	0.0442477876106195	0.0652173913043478	0.108695652173913	4.34691260532207e-05	0.000782444268957973
LK_LSK_D2_exp3_library_d2_5	HSPC	0.333333333333333	0.0536912751677852	0.0447761194029851	0.119402985074627	2.63062130890948e-05	0.000618196007593727
LSK_D2_exp1_library_LSK_d2_1	HSPC	0	0.165137614678899	0	0.0829493087557604	5.20956789239117e-06	0.000237035339103798
LSK_D2_exp1_library_LSK_d2_2	HSPC	0.5	0.176100628930818	0.00597014925373134	0.0835820895522388	3.1039272439454e-06	0.000203307234478424
LSK_D2_exp1_library_LSK_d2_3	HSPC	1	0.1484375	0.015625	0.0989583333333333	0	0.000344698910245464
LSK_D2_exp2_library_d2A_1	HSPC	0.2	0.0319148936170213	0.0505050505050505	0.181818181818182	5.25584121052535e-05	0.00143484465047342
LSK_D2_exp2_library_d2A_2	HSPC	0.19047619047619	0.0297555791710946	0.0425531914893617	0.148936170212766	3.62636882090751e-05	0.000973786686320164
LSK_D2_exp2_library_d2A_3	HSPC	0.354166666666667	0.0484739676840215	0.0586206896551724	0.186206896551724	2.48258188516057e-05	0.000848882838151678
LSK_D2_exp2_library_d2A_4	HSPC	0.0784313725490196	0.0286103542234332	0.0136986301369863	0.143835616438356	2.36332561146022e-05	0.00071704304722176
LSK_D2_exp2_library_d2A_5	HSPC	0.19047619047619	0.0307147076196102	0.0258899676375405	0.168284789644013	1.17822610436172e-05	0.000568667363899291
LSK_D2_exp2_library_d2B_1	HSPC	0.175	0.0379746835443038	0.0351758793969849	0.180904522613065	3.76303807168245e-05	0.00103996688526497
LSK_D2_exp2_library_d2B_2	HSPC	0.166666666666667	0.0217176702862784	0.047945205479452	0.150684931506849	3.66828245774925e-05	0.00103864797589414
LSK_D2_exp2_library_d2B_3	HSPC	0.0476190476190476	0.0264591439688716	0.00900900900900901	0.153153153153153	2.49018555617672e-05	0.000778805532694269
LSK_D2_exp2_library_d2B_4	HSPC	0.145833333333333	0.0245775729646697	0.0374331550802139	0.171122994652406	2.40526483139094e-05	0.000745045447772314
LSK_D2_exp2_library_d2B_5	HSPC	0.171428571428571	0.0245829675153644	0.0365853658536585	0.170731707317073	2.28731157285008e-05	0.000876276950840153
LK_D4_well1_exp1_library_d4_1_1	HSPC	0.526315789473684	0.161073825503356	0.032258064516129	0.0774193548387097	5.95179049697451e-05	0.000826637569024237
LK_D4_well1_exp1_library_d4_1_2	HSPC	0.363636363636364	0.129213483146067	0.0199501246882793	0.057356608478803	7.55352209944751e-05	0.000836282803867403
LK_D4_well1_exp1_library_LK_d4_1	HSPC	0.615384615384615	0.122448979591837	0.0105960264900662	0.0317880794701987	1.84869537567339e-05	0.000635951209231645
LK_D4_well2_exp1_library_LK_d4_2	HSPC	0.545454545454545	0.165745856353591	0.00779220779220779	0.038961038961039	1.88974473328143e-05	0.000570702909450991
LK_LSK_D4_exp3_library_d4_all_1	HSPC	0.25	0.108695652173913	0.0655737704918033	0.163934426229508	0.000303336703741153	0.00207280080889788
LK_LSK_D4_exp3_library_d4_EPO_1	HSPC	0.428571428571429	0.116883116883117	0.0178041543026706	0.0534124629080119	5.34970342581633e-05	0.000909449582388776
LK_LSK_D4_exp3_library_d4_EPO_2	HSPC	0.294117647058824	0.0697674418604651	0.0168918918918919	0.0304054054054054	8.41815796673425e-05	0.000841815796673425
LK_LSK_D4_exp3_library_d4_G_1	HSPC	0.625	0.135802469135802	0.0398406374501992	0.0876494023904383	2.9938625817075e-05	0.00069856793573175
LK_LSK_D4_exp3_library_d4_G_2	HSPC	0.533333333333333	0.0647058823529412	0.0384615384615385	0.0528846153846154	3.38429108771116e-05	0.00076871754706582
LK_LSK_D4_exp3_library_d4_G_3	HSPC	0.428571428571429	0.116822429906542	0.0225	0.0625	3.55184059339417e-05	0.000559414893459582
LK_LSK_D4_exp3_library_d4_M_1	HSPC	0.461538461538462	0.125	0.0218181818181818	0.0981818181818182	2.90589065548591e-05	0.000784590476981195
LK_LSK_D4_exp3_library_d4_M_2	HSPC	0.5	0.0958333333333333	0.0171673819742489	0.0987124463519313	1.92213433796888e-05	0.00104275787834812
LK_LSK_D4_exp3_library_d4_M_3	HSPC	0.25	0.134146341463415	0.0119760479041916	0.0988023952095808	4.14354625406154e-05	0.000735479460095923
LK_LSK_D4_exp3_library_d4_SCF_1	HSPC	0.375	0.073394495412844	0.0164835164835165	0.0879120879120879	2.75754049448216e-05	0.00111404635977079
LK_LSK_D4_exp3_library_d4_SCF_2	HSPC	0.133333333333333	0.0872727272727273	0.00647249190938511	0.0776699029126214	4.0110334273355e-05	0.000774437992508624
LK_LSK_D4_exp3_library_d4_SCF_3	HSPC	0.0909090909090909	0.0465116279069767	0.00217864923747277	0.0348583877995643	1.98392622968708e-05	0.000650727803337361
LSK_D4_well1_exp1_library_LSK_d4_1_1	HSPC	0.5	0.0395480225988701	0.00429184549356223	0.0300429184549356	2.83296551997666e-06	0.000481604138396032
LSK_D4_well1_exp1_library_LSK_d4_1_2	HSPC	0.4	0.0391304347826087	0.00643086816720257	0.0289389067524116	5.96190343703733e-06	0.000439193553195083
LSK_D4_well1_exp1_library_LSK_d4_1_3	HSPC	0.25	0.0393258426966292	0.00301204819277108	0.0210843373493976	5.9502794647922e-06	0.000339165929493155
LSK_D4_well2_exp1_library_LSK_d4_2_1	HSPC	0.5	0.0737704918032787	0.0025974025974026	0.0467532467532468	1.86295714639676e-06	0.000421028315085668
LSK_D4_well2_exp1_library_LSK_d4_2_2	HSPC	1	0.102880658436214	0.0022075055187638	0.0551876379690949	0	0.000334253296534805
LSK_D4_well2_exp1_library_LSK_d4_2_3	HSPC	0	0.0382978723404255	0	0.0254237288135593	3.36563784727072e-06	0.000380317076741591
Kunal_LSK_d2_5	HSPC	0.45	0.086687306501548	0.0125698324022346	0.11731843575419	4.07266523358216e-06	0.000327664430156383
Kunal_MEF_d3_1_1	MEF	0.671232876712329	0.316239316239316	0.240196078431373	0.181372549019608	6.12477701983662e-05	0.000204159233994554
Kunal_MEF_d3_1_2	MEF	0.873873873873874	0.4321608040201	0.270194986072423	0.239554317548747	2.80481867848965e-05	0.000226388936192379
Kunal_MEF_d3_1_3	MEF	0.938202247191011	0.566265060240964	0.424936386768448	0.358778625954198	1.66305833403887e-05	0.000163282090978362
Kunal_MEF_d3_1_4	MEF	0.926174496644295	0.563380281690141	0.405882352941176	0.352941176470588	1.92091086100464e-05	0.000162404281884937
Kunal_MEF_d3_2_1	MEF	0.990950226244344	0.794573643410853	0.625714285714286	0.585714285714286	4.33905365239841e-06	0.000114984921788558
Kunal_MEF_d3_2_2	MEF	0.975609756097561	0.723905723905724	0.411663807890223	0.368782161234991	8.58897461958e-06	0.00011738265313426
Kunal_MEF_d3_2_3	MEF	0.974576271186441	0.805626598465473	0.548489666136725	0.500794912559618	1.10206060843542e-05	9.30628958234352e-05
Kunal_MEF_d3_2_4	MEF	0.924418604651163	0.770491803278688	0.571942446043165	0.507194244604317	3.75451263537906e-05	0.00012129963898917

## Sheet: FigS9F
sample	AE3	CD8	L1210	Hamange1	Wehling1	BIDDY_D0_2	LK_D2_exp1_library_d2_2
precision_GEMLI_selection	0.81021897810219	0.78125	0.925925925925926	0.705882352941177	0.495412844036697	1	0.583333333333333
precision_variable_genes	0.808	0.707317073170732	0.8	0.607142857142857	0.699029126213592	0.470588235294118	1
sensitivity_GEMLI_selection	0.193717277486911	0.219298245614035	0.260416666666667	0.205128205128205	0.397058823529412	0.472527472527473	0.056910569105691
sensitivity_variable_genes	0.176265270506108	0.254385964912281	0.161616161616162	0.145299145299145	0.529411764705882	0.0650406504065041	0.578947368421053
FRP_GEMLI_selection	0.000134156849997162	0.00242298373139495	0.000976085895558809	0.00149947518368571	0.00125513464171611	0	3.84077675869168e-05
FRP_variable_genes	0.000123837092305073	0.00415368639667705	0.00189393939393939	0.00164942270205428	0.000707439525330899	6.91339816564502e-05	0
