# Supplementary material for: Gene-expression memory-based prediction of cell lineages from scRNA-seq datasets
Source: Nat Commun. 2024 Mar 29;15:2744. doi: 10.1038/s41467-024-47158-y (PMC10980719; doi:10.1038/s41467-024-47158-y)
Supplement: Supplementary file 11 — Source Data [file 41467_2024_47158_MOESM11_ESM.zip › Source Data files/Source Data file S4c.csv]

memory	mean_expression		memory	CV2 of means		memory	correspondence
1	0.170689791		1	-0.044695333		1	mESC qual
1	6.619055392		1	2.10793066		2	mESC quant
1	0.013472153		1	0.329810633		3	mESC no
1	1.622893064		1	1.813283941		4	CD8 qual
1	0.017316675		1	1.882944021		5	CD8 quant
1	1.184867131		1	0.428150092		6	CD8 no
1	0.659223362		1	0.118346175		7	L1210 qual
1	0.102483446		1	-0.04452762		8	L1210 quant
1	0.020541229		1	0.315599881		9	L1210 no
1	0.108543831		1	-0.279179477		10	MEF qual
1	0.005126073		1	0.259040538		11	MEF quant
1	0.212011964		1	-0.333884895		12	MEF no
1	0.012038535		1	1.790286844		13	HSPC qual
1	26.23128808		1	5.538856234		14	HSPC quant
1	0.163505028		1	0.239865828		15	HSPC no
1	0.120013567		1	-0.437125071		16	WM989 qual
1	1.454930259		1	0.589505281		17	WM989 quant
1	0.103192234		1	-0.094268697		18	WM989 no
1	0.062127208		1	0.115706819		19	HSC qual
1	0.010824282		1	0.067773975		20	HSC quant
1	0.020755996		1	-0.058998386		21	HSC no
1	0.304015206		1	-0.007228316
1	0.146967132		1	0.064543045
1	0.075765532		1	-0.066728508
1	0.083421827		1	-0.335458134
1	0.034214108		1	-0.254807772
1	0.793261785		1	1.131701979
1	0.052445673		1	-0.141634466
1	1.899865833		1	1.577415483
1	0.005869288		1	-0.287342261
1	0.245079603		1	-0.172321646
1	0.018588737		1	-0.256690927
1	0.25252516		1	-0.110095455
1	0.005418273		1	0.220365605
1	0.197949073		1	-0.330479673
1	0.947573711		1	0.001342287
1	0.761931909		1	0.219458994
1	0.080917823		1	0.080551027
1	0.573040541		1	-0.060568263
1	0.056607064		1	0.350222517
1	0.040442336		1	0.154381616
1	0.333154343		1	0.868371054
1	0.103825797		1	-0.019000317
1	0.0961878		1	-0.022340555
1	0.040190169		1	-0.063299812
1	0.72971732		1	1.912386054
1	0.178142551		1	0.026822368
1	0.042570675		1	-0.005491906
1	0.295660699		1	-0.278135408
1	0.083573493		1	0.209485848
1	0.361806499		1	2.513647198
1	2.395645034		1	0.542592325
1	11.23277333		1	0.336319059
1	0.03333441		1	0.101178189
1	0.011718011		1	-0.118622795
1	0.061120912		1	0.118979774
1	1.057181726		1	0.20075597
1	19.34389212		1	3.215689577
1	0.425629403		1	-0.099909385
1	0.004890771		1	-0.048591108
1	2.164663947		1	0.252622428
1	0.021804707		1	2.714140897
1	0.244825519		1	0.043986972
1	0.392273617		1	-0.09274972
1	0.098231879		1	-0.011626023
1	3.048146059		1	2.836630795
1	1.158977185		1	0.862009016
1	0.413928117		1	0.815349954
1	0.004387975		1	0.310646006
1	0.112548031		1	-0.320093725
1	0.096540152		1	-0.379045364
1	0.179835722		1	0.107703967
1	0.370076019		1	1.169462802
1	0.059135954		1	0.004405421
1	4.009205282		1	1.600645907
1	0.741106399		1	0.163046119
1	0.002295375		1	-0.169236627
1	0.035717404		1	-0.230190994
1	0.065564422		1	0.065605722
1	0.033991176		1	0.162772909
1	0.091706893		1	0.308237139
1	0.080872214		1	-0.272153339
1	0.209805052		1	0.221528481
1	4.896920878		1	0.922439755
1	2.624087567		1	-0.153562041
1	0.007525891		1	-0.156786494
1	0.564144264		1	2.425088405
1	0.390435235		1	1.159473943
1	0.078071555		1	-0.273187286
1	0.093137552		1	0.383104178
1	0.062282474		1	0.150603362
1	0.516594123		1	2.099354157
1	3.010990129		1	2.118276635
1	0.045510179		1	-0.206350049
1	1.068805349		1	2.658358547
1	0.038966575		1	-0.016906651
1	0.87818414		1	0.869740685
1	0.043416904		1	2.547388738
1	0.436233914		1	0.146591793
1	0.414886732		1	0.312500945
1	2.679868907		1	3.124265244
1	0.009040441		1	-0.555343985
1	0.003061165		1	-0.167963075
1	0.069681369		1	0.009729846
1	0.223797132		1	-0.165108857
1	0.176768184		1	0.001700859
1	0.584610735		1	-0.073285799
1	0.309017567		1	0.349267001
1	0.317846512		1	-0.20410707
1	0.271653723		1	-0.24207465
1	0.021051755		1	0.274495607
1	0.006460998		1	0.069595674
1	0.007536977		1	-0.403628005
1	1.44801625		1	1.603334005
1	0.007142971		1	-0.110104701
1	0.038169983		1	-0.193770194
1	0.00427775		1	-0.108676345
1	0.906044191		1	0.211512337
1	0.097723208		1	0.830914817
1	0.162887763		1	-0.157697125
1	0.040263668		1	0.319735398
1	6.683678568		1	1.902103196
1	0.049995927		1	-0.11566828
1	0.003987254		1	-0.119765066
1	0.155678248		1	0.598150546
1	0.034099818		1	-0.204707627
1	0.021181666		1	-0.203972206
1	0.572766837		1	0.089786194
1	0.040460558		1	0.133954316
1	0.078078323		1	-0.153875609
1	0.014592431		1	-0.081611242
1	0.548149035		1	0.019333153
1	0.539037839		1	0.218652911
1	0.233332033		1	0.037095337
1	0.053538079		1	0.048336431
1	4.871098744		1	4.115767558
1	0.393420807		1	0.559383811
1	0.341182203		1	-0.066944307
1	0.045296054		1	0.27927955
1	0.05334312		1	0.498026729
1	0.092477078		1	-0.158514629
1	0.678100007		1	1.067343447
1	1.003860726		1	0.644051209
1	6.356294022		1	1.128129604
1	0.377207627		1	0.980707091
1	0.217178957		1	0.943510593
1	0.082654937		1	-0.034127375
1	0.076854779		1	-0.005525192
1	0.017550417		1	0.084105498
1	8.046167021		1	2.13750423
1	0.024657635		1	0.08102437
1	0.045480276		1	-0.325451402
1	0.524943139		1	0.239083917
1	0.717715763		1	0.392707489
1	1.464894608		1	3.091305563
1	0.046442021		1	0.089137982
1	3.394181132		1	1.701550692
1	0.196477667		1	-0.102619798
1	0.038475888		1	0.381507844
1	0.004355539		1	1.529307452
1	0.599497785		1	0.666559432
1	2.349362271		1	2.04224487
1	0.147074664		1	-0.117713331
1	0.100855266		1	-0.365395775
1	0.700806342		1	1.427641907
1	0.035987773		1	0.41100861
1	2.426027514		1	1.659326851
1	0.39472043		1	0.086795779
1	2.856539998		1	1.533011066
1	0.10810673		1	-0.02763132
1	8.695960032		1	3.675536118
1	2.908314937		1	2.267550353
1	0.011963363		1	0.739768342
1	0.003847118		1	-0.159827926
1	0.197078762		1	-0.28361554
1	0.146353342		1	-0.131710151
1	0.00454892		1	0.439763358
1	0.103563406		1	-0.139787794
1	0.051310774		1	0.683695826
1	0.154119651		1	-0.12668161
1	9.235571391		1	1.57077815
1	2.562932895		1	1.454434053
1	0.344150116		1	1.848935166
1	0.026451296		1	-0.135842037
1	0.261230977		1	-0.257205148
1	0.198696712		1	-0.077042658
1	0.744139601		1	0.094451211
1	0.134213604		1	-0.174365395
1	0.230120206		1	-0.215038618
1	0.115388994		1	0.014939567
1	1.173547002		1	2.435940366
1	0.338374881		1	0.036916027
1	27.77062868		1	1.787339773
1	0.028630053		1	0.343642991
1	0.67091265		1	0.712231635
1	0.468123462		1	0.313322976
1	1.03910744		1	-0.010823505
1	0.39632048		1	-0.076298159
1	0.018585907		1	-0.10250489
1	0.357112439		1	-0.070005324
1	0.026850058		1	0.297129044
1	0.003239797		1	0.339859923
1	0.006541587		1	-0.517542399
1	0.006513475		1	-0.114674072
1	2.476915419		1	3.585503732
1	0.012928342		1	1.182399076
1	0.259101233		1	-0.058433899
1	0.160219311		1	-0.24581443
1	3.941038999		1	1.400728242
1	0.222744555		1	-0.270654267
1	0.053813901		1	0.017333004
1	0.046010256		1	0.034562275
1	1.030589561		1	-0.119286979
1	0.16663617		1	0.485309136
1	0.052599163		1	-0.045805389
1	0.295843324		1	0.39617943
1	5.017412241		1	3.408502221
1	0.298298011		1	-0.096494104
1	0.017260239		1	0.509301025
1	0.352718763		1	1.110813835
1	0.051436069		1	0.028757363
1	1.450834401		1	0.909611627
1	0.471397431		1	0.763333807
1	0.147943812		1	-0.309927508
1	0.126535378		1	0.151195168
1	0.001665668		1	0.426443923
1	0.790100021		1	6.696080549
1	0.294807022		1	-0.16722209
1	0.521266079		1	0.32197976
1	0.001370033		1	-0.235874036
1	0.073886131		1	-0.127666917
1	1.442001926		1	1.167735969
1	0.107243718		1	-0.138606938
1	0.132975462		1	0.667462476
1	0.127363267		1	0.120314692
1	0.257658419		1	-0.233681063
1	0.019045258		1	0.088492754
1	0.694030695		1	0.780402346
1	11.30030881		1	1.112493775
1	0.000766734		1	-0.111579962
1	0.038393687		1	0.260252304
1	1.841017815		1	0.64925673
1	0.785141263		1	0.746171462
1	0.705311045		1	1.407167825
1	4.963174631		1	3.321820755
1	0.363746476		1	-0.114793618
1	0.035399048		1	-0.135114655
1	0.287455645		1	-0.090514734
1	1.672037202		1	0.613338855
1	0.093841801		1	-0.132053148
1	0.415553749		1	0.246715268
1	0.201618412		1	-0.215269423
1	0.141042655		1	-0.138145202
1	0.022272363		1	-0.423251579
1	0.607144922		1	1.675334937
1	0.292725389		1	-0.266555902
1	0.039789887		1	-0.014152724
1	0.0013341		1	-0.960411603
1	0.584446218		1	0.842220793
1	0.025540059		1	0.227480485
1	0.182822404		1	-0.284156585
1	1.066481925		1	0.308134106
1	0.156036886		1	-0.1397413
1	0.079351922		1	-0.282986235
1	1.127833221		1	4.030907503
1	0.028133515		1	-0.360341429
1	0.027839964		1	0.063837397
1	0.031262024		1	0.298668674
1	0.274041002		1	0.787067822
1	0.109800811		1	-0.348383308
1	0.013582025		1	0.648685724
1	0.174716254		1	0.3290203
1	1.581870344		1	0.483763935
1	0.13456137		1	-0.181722179
1	0.046812416		1	-0.000424791
1	0.148632047		1	-0.425611575
1	0.499017095		1	0.139566959
1	0.691976787		1	1.937183061
1	0.051156893		1	-0.361312773
1	0.680563226		1	-0.165702678
1	0.00577908		1	0.064048138
1	0.038076329		1	0.090629219
1	0.127913599		1	0.180040034
1	3.355022996		1	6.037554098
1	0.240508306		1	-0.236655027
1	0.315828353		1	1.769496498
1	0.166462975		1	-0.152625608
1	0.049538268		1	-0.021496381
1	0.219825449		1	0.748153354
1	0.119540834		1	-0.049487829
1	0.048240812		1	0.526116239
1	0.042841608		1	-0.164916369
1	1.652414743		1	3.846934687
1	0.166846643		1	0.980303408
1	0.003182822		1	-0.584788879
1	0.075731484		1	-0.071499819
1	0.235824344		1	0.095946113
1	0.031418266		1	0.484515112
1	0.00453506		1	-0.487789041
1	0.346994088		1	0.100081833
1	0.09921149		1	0.74302801
1	0.499271851		1	-0.019109527
1	2.379711569		1	1.780924059
1	9.047017137		1	0.026949234
1	0.865299468		1	0.264464331
1	0.232910825		1	0.052365072
1	0.044064997		1	0.140858212
1	0.658288261		1	0.388786522
1	8.492043975		1	0.310015616
1	0.590278495		1	0.314170458
1	0.012462194		1	-0.271106218
1	0.031340927		1	0.224089736
1	0.039603234		1	0.36927416
1	0.189862746		1	1.151664045
1	0.057747475		1	0.505610638
1	0.261785433		1	-0.169361871
1	0.012628908		1	0.598320078
1	0.336176904		1	-0.117593866
1	0.311843209		1	0.211090665
1	2.382477702		1	3.410765244
1	0.085259409		1	-0.009152985
1	0.009599963		1	0.28126158
1	0.307023041		1	0.568735221
1	0.215104928		1	-0.198179176
1	0.084343119		1	0.544788329
1	0.182323317		1	-0.053084722
1	0.198087423		1	-0.099756094
1	0.04301323		1	2.92752706
1	0.861282155		1	0.547810857
1	0.29641291		1	-0.063345085
1	0.198048822		1	-0.16137403
1	0.147706035		1	1.035438686
1	0.217734766		1	1.732289031
1	0.186680384		1	-0.269606094
1	0.014575959		1	0.433889102
1	0.246990499		1	-0.146069089
1	2.9894048		1	0.174021879
1	0.021371282		1	0.150315424
1	0.917850661		1	5.375123398
1	2.90506287		1	1.574255401
1	0.048446141		1	-0.011470301
1	0.002415617		1	-0.078124197
1	2.941290134		1	0.759365067
1	0.16782205		1	-0.237904669
1	1.3470385		1	2.074906488
1	0.371858097		1	-0.03793442
1	1.199839646		1	0.092961185
1	0.267519183		1	-0.112944802
1	0.371180502		1	0.927767617
1	0.02293044		1	0.410425018
1	0.056813445		1	0.14924352
1	0.177590579		1	-0.144520381
1	0.156867908		1	2.808941257
1	0.041032011		1	0.523471026
1	0.018010217		1	-0.182505814
1	2.229984348		1	0.890462942
1	0.06701397		1	-0.087668434
1	0.078100161		1	1.996088989
1	0.055800795		1	0.34315182
1	0.061135463		1	-0.089904116
1	0.098225889		1	-0.107270669
1	0.180338926		1	0.501845478
1	0.101512621		1	-0.407060563
1	10.68709457		1	2.902590131
1	0.129223552		1	-0.137022304
1	0.009641073		1	0.188425594
1	0.01725773		1	0.155298794
1	0.036996319		1	-0.420879497
1	0.019826833		1	-0.210132209
1	2.207896101		1	2.397345477
1	0.168505595		1	-0.089091684
1	0.524802566		1	-0.048090349
1	0.25356798		1	0.379599418
1	2.247912127		1	1.389986288
1	0.052360751		1	-0.040115616
1	0.053574829		1	-0.104556517
1	7.450596607		1	1.463224269
1	0.032593599		1	0.400374208
1	0.176851821		1	0.124441279
1	0.394771946		1	-0.069184051
1	0.038749374		1	2.266478788
1	0.029407475		1	-0.011189429
1	6.168969654		1	1.489631895
1	0.037020178		1	-0.318475442
1	0.301778558		1	0.118448477
1	22.68203187		1	2.894161713
1	0.228313993		1	-0.202043278
1	0.099088696		1	0.021615288
1	0.195274865		1	-0.391562918
1	0.024344999		1	-0.237432315
1	0.17105243		1	-0.118040546
1	0.377007264		1	0.676468487
1	0.04368822		1	0.084769149
1	0.029922224		1	0.292120984
1	0.181778503		1	0.075467927
1	0.006391293		1	-0.477892049
1	0.158278231		1	0.546675888
1	2.387380626		1	1.960207478
1	0.463982774		1	0.365135404
1	0.624003091		1	0.610908302
1	0.028824737		1	-0.374935
1	0.203998344		1	-0.069703892
1	0.237594282		1	4.39376443
1	0.01301396		1	0.447996679
1	3.073811907		1	1.302856076
1	0.261041225		1	-0.171946226
1	0.077510069		1	-0.180276866
1	0.002308584		1	-0.055935662
1	9.447291216		1	2.609967339
1	0.026799256		1	0.39721447
1	0.017521131		1	0.882092137
1	0.853339354		1	0.890985072
1	0.136583107		1	3.483714906
1	0.087448405		1	0.030591333
1	0.155843981		1	-0.007203197
1	0.005903273		1	0.262502337
1	0.359982557		1	-0.101019192
1	0.209077487		1	0.218225646
1	0.061639737		1	-0.115352943
1	0.535130997		1	0.080548008
1	0.016828305		1	-0.049377636
1	0.026442536		1	0.30733914
1	0.019256971		1	-0.559271888
1	0.239157705		1	-0.046823555
1	0.301687508		1	-0.096523927
1	0.637147152		1	0.770888263
1	0.065375792		1	0.116961819
1	0.009365594		1	-0.068316431
1	0.065471142		1	0.21746666
1	1.327849614		1	0.118864694
1	1.129574		1	0.322236146
1	2.046444905		1	1.413803118
1	0.328387723		1	0.012329654
1	0.006502055		1	0.414388612
1	0.996154357		1	1.192973421
1	0.119038964		1	1.777482613
1	0.003415977		1	1.456934291
1	0.250218658		1	0.092159472
1	3.658707331		1	2.264081705
1	0.112930568		1	0.218585954
1	0.165984391		1	-0.382892546
1	0.030745634		1	0.221308664
1	0.98112828		1	0.906885447
1	0.353122386		1	0.311406836
1	0.01327797		1	0.162443884
1	0.154639911		1	-0.103017703
1	0.022127076		1	0.112895554
1	2.386167224		1	0.510145559
1	1.001771067		1	1.9355761
1	0.058491948		1	-0.511477094
1	0.318346969		1	-0.284019443
1	0.297980881		1	0.19040187
1	0.158967499		1	0.124715658
1	0.011078139		1	2.219941358
1	23.75110983		1	3.755007554
1	0.027605619		1	-0.034362295
1	0.034141833		1	0.367663861
1	0.023511707		1	0.690093438
1	0.08454532		1	-0.023729741
1	0.222563001		1	0.194745457
1	0.192369653		1	-0.090259702
1	0.026663675		1	-0.263629304
1	0.122310314		1	0.127330005
1	1.187423355		1	3.331127347
1	0.171548657		1	-0.24417082
1	0.027790731		1	-0.167696873
1	0.180835639		1	-0.259267508
1	0.37926456		1	-0.008186182
1	0.029841869		1	0.009173968
1	0.132999748		1	0.235028991
1	0.009339667		1	1.126776568
1	0.011409346		1	0.564946633
1	0.012336468		1	0.298615303
1	0.108218157		1	0.271102269
1	0.023459889		1	0.049265818
1	0.01608442		1	0.318529087
1	0.017451283		1	-0.418481917
1	0.312956562		1	-0.055068991
1	0.019687125		1	0.108416603
1	0.001755953		1	0.98267024
1	0.159936687		1	0.085847826
1	0.341801789		1	0.987797774
1	2.822640591		1	1.668874714
1	1.894814186		1	4.365665245
1	0.128434024		1	-0.177300315
1	0.005311808		1	1.006516625
1	0.062731392		1	0.089163002
1	0.236778707		1	0.82598056
1	0.025787775		1	0.643979593
1	0.330801264		1	-0.05449181
1	0.007273686		1	0.010404404
1	0.198918961		1	-0.188628143
1	0.276477205		1	-0.268006179
1	0.127996649		1	0.279166709
1	0.163723178		1	-0.099123336
1	0.018547327		1	0.25816069
1	0.055295331		1	1.302750033
1	0.096849022		1	-0.06161531
1	0.011394623		1	0.048212085
1	0.027140281		1	-0.18370962
1	0.993877502		1	0.75505524
1	0.055997349		1	-0.217154496
1	0.059178369		1	-0.188423556
1	0.100478986		1	-0.297988005
1	0.025675327		1	-0.278056365
1	0.786535028		1	0.126485823
1	0.225812146		1	0.032454109
1	0.002896547		1	0.640828335
1	0.257942501		1	-0.096564197
1	0.311066622		1	-0.007610587
1	0.276592655		1	-0.011071363
1	0.001810408		1	0.369905516
1	0.004288175		1	0.408488987
1	0.121405696		1	0.003514576
1	0.173454315		1	0.060493164
1	0.147524794		1	-0.260657494
1	0.080605002		1	-0.062258506
1	0.317993324		1	-0.171645175
1	0.126665935		1	-0.368272996
1	0.018998394		1	-0.139220503
1	0.146881779		1	-0.094622268
1	0.012494739		1	0.033949995
1	0.687803217		1	0.501974426
1	0.005852267		1	-0.14313105
1	0.443186786		1	0.201134183
1	0.862946799		1	0.722999069
1	0.01916636		1	0.080982674
1	0.066264471		1	0.075674267
1	1.520427284		1	1.124157351
1	0.133150824		1	-0.13033521
1	0.118502869		1	-0.21725449
1	0.052159638		1	-0.083005877
1	0.262759003		1	0.112038362
1	0.099787553		1	0.210091269
1	0.239697429		1	-0.153630331
1	0.022241791		1	0.641255355
1	0.096245683		1	-0.188244726
1	0.315450402		1	-0.207964142
1	0.011726207		1	-0.293405716
1	0.227281672		1	-0.280121954
1	0.135012232		1	0.172988748
1	0.28009231		1	-0.155997918
1	0.088925714		1	-0.011986843
1	0.086259225		1	-0.196316406
1	0.078685194		1	0.330867308
1	0.039094508		1	0.120717016
1	0.197018536		1	0.00733584
1	1.875044931		1	0.721799352
1	0.876660477		1	0.146703717
1	0.019659478		1	-0.154148594
1	0.038094899		1	0.575124587
1	0.073172931		1	0.114734221
1	0.288291068		1	-0.081208356
1	0.007654317		1	-0.092075216
1	2.262590518		1	2.304629207
1	0.115549106		1	0.370103897
1	0.224326073		1	1.081595394
1	0.469487286		1	-0.143891639
1	0.170042385		1	-0.206770336
1	0.051399877		1	0.241786728
1	0.067897928		1	0.425327822
1	0.314613269		1	1.539129996
1	0.131074927		1	1.105841332
1	0.047505059		1	-0.137698511
1	3.279283616		1	0.330745775
1	1.080721402		1	0.376480621
1	0.271300709		1	-0.137918788
1	0.046985333		1	-0.220204976
1	0.778190396		1	2.37134967
1	0.030998902		1	0.921774238
1	0.589641581		1	0.158318949
1	0.013863872		1	0.032499891
1	0.018078967		1	0.09787717
1	1.57830734		1	0.906594038
1	0.020090655		1	-0.38993629
1	0.306234829		1	0.24110024
1	0.863789265		1	1.313861024
1	0.350487459		1	0.311664765
1	0.15716922		1	-0.182387243
1	0.321584685		1	-0.25415713
1	0.028071928		1	0.246470687
1	0.027779875		1	0.676941258
1	0.108942558		1	0.050127654
1	0.027959334		1	0.505049293
1	0.038143136		1	0.032614025
1	0.018913371		1	1.059980567
1	0.040705827		1	-0.014929889
1	0.226247518		1	0.103684765
1	0.088068921		1	1.254125022
1	0.260143537		1	0.037113022
1	3.030595333		1	4.076302633
1	0.026179074		1	0.00764609
1	0.034541103		1	0.245913934
1	0.10098413		1	-0.163854993
1	3.372056484		1	1.211538257
1	2.11426325		1	0.800578472
1	0.25776672		1	1.492107322
1	0.106707331		1	0.196098307
1	0.231067094		1	-0.202918975
1	0.12344519		1	0.528261556
1	3.333062487		1	0.99909722
1	0.126771451		1	0.045841605
1	5.890097987		1	2.921538156
1	0.248743419		1	0.076548518
1	0.242806148		1	0.117586018
1	0.065298563		1	-0.023989833
1	0.331264166		1	1.806808661
1	0.393181877		1	1.091045161
1	0.149875347		1	-0.131087889
1	0.000936721		1	0.152855321
1	0.030673372		1	-0.274045918
1	0.220822379		1	-0.230236196
1	0.010079398		1	-0.062939954
1	0.048761865		1	-0.021793481
1	0.018910094		1	0.022391513
1	0.066669017		1	0.070177551
1	0.174865707		1	-0.181177237
1	0.40747612		1	0.246774453
1	0.016561398		1	0.147260689
1	0.04252472		1	3.286720072
1	0.197308163		1	-0.23705479
1	0.256497986		1	2.269088563
1	0.001555207		1	0.444953249
1	1.478843558		1	1.991081578
1	0.154254088		1	0.058710869
1	0.006683248		1	0.117739795
1	0.873150957		1	1.854248375
1	1.136232252		1	0.622837242
1	0.43854438		1	0.064921116
1	0.37657611		1	0.17123051
1	0.297472427		1	-0.169368762
1	0.326606705		1	0.056012758
1	0.394587465		1	0.106009207
1	0.318251207		1	-0.079800471
1	1.90418461		1	1.248223019
1	0.173410005		1	-0.265352175
1	0.083262083		1	-0.151165105
1	0.251752322		1	-0.196424005
1	0.01267276		1	0.293591594
1	1.73606628		1	2.177799972
1	0.01522021		1	-0.277914913
1	0.001407485		1	-0.853398845
1	0.256409255		1	0.057068324
1	8.85149963		1	3.83158367
1	0.007649972		1	-0.349535031
1	0.075774447		1	0.028318119
1	0.036795012		1	0.314747887
1	0.230344355		1	0.486516768
1	0.122550569		1	-0.199140166
1	0.010261867		1	0.603133031
1	0.1437392		1	-0.055958468
1	0.079789429		1	-0.462558357
1	0.220815923		1	-0.278215222
1	0.11354311		1	0.26781504
1	0.029827696		1	0.849644014
1	0.256980415		1	-0.036478984
1	0.176605865		1	0.05211196
1	0.013586818		1	0.036395541
1	0.003744044		1	-0.132261358
1	0.812222744		1	0.436683276
1	0.065698126		1	0.877530794
1	0.270528456		1	-0.080293625
1	0.114876715		1	1.174507852
1	4.433679867		1	1.458713245
1	0.261577429		1	-0.154116318
1	0.040041799		1	-0.046462539
1	0.023524229		1	0.415313926
1	0.008202336		1	0.433078462
1	0.007063493		1	0.05286614
1	0.014241586		1	0.269405578
1	0.405599653		1	-0.013689975
1	0.175283117		1	-0.220808297
1	0.162581471		1	-0.140885226
1	0.050384214		1	0.032789723
1	0.108931024		1	0.097476988
1	0.06344948		1	-0.033817052
1	0.196046178		1	-0.160432571
1	0.517952389		1	-0.037370031
1	1.276150698		1	-0.0478111
1	0.002180613		1	-0.422187707
1	0.049974884		1	-0.072343177
1	0.020360129		1	0.148604646
1	0.036694117		1	0.217821819
1	0.143605327		1	-0.151028331
1	0.01957975		1	-0.125462651
1	0.001850376		1	-0.223889163
1	0.029831726		1	0.161300254
1	0.197947816		1	0.329549556
1	0.031987194		1	0.219382063
1	0.30634338		1	3.843149486
1	0.003946499		1	0.028836423
1	2.688347193		1	0.767539122
1	0.123255132		1	0.404575826
1	0.103740461		1	-0.281316806
1	0.029374994		1	-0.334969118
1	0.10863264		1	0.209551112
1	0.1863732		1	-0.263771833
1	0.330444214		1	-0.073659416
1	0.672704192		1	0.490989587
1	0.511056492		1	0.203645603
1	0.018818931		1	2.395103498
1	0.073717643		1	-0.091981179
1	0.062704358		1	-0.174804163
1	1.441890424		1	0.075943509
1	0.180355054		1	-0.092207489
1	0.007896059		1	-0.048576881
1	0.243057964		1	0.017368895
1	0.718924422		1	0.437306096
1	0.027233567		1	0.38590044
1	0.761467358		1	3.32209456
1	0.009374285		1	-0.409223134
1	0.097111924		1	-0.170145504
1	4.13574934		1	0.584912598
1	0.241422556		1	-0.317648907
1	0.078846124		1	0.039502014
1	0.304277024		1	-0.277498847
1	0.199443574		1	6.458987294
1	0.009036628		1	0.009698016
1	0.133020363		1	-0.151125257
1	0.126897888		1	-0.152297364
1	0.705156206		1	0.828483508
1	0.00283571		1	-0.199571112
1	0.332834475		1	0.066736727
1	0.023775927		1	0.118193449
1	0.290698856		1	0.026557332
1	0.197951378		1	-0.241755923
1	0.066531852		1	0.192346569
1	0.271756512		1	0.168534787
1	1.00051874		1	0.363785996
1	0.026714457		1	0.139435935
1	3.443827211		1	2.200815835
1	0.021365743		1	0.523604428
1	1.206139416		1	1.170007823
1	0.276338352		1	-0.040369256
1	0.018988409		1	0.424656971
1	1.879191335		1	1.138507444
1	0.112682395		1	-0.156381398
1	0.058126393		1	-0.054665184
1	0.088131724		1	-0.13258722
1	0.232242757		1	-0.235275841
1	0.030904824		1	-0.101640518
1	0.080630213		1	-0.161553927
1	0.271009854		1	2.488153535
1	0.003237232		1	-0.285063245
1	0.321719456		1	-0.197707935
1	0.09116147		1	0.380937399
1	0.000890844		1	-0.913698534
1	0.152782454		1	-0.246852906
1	0.198860596		1	0.117481961
1	0.005510178		1	-0.232522435
1	0.019516304		1	0.445582854
1	0.155678228		1	-0.386570407
1	0.247441636		1	0.088444782
1	0.031691809		1	0.347005974
1	0.000602975		1	-0.428862721
1	0.321659055		1	0.50049848
1	0.542492541		1	2.996185863
1	1.224826229		1	0.156598836
1	0.033535161		1	0.110866812
1	0.388866351		1	0.30564188
1	0.033549885		1	-0.174851527
1	0.143670913		1	0.160039283
1	0.038241612		1	0.588312712
1	0.077031161		1	0.05627586
1	0.000602975		1	-0.428862721
1	0.093963657		1	0.075257054
1	0.375534965		1	-0.197634591
1	0.449449901		1	0.038312998
1	0.130080041		1	-0.33339708
1	0.014124503		1	-0.165522376
1	0.952449611		1	0.438531556
1	0.012460559		1	0.518541016
1	0.149835439		1	-0.04703511
1	0.103991743		1	-0.215935105
1	0.225469815		1	-0.34448396
1	0.311311007		1	0.179152065
1	0.058747834		1	0.3199695
1	0.014208002		1	-0.278598653
1	0.044635152		1	0.086603099
1	0.383422513		1	-0.036334593
1	0.236912446		1	5.99286251
1	0.169861358		1	-0.412870268
1	0.314148949		1	-0.053784702
1	0.017117499		1	0.083399182
1	0.190206194		1	0.048957418
1	0.186285182		1	-0.410018363
1	0.096275801		1	0.085596174
1	3.287876992		1	1.891144994
1	0.96920743		1	1.933766605
1	0.18819757		1	-0.215872034
1	0.04981325		1	0.225643704
1	0.030408673		1	-0.340564354
1	0.00084891		1	0.022871024
1	0.095529013		1	0.133334724
1	0.029857148		1	-0.050346383
1	0.394356141		1	0.139739448
1	0.557277111		1	0.428476431
1	3.219991162		1	1.946194378
1	0.001629843		1	-0.039094765
1	2.027549631		1	0.605753061
1	0.587931537		1	3.633323196
1	0.008651937		1	0.00434553
1	0.04170144		1	-0.098294671
1	0.342089426		1	-0.011257951
1	0.417599106		1	2.307967523
1	0.153762194		1	-0.305907158
1	0.012863401		1	0.650613852
1	0.031652989		1	-0.273167567
1	0.17457739		1	-0.224393401
1	0.004087171		1	0.257428315
1	0.113874657		1	-0.177988421
1	0.060213167		1	0.22502167
1	0.013988886		1	0.885378809
1	0.055653441		1	0.46310954
1	0.012502325		1	0.937059007
1	0.137190432		1	-0.238285765
1	0.111499602		1	0.272754767
1	0.148069235		1	-0.286212668
1	0.00084891		1	0.022871024
1	0.03460596		1	1.70717961
1	0.063885053		1	-0.011622702
1	0.000206177		1	-1.846007972
1	0.012353366		1	-0.116269991
1	0.012669795		1	0.174840826
1	0.016881009		1	0.055566327
1	0.088847117		1	0.123251529
1	1.345770418		1	-0.027846408
1	0.218759342		1	-0.06707017
1	0.054403103		1	-0.119798857
1	0.043310562		1	-0.196974336
1	0.022271413		1	-0.087304585
1	0.015042649		1	0.015017466
1	0.752902667		1	0.82728821
1	7.689287385		1	1.277428973
1	0.002440327		1	-0.76449359
1	0.056037727		1	0.229757358
1	11.65036475		1	3.241987176
1	0.327706754		1	0.054390558
1	0.057008201		1	0.009718123
1	0.01073124		1	-0.200392369
1	1.177587601		1	3.413371465
1	0.049889898		1	-0.112285902
1	0.155252218		1	-0.27293726
1	0.140887809		1	-0.032008572
1	0.512410655		1	0.154628535
1	0.013821995		1	0.929788837
1	0.087371545		1	-0.498527953
1	0.153445404		1	-0.216847798
1	0.183414204		1	-0.213945692
1	0.030780602		1	-0.007415004
1	0.093481535		1	-0.151723007
1	0.256021012		1	-0.325076917
1	0.114528913		1	-0.228671927
1	0.357706683		1	0.114071151
1	0.001806251		1	-0.778518395
1	0.480538277		1	0.371801709
1	10.74621737		1	3.120995971
1	0.291853206		1	0.018952016
1	0.00565393		1	-0.18453597
1	0.006702337		1	0.357361207
1	0.606789243		1	0.196969414
1	0.020524026		1	-0.025490014
1	0.191724242		1	0.052352829
1	0.860325028		1	0.25472379
1	0.157404074		1	-0.174081759
1	0.033836649		1	-0.154724276
1	1.13450453		1	2.237166694
1	0.07059273		1	-0.095686611
1	0.005465703		1	-0.380335777
1	0.012210785		1	0.927137423
1	0.004771507		1	-0.197142017
1	0.269351272		1	-0.050462843
1	0.008532206		1	0.201392394
1	0.042122926		1	-0.098138336
1	0.000827232		1	-0.651254576
1	0.472337006		1	2.544480049
1	0.058579191		1	3.350315564
1	0.439871907		1	0.352874886
1	0.204174973		1	-0.229496059
1	0.777695548		1	0.920623481
1	0.135805068		1	0.469595902
1	0.284744011		1	0.590892595
1	0.253852831		1	0.013725852
1	0.144375324		1	-0.133615233
1	0.430389245		1	0.415369047
1	0.3148538		1	-0.171042879
1	1.216312971		1	6.594667921
1	0.173898761		1	0.266830491
1	0.020402347		1	0.34628377
1	0.328219708		1	0.214536542
1	4.783689816		1	2.176877439
1	0.050639533		1	0.088570091
1	0.001061003		1	-0.676390237
1	0.024039177		1	-0.24346309
1	0.583940432		1	0.108509862
1	0.063929405		1	0.190782804
1	0.021944345		1	-0.480933065
1	0.130515375		1	-0.130569531
1	0.244079825		1	2.745795392
1	0.110919453		1	1.117332933
1	0.310290337		1	-0.166438602
1	0.036176063		1	0.793536065
1	0.548932299		1	0.700723439
1	1.554072992		1	2.623572191
1	0.093060891		1	-0.017343599
1	0.045897192		1	-0.595510965
1	4.629633713		1	4.982174096
1	0.253200805		1	0.034297731
1	0.005943712		1	-0.259623563
1	0.052936749		1	0.358743635
1	24.24239188		1	1.406985293
1	0.249130087		1	-0.232326166
1	0.099283459		1	0.208140037
1	0.018102827		1	0.094067693
1	0.252019146		1	-0.356665132
1	0.006644548		1	0.390060254
1	0.000623258		1	-0.385171197
1	0.040756126		1	0.358151472
1	3.504301776		1	4.177773224
1	0.26064357		1	0.212824231
1	0.101188467		1	0.143395616
1	0.032237841		1	0.109119842
1	0.0077061		1	-0.007333263
1	0.041733858		1	-0.069021166
1	0.297815165		1	0.144551818
1	0.117478866		1	-0.129040296
1	0.199985686		1	0.160388281
1	0.069241479		1	0.780277631
1	5.631124239		1	2.136228468
1	0.05583118		1	-0.085997091
1	3.259278191		1	2.63222245
1	0.17770194		1	0.600459206
1	0.018303173		1	-0.374514278
1	0.163814898		1	-0.173938082
1	0.171956634		1	-0.419208928
1	0.025985169		1	0.023194986
1	0.066775909		1	-0.108602742
1	1.912945703		1	2.364008121
1	0.010271964		1	-0.159739642
1	0.225333544		1	-0.21173351
1	0.036529311		1	1.1282526
1	0.045036056		1	-0.154181058
1	0.041486585		1	-0.02539948
1	0.206533941		1	0.235127796
1	1.329961047		1	0.354595565
1	9.067483237		1	3.168540265
1	0.26122862		1	-0.151343881
1	0.006437493		1	1.698383227
1	0.386534819		1	0.045976997
1	0.087887827		1	-0.040294171
1	0.084200376		1	-0.065854162
1	0.103176094		1	-0.187103412
1	0.032485537		1	0.125641759
1	0.137719554		1	-0.004732672
1	0.002294621		1	-0.037135006
1	0.583482668		1	0.160002007
1	0.451816526		1	2.430930566
1	0.174764098		1	-0.364024264
1	0.006713902		1	-0.453464082
1	0.004693088		1	0.706701054
1	0.034759655		1	0.133911197
1	2.845277137		1	0.255365518
1	0.108618452		1	-0.396944744
1	0.012184191		1	1.792411038
1	0.044479242		1	-0.245027428
1	0.871175858		1	5.900440158
1	0.088110032		1	-0.382816984
1	0.077079633		1	0.074267999
1	0.000936721		1	0.152855321
1	6.736105992		1	5.230963835
1	0.000887549		1	-0.519645319
1	0.027690353		1	-0.396757756
1	0.081098306		1	0.094391084
1	0.01701881		1	0.134290944
1	0.000399314		1	-1.972723478
1	0.112661773		1	0.187282921
1	0.067174225		1	-0.068019871
1	0.318507832		1	1.510443437
1	0.006554719		1	-0.121768106
1	0.10840138		1	1.269795997
1	0.490057092		1	0.192696095
1	0.022326994		1	0.093334279
1	0.182338857		1	-0.324718811
1	0.691946609		1	1.115115928
1	0.241727517		1	0.121444707
1	7.24020596		1	5.71356281
1	0.028177735		1	-0.139969753
1	0.476835919		1	4.786848806
1	0.181607657		1	-0.291672699
1	0.00871595		1	0.055040742
1	0.306266333		1	0.010216266
1	0.054142316		1	0.176635624
1	0.093091055		1	-0.080745761
1	0.001371629		1	-0.323734045
1	0.33256855		1	1.276190691
1	0.067826158		1	-0.276873481
1	0.024095926		1	-0.098056361
1	0.201580312		1	-0.355155072
1	0.002113524		1	0.267066333
1	0.058150077		1	-0.090776224
1	0.032371		1	-0.347917198
1	0.232079752		1	1.768055257
1	0.033050596		1	0.029763745
1	0.072790637		1	1.404748636
1	0.08798061		1	-0.042687729
1	0.235513926		1	0.132473135
1	0.181745872		1	-0.197300118
1	0.044647601		1	0.424570772
1	0.24346891		1	-0.174462773
1	1.235538801		1	0.747684018
1	0.032671933		1	0.342787655
1	0.017558155		1	0.284441983
1	0.018469458		1	0.082292114
1	0.101293825		1	-0.227604889
1	0.158161987		1	-0.219336471
1	0.004371765		1	-0.182061594
1	0.002791317		1	0.593852043
1	0.179346067		1	0.343278139
1	0.08210656		1	0.009942124
1	0.112539215		1	-0.235413388
1	3.374230851		1	1.634072945
1	0.188680732		1	-0.248805084
1	0.019416931		1	0.240753611
1	1.601645506		1	1.384660576
1	0.015499432		1	1.024903599
1	0.287144988		1	-0.143724861
1	0.089602984		1	0.344274954
1	0.207230653		1	-0.139330381
1	0.006905676		1	-0.071460257
1	0.023877835		1	-0.33276995
1	0.225821004		1	0.415113036
1	0.081954288		1	-0.155853112
1	0.005220928		1	0.527780997
1	0.465470281		1	0.610256104
1	0.135312347		1	-0.102289917
1	0.502273028		1	1.586738378
1	0.178318425		1	-0.275232153
1	0.043873729		1	0.302347943
1	0.40729545		1	5.605914994
1	0.06141687		1	0.081675814
1	0.162447961		1	0.214774326
1	0.040399903		1	-0.285070595
1	0.000602975		1	-0.428862721
1	0.029722207		1	-0.004067189
1	0.000602975		1	-0.428862721
1	0.058034416		1	3.507439553
1	1.736573982		1	1.570017472
1	0.099088122		1	-0.06638891
1	0.092812658		1	-0.25660253
1	0.842446286		1	-0.03776959
1	0.021909658		1	0.147291766
1	0.14579606		1	0.447066178
1	0.048220608		1	-0.045019274
1	0.068211235		1	3.056933961
1	0.222097948		1	0.026730372
1	0.038317888		1	0.0586299
1	0.016341328		1	0.327783843
1	0.111544111		1	-0.360170209
1	0.827035076		1	1.623080682
1	0.139558229		1	0.036729716
1	0.078317605		1	-0.243048262
1	0.013516674		1	0.126225275
1	0.22982157		1	-0.352601477
1	0.580026883		1	0.038267246
1	0.024310473		1	0.43251766
1	3.270224913		1	1.719985156
1	0.145691288		1	-0.126603374
1	0.042937933		1	-0.016737787
1	0.023542317		1	-0.159342413
1	0.891256616		1	0.450580844
1	0.014476872		1	1.381922717
1	0.046115281		1	0.155582421
1	0.018317386		1	-0.166482775
1	0.31511088		1	-0.027725827
1	0.017851417		1	-0.453420857
1	0.290064493		1	0.257285524
1	0.174346118		1	-0.133146379
1	0.004766905		1	-0.68405434
1	0.291878566		1	-0.283177148
1	0.185673978		1	1.765597346
1	1.438253952		1	0.518056653
1	0.19058673		1	-0.084869283
1	0.076387122		1	0.301080707
1	1.967196599		1	1.938585189
1	0.182249937		1	-0.026558329
1	0.047644199		1	0.230516766
1	0.514860606		1	0.507528407
1	0.187741024		1	-0.122200002
1	0.086074404		1	1.982222099
1	0.14618711		1	-0.298567405
1	0.015774632		1	-0.011638407
1	0.811455188		1	-0.180154262
1	0.020044517		1	0.205103498
1	0.198418699		1	-0.291969826
1	0.839888589		1	2.391727099
1	0.029260276		1	1.176757668
1	1.184713458		1	1.200816525
1	0.005395216		1	0.314669651
1	0.512775558		1	0.645121779
1	0.144485596		1	-0.117368368
1	0.129467623		1	-0.012556295
1	0.024422548		1	-0.149030481
1	0.077377857		1	0.236316312
1	0.04007633		1	-0.250355526
1	0.029690692		1	1.540473456
1	0.255457692		1	0.303227406
1	3.810531178		1	1.359854975
1	0.006374863		1	-0.245970557
1	0.045250913		1	0.157004712
1	0.046107859		1	0.286435552
1	0.069814819		1	-0.217084878
1	0.055799987		1	-0.031769307
1	0.343665164		1	1.232870306
1	0.043055847		1	-0.088210466
1	0.002592264		1	-0.234202542
1	0.396388903		1	-0.159567798
1	0.065446598		1	0.495904938
1	0.008011311		1	-0.001243418
1	2.604147437		1	0.728859554
1	0.046786133		1	-0.372468651
1	0.014298272		1	0.363041215
1	0.141174077		1	0.026139832
1	0.247894493		1	-0.018826762
1	0.039850763		1	0.160363404
1	0.427651709		1	0.289233391
1	0.378449194		1	0.666284741
1	0.192731052		1	-0.224944594
1	0.017623697		1	-0.047124457
1	0.287499637		1	0.149594062
1	0.021410809		1	0.354143598
1	0.306961258		1	-0.228699832
1	0.011342134		1	0.212791221
1	0.214929533		1	0.291207199
1	0.614663949		1	0.205243101
1	0.088379827		1	0.290685561
1	0.496235276		1	-0.092471939
1	0.00683185		1	-0.119598219
1	0.173071466		1	-0.012855767
1	0.06969491		1	-0.197607099
1	0.051378584		1	-0.156820318
1	0.276374432		1	0.130910331
1	0.059392416		1	0.980888733
1	1.291685175		1	0.374459572
1	0.053239022		1	-0.074545129
1	0.121483426		1	-0.145131081
1	0.002270067		1	-0.516798636
1	1.116975744		1	0.972866213
1	24.86163276		1	1.125494951
1	0.055740465		1	3.166546347
1	0.007927266		1	0.251068732
1	0.016957248		1	0.486649504
1	0.007899375		1	-0.399545298
1	0.001942636		1	-0.342369225
1	0.252853635		1	0.410117133
1	0.023970395		1	0.218958202
1	0.128587394		1	-0.229251162
1	0.305794116		1	-0.253410012
1	0.167945923		1	0.626666162
1	1.399356049		1	0.797171647
1	0.086102116		1	-0.182360445
1	0.428646655		1	0.399559097
1	1.061632193		1	0.642525839
1	0.122395681		1	-0.118624373
1	0.099159127		1	-0.397548952
1	0.004834132		1	0.772718536
1	0.167146514		1	0.234766629
1	0.210867193		1	-0.172149575
1	0.058084658		1	-0.395977206
1	0.073265417		1	0.567587243
1	0.237204919		1	0.849003714
1	0.080563407		1	1.250691048
1	0.2452206		1	-0.208586229
1	0.113742219		1	0.239137464
1	0.001765336		1	0.006108369
1	0.209962312		1	-0.308387399
1	0.516352771		1	1.25068353
1	8.218991621		1	3.284245056
1	0.020323881		1	0.020875084
1	0.358464241		1	0.263310662
1	0.233363569		1	0.115314252
1	0.198603449		1	0.311794812
1	0.456442818		1	0.633997371
1	0.169780561		1	-0.151280003
1	0.239674335		1	-0.068497083
1	0.000399314		1	-1.972723478
1	3.149612895		1	0.528996806
1	0.024667769		1	-0.11450068
1	4.417315202		1	1.504565938
1	0.025876509		1	-0.247120338
1	0.062725012		1	0.021303862
1	0.731031615		1	1.039597287
1	0.15807196		1	0.05777138
1	0.016405687		1	-0.127241824
1	0.827195268		1	0.670244173
1	0.22874677		1	1.584540832
1	0.004648684		1	0.692359037
1	0.000602975		1	-0.428862721
1	0.067482675		1	3.483296109
1	0.190002552		1	0.198538926
1	0.097957101		1	-0.064231661
1	0.002742278		1	0.40253495
1	7.801407445		1	-0.020011057
1	0.04542698		1	0.155354459
1	0.014377015		1	0.043191139
1	0.31126763		1	0.002934502
1	0.337194332		1	-0.178318867
1	0.22463683		1	-0.232461073
1	0.009134594		1	0.410538217
1	0.376964575		1	-0.01075006
1	0.044963303		1	-0.17373594
1	0.490735447		1	-0.143523319
1	0.205683746		1	-0.214317892
1	0.036044674		1	-0.005486102
1	1.835490277		1	-0.059924597
1	0.00241566		1	0.431022609
1	0.013585826		1	1.094968932
1	0.09238851		1	-0.223510174
1	0.065767705		1	0.083659778
1	0.00408364		1	-0.127021122
1	0.149711356		1	-0.03304566
1	0.030173319		1	-0.056038543
1	0.168385973		1	0.499407093
1	0.166299469		1	-0.243416858
1	0.018679836		1	0.197599018
1	0.045938362		1	3.246420431
1	0.017898987		1	0.670793828
1	0.070954279		1	-0.230715895
1	0.074641237		1	0.088266216
1	0.001594514		1	-0.864603547
1	0.091313208		1	-0.228570741
1	0.032589464		1	1.55035978
1	0.284299906		1	5.734433837
1	0.012991706		1	0.388243912
1	0.002294008		1	-0.037557628
1	0.28467761		1	0.181453491
1	0.015990648		1	1.31397025
1	0.043803821		1	0.329012616
1	0.723366247		1	0.625401805
1	0.035367514		1	-0.25384614
1	0.159222867		1	0.005777491
1	0.194501335		1	-0.361921165
1	0.088644693		1	-0.228313523
1	0.025006307		1	0.180055785
1	0.00905156		1	0.491741973
1	0.232798251		1	0.068081166
1	0.022721558		1	0.178105172
1	0.13684834		1	-0.137241434
1	0.047628725		1	0.054514566
1	0.013177228		1	0.140995064
1	0.218038563		1	-0.246446821
1	0.053210189		1	-0.502164018
1	0.012202751		1	0.61082028
1	0.57810031		1	2.696051627
1	1.186100346		1	2.760761955
1	0.015705907		1	0.152953903
1	0.035804216		1	-0.205578896
1	0.1109185		1	-0.229884476
1	0.037599408		1	-0.196302627
1	0.052656379		1	-0.114210526
1	0.03731876		1	0.274593171
1	0.367684165		1	4.619714608
1	0.068409718		1	3.720504811
1	9.819624788		1	1.799153594
1	0.039000513		1	-0.398655922
1	0.038071404		1	0.243799387
1	0.044991644		1	0.049914355
1	0.128776022		1	-0.231134753
1	0.020210199		1	0.338453102
1	0.055073168		1	3.123154748
1	0.002352972		1	-0.247597018
1	0.081866154		1	-0.26178401
1	0.646286191		1	-0.017568569
1	0.232882527		1	-0.121897395
1	0.165715679		1	-0.149028642
1	3.570940147		1	1.155836299
1	0.110399757		1	2.329848459
1	0.003548623		1	-0.302286478
1	0.00423511		1	0.062940447
1	0.104781301		1	4.908974841
1	1.865965928		1	1.850369719
1	0.001188051		1	0.007659659
1	0.130715907		1	-0.217209128
1	0.001084877		1	-0.642211281
1	0.029870215		1	0.288141448
1	0.205225508		1	0.176940954
1	0.745465406		1	2.113989803
1	0.924658691		1	8.347841272
1	0.273554453		1	0.30647313
1	0.052168637		1	-0.168763827
1	0.013817275		1	-0.006739721
1	0.039991472		1	-0.089523909
1	0.39674736		1	0.07405154
1	0.182631172		1	0.267865536
1	0.049107863		1	-0.162503372
1	0.035546439		1	0.160752194
1	0.001865121		1	-0.22671021
1	0.127619243		1	-0.224346003
1	0.009655043		1	2.189444559
1	0.001925359		1	0.078341273
1	0.074546741		1	-0.097265462
1	0.042303141		1	0.022640697
1	0.639867176		1	6.919588092
1	0.521579242		1	6.665453836
1	0.275736154		1	0.136285076
1	0.622784119		1	0.067944971
1	0.288279714		1	0.674535505
1	0.027600227		1	-0.288734059
1	0.034080093		1	-0.355060305
1	0.006378797		1	-0.212210417
1	0.064105034		1	0.577833042
1	0.224328792		1	0.015318717
1	0.131664643		1	0.645972969
1	0.029397875		1	-0.341261941
1	0.001122796		1	-0.092119547
1	13.67986857		1	0.414316485
1	0.000193185		1	-1.931959756
1	0.16117934		1	0.245723474
1	0.005213156		1	-0.059530091
1	0.151970524		1	-0.193031345
1	0.193751215		1	-0.131829233
1	0.221910085		1	0.090452045
1	0.013265264		1	-0.014744525
1	0.037083189		1	-0.23212039
1	0.119821218		1	0.382090899
1	0.00364936		1	0.775297692
1	0.122935604		1	-0.386258199
1	0.048380936		1	0.032649857
1	0.042714951		1	-0.102491162
1	0.022751763		1	0.090927544
1	0.561011226		1	0.788335862
1	0.030433961		1	0.176137685
1	0.27880843		1	-0.164831223
1	0.000193185		1	-1.931959756
1	0.006694273		1	0.391784348
1	0.028233789		1	0.403313262
1	0.054075905		1	-0.236814068
1	0.05086352		1	0.957016006
1	0.001021761		1	-0.253664109
1	0.05104669		1	-0.198352632
1	0.004007402		1	0.109863527
1	0.010863818		1	-0.166046079
1	0.548353883		1	-0.223296521
1	0.046649721		1	0.123889168
1	0.003046604		1	-0.230966444
1	0.021355491		1	-0.143631656
1	0.096736088		1	-0.057920616
1	0.079692144		1	0.049980892
1	0.154107738		1	4.451034007
1	0.092182748		1	-0.300648032
1	0.01041994		1	0.384806625
1	0.04512205		1	0.138444517
1	0.005552562		1	-0.200294917
1	0.164332409		1	-0.076725152
1	0.005927916		1	-0.099335441
1	0.015175539		1	-0.034214538
1	0.061922057		1	-0.168324684
1	0.003673108		1	0.037771651
1	0.094688837		1	0.077879176
1	0.01753193		1	-0.254411191
1	0.009975824		1	0.0953379
1	0.005665834		1	0.49312548
1	0.010946627		1	0.184064159
1	5.584106742		1	0.568984541
1	0.026133691		1	0.035784829
1	0.002943714		1	-0.506053001
1	0.016461613		1	-0.01136322
1	0.01427284		1	0.123366064
1	0.008203655		1	0.165903236
1	0.04521083		1	-0.2214063
1	0.030694422		1	-0.238228966
1	0.033793861		1	-0.033614869
1	0.000877977		1	0.067329453
1	0.031645661		1	-0.220611542
1	0.104423261		1	-0.072981586
1	0.120937569		1	0.052452629
1	0.00763683		1	1.082027513
1	0.005238857		1	-0.087054124
1	0.077653129		1	-0.010481066
1	0.06837141		1	-0.032887761
1	0.021793567		1	0.10048083
1	0.011038104		1	-0.118077719
1	0.00624911		1	-0.070773397
1	0.191034758		1	-0.337872425
1	0.086089828		1	-0.201233765
1	0.001040255		1	0.291297092
1	0.006741145		1	0.227001758
1	0.055190107		1	-0.337665798
1	0.00892727		1	0.188579516
1	0.011034758		1	-0.373528506
1	0.086815099		1	-0.035138667
1	0.006877004		1	0.026829138
1	0.00148134		1	-1.182566212
1	0.103949568		1	5.332833673
1	0.128234648		1	0.978621287
1	0.002204707		1	-0.240998543
1	0.003637297		1	-0.28346981
1	0.735913944		1	0.023294064
1	0.009593638		1	-0.373001444
1	0.009796146		1	1.034483099
1	0.064187207		1	0.119149982
1	0.018336028		1	-0.009922883
1	0.004502187		1	0.02163937
1	0.064083583		1	-0.259962909
1	0.009876232		1	0.183588613
1	0.02829192		1	-0.332036424
1	0.089062602		1	-0.173797835
1	0.105647653		1	-0.202455544
1	0.01459004		1	0.228126713
1	0.000964108		1	-0.400930749
1	0.578410214		1	-0.121238673
1	0.011293647		1	0.249618647
1	0.067659481		1	0.070779268
1	0.002447296		1	-0.129168814
1	0.058021212		1	-0.198804916
1	0.085762137		1	-0.366644757
1	1.339850809		1	0.617177966
1	0.018723897		1	0.497644737
1	0.180685049		1	-0.025582634
1	1.152197212		1	0.197397303
1	0.638312916		1	0.183797593
1	0.022094141		1	3.017246943
1	0.047095051		1	0.07129026
1	0.916353985		1	1.138860293
1	0.080965314		1	0.016978966
1	0.000492561		1	-0.695955632
1	0.666940791		1	1.47793785
1	0.01407187		1	0.274689595
1	0.000206177		1	-1.846007972
1	0.116781903		1	0.868070792
1	0.006308693		1	0.072479347
1	0.130518283		1	4.672149834
1	0.167586897		1	6.041655434
1	0.372444804		1	3.109619952
1	0.004612499		1	-0.169683619
1	0.008229061		1	0.181063586
1	0.016301743		1	-0.014640345
1	0.263891908		1	0.144540933
1	0.00169236		1	0.413198137
1	0.036884213		1	-0.128559468
1	0.012792375		1	-0.216933622
1	0.024065503		1	-0.22125807
1	0.000206177		1	-1.846007972
1	0.011881924		1	-0.354534256
1	0.001072905		1	-0.204734848
1	0.279798668		1	1.294950783
1	0.012235395		1	-0.09479987
1	0.099633182		1	1.027483491
1	4.081425958		1	3.479886397
1	0.072504768		1	0.113281873
1	0.016933719		1	-0.417116694
1	0.033805402		1	-0.09468527
1	0.238546151		1	1.905613554
1	0.044892308		1	0.738516648
1	0.729839041		1	7.400246212
1	0.006809084		1	0.028013753
1	0.016716009		1	-0.347780781
1	0.029916646		1	0.381528352
1	0.074115494		1	-0.068789032
1	4.706178146		1	0.489070365
1	0.912644271		1	8.120458158
1	0.011182049		1	2.448115658
1	0.048876931		1	0.015011733
1	3.896374601		1	3.871878698
1	0.009343286		1	-0.253393999
1	0.002957466		1	0.553860114
1	0.001377651		1	0.662260453
1	0.136445682		1	-0.37148198
1	0.240806782		1	-0.062921891
1	0.709263362		1	7.736221295
1	0.394952663		1	2.068128726
1	0.162519635		1	0.165126112
1	0.052230425		1	-0.084711097
1	2.637840805		1	9.696024684
1	0.62886594		1	0.24571447
1	0.729243567		1	7.246768587
1	0.584588319		1	3.674966846
1	0.086421116		1	0.114741845
1	0.137080209		1	-0.195020263
1	0.503585493		1	2.871850105
1	0.128252237		1	-0.130399689
1	0.175204687		1	0.166321044
1	0.025035053		1	-0.051763218
1	0.001709055		1	-0.87780784
1	0.03701422		1	-0.150928349
1	0.006571295		1	-0.336406087
1	0.22966822		1	-0.063987011
1	0.153407468		1	-0.149237944
1	0.023214412		1	0.088924751
1	0.020525874		1	0.208300805
1	0.074503372		1	-0.079008638
1	0.031900855		1	0.167122119
1	0.118766644		1	-0.297065651
1	0.447087694		1	0.95445288
1	0.022145359		1	-0.049062748
1	2.014901628		1	2.209024211
1	0.008524669		1	-0.572803932
1	0.680235718		1	7.571670353
1	0.00807467		1	0.836593055
1	0.001040255		1	0.291297092
1	0.0501448		1	0.16078342
1	0.047074475		1	0.434160129
1	0.026973365		1	0.056496934
1	0.009448247		1	0.177712203
1	0.14918218		1	3.243354635
1	0.003245728		1	-0.31283021
1	1.18140777		1	0.519919486
1	0.027787597		1	-0.170467639
1	0.05212157		1	0.059442181
1	0.177794716		1	0.105077668
1	0.009424574		1	-0.268204791
1	0.017815755		1	0.213600158
1	0.004731604		1	0.362886272
1	0.023673355		1	-0.125443707
1	0.276806821		1	0.022358011
1	0.011515013		1	0.126514317
1	0.361983797		1	0.94052184
1	0.009116801		1	-0.042859968
1	0.047033566		1	0.139094458
1	0.053261332		1	4.268522849
1	0.117811663		1	0.464694362
1	0.017210067		1	-0.124993159
1	0.095931553		1	-0.124632818
1	0.00420927		1	0.307094972
1	0.03026369		1	0.219860258
1	0.003443713		1	-0.230396254
1	0.068647178		1	-0.116366536
1	0.149941645		1	-0.207050209
1	0.01431062		1	0.068104962
1	0.075946718		1	-0.281715084
1	0.008594003		1	-0.001069802
1	0.010768727		1	0.2039214
1	0.009026922		1	0.659203067
1	0.433229451		1	0.052729935
1	0.01668725		1	-0.068392858
1	0.004514902		1	-0.029165841
1	0.012616248		1	0.369751727
1	0.058095843		1	4.426512951
1	0.196916823		1	-0.297104517
1	0.239418852		1	-0.079634699
1	0.009559381		1	0.423947041
1	0.022125167		1	-0.358507838
1	0.029174318		1	-0.249491549
1	0.035586408		1	-0.054921727
1	0.147628488		1	1.055008768
1	0.011820624		1	-0.035008289
1	0.002495381		1	-0.28709636
1	0.034054992		1	0.092950332
1	0.032641228		1	0.011442778
1	0.015660512		1	0.069163536
1	0.010057197		1	0.27682878
1	0.01821728		1	0.526068565
1	0.094191008		1	-0.327209142
1	0.01312194		1	0.108214726
1	0.145871539		1	0.443882647
1	0.000777231		1	-1.49737719
1	0.058534758		1	-0.175158712
1	0.001482284		1	-0.228425761
1	0.01310631		1	-0.177674605
1	0.150040807		1	-0.076917954
1	0.124727947		1	-0.155377227
1	0.00356242		1	-0.328494461
1	0.177836885		1	-0.138127323
1	0.020344454		1	-0.514437616
1	0.690862291		1	0.30308636
1	0.004527928		1	1.813406078
1	0.012463228		1	-0.103995248
1	0.050835595		1	-0.045661225
1	0.065762754		1	4.700176601
1	0.026813518		1	2.133362749
1	0.723189409		1	0.288704874
1	0.199485305		1	0.148998911
1	0.078061429		1	0.047476917
1	0.004171563		1	-0.081754189
1	0.002461066		1	0.577442401
1	0.003899392		1	-0.177236074
1	0.002773464		1	-0.431070536
1	0.011241455		1	0.225044802
1	9.29556758		1	1.412693982
1	0.173230274		1	0.069429951
1	0.781939773		1	3.49689843
1	0.033632935		1	3.564088836
1	0.006788663		1	-0.41346957
1	0.029988833		1	0.431868248
1	0.05952865		1	0.050961267
1	0.127033216		1	-0.206672877
1	0.009634216		1	-0.121122184
1	0.004989084		1	0.031449211
1	0.263836375		1	-0.143270851
1	0.044602972		1	0.626188586
1	0.013350289		1	-0.306532754
1	0.001123517		1	-0.600403313
1	0.087666446		1	1.70568502
1	0.011195776		1	-0.337575883
1	0.016465892		1	-0.200576613
1	0.002550459		1	0.549778042
1	0.142049644		1	-0.408163096
1	0.008241606		1	0.907241356
1	0.110125484		1	4.91745694
1	0.014330055		1	0.027770821
1	0.160021193		1	0.084914468
1	0.099071682		1	-0.273874965
1	0.013021256		1	0.334182096
1	0.004621713		1	0.525711785
1	0.025726447		1	0.896903011
1	0.062857449		1	-0.203817331
1	0.20918852		1	-0.136026335
1	0.024652364		1	-0.224579331
1	0.048600657		1	0.421839285
1	0.001621186		1	-0.032109604
1	0.121837103		1	-0.018831236
1	0.106405935		1	-0.206313328
1	0.001815666		1	-0.375443308
1	0.155453207		1	0.012487744
1	0.000602975		1	-0.428862721
1	0.000403096		1	-1.961029407
1	0.014194984		1	-0.344806211
1	0.058992364		1	4.528825226
1	0.002646436		1	-0.412660715
1	0.00173724		1	0.650504135
1	0.000831554		1	-0.004408333
1	0.035712642		1	-0.161562256
1	0.002703604		1	-0.432906426
1	0.031213265		1	0.010439518
1	0.006886104		1	-0.165205509
1	0.007836158		1	0.456674415
1	0.083907178		1	-0.165973023
1	0.000933793		1	-0.849848521
1	0.091025306		1	-0.387858925
1	0.004775548		1	0.074105087
1	0.003522306		1	-0.118491432
1	0.095437103		1	-0.001217558
1	0.033889942		1	1.769654434
1	0.141062249		1	0.1738838
1	0.038343021		1	3.421663573
1	0.066654052		1	4.437708748
1	0.007260797		1	-0.04930692
1	0.135202194		1	5.506019744
1	0.079229709		1	-0.109511831
1	0.027227446		1	2.218438016
1	0.088257804		1	0.114425049
1	0.047230675		1	-0.321513259
1	0.011405593		1	-0.495977711
1	0.000623258		1	-0.385171197
1	0.021667776		1	-0.203686075
1	0.038529558		1	-0.118344852
1	0.010985645		1	0.619017727
1	0.003518668		1	-0.298270996
1	0.005723093		1	-0.198545106
1	5.051835232		1	0.59353522
1	0.005182108		1	-0.024113673
1	0.008361584		1	0.910483634
1	0.004518449		1	0.176931524
1	0.080381146		1	0.281493005
1	0.014606078		1	0.037744758
1	0.001858317		1	-0.153297204
1	0.026488682		1	-0.048771767
1	1.541598736		1	0.492232536
1	0.00234105		1	-0.393136058
1	0.054360342		1	-0.031229032
1	0.012405725		1	0.291388057
1	0.107526756		1	0.038897106
1	0.290292062		1	0.420941547
1	0.206045075		1	0.404176534
1	0.065184855		1	-0.100795266
1	0.005572672		1	-0.149476411
1	0.047973836		1	-0.056898685
1	0.056250396		1	0.531456716
1	0.041074927		1	1.525993632
1	0.17970663		1	-0.280427239
1	0.028997333		1	0.1651459
1	0.015527426		1	0.095811519
1	0.128047847		1	-0.151555675
1	0.004436012		1	0.477261311
1	0.004460409		1	-0.110111699
1	0.010329273		1	0.122509505
1	0.051264773		1	-0.375031365
1	0.000802729		1	-0.666842302
1	0.004499172		1	-0.174036185
1	0.002704281		1	0.367619438
1	0.004991795		1	0.147958736
1	0.001601883		1	-0.374857358
1	0.097391352		1	-0.141915989
1	0.137926071		1	0.178354106
1	0.006197806		1	0.039763928
1	0.062959363		1	0.161542232
1	0.009019007		1	1.357007802
1	0.008798752		1	-0.602488821
1	NA		1	NA
1	NA		1	NA
1	NA		1	NA
1	NA		1	NA
1	NA		1	NA
1	NA		1	NA
1	NA		1	NA
1	NA		1	NA
1	NA		1	NA
1	NA		1	NA
1	NA		1	NA
1	NA		1	NA
1	NA		1	NA
1	NA		1	NA
1	NA		1	NA
1	NA		1	NA
1	NA		1	NA
1	NA		1	NA
1	NA		1	NA
1	NA		1	NA
1	NA		1	NA
1	NA		1	NA
1	NA		1	NA
1	NA		1	NA
1	NA		1	NA
1	NA		1	NA
1	NA		1	NA
1	NA		1	NA
1	NA		1	NA
1	NA		1	NA
1	NA		1	NA
1	NA		1	NA
1	NA		1	NA
1	NA		1	NA
1	NA		1	NA
1	NA		1	NA
1	NA		1	NA
1	NA		1	NA
1	NA		1	NA
1	NA		1	NA
1	NA		1	NA
1	NA		1	NA
1	NA		1	NA
1	NA		1	NA
1	NA		1	NA
1	NA		1	NA
1	NA		1	NA
1	NA		1	NA
1	NA		1	NA
1	NA		1	NA
1	NA		1	NA
1	NA		1	NA
1	NA		1	NA
1	NA		1	NA
1	NA		1	NA
1	NA		1	NA
1	NA		1	NA
1	NA		1	NA
1	NA		1	NA
1	NA		1	NA
1	NA		1	NA
1	NA		1	NA
1	NA		1	NA
1	NA		1	NA
1	NA		1	NA
1	NA		1	NA
1	NA		1	NA
1	NA		1	NA
1	NA		1	NA
1	NA		1	NA
1	NA		1	NA
1	NA		1	NA
1	NA		1	NA
1	NA		1	NA
1	NA		1	NA
1	NA		1	NA
1	NA		1	NA
1	NA		1	NA
1	NA		1	NA
1	NA		1	NA
1	NA		1	NA
1	NA		1	NA
1	NA		1	NA
1	NA		1	NA
1	NA		1	NA
1	NA		1	NA
1	NA		1	NA
1	NA		1	NA
1	NA		1	NA
1	NA		1	NA
1	NA		1	NA
1	NA		1	NA
1	NA		1	NA
1	NA		1	NA
1	NA		1	NA
1	NA		1	NA
1	NA		1	NA
1	NA		1	NA
1	NA		1	NA
1	NA		1	NA
1	NA		1	NA
1	NA		1	NA
1	NA		1	NA
1	NA		1	NA
1	NA		1	NA
1	NA		1	NA
1	NA		1	NA
1	NA		1	NA
1	NA		1	NA
1	NA		1	NA
1	NA		1	NA
1	NA		1	NA
1	NA		1	NA
1	NA		1	NA
1	NA		1	NA
1	NA		1	NA
1	NA		1	NA
1	NA		1	NA
1	NA		1	NA
1	NA		1	NA
1	NA		1	NA
1	NA		1	NA
1	NA		1	NA
1	NA		1	NA
1	NA		1	NA
1	NA		1	NA
1	NA		1	NA
1	NA		1	NA
1	NA		1	NA
1	NA		1	NA
1	NA		1	NA
1	NA		1	NA
1	NA		1	NA
1	NA		1	NA
1	NA		1	NA
1	NA		1	NA
1	NA		1	NA
1	NA		1	NA
1	NA		1	NA
1	NA		1	NA
1	NA		1	NA
1	NA		1	NA
1	NA		1	NA
1	NA		1	NA
1	NA		1	NA
1	NA		1	NA
1	NA		1	NA
1	NA		1	NA
1	NA		1	NA
1	NA		1	NA
1	NA		1	NA
1	NA		1	NA
1	NA		1	NA
1	NA		1	NA
1	NA		1	NA
1	NA		1	NA
1	NA		1	NA
1	NA		1	NA
1	NA		1	NA
1	NA		1	NA
1	NA		1	NA
1	NA		1	NA
1	NA		1	NA
1	NA		1	NA
1	NA		1	NA
1	NA		1	NA
1	NA		1	NA
1	NA		1	NA
1	NA		1	NA
1	NA		1	NA
1	NA		1	NA
1	NA		1	NA
1	NA		1	NA
1	NA		1	NA
1	NA		1	NA
1	NA		1	NA
1	NA		1	NA
1	NA		1	NA
1	NA		1	NA
1	NA		1	NA
1	NA		1	NA
1	NA		1	NA
1	NA		1	NA
1	NA		1	NA
1	NA		1	NA
1	NA		1	NA
1	NA		1	NA
1	NA		1	NA
1	NA		1	NA
1	NA		1	NA
1	NA		1	NA
1	NA		1	NA
1	NA		1	NA
1	NA		1	NA
1	NA		1	NA
1	NA		1	NA
1	NA		1	NA
1	NA		1	NA
1	NA		1	NA
1	NA		1	NA
1	NA		1	NA
1	NA		1	NA
1	NA		1	NA
1	NA		1	NA
1	NA		1	NA
1	NA		1	NA
1	NA		1	NA
1	NA		1	NA
1	NA		1	NA
1	NA		1	NA
1	NA		1	NA
1	NA		1	NA
1	NA		1	NA
1	NA		1	NA
1	NA		1	NA
1	NA		1	NA
1	NA		1	NA
1	NA		1	NA
1	NA		1	NA
1	NA		1	NA
1	NA		1	NA
1	NA		1	NA
1	NA		1	NA
1	NA		1	NA
1	NA		1	NA
1	NA		1	NA
1	NA		1	NA
1	NA		1	NA
1	NA		1	NA
1	NA		1	NA
1	NA		1	NA
1	NA		1	NA
1	NA		1	NA
1	NA		1	NA
1	NA		1	NA
1	NA		1	NA
1	NA		1	NA
1	NA		1	NA
1	NA		1	NA
1	NA		1	NA
1	NA		1	NA
1	NA		1	NA
1	NA		1	NA
1	NA		1	NA
1	NA		1	NA
1	NA		1	NA
1	NA		1	NA
1	NA		1	NA
1	NA		1	NA
1	NA		1	NA
1	NA		1	NA
1	NA		1	NA
1	NA		1	NA
1	NA		1	NA
1	NA		1	NA
1	NA		1	NA
1	NA		1	NA
1	NA		1	NA
1	NA		1	NA
1	NA		1	NA
1	NA		1	NA
1	NA		1	NA
1	NA		1	NA
1	NA		1	NA
1	NA		1	NA
1	NA		1	NA
1	NA		1	NA
1	NA		1	NA
1	NA		1	NA
1	NA		1	NA
1	NA		1	NA
1	NA		1	NA
1	NA		1	NA
1	NA		1	NA
1	NA		1	NA
1	NA		1	NA
1	NA		1	NA
1	NA		1	NA
1	NA		1	NA
1	NA		1	NA
1	NA		1	NA
1	NA		1	NA
1	NA		1	NA
1	NA		1	NA
1	NA		1	NA
1	NA		1	NA
1	NA		1	NA
1	NA		1	NA
1	NA		1	NA
1	NA		1	NA
1	NA		1	NA
1	NA		1	NA
1	NA		1	NA
1	NA		1	NA
1	NA		1	NA
1	NA		1	NA
1	NA		1	NA
1	NA		1	NA
1	NA		1	NA
1	NA		1	NA
1	NA		1	NA
1	NA		1	NA
1	NA		1	NA
1	NA		1	NA
1	NA		1	NA
1	NA		1	NA
1	NA		1	NA
1	NA		1	NA
1	NA		1	NA
1	NA		1	NA
1	NA		1	NA
1	NA		1	NA
[truncated: 445,721 more rows]
