# Supplementary material for: Gene-expression memory-based prediction of cell lineages from scRNA-seq datasets
Source: Nat Commun. 2024 Mar 29;15:2744. doi: 10.1038/s41467-024-47158-y (PMC10980719; doi:10.1038/s41467-024-47158-y)
Supplement: Supplementary file 11 — Source Data [file 41467_2024_47158_MOESM11_ESM.zip › Source Data files/Source Data file S4b.csv]

Main	quant	qual
23.83817427	24.704	5.840707965
18.02904564	16.416	3.775811209
28.87966805	25.984	12.09439528
17.09543568	15.264	7.374631268
26.66261767	23.76502003	6.405353728
27.39143638	21.62883845	10.61185468
19.86030975	15.84334668	8.699808795
25.00922169	17.55348327	9.009009009
18.51715234	11.95831048	7.432432432
19.78357381	21.14152592	8.691043985
