# Supplementary material for: Gene-expression memory-based prediction of cell lineages from scRNA-seq datasets
Source: Nat Commun. 2024 Mar 29;15:2744. doi: 10.1038/s41467-024-47158-y (PMC10980719; doi:10.1038/s41467-024-47158-y)
Supplement: Supplementary file 11 — Source Data [file 41467_2024_47158_MOESM11_ESM.zip › Source Data files/Source Data file S9e.csv]

PRECISION					FPR					RECOVERY
same_experiment	same_cell_type	related_cell_type	other_cell_type		same_experiment	same_cell_type	related_cell_type	other_cell_type		same_experiment	same_cell_type	related_cell_type	other_cell_type
125	100	100	88.84615385		33.33333333	20	NA	200		50	20	0	57.14285714
100	153.8461538	50	75		33.33333333	45	Inf	400		150	80	25	52.38095238
150	62.5	100	88.42105263		0	35	NA	300		28.57142857	40	25	80.95238095
100	375	100	80.76923077		50	10.81081081	NA	300		42.85714286	77.77777778	25	57.14285714
450	216.3461538	100	100		0	43.24324324	NA	NA		50	100	25	8.235294118
225	112.5	150	100		28.57142857	32.43243243	0	NA		50	22.22222222	20	2.352941176
0	76.28205128	150	NA		57.14285714	57.57575758	0	NA		50	53.33333333	60	0
300	98.07692308	150	NA		14.28571429	51.51515152	0	NA		100	60	40	0
200	103.030303	112.5	66.04554865		28.57142857	42.42424242	50	166.6666667		50	46.66666667	60	50
133.3333333	150	150	103.1620553		42.85714286	37.77777778	0	66.66666667		100	60	60	79.16666667
222.2222222	192.3076923	NA	79.85507246		14.28571429	46.66666667	0	183.3333333		100	100	NA	83.33333333
133.3333333	210.5263158	NA	68.77470356		42.85714286	33.33333333	0	166.6666667		66.66666667	80	NA	41.66666667
125	67.1875	NA	97.54360983		0	60	0	41.93548387		66.66666667	33.33333333	NA	35.23809524
62.5	150.5	100	91.23196448		200	51.42857143	100	16.12903226		100	66.66666667	Inf	13.33333333
50	167.96875	0	94.77987421		300	31.42857143	100	12.90322581		100	55.55555556	NA	10.47619048
125	162.8571429	0	118.4748428		0	45.16129032	14.28571429	3.225806452		100	71.42857143	0	8.571428571
0	108.5714286	337.5	83.33333333		50	64.51612903	14.28571429	66.66666667		100	100	200	50
155.5555556	144.7619048	450	83.33333333		25	35.48387097	0	66.66666667		100	71.42857143	50	50
116.6666667	43.26923077	111.1111111	83.33333333		25	32.43243243	28.57142857	66.66666667		0	28.57142857	33.33333333	50
233.3333333	125	83.33333333	0		0	18.91891892	42.85714286	33.33333333		66.66666667	28.57142857	66.66666667	0
NA	62.5	111.1111111	NA		100	43.24324324	28.57142857	NA		33.33333333	28.57142857	33.33333333	NA
NA	120.5882353	62.5	NA		100	41.02564103	200	NA		66.66666667	0	100	NA
NA	205	83.33333333	NA		150	46.15384615	100	NA		NA	150	100	NA
NA	0	125	NA		50	25.64102564	0	NA		NA	0	100	NA
100	205.7142857	NA	NA		NA	17.07317073	0	NA		NA	50	0	NA
100	91.42857143	116.6666667	NA		NA	31.70731707	25	NA		NA	33.33333333	33.33333333	NA
150	45.71428571	116.6666667	NA		0	34.14634146	25	NA		25	16.66666667	33.33333333	NA
150	58.73015873	NA	NA		0	53.33333333	0	NA		25	37.5	NA	NA
NA	120.1298701	NA	NA		0	56.66666667	100	NA		40	50	Inf	NA
NA	176.1904762	NA	NA		0	26.66666667	150	NA		40	37.5	NA	NA
55.55555556	100	136.3636364	NA		80	NA	40	NA		NA	25	40	NA
60	100	75	NA		110	NA	85	NA		NA	0	60	NA
108.6956522	50	100	NA		90	Inf	60	NA		40	25	40	NA
71.42857143	100	83.33333333	NA		90	NA	50	NA		60	25	40	NA
133.3333333	0	93.75	NA		55	Inf	65	NA		80	25	60	NA
86.95652174	NA	231.6176471	NA		95	NA	27.02702703	NA		80	0	55.55555556	NA
133.3333333	100	180	NA		55	NA	45.94594595	NA		80	25	88.88888889	NA
83.33333333	100	187.5	NA		75	NA	32.43243243	NA		60	25	55.55555556	NA
100	100	177.6315789	NA		60	NA	35.13513514	NA		100	0	55.55555556	NA
246.09375	50	93.75	NA		24.32432432	Inf	54.05405405	NA		80	25	66.66666667	NA
194.7115385	150	26.98412698	NA		45.94594595	0	57.57575758	NA		60	40	20	NA
204.5454545	100	67.46031746	NA		37.83783784	50	96.96969697	NA		77.77777778	20	73.33333333	NA
208.3333333	150	54.83870968	NA		45.94594595	0	75.75757576	NA		100	60	40	NA
163.3064516	112.5	75.55555556	NA		59.45945946	50	66.66666667	NA		77.77777778	60	60	NA
236.8421053	150	75.55555556	NA		29.72972973	0	66.66666667	NA		111.1111111	60	53.33333333	NA
202.5	112.5	133.3333333	NA		43.24324324	50	28.88888889	NA		88.88888889	60	60	NA
187.5	100	185.1851852	NA		32.43243243	50	48.88888889	NA		55.55555556	40	80	NA
195.6521739	75	108.1081081	NA		40.54054054	150	73.33333333	NA		100	40	80	NA
91.89189189	100	120	NA		75.75757576	50	48.88888889	NA		55.55555556	40	40	NA
86.57407407	150	161.2903226	NA		75.75757576	0	57.77777778	NA		77.77777778	80	100	NA
63.75	200	82.69230769	NA		93.93939394	0	62.85714286	NA		66.66666667	NA	33.33333333	NA
65.38461538	200	121.3709677	NA		90.90909091	0	68.57142857	NA		60	Inf	77.77777778	NA
61.97916667	200	134.375	NA		75.75757576	0	51.42857143	NA		66.66666667	Inf	66.66666667	NA
72.64957265	100	139.3518519	NA		87.87878788	100	57.14285714	NA		60	Inf	88.88888889	NA
62.96296296	200	111.9791667	NA		84.84848485	0	54.28571429	NA		46.66666667	Inf	55.55555556	NA
50	NA	146.1538462	NA		84.84848485	0	61.29032258	NA		60	NA	114.2857143	NA
53.125	200	149.7536946	NA		78.78787879	0	67.74193548	NA		46.66666667	Inf	128.5714286	NA
125	200	115.1515152	NA		31.11111111	0	83.87096774	NA		53.33333333	NA	100	NA
277.7777778	200	217.1428571	NA		28.88888889	0	38.70967742	NA		33.33333333	Inf	114.2857143	NA
71.42857143	200	148.0519481	NA		57.77777778	0	77.41935484	NA		40	Inf	128.5714286	NA
136.3636364	NA	187.5	NA		42.22222222	NA	21.62162162	NA		100	NA	57.14285714	NA
153.8461538	NA	112.5	NA		48.88888889	NA	32.43243243	NA		60	NA	57.14285714	NA
130.4347826	NA	160.7142857	NA		44.44444444	NA	27.02702703	NA		60	NA	57.14285714	NA
138.8888889	NA	140.625	NA		68.88888889	NA	40.54054054	NA		100	NA	42.85714286	NA
117.6470588	NA	122.2826087	NA		33.33333333	NA	48.64864865	NA		40	NA	57.14285714	NA
192.3076923	NA	0	NA		46.66666667	NA	35.8974359	NA		80	NA	0	NA
148.2758621	NA	141.3793103	NA		60	NA	69.23076923	NA		60	NA	50	NA
150.5	NA	0	NA		51.42857143	NA	69.23076923	NA		100	NA	50	NA
104.0322581	NA	241.1764706	NA		71.42857143	NA	38.46153846	NA		100	NA	50	NA
153.5714286	NA	75.92592593	NA		57.14285714	NA	66.66666667	NA		77.77777778	NA	50	NA
117.578125	NA	97.95918367	NA		71.42857143	NA	29.26829268	NA		55.55555556	NA	33.33333333	NA
76.78571429	NA	109.7142857	NA		68.57142857	NA	51.2195122	NA		88.88888889	NA	50	NA
82.69230769	NA	97.95918367	NA		62.85714286	NA	58.53658537	NA		77.77777778	NA	83.33333333	NA
119.4444444	NA	119.2546584	NA		60	NA	46.34146341	NA		33.33333333	NA	66.66666667	NA
144.7115385	NA	114.2857143	NA		54.28571429	NA	48.7804878	NA		44.44444444	NA	66.66666667	NA
190	NA	182.967033	NA		41.93548387	NA	56.66666667	NA		88.88888889	NA	100	NA
115.1515152	NA	251.7006803	NA		83.87096774	NA	36.66666667	NA		88.88888889	NA	100	NA
118.0124224	NA	151.0204082	NA		58.06451613	NA	50	NA		114.2857143	NA	50	NA
152	NA	81.31868132	NA		58.06451613	NA	73.33333333	NA		100	NA	50	NA
135.7142857	NA	75.51020408	NA		77.41935484	NA	80	NA		85.71428571	NA	50	NA
135.7142857	NA	112.5	NA		58.06451613	NA	42.85714286	NA		85.71428571	NA	50	NA
149.7536946	NA	150	NA		67.74193548	NA	28.57142857	NA		128.5714286	NA	50	NA
180.952381	NA	225	NA		51.61290323	NA	14.28571429	NA		100	NA	50	NA
148.0519481	NA	150	NA		77.41935484	NA	28.57142857	NA		114.2857143	NA	50	NA
80.35714286	NA	225	NA		32.43243243	NA	28.57142857	NA		128.5714286	NA	100	NA
132.3529412	NA	56.25	NA		35.13513514	NA	100	NA		142.8571429	NA	50	NA
117.1875	NA	150	NA		51.35135135	NA	28.57142857	NA		28.57142857	NA	50	NA
156.25	NA	128.5714286	NA		35.13513514	NA	71.42857143	NA		28.57142857	NA	100	NA
105.46875	NA	75	NA		35.13513514	NA	71.42857143	NA		42.85714286	NA	0	NA
84.375	NA	225	NA		45.94594595	NA	14.28571429	NA		57.14285714	NA	50	NA
150	NA	250	NA		29.72972973	NA	14.28571429	NA		42.85714286	NA	100	NA
75	NA	55.55555556	NA		35.13513514	NA	71.42857143	NA		42.85714286	NA	33.33333333	NA
104.1666667	NA	111.1111111	NA		59.45945946	NA	57.14285714	NA		57.14285714	NA	66.66666667	NA
0	NA	95.23809524	NA		28.20512821	NA	71.42857143	NA		28.57142857	NA	66.66666667	NA
97.61904762	NA	111.1111111	NA		51.28205128	NA	57.14285714	NA		71.42857143	NA	66.66666667	NA
146.4285714	NA	166.6666667	NA		66.66666667	NA	42.85714286	NA		0	NA	66.66666667	NA
151.8518519	NA	47.61904762	NA		64.1025641	NA	85.71428571	NA		50	NA	33.33333333	NA
292.8571429	NA	133.3333333	NA		46.15384615	NA	42.85714286	NA		100	NA	33.33333333	NA
0	NA	111.1111111	NA		51.28205128	NA	28.57142857	NA		100	NA	66.66666667	NA
205	NA	133.3333333	NA		46.15384615	NA	42.85714286	NA		150	NA	66.66666667	NA
292.8571429	NA	125	NA		61.53846154	NA	0	NA		0	NA	100	NA
93.18181818	NA	83.33333333	NA		53.84615385	NA	100	NA		50	NA	150	NA
131.8681319	NA	93.75	NA		51.2195122	NA	100	NA		200	NA	150	NA
218.1818182	NA	83.33333333	NA		36.58536585	NA	100	NA		50	NA	100	NA
114.2857143	NA	41.66666667	NA		48.7804878	NA	200	NA		83.33333333	NA	50	NA
137.1428571	NA	62.5	NA		39.02439024	NA	200	NA		116.6666667	NA	100	NA
79.12087912	NA	41.66666667	NA		56.09756098	NA	200	NA		66.66666667	NA	50	NA
121.0084034	NA	83.33333333	NA		68.29268293	NA	100	NA		66.66666667	NA	100	NA
108.2706767	NA	62.5	NA		39.02439024	NA	100	NA		50	NA	50	NA
89.44099379	NA	41.66666667	NA		48.7804878	NA	200	NA		66.66666667	NA	50	NA
124.6753247	NA	233.3333333	NA		43.90243902	NA	0	NA		50	NA	33.33333333	NA
48.05194805	NA	233.3333333	NA		66.66666667	NA	0	NA		50	NA	66.66666667	NA
176.1904762	NA	155.5555556	NA		53.33333333	NA	25	NA		50	NA	66.66666667	NA
115.625	NA	77.77777778	NA		83.33333333	NA	50	NA		25	NA	66.66666667	NA
127.5862069	NA	77.77777778	NA		73.33333333	NA	50	NA		112.5	NA	33.33333333	NA
109.3596059	NA	116.6666667	NA		76.66666667	NA	75	NA		62.5	NA	66.66666667	NA
97.88359788	NA	58.33333333	NA		73.33333333	NA	75	NA		87.5	NA	0	NA
137.037037	NA	116.6666667	NA		66.66666667	NA	25	NA		87.5	NA	66.66666667	NA
137.8881988	NA	87.5	NA		56.66666667	NA	125	NA		62.5	NA	100	NA
117.4603175	NA	175	NA		70	NA	25	NA		100	NA	66.66666667	NA
NA	NA	NA	NA		NA	NA	50	NA		62.5	NA	NA	NA
NA	NA	NA	NA		NA	NA	50	NA		87.5	NA	NA	NA
NA	NA	NA	NA		NA	NA	150	NA		NA	NA	NA	NA
NA	NA	NA	NA		NA	NA	100	NA		NA	NA	NA	NA
NA	NA	NA	NA		NA	NA	150	NA		NA	NA	NA	NA
NA	NA	NA	NA		NA	NA	150	NA		NA	NA	NA	NA
NA	NA	NA	NA		NA	NA	100	NA		NA	NA	NA	NA
NA	NA	NA	NA		NA	NA	0	NA		NA	NA	NA	NA
NA	NA	NA	NA		NA	NA	250	NA		NA	NA	NA	NA
NA	NA	NA	NA		NA	NA	200	NA		NA	NA	NA	NA
NA	NA	62.5	NA		NA	NA	100	NA		NA	NA	50	NA
NA	NA	125	NA		NA	NA	33.33333333	NA		NA	NA	50	NA
NA	NA	83.33333333	NA		NA	NA	66.66666667	NA		NA	NA	50	NA
NA	NA	0	NA		NA	NA	33.33333333	NA		NA	NA	0	NA
NA	NA	166.6666667	NA		NA	NA	33.33333333	NA		NA	NA	100	NA
NA	NA	66.66666667	NA		NA	NA	33.33333333	NA		NA	NA	0	NA
NA	NA	85.71428571	NA		NA	NA	66.66666667	NA		NA	NA	28.57142857	NA
NA	NA	66.66666667	NA		NA	NA	33.33333333	NA		NA	NA	14.28571429	NA
NA	NA	100	NA		NA	NA	16.66666667	NA		NA	NA	14.28571429	NA
NA	NA	28.57142857	NA		NA	NA	100	NA		NA	NA	14.28571429	NA
NA	NA	75	NA		NA	NA	50	NA		NA	NA	25	NA
NA	NA	75	NA		NA	NA	50	NA		NA	NA	50	NA
NA	NA	50	NA		NA	NA	100	NA		NA	NA	25	NA
NA	NA	100	NA		NA	NA	50	NA		NA	NA	50	NA
NA	NA	37.5	NA		NA	NA	150	NA		NA	NA	25	NA
NA	NA	NA	NA		NA	NA	0	NA		NA	NA	0	NA
NA	NA	90	NA		NA	NA	57.14285714	NA		NA	NA	50	NA
NA	NA	133.3333333	NA		NA	NA	42.85714286	NA		NA	NA	50	NA
NA	NA	66.66666667	NA		NA	NA	57.14285714	NA		NA	NA	33.33333333	NA
NA	NA	35.71428571	NA		NA	NA	500	NA		NA	NA	33.33333333	NA
NA	NA	75	NA		NA	NA	200	NA		NA	NA	66.66666667	NA
NA	NA	116.6666667	NA		NA	NA	25	NA		NA	NA	50	NA
NA	NA	155.5555556	NA		NA	NA	25	NA		NA	NA	150	NA
NA	NA	NA	NA		NA	NA	250	NA		NA	NA	100	NA
NA	NA	NA	NA		NA	NA	150	NA		NA	NA	33.33333333	NA
NA	NA	125	NA		NA	NA	33.33333333	NA		NA	NA	100	NA
NA	NA	125	NA		NA	NA	33.33333333	NA		NA	NA	33.33333333	NA
NA	NA	NA	NA		NA	NA	0	NA		NA	NA	NA	NA
NA	NA	100	NA		NA	NA	33.33333333	NA		NA	NA	NA	NA
NA	NA	100	NA		NA	NA	16.66666667	NA		NA	NA	NA	NA
NA	NA	NA	NA		NA	NA	0	NA		NA	NA	50	NA
NA	NA	0	NA		NA	NA	50	NA		NA	NA	50	NA
NA	NA	150	NA		NA	NA	0	NA		NA	NA	0	NA
NA	NA	100	NA		NA	NA	NA	NA		NA	NA	28.57142857	NA
NA	NA	NA	NA		NA	NA	NA	NA		NA	NA	14.28571429	NA
NA	NA	100	NA		NA	NA	50	NA		NA	NA	0	NA
NA	NA	150	NA		NA	NA	0	NA		NA	NA	0	NA
NA	NA	200	NA		NA	NA	0	NA		NA	NA	25	NA
NA	NA	200	NA		NA	NA	0	NA		NA	NA	25	NA
NA	NA	250	NA		NA	NA	0	NA		NA	NA	0	NA
NA	NA	83.33333333	NA		NA	NA	66.66666667	NA		NA	NA	25	NA
NA	NA	83.33333333	NA		NA	NA	66.66666667	NA		NA	NA	40	NA
NA	NA	83.33333333	NA		NA	NA	66.66666667	NA		NA	NA	40	NA
NA	NA	125	NA		NA	NA	66.66666667	NA		NA	NA	40	NA
NA	NA	166.6666667	NA		NA	NA	33.33333333	NA		NA	NA	Inf	NA
NA	NA	125	NA		NA	NA	33.33333333	NA		NA	NA	Inf	NA
NA	NA	50	NA		NA	NA	133.3333333	NA		NA	NA	NA	NA
NA	NA	83.33333333	NA		NA	NA	66.66666667	NA		NA	NA	50	NA
NA	NA	62.5	NA		NA	NA	100	NA		NA	NA	50	NA
NA	NA	150	NA		NA	NA	16.66666667	NA		NA	NA	50	NA
NA	NA	100	NA		NA	NA	33.33333333	NA		NA	NA	50	NA
NA	NA	133.3333333	NA		NA	NA	16.66666667	NA		NA	NA	100	NA
NA	NA	66.66666667	NA		NA	NA	66.66666667	NA		NA	NA	100	NA
NA	NA	200	NA		NA	NA	0	NA		NA	NA	50	NA
NA	NA	200	NA		NA	NA	0	NA		NA	NA	50	NA
NA	NA	66.66666667	NA		NA	NA	33.33333333	NA		NA	NA	100	NA
NA	NA	50	NA		NA	NA	50	NA		NA	NA	50	NA
NA	NA	66.66666667	NA		NA	NA	33.33333333	NA		NA	NA	14.28571429	NA
NA	NA	NA	NA		NA	NA	0	NA		NA	NA	14.28571429	NA
NA	NA	75	NA		NA	NA	50	NA		NA	NA	28.57142857	NA
NA	NA	150	NA		NA	NA	0	NA		NA	NA	28.57142857	NA
NA	NA	0	NA		NA	NA	50	NA		NA	NA	57.14285714	NA
NA	NA	100	NA		NA	NA	100	NA		NA	NA	14.28571429	NA
NA	NA	150	NA		NA	NA	0	NA		NA	NA	0	NA
NA	NA	150	NA		NA	NA	0	NA		NA	NA	14.28571429	NA
NA	NA	100	NA		NA	NA	50	NA		NA	NA	28.57142857	NA
NA	NA	0	NA		NA	NA	100	NA		NA	NA	0	NA
NA	NA	150	NA		NA	NA	0	NA		NA	NA	25	NA
NA	NA	150	NA		NA	NA	0	NA		NA	NA	25	NA
NA	NA	88.23529412	NA		NA	NA	70	NA		NA	NA	50	NA
NA	NA	147.0588235	NA		NA	NA	60	NA		NA	NA	100	NA
NA	NA	195.6521739	NA		NA	NA	40.54054054	NA		NA	NA	25	NA
NA	NA	193.9655172	NA		NA	NA	51.35135135	NA		NA	NA	25	NA
NA	NA	38.28828829	NA		NA	NA	96.96969697	NA		NA	NA	50	NA
NA	NA	47.22222222	NA		NA	NA	90.90909091	NA		NA	NA	25	NA
NA	NA	125	NA		NA	NA	46.66666667	NA		NA	NA	50	NA
NA	NA	137.9310345	NA		NA	NA	55.55555556	NA		NA	NA	50	NA
NA	NA	76.78571429	NA		NA	NA	68.57142857	NA		NA	NA	40	NA
NA	NA	81.43939394	NA		NA	NA	80	NA		NA	NA	100	NA
NA	NA	125.2747253	NA		NA	NA	64.51612903	NA		NA	NA	20	NA
NA	NA	201.0582011	NA		NA	NA	54.83870968	NA		NA	NA	66.66666667	NA
NA	NA	150	NA		NA	NA	29.72972973	NA		NA	NA	100	NA
NA	NA	125	NA		NA	NA	37.83783784	NA		NA	NA	100	NA
NA	NA	102.5	NA		NA	NA	48.71794872	NA		NA	NA	26.66666667	NA
NA	NA	146.4285714	NA		NA	NA	66.66666667	NA		NA	NA	40	NA
NA	NA	105.4945055	NA		NA	NA	53.65853659	NA		NA	NA	53.33333333	NA
NA	NA	89.44099379	NA		NA	NA	48.7804878	NA		NA	NA	40	NA
NA	NA	96.1038961	NA		NA	NA	60	NA		NA	NA	80	NA
NA	NA	117.4603175	NA		NA	NA	70	NA		NA	NA	80	NA
										NA	NA	55.55555556	NA
										NA	NA	77.77777778	NA
										NA	NA	77.77777778	NA
										NA	NA	85.71428571	NA
										NA	NA	142.8571429	NA
										NA	NA	128.5714286	NA
										NA	NA	57.14285714	NA
										NA	NA	57.14285714	NA
										NA	NA	14.28571429	NA
										NA	NA	50	NA
										NA	NA	100	NA
										NA	NA	100	NA
										NA	NA	50	NA
										NA	NA	66.66666667	NA
										NA	NA	50	NA
										NA	NA	50	NA
										NA	NA	87.5	NA
										NA	NA	87.5	NA
