# Supplementary material for: Gene-expression memory-based prediction of cell lineages from scRNA-seq datasets
Source: Nat Commun. 2024 Mar 29;15:2744. doi: 10.1038/s41467-024-47158-y (PMC10980719; doi:10.1038/s41467-024-47158-y)
Supplement: Supplementary file 11 — Source Data [file 41467_2024_47158_MOESM11_ESM.zip › Source Data files/Source Data file 2g.csv]

WM989	SYM			ASYM				HSPC	SYM			ASYM
percentage	precision	recovery	dataset	precision	recovery			percentage	precision	recovery	dataset	precision	recovery
0	0.023540063	1	Hamange1	0.26	1			0	0.011428571	1	LK_D2_exp1_library_d2_1	0.083333333	1
10	0.386666667	0.278846154	Hamange1	0.666666667	0.153846154			10	0.48	0.19047619	LK_D2_exp1_library_d2_1	0.5	0.166666667
20	0.528301887	0.269230769	Hamange1	1	0.153846154			20	0.75	0.095238095	LK_D2_exp1_library_d2_1	1	0.166666667
30	0.657894737	0.240384615	Hamange1	1	0.153846154			30	0.75	0.047619048	LK_D2_exp1_library_d2_1	1	0.166666667
40	0.676470588	0.221153846	Hamange1	1	0.153846154			40	0.666666667	0.031746032	LK_D2_exp1_library_d2_1	1	0.166666667
50	0.6875	0.211538462	Hamange1	1	0.153846154			50	1	0.031746032	LK_D2_exp1_library_d2_1	NA	0
60	0.833333333	0.192307692	Hamange1	1	0.153846154			60	1	0.031746032	LK_D2_exp1_library_d2_1	NA	0
70	0.842105263	0.153846154	Hamange1	1	0.153846154			70	1	0.015873016	LK_D2_exp1_library_d2_1	NA	0
80	0.933333333	0.134615385	Hamange1	1	0.153846154			80	1	0.015873016	LK_D2_exp1_library_d2_1	NA	0
90	0.923076923	0.115384615	Hamange1	1	0.076923077			90	NA	0	LK_D2_exp1_library_d2_1	NA	0
100	0.888888889	0.076923077	Hamange1	1	0.076923077			100	NA	0	LK_D2_exp1_library_d2_1	NA	0
0	0.049586777	1	Hamange2	0.199445983	1			0	0.006830732	1	LK_D2_exp1_library_d2_3	0.065	1
10	0.863636364	0.253333333	Hamange2	1	0.138888889			10	0.451612903	0.130841121	LK_D2_exp1_library_d2_3	1	0.153846154
20	0.894736842	0.226666667	Hamange2	1	0.138888889			20	0.642857143	0.08411215	LK_D2_exp1_library_d2_3	1	0.076923077
30	0.941176471	0.213333333	Hamange2	1	0.138888889			30	0.875	0.065420561	LK_D2_exp1_library_d2_3	1	0.076923077
40	1	0.2	Hamange2	1	0.111111111			40	1	0.046728972	LK_D2_exp1_library_d2_3	1	0.076923077
50	1	0.186666667	Hamange2	1	0.111111111			50	1	0.028037383	LK_D2_exp1_library_d2_3	1	0.076923077
60	1	0.173333333	Hamange2	1	0.111111111			60	1	0.028037383	LK_D2_exp1_library_d2_3	1	0.076923077
70	1	0.146666667	Hamange2	1	0.111111111			70	1	0.018691589	LK_D2_exp1_library_d2_3	1	0.076923077
80	1	0.08	Hamange2	1	0.111111111			80	1	0.018691589	LK_D2_exp1_library_d2_3	1	0.076923077
90	1	0.08	Hamange2	1	0.083333333			90	NA	0	LK_D2_exp1_library_d2_3	1	0.076923077
100	1	0.04	Hamange2	1	0.083333333			100	NA	0	LK_D2_exp1_library_d2_3	NA	0
0	0.027117769	1	Hamange3	0.8	1			0	0.007289707	1	LK_D4_well1_exp1_library_d4_1_1	0.020609418	1
10	0.842105263	0.304761905	Hamange3	1	0.1			10	0.321428571	0.124423963	LK_D4_well1_exp1_library_d4_1_1	0.375	0.064516129
20	0.909090909	0.285714286	Hamange3	1	0.1			20	0.46875	0.069124424	LK_D4_well1_exp1_library_d4_1_1	0.5	0.043010753
30	0.92	0.219047619	Hamange3	1	0.1			30	0.722222222	0.059907834	LK_D4_well1_exp1_library_d4_1_1	0.571428571	0.043010753
40	0.954545455	0.2	Hamange3	1	0.1			40	0.785714286	0.050691244	LK_D4_well1_exp1_library_d4_1_1	0.5	0.032258065
50	0.952380952	0.19047619	Hamange3	1	0.1			50	0.9	0.041474654	LK_D4_well1_exp1_library_d4_1_1	0.6	0.032258065
60	0.952380952	0.19047619	Hamange3	1	0.1			60	1	0.02764977	LK_D4_well1_exp1_library_d4_1_1	1	0.032258065
70	0.947368421	0.171428571	Hamange3	1	0.1			70	1	0.02764977	LK_D4_well1_exp1_library_d4_1_1	1	0.010752688
80	1	0.133333333	Hamange3	NA	0			80	1	0.01843318	LK_D4_well1_exp1_library_d4_1_1	NA	0
90	1	0.123809524	Hamange3	NA	0			90	1	0.01843318	LK_D4_well1_exp1_library_d4_1_1	NA	0
100	1	0.076190476	Hamange3	NA	0			100	NA	0	LK_D4_well1_exp1_library_d4_1_1	NA	0
0	0.054183813	1	Hamange4	0.280991736	1			0	0.006873431	1	LK_D4_well1_exp1_library_d4_1_2	0.017119342	1
10	0.636363636	0.088607595	Hamange4	1	0.058823529			10	0.284090909	0.102040816	LK_D4_well1_exp1_library_d4_1_2	0.242424242	0.051282051
20	0.7	0.088607595	Hamange4	1	0.058823529			20	0.451612903	0.057142857	LK_D4_well1_exp1_library_d4_1_2	0.428571429	0.038461538
30	0.8	0.050632911	Hamange4	1	0.058823529			30	0.470588235	0.032653061	LK_D4_well1_exp1_library_d4_1_2	0.375	0.019230769
40	0.8	0.050632911	Hamange4	NA	0			40	0.777777778	0.028571429	LK_D4_well1_exp1_library_d4_1_2	0.5	0.012820513
50	1	0.050632911	Hamange4	NA	0			50	0.875	0.028571429	LK_D4_well1_exp1_library_d4_1_2	1	0.006410256
60	1	0.037974684	Hamange4	NA	0			60	1	0.020408163	LK_D4_well1_exp1_library_d4_1_2	1	0.006410256
70	1	0.025316456	Hamange4	NA	0			70	1	0.016326531	LK_D4_well1_exp1_library_d4_1_2	NA	0
80	1	0.025316456	Hamange4	NA	0			80	1	0.008163265	LK_D4_well1_exp1_library_d4_1_2	NA	0
90	1	0.012658228	Hamange4	NA	0			90	1	0.008163265	LK_D4_well1_exp1_library_d4_1_2	NA	0
100	NA	0	Hamange4	NA	0			100	1	0.004081633	LK_D4_well1_exp1_library_d4_1_2	NA	0
0	0.024005487	1	Hamange5	NA	NA			0	0.00522162	1	LK_D4_well1_exp1_library_LK_d4_1	0.014102134	1
10	0.638888889	0.328571429	Hamange5	NA	NA			10	0.244444444	0.062977099	LK_D4_well1_exp1_library_LK_d4_1	0.358974359	0.060606061
20	0.672727273	0.264285714	Hamange5	NA	NA			20	0.390243902	0.030534351	LK_D4_well1_exp1_library_LK_d4_1	0.461538462	0.025974026
30	0.780487805	0.228571429	Hamange5	NA	NA			30	0.555555556	0.019083969	LK_D4_well1_exp1_library_LK_d4_1	0.444444444	0.017316017
40	0.820512821	0.228571429	Hamange5	NA	NA			40	0.727272727	0.015267176	LK_D4_well1_exp1_library_LK_d4_1	0.428571429	0.012987013
50	0.941176471	0.228571429	Hamange5	NA	NA			50	1	0.007633588	LK_D4_well1_exp1_library_LK_d4_1	1	0.012987013
60	0.939393939	0.221428571	Hamange5	NA	NA			60	1	0.007633588	LK_D4_well1_exp1_library_LK_d4_1	1	0.004329004
70	0.935483871	0.207142857	Hamange5	NA	NA			70	1	0.005725191	LK_D4_well1_exp1_library_LK_d4_1	NA	0
80	0.962962963	0.185714286	Hamange5	NA	NA			80	1	0.005725191	LK_D4_well1_exp1_library_LK_d4_1	NA	0
90	0.958333333	0.164285714	Hamange5	NA	NA			90	NA	0	LK_D4_well1_exp1_library_LK_d4_1	NA	0
100	1	0.1	Hamange5	NA	NA			100	NA	0	LK_D4_well1_exp1_library_LK_d4_1	NA	0
0	0.031097891	1	Hamange6	NA	NA			0	0.004938884	1	LK_D4_well2_exp1_library_LK_d4_2	0.015215554	1
10	0.710526316	0.234782609	Hamange6	NA	NA			10	0.300884956	0.065637066	LK_D4_well2_exp1_library_LK_d4_2	0.354166667	0.067460317
20	0.714285714	0.217391304	Hamange6	NA	NA			20	0.394736842	0.028957529	LK_D4_well2_exp1_library_LK_d4_2	0.538461538	0.027777778
30	0.75	0.208695652	Hamange6	NA	NA			30	0.470588235	0.015444015	LK_D4_well2_exp1_library_LK_d4_2	0.625	0.01984127
40	0.733333333	0.191304348	Hamange6	NA	NA			40	0.545454545	0.011583012	LK_D4_well2_exp1_library_LK_d4_2	1	0.003968254
50	0.703703704	0.165217391	Hamange6	NA	NA			50	0.666666667	0.011583012	LK_D4_well2_exp1_library_LK_d4_2	NA	0
60	0.75	0.156521739	Hamange6	NA	NA			60	1	0.007722008	LK_D4_well2_exp1_library_LK_d4_2	NA	0
70	0.7	0.12173913	Hamange6	NA	NA			70	1	0.007722008	LK_D4_well2_exp1_library_LK_d4_2	NA	0
80	0.684210526	0.113043478	Hamange6	NA	NA			80	1	0.005791506	LK_D4_well2_exp1_library_LK_d4_2	NA	0
90	0.6875	0.095652174	Hamange6	NA	NA			90	1	0.003861004	LK_D4_well2_exp1_library_LK_d4_2	NA	0
100	0.8	0.034782609	Hamange6	NA	NA			100	1	0.001930502	LK_D4_well2_exp1_library_LK_d4_2	NA	0
0	0.029	1	Hamange7	0.208333333	1			0	0.010310865	1	LK_LSK_D2_exp3_library_d2_1	NA	NA
10	0.717948718	0.193103448	Hamange7	1	0.333333333			10	0.727272727	0.119402985	LK_LSK_D2_exp3_library_d2_1	NA	NA
20	0.774193548	0.165517241	Hamange7	1	0.2			20	0.75	0.044776119	LK_LSK_D2_exp3_library_d2_1	NA	NA
30	0.807692308	0.144827586	Hamange7	1	0.133333333			30	NA	0	LK_LSK_D2_exp3_library_d2_1	NA	NA
40	0.75	0.103448276	Hamange7	1	0.133333333			40	NA	0	LK_LSK_D2_exp3_library_d2_1	NA	NA
50	0.785714286	0.075862069	Hamange7	1	0.066666667			50	NA	0	LK_LSK_D2_exp3_library_d2_1	NA	NA
60	0.785714286	0.075862069	Hamange7	1	0.066666667			60	NA	0	LK_LSK_D2_exp3_library_d2_1	NA	NA
70	0.909090909	0.068965517	Hamange7	1	0.066666667			70	NA	0	LK_LSK_D2_exp3_library_d2_1	NA	NA
80	0.875	0.048275862	Hamange7	1	0.066666667			80	NA	0	LK_LSK_D2_exp3_library_d2_1	NA	NA
90	1	0.048275862	Hamange7	NA	0			90	NA	0	LK_LSK_D2_exp3_library_d2_1	NA	NA
100	1	0.013793103	Hamange7	NA	0			100	NA	0	LK_LSK_D2_exp3_library_d2_1	NA	NA
0	0.027696793	1	Hamange8	0.15879017	1			0	0.009426816	1	LK_LSK_D2_exp3_library_d2_2	0.125	1
10	0.586206897	0.127819549	Hamange8	0.714285714	0.119047619			10	0.85	0.303571429	LK_LSK_D2_exp3_library_d2_2	1	0.5
20	0.647058824	0.082706767	Hamange8	0.833333333	0.119047619			20	0.928571429	0.232142857	LK_LSK_D2_exp3_library_d2_2	1	0.25
30	0.769230769	0.07518797	Hamange8	0.833333333	0.119047619			30	1	0.160714286	LK_LSK_D2_exp3_library_d2_2	1	0.25
40	0.769230769	0.07518797	Hamange8	1	0.119047619			40	1	0.107142857	LK_LSK_D2_exp3_library_d2_2	1	0.25
50	0.9	0.067669173	Hamange8	1	0.119047619			50	1	0.053571429	LK_LSK_D2_exp3_library_d2_2	1	0.25
60	0.857142857	0.045112782	Hamange8	1	0.119047619			60	1	0.035714286	LK_LSK_D2_exp3_library_d2_2	NA	0
70	1	0.022556391	Hamange8	1	0.071428571			70	1	0.017857143	LK_LSK_D2_exp3_library_d2_2	NA	0
80	1	0.022556391	Hamange8	1	0.071428571			80	NA	0	LK_LSK_D2_exp3_library_d2_2	NA	0
90	1	0.015037594	Hamange8	1	0.071428571			90	NA	0	LK_LSK_D2_exp3_library_d2_2	NA	0
100	NA	0	Hamange8	1	0.071428571			100	NA	0	LK_LSK_D2_exp3_library_d2_2	NA	0
								0	0.008879175	1	LK_LSK_D2_exp3_library_d2_3	0.138888889	1
								10	0.615384615	0.246153846	LK_LSK_D2_exp3_library_d2_3	1	0.3
								20	0.769230769	0.153846154	LK_LSK_D2_exp3_library_d2_3	1	0.2
								30	0.857142857	0.092307692	LK_LSK_D2_exp3_library_d2_3	NA	0
								40	1	0.076923077	LK_LSK_D2_exp3_library_d2_3	NA	0
								50	1	0.061538462	LK_LSK_D2_exp3_library_d2_3	NA	0
								60	1	0.030769231	LK_LSK_D2_exp3_library_d2_3	NA	0
								70	1	0.030769231	LK_LSK_D2_exp3_library_d2_3	NA	0
								80	1	0.030769231	LK_LSK_D2_exp3_library_d2_3	NA	0
								90	1	0.015384615	LK_LSK_D2_exp3_library_d2_3	NA	0
								100	NA	0	LK_LSK_D2_exp3_library_d2_3	NA	0
								0	0.011627907	1	LK_LSK_D2_exp3_library_d2_4	0.166666667	1
								10	0.666666667	0.186046512	LK_LSK_D2_exp3_library_d2_4	1	0.333333333
								20	0.8	0.093023256	LK_LSK_D2_exp3_library_d2_4	1	0.333333333
								30	1	0.069767442	LK_LSK_D2_exp3_library_d2_4	NA	0
								40	1	0.069767442	LK_LSK_D2_exp3_library_d2_4	NA	0
								50	1	0.069767442	LK_LSK_D2_exp3_library_d2_4	NA	0
								60	1	0.046511628	LK_LSK_D2_exp3_library_d2_4	NA	0
								70	1	0.023255814	LK_LSK_D2_exp3_library_d2_4	NA	0
								80	1	0.023255814	LK_LSK_D2_exp3_library_d2_4	NA	0
								90	NA	0	LK_LSK_D2_exp3_library_d2_4	NA	0
								100	NA	0	LK_LSK_D2_exp3_library_d2_4	NA	0
								0	0.009376181	1	LK_LSK_D2_exp3_library_d2_5	0.204081633	1
								10	0.6875	0.177419355	LK_LSK_D2_exp3_library_d2_5	NA	0
								20	0.777777778	0.112903226	LK_LSK_D2_exp3_library_d2_5	NA	0
								30	0.8	0.064516129	LK_LSK_D2_exp3_library_d2_5	NA	0
								40	1	0.064516129	LK_LSK_D2_exp3_library_d2_5	NA	0
								50	1	0.032258065	LK_LSK_D2_exp3_library_d2_5	NA	0
								60	1	0.032258065	LK_LSK_D2_exp3_library_d2_5	NA	0
								70	1	0.032258065	LK_LSK_D2_exp3_library_d2_5	NA	0
								80	1	0.032258065	LK_LSK_D2_exp3_library_d2_5	NA	0
								90	1	0.016129032	LK_LSK_D2_exp3_library_d2_5	NA	0
								100	NA	0	LK_LSK_D2_exp3_library_d2_5	NA	0
								0	0.018266875	1	LK_LSK_D4_exp3_library_d4_all_1	0.110803324	1
								10	0.7	0.341463415	LK_LSK_D4_exp3_library_d4_all_1	0.5	0.05
								20	0.75	0.219512195	LK_LSK_D4_exp3_library_d4_all_1	1	0.05
								30	1	0.195121951	LK_LSK_D4_exp3_library_d4_all_1	1	0.05
								40	1	0.12195122	LK_LSK_D4_exp3_library_d4_all_1	1	0.05
								50	1	0.097560976	LK_LSK_D4_exp3_library_d4_all_1	1	0.05
								60	1	0.048780488	LK_LSK_D4_exp3_library_d4_all_1	1	0.05
								70	1	0.048780488	LK_LSK_D4_exp3_library_d4_all_1	1	0.05
								80	1	0.048780488	LK_LSK_D4_exp3_library_d4_all_1	1	0.05
								90	1	0.024390244	LK_LSK_D4_exp3_library_d4_all_1	1	0.05
								100	NA	0	LK_LSK_D4_exp3_library_d4_all_1	NA	0
								0	0.007684555	1	LK_LSK_D4_exp3_library_d4_EPO_1	0.0290625	1
								10	0.368421053	0.143442623	LK_LSK_D4_exp3_library_d4_EPO_1	0.35	0.075268817
								20	0.459459459	0.069672131	LK_LSK_D4_exp3_library_d4_EPO_1	0.6	0.064516129
								30	0.526315789	0.040983607	LK_LSK_D4_exp3_library_d4_EPO_1	0.833333333	0.053763441
								40	0.7	0.028688525	LK_LSK_D4_exp3_library_d4_EPO_1	1	0.010752688
								50	0.666666667	0.016393443	LK_LSK_D4_exp3_library_d4_EPO_1	1	0.010752688
								60	1	0.012295082	LK_LSK_D4_exp3_library_d4_EPO_1	1	0.010752688
								70	1	0.008196721	LK_LSK_D4_exp3_library_d4_EPO_1	1	0.010752688
								80	NA	0	LK_LSK_D4_exp3_library_d4_EPO_1	NA	0
								90	NA	0	LK_LSK_D4_exp3_library_d4_EPO_1	NA	0
								100	NA	0	LK_LSK_D4_exp3_library_d4_EPO_1	NA	0
								0	0.006496727	1	LK_LSK_D4_exp3_library_d4_EPO_2	0.0425	1
								10	0.305084746	0.13740458	LK_LSK_D4_exp3_library_d4_EPO_2	0.5	0.088235294
								20	0.38	0.072519084	LK_LSK_D4_exp3_library_d4_EPO_2	0.5	0.029411765
								30	0.47826087	0.041984733	LK_LSK_D4_exp3_library_d4_EPO_2	NA	0
								40	0.533333333	0.030534351	LK_LSK_D4_exp3_library_d4_EPO_2	NA	0
								50	0.545454545	0.022900763	LK_LSK_D4_exp3_library_d4_EPO_2	NA	0
								60	0.333333333	0.007633588	LK_LSK_D4_exp3_library_d4_EPO_2	NA	0
								70	0.666666667	0.007633588	LK_LSK_D4_exp3_library_d4_EPO_2	NA	0
								80	0.5	0.003816794	LK_LSK_D4_exp3_library_d4_EPO_2	NA	0
								90	NA	0	LK_LSK_D4_exp3_library_d4_EPO_2	NA	0
								100	NA	0	LK_LSK_D4_exp3_library_d4_EPO_2	NA	0
								0	0.007407407	1	LK_LSK_D4_exp3_library_d4_G_1	0.014375857	1
								10	0.575	0.191666667	LK_LSK_D4_exp3_library_d4_G_1	0.34375	0.083969466
								20	0.80952381	0.141666667	LK_LSK_D4_exp3_library_d4_G_1	0.444444444	0.061068702
								30	0.916666667	0.091666667	LK_LSK_D4_exp3_library_d4_G_1	0.461538462	0.045801527
								40	0.9	0.075	LK_LSK_D4_exp3_library_d4_G_1	0.5	0.038167939
								50	1	0.05	LK_LSK_D4_exp3_library_d4_G_1	0.5	0.022900763
								60	1	0.033333333	LK_LSK_D4_exp3_library_d4_G_1	0.666666667	0.015267176
								70	1	0.033333333	LK_LSK_D4_exp3_library_d4_G_1	0.5	0.007633588
								80	1	0.033333333	LK_LSK_D4_exp3_library_d4_G_1	1	0.007633588
								90	1	0.008333333	LK_LSK_D4_exp3_library_d4_G_1	NA	0
								100	NA	0	LK_LSK_D4_exp3_library_d4_G_1	NA	0
								0	0.006295656	1	LK_LSK_D4_exp3_library_d4_G_2	0.017063712	1
								10	0.434782609	0.152671756	LK_LSK_D4_exp3_library_d4_G_2	0.235294118	0.051948052
								20	0.777777778	0.106870229	LK_LSK_D4_exp3_library_d4_G_2	0.4	0.025974026
								30	0.909090909	0.076335878	LK_LSK_D4_exp3_library_d4_G_2	0.5	0.012987013
								40	1	0.061068702	LK_LSK_D4_exp3_library_d4_G_2	1	0.012987013
								50	1	0.038167939	LK_LSK_D4_exp3_library_d4_G_2	1	0.012987013
								60	1	0.022900763	LK_LSK_D4_exp3_library_d4_G_2	1	0.012987013
								70	1	0.022900763	LK_LSK_D4_exp3_library_d4_G_2	NA	0
								80	1	0.022900763	LK_LSK_D4_exp3_library_d4_G_2	NA	0
								90	1	0.015267176	LK_LSK_D4_exp3_library_d4_G_2	NA	0
								100	NA	0	LK_LSK_D4_exp3_library_d4_G_2	NA	0
								0	0.006284435	1	LK_LSK_D4_exp3_library_d4_G_3	0.012980028	1
								10	0.426229508	0.118721461	LK_LSK_D4_exp3_library_d4_G_3	0.257142857	0.049723757
								20	0.482758621	0.063926941	LK_LSK_D4_exp3_library_d4_G_3	0.363636364	0.022099448
								30	0.615384615	0.03652968	LK_LSK_D4_exp3_library_d4_G_3	0.8	0.022099448
								40	0.888888889	0.03652968	LK_LSK_D4_exp3_library_d4_G_3	1	0.016574586
								50	1	0.02739726	LK_LSK_D4_exp3_library_d4_G_3	1	0.016574586
								60	1	0.02283105	LK_LSK_D4_exp3_library_d4_G_3	1	0.016574586
								70	1	0.02283105	LK_LSK_D4_exp3_library_d4_G_3	1	0.011049724
								80	1	0.00913242	LK_LSK_D4_exp3_library_d4_G_3	1	0.005524862
								90	1	0.00913242	LK_LSK_D4_exp3_library_d4_G_3	1	0.005524862
								100	NA	0	LK_LSK_D4_exp3_library_d4_G_3	NA	0
								0	0.006094936	1	LK_LSK_D4_exp3_library_d4_M_1	0.017777778	1
								10	0.436363636	0.13559322	LK_LSK_D4_exp3_library_d4_M_1	0.545454545	0.06122449
								20	0.620689655	0.101694915	LK_LSK_D4_exp3_library_d4_M_1	0.4	0.020408163
								30	0.857142857	0.06779661	LK_LSK_D4_exp3_library_d4_M_1	1	0.010204082
								40	0.875	0.039548023	LK_LSK_D4_exp3_library_d4_M_1	1	0.010204082
								50	1	0.039548023	LK_LSK_D4_exp3_library_d4_M_1	1	0.010204082
								60	1	0.02259887	LK_LSK_D4_exp3_library_d4_M_1	1	0.010204082
								70	1	0.011299435	LK_LSK_D4_exp3_library_d4_M_1	NA	0
								80	1	0.005649718	LK_LSK_D4_exp3_library_d4_M_1	NA	0
								90	NA	0	LK_LSK_D4_exp3_library_d4_M_1	NA	0
								100	NA	0	LK_LSK_D4_exp3_library_d4_M_1	NA	0
								0	0.006249493	1	LK_LSK_D4_exp3_library_d4_M_2	0.024081695	1
								10	0.380952381	0.103896104	LK_LSK_D4_exp3_library_d4_M_2	0.545454545	0.075949367
								20	0.571428571	0.077922078	LK_LSK_D4_exp3_library_d4_M_2	0.5	0.012658228
								30	0.666666667	0.038961039	LK_LSK_D4_exp3_library_d4_M_2	1	0.012658228
								40	1	0.032467532	LK_LSK_D4_exp3_library_d4_M_2	1	0.012658228
								50	1	0.025974026	LK_LSK_D4_exp3_library_d4_M_2	NA	0
								60	1	0.012987013	LK_LSK_D4_exp3_library_d4_M_2	NA	0
								70	1	0.006493506	LK_LSK_D4_exp3_library_d4_M_2	NA	0
								80	NA	0	LK_LSK_D4_exp3_library_d4_M_2	NA	0
								90	NA	0	LK_LSK_D4_exp3_library_d4_M_2	NA	0
								100	NA	0	LK_LSK_D4_exp3_library_d4_M_2	NA	0
								0	0.00529411	1	LK_LSK_D4_exp3_library_d4_M_3	0.01466258	1
								10	0.385542169	0.150943396	LK_LSK_D4_exp3_library_d4_M_3	0.45	0.073770492
								20	0.548387097	0.080188679	LK_LSK_D4_exp3_library_d4_M_3	0.5	0.040983607
								30	0.5	0.033018868	LK_LSK_D4_exp3_library_d4_M_3	0.75	0.024590164
								40	0.5	0.018867925	LK_LSK_D4_exp3_library_d4_M_3	1	0.024590164
								50	0.6	0.014150943	LK_LSK_D4_exp3_library_d4_M_3	1	0.016393443
								60	0.666666667	0.009433962	LK_LSK_D4_exp3_library_d4_M_3	1	0.016393443
								70	1	0.009433962	LK_LSK_D4_exp3_library_d4_M_3	NA	0
								80	1	0.004716981	LK_LSK_D4_exp3_library_d4_M_3	NA	0
								90	1	0.004716981	LK_LSK_D4_exp3_library_d4_M_3	NA	0
								100	NA	0	LK_LSK_D4_exp3_library_d4_M_3	NA	0
								0	0.005742196	1	LK_LSK_D4_exp3_library_d4_SCF_1	0.074380165	1
								10	0.24	0.109756098	LK_LSK_D4_exp3_library_d4_SCF_1	1	0.055555556
								20	0.346153846	0.054878049	LK_LSK_D4_exp3_library_d4_SCF_1	1	0.055555556
								30	0.555555556	0.030487805	LK_LSK_D4_exp3_library_d4_SCF_1	1	0.055555556
								40	0.8	0.024390244	LK_LSK_D4_exp3_library_d4_SCF_1	NA	0
								50	1	0.018292683	LK_LSK_D4_exp3_library_d4_SCF_1	NA	0
								60	1	0.018292683	LK_LSK_D4_exp3_library_d4_SCF_1	NA	0
								70	1	0.012195122	LK_LSK_D4_exp3_library_d4_SCF_1	NA	0
								80	1	0.012195122	LK_LSK_D4_exp3_library_d4_SCF_1	NA	0
								90	1	0.006097561	LK_LSK_D4_exp3_library_d4_SCF_1	NA	0
								100	1	0.006097561	LK_LSK_D4_exp3_library_d4_SCF_1	NA	0
								0	0.004221204	1	LK_LSK_D4_exp3_library_d4_SCF_2	0.039930556	1
								10	0.170940171	0.076045627	LK_LSK_D4_exp3_library_d4_SCF_2	1	0.043478261
								20	0.266666667	0.030418251	LK_LSK_D4_exp3_library_d4_SCF_2	1	0.02173913
								30	0.461538462	0.022813688	LK_LSK_D4_exp3_library_d4_SCF_2	NA	0
								40	0.444444444	0.015209125	LK_LSK_D4_exp3_library_d4_SCF_2	NA	0
								50	0.5	0.003802281	LK_LSK_D4_exp3_library_d4_SCF_2	NA	0
								60	0.5	0.003802281	LK_LSK_D4_exp3_library_d4_SCF_2	NA	0
								70	0	0	LK_LSK_D4_exp3_library_d4_SCF_2	NA	0
								80	NA	0	LK_LSK_D4_exp3_library_d4_SCF_2	NA	0
								90	NA	0	LK_LSK_D4_exp3_library_d4_SCF_2	NA	0
								100	NA	0	LK_LSK_D4_exp3_library_d4_SCF_2	NA	0
								0	0.003154256	1	LK_LSK_D4_exp3_library_d4_SCF_3	0.038461538	1
								10	0.129770992	0.041769042	LK_LSK_D4_exp3_library_d4_SCF_3	0.8	0.076923077
								20	0.243243243	0.022113022	LK_LSK_D4_exp3_library_d4_SCF_3	0.5	0.019230769
								30	0.285714286	0.00982801	LK_LSK_D4_exp3_library_d4_SCF_3	NA	0
								40	0.375	0.007371007	LK_LSK_D4_exp3_library_d4_SCF_3	NA	0
								50	0.333333333	0.002457002	LK_LSK_D4_exp3_library_d4_SCF_3	NA	0
								60	0.5	0.002457002	LK_LSK_D4_exp3_library_d4_SCF_3	NA	0
								70	NA	0	LK_LSK_D4_exp3_library_d4_SCF_3	NA	0
								80	NA	0	LK_LSK_D4_exp3_library_d4_SCF_3	NA	0
								90	NA	0	LK_LSK_D4_exp3_library_d4_SCF_3	NA	0
								100	NA	0	LK_LSK_D4_exp3_library_d4_SCF_3	NA	0
								0	0.003377099	1	LSK_D2_exp1_library_LSK_d2_1	0.166666667	1
								10	0.363636364	0.018691589	LSK_D2_exp1_library_LSK_d2_1	1	0.333333333
								20	0.333333333	0.004672897	LSK_D2_exp1_library_LSK_d2_1	1	0.333333333
								30	1	0.004672897	LSK_D2_exp1_library_LSK_d2_1	NA	0
								40	1	0.004672897	LSK_D2_exp1_library_LSK_d2_1	NA	0
								50	NA	0	LSK_D2_exp1_library_LSK_d2_1	NA	0
								60	NA	0	LSK_D2_exp1_library_LSK_d2_1	NA	0
								70	NA	0	LSK_D2_exp1_library_LSK_d2_1	NA	0
								80	NA	0	LSK_D2_exp1_library_LSK_d2_1	NA	0
								90	NA	0	LSK_D2_exp1_library_LSK_d2_1	NA	0
								100	NA	0	LSK_D2_exp1_library_LSK_d2_1	NA	0
								0	0.002258012	1	LSK_D2_exp1_library_LSK_d2_2	0.115702479	1
								10	0.444444444	0.06097561	LSK_D2_exp1_library_LSK_d2_2	0.666666667	0.285714286
								20	0.6875	0.033536585	LSK_D2_exp1_library_LSK_d2_2	NA	0
								30	0.888888889	0.024390244	LSK_D2_exp1_library_LSK_d2_2	NA	0
								40	1	0.018292683	LSK_D2_exp1_library_LSK_d2_2	NA	0
								50	1	0.012195122	LSK_D2_exp1_library_LSK_d2_2	NA	0
								60	1	0.006097561	LSK_D2_exp1_library_LSK_d2_2	NA	0
								70	1	0.006097561	LSK_D2_exp1_library_LSK_d2_2	NA	0
								80	1	0.006097561	LSK_D2_exp1_library_LSK_d2_2	NA	0
								90	1	0.00304878	LSK_D2_exp1_library_LSK_d2_2	NA	0
								100	1	0.00304878	LSK_D2_exp1_library_LSK_d2_2	NA	0
								0	0.003975026	1	LSK_D2_exp1_library_LSK_d2_3	0.5	1
								10	0.5	0.031413613	LSK_D2_exp1_library_LSK_d2_3	1	1
								20	0.833333333	0.02617801	LSK_D2_exp1_library_LSK_d2_3	1	1
								30	1	0.020942408	LSK_D2_exp1_library_LSK_d2_3	1	1
								40	1	0.015706806	LSK_D2_exp1_library_LSK_d2_3	1	1
								50	1	0.010471204	LSK_D2_exp1_library_LSK_d2_3	1	1
								60	1	0.005235602	LSK_D2_exp1_library_LSK_d2_3	1	1
								70	NA	0	LSK_D2_exp1_library_LSK_d2_3	1	1
								80	NA	0	LSK_D2_exp1_library_LSK_d2_3	1	1
								90	NA	0	LSK_D2_exp1_library_LSK_d2_3	NA	0
								100	NA	0	LSK_D2_exp1_library_LSK_d2_3	NA	0
								0	0.007361689	1	LSK_D2_exp2_library_d2A_1	NA	NA
								10	0.428571429	0.212121212	LSK_D2_exp2_library_d2A_1	NA	NA
								20	0.666666667	0.141414141	LSK_D2_exp2_library_d2A_1	NA	NA
								30	0.75	0.090909091	LSK_D2_exp2_library_d2A_1	NA	NA
								40	1	0.070707071	LSK_D2_exp2_library_d2A_1	NA	NA
								50	1	0.04040404	LSK_D2_exp2_library_d2A_1	NA	NA
								60	1	0.04040404	LSK_D2_exp2_library_d2A_1	NA	NA
								70	1	0.02020202	LSK_D2_exp2_library_d2A_1	NA	NA
								80	1	0.01010101	LSK_D2_exp2_library_d2A_1	NA	NA
								90	1	0.01010101	LSK_D2_exp2_library_d2A_1	NA	NA
								100	NA	0	LSK_D2_exp2_library_d2A_1	NA	NA
								0	0.003649033	1	LSK_D2_exp2_library_d2A_2	NA	NA
								10	0.333333333	0.143617021	LSK_D2_exp2_library_d2A_2	NA	NA
								20	0.59375	0.10106383	LSK_D2_exp2_library_d2A_2	NA	NA
								30	0.866666667	0.069148936	LSK_D2_exp2_library_d2A_2	NA	NA
								40	0.916666667	0.058510638	LSK_D2_exp2_library_d2A_2	NA	NA
								50	0.875	0.037234043	LSK_D2_exp2_library_d2A_2	NA	NA
								60	0.8	0.021276596	LSK_D2_exp2_library_d2A_2	NA	NA
								70	0.8	0.021276596	LSK_D2_exp2_library_d2A_2	NA	NA
								80	1	0.021276596	LSK_D2_exp2_library_d2A_2	NA	NA
								90	1	0.005319149	LSK_D2_exp2_library_d2A_2	NA	NA
								100	NA	0	LSK_D2_exp2_library_d2A_2	NA	NA
								0	0.002826387	1	LSK_D2_exp2_library_d2A_3	NA	NA
								10	0.325443787	0.189655172	LSK_D2_exp2_library_d2A_3	NA	NA
								20	0.50877193	0.1	LSK_D2_exp2_library_d2A_3	NA	NA
								30	0.657142857	0.079310345	LSK_D2_exp2_library_d2A_3	NA	NA
								40	0.740740741	0.068965517	LSK_D2_exp2_library_d2A_3	NA	NA
								50	0.818181818	0.062068966	LSK_D2_exp2_library_d2A_3	NA	NA
								60	0.933333333	0.048275862	LSK_D2_exp2_library_d2A_3	NA	NA
								70	0.888888889	0.027586207	LSK_D2_exp2_library_d2A_3	NA	NA
								80	0.75	0.010344828	LSK_D2_exp2_library_d2A_3	NA	NA
								90	0.75	0.010344828	LSK_D2_exp2_library_d2A_3	NA	NA
								100	NA	0	LSK_D2_exp2_library_d2A_3	NA	NA
								0	0.00239309	1	LSK_D2_exp2_library_d2A_4	NA	NA
								10	0.251612903	0.133561644	LSK_D2_exp2_library_d2A_4	NA	NA
								20	0.458333333	0.075342466	LSK_D2_exp2_library_d2A_4	NA	NA
								30	0.681818182	0.051369863	LSK_D2_exp2_library_d2A_4	NA	NA
								40	0.615384615	0.02739726	LSK_D2_exp2_library_d2A_4	NA	NA
								50	0.75	0.020547945	LSK_D2_exp2_library_d2A_4	NA	NA
								60	0.8	0.01369863	LSK_D2_exp2_library_d2A_4	NA	NA
								70	0.75	0.010273973	LSK_D2_exp2_library_d2A_4	NA	NA
								80	1	0.003424658	LSK_D2_exp2_library_d2A_4	NA	NA
								90	1	0.003424658	LSK_D2_exp2_library_d2A_4	NA	NA
								100	NA	0	LSK_D2_exp2_library_d2A_4	NA	NA
								0	0.002159141	1	LSK_D2_exp2_library_d2A_5	NA	NA
								10	0.383928571	0.139158576	LSK_D2_exp2_library_d2A_5	NA	NA
								20	0.634146341	0.084142395	LSK_D2_exp2_library_d2A_5	NA	NA
								30	0.75	0.048543689	LSK_D2_exp2_library_d2A_5	NA	NA
								40	0.8125	0.042071197	LSK_D2_exp2_library_d2A_5	NA	NA
								50	0.888888889	0.025889968	LSK_D2_exp2_library_d2A_5	NA	NA
								60	1	0.025889968	LSK_D2_exp2_library_d2A_5	NA	NA
								70	1	0.01618123	LSK_D2_exp2_library_d2A_5	NA	NA
								80	1	0.009708738	LSK_D2_exp2_library_d2A_5	NA	NA
								90	1	0.009708738	LSK_D2_exp2_library_d2A_5	NA	NA
								100	1	0.009708738	LSK_D2_exp2_library_d2A_5	NA	NA
								0	0.003567715	1	LSK_D2_exp2_library_d2B_1	NA	NA
								10	0.460674157	0.206030151	LSK_D2_exp2_library_d2B_1	NA	NA
								20	0.647058824	0.110552764	LSK_D2_exp2_library_d2B_1	NA	NA
								30	0.705882353	0.060301508	LSK_D2_exp2_library_d2B_1	NA	NA
								40	0.818181818	0.045226131	LSK_D2_exp2_library_d2B_1	NA	NA
								50	0.777777778	0.035175879	LSK_D2_exp2_library_d2B_1	NA	NA
								60	1	0.025125628	LSK_D2_exp2_library_d2B_1	NA	NA
								70	1	0.020100503	LSK_D2_exp2_library_d2B_1	NA	NA
								80	1	0.015075377	LSK_D2_exp2_library_d2B_1	NA	NA
								90	1	0.015075377	LSK_D2_exp2_library_d2B_1	NA	NA
								100	1	0.005025126	LSK_D2_exp2_library_d2B_1	NA	NA
								0	0.004526009	1	LSK_D2_exp2_library_d2B_2	NA	NA
								10	0.363636364	0.164383562	LSK_D2_exp2_library_d2B_2	NA	NA
								20	0.64	0.109589041	LSK_D2_exp2_library_d2B_2	NA	NA
								30	1	0.095890411	LSK_D2_exp2_library_d2B_2	NA	NA
								40	1	0.075342466	LSK_D2_exp2_library_d2B_2	NA	NA
								50	1	0.047945205	LSK_D2_exp2_library_d2B_2	NA	NA
								60	1	0.04109589	LSK_D2_exp2_library_d2B_2	NA	NA
								70	1	0.034246575	LSK_D2_exp2_library_d2B_2	NA	NA
								80	1	0.006849315	LSK_D2_exp2_library_d2B_2	NA	NA
								90	1	0.006849315	LSK_D2_exp2_library_d2B_2	NA	NA
								100	NA	0	LSK_D2_exp2_library_d2B_2	NA	NA
								0	0.00317424	1	LSK_D2_exp2_library_d2B_3	NA	NA
								10	0.339285714	0.171171171	LSK_D2_exp2_library_d2B_3	NA	NA
								20	0.473684211	0.081081081	LSK_D2_exp2_library_d2B_3	NA	NA
								30	0.705882353	0.054054054	LSK_D2_exp2_library_d2B_3	NA	NA
								40	0.555555556	0.022522523	LSK_D2_exp2_library_d2B_3	NA	NA
								50	1	0.009009009	LSK_D2_exp2_library_d2B_3	NA	NA
								60	1	0.004504505	LSK_D2_exp2_library_d2B_3	NA	NA
								70	1	0.004504505	LSK_D2_exp2_library_d2B_3	NA	NA
								80	1	0.004504505	LSK_D2_exp2_library_d2B_3	NA	NA
								90	NA	0	LSK_D2_exp2_library_d2B_3	NA	NA
								100	NA	0	LSK_D2_exp2_library_d2B_3	NA	NA
								0	0.003235294	1	LSK_D2_exp2_library_d2B_4	NA	NA
								10	0.364705882	0.165775401	LSK_D2_exp2_library_d2B_4	NA	NA
								20	0.72	0.096256684	LSK_D2_exp2_library_d2B_4	NA	NA
								30	0.785714286	0.058823529	LSK_D2_exp2_library_d2B_4	NA	NA
								40	0.818181818	0.048128342	LSK_D2_exp2_library_d2B_4	NA	NA
								50	0.8	0.042780749	LSK_D2_exp2_library_d2B_4	NA	NA
								60	1	0.032085561	LSK_D2_exp2_library_d2B_4	NA	NA
								70	1	0.026737968	LSK_D2_exp2_library_d2B_4	NA	NA
								80	1	0.021390374	LSK_D2_exp2_library_d2B_4	NA	NA
								90	1	0.010695187	LSK_D2_exp2_library_d2B_4	NA	NA
								100	1	0.010695187	LSK_D2_exp2_library_d2B_4	NA	NA
								0	0.004038166	1	LSK_D2_exp2_library_d2B_5	NA	NA
								10	0.396825397	0.152439024	LSK_D2_exp2_library_d2B_5	NA	NA
								20	0.692307692	0.109756098	LSK_D2_exp2_library_d2B_5	NA	NA
								30	0.933333333	0.085365854	LSK_D2_exp2_library_d2B_5	NA	NA
								40	0.916666667	0.067073171	LSK_D2_exp2_library_d2B_5	NA	NA
								50	0.833333333	0.030487805	LSK_D2_exp2_library_d2B_5	NA	NA
								60	1	0.030487805	LSK_D2_exp2_library_d2B_5	NA	NA
								70	1	0.024390244	LSK_D2_exp2_library_d2B_5	NA	NA
								80	1	0.012195122	LSK_D2_exp2_library_d2B_5	NA	NA
								90	1	0.012195122	LSK_D2_exp2_library_d2B_5	NA	NA
								100	NA	0	LSK_D2_exp2_library_d2B_5	NA	NA
								0	0.004229143	1	LSK_D4_well1_exp1_library_LSK_d4_1_1	0.029154519	1
								10	0.366666667	0.055555556	LSK_D4_well1_exp1_library_LSK_d4_1_1	0	0
								20	0.666666667	0.03030303	LSK_D4_well1_exp1_library_LSK_d4_1_1	NA	0
								30	0.6	0.015151515	LSK_D4_well1_exp1_library_LSK_d4_1_1	NA	0
								40	0.666666667	0.01010101	LSK_D4_well1_exp1_library_LSK_d4_1_1	NA	0
								50	1	0.01010101	LSK_D4_well1_exp1_library_LSK_d4_1_1	NA	0
								60	1	0.005050505	LSK_D4_well1_exp1_library_LSK_d4_1_1	NA	0
								70	1	0.005050505	LSK_D4_well1_exp1_library_LSK_d4_1_1	NA	0
								80	NA	0	LSK_D4_well1_exp1_library_LSK_d4_1_1	NA	0
								90	NA	0	LSK_D4_well1_exp1_library_LSK_d4_1_1	NA	0
								100	NA	0	LSK_D4_well1_exp1_library_LSK_d4_1_1	NA	0
								0	0.002800143	1	LSK_D4_well1_exp1_library_LSK_d4_1_2	0.039447732	1
								10	0.211538462	0.039145907	LSK_D4_well1_exp1_library_LSK_d4_1_2	0	0
								20	0.352941176	0.021352313	LSK_D4_well1_exp1_library_LSK_d4_1_2	NA	0
								30	0.6	0.010676157	LSK_D4_well1_exp1_library_LSK_d4_1_2	NA	0
								40	1	0.007117438	LSK_D4_well1_exp1_library_LSK_d4_1_2	NA	0
								50	1	0.007117438	LSK_D4_well1_exp1_library_LSK_d4_1_2	NA	0
								60	1	0.007117438	LSK_D4_well1_exp1_library_LSK_d4_1_2	NA	0
								70	1	0.003558719	LSK_D4_well1_exp1_library_LSK_d4_1_2	NA	0
								80	NA	0	LSK_D4_well1_exp1_library_LSK_d4_1_2	NA	0
								90	NA	0	LSK_D4_well1_exp1_library_LSK_d4_1_2	NA	0
								100	NA	0	LSK_D4_well1_exp1_library_LSK_d4_1_2	NA	0
								0	0.002858485	1	LSK_D4_well1_exp1_library_LSK_d4_1_3	0.025510204	1
								10	0.239130435	0.037671233	LSK_D4_well1_exp1_library_LSK_d4_1_3	NA	0
								20	0.444444444	0.01369863	LSK_D4_well1_exp1_library_LSK_d4_1_3	NA	0
								30	0.25	0.003424658	LSK_D4_well1_exp1_library_LSK_d4_1_3	NA	0
								40	0.5	0.003424658	LSK_D4_well1_exp1_library_LSK_d4_1_3	NA	0
								50	0.5	0.003424658	LSK_D4_well1_exp1_library_LSK_d4_1_3	NA	0
								60	NA	0	LSK_D4_well1_exp1_library_LSK_d4_1_3	NA	0
								70	NA	0	LSK_D4_well1_exp1_library_LSK_d4_1_3	NA	0
								80	NA	0	LSK_D4_well1_exp1_library_LSK_d4_1_3	NA	0
								90	NA	0	LSK_D4_well1_exp1_library_LSK_d4_1_3	NA	0
								100	NA	0	LSK_D4_well1_exp1_library_LSK_d4_1_3	NA	0
