# Supplementary material for: Gene-expression memory-based prediction of cell lineages from scRNA-seq datasets
Source: Nat Commun. 2024 Mar 29;15:2744. doi: 10.1038/s41467-024-47158-y (PMC10980719; doi:10.1038/s41467-024-47158-y)
Supplement: Supplementary file 11 — Source Data [file 41467_2024_47158_MOESM11_ESM.zip › Source Data files/Source Data file S10d.csv]

percentage	precision	recovery	dataset	cluster_cut	FPR
0	0.002943171	1	AE3	10	1
10	0.691056911	0.148342059	AE3	10	0.00019576
20	0.855072464	0.102966841	AE3	10	5.15158540040697e-05
30	0.866666667	0.068062827	AE3	10	3.09095124024419e-05
40	0.918918919	0.059336824	AE3	10	1.54547562012209e-05
50	0.96875	0.054101222	AE3	10	5.15158540040698e-06
60	0.962962963	0.045375218	AE3	10	5.15158540040698e-06
70	0.958333333	0.040139616	AE3	10	5.15158540040698e-06
80	1	0.033158813	AE3	10	0
90	1	0.019197208	AE3	10	0
100	1	0.006980803	AE3	10	0
0	0.002943171	1	AE3	15	1
10	0.836065574	0.089005236	AE3	15	5.15158540040697e-05
20	0.885714286	0.054101222	AE3	15	2.06063416016279e-05
30	0.962962963	0.045375218	AE3	15	5.15158540040698e-06
40	0.96	0.041884817	AE3	15	5.15158540040698e-06
50	0.947368421	0.031413613	AE3	15	5.15158540040698e-06
60	0.941176471	0.027923211	AE3	15	5.15158540040698e-06
70	1	0.02443281	AE3	15	0
80	1	0.015706806	AE3	15	0
90	1	0.012216405	AE3	15	0
100	1	0.005235602	AE3	15	0
0	0.002943171	1	AE3	2	1
10	0.346855984	0.298429319	AE3	2	0.00165881
20	0.466463415	0.267015707	AE3	2	0.000901527
30	0.552	0.240837696	AE3	2	0.000576978
40	0.633165829	0.219895288	AE3	2	0.000376066
50	0.715151515	0.205933682	AE3	2	0.000242125
60	0.801526718	0.183246073	AE3	2	0.000133941
70	0.850877193	0.169284468	AE3	2	8.75769518069186e-05
80	0.89	0.155322862	AE3	2	5.66674394044767e-05
90	0.941176471	0.139616056	AE3	2	2.57579270020349e-05
100	1	0.069808028	AE3	2	0
0	0.002943171	1	AE3	3	1
10	0.343873518	0.303664921	AE3	3	0.001710326
20	0.460410557	0.27399651	AE3	3	0.000947892
30	0.561752988	0.246073298	AE3	3	0.000566674
40	0.63	0.219895288	AE3	3	0.000381217
50	0.70625	0.197207679	AE3	3	0.000242125
60	0.791044776	0.184991274	AE3	3	0.000144244
70	0.843478261	0.169284468	AE3	3	9.27285372073256e-05
80	0.897959184	0.153577661	AE3	3	5.15158540040697e-05
90	0.964285714	0.141361257	AE3	3	1.54547562012209e-05
100	1	0.066317627	AE3	3	0
0	0.002943171	1	AE3	4	1
10	0.342519685	0.303664921	AE3	4	0.00172063
20	0.456647399	0.27574171	AE3	4	0.000968498
30	0.569620253	0.235602094	AE3	4	0.000525462
40	0.647668394	0.218150087	AE3	4	0.000350308
50	0.703030303	0.202443281	AE3	4	0.000252428
60	0.8046875	0.179755672	AE3	4	0.00012879
70	0.82300885	0.162303665	AE3	4	0.000103032
80	0.908163265	0.155322862	AE3	4	4.63642686036628e-05
90	0.964285714	0.141361257	AE3	4	1.54547562012209e-05
100	0.975609756	0.069808028	AE3	4	5.15158540040698e-06
0	0.002943171	1	AE3	5	1
10	0.43454039	0.272251309	AE3	5	0.001045772
20	0.608294931	0.230366492	AE3	5	0.000437885
30	0.756944444	0.190226876	AE3	5	0.000180305
40	0.853448276	0.172774869	AE3	5	8.75769518069186e-05
50	0.897727273	0.137870855	AE3	5	4.63642686036628e-05
60	0.917808219	0.116928447	AE3	5	3.09095124024419e-05
70	0.948275862	0.095986038	AE3	5	1.54547562012209e-05
80	0.96	0.083769634	AE3	5	1.0303170800814e-05
90	1	0.04886562	AE3	5	0
100	1	0.010471204	AE3	5	0
0	0.002943171	1	AE3	6	1
10	0.498098859	0.228621291	AE3	6	0.000680009
20	0.696551724	0.176265271	AE3	6	0.00022667
30	0.824742268	0.139616056	AE3	6	8.75769518069186e-05
40	0.8875	0.12390925	AE3	6	4.63642686036628e-05
50	0.887096774	0.095986038	AE3	6	3.60610978028488e-05
60	0.934782609	0.07504363	AE3	6	1.54547562012209e-05
70	0.918918919	0.059336824	AE3	6	1.54547562012209e-05
80	1	0.055846422	AE3	6	0
90	1	0.043630017	AE3	6	0
100	1	0.013961606	AE3	6	0
0	0.037475345	1	CD8	10	1
10	0.8	0.070175439	CD8	10	0.00068306
20	0.75	0.052631579	CD8	10	0.00068306
30	0.8	0.035087719	CD8	10	0.00034153
40	0.8	0.035087719	CD8	10	0.00034153
50	0.75	0.026315789	CD8	10	0.00034153
60	0	0	CD8	10	0.00034153
70	0	0	CD8	10	0.00034153
80	0	0	CD8	10	0.00034153
90	0	0	CD8	10	0.00034153
100	0	0	CD8	10	0.00034153
0	0.037475345	1	CD8	15	1
10	0.75	0.026315789	CD8	15	0.00034153
20	0.75	0.026315789	CD8	15	0.00034153
30	0	0	CD8	15	0.00034153
40	0	0	CD8	15	0.00034153
50	0	0	CD8	15	0.00034153
60	0	0	CD8	15	0.00034153
70	0	0	CD8	15	0.00034153
80	0	0	CD8	15	0.00034153
90	0	0	CD8	15	0.00034153
100	0	0	CD8	15	0.00034153
0	0.037475345	1	CD8	2	1
10	0.522222222	0.412280702	CD8	2	0.014685792
20	0.632352941	0.377192982	CD8	2	0.008538251
30	0.678571429	0.333333333	CD8	2	0.006147541
40	0.708333333	0.298245614	CD8	2	0.004781421
50	0.757575758	0.219298246	CD8	2	0.00273224
60	0.75862069	0.192982456	CD8	2	0.00239071
70	0.875	0.184210526	CD8	2	0.00102459
80	0.869565217	0.175438596	CD8	2	0.00102459
90	0.842105263	0.140350877	CD8	2	0.00102459
100	0.857142857	0.052631579	CD8	2	0.00034153
0	0.037475345	1	CD8	3	1
10	0.563218391	0.429824561	CD8	3	0.012978142
20	0.621212121	0.359649123	CD8	3	0.008538251
30	0.666666667	0.333333333	CD8	3	0.006489071
40	0.70212766	0.289473684	CD8	3	0.004781421
50	0.714285714	0.219298246	CD8	3	0.003415301
60	0.793103448	0.201754386	CD8	3	0.00204918
70	0.875	0.184210526	CD8	3	0.00102459
80	0.875	0.184210526	CD8	3	0.00102459
90	0.842105263	0.140350877	CD8	3	0.00102459
100	0.875	0.061403509	CD8	3	0.00034153
0	0.037475345	1	CD8	4	1
10	0.573170732	0.412280702	CD8	4	0.011953552
20	0.617647059	0.368421053	CD8	4	0.008879781
30	0.709090909	0.342105263	CD8	4	0.005464481
40	0.780487805	0.280701754	CD8	4	0.00307377
50	0.735294118	0.219298246	CD8	4	0.00307377
60	0.8	0.210526316	CD8	4	0.00204918
70	0.851851852	0.201754386	CD8	4	0.00136612
80	0.875	0.184210526	CD8	4	0.00102459
90	0.85	0.149122807	CD8	4	0.00102459
100	0.888888889	0.070175439	CD8	4	0.00034153
0	0.037475345	1	CD8	5	1
10	0.509090909	0.245614035	CD8	5	0.009221311
20	0.675675676	0.219298246	CD8	5	0.004098361
30	0.772727273	0.149122807	CD8	5	0.00170765
40	0.8125	0.114035088	CD8	5	0.00102459
50	0.916666667	0.096491228	CD8	5	0.00034153
60	0.9	0.078947368	CD8	5	0.00034153
70	0.9	0.078947368	CD8	5	0.00034153
80	0.857142857	0.052631579	CD8	5	0.00034153
90	0.5	0.00877193	CD8	5	0.00034153
100	0.5	0.00877193	CD8	5	0.00034153
0	0.037475345	1	CD8	6	1
10	0.619047619	0.228070175	CD8	6	0.005464481
20	0.678571429	0.166666667	CD8	6	0.00307377
30	0.692307692	0.078947368	CD8	6	0.00136612
40	0.818181818	0.078947368	CD8	6	0.00068306
50	0.857142857	0.052631579	CD8	6	0.00034153
60	0.833333333	0.043859649	CD8	6	0.00034153
70	0.666666667	0.01754386	CD8	6	0.00034153
80	0.5	0.00877193	CD8	6	0.00034153
90	0.5	0.00877193	CD8	6	0.00034153
100	0.5	0.00877193	CD8	6	0.00034153
0	0.017094017	1	Hamange1	10	1
10	0.5	0.068376068	Hamange1	10	0.001189149
20	0.571428571	0.034188034	Hamange1	10	0.000445931
30	0.75	0.025641026	Hamange1	10	0.000148644
40	0.75	0.025641026	Hamange1	10	0.000148644
50	0.666666667	0.017094017	Hamange1	10	0.000148644
60	1	0.017094017	Hamange1	10	0
70	1	0.008547009	Hamange1	10	0
80	1	0.008547009	Hamange1	10	0
90	1	0.008547009	Hamange1	10	0
100	NA	0	Hamange1	10	0
0	0.017094017	1	Hamange1	15	1
10	0.6	0.025641026	Hamange1	15	0.000297287
20	0.5	0.017094017	Hamange1	15	0.000297287
30	1	0.008547009	Hamange1	15	0
40	1	0.008547009	Hamange1	15	0
50	NA	0	Hamange1	15	0
60	NA	0	Hamange1	15	0
70	NA	0	Hamange1	15	0
80	NA	0	Hamange1	15	0
90	NA	0	Hamange1	15	0
100	NA	0	Hamange1	15	0
0	0.017094017	1	Hamange1	2	1
10	0.341176471	0.247863248	Hamange1	2	0.008324043
20	0.474576271	0.239316239	Hamange1	2	0.004607952
30	0.577777778	0.222222222	Hamange1	2	0.002824229
40	0.641025641	0.213675214	Hamange1	2	0.002081011
50	0.685714286	0.205128205	Hamange1	2	0.00163508
60	0.676470588	0.196581197	Hamange1	2	0.00163508
70	0.7	0.179487179	Hamange1	2	0.001337793
80	0.833333333	0.170940171	Hamange1	2	0.000594575
90	0.9375	0.128205128	Hamange1	2	0.000148644
100	0.916666667	0.094017094	Hamange1	2	0.000148644
0	0.017094017	1	Hamange1	3	1
10	0.369047619	0.264957265	Hamange1	3	0.007878112
20	0.451612903	0.239316239	Hamange1	3	0.005053883
30	0.571428571	0.239316239	Hamange1	3	0.003121516
40	0.625	0.213675214	Hamange1	3	0.002229654
50	0.666666667	0.205128205	Hamange1	3	0.001783724
60	0.685714286	0.205128205	Hamange1	3	0.00163508
70	0.709677419	0.188034188	Hamange1	3	0.001337793
80	0.833333333	0.170940171	Hamange1	3	0.000594575
90	0.882352941	0.128205128	Hamange1	3	0.000297287
100	0.916666667	0.094017094	Hamange1	3	0.000148644
0	0.017094017	1	Hamange1	4	1
10	0.333333333	0.247863248	Hamange1	4	0.00862133
20	0.442622951	0.230769231	Hamange1	4	0.005053883
30	0.574468085	0.230769231	Hamange1	4	0.002972873
40	0.609756098	0.213675214	Hamange1	4	0.002378298
50	0.685714286	0.205128205	Hamange1	4	0.00163508
60	0.71875	0.196581197	Hamange1	4	0.001337793
70	0.709677419	0.188034188	Hamange1	4	0.001337793
80	0.791666667	0.162393162	Hamange1	4	0.000743218
90	0.882352941	0.128205128	Hamange1	4	0.000297287
100	0.916666667	0.094017094	Hamange1	4	0.000148644
0	0.017094017	1	Hamange1	5	1
10	0.387096774	0.205128205	Hamange1	5	0.005648458
20	0.489361702	0.196581197	Hamange1	5	0.003567447
30	0.724137931	0.179487179	Hamange1	5	0.001189149
40	0.833333333	0.170940171	Hamange1	5	0.000594575
50	0.85	0.145299145	Hamange1	5	0.000445931
60	0.823529412	0.11965812	Hamange1	5	0.000445931
70	0.769230769	0.085470085	Hamange1	5	0.000445931
80	0.888888889	0.068376068	Hamange1	5	0.000148644
90	0.75	0.025641026	Hamange1	5	0.000148644
100	1	0.008547009	Hamange1	5	0
0	0.017094017	1	Hamange1	6	1
10	0.522727273	0.196581197	Hamange1	6	0.003121516
20	0.633333333	0.162393162	Hamange1	6	0.00163508
30	0.631578947	0.102564103	Hamange1	6	0.001040505
40	0.8	0.102564103	Hamange1	6	0.000445931
50	0.818181818	0.076923077	Hamange1	6	0.000297287
60	0.777777778	0.05982906	Hamange1	6	0.000297287
70	0.833333333	0.042735043	Hamange1	6	0.000148644
80	1	0.034188034	Hamange1	6	0
90	1	0.025641026	Hamange1	6	0
100	1	0.008547009	Hamange1	6	0
0	0.044077135	1	L1210	10	1
10	0.681818182	0.15625	L1210	10	0.003362152
20	0.692307692	0.09375	L1210	10	0.00192123
30	0.7	0.072916667	L1210	10	0.001440922
40	0.875	0.072916667	L1210	10	0.000480307
50	0.75	0.03125	L1210	10	0.000480307
60	0.666666667	0.020833333	L1210	10	0.000480307
70	0.666666667	0.020833333	L1210	10	0.000480307
80	0.5	0.010416667	L1210	10	0.000480307
90	0.5	0.010416667	L1210	10	0.000480307
100	1	0.010416667	L1210	10	0
0	0.044077135	1	L1210	15	1
10	0.7	0.072916667	L1210	15	0.001440922
20	0.7	0.072916667	L1210	15	0.001440922
30	0.875	0.072916667	L1210	15	0.000480307
40	0.833333333	0.052083333	L1210	15	0.000480307
50	0.833333333	0.052083333	L1210	15	0.000480307
60	0.833333333	0.052083333	L1210	15	0.000480307
70	0.666666667	0.020833333	L1210	15	0.000480307
80	0.666666667	0.020833333	L1210	15	0.000480307
90	0.5	0.010416667	L1210	15	0.000480307
100	1	0.010416667	L1210	15	0
0	0.044077135	1	L1210	2	1
10	0.618181818	0.354166667	L1210	2	0.010086455
20	0.727272727	0.333333333	L1210	2	0.005763689
30	0.789473684	0.3125	L1210	2	0.003842459
40	0.805555556	0.302083333	L1210	2	0.003362152
50	0.851851852	0.239583333	L1210	2	0.00192123
60	0.884615385	0.239583333	L1210	2	0.001440922
70	0.95	0.197916667	L1210	2	0.000480307
80	0.928571429	0.135416667	L1210	2	0.000480307
90	0.916666667	0.114583333	L1210	2	0.000480307
100	1	0.041666667	L1210	2	0
0	0.044077135	1	L1210	3	1
10	0.653846154	0.354166667	L1210	3	0.008645533
20	0.695652174	0.333333333	L1210	3	0.006724304
30	0.769230769	0.3125	L1210	3	0.004322767
40	0.8	0.291666667	L1210	3	0.003362152
50	0.8	0.291666667	L1210	3	0.003362152
60	0.913043478	0.21875	L1210	3	0.000960615
70	0.944444444	0.177083333	L1210	3	0.000480307
80	0.928571429	0.135416667	L1210	3	0.000480307
90	0.928571429	0.135416667	L1210	3	0.000480307
100	1	0.0625	L1210	3	0
0	0.044077135	1	L1210	4	1
10	0.660377358	0.364583333	L1210	4	0.008645533
20	0.695652174	0.333333333	L1210	4	0.006724304
30	0.75	0.3125	L1210	4	0.004803074
40	0.805555556	0.302083333	L1210	4	0.003362152
50	0.8125	0.270833333	L1210	4	0.002881844
60	0.875	0.21875	L1210	4	0.001440922
70	0.944444444	0.177083333	L1210	4	0.000480307
80	0.928571429	0.135416667	L1210	4	0.000480307
90	0.916666667	0.114583333	L1210	4	0.000480307
100	1	0.072916667	L1210	4	0
0	0.044077135	1	L1210	5	1
10	0.612244898	0.3125	L1210	5	0.009125841
20	0.742857143	0.270833333	L1210	5	0.004322767
30	0.733333333	0.229166667	L1210	5	0.003842459
40	0.8	0.208333333	L1210	5	0.002401537
50	0.863636364	0.197916667	L1210	5	0.001440922
60	0.928571429	0.135416667	L1210	5	0.000480307
70	0.888888889	0.083333333	L1210	5	0.000480307
80	0.875	0.072916667	L1210	5	0.000480307
90	0.833333333	0.052083333	L1210	5	0.000480307
100	1	0.020833333	L1210	5	0
0	0.044077135	1	L1210	6	1
10	0.717948718	0.291666667	L1210	6	0.005283381
20	0.714285714	0.208333333	L1210	6	0.003842459
30	0.857142857	0.1875	L1210	6	0.001440922
40	0.947368421	0.1875	L1210	6	0.000480307
50	0.928571429	0.135416667	L1210	6	0.000480307
60	0.857142857	0.0625	L1210	6	0.000480307
70	0.8	0.041666667	L1210	6	0.000480307
80	0.666666667	0.020833333	L1210	6	0.000480307
90	0.666666667	0.020833333	L1210	6	0.000480307
100	1	0.010416667	L1210	6	0
0	0.000945698	1	LK_D2_exp1_library_d2_1	10	1
10	0.375	0.043478261	LK_D2_exp1_library_d2_1	10	6.85936921240723e-05
20	0.666666667	0.028985507	LK_D2_exp1_library_d2_1	10	1.37187384248145e-05
30	1	0.028985507	LK_D2_exp1_library_d2_1	10	0
40	NA	0	LK_D2_exp1_library_d2_1	10	0
50	NA	0	LK_D2_exp1_library_d2_1	10	0
60	NA	0	LK_D2_exp1_library_d2_1	10	0
70	NA	0	LK_D2_exp1_library_d2_1	10	0
80	NA	0	LK_D2_exp1_library_d2_1	10	0
90	NA	0	LK_D2_exp1_library_d2_1	10	0
100	NA	0	LK_D2_exp1_library_d2_1	10	0
0	0.000945698	1	LK_D2_exp1_library_d2_1	15	1
10	0.5	0.028985507	LK_D2_exp1_library_d2_1	15	2.74374768496289e-05
20	1	0.028985507	LK_D2_exp1_library_d2_1	15	0
30	1	0.014492754	LK_D2_exp1_library_d2_1	15	0
40	NA	0	LK_D2_exp1_library_d2_1	15	0
50	NA	0	LK_D2_exp1_library_d2_1	15	0
60	NA	0	LK_D2_exp1_library_d2_1	15	0
70	NA	0	LK_D2_exp1_library_d2_1	15	0
80	NA	0	LK_D2_exp1_library_d2_1	15	0
90	NA	0	LK_D2_exp1_library_d2_1	15	0
100	NA	0	LK_D2_exp1_library_d2_1	15	0
0	0.000945698	1	LK_D2_exp1_library_d2_1	2	1
10	0.082191781	0.173913043	LK_D2_exp1_library_d2_1	2	0.001838311
20	0.136986301	0.144927536	LK_D2_exp1_library_d2_1	2	0.000864281
30	0.205882353	0.101449275	LK_D2_exp1_library_d2_1	2	0.000370406
40	0.2	0.057971014	LK_D2_exp1_library_d2_1	2	0.0002195
50	0.363636364	0.057971014	LK_D2_exp1_library_d2_1	2	9.60311689737012e-05
60	0.428571429	0.043478261	LK_D2_exp1_library_d2_1	2	5.48749536992578e-05
70	0.4	0.028985507	LK_D2_exp1_library_d2_1	2	4.11562152744434e-05
80	0.333333333	0.014492754	LK_D2_exp1_library_d2_1	2	2.74374768496289e-05
90	0.5	0.014492754	LK_D2_exp1_library_d2_1	2	1.37187384248145e-05
100	NA	0	LK_D2_exp1_library_d2_1	2	0
0	0.000945698	1	LK_D2_exp1_library_d2_1	3	1
10	0.087248322	0.188405797	LK_D2_exp1_library_d2_1	3	0.001865748
20	0.142857143	0.144927536	LK_D2_exp1_library_d2_1	3	0.000823124
30	0.161290323	0.072463768	LK_D2_exp1_library_d2_1	3	0.000356687
40	0.173913043	0.057971014	LK_D2_exp1_library_d2_1	3	0.000260656
50	0.333333333	0.057971014	LK_D2_exp1_library_d2_1	3	0.00010975
60	0.285714286	0.028985507	LK_D2_exp1_library_d2_1	3	6.85936921240723e-05
70	0.5	0.028985507	LK_D2_exp1_library_d2_1	3	2.74374768496289e-05
80	0.5	0.028985507	LK_D2_exp1_library_d2_1	3	2.74374768496289e-05
90	0.5	0.014492754	LK_D2_exp1_library_d2_1	3	1.37187384248145e-05
100	NA	0	LK_D2_exp1_library_d2_1	3	0
0	0.000945698	1	LK_D2_exp1_library_d2_1	4	1
10	0.087837838	0.188405797	LK_D2_exp1_library_d2_1	4	0.00185203
20	0.112676056	0.115942029	LK_D2_exp1_library_d2_1	4	0.000864281
30	0.142857143	0.072463768	LK_D2_exp1_library_d2_1	4	0.000411562
40	0.238095238	0.072463768	LK_D2_exp1_library_d2_1	4	0.0002195
50	0.333333333	0.057971014	LK_D2_exp1_library_d2_1	4	0.00010975
60	0.333333333	0.043478261	LK_D2_exp1_library_d2_1	4	8.23124305488867e-05
70	0.5	0.028985507	LK_D2_exp1_library_d2_1	4	2.74374768496289e-05
80	0.5	0.028985507	LK_D2_exp1_library_d2_1	4	2.74374768496289e-05
90	0	0	LK_D2_exp1_library_d2_1	4	1.37187384248145e-05
100	NA	0	LK_D2_exp1_library_d2_1	4	0
0	0.000945698	1	LK_D2_exp1_library_d2_1	5	1
10	0.105882353	0.130434783	LK_D2_exp1_library_d2_1	5	0.001042624
20	0.166666667	0.086956522	LK_D2_exp1_library_d2_1	5	0.000411562
30	0.307692308	0.057971014	LK_D2_exp1_library_d2_1	5	0.000123469
40	0.6	0.043478261	LK_D2_exp1_library_d2_1	5	2.74374768496289e-05
50	0.5	0.014492754	LK_D2_exp1_library_d2_1	5	1.37187384248145e-05
60	1	0.014492754	LK_D2_exp1_library_d2_1	5	0
70	1	0.014492754	LK_D2_exp1_library_d2_1	5	0
80	1	0.014492754	LK_D2_exp1_library_d2_1	5	0
90	NA	0	LK_D2_exp1_library_d2_1	5	0
100	NA	0	LK_D2_exp1_library_d2_1	5	0
0	0.000945698	1	LK_D2_exp1_library_d2_1	6	1
10	0.14893617	0.101449275	LK_D2_exp1_library_d2_1	6	0.00054875
20	0.384615385	0.072463768	LK_D2_exp1_library_d2_1	6	0.00010975
30	0.666666667	0.028985507	LK_D2_exp1_library_d2_1	6	1.37187384248145e-05
40	1	0.014492754	LK_D2_exp1_library_d2_1	6	0
50	1	0.014492754	LK_D2_exp1_library_d2_1	6	0
60	1	0.014492754	LK_D2_exp1_library_d2_1	6	0
70	NA	0	LK_D2_exp1_library_d2_1	6	0
80	NA	0	LK_D2_exp1_library_d2_1	6	0
90	NA	0	LK_D2_exp1_library_d2_1	6	0
100	NA	0	LK_D2_exp1_library_d2_1	6	0
