# Supplementary material for: Gene-expression memory-based prediction of cell lineages from scRNA-seq datasets
Source: Nat Commun. 2024 Mar 29;15:2744. doi: 10.1038/s41467-024-47158-y (PMC10980719; doi:10.1038/s41467-024-47158-y)
Supplement: Supplementary file 11 — Source Data [file 41467_2024_47158_MOESM11_ESM.zip › Source Data files/Source Data file S16a.xlsx]

## Sheet: Fig16A_option1
rho	HSC_real	HSC_pred	mESC_real	mESC_pred	CD8_real	CD8_pred	L1210_real	L1210_pred	MEF_real	MEF_pred	HSPC_real	HSPC_pred
HSC_real	0	0.96895425517427	0.904476798512385	0.904016973957963	0.358101924920653	0.265346644830058	0.432349746390419	0.194268915969711	0.868571921208705	0.729756188003297	0.830661131183897	0.663006733182398
HSC_pred	0.96895425517427	0	0.897362114288076	0.894145384196558	0.399720951659441	0.334174572595165	0.443663049503131	0.246042499520765	0.811097929349455	0.72073983865569	0.809913019017501	0.630645527894507
mESC_real	0.904476798512385	0.897362114288076	0	0.959842937923966	0.452473101243325	0.386913935976132	0.20514480461038	-0.0816053137545351	0.785284798866988	0.516340378283422	0.64146897578564	0.450720813394183
mESC_pred	0.904016973957963	0.894145384196558	0.959842937923966	0	0.405345207354204	0.325071551887107	0.241324197217989	-0.0523860505474756	0.774747203156781	0.517600572713303	0.674713097606346	0.445323569556711
CD8_real	0.358101924920653	0.399720951659441	0.452473101243325	0.405345207354204	0	0.945340055103155	0.105006798542201	-0.044063418405264	0.149537579881971	0.166129028459704	0.127891089663101	0.136689914137985
CD8_pred	0.265346644830058	0.334174572595165	0.386913935976132	0.325071551887107	0.945340055103155	0	-0.0141244894593588	-0.155988631877963	0.0327791946393052	0.00483174468248687	0.0320858916341636	0.0122539373022963
L1210_real	0.432349746390419	0.443663049503131	0.20514480461038	0.241324197217989	0.105006798542201	-0.0141244894593588	0	0.859275444405463	0.371502970100764	0.431638376697375	0.408886082957745	0.410580578794977
L1210_pred	0.194268915969711	0.246042499520765	-0.0816053137545351	-0.0523860505474756	-0.044063418405264	-0.155988631877963	0.859275444405463	0	0.263589073312756	0.415935021773138	0.361489949062978	0.31438369462273
MEF_real	0.868571921208705	0.811097929349455	0.785284798866988	0.774747203156781	0.149537579881971	0.0327791946393052	0.371502970100764	0.263589073312756	0	0.82109469953458	0.860599112006709	0.65319013131342
MEF_pred	0.729756188003297	0.72073983865569	0.516340378283422	0.517600572713303	0.166129028459704	0.00483174468248687	0.431638376697375	0.415935021773138	0.82109469953458	0	0.805581805421741	0.817636463926437
HSPC_real	0.830661131183897	0.809913019017501	0.64146897578564	0.674713097606346	0.127891089663101	0.0320858916341636	0.408886082957745	0.361489949062978	0.860599112006709	0.805581805421741	0	0.791941427384218
HSPC_pred	0.663006733182398	0.630645527894507	0.450720813394183	0.445323569556711	0.136689914137985	0.0122539373022963	0.410580578794977	0.31438369462273	0.65319013131342	0.817636463926437	0.791941427384218	0
p_value	HSC_real	HSC_pred	mESC_real	mESC_pred	CD8_real	CD8_pred	L1210_real	L1210_pred	MEF_real	MEF_pred	HSPC_real	HSPC_pred
HSC_real	1	0	5.09822829072185e-219	1.7518732563896e-215	1.62594004879761e-22	7.1266893717475e-13	6.89690338893217e-33	2.04776432112683e-07	1.27859456341177e-186	1.24710804535192e-104	9.22379164983446e-157	8.89240364354994e-83
HSC_pred	0	1	1.4965365897186e-213	4.39684149027984e-209	3.29408548642473e-27	2.78890218973904e-19	2.94568146558589e-34	6.04025969098672e-11	1.33217243124979e-145	1.38399846421003e-100	8.82854616594946e-146	1.74144575210924e-73
mESC_real	5.09822829072185e-219	1.4965365897186e-213	1	1.93851446359509e-307	5.64696752371989e-36	2.60384091208505e-26	2.55198231982456e-08	0.0276850045298963	9.36249444448886e-135	1.41340369551818e-45	1.60459392815762e-76	9.82096952512932e-35
mESC_pred	1.7518732563896e-215	4.39684149027984e-209	1.93851446359509e-307	1	4.6095924099451e-29	6.52036178147868e-19	4.86285482663225e-11	0.157094881188659	3.78168099668677e-126	4.23457070795263e-46	8.5640006692857e-88	1.16319918495866e-33
CD8_real	1.62594004879761e-22	3.29408548642473e-27	5.64696752371989e-36	4.6095924099451e-29	1	2.67605328131228e-271	0.00572823404912492	0.244983689879759	4.53412172807741e-05	1.13535478646661e-05	0.000576903716288382	0.000278152152410399
CD8_pred	7.1266893717475e-13	2.78890218973904e-19	2.60384091208505e-26	6.52036178147868e-19	2.67605328131228e-271	1	0.709509904388838	3.53148909599749e-05	0.369378968410494	0.898386651647721	0.385055021962069	0.743416485108908
L1210_real	6.89690338893217e-33	2.94568146558589e-34	2.55198231982456e-08	4.86285482663225e-11	0.00572823404912492	0.709509904388838	1	1.14394190408832e-175	1.17506381755164e-24	1.47892187995063e-31	6.5579493213418e-29	1.3612001224831e-28
L1210_pred	2.04776432112683e-07	6.04025969098672e-11	0.0276850045298963	0.157094881188659	0.244983689879759	3.53148909599749e-05	1.14394190408832e-175	1	9.14335689662876e-13	1.0484443589421e-28	3.32467565307621e-22	1.46393609344619e-16
MEF_real	1.27859456341177e-186	1.33217243124979e-145	9.36249444448886e-135	3.78168099668677e-126	4.53412172807741e-05	0.369378968410494	1.17506381755164e-24	9.14335689662876e-13	1	2.30805739478694e-153	7.46331608071471e-179	6.31893825169477e-81
MEF_pred	1.24710804535192e-104	1.38399846421003e-100	1.41340369551818e-45	4.23457070795263e-46	1.13535478646661e-05	0.898386651647721	1.47892187995063e-31	1.0484443589421e-28	2.30805739478694e-153	1	1.78881768474315e-141	3.40871420486597e-147
HSPC_real	9.22379164983446e-157	8.82854616594946e-146	1.60459392815762e-76	8.5640006692857e-88	0.000576903716288382	0.385055021962069	6.5579493213418e-29	3.32467565307621e-22	7.46331608071471e-179	1.78881768474315e-141	1	9.74941235847513e-135
HSPC_pred	8.89240364354994e-83	1.74144575210924e-73	9.82096952512932e-35	1.16319918495866e-33	0.000278152152410399	0.743416485108908	1.3612001224831e-28	1.46393609344619e-16	6.31893825169477e-81	3.40871420486597e-147	9.74941235847513e-135	1

## Sheet: FigS16A_option2
rho	mESC_real	mESC_pred	CD8_real	CD8_pred	L1210_real	L1210_pred	MEF_real	MEF_pred	HSPC_real	HSPC_pred
mESC_real	0	0.864698885762949	0.184383558228766	0.458158239679754	0.0688511159807312	0.205437986339194	-0.0154621536635761	-0.0601563829595662	-0.293756128335953	-0.262843510601924
mESC_pred	0.864698885762949	0	0.197527537308862	0.52573439761081	0.0341353953357985	0.238559844624927	-0.0196849147701041	-0.0208758994800514	-0.367337074186378	-0.299311958131399
CD8_real	0.184383558228766	0.197527537308862	0	0.714540925083925	0.515000957062146	0.324702140225506	-0.0521392148082216	-0.0120892018840347	0.201493099960729	0.268195385778113
CD8_pred	0.458158239679754	0.52573439761081	0.714540925083925	0	0.190831029333384	0.227033891904504	-0.184379515324632	-0.181309790901921	0.0681053206038115	0.0210630976426947
L1210_real	0.0688511159807312	0.0341353953357985	0.515000957062146	0.190831029333384	0	0.56757611596577	-0.0652056423595888	-0.0644068050617092	0.178514461585192	0.24452665128419
L1210_pred	0.205437986339194	0.238559844624927	0.324702140225506	0.227033891904504	0.56757611596577	0	-0.10083572268616	-0.0865579305375598	0.143117543113738	0.201690748955949
MEF_real	-0.0154621536635761	-0.0196849147701041	-0.0521392148082216	-0.184379515324632	-0.0652056423595888	-0.10083572268616	0	0.967516752366417	0.120191024656162	0.0696081089795706
MEF_pred	-0.0601563829595662	-0.0208758994800514	-0.0120892018840347	-0.181309790901921	-0.0644068050617092	-0.0865579305375598	0.967516752366417	0	0.123943725808333	0.0806682050899527
HSPC_real	-0.293756128335953	-0.367337074186378	0.201493099960729	0.0681053206038115	0.178514461585192	0.143117543113738	0.120191024656162	0.123943725808333	0	0.943641181516221
HSPC_pred	-0.262843510601924	-0.299311958131399	0.268195385778113	0.0210630976426947	0.24452665128419	0.201690748955949	0.0696081089795706	0.0806682050899527	0.943641181516221	0
p_value	mESC_real	mESC_pred	CD8_real	CD8_pred	L1210_real	L1210_pred	MEF_real	MEF_pred	HSPC_real	HSPC_pred
mESC_real	1	1.14493607790833e-186	3.48775660706131e-07	3.90108869529313e-38	0.0568163775714179	7.85265001045466e-09	0.649928304117493	0.0756542713170914	4.91829205431873e-19	6.82856560923323e-16
mESC_pred	1.14493607790833e-186	1	5.67595253636456e-08	3.3400203306627e-52	0.339499442516611	1.23883670299667e-11	0.567710358161143	0.541421808156701	2.25339894821353e-29	4.38742300755115e-20
CD8_real	3.48775660706131e-07	5.67595253636456e-08	1	1.91224925785012e-107	6.09671767551102e-49	1.32232580978476e-19	0.141137746890999	0.732149802786875	2.66130769228546e-08	2.20883944371646e-14
CD8_pred	3.90108869529313e-38	3.3400203306627e-52	1.91224925785012e-107	1	1.29224471306745e-07	2.36378614025768e-10	5.33983123821272e-08	7.76767781196385e-08	0.0523838112440835	0.542592847107926
L1210_real	0.0568163775714179	0.339499442516611	6.09671767551102e-49	1.29224471306745e-07	1	1.25053566127579e-62	0.0582859267956389	0.0617521866511435	4.80071180395382e-07	2.34660093707175e-12
L1210_pred	7.85265001045466e-09	1.23883670299667e-11	1.32232580978476e-19	2.36378614025768e-10	1.25053566127579e-62	1	0.00317819087213385	0.0112922503423349	5.01496594826961e-05	4.10444726620337e-09
MEF_real	0.649928304117493	0.567710358161143	0.141137746890999	5.33983123821272e-08	0.0582859267956389	0.00317819087213385	1	0	0.000886069651094199	0.0509362131068765
MEF_pred	0.0756542713170914	0.541421808156701	0.732149802786875	7.76767781196385e-08	0.0617521866511435	0.0112922503423349	0	1	0.000615974458071894	0.0240771611897509
HSPC_real	4.91829205431873e-19	2.25339894821353e-29	2.66130769228546e-08	0.0523838112440835	4.80071180395382e-07	5.01496594826961e-05	0.000886069651094199	0.000615974458071894	1	1.45810048991331e-296
HSPC_pred	6.82856560923323e-16	4.38742300755115e-20	2.20883944371646e-14	0.542592847107926	2.34660093707175e-12	4.10444726620337e-09	0.0509362131068765	0.0240771611897509	1.45810048991331e-296	1
