# Supplementary material for: Gene-expression memory-based prediction of cell lineages from scRNA-seq datasets
Source: Nat Commun. 2024 Mar 29;15:2744. doi: 10.1038/s41467-024-47158-y (PMC10980719; doi:10.1038/s41467-024-47158-y)
Supplement: Supplementary file 11 — Source Data [file 41467_2024_47158_MOESM11_ESM.zip › Source Data files/Source Data file S10f.csv]

percentage	precision	recovery	dataset	repetitions	FPR				AUC value	Cell type	Repetition number
0	0.002943171	1	AE3	10	1				0.66120301	mESC	10
10	0.938271605	0.132635253	AE3	10	2.57579270020349e-05				0.694422267	mESC	100
20	NA	0	AE3	10	0				0.712948717	mESC	1000
30	NA	0	AE3	10	0				0.668653304	mESC	20
40	NA	0	AE3	10	0				0.704231335	mESC	200
50	NA	0	AE3	10	0				0.677605514	mESC	50
60	NA	0	AE3	10	0				0.711195276	mESC	500
70	NA	0	AE3	10	0				0.854232468	MEF	10
80	NA	0	AE3	10	0				0.892389572	MEF	100
90	NA	0	AE3	10	0				0.908236777	MEF	1000
100	NA	0	AE3	10	0				0.867894814	MEF	20
0	0.002943171	1	AE3	100	1				0.894985074	MEF	200
10	0.354251012	0.305410122	AE3	100	0.001643356				0.884306057	MEF	50
20	0.454022989	0.27574171	AE3	100	0.000978801				0.902943835	MEF	500
30	0.569105691	0.244328098	AE3	100	0.000546068				0.734929237	CD8	10
40	0.653061224	0.223385689	AE3	100	0.000350308				0.7659156	CD8	100
50	0.715151515	0.205933682	AE3	100	0.000242125				0.770214685	CD8	1000
60	0.785185185	0.184991274	AE3	100	0.000149396				0.725008388	CD8	20
70	0.844827586	0.171029668	AE3	100	9.27285372073256e-05				0.777064759	CD8	200
80	0.909090909	0.157068063	AE3	100	4.63642686036628e-05				0.748976908	CD8	50
90	0.963855422	0.139616056	AE3	100	1.54547562012209e-05				0.775809486	CD8	500
100	1	0.062827225	AE3	100	0				0.630567881	WM989	10
0	0.002943171	1	AE3	1000	1				0.671456193	WM989	100
10	0.164547494	0.383944154	AE3	1000	0.005754321				0.690915917	WM989	1000
20	0.201573255	0.357766143	AE3	1000	0.004183087				0.645309455	WM989	20
30	0.231952663	0.342059337	AE3	1000	0.003343379				0.673679359	WM989	200
40	0.253594771	0.338568935	AE3	1000	0.002941555				0.648534722	WM989	50
50	0.275	0.326352531	AE3	1000	0.002539732				0.688697583	WM989	500
60	0.302439024	0.32460733	AE3	1000	0.00221003				0.661528378	L1210	10
70	0.314035088	0.312390925	AE3	1000	0.00201427				0.713294008	L1210	100
80	0.328996283	0.308900524	AE3	1000	0.001859722				0.707998119	L1210	1000
90	0.340466926	0.305410122	AE3	1000	0.001746387				0.697118656	L1210	20
100	0.351351351	0.294938918	AE3	1000	0.001607295				0.716476045	L1210	200
0	0.002943171	1	AE3	20	1				0.694817183	L1210	50
10	0.684210526	0.204188482	AE3	20	0.000278186				0.715367835	L1210	500
20	0.984375	0.109947644	AE3	20	5.15158540040698e-06				0.644808816	HSPC	10
30	NA	0	AE3	20	0				0.735268378	HSPC	100
40	NA	0	AE3	20	0				0.799455507	HSPC	1000
50	NA	0	AE3	20	0				0.680810001	HSPC	20
60	NA	0	AE3	20	0				0.746133174	HSPC	200
70	NA	0	AE3	20	0				0.711881574	HSPC	50
80	NA	0	AE3	20	0				0.780936451	HSPC	500
90	NA	0	AE3	20	0				0.816438231	HSC	10
100	NA	0	AE3	20	0				0.84283731	HSC	100
0	0.002943171	1	AE3	200	1				0.876750209	HSC	1000
10	0.271692745	0.333333333	AE3	200	0.002637612				0.811891903	HSC	20
20	0.355828221	0.303664921	AE3	200	0.001622749				0.867569212	HSC	200
30	0.413265306	0.282722513	AE3	200	0.001184865				0.847544181	HSC	50
40	0.461538462	0.272251309	AE3	200	0.000937589				0.873888325	HSC	500
50	0.512110727	0.258289703	AE3	200	0.000726374
60	0.571428571	0.244328098	AE3	200	0.000540916
70	0.618604651	0.232111693	AE3	200	0.00042243
80	0.642857143	0.219895288	AE3	200	0.000360611
90	0.689265537	0.212914485	AE3	200	0.000283337
100	0.716049383	0.202443281	AE3	200	0.000236973
0	0.002943171	1	AE3	50	1
10	0.457478006	0.272251309	AE3	50	0.000953043
20	0.623762376	0.219895288	AE3	50	0.00039152
30	0.77443609	0.179755672	AE3	50	0.000154548
40	0.91	0.158813264	AE3	50	4.63642686036628e-05
50	1	0.080279232	AE3	50	0
60	NA	0	AE3	50	0
70	NA	0	AE3	50	0
80	NA	0	AE3	50	0
90	NA	0	AE3	50	0
100	NA	0	AE3	50	0
0	0.002943171	1	AE3	500	1
10	0.197330791	0.361256545	AE3	500	0.004337635
20	0.254876463	0.342059337	AE3	500	0.002951858
30	0.303425775	0.32460733	AE3	500	0.002199727
40	0.326605505	0.310645724	AE3	500	0.001890632
50	0.351239669	0.296684119	AE3	500	0.001617598
60	0.382687927	0.293193717	AE3	500	0.00139608
70	0.399038462	0.289703316	AE3	500	0.001287896
80	0.426701571	0.284467714	AE3	500	0.001128197
90	0.447222222	0.280977312	AE3	500	0.001025165
100	0.46884273	0.27574171	AE3	500	0.000922134
0	0.037475345	1	CD8	10	1
10	0.866666667	0.114035088	CD8	10	0.00068306
20	NA	0	CD8	10	0
30	NA	0	CD8	10	0
40	NA	0	CD8	10	0
50	NA	0	CD8	10	0
60	NA	0	CD8	10	0
70	NA	0	CD8	10	0
80	NA	0	CD8	10	0
90	NA	0	CD8	10	0
100	NA	0	CD8	10	0
0	0.037475345	1	CD8	100	1
10	0.536585366	0.385964912	CD8	100	0.012978142
20	0.630769231	0.359649123	CD8	100	0.008196721
30	0.689655172	0.350877193	CD8	100	0.006147541
40	0.711111111	0.280701754	CD8	100	0.004439891
50	0.777777778	0.245614035	CD8	100	0.00273224
60	0.827586207	0.210526316	CD8	100	0.00170765
70	0.88	0.192982456	CD8	100	0.00102459
80	0.863636364	0.166666667	CD8	100	0.00102459
90	0.863636364	0.166666667	CD8	100	0.00102459
100	0.875	0.061403509	CD8	100	0.00034153
0	0.037475345	1	CD8	1000	1
10	0.436619718	0.543859649	CD8	1000	0.027322404
20	0.451612903	0.49122807	CD8	1000	0.023224044
30	0.474137931	0.48245614	CD8	1000	0.020833333
40	0.495495495	0.48245614	CD8	1000	0.019125683
50	0.519230769	0.473684211	CD8	1000	0.017076503
60	0.525252525	0.456140351	CD8	1000	0.016051913
70	0.543478261	0.438596491	CD8	1000	0.014344262
80	0.555555556	0.438596491	CD8	1000	0.013661202
90	0.556818182	0.429824561	CD8	1000	0.013319672
100	0.55952381	0.412280702	CD8	1000	0.012636612
0	0.037475345	1	CD8	20	1
10	0.736842105	0.245614035	CD8	20	0.003415301
20	0.8125	0.114035088	CD8	20	0.00102459
30	NA	0	CD8	20	0
40	NA	0	CD8	20	0
50	NA	0	CD8	20	0
60	NA	0	CD8	20	0
70	NA	0	CD8	20	0
80	NA	0	CD8	20	0
90	NA	0	CD8	20	0
100	NA	0	CD8	20	0
0	0.037475345	1	CD8	200	1
10	0.524752475	0.464912281	CD8	200	0.016393443
20	0.56097561	0.403508772	CD8	200	0.012295082
30	0.602739726	0.385964912	CD8	200	0.009904372
40	0.641791045	0.377192982	CD8	200	0.008196721
50	0.661290323	0.359649123	CD8	200	0.007172131
60	0.690909091	0.333333333	CD8	200	0.005806011
70	0.711538462	0.324561404	CD8	200	0.005122951
80	0.717391304	0.289473684	CD8	200	0.004439891
90	0.756756757	0.245614035	CD8	200	0.00307377
100	0.735294118	0.219298246	CD8	200	0.00307377
0	0.037475345	1	CD8	50	1
10	0.590909091	0.342105263	CD8	50	0.009221311
20	0.738095238	0.271929825	CD8	50	0.003756831
30	0.8	0.210526316	CD8	50	0.00204918
40	0.875	0.184210526	CD8	50	0.00102459
50	0.909090909	0.087719298	CD8	50	0.00034153
60	NA	0	CD8	50	0
70	NA	0	CD8	50	0
80	NA	0	CD8	50	0
90	NA	0	CD8	50	0
100	NA	0	CD8	50	0
0	0.037475345	1	CD8	500	1
10	0.452380952	0.5	CD8	500	0.023565574
20	0.491071429	0.48245614	CD8	500	0.019467213
30	0.536082474	0.456140351	CD8	500	0.015368852
40	0.538461538	0.429824561	CD8	500	0.014344262
50	0.56626506	0.412280702	CD8	500	0.012295082
60	0.582278481	0.403508772	CD8	500	0.011270492
70	0.586666667	0.385964912	CD8	500	0.010587432
80	0.602739726	0.385964912	CD8	500	0.009904372
90	0.623188406	0.377192982	CD8	500	0.008879781
100	0.632352941	0.377192982	CD8	500	0.008538251
0	0.017094017	1	Hamange1	10	1
10	0.85	0.145299145	Hamange1	10	0.000445931
20	NA	0	Hamange1	10	0
30	NA	0	Hamange1	10	0
40	NA	0	Hamange1	10	0
50	NA	0	Hamange1	10	0
60	NA	0	Hamange1	10	0
70	NA	0	Hamange1	10	0
80	NA	0	Hamange1	10	0
90	NA	0	Hamange1	10	0
100	NA	0	Hamange1	10	0
0	0.017094017	1	Hamange1	100	1
10	0.360465116	0.264957265	Hamange1	100	0.008175399
20	0.482758621	0.239316239	Hamange1	100	0.004459309
30	0.574468085	0.230769231	Hamange1	100	0.002972873
40	0.609756098	0.213675214	Hamange1	100	0.002378298
50	0.685714286	0.205128205	Hamange1	100	0.00163508
60	0.71875	0.196581197	Hamange1	100	0.001337793
70	0.724137931	0.179487179	Hamange1	100	0.001189149
80	0.730769231	0.162393162	Hamange1	100	0.001040505
90	0.882352941	0.128205128	Hamange1	100	0.000297287
100	0.916666667	0.094017094	Hamange1	100	0.000148644
0	0.017094017	1	Hamange1	1000	1
10	0.242038217	0.324786325	Hamange1	1000	0.017688592
20	0.266666667	0.307692308	Hamange1	1000	0.014715719
30	0.290598291	0.290598291	Hamange1	1000	0.012337421
40	0.302752294	0.282051282	Hamange1	1000	0.011296916
50	0.304761905	0.273504274	Hamange1	1000	0.010850985
60	0.316831683	0.273504274	Hamange1	1000	0.01025641
70	0.329896907	0.273504274	Hamange1	1000	0.009661836
80	0.325842697	0.247863248	Hamange1	1000	0.008918618
90	0.337209302	0.247863248	Hamange1	1000	0.008472687
100	0.353658537	0.247863248	Hamange1	1000	0.007878112
0	0.017094017	1	Hamange1	20	1
10	0.675675676	0.213675214	Hamange1	20	0.001783724
20	0.923076923	0.102564103	Hamange1	20	0.000148644
30	NA	0	Hamange1	20	0
40	NA	0	Hamange1	20	0
50	NA	0	Hamange1	20	0
60	NA	0	Hamange1	20	0
70	NA	0	Hamange1	20	0
80	NA	0	Hamange1	20	0
90	NA	0	Hamange1	20	0
100	NA	0	Hamange1	20	0
0	0.017094017	1	Hamange1	200	1
10	0.32	0.273504274	Hamange1	200	0.010107767
20	0.3625	0.247863248	Hamange1	200	0.007580825
30	0.405797101	0.239316239	Hamange1	200	0.006094389
40	0.459016393	0.239316239	Hamange1	200	0.00490524
50	0.509433962	0.230769231	Hamange1	200	0.003864734
60	0.574468085	0.230769231	Hamange1	200	0.002972873
70	0.6	0.230769231	Hamange1	200	0.002675585
80	0.641025641	0.213675214	Hamange1	200	0.002081011
90	0.666666667	0.205128205	Hamange1	200	0.001783724
100	0.685714286	0.205128205	Hamange1	200	0.00163508
0	0.017094017	1	Hamange1	50	1
10	0.444444444	0.239316239	Hamange1	50	0.005202527
20	0.634146341	0.222222222	Hamange1	50	0.002229654
30	0.733333333	0.188034188	Hamange1	50	0.001189149
40	0.76	0.162393162	Hamange1	50	0.000891862
50	0.928571429	0.111111111	Hamange1	50	0.000148644
60	NA	0	Hamange1	50	0
70	NA	0	Hamange1	50	0
80	NA	0	Hamange1	50	0
90	NA	0	Hamange1	50	0
100	NA	0	Hamange1	50	0
0	0.017094017	1	Hamange1	500	1
10	0.28125	0.307692308	Hamange1	500	0.013675214
20	0.290909091	0.273504274	Hamange1	500	0.011594203
30	0.29	0.247863248	Hamange1	500	0.010553698
40	0.322222222	0.247863248	Hamange1	500	0.009067261
50	0.34939759	0.247863248	Hamange1	500	0.008026756
60	0.397260274	0.247863248	Hamange1	500	0.00654032
70	0.405797101	0.239316239	Hamange1	500	0.006094389
80	0.417910448	0.239316239	Hamange1	500	0.005797101
90	0.4375	0.239316239	Hamange1	500	0.005351171
100	0.466666667	0.239316239	Hamange1	500	0.004756596
0	0.044077135	1	L1210	10	1
10	1	0.125	L1210	10	0
20	NA	0	L1210	10	0
30	NA	0	L1210	10	0
40	NA	0	L1210	10	0
50	NA	0	L1210	10	0
60	NA	0	L1210	10	0
70	NA	0	L1210	10	0
80	NA	0	L1210	10	0
90	NA	0	L1210	10	0
100	NA	0	L1210	10	0
0	0.044077135	1	L1210	100	1
10	0.636363636	0.364583333	L1210	100	0.009606148
20	0.70212766	0.34375	L1210	100	0.006724304
30	0.769230769	0.3125	L1210	100	0.004322767
40	0.805555556	0.302083333	L1210	100	0.003362152
50	0.8	0.25	L1210	100	0.002881844
60	0.954545455	0.21875	L1210	100	0.000480307
70	0.954545455	0.21875	L1210	100	0.000480307
80	0.928571429	0.135416667	L1210	100	0.000480307
90	0.916666667	0.114583333	L1210	100	0.000480307
100	1	0.052083333	L1210	100	0
0	0.044077135	1	L1210	1000	1
10	0.450549451	0.427083333	L1210	1000	0.02401537
20	0.5	0.40625	L1210	1000	0.018731988
30	0.527777778	0.395833333	L1210	1000	0.016330451
40	0.529411765	0.375	L1210	1000	0.015369837
50	0.5625	0.375	L1210	1000	0.013448607
60	0.571428571	0.375	L1210	1000	0.0129683
70	0.593220339	0.364583333	L1210	1000	0.011527378
80	0.614035088	0.364583333	L1210	1000	0.010566763
90	0.636363636	0.364583333	L1210	1000	0.009606148
100	0.636363636	0.364583333	L1210	1000	0.009606148
0	0.044077135	1	L1210	20	1
10	0.8	0.291666667	L1210	20	0.003362152
20	1	0.09375	L1210	20	0
30	NA	0	L1210	20	0
40	NA	0	L1210	20	0
50	NA	0	L1210	20	0
60	NA	0	L1210	20	0
70	NA	0	L1210	20	0
80	NA	0	L1210	20	0
90	NA	0	L1210	20	0
100	NA	0	L1210	20	0
0	0.044077135	1	L1210	200	1
10	0.537313433	0.375	L1210	200	0.014889529
20	0.636363636	0.364583333	L1210	200	0.009606148
30	0.693877551	0.354166667	L1210	200	0.007204611
40	0.70212766	0.34375	L1210	200	0.006724304
50	0.738095238	0.322916667	L1210	200	0.005283381
60	0.756097561	0.322916667	L1210	200	0.004803074
70	0.789473684	0.3125	L1210	200	0.003842459
80	0.805555556	0.302083333	L1210	200	0.003362152
90	0.8	0.291666667	L1210	200	0.003362152
100	0.8125	0.270833333	L1210	200	0.002881844
0	0.044077135	1	L1210	50	1
10	0.708333333	0.354166667	L1210	50	0.006724304
20	0.805555556	0.302083333	L1210	50	0.003362152
30	0.916666667	0.229166667	L1210	50	0.000960615
40	0.928571429	0.135416667	L1210	50	0.000480307
50	1	0.072916667	L1210	50	0
60	NA	0	L1210	50	0
70	NA	0	L1210	50	0
80	NA	0	L1210	50	0
90	NA	0	L1210	50	0
100	NA	0	L1210	50	0
0	0.044077135	1	L1210	500	1
10	0.475609756	0.40625	L1210	500	0.020653218
20	0.529411765	0.375	L1210	500	0.015369837
30	0.583333333	0.364583333	L1210	500	0.012007685
40	0.625	0.364583333	L1210	500	0.010086455
50	0.636363636	0.364583333	L1210	500	0.009606148
60	0.666666667	0.354166667	L1210	500	0.008165226
70	0.666666667	0.354166667	L1210	500	0.008165226
80	0.673469388	0.34375	L1210	500	0.007684918
90	0.6875	0.34375	L1210	500	0.007204611
100	0.70212766	0.34375	L1210	500	0.006724304
0	0.000945698	1	LK_D2_exp1_library_d2_1	10	1
10	0	0	LK_D2_exp1_library_d2_1	10	1.37187384248145e-05
20	NA	0	LK_D2_exp1_library_d2_1	10	0
30	NA	0	LK_D2_exp1_library_d2_1	10	0
40	NA	0	LK_D2_exp1_library_d2_1	10	0
50	NA	0	LK_D2_exp1_library_d2_1	10	0
60	NA	0	LK_D2_exp1_library_d2_1	10	0
70	NA	0	LK_D2_exp1_library_d2_1	10	0
80	NA	0	LK_D2_exp1_library_d2_1	10	0
90	NA	0	LK_D2_exp1_library_d2_1	10	0
100	NA	0	LK_D2_exp1_library_d2_1	10	0
0	0.000945698	1	LK_D2_exp1_library_d2_1	100	1
10	0.092715232	0.202898551	LK_D2_exp1_library_d2_1	100	0.001879467
20	0.130434783	0.130434783	LK_D2_exp1_library_d2_1	100	0.000823124
30	0.147058824	0.072463768	LK_D2_exp1_library_d2_1	100	0.000397843
40	0.227272727	0.072463768	LK_D2_exp1_library_d2_1	100	0.000233219
50	0.363636364	0.057971014	LK_D2_exp1_library_d2_1	100	9.60311689737012e-05
60	0.4	0.028985507	LK_D2_exp1_library_d2_1	100	4.11562152744434e-05
70	0.5	0.028985507	LK_D2_exp1_library_d2_1	100	2.74374768496289e-05
80	0.5	0.028985507	LK_D2_exp1_library_d2_1	100	2.74374768496289e-05
90	0.5	0.014492754	LK_D2_exp1_library_d2_1	100	1.37187384248145e-05
100	NA	0	LK_D2_exp1_library_d2_1	100	0
0	0.000945698	1	LK_D2_exp1_library_d2_1	1000	1
10	0.029339853	0.347826087	LK_D2_exp1_library_d2_1	1000	0.010892678
20	0.041666667	0.31884058	LK_D2_exp1_library_d2_1	1000	0.006941682
30	0.056994819	0.31884058	LK_D2_exp1_library_d2_1	1000	0.004993621
40	0.061728395	0.289855072	LK_D2_exp1_library_d2_1	1000	0.004170496
50	0.064885496	0.246376812	LK_D2_exp1_library_d2_1	1000	0.003361091
60	0.079069767	0.246376812	LK_D2_exp1_library_d2_1	1000	0.00271631
70	0.067708333	0.188405797	LK_D2_exp1_library_d2_1	1000	0.002455654
80	0.076923077	0.188405797	LK_D2_exp1_library_d2_1	1000	0.002140123
90	0.086666667	0.188405797	LK_D2_exp1_library_d2_1	1000	0.001879467
100	0.092857143	0.188405797	LK_D2_exp1_library_d2_1	1000	0.00174228
0	0.000945698	1	LK_D2_exp1_library_d2_1	20	1
10	0.266666667	0.057971014	LK_D2_exp1_library_d2_1	20	0.000150906
20	0	0	LK_D2_exp1_library_d2_1	20	1.37187384248145e-05
30	NA	0	LK_D2_exp1_library_d2_1	20	0
40	NA	0	LK_D2_exp1_library_d2_1	20	0
50	NA	0	LK_D2_exp1_library_d2_1	20	0
60	NA	0	LK_D2_exp1_library_d2_1	20	0
70	NA	0	LK_D2_exp1_library_d2_1	20	0
80	NA	0	LK_D2_exp1_library_d2_1	20	0
90	NA	0	LK_D2_exp1_library_d2_1	20	0
100	NA	0	LK_D2_exp1_library_d2_1	20	0
0	0.000945698	1	LK_D2_exp1_library_d2_1	200	1
10	0.065934066	0.260869565	LK_D2_exp1_library_d2_1	200	0.003498278
20	0.089655172	0.188405797	LK_D2_exp1_library_d2_1	200	0.001810873
30	0.119565217	0.15942029	LK_D2_exp1_library_d2_1	200	0.001111218
40	0.125	0.130434783	LK_D2_exp1_library_d2_1	200	0.000864281
50	0.170731707	0.101449275	LK_D2_exp1_library_d2_1	200	0.000466437
60	0.147058824	0.072463768	LK_D2_exp1_library_d2_1	200	0.000397843
70	0.208333333	0.072463768	LK_D2_exp1_library_d2_1	200	0.000260656
80	0.238095238	0.072463768	LK_D2_exp1_library_d2_1	200	0.0002195
90	0.266666667	0.057971014	LK_D2_exp1_library_d2_1	200	0.000150906
100	0.444444444	0.057971014	LK_D2_exp1_library_d2_1	200	6.85936921240723e-05
0	0.000945698	1	LK_D2_exp1_library_d2_1	50	1
10	0.131578947	0.144927536	LK_D2_exp1_library_d2_1	50	0.000905437
20	0.222222222	0.057971014	LK_D2_exp1_library_d2_1	50	0.000192062
30	0.285714286	0.028985507	LK_D2_exp1_library_d2_1	50	6.85936921240723e-05
40	0.333333333	0.014492754	LK_D2_exp1_library_d2_1	50	2.74374768496289e-05
50	NA	0	LK_D2_exp1_library_d2_1	50	0
60	NA	0	LK_D2_exp1_library_d2_1	50	0
70	NA	0	LK_D2_exp1_library_d2_1	50	0
80	NA	0	LK_D2_exp1_library_d2_1	50	0
90	NA	0	LK_D2_exp1_library_d2_1	50	0
100	NA	0	LK_D2_exp1_library_d2_1	50	0
0	0.000945698	1	LK_D2_exp1_library_d2_1	500	1
10	0.041275797	0.31884058	LK_D2_exp1_library_d2_1	500	0.007010275
20	0.06402439	0.304347826	LK_D2_exp1_library_d2_1	500	0.004211653
30	0.065116279	0.202898551	LK_D2_exp1_library_d2_1	500	0.002757466
40	0.075581395	0.188405797	LK_D2_exp1_library_d2_1	500	0.002181279
50	0.089041096	0.188405797	LK_D2_exp1_library_d2_1	500	0.001824592
60	0.104347826	0.173913043	LK_D2_exp1_library_d2_1	500	0.00141303
70	0.11	0.15942029	LK_D2_exp1_library_d2_1	500	0.001220968
80	0.112359551	0.144927536	LK_D2_exp1_library_d2_1	500	0.00108378
90	0.12987013	0.144927536	LK_D2_exp1_library_d2_1	500	0.000919155
100	0.130434783	0.130434783	LK_D2_exp1_library_d2_1	500	0.000823124
