# Supplementary material for: Gene-expression memory-based prediction of cell lineages from scRNA-seq datasets
Source: Nat Commun. 2024 Mar 29;15:2744. doi: 10.1038/s41467-024-47158-y (PMC10980719; doi:10.1038/s41467-024-47158-y)
Supplement: Supplementary file 11 — Source Data [file 41467_2024_47158_MOESM11_ESM.zip › Source Data files/Source Data file 1i.csv]

Symmetric	Asymmetric
5.572105904	1.359459573
11.02253178	5.14412789
9.797339823	4.544119498
9.058867956	6.872823396
7.200100701	4.951118197
6.793102001	5.861620442
8.093819494	4.972097512
6.654638526	3.948306969
7.074224814	4.61964503
7.481223514	2.437796333
11.03931524	3.969286284
9.423908027	3.713338648
13.9932027	6.402886754
12.44912516	7.250451055
10.57777032	8.181932614
11.97079679	6.986111694
6.667226115	3.272773046
6.692401292	2.664372928
6.738555784	4.03642009
6.432257794	2.886753661
8.316200227	2.190240423
6.449041245	2.73989846
