# Supplementary material for: Gene-expression memory-based prediction of cell lineages from scRNA-seq datasets
Source: Nat Commun. 2024 Mar 29;15:2744. doi: 10.1038/s41467-024-47158-y (PMC10980719; doi:10.1038/s41467-024-47158-y)
Supplement: Supplementary file 11 — Source Data [file 41467_2024_47158_MOESM11_ESM.zip › Source Data files/Source Data file 3a.csv]

	ESC real	ESC pred.	MEF real	MEF pred.	CD8 real	CD8 pred.	Leu real	Leu pred.	HPC real	HPC pred.	HSC real	HSC pred.
translation	1.687509978	1.737902366	1.425938441	1.436285097	1.46931536	1.725597343	1.092018215	1.498738568	1.28819888	1.333246278	1.716146999	1.613131895
peptide biosynthetic process	1.674133581	1.704445707	1.407026154	1.436173504	1.460844411	1.711617716	1.074669108	1.468757205	1.307457562	1.37114326	1.69760378	1.604800206
cellular nitrogen compound metabolic process	1.192151718	1.257348073	1.096086967	1.076018278	1.230156898	1.23588479	1.102942001	1.166545928	1.089048134	1.052217107	1.274535949	1.271166667
cellular process	1.058433219	1.070220167	1.059957506	1.057992449	1.076016727	1.06739941	1.038885425	1.055947782	1.067758447	1.045898754	1.084214674	1.072333951
peptide metabolic process	1.588243165	1.606783301	1.397922078	1.421854734	1.438974482	1.673982625	1.117110544	1.437381404	1.280857784	1.33172746	1.606773205	1.542929013
cellular metabolic process	1.119924208	1.163681375	1.087761827	1.09627999	1.14529705	1.145810145	1.103929421	1.137474349	1.124298425	1.070815621	1.188631379	1.178594575
nitrogen compound metabolic process	1.120496624	1.165622503	1.078759435	1.075356161	1.163732903	1.168962278	1.084568657	1.118570865	1.101007726	1.06208201	1.185194269	1.184422421
organic substance biosynthetic process	1.148815238	1.201836131	1.094945424	1.105248879	1.18817889	1.18764169	1.132510424	1.163220666	1.153512294	1.096471377	1.205645281	1.191247288
biosynthetic process	1.14912466	1.19990555	1.096110511	1.106543142	1.188750773	1.186955114	1.129550224	1.163548863	1.151662699	1.092662292	1.204216307	1.189483412
metabolic process	1.100005247	1.133966466	1.066114783	1.066601458	1.130946861	1.13095957	1.088477794	1.118305905	1.098465253	1.055812803	1.155144581	1.152432817
cellular biosynthetic process	1.145867796	1.199843457	1.094854368	1.106159914	1.193720851	1.188742501	1.131001569	1.168461802	1.149232456	1.103316218	1.207604083	1.191984119
organic substance metabolic process	1.099835787	1.135319021	1.067124901	1.070563721	1.138220475	1.134377405	1.09111647	1.117811706	1.099669967	1.062705868	1.157618268	1.155244694
animal organ development	1.035046729	1.080059158	1.401648192	1.370354533	1.06189174	0.908324279	1.075642084	1.001106727	1.144805035	1.171676831	1.053141281	1.011909369
developmental process	1.043805769	1.076192945	1.232437701	1.227801921	1.101456611	0.997833567	1.081127261	1.056119948	1.194912042	1.177103765	1.071602617	1.040769199
anatomical structure development	1.044523778	1.071332034	1.242571154	1.251638583	1.10691912	0.989473178	1.084577841	1.044060274	1.205513671	1.191652514	1.066233981	1.034492301
tissue development	1.067609134	1.123802049	1.476236857	1.495126069	1.141496436	0.966812016	1.143139697	1.017519728	1.296904958	1.241504663	1.114654935	1.053793058
system development	1.02653422	1.058250589	1.311439617	1.291590291	1.088516386	0.930061231	1.09712923	1.050418652	1.199689873	1.156602653	1.072895372	1.01698711
anatomical structure morphogenesis	1.017133572	1.081301536	1.384863412	1.397682498	1.162424904	0.964833816	1.099164624	1.031483555	1.248864963	1.243585358	1.093227781	1.02626172
multicellular organism development	1.036032649	1.07029012	1.253408567	1.257232976	1.101906052	0.968775175	1.085437065	1.043016663	1.19614533	1.193718256	1.065130305	1.032465887
positive regulation of cellular process	1.116897816	1.140828901	1.217534035	1.206172561	1.209764081	1.102185589	1.147939827	1.129816903	1.277033245	1.183814333	1.20184252	1.161357673
negative regulation of biological process	1.11702049	1.138142506	1.223132548	1.23017344	1.200844929	1.102840638	1.131987967	1.136085645	1.257737845	1.158234609	1.216742206	1.165863544
regulation of cell population proliferation	1.141870962	1.214381647	1.37890179	1.463979236	1.266611607	1.075253805	1.167047349	1.114605799	1.451932971	1.270598439	1.198518843	1.122754069
regulation of developmental process	1.033907639	1.120290179	1.354182626	1.389067391	1.225594564	1.045029737	1.140552365	1.129397353	1.406424123	1.284031559	1.159911796	1.086015552
cell cycle	1.352831727	1.404105969	1.292699092	1.305963118	1.51777668	1.274391874	1.241181267	1.198314197	1.145453037	1.032348122	1.530087871	1.502895229
macromolecule metabolic process	1.103960284	1.136778282	1.074990293	1.088926115	1.166407755	1.15576553	1.096429086	1.12184367	1.097123115	1.068862233	1.173958878	1.17733544
nucleobase-containing compound metabolic process	1.160929863	1.229743887	1.055729843	1.030079347	1.249043651	1.193359002	1.134080104	1.14078412	1.083203686	1.020102215	1.237787043	1.239971772
primary metabolic process	1.112244982	1.142865509	1.06585511	1.062272845	1.14509076	1.144115729	1.089813534	1.113046794	1.08947255	1.046370447	1.17443142	1.169725768
response to organic substance	1.132627969	1.147017688	1.246661271	1.303233653	1.287584087	1.185638126	1.297426722	1.198849756	1.536289447	1.381962475	1.211267606	1.167993699
regulation of metabolic process	1.112198757	1.15234012	1.111016159	1.115074789	1.177565032	1.103750204	1.155496122	1.103496803	1.171987694	1.134926284	1.193598742	1.176268949
chromosome organization	1.58743469	1.662586962	1.23611219	1.294548413	1.532943677	1.419306897	1.618773946	1.485012285	1.253834356	1.026240115	1.750135273	1.723469553
immune system process	1.003754089	1.041993609	1.141535354	1.206395349	1.345538692	1.17196932	1.29178164	1.250205581	1.593861457	1.50059899	1.208267326	1.189813452
regulation of cellular metabolic process	1.103703092	1.152368847	1.108224005	1.116740687	1.189739562	1.103981659	1.160171843	1.09724656	1.178289584	1.133045491	1.196230259	1.176817024
response to chemical	1.095002195	1.117884092	1.259934065	1.301825069	1.165909724	1.114558851	1.160097929	1.128732082	1.501563353	1.349474022	1.115923126	1.084113711
cellular response to chemical stimulus	1.139957674	1.18781812	1.296947386	1.32801032	1.272727273	1.191074462	1.216906514	1.176393028	1.576881343	1.416763268	1.205578987	1.168018103
regulation of immune system process	0.992390986	0.985313752	1.15797546	1.225683256	1.347833775	1.177037976	1.260331502	1.275457813	1.684364887	1.419768102	1.20199907	1.158903358
response to stress	1.152607422	1.184045441	1.22389209	1.195959894	1.266913389	1.139725713	1.19842651	1.198898282	1.390108404	1.215320642	1.246284299	1.236211618
defense response	1.039405889	1.006877823	1.153270823	1.166626727	1.2418483	1.108140881	1.26714423	1.261731855	1.634686166	1.565512881	1.141102925	1.130214662
immune response	0.989110983	0.967471078	1.059091087	1.13907795	1.273946022	1.150945489	1.34699392	1.286105199	1.648751024	1.50253049	1.163696201	1.186153524
response to biotic stimulus	1.089701649	1.067545415	1.1839701	1.177292813	1.236725313	1.117456157	1.308086904	1.287413474	1.67943662	1.549557522	1.192894684	1.14739891
response to stimulus	1.044409405	1.076236396	1.159142135	1.147836228	1.086988764	1.020133999	1.100191171	1.081582095	1.216979906	1.154560704	1.080357694	1.062191107
response to cytokine	1.201672908	1.269707486	1.373254211	1.412016056	1.394113604	1.280278513	1.346138891	1.268252909	1.734317343	1.780442804	1.252642706	1.23511686
biological process involved in interspecies interaction between organisms	1.087417495	1.071559745	1.171559182	1.18498176	1.25570193	1.115762911	1.301559472	1.249388862	1.618943874	1.560530144	1.211972637	1.159971426
inflammatory response	1.04138103	0.946486384	1.311264298	1.314741036	1.225558917	1.082813787	1.304910756	1.301833951	1.833625039	1.835917959	1.127367424	1.115288221
regulation of multicellular organismal process	1.034665579	1.067828892	1.29165113	1.332038476	1.199190764	1.033655626	1.14056465	1.134236342	1.424424913	1.387925377	1.108722039	1.065903838
leukocyte migration	1.058398866	1.135734072	1.607170694	1.58003088	1.419791995	1.273226088	1.218305504	1.445709638	2.253430532	2.234809475	1.294621146	1.209240338
negative regulation of multicellular organismal process	0.985969835	1.114574377	1.369641295	1.467973231	1.278496003	1.067812574	1.122572083	1.180061641	1.626267712	1.69044044	1.173495346	1.051151872
cellular component organization or biogenesis	1.140490427	1.160739039	1.10624772	1.133392633	1.167088301	1.149609386	1.114188303	1.143323356	1.147338165	1.097113479	1.235537438	1.188885307
cell cycle process	1.381112246	1.464581255	1.291358025	1.340475568	1.508536585	1.263534536	1.253241987	1.246849654	1.140116279	1.081560284	1.622593554	1.548908455
