# Supplementary material for: Gene-expression memory-based prediction of cell lineages from scRNA-seq datasets
Source: Nat Commun. 2024 Mar 29;15:2744. doi: 10.1038/s41467-024-47158-y (PMC10980719; doi:10.1038/s41467-024-47158-y)
Supplement: Supplementary file 11 — Source Data [file 41467_2024_47158_MOESM11_ESM.zip › Source Data files/Source Data file 2e.csv]

70	from	to	weight	edge color	vertex color	edge width		50	from	to	weight	edge width	edge color	vertex color		90	from	to	weight	edge width	edge color	vertex color
1	1	10	0.87	grey	#a50026	0.61		1	1	11	0.87	0.766	grey	#d73027		1	1	62	0.97	0.73	grey	#f46d43
2	2	108	0.97	grey	#e0f3f8	0.91		2	1	61	0.57	0.226	grey	#74add1		2	2	48	1	1	grey	#40004b
3	3	105	0.82	grey	#4575b4	0.46		3	2	170	0.97	0.946	grey	#762a83		3	3	5	0.93	0.37	red	#9970ab
4	4	45	0.8	red	#d9f0d3	0.4		4	3	166	0.82	0.676	grey	#543005		4	4	17	1	1	grey	#fdae61
5	5	73	1	grey	#1b7837	1		5	4	58	0.8	0.64	red	#dfc27d		5	6	33	1	1	grey	#313695
6	6	11	0.93	red	#543005	0.79		6	5	92	1	1	grey	#e0e0e0		6	7	54	0.94	0.46	grey	#a6dba0
7	7	106	0.77	grey	#9970ab	0.31		7	6	152	0.57	0.226	grey	#bababa		7	8	25	0.92	0.28	grey	#d9f0d3
8	8	20	0.88	red	#8c510a	0.64		8	7	12	0.93	0.874	red	#5aae61		8	8	49	0.99	0.91	grey	#1b7837
9	9	27	1	grey	#abd9e9	1		9	8	167	0.77	0.586	grey	#878787		9	9	46	1	1	grey	#8c510a
10	10	47	0.7	grey	#a50026	0.1		10	9	23	0.88	0.784	red	#313695		10	10	37	1	1	grey	#dfc27d
11	12	52	1	grey	#d9f0d3	1		11	10	36	1	1	grey	#d73027		11	11	50	0.99	0.91	grey	#e0e0e0
12	13	90	0.94	grey	#e0e0e0	0.82		12	11	61	0.7	0.46	grey	#543005		12	12	32	1	1	grey	#878787
13	14	60	0.72	grey	#f6e8c3	0.16		13	13	67	1	1	grey	#f46d43		13	13	42	1	1	grey	#74add1
14	15	38	0.92	grey	#1a1a1a	0.76		14	13	105	0.52	0.136	grey	#fee090		14	14	16	1	1	grey	#c2a5cf
15	15	74	0.99	grey	#d73027	0.97		15	14	170	0.5	0.1	grey	#a50026		15	15	19	1	1	grey	#d73027
16	16	68	1	grey	#fee090	1		16	15	128	0.94	0.892	grey	#4575b4		16	15	24	1	1	grey	#c2a5cf
17	17	70	0.74	grey	#abd9e9	0.22		17	16	77	0.72	0.496	grey	#40004b		17	18	52	0.94	0.46	grey	#fdae61
18	18	56	1	grey	#4575b4	1		18	17	49	0.92	0.856	grey	#c2a5cf		18	19	24	1	1	grey	#fee090
19	19	75	0.99	grey	#40004b	0.97		19	17	94	0.99	0.982	grey	#d9f0d3		19	20	23	1	1	grey	#d73027
20	21	50	1	grey	#878787	1		20	18	86	1	1	grey	#5aae61		20	21	38	1	1	grey	#74add1
21	22	62	1	grey	#9970ab	1		21	19	89	0.74	0.532	grey	#fee090		21	22	27	1	1	grey	#40004b
22	23	26	1	grey	#9970ab	1		22	20	73	1	1	grey	#00441b		22	25	49	0.92	0.28	grey	#e0f3f8
23	24	29	1	grey	#8c510a	1		23	21	134	0.6	0.28	grey	#fee090		23	26	34	0.97	0.73	grey	#74add1
24	24	37	1	grey	#a6dba0	1		24	22	95	0.99	0.982	grey	#8c510a		24	28	51	1	1	grey	#d73027
25	25	118	0.89	grey	#00441b	0.67		25	24	64	1	1	grey	#5aae61		25	29	63	0.9	0.1	grey	#1b7837
26	28	83	0.94	grey	#8c510a	0.82		26	25	79	1	1	grey	#dfc27d		26	30	40	0.99	0.91	grey	#a50026
27	29	37	1	grey	#abd9e9	1		27	26	101	0.67	0.406	grey	#bababa		27	31	39	1	1	grey	#e0f3f8
28	30	36	0.83	grey	#bf812d	0.49		28	27	111	0.59	0.262	grey	#878787		28	35	47	1	1	grey	#9970ab
29	31	35	1	grey	#a6dba0	1		29	28	34	1	1	grey	#878787		29	36	41	1	1	grey	#74add1
30	32	57	1	grey	#e0e0e0	1		30	29	141	0.5	0.1	grey	#4d4d4d		30	43	44	1	1	grey	#e7d4e8
31	33	41	1	grey	#878787	1		31	30	40	1	1	grey	#d73027		31	45	53	0.92	0.28	grey	#1a1a1a
32	34	80	0.72	grey	#a50026	0.16		32	30	48	1	1	grey	#a50026		32	55	61	0.92	0.28	grey	#878787
33	38	74	0.92	grey	#4575b4	0.76		33	31	191	0.89	0.802	grey	#fdae61		33	56	57	0.96	0.64	grey	#a6dba0
34	39	81	0.85	grey	#f46d43	0.55		34	32	140	0.5	0.1	grey	#878787		34	58	64	1	1	grey	#a50026
35	40	53	0.97	grey	#878787	0.91		35	33	38	0.66	0.388	red	#762a83		35	59	66	1	1	grey	#a6dba0
36	42	76	1	grey	#e0e0e0	1		36	33	172	0.57	0.226	grey	#313695		36	60	65	0.98	0.82	grey	#fee090
37	43	110	0.9	grey	#a6dba0	0.7		37	35	163	0.66	0.388	grey	#74add1								#dfc27d
38	44	117	0.88	grey	#d73027	0.64		38	37	96	0.5	0.1	grey	#40004b								#40004b
39	46	88	0.76	grey	#fdae61	0.28		39	38	165	0.64	0.352	grey	#762a83								#1a1a1a
40	48	59	0.99	grey	#a50026	0.97		40	39	113	0.94	0.892	grey	#4d4d4d								#e7d4e8
41	49	58	1	grey	#4575b4	1		41	40	48	1	1	grey	#e7d4e8								#fee090
42	51	71	0.87	grey	#e0f3f8	0.61		42	41	47	0.83	0.694	grey	#5aae61								#74add1
43	54	69	1	grey	#878787	1		43	42	46	1	1	grey	#543005								#1b7837
44	55	61	1	grey	#8c510a	1		44	43	74	1	1	grey	#762a83								#1b7837
45	63	77	0.82	grey	#00441b	0.46		45	44	52	1	1	grey	#bf812d								#543005
46	64	72	0.78	red	#fee090	0.34		46	45	106	0.72	0.496	grey	#5aae61								#8c510a
47	65	66	1	grey	#a50026	1		47	49	94	0.92	0.856	grey	#e7d4e8								#a6dba0
48	67	85	0.92	grey	#74add1	0.76		48	50	109	0.85	0.73	grey	#4d4d4d								#40004b
49	78	87	0.71	grey	#e7d4e8	0.13		49	51	69	0.97	0.946	grey	#40004b								#1b7837
50	79	116	0.79	grey	#9970ab	0.37		50	53	98	1	1	grey	#dfc27d								#e0e0e0
51	82	94	0.78	grey	#313695	0.34		51	54	159	0.53	0.154	grey	#d73027								#9970ab
52	84	109	0.87	grey	#e0e0e0	0.61		52	54	177	0.9	0.82	grey	#762a83								white
53	86	104	0.79	grey	#a50026	0.37		53	55	190	0.88	0.784	grey	#e0e0e0								white
54	89	98	0.82	grey	#762a83	0.46		54	56	107	0.53	0.154	grey	#5aae61								white
55	91	97	0.81	grey	#bf812d	0.43		55	57	151	0.59	0.262	grey	#74add1								white
56	92	107	0.92	grey	#4575b4	0.76		56	59	125	0.76	0.568	grey	#74add1								white
57	93	96	0.96	grey	#a50026	0.88		57	60	173	0.53	0.154	grey	#d9f0d3								white
58	95	102	0.8	grey	#e7d4e8	0.4		58	62	76	0.99	0.982	grey	#d73027								white
59	99	111	1	grey	#74add1	1		59	63	75	1	1	grey	#f6e8c3								white
60	100	115	1	grey	#1a1a1a	1		60	65	90	0.87	0.766	grey	#878787								white
61	101	113	0.84	grey	#bf812d	0.52		61	66	88	0.56	0.208	red	#d73027								white
62	102	112	0.71	grey	#9970ab	0.13		62	66	121	0.51	0.118	grey	#1a1a1a								white
63	103	114	0.98	grey	#4d4d4d	0.94		63	67	105	0.52	0.136	grey	#dfc27d								white
					#d9f0d3			64	68	103	0.54	0.172	grey	#8c510a								white
					#c2a5cf			65	70	127	0.6	0.28	grey	#d73027								white
					#c2a5cf			66	71	87	1	1	grey	#4d4d4d								white
					#d9f0d3			67	72	78	1	1	grey	#f46d43
					#fee090			68	80	93	0.58	0.244	red	#a50026
					#762a83			69	80	99	0.82	0.676	grey	#d73027
					#abd9e9			70	81	140	0.64	0.352	grey	#d73027
					#313695			71	82	91	0.78	0.604	red	#e0f3f8
					#762a83			72	83	84	1	1	grey	#762a83
					#1b7837			73	85	119	0.92	0.856	grey	#5aae61
					#d73027			74	85	176	0.54	0.172	grey	#543005
					#40004b			75	88	121	0.68	0.424	grey	#dfc27d
					#e0f3f8			76	97	158	0.66	0.388	grey	#1a1a1a
					white			77	100	168	0.69	0.442	grey	#4575b4
					white			78	101	123	0.71	0.478	grey	#762a83
					white			79	102	189	0.79	0.622	grey	#5aae61
					white			80	104	185	0.62	0.316	red	#74add1
					white			81	108	155	0.61	0.298	grey	#fdae61
					white			82	110	114	0.5	0.1	grey	#543005
					white			83	110	168	0.58	0.244	grey	#74add1
					white			84	112	137	0.78	0.604	grey	#74add1
					white			85	112	142	0.62	0.316	grey	#313695
					white			86	115	149	0.61	0.298	grey	#c2a5cf
					white			87	115	162	0.51	0.118	grey	#e0f3f8
					white			88	116	117	0.6	0.28	grey	#fdae61
					white			89	118	174	0.87	0.766	grey	#d9f0d3
					white			90	120	143	0.54	0.172	grey	#d73027
					white			91	122	164	0.79	0.622	grey	#d9f0d3
					white			92	124	138	0.61	0.298	grey	#dfc27d
					white			93	126	147	0.82	0.676	grey	#e7d4e8
					white			94	129	175	0.63	0.334	grey	#40004b
					white			95	130	188	0.63	0.334	grey	#00441b
					white			96	131	145	0.81	0.658	grey	#74add1
					white			97	132	154	0.51	0.118	grey	#fee090
					white			98	133	178	0.61	0.298	grey	#e0e0e0
					white			99	135	169	0.92	0.856	grey	white
					white			100	136	144	0.96	0.928	grey	white
					white			101	139	157	0.8	0.64	grey	white
					white			102	139	180	0.62	0.316	grey	white
					white			103	146	161	0.6	0.28	grey	white
					white			104	148	171	0.52	0.136	grey	#abd9e9
					white			105	150	179	1	1	grey	white
					white			106	151	184	0.6	0.28	grey	white
					white			107	153	187	1	1	grey	white
					white			108	156	182	0.84	0.712	grey	white
					white			109	157	180	0.71	0.478	grey	white
					white			110	159	177	0.54	0.172	grey	white
					white			111	160	186	0.98	0.964	grey	white
					white			112	181	183	0.54	0.172	grey	white
					white									white
					white									white
					white									white
					white									white
					white									white
					white									white
														white
														white
														white
														white
														white
														white
														white
														white
														white
														white
														white
														white
														white
														white
														white
														white
														white
														white
														white
														white
														white
														white
														white
														white
														white
														white
														white
														white
														white
														white
														white
														white
														white
														white
														white
														white
														white
														white
														white
														white
														white
														white
														white
														white
														white
														white
														white
														white
														white
														white
														white
														white
														white
														white
														white
														white
														white
														white
														white
														white
														white
														white
														white
														white
														white
														white
														#abd9e9
														white
														white
														white
														white
														white
														white
