# Supplementary material for: Gene-expression memory-based prediction of cell lineages from scRNA-seq datasets
Source: Nat Commun. 2024 Mar 29;15:2744. doi: 10.1038/s41467-024-47158-y (PMC10980719; doi:10.1038/s41467-024-47158-y)
Supplement: Supplementary file 11 — Source Data [file 41467_2024_47158_MOESM11_ESM.zip › Source Data files/Source Data file S8c.csv]

precision	recovery	dataset	Group	source
1	0.910714286	BIDDY_D0	MEF	GEMLI
0.973684211	0.840909091	BIDDY_D15	MEF	GEMLI
1	0.711111111	BIDDY_D15_2	MEF	GEMLI
1	0.402439024	BIDDY_D6	MEF	GEMLI
1	0.409090909	BIDDY_D6_2	MEF	GEMLI
0.705882353	0.205128205	Hamange1	WM989	GEMLI
1	0.162162162	Hamange2	WM989	GEMLI
0.954545455	0.182608696	Hamange3	WM989	GEMLI
1	0.041666667	Hamange4	WM989	GEMLI
0.888888889	0.228571429	Hamange5	WM989	GEMLI
0.777777778	0.193103448	Hamange6	WM989	GEMLI
0.75	0.075	Hamange7	WM989	GEMLI
0.9375	0.082872928	Hamange8	WM989	GEMLI
0.684931507	0.245098039	Kunal_MEF_d3_1_1	MEF	GEMLI
0.883928571	0.275766017	Kunal_MEF_d3_1_2	MEF	GEMLI
0.954285714	0.424936387	Kunal_MEF_d3_1_3	MEF	GEMLI
0.925675676	0.402941176	Kunal_MEF_d3_1_4	MEF	GEMLI
0.990950226	0.625714286	Kunal_MEF_d3_2_1	MEF	GEMLI
0.971544715	0.409948542	Kunal_MEF_d3_2_2	MEF	GEMLI
0.974504249	0.546899841	Kunal_MEF_d3_2_3	MEF	GEMLI
0.940828402	0.571942446	Kunal_MEF_d3_2_4	MEF	GEMLI
0.333333333	0.028985507	LK_D2_exp1_library_d2_1	HSPC	GEMLI
0.8	0.033333333	LK_D2_exp1_library_d2_3	HSPC	GEMLI
0.545454545	0.038709677	LK_D4_well1_exp1_library_d4_1_1	HSPC	GEMLI
0.380952381	0.019950125	LK_D4_well1_exp1_library_d4_1_2	HSPC	GEMLI
0.666666667	0.010596026	LK_D4_well1_exp1_library_LK_d4_1	HSPC	GEMLI
0.5	0.006493506	LK_D4_well2_exp1_library_LK_d4_2	HSPC	GEMLI
0	0	LK_LSK_D2_exp3_library_d2_1	HSPC	GEMLI
0.428571429	0.05	LK_LSK_D2_exp3_library_d2_2	HSPC	GEMLI
0.5	0.026666667	LK_LSK_D2_exp3_library_d2_3	HSPC	GEMLI
0.375	0.065217391	LK_LSK_D2_exp3_library_d2_4	HSPC	GEMLI
0.285714286	0.029850746	LK_LSK_D2_exp3_library_d2_5	HSPC	GEMLI
0.266666667	0.06557377	LK_LSK_D4_exp3_library_d4_all_1	HSPC	GEMLI
0.375	0.017804154	LK_LSK_D4_exp3_library_d4_EPO_1	HSPC	GEMLI
0.266666667	0.013513514	LK_LSK_D4_exp3_library_d4_EPO_2	HSPC	GEMLI
0.5	0.03187251	LK_LSK_D4_exp3_library_d4_G_1	HSPC	GEMLI
0.5	0.024038462	LK_LSK_D4_exp3_library_d4_G_2	HSPC	GEMLI
0.391304348	0.0225	LK_LSK_D4_exp3_library_d4_G_3	HSPC	GEMLI
0.5	0.025454545	LK_LSK_D4_exp3_library_d4_M_1	HSPC	GEMLI
0.375	0.012875536	LK_LSK_D4_exp3_library_d4_M_2	HSPC	GEMLI
0.315789474	0.017964072	LK_LSK_D4_exp3_library_d4_M_3	HSPC	GEMLI
0.375	0.016483516	LK_LSK_D4_exp3_library_d4_SCF_1	HSPC	GEMLI
0.142857143	0.006472492	LK_LSK_D4_exp3_library_d4_SCF_2	HSPC	GEMLI
0.1	0.002178649	LK_LSK_D4_exp3_library_d4_SCF_3	HSPC	GEMLI
0	0	LSK_D2_exp1_library_LSK_d2_1	HSPC	GEMLI
0.714285714	0.014925373	LSK_D2_exp1_library_LSK_d2_2	HSPC	GEMLI
1	0.020833333	LSK_D2_exp1_library_LSK_d2_3	HSPC	GEMLI
0.227272727	0.050505051	LSK_D2_exp2_library_d2A_1	HSPC	GEMLI
0.204545455	0.04787234	LSK_D2_exp2_library_d2A_2	HSPC	GEMLI
0.277777778	0.051724138	LSK_D2_exp2_library_d2A_3	HSPC	GEMLI
0.106382979	0.017123288	LSK_D2_exp2_library_d2A_4	HSPC	GEMLI
0.236842105	0.029126214	LSK_D2_exp2_library_d2A_5	HSPC	GEMLI
0.179487179	0.035175879	LSK_D2_exp2_library_d2B_1	HSPC	GEMLI
0.175	0.047945205	LSK_D2_exp2_library_d2B_2	HSPC	GEMLI
0.055555556	0.009009009	LSK_D2_exp2_library_d2B_3	HSPC	GEMLI
0.12	0.032085561	LSK_D2_exp2_library_d2B_4	HSPC	GEMLI
0.228571429	0.048780488	LSK_D2_exp2_library_d2B_5	HSPC	GEMLI
0.333333333	0.004291845	LSK_D4_well1_exp1_library_LSK_d4_1_1	HSPC	GEMLI
1	0.006430868	LSK_D4_well1_exp1_library_LSK_d4_1_2	HSPC	GEMLI
0.333333333	0.003012048	LSK_D4_well1_exp1_library_LSK_d4_1_3	HSPC	GEMLI
0.818181818	0.198529412	Wehling1	HSC	GEMLI
0.684210526	0.196969697	Wehling2	HSC	GEMLI
1	0.928571429	BIDDY_D0	MEF	Memory_genes
1	0.954545455	BIDDY_D15	MEF	Memory_genes
1	0.955555556	BIDDY_D15_2	MEF	Memory_genes
1	0.548780488	BIDDY_D6	MEF	Memory_genes
1	0.727272727	BIDDY_D6_2	MEF	Memory_genes
0.736842105	0.239316239	Hamange1	WM989	Memory_genes
1	0.207207207	Hamange2	WM989	Memory_genes
1	0.304347826	Hamange3	WM989	Memory_genes
1	0.177083333	Hamange4	WM989	Memory_genes
0.96	0.342857143	Hamange5	WM989	Memory_genes
0.951219512	0.268965517	Hamange6	WM989	Memory_genes
0.913043478	0.13125	Hamange7	WM989	Memory_genes
1	0.099447514	Hamange8	WM989	Memory_genes
0.849315068	0.303921569	Kunal_MEF_d3_1_1	MEF	Memory_genes
0.889908257	0.270194986	Kunal_MEF_d3_1_2	MEF	Memory_genes
0.970930233	0.424936387	Kunal_MEF_d3_1_3	MEF	Memory_genes
0.93877551	0.405882353	Kunal_MEF_d3_1_4	MEF	Memory_genes
0.990196078	0.577142857	Kunal_MEF_d3_2_1	MEF	Memory_genes
0.966386555	0.394511149	Kunal_MEF_d3_2_2	MEF	Memory_genes
0.957703927	0.503974563	Kunal_MEF_d3_2_3	MEF	Memory_genes
0.987261146	0.557553957	Kunal_MEF_d3_2_4	MEF	Memory_genes
0.958333333	0.333333333	LK_D2_exp1_library_d2_1	HSPC	Memory_genes
1	0.183333333	LK_D2_exp1_library_d2_3	HSPC	Memory_genes
0.807692308	0.067741935	LK_D4_well1_exp1_library_d4_1_1	HSPC	Memory_genes
0.84	0.052369077	LK_D4_well1_exp1_library_d4_1_2	HSPC	Memory_genes
0.769230769	0.013245033	LK_D4_well1_exp1_library_LK_d4_1	HSPC	Memory_genes
0.705882353	0.015584416	LK_D4_well2_exp1_library_LK_d4_2	HSPC	Memory_genes
0.896551724	0.388059701	LK_LSK_D2_exp3_library_d2_1	HSPC	Memory_genes
0.96875	0.516666667	LK_LSK_D2_exp3_library_d2_2	HSPC	Memory_genes
0.96875	0.413333333	LK_LSK_D2_exp3_library_d2_3	HSPC	Memory_genes
0.846153846	0.47826087	LK_LSK_D2_exp3_library_d2_4	HSPC	Memory_genes
0.892857143	0.373134328	LK_LSK_D2_exp3_library_d2_5	HSPC	Memory_genes
0.92	0.37704918	LK_LSK_D4_exp3_library_d4_all_1	HSPC	Memory_genes
0.782608696	0.053412463	LK_LSK_D4_exp3_library_d4_EPO_1	HSPC	Memory_genes
0.810810811	0.101351351	LK_LSK_D4_exp3_library_d4_EPO_2	HSPC	Memory_genes
0.84	0.083665339	LK_LSK_D4_exp3_library_d4_G_1	HSPC	Memory_genes
0.916666667	0.105769231	LK_LSK_D4_exp3_library_d4_G_2	HSPC	Memory_genes
0.777777778	0.0525	LK_LSK_D4_exp3_library_d4_G_3	HSPC	Memory_genes
0.882352941	0.109090909	LK_LSK_D4_exp3_library_d4_M_1	HSPC	Memory_genes
0.9	0.115879828	LK_LSK_D4_exp3_library_d4_M_2	HSPC	Memory_genes
0.916666667	0.065868263	LK_LSK_D4_exp3_library_d4_M_3	HSPC	Memory_genes
0.769230769	0.10989011	LK_LSK_D4_exp3_library_d4_SCF_1	HSPC	Memory_genes
0.689655172	0.064724919	LK_LSK_D4_exp3_library_d4_SCF_2	HSPC	Memory_genes
0.684210526	0.02832244	LK_LSK_D4_exp3_library_d4_SCF_3	HSPC	Memory_genes
1	0.064516129	LSK_D2_exp1_library_LSK_d2_1	HSPC	Memory_genes
1	0.014925373	LSK_D2_exp1_library_LSK_d2_2	HSPC	Memory_genes
0.916666667	0.057291667	LSK_D2_exp1_library_LSK_d2_3	HSPC	Memory_genes
0.731707317	0.303030303	LSK_D2_exp2_library_d2A_1	HSPC	Memory_genes
0.627906977	0.143617021	LSK_D2_exp2_library_d2A_2	HSPC	Memory_genes
0.571428571	0.137931034	LSK_D2_exp2_library_d2A_3	HSPC	Memory_genes
0.581818182	0.109589041	LSK_D2_exp2_library_d2A_4	HSPC	Memory_genes
0.574468085	0.087378641	LSK_D2_exp2_library_d2A_5	HSPC	Memory_genes
0.62295082	0.190954774	LSK_D2_exp2_library_d2B_1	HSPC	Memory_genes
0.770491803	0.321917808	LSK_D2_exp2_library_d2B_2	HSPC	Memory_genes
0.489795918	0.108108108	LSK_D2_exp2_library_d2B_3	HSPC	Memory_genes
0.596153846	0.165775401	LSK_D2_exp2_library_d2B_4	HSPC	Memory_genes
0.661290323	0.25	LSK_D2_exp2_library_d2B_5	HSPC	Memory_genes
1	0.055793991	LSK_D4_well1_exp1_library_LSK_d4_1_1	HSPC	Memory_genes
0.8	0.025723473	LSK_D4_well1_exp1_library_LSK_d4_1_2	HSPC	Memory_genes
0.9	0.027108434	LSK_D4_well1_exp1_library_LSK_d4_1_3	HSPC	Memory_genes
0.944444444	0.375	Wehling1	HSC	Memory_genes
0.892857143	0.378787879	Wehling2	HSC	Memory_genes
1	0.285714286	BIDDY_D0	MEF	All_genes
1	0.295454545	BIDDY_D15	MEF	All_genes
1	0.2	BIDDY_D15_2	MEF	All_genes
0.944444444	0.207317073	BIDDY_D6	MEF	All_genes
1	0.090909091	BIDDY_D6_2	MEF	All_genes
0.409090909	0.076923077	Hamange1	WM989	All_genes
1	0.099099099	Hamange2	WM989	All_genes
0.8	0.104347826	Hamange3	WM989	All_genes
0	0	Hamange4	WM989	All_genes
0.76	0.135714286	Hamange5	WM989	All_genes
0.85	0.117241379	Hamange6	WM989	All_genes
0.666666667	0.0125	Hamange7	WM989	All_genes
0.5	0.005524862	Hamange8	WM989	All_genes
0.837837838	0.151960784	Kunal_MEF_d3_1_1	MEF	All_genes
0.890909091	0.136490251	Kunal_MEF_d3_1_2	MEF	All_genes
0.966101695	0.290076336	Kunal_MEF_d3_1_3	MEF	All_genes
0.952380952	0.235294118	Kunal_MEF_d3_1_4	MEF	All_genes
0.985074627	0.377142857	Kunal_MEF_d3_2_1	MEF	All_genes
0.985815603	0.238421955	Kunal_MEF_d3_2_2	MEF	All_genes
0.983870968	0.290937997	Kunal_MEF_d3_2_3	MEF	All_genes
0.989583333	0.341726619	Kunal_MEF_d3_2_4	MEF	All_genes
0.2	0.014492754	LK_D2_exp1_library_d2_1	HSPC	All_genes
0.666666667	0.016666667	LK_D2_exp1_library_d2_3	HSPC	All_genes
0.357142857	0.016129032	LK_D4_well1_exp1_library_d4_1_1	HSPC	All_genes
0.4	0.009975062	LK_D4_well1_exp1_library_d4_1_2	HSPC	All_genes
0.272727273	0.00397351	LK_D4_well1_exp1_library_LK_d4_1	HSPC	All_genes
0.357142857	0.006493506	LK_D4_well2_exp1_library_LK_d4_2	HSPC	All_genes
0	0	LK_LSK_D2_exp3_library_d2_1	HSPC	All_genes
0.333333333	0.016666667	LK_LSK_D2_exp3_library_d2_2	HSPC	All_genes
0.5	0.013333333	LK_LSK_D2_exp3_library_d2_3	HSPC	All_genes
0.333333333	0.043478261	LK_LSK_D2_exp3_library_d2_4	HSPC	All_genes
0.25	0.014925373	LK_LSK_D2_exp3_library_d2_5	HSPC	All_genes
0.307692308	0.06557377	LK_LSK_D4_exp3_library_d4_all_1	HSPC	All_genes
0.1	0.002967359	LK_LSK_D4_exp3_library_d4_EPO_1	HSPC	All_genes
0.3	0.010135135	LK_LSK_D4_exp3_library_d4_EPO_2	HSPC	All_genes
0.333333333	0.011952191	LK_LSK_D4_exp3_library_d4_G_1	HSPC	All_genes
0.214285714	0.014423077	LK_LSK_D4_exp3_library_d4_G_2	HSPC	All_genes
0.214285714	0.015	LK_LSK_D4_exp3_library_d4_G_3	HSPC	All_genes
0.166666667	0.007272727	LK_LSK_D4_exp3_library_d4_M_1	HSPC	All_genes
0.125	0.004291845	LK_LSK_D4_exp3_library_d4_M_2	HSPC	All_genes
0.230769231	0.008982036	LK_LSK_D4_exp3_library_d4_M_3	HSPC	All_genes
0.571428571	0.021978022	LK_LSK_D4_exp3_library_d4_SCF_1	HSPC	All_genes
0.1	0.003236246	LK_LSK_D4_exp3_library_d4_SCF_2	HSPC	All_genes
0.166666667	0.002178649	LK_LSK_D4_exp3_library_d4_SCF_3	HSPC	All_genes
NA	0	LSK_D2_exp1_library_LSK_d2_1	HSPC	All_genes
0.8	0.011940299	LSK_D2_exp1_library_LSK_d2_2	HSPC	All_genes
1	0.015625	LSK_D2_exp1_library_LSK_d2_3	HSPC	All_genes
0.1	0.02020202	LSK_D2_exp2_library_d2A_1	HSPC	All_genes
0.205882353	0.037234043	LSK_D2_exp2_library_d2A_2	HSPC	All_genes
0.181818182	0.020689655	LSK_D2_exp2_library_d2A_3	HSPC	All_genes
0.093023256	0.01369863	LSK_D2_exp2_library_d2A_4	HSPC	All_genes
0.113636364	0.01618123	LSK_D2_exp2_library_d2A_5	HSPC	All_genes
0.1875	0.030150754	LSK_D2_exp2_library_d2B_1	HSPC	All_genes
0.103448276	0.020547945	LSK_D2_exp2_library_d2B_2	HSPC	All_genes
0.074074074	0.009009009	LSK_D2_exp2_library_d2B_3	HSPC	All_genes
0.111111111	0.016042781	LSK_D2_exp2_library_d2B_4	HSPC	All_genes
0.222222222	0.036585366	LSK_D2_exp2_library_d2B_5	HSPC	All_genes
0.25	0.004291845	LSK_D4_well1_exp1_library_LSK_d4_1_1	HSPC	All_genes
0	0	LSK_D4_well1_exp1_library_LSK_d4_1_2	HSPC	All_genes
0.5	0.003012048	LSK_D4_well1_exp1_library_LSK_d4_1_3	HSPC	All_genes
0.75	0.066176471	Wehling1	HSC	All_genes
0.588235294	0.151515152	Wehling2	HSC	All_genes
