# Supplementary material for: Gene-expression memory-based prediction of cell lineages from scRNA-seq datasets
Source: Nat Commun. 2024 Mar 29;15:2744. doi: 10.1038/s41467-024-47158-y (PMC10980719; doi:10.1038/s41467-024-47158-y)
Supplement: Supplementary file 11 — Source Data [file 41467_2024_47158_MOESM11_ESM.zip › Source Data files/Source Data file S5d.csv]

	ESC real	MEF real	CD8 real	Leu real	HPC real	HSC real
cellular process	1.058433219	1.059957506	1.076016727	1.038885425	1.067758447	1.084214674
cellular metabolic process	1.119924208	1.087761827	1.14529705	1.103929421	1.124298425	1.188631379
biosynthetic process	1.14912466	1.096110511	1.188750773	1.129550224	1.151662699	1.204216307
organic substance biosynthetic process	1.148815238	1.094945424	1.18817889	1.132510424	1.153512294	1.205645281
cell cycle	1.352831727	1.292699092	1.51777668	1.241181267	1.145453037	1.530087871
negative regulation of metabolic process	1.18150549	1.173370721	1.260658412	1.164793165	1.315810498	1.256181998
positive regulation of macromolecule metabolic process	1.166470311	1.173555856	1.284781695	1.18354768	1.305320562	1.264658032
positive regulation of cellular process	1.116897816	1.217534035	1.209764081	1.147939827	1.277033245	1.20184252
positive regulation of metabolic process	1.154595875	1.172936087	1.276291968	1.186101083	1.290617946	1.247096093
negative regulation of cellular process	1.122690481	1.217621825	1.22478846	1.160491509	1.27624994	1.238270884
negative regulation of biological process	1.11702049	1.223132548	1.200844929	1.131987967	1.257737845	1.216742206
response to stress	1.152607422	1.22389209	1.266913389	1.19842651	1.390108404	1.246284299
positive regulation of cellular metabolic process	1.157271811	1.173534738	1.292082063	1.182834693	1.305322931	1.248382163
positive regulation of biological process	1.098625643	1.198094218	1.19643634	1.143680335	1.25502486	1.184103578
regulation of biological process	1.045576304	1.106068043	1.091944336	1.064565125	1.133151935	1.092642654
biological regulation	1.040091681	1.099955588	1.0917006	1.058402369	1.124351009	1.082735223
regulation of cellular process	1.051670748	1.107807069	1.102882791	1.073141487	1.132988863	1.101567983
