# Supplementary material for: Gene-expression memory-based prediction of cell lineages from scRNA-seq datasets
Source: Nat Commun. 2024 Mar 29;15:2744. doi: 10.1038/s41467-024-47158-y (PMC10980719; doi:10.1038/s41467-024-47158-y)
Supplement: Supplementary file 11 — Source Data [file 41467_2024_47158_MOESM11_ESM.zip › Source Data files/Source Data file S22d.txt]

p_val	avg_log2FC	pct.1	pct.2	p_val_adj	change	label
ENSG00000277632	1.32E-17	0.893856039	0.065	0	4.84E-13	Mix	CCL3
ENSG00000213047	5.63E-16	-1.138298287	0.617	0.784	2.06E-11	Others	DENND1B
ENSG00000134516	6.75E-15	0.337629675	0.075	0.004	2.47E-10	Stable	DOCK2
ENSG00000081237	2.18E-14	0.783223973	0.095	0.009	7.99E-10	Mix	PTPRC
ENSG00000122862	2.82E-14	1.103912859	0.124	0.019	1.03E-09	Mix	SRGN
ENSG00000173372	3.54E-14	1.197179248	0.08	0.005	1.30E-09	Mix	C1QA
ENSG00000152818	4.08E-14	1.158370415	0.627	0.389	1.49E-09	Mix	UTRN
ENSG00000134769	5.37E-14	0.47832623	0.567	0.273	1.97E-09	Stable	DTNA
ENSG00000159189	1.57E-13	0.596674403	0.065	0.003	5.73E-09	Mix	C1QC
ENSG00000170558	1.99E-13	-1.027912311	0.706	0.806	7.29E-09	Others	CDH2
ENSG00000153002	4.41E-13	0.98445911	0.403	0.173	1.62E-08	Mix	CPB1
ENSG00000141506	7.84E-13	0.377987874	0.07	0.004	2.87E-08	Stable	PIK3R5
ENSG00000123104	9.03E-13	-0.905481549	0.776	0.904	3.31E-08	Others	ITPR2
ENSG00000130755	1.18E-12	0.251202591	0.09	0.01	4.32E-08	Stable	GMFG
ENSG00000167552	6.41E-12	0.795731956	0.756	0.589	2.35E-07	Mix	TUBA1A
ENSG00000173369	1.21E-11	1.342704474	0.065	0.004	4.42E-07	Mix	C1QB
ENSG00000100979	1.95E-11	0.303326641	0.06	0.004	7.12E-07	Stable	PLTP
ENSG00000185811	1.99E-11	0.281006257	0.06	0.004	7.28E-07	Stable	IKZF1
ENSG00000275302	3.19E-11	1.103324407	0.07	0.006	1.17E-06	Mix	CCL4
ENSG00000169245	3.32E-11	0.852476494	0.055	0.003	1.21E-06	Mix	CXCL10
ENSG00000139044	4.16E-11	0.693034224	0.224	0.075	1.52E-06	Mix	B4GALNT3
ENSG00000115956	4.65E-11	0.227650567	0.05	0.002	1.70E-06	Stable	PLEK
ENSG00000196126	6.16E-11	0.762733584	0.124	0.026	2.26E-06	Mix	HLA-DRB1
ENSG00000108018	7.51E-11	-0.965737613	0.373	0.599	2.75E-06	Others	SORCS1
ENSG00000155849	8.64E-11	0.480714903	0.114	0.022	3.16E-06	Stable	ELMO1
ENSG00000140443	1.10E-10	0.735404174	0.483	0.245	4.03E-06	Mix	IGF1R
ENSG00000135625	1.20E-10	0.767749137	0.438	0.225	4.39E-06	Mix	EGR4
ENSG00000276070	1.27E-10	0.860983916	0.085	0.012	4.66E-06	Mix	CCL4L2
ENSG00000223865	1.41E-10	0.865982624	0.1	0.017	5.15E-06	Mix	HLA-DPB1
ENSG00000176907	1.82E-10	0.699108119	0.786	0.637	6.65E-06	Mix	TCIM
ENSG00000204592	1.98E-10	0.59134029	0.766	0.626	7.24E-06	Mix	HLA-E
ENSG00000124207	2.14E-10	-0.680413575	0.527	0.672	7.82E-06	Others	CSE1L
ENSG00000197747	3.29E-10	0.164915448	0.493	0.238	1.20E-05	Stable	S100A10
ENSG00000156026	3.80E-10	-0.810579013	0.736	0.865	1.39E-05	Others	MCU
ENSG00000169554	6.95E-10	0.364063459	0.07	0.008	2.54E-05	Stable	ZEB2
ENSG00000263639	1.77E-09	1.082992713	0.592	0.403	6.47E-05	Mix	MSMB
ENSG00000109321	1.86E-09	0.323683618	0.642	0.431	6.82E-05	Stable	AREG
ENSG00000011600	2.00E-09	0.146868847	0.065	0.007	7.31E-05	Stable	TYROBP
ENSG00000175899	3.27E-09	0.405545675	0.075	0.011	0.000119509	Stable	A2M
ENSG00000111885	3.53E-09	0.769005619	0.333	0.157	0.000129323	Mix	MAN1A1
ENSG00000183023	4.19E-09	0.394368411	0.06	0.006	0.000153324	Stable	SLC8A1
ENSG00000110852	4.20E-09	0.118188441	0.05	0.004	0.000153832	Stable	CLEC2B
ENSG00000186469	4.26E-09	0.389407879	0.06	0.006	0.000156054	Stable	GNG2
ENSG00000061656	5.36E-09	0.675671317	0.194	0.071	0.000196238	Mix	SPAG4
ENSG00000127528	5.43E-09	0.463291742	0.577	0.358	0.000198824	Stable	KLF2
ENSG00000204287	5.96E-09	1.445856813	0.139	0.039	0.00021805	Mix	HLA-DRA
ENSG00000146143	6.03E-09	-0.95441527	0.493	0.63	0.000220638	Others	PRIM2
ENSG00000162511	6.92E-09	0.423320303	0.09	0.017	0.00025339	Stable	LAPTM5
ENSG00000026025	8.87E-09	0.759372554	0.229	0.094	0.000324806	Mix	VIM
ENSG00000107159	9.17E-09	0.77583389	0.08	0.013	0.000335688	Mix	CA9
ENSG00000090376	9.34E-09	0.336765204	0.075	0.012	0.0003417	Stable	IRAK3
ENSG00000038945	9.35E-09	0.495691492	0.055	0.005	0.000342375	Stable	MSR1
ENSG00000104894	1.08E-08	0.171997097	0.055	0.005	0.000393665	Stable	CD37
ENSG00000136732	1.09E-08	0.14311785	0.055	0.005	0.000398462	Stable	GYPC
ENSG00000183527	1.25E-08	-0.634930663	0.821	0.924	0.000455874	Others	PSMG1
ENSG00000106462	1.29E-08	-0.834951582	0.557	0.691	0.000470696	Others	EZH2
ENSG00000002933	1.38E-08	0.181324612	0.08	0.013	0.000505746	Stable	TMEM176A
ENSG00000133639	1.38E-08	0.508539355	0.821	0.723	0.000506269	Mix	BTG1
ENSG00000265972	1.47E-08	1.101987186	0.731	0.584	0.000539065	Mix	TXNIP
ENSG00000130522	1.49E-08	0.490006754	0.955	0.921	0.000544315	Stable	JUND
ENSG00000259345	1.51E-08	0.887504688	0.871	0.792	0.000552736	Mix
ENSG00000204764	1.55E-08	-0.606538852	0.587	0.75	0.000566758	Others	RANBP17
ENSG00000130816	1.68E-08	-0.613281872	0.607	0.747	0.000616701	Others	DNMT1
ENSG00000164171	1.75E-08	0.854882723	0.572	0.385	0.000641241	Mix	ITGA2
ENSG00000166927	1.84E-08	0.261375164	0.06	0.007	0.000671803	Stable	MS4A7
ENSG00000048740	1.90E-08	0.47570061	0.085	0.016	0.000695209	Stable	CELF2
ENSG00000114346	2.29E-08	-0.600788413	0.343	0.541	0.000837276	Others	ECT2
ENSG00000198502	2.60E-08	0.221988051	0.05	0.004	0.000950389	Stable	HLA-DRB5
ENSG00000026652	2.77E-08	0.325684021	0.07	0.011	0.001014271	Stable	AGPAT4
ENSG00000026508	2.84E-08	0.519069995	0.692	0.542	0.00103882	Mix	CD44
ENSG00000260877	2.86E-08	0.431632008	0.114	0.03	0.001045699	Stable
ENSG00000197182	2.98E-08	-0.707653135	0.512	0.66	0.001091458	Others	MIRLET7BHG
ENSG00000138778	3.04E-08	-1.091559642	0.194	0.383	0.001112747	Others	CENPE
ENSG00000139289	3.12E-08	1.020073209	0.433	0.264	0.001143325	Mix	PHLDA1
ENSG00000012171	3.25E-08	0.392485021	0.483	0.278	0.001188231	Stable	SEMA3B
ENSG00000104413	3.79E-08	-0.495257984	0.726	0.832	0.001386699	Stable	ESRP1
ENSG00000120885	3.88E-08	0.740634658	0.706	0.58	0.001421191	Mix	CLU
ENSG00000082898	4.19E-08	-0.593828522	0.826	0.895	0.001532498	Others	XPO1
ENSG00000170421	4.25E-08	0.39395722	0.97	0.967	0.001555133	Stable	KRT8
ENSG00000167081	4.30E-08	-0.643205627	0.423	0.598	0.001574229	Others	PBX3
ENSG00000203697	4.31E-08	0.667567768	0.846	0.812	0.001577897	Mix	CAPN8
ENSG00000172183	4.67E-08	0.367103704	0.438	0.251	0.001709312	Stable	ISG20
ENSG00000163527	4.83E-08	-0.46034828	0.756	0.869	0.001766703	Stable	STT3B
ENSG00000151366	5.26E-08	-0.427949405	0.746	0.881	0.001923747	Stable	NDUFC2
ENSG00000124766	5.28E-08	0.637098445	0.935	0.917	0.001930778	Mix	SOX4
ENSG00000183844	5.36E-08	0.319644339	0.433	0.236	0.001960719	Stable	FAM3B
ENSG00000064787	5.62E-08	0.546802752	0.751	0.626	0.002055798	Mix	BCAS1
ENSG00000071205	5.81E-08	-0.547567414	0.468	0.632	0.002124929	Others	ARHGAP10
ENSG00000150667	6.08E-08	0.514611689	0.751	0.635	0.002224772	Mix	FSIP1
ENSG00000156802	6.39E-08	-1.172360849	0.363	0.515	0.002338895	Others	ATAD2
ENSG00000138378	7.24E-08	0.406351614	0.07	0.012	0.002650446	Stable	STAT4
ENSG00000271503	7.24E-08	0.28879662	0.065	0.01	0.00265067	Stable	CCL5
ENSG00000136492	8.63E-08	-1.769782321	0.348	0.492	0.0031601	Others	BRIP1
ENSG00000153207	8.90E-08	-0.429485663	0.731	0.847	0.003255753	Stable	AHCTF1
ENSG00000148773	9.06E-08	-1.137288374	0.269	0.436	0.00331576	Others	MKI67
ENSG00000196154	9.59E-08	0.29308036	0.144	0.047	0.003509372	Stable	S100A4
ENSG00000006625	1.04E-07	-0.492573749	0.806	0.895	0.003817731	Stable	GGCT
ENSG00000130066	1.10E-07	0.442843352	0.935	0.912	0.00403455	Stable	SAT1
ENSG00000164032	1.18E-07	-0.665174565	0.9	0.949	0.004304444	Others	H2AZ1
ENSG00000215244	1.29E-07	0.520103976	0.119	0.034	0.004708754	Mix	LINC02649
ENSG00000150753	1.33E-07	-0.312483478	0.806	0.922	0.004882572	Stable	CCT5
ENSG00000104368	1.35E-07	0.679854269	0.433	0.249	0.004943251	Mix	PLAT
ENSG00000178295	1.44E-07	-0.702274968	0.274	0.443	0.00528577	Others	GEN1
ENSG00000197540	1.84E-07	0.125681556	0.055	0.007	0.006716435	Stable	GZMM
ENSG00000009954	1.86E-07	-0.399451736	0.662	0.803	0.006795952	Stable	BAZ1B
ENSG00000164929	1.93E-07	0.79566851	0.164	0.059	0.007074753	Mix	BAALC
ENSG00000143119	1.93E-07	0.137953574	0.055	0.007	0.007078689	Stable	CD53
ENSG00000231389	2.00E-07	0.948959101	0.085	0.019	0.007318601	Mix	HLA-DPA1
ENSG00000101445	2.02E-07	0.212766161	0.075	0.014	0.007383227	Stable	PPP1R16B
ENSG00000181652	2.20E-07	0.422843505	0.164	0.061	0.008058822	Stable	ATG9B
ENSG00000206503	2.20E-07	0.43978167	0.816	0.758	0.008064493	Stable	HLA-A
ENSG00000133112	2.22E-07	0.315184508	0.965	0.989	0.008138617	Stable	TPT1
ENSG00000125944	2.26E-07	-0.305297486	0.881	0.946	0.008259823	Stable	HNRNPR
ENSG00000156535	2.33E-07	0.599990338	0.328	0.174	0.008532706	Mix	CD109
ENSG00000101333	2.38E-07	-0.473105807	0.687	0.801	0.008693596	Stable	PLCB4
ENSG00000163993	2.41E-07	0.534414187	0.637	0.498	0.008836454	Mix	S100P
ENSG00000067082	2.60E-07	0.541332527	0.831	0.762	0.009526744	Mix	KLF6
ENSG00000198938	2.68E-07	-0.179159164	1	1	0.009807347	Stable	MT-CO3
ENSG00000147155	2.90E-07	-0.411647267	0.473	0.663	0.010597355	Stable	EBP
ENSG00000019582	2.91E-07	1.123061834	0.199	0.083	0.010649149	Mix	CD74
ENSG00000171310	3.13E-07	0.577030295	0.109	0.031	0.011466874	Mix	CHST11
ENSG00000150938	3.92E-07	0.298991351	0.448	0.253	0.014340949	Stable	CRIM1
ENSG00000182628	3.97E-07	-0.480576466	0.517	0.665	0.014525935	Stable	SKA2
ENSG00000156970	4.09E-07	-0.54390203	0.095	0.252	0.014982796	Others	BUB1B
ENSG00000198176	4.17E-07	-0.507368282	0.264	0.43	0.015264132	Others	TFDP1
ENSG00000181467	4.25E-07	0.625082172	0.582	0.421	0.015558271	Mix	RAP2B
ENSG00000105357	4.30E-07	0.332670057	0.438	0.251	0.015728835	Stable	MYH14
ENSG00000173812	4.31E-07	0.453744915	0.965	0.96	0.015790513	Stable	EIF1
ENSG00000075884	4.58E-07	0.457871445	0.085	0.02	0.016766079	Stable	ARHGAP15
ENSG00000184530	4.75E-07	0.215027598	0.075	0.015	0.017368321	Stable	C6orf58
ENSG00000124795	4.98E-07	-0.486165375	0.677	0.797	0.018213545	Stable	DEK
ENSG00000239440	5.12E-07	-1.019859939	0.194	0.351	0.018733577	Others	LINC02008
ENSG00000172554	5.14E-07	0.659933214	0.199	0.084	0.018821127	Mix	SNTG2
ENSG00000169689	5.26E-07	-0.434505915	0.711	0.873	0.019242067	Stable	CENPX
ENSG00000131711	5.32E-07	0.74686336	0.219	0.104	0.019457414	Mix	MAP1B
ENSG00000146263	5.33E-07	-0.681843039	0.234	0.393	0.019518033	Others	MMS22L
ENSG00000161835	5.42E-07	0.185843899	0.07	0.013	0.019840969	Stable	TAMALIN
ENSG00000127324	5.52E-07	0.434568039	0.478	0.306	0.020214586	Stable	TSPAN8
ENSG00000144749	5.56E-07	-0.552261226	0.726	0.798	0.020368093	Others	LRIG1
ENSG00000058085	5.74E-07	0.531135192	0.274	0.134	0.021002408	Mix	LAMC2
ENSG00000106565	5.87E-07	0.257568324	0.144	0.05	0.021482244	Stable	TMEM176B
ENSG00000138119	6.39E-07	0.36206507	0.363	0.189	0.023397115	Stable	MYOF
ENSG00000187741	6.46E-07	-0.764361392	0.333	0.465	0.023649579	Others	FANCA
ENSG00000184992	6.73E-07	-0.634056699	0.517	0.642	0.024646763	Others	BRI3BP
ENSG00000118816	7.09E-07	0.472457142	0.925	0.932	0.025939724	Stable	CCNI
ENSG00000069275	7.14E-07	-0.347282134	0.955	0.975	0.026135833	Stable	NUCKS1
ENSG00000132182	7.83E-07	-0.481405018	0.398	0.555	0.028668606	Stable	NUP210
ENSG00000100749	8.31E-07	-0.646649692	0.269	0.41	0.030432653	Others	VRK1
ENSG00000187860	8.46E-07	0.299477427	0.174	0.069	0.030959804	Stable	CCDC157
ENSG00000182902	8.55E-07	0.160496927	0.08	0.018	0.031302975	Stable	SLC25A18
ENSG00000055044	8.97E-07	-0.403377283	0.751	0.855	0.032821257	Stable	NOP58
ENSG00000101003	9.21E-07	-0.533012061	0.114	0.262	0.033710948	Others	GINS1
ENSG00000137812	9.30E-07	-0.92803795	0.189	0.339	0.03405678	Others	KNL1
ENSG00000168393	9.38E-07	-0.588245564	0.443	0.579	0.034326971	Others	DTYMK
ENSG00000128918	9.55E-07	0.496369188	0.159	0.061	0.034956349	Stable	ALDH1A2
ENSG00000138160	9.72E-07	-0.845285805	0.214	0.361	0.035568522	Others	KIF11
ENSG00000107518	1.08E-06	-0.696038252	0.284	0.462	0.03952597	Others	ATRNL1
ENSG00000117472	1.09E-06	0.200453597	0.473	0.29	0.039843851	Stable	TSPAN1
ENSG00000163655	1.10E-06	-0.518294127	0.587	0.712	0.040102449	Others	GMPS
ENSG00000075702	1.16E-06	-0.643113128	0.164	0.318	0.042348657	Others	WDR62
ENSG00000132329	1.21E-06	0.651269558	0.264	0.131	0.044149976	Mix	RAMP1
ENSG00000168785	1.21E-06	0.452229875	0.383	0.216	0.044171351	Stable	TSPAN5
ENSG00000134146	1.22E-06	-0.600049944	0.313	0.478	0.044782822	Others	DPH6
ENSG00000120278	1.26E-06	0.406344074	0.144	0.053	0.046107444	Stable	PLEKHG1
ENSG00000057935	1.29E-06	-0.48673231	0.871	0.926	0.047249492	Stable	MTA3
ENSG00000173838	1.32E-06	0.37775664	0.378	0.216	0.048482263	Stable	MARCHF10
ENSG00000071794	1.40E-06	-0.442765294	0.642	0.746	0.051348513	Stable	HLTF
ENSG00000072501	1.41E-06	-0.517057246	0.453	0.596	0.051515143	Stable	SMC1A
ENSG00000106546	1.43E-06	0.614309925	0.791	0.681	0.052471902	Stable	AHR
ENSG00000123349	1.54E-06	0.32170631	0.965	0.955	0.05642032	Stable	PFDN5
ENSG00000154127	1.61E-06	0.206832534	0.055	0.009	0.058787209	Stable	UBASH3B
ENSG00000253729	1.63E-06	-0.430978034	0.831	0.891	0.059638869	Stable	PRKDC
ENSG00000110848	1.65E-06	0.199892148	0.05	0.007	0.060229212	Stable	CD69
ENSG00000231312	1.67E-06	0.529233771	0.692	0.594	0.060986815	Stable	MAP4K3-DT
ENSG00000132475	1.67E-06	0.501491484	0.995	0.98	0.061162925	Stable	H3-3B
ENSG00000160182	1.68E-06	0.262134069	0.662	0.521	0.061445585	Stable	TFF1
ENSG00000101639	1.74E-06	-0.642584957	0.587	0.675	0.063662461	Stable	CEP192
ENSG00000184903	1.80E-06	-0.61805412	0.841	0.905	0.065763865	Stable	IMMP2L
ENSG00000148180	1.80E-06	0.398170193	0.547	0.375	0.065812788	Stable	GSN
ENSG00000132530	1.83E-06	0.280029158	0.184	0.076	0.067027099	Stable	XAF1
ENSG00000111859	1.88E-06	0.474090206	0.572	0.421	0.068718074	Stable	NEDD9
ENSG00000113719	1.89E-06	-0.301884268	0.886	0.945	0.069090992	Stable	ERGIC1
ENSG00000157483	1.92E-06	0.582660313	0.617	0.449	0.070438699	Stable	MYO1E
ENSG00000173868	1.94E-06	0.233129114	0.154	0.058	0.070872457	Stable	PHOSPHO1
ENSG00000229124	1.94E-06	0.143181875	0.06	0.011	0.071016372	Stable	VIM-AS1
ENSG00000162645	1.94E-06	0.36133357	0.229	0.108	0.071159879	Stable	GBP2
ENSG00000091129	1.97E-06	0.559032587	0.214	0.101	0.072059749	Stable	NRCAM
ENSG00000171345	2.05E-06	0.263577315	0.97	0.95	0.074928838	Stable	KRT19
ENSG00000248905	2.11E-06	0.324523756	0.328	0.177	0.077251538	Stable	FMN1
ENSG00000010810	2.16E-06	0.885541303	0.08	0.02	0.079083819	Stable	FYN
ENSG00000002834	2.50E-06	0.309511447	0.866	0.843	0.091537838	Stable	LASP1
ENSG00000083642	2.51E-06	-0.458643263	0.453	0.612	0.091871984	Stable	PDS5B
ENSG00000197043	2.52E-06	0.340644734	0.498	0.324	0.092401225	Stable	ANXA6
ENSG00000115241	2.53E-06	-0.399012609	0.886	0.933	0.09247038	Stable	PPM1G
ENSG00000179344	2.53E-06	0.389763134	0.08	0.02	0.092530213	Stable	HLA-DQB1
ENSG00000189377	2.53E-06	0.365853679	0.836	0.779	0.092710631	Stable	CXCL17
ENSG00000161395	2.64E-06	-0.339426183	0.92	0.96	0.096485708	Stable	PGAP3
ENSG00000078269	2.72E-06	-0.504023154	0.706	0.794	0.099539304	Stable	SYNJ2
ENSG00000157554	2.78E-06	-1.803643563	0.443	0.542	0.101919793	Stable	ERG
ENSG00000102265	2.85E-06	0.504267581	0.741	0.647	0.104350142	Stable	TIMP1
ENSG00000123219	2.93E-06	-0.711812307	0.234	0.376	0.107113481	Stable	CENPK
ENSG00000161638	2.98E-06	0.341152392	0.249	0.126	0.109147543	Stable	ITGA5
ENSG00000135046	3.04E-06	0.344516401	0.1	0.03	0.111183169	Stable	ANXA1
ENSG00000134759	3.15E-06	0.842282136	0.846	0.777	0.115462381	Stable	ELP2
ENSG00000111110	3.19E-06	-0.407492811	0.448	0.618	0.116765973	Stable	PPM1H
ENSG00000122566	3.21E-06	-0.275635121	0.965	0.988	0.117402217	Stable	HNRNPA2B1
ENSG00000106268	3.28E-06	-0.55132487	0.363	0.511	0.119912966	Stable	NUDT1
ENSG00000108298	3.28E-06	0.207098611	0.99	0.991	0.119954471	Stable	RPL19
ENSG00000087586	3.39E-06	-0.687229073	0.269	0.426	0.124255716	Stable	AURKA
ENSG00000130208	3.47E-06	0.491027495	0.109	0.035	0.12715406	Stable	APOC1
ENSG00000176890	3.54E-06	-0.612631149	0.274	0.422	0.129423629	Stable	TYMS
ENSG00000144655	3.55E-06	0.446143079	0.428	0.269	0.129870096	Stable	CSRNP1
ENSG00000139734	3.57E-06	-1.147256358	0.264	0.394	0.130490748	Stable	DIAPH3
ENSG00000261008	3.64E-06	-0.882209775	0.219	0.369	0.133224106	Stable	LINC01572
ENSG00000182463	3.67E-06	0.674575925	0.264	0.137	0.134295976	Stable	TSHZ2
ENSG00000184661	3.68E-06	-0.801944532	0.139	0.278	0.134748917	Stable	CDCA2
ENSG00000168078	3.70E-06	-0.498122599	0.209	0.366	0.135531394	Stable	PBK
ENSG00000187608	3.83E-06	0.816998426	0.801	0.822	0.140162773	Stable	ISG15
ENSG00000178538	3.88E-06	-0.529451782	0.463	0.604	0.142191981	Stable	CA8
ENSG00000196136	3.91E-06	0.169031519	0.338	0.181	0.143054164	Stable	SERPINA3
ENSG00000108840	3.99E-06	0.47255163	0.736	0.617	0.14591438	Stable	HDAC5
ENSG00000197956	4.08E-06	0.914893588	0.692	0.566	0.149182712	Stable	S100A6
ENSG00000169429	4.08E-06	0.413300318	0.294	0.154	0.149427672	Stable	CXCL8
ENSG00000136068	4.10E-06	0.447649787	0.791	0.696	0.149926628	Stable	FLNB
ENSG00000119508	4.12E-06	0.258035996	0.219	0.102	0.150750695	Stable	NR4A3
ENSG00000171241	4.19E-06	-0.414962907	0.139	0.291	0.153290285	Stable	SHCBP1
ENSG00000119403	4.20E-06	-0.483055555	0.264	0.418	0.153873	Stable	PHF19
ENSG00000125730	4.49E-06	0.195736151	0.055	0.01	0.164198962	Stable	C3
ENSG00000119048	4.57E-06	0.317059282	0.905	0.892	0.167393139	Stable	UBE2B
ENSG00000104419	4.65E-06	1.593738595	0.348	0.21	0.170106001	Stable	NDRG1
ENSG00000157303	4.78E-06	0.384378879	0.393	0.232	0.175117688	Stable	SUSD3
ENSG00000197299	4.82E-06	-0.597765864	0.104	0.241	0.176560547	Stable	BLM
ENSG00000175305	4.89E-06	-0.595614191	0.144	0.281	0.17886606	Stable	CCNE2
ENSG00000159840	4.93E-06	0.538170751	0.572	0.422	0.180594386	Stable	ZYX
ENSG00000125347	4.97E-06	0.476632185	0.443	0.275	0.18202844	Stable	IRF1
ENSG00000134954	5.02E-06	0.139570773	0.05	0.008	0.183844145	Stable	ETS1
ENSG00000133302	5.05E-06	-0.56945458	0.308	0.445	0.184656689	Stable	SLF1
ENSG00000123473	5.16E-06	-0.600749777	0.219	0.361	0.188693741	Stable	STIL
ENSG00000147642	5.27E-06	0.355148263	0.343	0.195	0.192743052	Stable	SYBU
ENSG00000182718	5.34E-06	0.309408936	0.965	0.951	0.195525219	Stable	ANXA2
ENSG00000181722	5.53E-06	0.429043398	0.801	0.641	0.202367253	Stable	ZBTB20
ENSG00000135373	5.86E-06	-0.427108446	0.766	0.852	0.214455732	Stable	EHF
ENSG00000265369	6.11E-06	0.220724026	0.169	0.071	0.223452044	Stable	PCAT18
ENSG00000163808	6.15E-06	-0.642950079	0.129	0.263	0.22498981	Stable	KIF15
ENSG00000189057	6.18E-06	-0.469740156	0.095	0.235	0.226213134	Stable	FAM111B
ENSG00000198901	6.32E-06	-0.660453901	0.279	0.408	0.231314644	Stable	PRC1
ENSG00000286163	6.42E-06	0.315266404	0.189	0.085	0.234860566	Stable
ENSG00000148488	6.79E-06	0.794338188	0.443	0.292	0.248459362	Stable	ST8SIA6
ENSG00000189143	6.90E-06	0.505894039	0.92	0.928	0.252479043	Stable	CLDN4
ENSG00000163191	7.18E-06	0.325545207	0.965	0.975	0.262848075	Stable	S100A11
ENSG00000086548	7.26E-06	0.209259819	0.433	0.261	0.265672191	Stable	CEACAM6
ENSG00000101608	7.91E-06	0.36240713	0.896	0.918	0.289688182	Stable	MYL12A
ENSG00000267374	7.96E-06	-1.621789143	0.299	0.414	0.291330833	Stable	MIR924HG
ENSG00000008277	8.03E-06	-0.587804052	0.179	0.325	0.294000122	Stable	ADAM22
ENSG00000012048	8.09E-06	-0.686183783	0.159	0.292	0.29597194	Stable	BRCA1
ENSG00000163435	8.10E-06	0.444504481	0.93	0.911	0.296383142	Stable	ELF3
ENSG00000162062	8.13E-06	-0.415589099	0.08	0.208	0.297410159	Stable	TEDC2
ENSG00000102760	8.32E-06	0.270263046	0.08	0.021	0.304453288	Stable	RGCC
ENSG00000180530	8.64E-06	0.638835126	0.751	0.653	0.316322496	Stable	NRIP1
ENSG00000006634	8.72E-06	-0.588767381	0.453	0.586	0.319174662	Stable	DBF4
ENSG00000124496	8.78E-06	-0.52961842	0.338	0.487	0.321509595	Stable	TRERF1
ENSG00000162063	8.79E-06	-0.487226962	0.244	0.388	0.321851675	Stable	CCNF
ENSG00000114541	9.11E-06	0.545147996	0.408	0.261	0.333562878	Stable	FRMD4B
ENSG00000005961	9.31E-06	-0.805947185	0.219	0.348	0.340649763	Stable	ITGA2B
ENSG00000181458	9.48E-06	0.359357754	0.194	0.09	0.347101403	Stable	TMEM45A
ENSG00000175779	9.50E-06	0.616136349	0.448	0.307	0.347570273	Stable	LINC02694
ENSG00000126709	9.51E-06	0.439290973	0.373	0.224	0.347914045	Stable	IFI6
ENSG00000135090	9.53E-06	0.351073131	0.632	0.484	0.34877946	Stable	TAOK3
ENSG00000214803	9.58E-06	0.332505774	0.09	0.027	0.350820494	Stable
ENSG00000185950	9.60E-06	0.268369954	0.353	0.201	0.351235183	Stable	IRS2
ENSG00000067066	9.72E-06	0.390648567	0.542	0.385	0.355718032	Stable	SP100
ENSG00000146918	9.76E-06	-0.592017395	0.214	0.35	0.357403026	Stable	NCAPG2
ENSG00000226465	9.81E-06	0.207782802	0.124	0.046	0.358880156	Stable
ENSG00000111206	1.01E-05	-0.560711696	0.209	0.342	0.36931695	Stable	FOXM1
ENSG00000143384	1.01E-05	0.341419762	0.935	0.911	0.370002125	Stable	MCL1
ENSG00000161981	1.02E-05	-0.401668687	0.512	0.674	0.373282295	Stable	SNRNP25
ENSG00000099797	1.03E-05	-0.355611897	0.677	0.807	0.375694156	Stable	TECR
ENSG00000080839	1.05E-05	-0.60612697	0.204	0.338	0.384002218	Stable	RBL1
ENSG00000092841	1.05E-05	0.275952345	0.98	0.972	0.38580112	Stable	MYL6
ENSG00000013573	1.06E-05	-0.560646311	0.194	0.323	0.387483471	Stable	DDX11
ENSG00000091428	1.06E-05	0.44693248	0.169	0.075	0.387823588	Stable	RAPGEF4
ENSG00000135698	1.10E-05	-0.367678801	0.567	0.714	0.400801009	Stable	MPHOSPH6
ENSG00000155926	1.11E-05	0.152389124	0.055	0.011	0.405043849	Stable	SLA
ENSG00000090889	1.18E-05	-0.549672866	0.199	0.339	0.43243795	Stable	KIF4A
ENSG00000034510	1.18E-05	0.362926249	0.995	0.985	0.433592071	Stable	TMSB10
ENSG00000183742	1.22E-05	0.558161617	0.592	0.444	0.44574703	Stable	MACC1
ENSG00000143179	1.23E-05	-0.417116071	0.463	0.584	0.44939841	Stable	UCK2
ENSG00000198879	1.24E-05	0.354335086	0.517	0.352	0.455059538	Stable	SFMBT2
ENSG00000164292	1.24E-05	0.623480432	0.418	0.281	0.455555401	Stable	RHOBTB3
ENSG00000168906	1.25E-05	-0.337848343	0.552	0.678	0.458009821	Stable	MAT2A
ENSG00000108375	1.28E-05	-0.457718989	0.493	0.642	0.467626492	Stable	RNF43
ENSG00000186652	1.29E-05	0.121861798	0.085	0.024	0.471775932	Stable	PRG2
ENSG00000118680	1.37E-05	0.275222991	0.95	0.946	0.501162025	Stable	MYL12B
ENSG00000235166	1.43E-05	0.178212082	0.095	0.03	0.524932166	Stable	LINC01440
ENSG00000153187	1.46E-05	-0.291932078	0.96	0.978	0.534798049	Stable	HNRNPU
ENSG00000160783	1.47E-05	-0.377250064	0.562	0.676	0.536273923	Stable	PMF1
ENSG00000183386	1.52E-05	0.199290963	0.075	0.02	0.554990354	Stable	FHL3
ENSG00000184445	1.54E-05	-0.570680221	0.224	0.369	0.563678169	Stable	KNTC1
ENSG00000140873	1.55E-05	-0.944331151	0.159	0.294	0.567160514	Stable	ADAMTS18
ENSG00000185104	1.57E-05	-0.407505528	0.796	0.877	0.573641326	Stable	FAF1
ENSG00000094916	1.57E-05	-0.439082776	0.647	0.769	0.576060217	Stable	CBX5
ENSG00000115705	1.58E-05	0.357143681	0.184	0.087	0.579045974	Stable	TPO
ENSG00000157557	1.62E-05	0.523337657	0.831	0.792	0.593438534	Stable	ETS2
ENSG00000049618	1.65E-05	-0.419736331	0.697	0.815	0.604925973	Stable	ARID1B
ENSG00000186026	1.68E-05	0.172896855	0.08	0.022	0.616344401	Stable	ZNF284
ENSG00000231482	1.73E-05	0.424759971	0.498	0.361	0.633802112	Stable
ENSG00000138772	1.76E-05	0.170964268	0.134	0.052	0.644585264	Stable	ANXA3
ENSG00000176208	1.79E-05	-0.609916471	0.219	0.345	0.65382954	Stable	ATAD5
ENSG00000108506	1.82E-05	-0.27955116	0.711	0.846	0.6659313	Stable	INTS2
ENSG00000095383	1.84E-05	-0.293015059	0.06	0.179	0.673100462	Stable	TBC1D2
ENSG00000100941	1.84E-05	-0.227881333	0.866	0.936	0.67332055	Stable	PNN
ENSG00000234745	1.86E-05	0.637105373	0.542	0.411	0.679211848	Stable	HLA-B
ENSG00000100292	1.88E-05	0.453988524	0.134	0.055	0.686610117	Stable	HMOX1
ENSG00000085063	1.88E-05	0.283341649	0.851	0.816	0.686752029	Stable	CD59
ENSG00000169908	1.89E-05	0.528282273	0.716	0.624	0.691100163	Stable	TM4SF1
ENSG00000204525	1.89E-05	0.324466231	0.91	0.917	0.692158421	Stable	HLA-C
ENSG00000265000	1.90E-05	0.3593657	0.224	0.114	0.69714748	Stable	MARCHF10-DT
ENSG00000174371	1.95E-05	-0.619359004	0.114	0.238	0.713190805	Stable	EXO1
ENSG00000122735	1.96E-05	0.5604301	0.109	0.039	0.718741388	Stable	DNAI1
ENSG00000080986	2.02E-05	-0.406402382	0.104	0.229	0.739841283	Stable	NDC80
ENSG00000105640	2.03E-05	0.243688916	0.975	0.987	0.741458518	Stable	RPL18A
ENSG00000151892	2.05E-05	0.360132056	0.219	0.108	0.749872788	Stable	GFRA1
ENSG00000106459	2.09E-05	-0.416925273	0.483	0.614	0.766248594	Stable	NRF1
ENSG00000112419	2.15E-05	-0.360000689	0.796	0.877	0.786828262	Stable	PHACTR2
ENSG00000013810	2.20E-05	-0.768689989	0.269	0.385	0.803499654	Stable	TACC3
ENSG00000122966	2.21E-05	-0.792728655	0.204	0.328	0.810014829	Stable	CIT
ENSG00000163110	2.25E-05	0.505843535	0.761	0.672	0.823425898	Stable	PDLIM5
ENSG00000189334	2.27E-05	0.336445087	0.856	0.785	0.830647062	Stable	S100A14
ENSG00000143947	2.30E-05	0.247786964	1	0.995	0.842646051	Stable	RPS27A
ENSG00000106780	2.30E-05	-0.433144327	0.856	0.923	0.843419858	Stable	MEGF9
ENSG00000088325	2.32E-05	-0.793174161	0.274	0.4	0.84842862	Stable	TPX2
ENSG00000068079	2.34E-05	0.209695037	0.204	0.098	0.854682304	Stable	IFI35
ENSG00000128973	2.35E-05	-0.457778772	0.328	0.458	0.861652388	Stable	CLN6
ENSG00000276043	2.36E-05	-0.573713714	0.234	0.374	0.86502134	Stable	UHRF1
ENSG00000236107	2.37E-05	-0.403058614	0.104	0.228	0.86603378	Stable	SCN1A-AS1
ENSG00000142945	2.38E-05	-0.53278816	0.139	0.272	0.869325123	Stable	KIF2C
ENSG00000126091	2.39E-05	-0.397638839	0.259	0.405	0.876540432	Stable	ST3GAL3
ENSG00000160007	2.40E-05	-0.316491135	0.562	0.716	0.878243379	Stable	ARHGAP35
ENSG00000138092	2.42E-05	-0.473844302	0.179	0.307	0.884498912	Stable	CENPO
ENSG00000147403	2.43E-05	0.298750243	0.99	0.992	0.887864585	Stable	RPL10
ENSG00000106541	2.44E-05	0.567547519	0.866	0.852	0.89351929	Stable	AGR2
ENSG00000131171	2.45E-05	-0.338955775	0.876	0.926	0.896020189	Stable	SH3BGRL
ENSG00000134824	2.48E-05	-0.527067069	0.453	0.607	0.907914373	Stable	FADS2
ENSG00000144283	2.49E-05	-0.316572756	0.866	0.919	0.912910872	Stable	PKP4
ENSG00000283703	2.50E-05	0.329057682	0.214	0.108	0.916367379	Stable	VSIG10L2
ENSG00000064115	2.51E-05	-0.692637279	0.677	0.742	0.917646912	Stable	TM7SF3
ENSG00000135540	2.61E-05	-0.486974503	0.781	0.821	0.956626702	Stable	NHSL1
ENSG00000183648	2.77E-05	-0.372388333	0.527	0.684	1	Stable	NDUFB1
ENSG00000138835	2.84E-05	-0.600901768	0.294	0.423	1	Stable	RGS3
ENSG00000188486	2.88E-05	-0.547234279	0.244	0.373	1	Stable	H2AX
ENSG00000205542	2.89E-05	0.360945953	0.975	0.977	1	Stable	TMSB4X
ENSG00000158869	2.89E-05	0.396155031	0.07	0.019	1	Stable	FCER1G
ENSG00000162909	2.91E-05	0.285972515	0.493	0.326	1	Stable	CAPN2
ENSG00000127564	2.95E-05	-0.593892669	0.149	0.269	1	Stable	PKMYT1
ENSG00000167996	2.97E-05	0.287497909	0.985	0.996	1	Stable	FTH1
ENSG00000171488	3.05E-05	0.316578486	0.144	0.063	1	Stable	LRRC8C
ENSG00000108176	3.07E-05	0.304759559	0.542	0.374	1	Stable	DNAJC12
ENSG00000140564	3.08E-05	0.230204914	0.154	0.066	1	Stable	FURIN
ENSG00000144802	3.09E-05	-0.396276275	0.766	0.83	1	Stable	NFKBIZ
ENSG00000059804	3.16E-05	0.331326164	0.07	0.019	1	Stable	SLC2A3
ENSG00000133026	3.24E-05	-0.45182861	0.657	0.75	1	Stable	MYH10
ENSG00000110090	3.26E-05	-0.326731784	0.632	0.769	1	Stable	CPT1A
ENSG00000131351	3.28E-05	-0.393683944	0.129	0.251	1	Stable	HAUS8
ENSG00000204054	3.31E-05	0.457974114	0.522	0.386	1	Stable	LINC00963
ENSG00000221823	3.36E-05	-0.359332079	0.706	0.824	1	Stable	PPP3R1
ENSG00000106399	3.40E-05	-0.334958167	0.507	0.665	1	Stable	RPA3
ENSG00000185532	3.41E-05	0.894203213	0.448	0.309	1	Stable	PRKG1
ENSG00000095209	3.51E-05	-0.428172459	0.189	0.316	1	Stable	TMEM38B
ENSG00000129810	3.69E-05	-0.36810667	0.134	0.267	1	Stable	SGO1
ENSG00000161813	3.69E-05	-0.402552568	0.627	0.732	1	Stable	LARP4
ENSG00000121440	3.72E-05	1.081890456	0.274	0.153	1	Stable	PDZRN3
ENSG00000196584	3.81E-05	-0.427575859	0.104	0.227	1	Stable	XRCC2
ENSG00000143507	3.83E-05	0.398486046	0.647	0.52	1	Stable	DUSP10
ENSG00000130768	3.88E-05	0.351306078	0.338	0.203	1	Stable	SMPDL3B
ENSG00000132383	4.07E-05	-0.424181733	0.373	0.505	1	Stable	RPA1
ENSG00000138796	4.19E-05	-0.365985223	0.358	0.496	1	Stable	HADH
ENSG00000188312	4.22E-05	-1.15413948	0.368	0.463	1	Stable	CENPP
ENSG00000163950	4.34E-05	-0.482918754	0.547	0.657	1	Stable	SLBP
ENSG00000131981	4.41E-05	0.213007786	0.766	0.677	1	Stable	LGALS3
ENSG00000198034	4.46E-05	0.270138862	0.99	0.999	1	Stable	RPS4X
ENSG00000117632	4.54E-05	-0.275705605	0.617	0.748	1	Stable	STMN1
ENSG00000145833	4.59E-05	-0.248946961	0.806	0.874	1	Stable	DDX46
ENSG00000093217	4.60E-05	-0.410199892	0.323	0.46	1	Stable	XYLB
ENSG00000135525	4.60E-05	0.262086626	0.97	0.959	1	Stable	MAP7
ENSG00000013364	4.65E-05	0.3965416	0.542	0.396	1	Stable	MVP
ENSG00000140534	4.67E-05	-0.426729836	0.085	0.199	1	Stable	TICRR
ENSG00000117020	4.67E-05	0.285515464	0.1	0.035	1	Stable	AKT3
ENSG00000134827	4.70E-05	0.358312898	0.124	0.05	1	Stable	TCN1
ENSG00000109805	4.71E-05	-0.54796588	0.139	0.263	1	Stable	NCAPG
ENSG00000198700	4.75E-05	-0.41081533	0.622	0.733	1	Stable	IPO9
ENSG00000156508	4.96E-05	0.289500569	1	0.997	1	Stable	EEF1A1
ENSG00000148110	5.08E-05	-0.358130199	0.473	0.616	1	Stable	MFSD14B
ENSG00000203778	5.09E-05	0.229220464	0.065	0.017	1	Stable	FAM229B
ENSG00000035499	5.17E-05	-0.467918943	0.174	0.293	1	Stable	DEPDC1B
ENSG00000119969	5.18E-05	-0.596749085	0.393	0.504	1	Stable	HELLS
ENSG00000106003	5.30E-05	-0.422240273	0.468	0.582	1	Stable	LFNG
ENSG00000171992	5.40E-05	0.112269478	0.085	0.027	1	Stable	SYNPO
ENSG00000143545	5.43E-05	0.339541105	0.856	0.853	1	Stable	RAB13
ENSG00000125885	5.48E-05	-0.391038421	0.204	0.329	1	Stable	MCM8
ENSG00000153044	5.49E-05	-0.319960178	0.199	0.324	1	Stable	CENPH
ENSG00000147164	5.50E-05	0.23923338	0.318	0.191	1	Stable	SNX12
ENSG00000110958	5.61E-05	-0.150506424	0.97	0.979	1	Stable	PTGES3
ENSG00000141905	5.61E-05	-0.285811012	0.677	0.798	1	Stable	NFIC
ENSG00000181804	5.68E-05	0.106203177	0.055	0.013	1	Stable	SLC9A9
ENSG00000100612	5.70E-05	0.454463276	0.682	0.567	1	Stable	DHRS7
ENSG00000187514	5.74E-05	-0.290910047	1	0.996	1	Stable	PTMA
ENSG00000162849	5.78E-05	0.461537196	0.328	0.2	1	Stable	KIF26B
ENSG00000081803	5.91E-05	-0.311424408	0.846	0.914	1	Stable	CADPS2
ENSG00000151612	6.21E-05	-0.416067675	0.498	0.622	1	Stable	ZNF827
ENSG00000166710	6.28E-05	0.432749254	0.955	0.962	1	Stable	B2M
ENSG00000148926	6.35E-05	0.257605593	0.08	0.025	1	Stable	ADM
ENSG00000140396	6.42E-05	-0.221322027	0.831	0.898	1	Stable	NCOA2
ENSG00000198830	6.53E-05	-0.304299302	0.821	0.915	1	Stable	HMGN2
ENSG00000204642	6.54E-05	0.182725926	0.194	0.096	1	Stable	HLA-F
ENSG00000136824	6.55E-05	-0.428994466	0.294	0.422	1	Stable	SMC2
ENSG00000249306	6.61E-05	0.246652839	0.119	0.048	1	Stable	LINC01411
ENSG00000261371	6.71E-05	0.225469199	0.05	0.011	1	Stable	PECAM1
ENSG00000174938	6.77E-05	0.379668856	0.607	0.475	1	Stable	SEZ6L2
ENSG00000117724	6.81E-05	-1.060336454	0.363	0.469	1	Stable	CENPF
ENSG00000153283	6.94E-05	0.220838124	0.05	0.011	1	Stable	CD96
ENSG00000051341	7.03E-05	-0.807920044	0.214	0.324	1	Stable	POLQ
ENSG00000184831	7.04E-05	-0.381248317	0.313	0.443	1	Stable	APOO
ENSG00000115902	7.11E-05	-0.363646138	0.716	0.831	1	Stable	SLC1A4
ENSG00000117394	7.18E-05	0.556973668	0.353	0.225	1	Stable	SLC2A1
ENSG00000092853	7.38E-05	-0.618085514	0.269	0.397	1	Stable	CLSPN
ENSG00000283538	7.53E-05	0.433079138	0.269	0.157	1	Stable
ENSG00000007237	7.54E-05	0.15908291	0.06	0.015	1	Stable	GAS7
ENSG00000163131	7.61E-05	0.17385937	0.114	0.046	1	Stable	CTSS
ENSG00000082074	7.90E-05	0.210759963	0.065	0.018	1	Stable	FYB1
ENSG00000165304	8.05E-05	-0.711013721	0.239	0.353	1	Stable	MELK
ENSG00000134138	8.18E-05	-0.382590692	0.259	0.4	1	Stable	MEIS2
ENSG00000135913	8.49E-05	-0.422958056	0.488	0.6	1	Stable	USP37
ENSG00000138182	8.53E-05	-0.548042826	0.284	0.408	1	Stable	KIF20B
ENSG00000060138	8.78E-05	0.302452087	0.771	0.683	1	Stable	YBX3
ENSG00000111666	8.86E-05	-0.492579786	0.388	0.493	1	Stable	CHPT1
ENSG00000120063	9.11E-05	0.33439149	0.871	0.776	1	Stable	GNA13
ENSG00000117461	9.31E-05	-0.484440641	0.657	0.79	1	Stable	PIK3R3
ENSG00000116062	9.44E-05	-0.490275716	0.463	0.57	1	Stable	MSH6
ENSG00000163565	9.64E-05	0.164375149	0.075	0.023	1	Stable	IFI16
ENSG00000170606	9.67E-05	-0.414510678	0.786	0.869	1	Stable	HSPA4
ENSG00000168918	9.76E-05	0.177666296	0.055	0.013	1	Stable	INPP5D
ENSG00000096696	9.89E-05	0.34282309	0.955	0.924	1	Stable	DSP
ENSG00000101596	9.92E-05	-0.262410062	0.736	0.846	1	Stable	SMCHD1
ENSG00000243649	0.000100006	0.427783113	0.274	0.151	1	Stable	CFB
ENSG00000116096	0.00010027	-0.331869897	0.483	0.618	1	Stable	SPR
ENSG00000173467	0.000100821	0.281021721	0.363	0.223	1	Stable	AGR3
ENSG00000003989	0.000105488	0.351903145	0.403	0.267	1	Stable	SLC7A2
ENSG00000198727	0.000107269	-0.156470037	1	1	1	Stable	MT-CYB
ENSG00000113649	0.000107708	-0.257963662	0.672	0.768	1	Stable	TCERG1
ENSG00000139597	0.000107712	0.234737599	0.159	0.076	1	Stable	N4BP2L1
ENSG00000156787	0.000108554	-0.349358602	0.124	0.243	1	Stable	TBC1D31
ENSG00000111880	0.00010915	-0.355808113	0.657	0.751	1	Stable	RNGTT
ENSG00000169862	0.000109155	-0.368676654	0.751	0.851	1	Stable	CTNND2
ENSG00000198732	0.000111644	0.12852576	0.055	0.013	1	Stable	SMOC1
ENSG00000131149	0.000113409	-0.167510089	0.781	0.903	1	Stable	GSE1
ENSG00000012822	0.000113855	0.364844574	0.313	0.199	1	Stable	CALCOCO1
ENSG00000164749	0.000114413	0.332664853	0.194	0.1	1	Stable	HNF4G
ENSG00000283674	0.00011559	-0.361894817	0.368	0.488	1	Stable
ENSG00000158402	0.000116127	-0.615092157	0.184	0.305	1	Stable	CDC25C
ENSG00000068489	0.000116196	-0.625691344	0.209	0.327	1	Stable	PRR11
ENSG00000286540	0.000116346	0.413729656	0.124	0.054	1	Stable
ENSG00000116574	0.000116892	0.527983003	0.771	0.736	1	Stable	RHOU
ENSG00000108395	0.000118245	-0.296905581	0.881	0.936	1	Stable	TRIM37
ENSG00000167088	0.000118557	-0.259173638	0.746	0.861	1	Stable	SNRPD1
ENSG00000241839	0.000118933	0.13694855	0.08	0.026	1	Stable	PLEKHO2
ENSG00000106404	0.000119306	0.224772297	0.284	0.165	1	Stable	CLDN15
ENSG00000135547	0.000119484	0.273178479	0.129	0.055	1	Stable	HEY2
ENSG00000276085	0.000119485	0.339220193	0.129	0.057	1	Stable	CCL3L1
ENSG00000272398	0.000119878	0.222827551	0.622	0.453	1	Stable	CD24
ENSG00000079385	0.000122011	0.329620634	0.164	0.081	1	Stable	CEACAM1
ENSG00000175793	0.000123881	-0.446245702	0.373	0.522	1	Stable	SFN
ENSG00000008517	0.000124591	0.273163757	0.06	0.016	1	Stable	IL32
ENSG00000075568	0.000124963	-0.30175811	0.682	0.791	1	Stable	TMEM131
ENSG00000155749	0.000124986	0.189621753	0.06	0.016	1	Stable	FLACC1
ENSG00000166833	0.000125154	0.574424071	0.269	0.157	1	Stable	NAV2
ENSG00000151623	0.000125494	-0.446130497	0.294	0.42	1	Stable	NR3C2
ENSG00000160213	0.000125692	0.213942947	0.945	0.944	1	Stable	CSTB
ENSG00000104881	0.000125939	0.389409867	0.637	0.535	1	Stable	PPP1R13L
ENSG00000111816	0.000126192	0.441087344	0.468	0.338	1	Stable	FRK
ENSG00000156966	0.000127718	0.214538114	0.104	0.04	1	Stable	B3GNT7
ENSG00000198826	0.00012945	-0.506486023	0.159	0.274	1	Stable	ARHGAP11A
ENSG00000111912	0.000129962	0.591548823	0.677	0.607	1	Stable	NCOA7
ENSG00000146555	0.000131714	-0.554154669	0.393	0.508	1	Stable	SDK1
ENSG00000117713	0.000134227	-0.335778007	0.776	0.835	1	Stable	ARID1A
ENSG00000146072	0.000134994	0.540763052	0.502	0.377	1	Stable	TNFRSF21
ENSG00000101222	0.000139118	0.269006342	0.07	0.021	1	Stable	SPEF1
ENSG00000105486	0.000139922	-0.567888517	0.313	0.418	1	Stable	LIG1
ENSG00000214021	0.000145494	0.35876951	0.458	0.329	1	Stable	TTLL3
ENSG00000136715	0.00014716	-0.407885615	0.308	0.429	1	Stable	SAP130
ENSG00000141579	0.000148406	0.11491015	0.159	0.073	1	Stable	ZNF750
ENSG00000163898	0.000150158	0.426048185	0.398	0.279	1	Stable	LIPH
ENSG00000104738	0.000150751	-0.444604423	0.413	0.526	1	Stable	MCM4
ENSG00000259349	0.000151725	-0.309820018	0.821	0.849	1	Stable	APPBP2-DT
ENSG00000134508	0.000152761	-0.476420844	0.413	0.53	1	Stable	CABLES1
ENSG00000146963	0.000153173	-0.280621682	0.851	0.908	1	Stable	LUC7L2
ENSG00000123416	0.000155738	-0.356992055	0.876	0.929	1	Stable	TUBA1B
ENSG00000084207	0.000155766	-0.218432602	0.07	0.021	1	Stable	GSTP1
ENSG00000132646	0.000157832	-0.451743906	0.358	0.479	1	Stable	PCNA
ENSG00000139618	0.000159354	-0.498208112	0.134	0.242	1	Stable	BRCA2
ENSG00000131771	0.0001603	0.252523848	0.607	0.474	1	Stable	PPP1R1B
ENSG00000122483	0.000165587	-0.388438658	0.119	0.235	1	Stable	CCDC18
ENSG00000087086	0.000166824	0.564539318	0.94	0.971	1	Stable	FTL
ENSG00000139055	0.000167239	0.205524828	0.134	0.06	1	Stable	ERP27
ENSG00000148700	0.000168793	-0.405647487	0.517	0.617	1	Stable	ADD3
ENSG00000123975	0.000170562	-0.448709832	0.597	0.694	1	Stable	CKS2
ENSG00000198899	0.00017288	-0.136576039	1	1	1	Stable	MT-ATP6
ENSG00000164924	0.000172926	0.252330633	0.94	0.952	1	Stable	YWHAZ
ENSG00000004799	0.000173786	0.285451367	0.398	0.268	1	Stable	PDK4
ENSG00000228288	0.000174881	0.220639165	0.149	0.071	1	Stable	PCAT6
ENSG00000109674	0.000176471	-0.368978742	0.06	0.157	1	Stable	NEIL3
ENSG00000027001	0.000177453	-0.478178009	0.647	0.75	1	Stable	MIPEP
ENSG00000137807	0.000178213	-0.623853435	0.224	0.336	1	Stable	KIF23
ENSG00000109475	0.0001822	0.266059006	0.98	0.988	1	Stable	RPL34
ENSG00000145191	0.000182433	-0.240101182	0.398	0.53	1	Stable	EIF2B5
ENSG00000171428	0.000182813	0.490328065	0.328	0.202	1	Stable	NAT1
ENSG00000004766	0.000183275	-0.328584318	0.313	0.427	1	Stable	VPS50
ENSG00000101773	0.000183343	-0.3975346	0.279	0.399	1	Stable	RBBP8
ENSG00000136770	0.000186105	-0.366316211	0.975	0.989	1	Stable	DNAJC1
ENSG00000198888	0.000186108	-0.161634977	1	1	1	Stable	MT-ND1
ENSG00000158089	0.000187833	-0.483624221	0.239	0.348	1	Stable	GALNT14
ENSG00000138376	0.000191902	-0.537474503	0.562	0.637	1	Stable	BARD1
ENSG00000125166	0.000192859	-0.371722439	0.443	0.549	1	Stable	GOT2
ENSG00000138346	0.000193115	-0.459720852	0.244	0.362	1	Stable	DNA2
ENSG00000236699	0.000193254	0.414038485	0.328	0.205	1	Stable	ARHGEF38
ENSG00000054654	0.000194455	-0.445727197	0.856	0.897	1	Stable	SYNE2
ENSG00000178966	0.000195949	-0.396548311	0.199	0.31	1	Stable	RMI1
ENSG00000121152	0.000198203	-0.52809397	0.144	0.249	1	Stable	NCAPH
ENSG00000146242	0.000200366	0.389435519	0.637	0.531	1	Stable	TPBG
ENSG00000196230	0.000200951	-0.352355805	0.821	0.888	1	Stable	TUBB
ENSG00000010404	0.000202936	0.318740391	0.667	0.551	1	Stable	IDS
ENSG00000114030	0.000204128	-0.257823927	0.632	0.734	1	Stable	KPNA1
ENSG00000156222	0.000204442	0.141150087	0.055	0.014	1	Stable	SLC28A1
ENSG00000160298	0.000204579	-0.38498835	0.159	0.272	1	Stable	C21orf58
ENSG00000123485	0.000204796	-0.401943207	0.08	0.179	1	Stable	HJURP
ENSG00000183921	0.000205037	0.172841207	0.06	0.017	1	Stable	SDR42E2
ENSG00000228253	0.000205416	-0.256597806	0.93	0.98	1	Stable	MT-ATP8
ENSG00000152454	0.000207729	0.107349827	0.09	0.032	1	Stable	ZNF256
ENSG00000187522	0.000209694	-0.35067693	0.318	0.445	1	Stable	HSPA14
ENSG00000181192	0.000210581	-0.365552856	0.512	0.593	1	Stable	DHTKD1
ENSG00000163535	0.000211781	-0.480849183	0.254	0.373	1	Stable	SGO2
ENSG00000010818	0.000215015	0.588984519	0.821	0.763	1	Stable	HIVEP2
ENSG00000108443	0.000219245	-0.240942221	0.945	0.987	1	Stable	RPS6KB1
ENSG00000060749	0.00021927	-0.354338119	0.856	0.919	1	Stable	QSER1
ENSG00000138780	0.000222666	-0.446130199	0.284	0.391	1	Stable	GSTCD
ENSG00000183049	0.000224294	0.378352148	0.328	0.215	1	Stable	CAMK1D
ENSG00000075275	0.00022447	0.270751369	0.373	0.241	1	Stable	CELSR1
ENSG00000162949	0.000226067	0.428343279	0.836	0.794	1	Stable	CAPN13
ENSG00000182179	0.000227558	0.187193264	0.164	0.081	1	Stable	UBA7
ENSG00000105220	0.000228739	0.607611483	0.776	0.724	1	Stable	GPI
ENSG00000092140	0.000230031	-0.375545097	0.458	0.552	1	Stable	G2E3
ENSG00000163714	0.000230175	-0.212231007	0.796	0.848	1	Stable	U2SURP
ENSG00000179388	0.000230791	0.409263843	0.348	0.233	1	Stable	EGR3
ENSG00000119392	0.00023198	-0.368003908	0.388	0.498	1	Stable	GLE1
ENSG00000165949	0.00023301	-0.130517128	0.343	0.21	1	Stable	IFI27
ENSG00000155761	0.000233176	1.079893232	0.701	0.62	1	Stable	SPAG17
ENSG00000181544	0.000234166	-0.344153606	0.119	0.225	1	Stable	FANCB
ENSG00000198554	0.000235387	-0.518124578	0.219	0.326	1	Stable	WDHD1
ENSG00000186638	0.000237556	-0.198286584	0.08	0.184	1	Stable	KIF24
ENSG00000144136	0.000237744	-0.534576448	0.632	0.737	1	Stable	SLC20A1
ENSG00000166803	0.000239581	-0.520815787	0.373	0.487	1	Stable	PCLAF
ENSG00000153714	0.000242677	0.320526378	0.667	0.541	1	Stable	LURAP1L
ENSG00000049541	0.000245666	-0.359061002	0.279	0.409	1	Stable	RFC2
ENSG00000280213	0.0002462	0.15753757	0.114	0.048	1	Stable	UCKL1-AS1
ENSG00000118412	0.000247507	-0.481291502	0.373	0.475	1	Stable	CASP8AP2
ENSG00000163697	0.000250054	-0.346224	0.92	0.962	1	Stable	APBB2
ENSG00000196876	0.000250455	-0.237714595	0.124	0.239	1	Stable	SCN8A
ENSG00000113810	0.000253491	-0.420182364	0.627	0.692	1	Stable	SMC4
ENSG00000123146	0.000253569	0.446856856	0.09	0.034	1	Stable	ADGRE5
ENSG00000164045	0.000253605	-0.267982976	0.07	0.169	1	Stable	CDC25A
ENSG00000189367	0.000254644	0.100354971	0.06	0.017	1	Stable	KIAA0408
ENSG00000122884	0.000254959	0.713946224	0.697	0.59	1	Stable	P4HA1
ENSG00000076604	0.000256331	0.273602859	0.796	0.76	1	Stable	TRAF4
ENSG00000115758	0.000258074	-0.256951104	0.502	0.635	1	Stable	ODC1
ENSG00000178999	0.000259961	-0.46429273	0.164	0.278	1	Stable	AURKB
ENSG00000137261	0.000260538	0.203496963	0.075	0.025	1	Stable	KIAA0319
ENSG00000091651	0.000262105	-0.470852516	0.259	0.357	1	Stable	ORC6
ENSG00000171320	0.00026237	-0.370942269	0.134	0.247	1	Stable	ESCO2
ENSG00000196542	0.000262473	0.512056486	0.453	0.342	1	Stable	SPTSSB
ENSG00000139163	0.000262548	-0.431026845	0.776	0.814	1	Stable	ETNK1
ENSG00000160299	0.000262826	-0.344283487	0.274	0.389	1	Stable	PCNT
ENSG00000111837	0.000263056	0.45344706	0.338	0.231	1	Stable	MAK
ENSG00000163935	0.000264851	-0.32436359	0.592	0.691	1	Stable	SFMBT1
ENSG00000251034	0.00026572	0.366582366	0.254	0.153	1	Stable
ENSG00000065989	0.000267175	0.189717488	0.124	0.055	1	Stable	PDE4A
ENSG00000286593	0.000268136	-0.527444323	0.184	0.308	1	Stable
ENSG00000164294	0.000276517	0.224296192	0.174	0.089	1	Stable	GPX8
ENSG00000169715	0.000278375	-0.530404974	0.726	0.818	1	Stable	MT1E
ENSG00000285872	0.000281102	0.156130489	0.07	0.022	1	Stable
ENSG00000185046	0.000281158	-0.374219491	0.627	0.728	1	Stable	ANKS1B
ENSG00000185551	0.000283242	-0.31550193	0.592	0.72	1	Stable	NR2F2
ENSG00000168646	0.00028407	0.405273041	0.174	0.092	1	Stable	AXIN2
ENSG00000204264	0.000284256	0.328524535	0.498	0.374	1	Stable	PSMB8
ENSG00000067141	0.000284833	-0.317509741	0.547	0.653	1	Stable	NEO1
ENSG00000138744	0.000286081	-0.356534758	0.378	0.498	1	Stable	NAAA
ENSG00000112655	0.000290323	-0.295819227	0.045	0.133	1	Stable	PTK7
ENSG00000138434	0.000290398	-0.254980199	0.891	0.917	1	Stable	ITPRID2
ENSG00000079616	0.000291394	-0.273864822	0.403	0.541	1	Stable	KIF22
ENSG00000197620	0.000291532	0.339070156	0.373	0.26	1	Stable	EOLA1
ENSG00000221963	0.000293207	0.193719724	0.154	0.075	1	Stable	APOL6
ENSG00000133119	0.000295861	-0.416183775	0.134	0.24	1	Stable	RFC3
ENSG00000118242	0.000296677	0.426951775	0.483	0.376	1	Stable	MREG
ENSG00000229666	0.000299264	0.169991673	0.104	0.043	1	Stable	MAST4-AS1
ENSG00000080824	0.00030026	-0.236562196	1	0.997	1	Stable	HSP90AA1
ENSG00000156170	0.000300492	-0.399021268	0.672	0.758	1	Stable	NDUFAF6
ENSG00000171848	0.000300586	-0.918166175	0.318	0.419	1	Stable	RRM2
ENSG00000113318	0.000301347	-0.391610935	0.498	0.581	1	Stable	MSH3
ENSG00000237649	0.000302292	-0.541124832	0.209	0.318	1	Stable	KIFC1
ENSG00000175471	0.000302622	0.658926871	0.333	0.225	1	Stable	MCTP1
ENSG00000142207	0.000302877	-0.427621861	0.632	0.716	1	Stable	URB1
ENSG00000107249	0.00030323	0.42089978	0.299	0.189	1	Stable	GLIS3
ENSG00000161955	0.000304412	0.320940605	0.234	0.135	1	Stable	TNFSF13
ENSG00000166479	0.000308184	-0.398481452	0.279	0.387	1	Stable	TMX3
ENSG00000008256	0.000310004	-0.489429514	0.443	0.549	1	Stable	CYTH3
ENSG00000284906	0.000311418	-0.551661218	0.134	0.236	1	Stable
ENSG00000105011	0.000313522	-0.271413894	0.1	0.203	1	Stable	ASF1B
ENSG00000112306	0.000316138	0.254651333	0.985	0.987	1	Stable	RPS12
ENSG00000162772	0.000317243	0.427271872	0.692	0.6	1	Stable	ATF3
ENSG00000038427	0.000318698	0.134118247	0.055	0.015	1	Stable	VCAN
ENSG00000134291	0.000319352	-0.405300359	0.607	0.693	1	Stable	TMEM106C
ENSG00000109606	0.000320977	-0.280317203	0.851	0.886	1	Stable	DHX15
ENSG00000198821	0.000324013	0.157250648	0.114	0.049	1	Stable	CD247
ENSG00000138095	0.000324128	-0.258397118	0.846	0.923	1	Stable	LRPPRC
ENSG00000100526	0.000329333	-0.387811227	0.254	0.366	1	Stable	CDKN3
ENSG00000258947	0.00033152	0.509941976	0.438	0.324	1	Stable	TUBB3
ENSG00000137575	0.000333711	0.206862519	0.358	0.238	1	Stable	SDCBP
ENSG00000163638	0.000336008	0.486456198	0.144	0.069	1	Stable	ADAMTS9
ENSG00000173653	0.000336373	0.379521782	0.408	0.286	1	Stable	RCE1
ENSG00000129595	0.000339902	-0.259629816	0.726	0.816	1	Stable	EPB41L4A
ENSG00000111801	0.000340073	0.132461108	0.055	0.015	1	Stable	BTN3A3
ENSG00000127603	0.000340153	0.348683444	0.786	0.725	1	Stable	MACF1
ENSG00000249252	0.000340538	0.349184411	0.418	0.301	1	Stable	C1QTNF7-AS1
ENSG00000172954	0.000343718	-0.312932833	0.677	0.764	1	Stable	LCLAT1
ENSG00000117595	0.00034384	0.296648704	0.652	0.569	1	Stable	IRF6
ENSG00000137563	0.000345238	-0.405893311	0.279	0.392	1	Stable	GGH
ENSG00000145901	0.00034658	0.284884367	0.547	0.418	1	Stable	TNIP1
ENSG00000120727	0.000348773	0.341698284	0.796	0.785	1	Stable	PAIP2
ENSG00000170144	0.000350957	-0.222339902	0.925	0.967	1	Stable	HNRNPA3
ENSG00000158169	0.000351516	-0.369367087	0.607	0.707	1	Stable	FANCC
ENSG00000143774	0.000354254	0.249213795	0.925	0.903	1	Stable	GUK1
ENSG00000115468	0.000354758	-0.61423291	0.423	0.537	1	Stable	EFHD1
ENSG00000142208	0.000356693	-0.246947885	0.682	0.817	1	Stable	AKT1
ENSG00000198804	0.000360808	-0.128680496	1	1	1	Stable	MT-CO1
ENSG00000267193	0.000363297	0.137257772	0.085	0.031	1	Stable
ENSG00000130449	0.000364045	0.308311408	0.891	0.829	1	Stable	ZSWIM6
ENSG00000156374	0.000364843	-0.331045724	0.149	0.255	1	Stable	PCGF6
ENSG00000184009	0.000366104	0.287482648	1	0.999	1	Stable	ACTG1
ENSG00000231721	0.000366488	0.4252591	0.468	0.352	1	Stable	LINC-PINT
ENSG00000050748	0.000371314	-0.300454526	0.542	0.64	1	Stable	MAPK9
ENSG00000175606	0.000372417	-0.318139342	0.294	0.407	1	Stable	TMEM70
ENSG00000126215	0.000375282	-0.348867695	0.134	0.237	1	Stable	XRCC3
ENSG00000150403	0.000380327	0.350753926	0.721	0.607	1	Stable	TMCO3
ENSG00000118503	0.000381883	0.536476143	0.567	0.458	1	Stable	TNFAIP3
ENSG00000251615	0.000383222	0.209498038	0.174	0.09	1	Stable
ENSG00000135519	0.000384681	0.111585716	0.06	0.018	1	Stable	KCNH3
ENSG00000115239	0.000388563	0.39947711	0.771	0.695	1	Stable	ASB3
ENSG00000075945	0.000389283	0.33864239	0.378	0.256	1	Stable	KIFAP3
ENSG00000129467	0.00039043	0.172633601	0.114	0.05	1	Stable	ADCY4
ENSG00000129514	0.000393656	0.277357182	0.945	0.943	1	Stable	FOXA1
ENSG00000109654	0.000399029	0.458340271	0.468	0.343	1	Stable	TRIM2
ENSG00000008282	0.000399033	-0.241256232	0.617	0.726	1	Stable	SYPL1
ENSG00000005022	0.000399955	-0.243479919	0.836	0.905	1	Stable	SLC25A5
ENSG00000259616	0.000403567	0.933299522	0.279	0.175	1	Stable
ENSG00000165138	0.00040629	-0.369849962	0.189	0.295	1	Stable	ANKS6
ENSG00000185480	0.000407399	-0.457072171	0.159	0.263	1	Stable	PARPBP
ENSG00000175482	0.000407737	0.326125332	0.781	0.737	1	Stable	POLD4
ENSG00000121211	0.000411438	-0.548067832	0.229	0.334	1	Stable	MND1
ENSG00000168061	0.000412248	-0.298052548	0.169	0.274	1	Stable	SAC3D1
ENSG00000170296	0.000413553	0.305848467	0.92	0.928	1	Stable	GABARAP
ENSG00000100479	0.000418218	-0.318351256	0.174	0.292	1	Stable	POLE2
ENSG00000183814	0.000418606	-0.366219788	0.169	0.28	1	Stable	LIN9
ENSG00000146278	0.000419051	0.326544654	0.687	0.587	1	Stable	PNRC1
ENSG00000136937	0.000421616	-0.330919504	0.338	0.456	1	Stable	NCBP1
ENSG00000243004	0.000422629	0.375947463	0.383	0.26	1	Stable
ENSG00000112852	0.000426513	0.168098552	0.144	0.069	1	Stable	PCDHB2
ENSG00000203666	0.000429558	-0.104096448	0.502	0.636	1	Stable	EFCAB2
ENSG00000005884	0.00043131	0.281588705	0.507	0.373	1	Stable	ITGA3
ENSG00000168411	0.000433971	-0.30372615	0.323	0.436	1	Stable	RFWD3
ENSG00000051825	0.000434301	-0.515436282	0.458	0.538	1	Stable	MPHOSPH9
ENSG00000113269	0.000434596	-0.344991875	0.796	0.858	1	Stable	RNF130
ENSG00000102384	0.000438159	-0.327064434	0.09	0.191	1	Stable	CENPI
ENSG00000104613	0.00044888	-0.299374698	0.502	0.599	1	Stable	INTS10
ENSG00000198695	0.000452215	-0.309322101	0.726	0.798	1	Stable	MT-ND6
ENSG00000197601	0.000452498	-0.324009444	0.756	0.819	1	Stable	FAR1
ENSG00000132680	0.000452916	-0.284408547	0.731	0.825	1	Stable	KHDC4
ENSG00000205129	0.00045709	0.370186676	0.179	0.097	1	Stable	C4orf47
ENSG00000171914	0.000461746	-0.414535349	0.527	0.615	1	Stable	TLN2
ENSG00000213551	0.000463561	-0.475075319	0.517	0.597	1	Stable	DNAJC9
ENSG00000147889	0.000463951	-0.36816409	0.264	0.371	1	Stable	CDKN2A
ENSG00000171522	0.000468021	0.206658013	0.229	0.131	1	Stable	PTGER4
ENSG00000141424	0.000469391	0.739528085	0.91	0.92	1	Stable	SLC39A6
ENSG00000135829	0.000470035	-0.231894078	0.891	0.919	1	Stable	DHX9
ENSG00000090104	0.000470036	0.185090623	0.05	0.013	1	Stable	RGS1
ENSG00000170234	0.000470646	-0.283815447	0.289	0.411	1	Stable	PWWP2A
ENSG00000119655	0.000471503	0.36294004	0.607	0.547	1	Stable	NPC2
ENSG00000024526	0.000471549	-0.428225099	0.144	0.251	1	Stable	DEPDC1
ENSG00000151353	0.000473333	-0.307580669	0.562	0.676	1	Stable	TMEM18
ENSG00000186470	0.000474061	0.151369075	0.159	0.08	1	Stable	BTN3A2
ENSG00000138758	0.00047445	-0.214083249	0.498	0.624	1	Stable	SEPTIN11
ENSG00000197930	0.000475017	1.174070016	0.642	0.539	1	Stable	ERO1A
ENSG00000104859	0.000477203	-0.189602183	0.557	0.665	1	Stable	CLASRP
ENSG00000103769	0.000477571	0.276955517	0.876	0.842	1	Stable	RAB11A
ENSG00000125534	0.000482694	0.295542697	0.98	0.983	1	Stable	PPDPF
ENSG00000172890	0.000484777	0.358428677	0.502	0.378	1	Stable	NADSYN1
ENSG00000083720	0.000487523	-0.341875746	0.438	0.527	1	Stable	OXCT1
ENSG00000111490	0.000492866	-0.394400326	0.443	0.546	1	Stable	TBC1D30
ENSG00000105835	0.000493936	0.36975752	0.791	0.74	1	Stable	NAMPT
ENSG00000278637	0.00050255	0.123401694	0.05	0.013	1	Stable	H4C1
ENSG00000125148	0.000503898	-0.275520003	0.781	0.914	1	Stable	MT2A
ENSG00000246695	0.000507973	-0.367802207	0.104	0.201	1	Stable	RASSF8-AS1
ENSG00000206337	0.000510006	0.179359671	0.124	0.057	1	Stable	HCP5
ENSG00000281991	0.00051111	0.293833693	0.483	0.348	1	Stable	TMEM265
ENSG00000101210	0.000511381	0.502307945	0.542	0.451	1	Stable	EEF1A2
ENSG00000009413	0.000513427	-0.283711705	0.711	0.786	1	Stable	REV3L
ENSG00000144645	0.000515932	-0.230596557	0.826	0.873	1	Stable	OSBPL10
ENSG00000161970	0.000517615	0.208927314	0.99	0.985	1	Stable	RPL26
ENSG00000115616	0.000519872	0.217585051	0.085	0.032	1	Stable	SLC9A2
ENSG00000186260	0.000520185	-0.319225457	0.672	0.759	1	Stable	MRTFB
ENSG00000125089	0.000523714	0.220847182	0.169	0.089	1	Stable	SH3TC1
ENSG00000198840	0.000525041	-0.140982872	1	1	1	Stable	MT-ND3
ENSG00000115935	0.000530266	0.155744578	0.085	0.032	1	Stable	WIPF1
ENSG00000103995	0.000532731	-0.597109039	0.239	0.335	1	Stable	CEP152
ENSG00000106571	0.000539107	-0.307313004	0.592	0.681	1	Stable	GLI3
ENSG00000282998	0.000543444	0.146686542	0.055	0.016	1	Stable
ENSG00000170776	0.000547748	0.260256784	0.94	0.94	1	Stable	AKAP13
ENSG00000145012	0.000547773	0.270427904	0.945	0.947	1	Stable	LPP
ENSG00000165434	0.000552989	0.240451793	0.239	0.14	1	Stable	PGM2L1
ENSG00000165244	0.000553975	-0.423309827	0.104	0.206	1	Stable	ZNF367
ENSG00000167747	0.000560182	-0.384831236	0.413	0.519	1	Stable	C19orf48
ENSG00000234127	0.000561821	-0.316332603	0.587	0.681	1	Stable	TRIM26
ENSG00000196531	0.000569516	0.220419955	0.965	0.985	1	Stable	NACA
ENSG00000112110	0.000576508	-0.312599109	0.572	0.661	1	Stable	MRPL18
ENSG00000228716	0.000576991	-0.376496993	0.418	0.537	1	Stable	DHFR
ENSG00000078668	0.000578175	-0.208117083	0.622	0.742	1	Stable	VDAC3
ENSG00000134057	0.000584444	-0.313026642	0.303	0.414	1	Stable	CCNB1
ENSG00000184207	0.000591034	-0.287399461	0.547	0.645	1	Stable	PGP
ENSG00000130203	0.000594707	2.150960175	0.09	0.037	1	Stable	APOE
ENSG00000097046	0.000600055	-0.322358404	0.07	0.157	1	Stable	CDC7
ENSG00000129173	0.000606069	-0.284787118	0.08	0.174	1	Stable	E2F8
ENSG00000144554	0.000606538	-0.481517787	0.204	0.298	1	Stable	FANCD2
ENSG00000196208	0.00060753	0.488978533	0.433	0.32	1	Stable	GREB1
ENSG00000100504	0.000609582	0.168560949	0.159	0.081	1	Stable	PYGL
ENSG00000101417	0.00061001	-0.374440662	0.328	0.426	1	Stable	PXMP4
ENSG00000223695	0.000618125	0.11467958	0.055	0.016	1	Stable	MYH9-DT
ENSG00000072310	0.000620256	-0.317031566	0.706	0.821	1	Stable	SREBF1
ENSG00000106258	0.000625083	0.501332862	0.224	0.134	1	Stable	CYP3A5
ENSG00000181222	0.000625764	-0.5083682	0.771	0.843	1	Stable	POLR2A
ENSG00000132842	0.000631534	-0.274274163	0.731	0.805	1	Stable	AP3B1
ENSG00000136485	0.000637	-0.271380324	0.995	0.994	1	Stable	DCAF7
ENSG00000156127	0.000637445	0.389317618	0.493	0.372	1	Stable	BATF
ENSG00000131374	0.000637874	-0.416392929	0.781	0.807	1	Stable	TBC1D5
ENSG00000075223	0.000638919	-0.311867996	0.821	0.884	1	Stable	SEMA3C
ENSG00000092201	0.000640319	-0.227937637	0.672	0.743	1	Stable	SUPT16H
ENSG00000186174	0.000641781	0.236350402	0.303	0.195	1	Stable	BCL9L
ENSG00000014138	0.000644351	-0.266050704	0.095	0.189	1	Stable	POLA2
ENSG00000264364	0.000647232	-0.195640026	0.289	0.392	1	Stable	DYNLL2
ENSG00000130513	0.000647878	0.4559994	0.488	0.385	1	Stable	GDF15
ENSG00000124225	0.000650781	0.299905206	0.826	0.818	1	Stable	PMEPA1
ENSG00000175216	0.000654236	-0.301989395	0.647	0.752	1	Stable	CKAP5
ENSG00000103642	0.000656106	0.233377271	0.368	0.25	1	Stable	LACTB
ENSG00000172943	0.000658671	-0.404420767	0.637	0.698	1	Stable	PHF8
ENSG00000167632	0.000658714	-0.284254591	0.816	0.919	1	Stable	TRAPPC9
ENSG00000137547	0.000663592	-0.282623353	0.388	0.521	1	Stable	MRPL15
ENSG00000143476	0.000670662	-0.777907964	0.214	0.313	1	Stable	DTL
ENSG00000169679	0.00067615	-0.380288199	0.179	0.293	1	Stable	BUB1
ENSG00000095739	0.000677573	-0.307631251	0.766	0.879	1	Stable	BAMBI
ENSG00000117139	0.00069173	0.252775562	0.94	0.922	1	Stable	KDM5B
ENSG00000172927	0.000694909	0.53997311	0.488	0.379	1	Stable	MYEOV
ENSG00000129226	0.000695677	0.330173701	0.07	0.025	1	Stable	CD68
ENSG00000164808	0.000702194	-0.374225299	0.856	0.877	1	Stable	SPIDR
ENSG00000065328	0.000706617	-0.442957972	0.119	0.211	1	Stable	MCM10
ENSG00000172575	0.000707792	0.346423244	0.104	0.046	1	Stable	RASGRP1
ENSG00000152253	0.000709068	-0.52138439	0.164	0.261	1	Stable	SPC25
ENSG00000140525	0.000712525	-0.773030491	0.338	0.409	1	Stable	FANCI
ENSG00000187720	0.000714337	0.612701961	0.701	0.638	1	Stable	THSD4
ENSG00000112715	0.000720911	0.538473707	0.672	0.584	1	Stable	VEGFA
ENSG00000077514	0.000724754	-0.291395995	0.139	0.242	1	Stable	POLD3
ENSG00000186153	0.000725667	-0.535747654	0.821	0.87	1	Stable	WWOX
ENSG00000177954	0.000727608	0.267828277	0.975	0.98	1	Stable	RPS27
ENSG00000253125	0.000733407	0.498042023	0.199	0.114	1	Stable
ENSG00000082781	0.000734363	-0.273430131	0.378	0.5	1	Stable	ITGB5
ENSG00000014914	0.000734622	0.201985784	0.159	0.083	1	Stable	MTMR11
ENSG00000155962	0.000735011	0.198150648	0.09	0.037	1	Stable	CLIC2
ENSG00000196865	0.000736247	-0.321314845	0.323	0.442	1	Stable	NHLRC2
ENSG00000148516	0.000742932	0.195500637	0.134	0.066	1	Stable	ZEB1
ENSG00000175322	0.000763996	-0.380288053	0.134	0.23	1	Stable	ZNF519
ENSG00000183137	0.000764764	-0.39349562	0.224	0.324	1	Stable	CEP57L1
ENSG00000104870	0.000768771	0.25444565	0.244	0.148	1	Stable	FCGRT
ENSG00000093072	0.000769814	0.130570801	0.05	0.014	1	Stable	ADA2
ENSG00000147548	0.000771379	-0.24324276	0.771	0.882	1	Stable	NSD3
ENSG00000198712	0.00077479	-0.138099872	1	1	1	Stable	MT-CO2
ENSG00000177302	0.000781303	-0.338664832	0.438	0.54	1	Stable	TOP3A
ENSG00000070759	0.000784215	-0.355538478	0.04	0.116	1	Stable	TESK2
ENSG00000111726	0.000800778	-0.289907194	0.348	0.477	1	Stable	CMAS
ENSG00000124126	0.000801631	-0.149360442	0.333	0.213	1	Stable	PREX1
ENSG00000147123	0.000802774	-0.204653266	0.905	0.947	1	Stable	NDUFB11
ENSG00000010292	0.000804367	-0.442437671	0.338	0.428	1	Stable	NCAPD2
ENSG00000254469	0.000807006	-0.258413181	0.204	0.324	1	Stable	XNDC1N
ENSG00000163013	0.000808086	0.324377058	0.378	0.259	1	Stable	FBXO41
ENSG00000150991	0.000811067	0.309502372	0.97	0.981	1	Stable	UBC
ENSG00000179913	0.000813838	0.209917444	0.144	0.073	1	Stable	B3GNT3
ENSG00000168685	0.000815278	0.293258668	0.05	0.014	1	Stable	IL7R
ENSG00000173950	0.000816623	-0.317114199	0.164	0.267	1	Stable	XXYLT1
ENSG00000066279	0.000820724	-0.749707382	0.214	0.314	1	Stable	ASPM
ENSG00000114857	0.000820877	-0.202433284	0.831	0.879	1	Stable	NKTR
ENSG00000106123	0.000821432	0.225025718	0.055	0.017	1	Stable	EPHB6
ENSG00000237773	0.000824369	0.328096493	0.373	0.253	1	Stable
ENSG00000223573	0.000827695	0.263940625	0.463	0.352	1	Stable	TINCR
ENSG00000139263	0.000830826	-0.360112064	0.174	0.284	1	Stable	LRIG3
ENSG00000134343	0.000832109	0.436873801	0.065	0.022	1	Stable	ANO3
ENSG00000131747	0.000841906	-0.529665418	0.269	0.372	1	Stable	TOP2A
ENSG00000132436	0.000849282	-0.265910855	0.07	0.154	1	Stable	FIGNL1
ENSG00000186197	0.000849668	-0.397493501	0.502	0.609	1	Stable	EDARADD
ENSG00000086015	0.000851228	-0.313197547	0.567	0.662	1	Stable	MAST2
ENSG00000127914	0.000862593	0.213927834	0.93	0.953	1	Stable	AKAP9
ENSG00000109685	0.000862846	-0.432647178	0.751	0.837	1	Stable	NSD2
ENSG00000132300	0.000864754	-0.24554929	0.592	0.703	1	Stable	PTCD3
ENSG00000077152	0.000865333	-0.435718593	0.393	0.47	1	Stable	UBE2T
ENSG00000105707	0.000865776	0.16118416	0.249	0.144	1	Stable	HPN
ENSG00000086200	0.000873127	-0.314194376	0.338	0.436	1	Stable	IPO11
ENSG00000170860	0.00088076	-0.246194247	0.711	0.817	1	Stable	LSM3
ENSG00000131626	0.000882689	0.242812936	0.935	0.943	1	Stable	PPFIA1
ENSG00000156675	0.000887903	0.316552244	0.886	0.878	1	Stable	RAB11FIP1
ENSG00000144824	0.000897362	0.581430806	0.259	0.165	1	Stable	PHLDB2
ENSG00000185250	0.000897667	0.475587449	0.323	0.219	1	Stable	PPIL6
ENSG00000163803	0.000898925	0.237913878	0.085	0.034	1	Stable	PLB1
ENSG00000140259	0.000907734	-0.310067811	0.428	0.514	1	Stable	MFAP1
ENSG00000082512	0.000908566	0.423862112	0.483	0.368	1	Stable	TRAF5
ENSG00000111247	0.000909322	-0.370868139	0.164	0.269	1	Stable	RAD51AP1
ENSG00000177054	0.000922162	-0.306047562	0.249	0.344	1	Stable	ZDHHC13
ENSG00000187753	0.000927499	0.360347868	0.194	0.111	1	Stable	C9orf153
ENSG00000062716	0.000928424	0.207664217	0.99	0.997	1	Stable	VMP1
ENSG00000112685	0.000931607	-0.246327368	0.716	0.809	1	Stable	EXOC2
ENSG00000101384	0.000938354	0.271829895	0.119	0.056	1	Stable	JAG1
ENSG00000137076	0.000950741	0.309181348	0.657	0.566	1	Stable	TLN1
ENSG00000166171	0.000952698	0.529897521	0.567	0.485	1	Stable	DPCD
ENSG00000143228	0.000953802	-0.506316693	0.244	0.335	1	Stable	NUF2
ENSG00000006451	0.000955563	0.279369937	0.721	0.675	1	Stable	RALA
ENSG00000130045	0.000961742	0.102815664	0.09	0.037	1	Stable	NXNL2
ENSG00000184402	0.000964037	-0.247727548	0.383	0.513	1	Stable	SS18L1
ENSG00000172340	0.000965031	-0.209996037	0.776	0.867	1	Stable	SUCLG2
ENSG00000275234	0.000969616	0.193031869	0.274	0.171	1	Stable
ENSG00000163923	0.000973811	-0.221015006	0.244	0.347	1	Stable	RPL39L
ENSG00000196642	0.000973906	-0.199118484	0.761	0.894	1	Stable	RABL6
ENSG00000259768	0.000979936	-0.318168041	0.119	0.213	1	Stable	ZFHX3-AS1
ENSG00000124588	0.000984027	-0.294948155	0.478	0.614	1	Stable	NQO2
ENSG00000167670	0.000985199	-0.445166061	0.303	0.394	1	Stable	CHAF1A
ENSG00000000460	0.000987989	-0.415488258	0.194	0.294	1	Stable	C1orf112
ENSG00000159346	0.000989799	0.234933051	0.746	0.699	1	Stable	ADIPOR1
ENSG00000145349	0.000993277	-0.269189116	0.731	0.827	1	Stable	CAMK2D
ENSG00000057608	0.000997404	-0.203279453	0.811	0.9	1	Stable	GDI2
ENSG00000120539	0.001000166	-0.389534879	0.259	0.358	1	Stable	MASTL
ENSG00000163125	0.00100385	-0.298564657	0.697	0.766	1	Stable	RPRD2
ENSG00000090857	0.001004297	-0.265557916	0.328	0.432	1	Stable	PDPR
ENSG00000254166	0.001019888	0.223956142	0.134	0.068	1	Stable	CASC19
ENSG00000172922	0.001020149	-0.285961062	0.308	0.418	1	Stable	RNASEH2C
ENSG00000169926	0.001023211	0.139576198	0.194	0.109	1	Stable	KLF13
ENSG00000062650	0.001030413	-0.26507687	0.697	0.774	1	Stable	WAPL
ENSG00000130826	0.001031683	-0.190205969	0.507	0.604	1	Stable	DKC1
ENSG00000204389	0.001032218	-0.525705806	0.9	0.918	1	Stable	HSPA1A
ENSG00000109929	0.001032219	0.23738488	0.343	0.231	1	Stable	SC5D
ENSG00000164932	0.00103362	0.13012677	0.144	0.072	1	Stable	CTHRC1
ENSG00000154229	0.001035269	0.268411181	0.343	0.23	1	Stable	PRKCA
ENSG00000184349	0.00104243	-0.233063927	0.687	0.788	1	Stable	EFNA5
ENSG00000167460	0.001042496	0.307241497	0.567	0.452	1	Stable	TPM4
ENSG00000166575	0.001045164	-0.350068889	0.592	0.666	1	Stable	TMEM135
ENSG00000111057	0.001045911	0.290680374	0.985	0.991	1	Stable	KRT18
ENSG00000010310	0.001048854	0.261926255	0.139	0.071	1	Stable	GIPR
ENSG00000145386	0.001054092	-0.316992218	0.124	0.228	1	Stable	CCNA2
ENSG00000100629	0.001061062	-0.154017236	0.229	0.329	1	Stable	CEP128
ENSG00000115875	0.00106116	-0.239789262	0.935	0.942	1	Stable	SRSF7
ENSG00000087470	0.001068683	-0.271796283	0.532	0.648	1	Stable	DNM1L
ENSG00000021355	0.001072872	0.26206122	0.547	0.442	1	Stable	SERPINB1
ENSG00000130204	0.001076215	-0.272342201	0.517	0.633	1	Stable	TOMM40
ENSG00000087087	0.001078288	-0.243063193	0.527	0.639	1	Stable	SRRT
ENSG00000136877	0.001078499	0.267857689	0.458	0.351	1	Stable	FPGS
ENSG00000167325	0.001082995	-0.408668514	0.299	0.394	1	Stable	RRM1
ENSG00000132341	0.001084627	-0.208206984	0.831	0.916	1	Stable	RAN
ENSG00000154001	0.001084899	-0.233757198	0.801	0.864	1	Stable	PPP2R5E
ENSG00000138180	0.001090783	-0.354782655	0.154	0.252	1	Stable	CEP55
ENSG00000134690	0.001094028	-0.294464565	0.104	0.2	1	Stable	CDCA8
ENSG00000133937	0.001094676	0.2068926	0.169	0.089	1	Stable	GSC
ENSG00000187678	0.001099215	0.281512925	0.264	0.167	1	Stable	SPRY4
ENSG00000120802	0.001101417	-0.449028242	0.502	0.57	1	Stable	TMPO
ENSG00000176102	0.001104954	-0.266805901	0.856	0.896	1	Stable	CSTF3
ENSG00000116194	0.001106957	0.282495089	0.587	0.469	1	Stable	ANGPTL1
ENSG00000166974	0.001109481	0.359102323	0.498	0.382	1	Stable	MAPRE2
ENSG00000065911	0.001110396	-0.261446224	0.701	0.798	1	Stable	MTHFD2
ENSG00000149179	0.001132873	0.374887235	0.856	0.798	1	Stable	CSTPP1
ENSG00000123384	0.001135935	0.226818844	0.109	0.051	1	Stable	LRP1
ENSG00000131018	0.001136913	0.1875417	0.109	0.051	1	Stable	SYNE1
ENSG00000150995	0.00114622	0.327231417	0.378	0.279	1	Stable	ITPR1
ENSG00000228300	0.001147983	-0.26855258	0.662	0.803	1	Stable	FAM174C
ENSG00000127084	0.001148482	0.284277489	0.244	0.149	1	Stable	FGD3
ENSG00000146112	0.001153982	0.23878563	0.144	0.075	1	Stable	PPP1R18
ENSG00000285737	0.001155203	0.255981869	0.318	0.216	1	Stable	LINC02680
ENSG00000112742	0.001155781	-0.275860744	0.124	0.217	1	Stable	TTK
ENSG00000129422	0.001162451	-0.268028341	0.706	0.794	1	Stable	MTUS1
ENSG00000163644	0.001165176	0.289452641	0.368	0.258	1	Stable	PPM1K
ENSG00000165185	0.001165339	-0.34778157	0.706	0.79	1	Stable	KIAA1958
ENSG00000135862	0.001165364	0.336587768	0.632	0.542	1	Stable	LAMC1
ENSG00000123094	0.001166937	-0.492108305	0.502	0.597	1	Stable	RASSF8
ENSG00000130748	0.001167897	-0.192388036	0.537	0.677	1	Stable	TMEM160
ENSG00000259536	0.001173064	0.160603838	0.07	0.026	1	Stable
ENSG00000166881	0.001183217	-0.359109682	0.229	0.324	1	Stable	NEMP1
ENSG00000111641	0.001183797	-0.350164137	0.294	0.393	1	Stable	NOP2
ENSG00000186185	0.001186057	-0.442303928	0.119	0.211	1	Stable	KIF18B
ENSG00000198887	0.001189857	-0.258238716	0.781	0.866	1	Stable	SMC5
ENSG00000137804	0.001193046	-0.605735242	0.378	0.466	1	Stable	NUSAP1
ENSG00000136938	0.001199978	-0.217639257	0.761	0.858	1	Stable	ANP32B
ENSG00000113569	0.001200933	-0.301040826	0.373	0.473	1	Stable	NUP155
ENSG00000160932	0.001208612	-0.366436158	0.687	0.799	1	Stable	LY6E
ENSG00000175455	0.001211451	-0.368890995	0.527	0.63	1	Stable	CCDC14
ENSG00000188042	0.001227048	0.267046773	0.08	0.032	1	Stable	ARL4C
ENSG00000152990	0.001233522	-0.253379474	0.373	0.47	1	Stable	ADGRA3
ENSG00000147394	0.001239649	0.295242045	0.299	0.199	1	Stable	ZNF185
ENSG00000144893	0.001248814	-0.324952269	0.139	0.239	1	Stable	MED12L
ENSG00000078114	0.001251355	0.324577713	0.92	0.894	1	Stable	NEBL
ENSG00000182095	0.001251875	-0.214166642	0.741	0.835	1	Stable	TNRC18
ENSG00000123983	0.001252327	-0.287989215	0.876	0.948	1	Stable	ACSL3
ENSG00000213347	0.001258098	-0.474059821	0.199	0.293	1	Stable	MXD3
ENSG00000136238	0.001260468	0.209065555	0.945	0.971	1	Stable	RAC1
ENSG00000148158	0.001263636	0.324662193	0.458	0.344	1	Stable	SNX30
ENSG00000179348	0.001264028	-0.252961233	0.104	0.197	1	Stable	GATA2
ENSG00000239306	0.001271619	-0.232004225	0.468	0.561	1	Stable	RBM14
ENSG00000161996	0.001272693	-0.261889639	0.443	0.521	1	Stable	WDR90
ENSG00000105173	0.00127379	-0.318404223	0.075	0.154	1	Stable	CCNE1
ENSG00000168899	0.001275449	0.257791321	0.348	0.242	1	Stable	VAMP5
ENSG00000169020	0.001278801	-0.242715516	0.781	0.847	1	Stable	ATP5ME
ENSG00000163832	0.001279476	-0.313317553	0.294	0.388	1	Stable	ELP6
ENSG00000115392	0.001288316	-0.487815964	0.448	0.52	1	Stable	FANCL
ENSG00000064655	0.001290699	-0.392351957	0.552	0.635	1	Stable	EYA2
ENSG00000259925	0.001294315	0.157291426	0.07	0.026	1	Stable
ENSG00000082805	0.001294905	-0.211323983	0.811	0.878	1	Stable	ERC1
ENSG00000146038	0.001298281	0.731754854	0.139	0.073	1	Stable	DCDC2
ENSG00000217555	0.001300795	-0.319385893	0.537	0.632	1	Stable	CKLF
ENSG00000188529	0.001303203	-0.240713208	0.771	0.839	1	Stable	SRSF10
ENSG00000127483	0.001308757	-0.313281348	0.587	0.705	1	Stable	HP1BP3
ENSG00000182827	0.001309643	0.23286042	0.91	0.878	1	Stable	ACBD3
ENSG00000086232	0.001312325	-0.200487937	0.677	0.796	1	Stable	EIF2AK1
ENSG00000101057	0.001313757	-0.425605352	0.159	0.244	1	Stable	MYBL2
ENSG00000164096	0.001321995	0.678960051	0.677	0.64	1	Stable	C4orf3
ENSG00000173281	0.00133033	0.262749709	0.507	0.391	1	Stable	PPP1R3B
ENSG00000184304	0.001337655	-0.407048843	0.244	0.351	1	Stable	PRKD1
ENSG00000133872	0.001339334	0.242274636	0.925	0.922	1	Stable	SARAF
ENSG00000166106	0.001360227	-0.343136513	0.109	0.199	1	Stable	ADAMTS15
ENSG00000051108	0.001360506	0.609258951	0.821	0.797	1	Stable	HERPUD1
ENSG00000119801	0.001361377	0.349109565	0.771	0.716	1	Stable	YPEL5
ENSG00000132669	0.001364543	0.41120655	0.448	0.334	1	Stable	RIN2
ENSG00000129946	0.001364778	0.274950059	0.448	0.323	1	Stable	SHC2
ENSG00000279529	0.001378691	0.102325911	0.09	0.038	1	Stable
ENSG00000102218	0.001383522	0.283078526	0.254	0.164	1	Stable	RP2
ENSG00000101605	0.001383984	0.256858309	0.204	0.12	1	Stable	MYOM1
ENSG00000116161	0.001386709	-0.272563817	0.796	0.86	1	Stable	CACYBP
ENSG00000019186	0.001394573	-0.369589764	0.522	0.619	1	Stable	CYP24A1
ENSG00000039139	0.001395144	-0.303191993	0.368	0.476	1	Stable	DNAH5
ENSG00000147010	0.001398095	0.235841292	0.358	0.243	1	Stable	SH3KBP1
ENSG00000148735	0.001406739	0.363335274	0.383	0.267	1	Stable	PLEKHS1
ENSG00000141293	0.001419066	0.262706562	0.706	0.598	1	Stable	SKAP1
ENSG00000048707	0.001422234	-0.317973127	0.527	0.62	1	Stable	VPS13D
ENSG00000120327	0.001422754	0.116114999	0.139	0.071	1	Stable	PCDHB14
ENSG00000169567	0.001430637	-0.176604345	0.935	0.95	1	Stable	HINT1
ENSG00000083307	0.001444333	-0.275572386	0.741	0.801	1	Stable	GRHL2
ENSG00000206560	0.001449608	-0.442857667	0.562	0.648	1	Stable	ANKRD28
ENSG00000112242	0.001452912	-0.326127293	0.567	0.658	1	Stable	E2F3
ENSG00000198189	0.001455123	0.412267529	0.368	0.262	1	Stable	HSD17B11
ENSG00000019102	0.001457129	0.230241052	0.303	0.198	1	Stable	VSIG2
ENSG00000100401	0.001459799	-0.302484963	0.294	0.397	1	Stable	RANGAP1
ENSG00000128512	0.001462731	0.614913552	0.488	0.405	1	Stable	DOCK4
ENSG00000198440	0.001475367	0.214344388	0.119	0.059	1	Stable	ZNF583
ENSG00000143217	0.001475392	0.418717572	0.597	0.507	1	Stable	NECTIN4
ENSG00000260710	0.001484169	0.340909864	0.259	0.171	1	Stable
ENSG00000270792	0.001490173	0.13033255	0.055	0.018	1	Stable
ENSG00000287886	0.001490687	0.133910003	0.109	0.051	1	Stable
ENSG00000110700	0.00149167	0.266517096	0.94	0.964	1	Stable	RPS13
ENSG00000092621	0.001492882	-0.304661915	0.572	0.661	1	Stable	PHGDH
ENSG00000135549	0.001501158	0.179999418	0.726	0.636	1	Stable	PKIB
ENSG00000155561	0.001503193	-0.368614856	0.413	0.489	1	Stable	NUP205
ENSG00000164109	0.001506823	-0.42164234	0.318	0.402	1	Stable	MAD2L1
ENSG00000104856	0.001509504	0.232845058	0.468	0.352	1	Stable	RELB
ENSG00000148484	0.00151579	0.212684466	0.517	0.402	1	Stable	RSU1
ENSG00000168283	0.001523937	-0.247106822	0.592	0.703	1	Stable	BMI1
ENSG00000057294	0.001524799	0.265456791	0.239	0.148	1	Stable	PKP2
ENSG00000249242	0.001530869	0.518934966	0.577	0.509	1	Stable	TMEM150C
ENSG00000113368	0.001534722	-0.445921371	0.323	0.405	1	Stable	LMNB1
ENSG00000137203	0.001545231	-0.242832605	0.582	0.69	1	Stable	TFAP2A
ENSG00000108055	0.001546135	-0.292316688	0.652	0.715	1	Stable	SMC3
ENSG00000111348	0.001556907	0.166067205	0.174	0.101	1	Stable	ARHGDIB
ENSG00000091831	0.001576919	0.606190119	0.657	0.616	1	Stable	ESR1
ENSG00000156876	0.001582107	-0.262762681	0.144	0.237	1	Stable	SASS6
ENSG00000269386	0.001582107	0.15017376	0.318	0.206	1	Stable	RAB11B-AS1
ENSG00000011426	0.001583136	-0.191952779	0.323	0.412	1	Stable	ANLN
ENSG00000092036	0.001583309	-0.348087814	0.264	0.352	1	Stable	HAUS4
ENSG00000162599	0.001589353	-0.310212235	0.721	0.8	1	Stable	NFIA
ENSG00000168395	0.001599134	-0.191277188	0.353	0.47	1	Stable	ING5
ENSG00000166578	0.001600284	0.314886667	0.189	0.107	1	Stable	IQCD
ENSG00000152076	0.001600737	-0.167896728	0.493	0.581	1	Stable	CCDC74B
ENSG00000165891	0.00160646	-0.183586904	0.055	0.135	1	Stable	E2F7
ENSG00000111602	0.001608873	-0.359682381	0.234	0.325	1	Stable	TIMELESS
ENSG00000104447	0.001619942	-0.311122577	0.861	0.934	1	Stable	TRPS1
ENSG00000092148	0.00162136	-0.222844318	0.721	0.809	1	Stable	HECTD1
ENSG00000277324	0.001623475	0.153142856	0.075	0.03	1	Stable
ENSG00000151135	0.001629516	0.311818137	0.806	0.752	1	Stable	TMEM263
ENSG00000119636	0.001639835	0.230307852	0.328	0.216	1	Stable	BBOF1
ENSG00000186517	0.001642374	0.203503757	0.264	0.165	1	Stable	ARHGAP30
ENSG00000177565	0.001644048	-0.246020506	0.93	0.936	1	Stable	TBL1XR1
ENSG00000241484	0.001645272	-0.280892597	0.711	0.815	1	Stable	ARHGAP8
ENSG00000184292	0.00165387	0.17084513	0.716	0.691	1	Stable	TACSTD2
ENSG00000119514	0.001654859	-0.241070252	0.114	0.206	1	Stable	GALNT12
ENSG00000163946	0.00165609	-0.234760931	0.537	0.624	1	Stable	TASOR
ENSG00000136718	0.001660135	-0.189326263	0.547	0.68	1	Stable	IMP4
ENSG00000064419	0.001664174	-0.279490441	0.672	0.749	1	Stable	TNPO3
ENSG00000203780	0.001674036	0.441232044	0.333	0.233	1	Stable	FANK1
ENSG00000132570	0.001677197	-0.36182039	0.393	0.493	1	Stable	PCBD2
ENSG00000110328	0.001683435	0.466217078	0.388	0.279	1	Stable	GALNT18
ENSG00000079246	0.001685734	-0.206110998	0.896	0.947	1	Stable	XRCC5
ENSG00000267057	0.00169395	0.194806511	0.249	0.154	1	Stable	LINC01905
ENSG00000140832	0.001696057	-0.279729477	0.627	0.706	1	Stable	MARVELD3
ENSG00000141759	0.001709543	-0.263660201	0.498	0.615	1	Stable	TXNL4A
ENSG00000087448	0.001709885	-0.415617361	0.363	0.445	1	Stable	KLHL42
ENSG00000287306	0.001711374	0.373428099	0.383	0.285	1	Stable
ENSG00000124209	0.001717526	0.335847372	0.781	0.8	1	Stable	RAB22A
ENSG00000087008	0.001717677	0.276951086	0.662	0.577	1	Stable	ACOX3
ENSG00000160321	0.001739527	-0.403230097	0.005	0.056	1	Stable	ZNF208
ENSG00000160917	0.001748795	-0.301871037	0.254	0.337	1	Stable	CPSF4
ENSG00000143409	0.001750393	0.222492651	0.294	0.191	1	Stable	MINDY1
ENSG00000072736	0.001752223	-0.163401847	0.597	0.691	1	Stable	NFATC3
ENSG00000152782	0.001752827	-0.26929493	0.104	0.19	1	Stable	PANK1
ENSG00000124575	0.001753464	-0.411536797	0.333	0.429	1	Stable	H1-3
ENSG00000138821	0.001758078	-0.384828928	0.274	0.363	1	Stable	SLC39A8
ENSG00000165055	0.001762472	-0.2344943	0.398	0.509	1	Stable	METTL2B
ENSG00000188215	0.001777068	0.154518137	0.204	0.119	1	Stable	DCUN1D3
ENSG00000143578	0.001790227	-0.295768462	0.662	0.767	1	Stable	CREB3L4
ENSG00000182054	0.001795408	-0.194870138	0.726	0.824	1	Stable	IDH2
ENSG00000145592	0.001796711	0.196657847	0.955	0.976	1	Stable	RPL37
ENSG00000184357	0.001803066	-0.441868799	0.104	0.193	1	Stable	H1-5
ENSG00000110107	0.001804691	-0.197487203	0.184	0.282	1	Stable	PRPF19
ENSG00000115350	0.001812557	-0.24044222	0.662	0.825	1	Stable	POLE4
ENSG00000168439	0.001825004	-0.311889001	0.627	0.682	1	Stable	STIP1
ENSG00000143149	0.001827674	-0.24598646	0.418	0.508	1	Stable	ALDH9A1
ENSG00000256061	0.001833883	0.361458703	0.209	0.127	1	Stable	DNAAF4
ENSG00000198909	0.001841233	-0.311838814	0.92	0.942	1	Stable	MAP3K3
ENSG00000121892	0.001844771	-0.194341205	0.881	0.913	1	Stable	PDS5A
ENSG00000107829	0.001855835	-0.113960999	0.468	0.591	1	Stable	FBXW4
ENSG00000111962	0.001880655	0.414436897	0.468	0.352	1	Stable	UST
ENSG00000255423	0.001882942	-0.219873338	0.06	0.137	1	Stable	EBLN2
ENSG00000236830	0.001892959	0.315066176	0.572	0.47	1	Stable	CBR3-AS1
ENSG00000182481	0.001896154	-0.150353086	0.592	0.705	1	Stable	KPNA2
ENSG00000137310	0.001905157	-0.383125858	0.114	0.195	1	Stable	TCF19
ENSG00000108559	0.001908529	-0.193729446	0.637	0.745	1	Stable	NUP88
ENSG00000187837	0.001909298	0.62365611	0.736	0.668	1	Stable	H1-2
ENSG00000115165	0.00191319	0.245981874	0.05	0.016	1	Stable	CYTIP
ENSG00000172336	0.001916895	-0.251256684	0.507	0.634	1	Stable	POP7
ENSG00000126787	0.001921283	-0.399468711	0.159	0.252	1	Stable	DLGAP5
ENSG00000187164	0.001922326	-0.22253938	0.642	0.732	1	Stable	SHTN1
ENSG00000110721	0.001926817	-0.307031089	0.627	0.729	1	Stable	CHKA
ENSG00000149823	0.001927256	-0.279924052	0.303	0.391	1	Stable	VPS51
ENSG00000176390	0.001927663	-0.27182123	0.308	0.412	1	Stable	CRLF3
ENSG00000169738	0.001929087	-0.137462597	0.806	0.899	1	Stable	DCXR
ENSG00000120093	0.001937321	-0.281525231	0.095	0.176	1	Stable	HOXB3
ENSG00000198886	0.001938017	-0.125773011	1	1	1	Stable	MT-ND4
ENSG00000110841	0.001944607	-0.438789285	0.836	0.873	1	Stable	PPFIBP1
ENSG00000237781	0.001952381	0.238631197	0.313	0.216	1	Stable	ADAMTSL4-AS2
ENSG00000249679	0.001952426	0.168721716	0.09	0.039	1	Stable
ENSG00000231925	0.001957724	0.259231824	0.746	0.716	1	Stable	TAPBP
ENSG00000176974	0.001975819	-0.289830696	0.174	0.267	1	Stable	SHMT1
ENSG00000233237	0.001978189	-0.413666226	0.328	0.429	1	Stable	LINC00472
ENSG00000176912	0.0019832	-0.361268115	0.119	0.2	1	Stable	TYMSOS
ENSG00000177337	0.001997196	0.282832565	0.249	0.158	1	Stable	DLGAP1-AS1
ENSG00000122952	0.001997336	-0.357812207	0.343	0.428	1	Stable	ZWINT
ENSG00000206417	0.002000429	-0.246828674	0.075	0.154	1	Stable	H1-10-AS1
ENSG00000143493	0.002000816	-0.346981791	0.448	0.531	1	Stable	INTS7
ENSG00000169684	0.002008225	-0.321789254	0.194	0.284	1	Stable	CHRNA5
ENSG00000067248	0.00202875	-0.205491145	0.448	0.541	1	Stable	DHX29
ENSG00000257759	0.002029202	0.530291084	0.413	0.325	1	Stable
ENSG00000235448	0.002045255	0.369292219	0.358	0.258	1	Stable	LURAP1L-AS1
ENSG00000125257	0.002056289	-0.366158389	0.413	0.513	1	Stable	ABCC4
ENSG00000272256	0.0020615	0.306465643	0.254	0.167	1	Stable
ENSG00000136108	0.002064358	-0.387841506	0.264	0.36	1	Stable	CKAP2
ENSG00000198682	0.002069947	0.301174361	0.199	0.123	1	Stable	PAPSS2
ENSG00000167775	0.002070691	-0.252200468	0.617	0.72	1	Stable	CD320
ENSG00000174442	0.00208702	-0.191265291	0.219	0.314	1	Stable	ZWILCH
ENSG00000124541	0.002088292	-0.232360518	0.488	0.581	1	Stable	RRP36
ENSG00000155906	0.002092449	-0.310327542	0.234	0.328	1	Stable	RMND1
ENSG00000023330	0.002092989	0.34932411	0.408	0.308	1	Stable	ALAS1
ENSG00000042088	0.002094303	-0.259792805	0.189	0.287	1	Stable	TDP1
ENSG00000280071	0.002120458	0.249984594	0.333	0.229	1	Stable
ENSG00000106819	0.002120681	-0.110267856	0.005	0.055	1	Stable	ASPN
ENSG00000272686	0.002127373	0.117018859	0.149	0.08	1	Stable	WASL-DT
ENSG00000119669	0.002128554	-0.281388643	0.328	0.427	1	Stable	IRF2BPL
ENSG00000141753	0.002129821	0.121873468	0.323	0.215	1	Stable	IGFBP4
ENSG00000139990	0.002130713	-0.220507688	0.697	0.81	1	Stable	DCAF5
ENSG00000163507	0.002131331	-0.292789748	0.249	0.352	1	Stable	CIP2A
ENSG00000140950	0.002133663	0.286318546	0.318	0.218	1	Stable	MEAK7
ENSG00000254726	0.002144564	0.197337923	0.209	0.124	1	Stable	MEX3A
ENSG00000093009	0.002145304	-0.260589569	0.09	0.174	1	Stable	CDC45
ENSG00000090661	0.002145879	0.373211205	0.542	0.435	1	Stable	CERS4
ENSG00000118997	0.002147869	0.509230243	0.254	0.163	1	Stable	DNAH7
ENSG00000150457	0.002164042	0.213145432	0.209	0.125	1	Stable	LATS2
ENSG00000153914	0.002168163	-0.18546236	0.647	0.742	1	Stable	SREK1
ENSG00000059588	0.002173552	-0.362287281	0.448	0.529	1	Stable	TARBP1
ENSG00000187790	0.002190309	-0.254999608	0.169	0.267	1	Stable	FANCM
ENSG00000106991	0.002196585	0.156032032	0.07	0.028	1	Stable	ENG
ENSG00000052126	0.002196855	-0.383919488	0.721	0.777	1	Stable	PLEKHA5
ENSG00000137337	0.002198246	-0.332371843	0.184	0.275	1	Stable	MDC1
ENSG00000189108	0.002202544	0.468519993	0.388	0.277	1	Stable	IL1RAPL2
ENSG00000126803	0.002217565	-0.246481388	0.184	0.277	1	Stable	HSPA2
ENSG00000184990	0.002221391	-0.269040317	0.721	0.79	1	Stable	SIVA1
ENSG00000096433	0.00222187	-0.208690741	0.363	0.46	1	Stable	ITPR3
ENSG00000139112	0.002225674	0.119293477	0.114	0.055	1	Stable	GABARAPL1
ENSG00000173218	0.002226733	-0.254997013	0.627	0.742	1	Stable	VANGL1
ENSG00000259426	0.002237003	0.137964777	0.055	0.019	1	Stable	KIF23-AS1
ENSG00000115504	0.002252292	-0.239962046	0.622	0.71	1	Stable	EHBP1
ENSG00000122644	0.002265464	0.369233989	0.383	0.28	1	Stable	ARL4A
ENSG00000203804	0.002268958	0.325616207	0.876	0.85	1	Stable	ADAMTSL4-AS1
ENSG00000075218	0.00227198	-0.429567128	0.169	0.258	1	Stable	GTSE1
ENSG00000103528	0.002274889	-0.340649577	0.169	0.258	1	Stable	SYT17
ENSG00000185043	0.002290152	0.392799474	0.831	0.839	1	Stable	CIB1
ENSG00000158201	0.002296031	-0.289955187	0.761	0.817	1	Stable	ABHD3
ENSG00000172037	0.002297401	0.301661632	0.557	0.455	1	Stable	LAMB2
ENSG00000134755	0.002311087	0.282131335	0.373	0.27	1	Stable	DSC2
ENSG00000129534	0.00231355	-0.461423366	0.443	0.517	1	Stable	MIS18BP1
ENSG00000109084	0.002317323	-0.411152064	0.428	0.528	1	Stable	TMEM97
ENSG00000143622	0.002318886	0.325295526	0.383	0.281	1	Stable	RIT1
ENSG00000132780	0.002319577	-0.185303707	0.597	0.668	1	Stable	NASP
ENSG00000237356	0.002324604	-0.524399294	0.294	0.384	1	Stable
ENSG00000112312	0.002329399	-0.192559439	0.303	0.428	1	Stable	GMNN
ENSG00000101940	0.00233667	0.313746064	0.463	0.362	1	Stable	WDR13
ENSG00000182899	0.002337941	0.204006746	0.975	0.983	1	Stable	RPL35A
ENSG00000134324	0.002341737	0.275103514	0.408	0.292	1	Stable	LPIN1
ENSG00000051128	0.002342182	0.267335904	0.403	0.297	1	Stable	HOMER3
ENSG00000158769	0.002347011	0.271295422	0.891	0.906	1	Stable	F11R
ENSG00000140403	0.002356807	-0.532041923	0.711	0.761	1	Stable	DNAJA4
ENSG00000108551	0.002359681	0.123920481	0.284	0.184	1	Stable	RASD1
ENSG00000186994	0.002360081	0.13788206	0.075	0.03	1	Stable	KANK3
ENSG00000116260	0.002378053	0.365915754	0.796	0.832	1	Stable	QSOX1
ENSG00000102699	0.002380073	0.332302443	0.234	0.151	1	Stable	PARP4
ENSG00000072682	0.002385895	0.318734311	0.527	0.437	1	Stable	P4HA2
ENSG00000169047	0.002401528	0.396627046	0.254	0.165	1	Stable	IRS1
ENSG00000198786	0.002408518	-0.132007795	1	0.998	1	Stable	MT-ND5
ENSG00000078804	0.002419895	0.247864692	0.259	0.167	1	Stable	TP53INP2
ENSG00000124562	0.002423555	-0.17550165	0.627	0.76	1	Stable	SNRPC
ENSG00000185697	0.002433638	-0.314060211	0.134	0.223	1	Stable	MYBL1
ENSG00000174437	0.002459949	-0.256109888	0.806	0.869	1	Stable	ATP2A2
ENSG00000160588	0.002468706	0.222942478	0.592	0.455	1	Stable	MPZL3
ENSG00000214193	0.002468867	0.230629268	0.244	0.157	1	Stable	SH3D21
ENSG00000254777	0.002483208	0.109914811	0.075	0.03	1	Stable
ENSG00000113448	0.002493355	-0.522490536	0.716	0.741	1	Stable	PDE4D
ENSG00000105223	0.002494117	0.226609751	0.637	0.583	1	Stable	PLD3
ENSG00000121988	0.002506349	-0.30323274	0.368	0.455	1	Stable	ZRANB3
ENSG00000173692	0.002513607	-0.278207406	0.711	0.781	1	Stable	PSMD1
ENSG00000184709	0.00252172	-0.198226119	0.692	0.846	1	Stable	LRRC26
ENSG00000144381	0.002536794	-0.250684276	1	0.987	1	Stable	HSPD1
ENSG00000171962	0.002541213	0.492332858	0.259	0.174	1	Stable	DRC3
ENSG00000105929	0.002548555	0.139884451	0.08	0.034	1	Stable	ATP6V0A4
ENSG00000156113	0.00258472	0.618628662	0.313	0.227	1	Stable	KCNMA1
ENSG00000174945	0.002597812	0.271010043	0.239	0.152	1	Stable	AMZ1
ENSG00000285939	0.00259811	0.372197604	0.507	0.438	1	Stable
ENSG00000131378	0.002611086	0.274003788	0.229	0.143	1	Stable	RFTN1
ENSG00000166004	0.002614391	-0.384527593	0.219	0.3	1	Stable	CEP295
ENSG00000186910	0.002616356	0.144342958	0.159	0.087	1	Stable	SERPINA11
ENSG00000261068	0.002619028	0.157671829	0.129	0.068	1	Stable	NA
ENSG00000196782	0.00263991	-0.218910298	0.751	0.826	1	Stable	MAML3
ENSG00000104213	0.00265145	0.217843443	0.259	0.168	1	Stable	PDGFRL
ENSG00000153982	0.002653296	-0.367741439	0.249	0.345	1	Stable	GDPD1
ENSG00000167658	0.002668227	0.170812354	0.965	0.968	1	Stable	EEF2
ENSG00000125971	0.002712305	0.264445755	0.731	0.7	1	Stable	DYNLRB1
ENSG00000163374	0.002716442	-0.252675979	0.667	0.75	1	Stable	YY1AP1
ENSG00000121957	0.002718476	-0.255811356	0.139	0.229	1	Stable	GPSM2
ENSG00000141627	0.002718899	-0.190439456	0.731	0.806	1	Stable	DYM
ENSG00000197275	0.002734697	-0.205652742	0.065	0.142	1	Stable	RAD54B
ENSG00000229453	0.002736923	0.119064216	0.159	0.089	1	Stable	SPINK8
ENSG00000074054	0.0027405	-0.215261954	0.672	0.769	1	Stable	CLASP1
ENSG00000140319	0.002746414	0.203528952	0.975	0.956	1	Stable	SRP14
ENSG00000198561	0.002749735	0.179497247	0.871	0.785	1	Stable	CTNND1
ENSG00000224905	0.002769118	-0.404388408	0.244	0.336	1	Stable
ENSG00000100038	0.002777575	0.25759239	0.194	0.12	1	Stable	TOP3B
ENSG00000141447	0.002782711	-0.224002702	0.687	0.774	1	Stable	OSBPL1A
ENSG00000117614	0.002785042	0.355607921	0.662	0.597	1	Stable	SYF2
ENSG00000130724	0.002794773	0.206963813	0.866	0.859	1	Stable	CHMP2A
ENSG00000155096	0.002802016	-0.257860532	0.587	0.682	1	Stable	AZIN1
ENSG00000104341	0.002818016	-0.301315004	0.677	0.775	1	Stable	LAPTM4B
ENSG00000011376	0.002818546	-0.345520368	0.368	0.461	1	Stable	LARS2
ENSG00000170011	0.002831302	-0.379772991	0.09	0.172	1	Stable	MYRIP
ENSG00000105701	0.002835669	0.230141239	0.811	0.79	1	Stable	FKBP8
ENSG00000269720	0.002845405	0.10462451	0.119	0.06	1	Stable	CCDC194
ENSG00000204628	0.002845793	0.213599865	0.99	0.986	1	Stable	RACK1
ENSG00000198743	0.002877138	-0.361853813	0.209	0.301	1	Stable	SLC5A3
ENSG00000154639	0.002885405	-0.284126127	0.214	0.303	1	Stable	CXADR
ENSG00000117226	0.002902646	0.142694654	0.174	0.1	1	Stable	GBP3
ENSG00000160712	0.002925897	0.209941233	0.169	0.099	1	Stable	IL6R
ENSG00000162607	0.002933791	-0.359063744	0.318	0.398	1	Stable	USP1
ENSG00000116649	0.002934016	-0.221729158	0.443	0.587	1	Stable	SRM
ENSG00000248932	0.002935142	0.240353364	0.428	0.307	1	Stable	COPB2-DT
ENSG00000144677	0.00293551	-0.274243011	0.617	0.706	1	Stable	CTDSPL
ENSG00000237513	0.002939465	0.316608456	0.169	0.101	1	Stable	NA
ENSG00000173848	0.002939576	0.300757462	0.766	0.762	1	Stable	NET1
ENSG00000124508	0.002957851	0.258236499	0.144	0.081	1	Stable	BTN2A2
ENSG00000101868	0.002960335	-0.561472421	0.488	0.538	1	Stable	POLA1
ENSG00000196976	0.002967483	-0.201680049	0.667	0.788	1	Stable	LAGE3
ENSG00000137074	0.002975857	0.292516757	0.746	0.672	1	Stable	APTX
ENSG00000205111	0.002978244	0.193176298	0.209	0.127	1	Stable	CDKL4
ENSG00000100592	0.002979197	0.296342912	0.866	0.835	1	Stable	DAAM1
ENSG00000164754	0.002983715	-0.33294866	0.706	0.761	1	Stable	RAD21
ENSG00000114757	0.002984063	0.174950857	0.075	0.031	1	Stable	PEX5L
ENSG00000080822	0.002993073	0.31342895	0.458	0.346	1	Stable	CLDND1
ENSG00000145911	0.003006065	0.227517606	0.279	0.182	1	Stable	N4BP3
ENSG00000169891	0.00301154	-0.309326481	0.239	0.342	1	Stable	REPS2
ENSG00000115267	0.003013357	0.113140586	0.164	0.092	1	Stable	IFIH1
ENSG00000131370	0.003035409	0.191485718	0.368	0.258	1	Stable	SH3BP5
ENSG00000104852	0.003035706	-0.207920551	0.796	0.887	1	Stable	SNRNP70
ENSG00000185291	0.003041251	0.234304331	0.239	0.157	1	Stable	IL3RA
ENSG00000132746	0.003058085	0.235706035	0.677	0.606	1	Stable	ALDH3B2
ENSG00000081923	0.003064531	-0.221460317	0.866	0.942	1	Stable	ATP8B1
ENSG00000125835	0.003068247	-0.190691562	0.891	0.948	1	Stable	SNRPB
ENSG00000177479	0.003071959	-0.2081313	0.736	0.813	1	Stable	ARIH2
ENSG00000127083	0.003081103	-0.138554196	0.02	0.077	1	Stable	OMD
ENSG00000114279	0.003083563	0.510058694	0.338	0.237	1	Stable	FGF12
ENSG00000007968	0.003126083	-0.298375111	0.05	0.114	1	Stable	E2F2
ENSG00000204922	0.003127128	-0.258508588	0.438	0.538	1	Stable	UQCC3
ENSG00000187764	0.003148795	-0.29696152	0.209	0.306	1	Stable	SEMA4D
ENSG00000179091	0.003149958	-0.227056559	0.706	0.789	1	Stable	CYC1
ENSG00000165480	0.003173936	-0.2666034	0.07	0.141	1	Stable	SKA3
ENSG00000078618	0.00317556	-0.253589466	0.542	0.624	1	Stable	NRDC
ENSG00000173436	0.003177784	-0.223748971	0.697	0.808	1	Stable	MICOS10
ENSG00000132694	0.003207628	-0.219825896	0.507	0.617	1	Stable	ARHGEF11
ENSG00000240065	0.003208518	0.217980174	0.224	0.141	1	Stable	PSMB9
ENSG00000115020	0.0032114	-0.344217786	0.383	0.463	1	Stable	PIKFYVE
ENSG00000255857	0.003212355	-0.189991828	0.06	0.132	1	Stable	PXN-AS1
ENSG00000146872	0.003225223	-0.150513683	0.896	0.936	1	Stable	TLK2
ENSG00000102974	0.003236072	-0.253945185	0.652	0.75	1	Stable	CTCF
ENSG00000132334	0.003247237	0.144883304	0.159	0.089	1	Stable	PTPRE
ENSG00000172167	0.003248929	-0.309420908	0.164	0.253	1	Stable	MTBP
ENSG00000176225	0.003251074	-0.312570403	0.199	0.3	1	Stable	RTTN
ENSG00000031691	0.00327717	-0.225732101	0.119	0.202	1	Stable	CENPQ
ENSG00000130479	0.003292897	0.278780826	0.408	0.309	1	Stable	MAP1S
ENSG00000157212	0.003300834	-0.311775609	0.313	0.393	1	Stable	PAXIP1
ENSG00000130300	0.003305895	0.224048151	0.075	0.031	1	Stable	PLVAP
ENSG00000109787	0.003340225	0.251268145	0.602	0.514	1	Stable	KLF3
ENSG00000107242	0.003346733	-0.351071735	0.373	0.454	1	Stable	PIP5K1B
ENSG00000167232	0.00336157	0.296363131	0.836	0.82	1	Stable	ZNF91
ENSG00000143367	0.003367219	0.503073552	0.582	0.51	1	Stable	TUFT1
ENSG00000145088	0.003399105	-0.397260305	0.557	0.631	1	Stable	EAF2
ENSG00000126698	0.003411322	-0.195741091	0.592	0.693	1	Stable	DNAJC8
ENSG00000134245	0.003427939	0.132240017	0.07	0.029	1	Stable	WNT2B
ENSG00000198056	0.00342968	-0.378820248	0.169	0.246	1	Stable	PRIM1
ENSG00000147065	0.003444674	0.174559649	0.075	0.032	1	Stable	MSN
ENSG00000001036	0.003447819	-0.240518094	0.721	0.806	1	Stable	FUCA2
ENSG00000100362	0.003451503	-0.195868177	0.677	0.76	1	Stable	PVALB
ENSG00000181991	0.003463058	-0.250379145	0.458	0.563	1	Stable	MRPS11
ENSG00000213928	0.003469862	0.28299056	0.338	0.232	1	Stable	IRF9
ENSG00000247081	0.003498394	0.395220157	0.244	0.165	1	Stable	BAALC-AS1
ENSG00000211460	0.003498808	-0.193259591	0.368	0.471	1	Stable	TSN
ENSG00000172014	0.003511942	-0.179352254	0.03	0.089	1	Stable	ANKRD20A4P
ENSG00000112796	0.003515692	0.196247656	0.328	0.223	1	Stable	ENPP5
ENSG00000014257	0.00352687	0.216678548	0.08	0.035	1	Stable	ACP3
ENSG00000125650	0.003532179	0.127780921	0.095	0.044	1	Stable	PSPN
ENSG00000112029	0.003549665	-0.297735691	0.104	0.181	1	Stable	FBXO5
ENSG00000165060	0.00357194	-0.299549837	0.244	0.339	1	Stable	FXN
ENSG00000117408	0.003582582	0.111684292	0.119	0.062	1	Stable	IPO13
ENSG00000237440	0.003590966	0.276635	0.433	0.324	1	Stable	ZNF737
ENSG00000173890	0.003601221	-0.247050535	0.682	0.798	1	Stable	GPR160
ENSG00000135336	0.003603968	-0.316984416	0.279	0.358	1	Stable	ORC3
ENSG00000250305	0.003613239	-0.257394591	0.085	0.162	1	Stable	TRMT9B
ENSG00000181449	0.003617651	-0.221325833	0.313	0.414	1	Stable	SOX2
ENSG00000259390	0.003620198	0.359426235	0.264	0.181	1	Stable
ENSG00000248323	0.003630169	0.681707665	0.124	0.068	1	Stable	LUCAT1
ENSG00000170085	0.003631253	-0.245542234	0.194	0.289	1	Stable	SIMC1
ENSG00000130770	0.003651881	-0.148728157	0.826	0.903	1	Stable	ATP5IF1
ENSG00000188191	0.003654734	-0.353098911	0.199	0.281	1	Stable	PRKAR1B
ENSG00000121579	0.00365633	-0.275345231	0.692	0.763	1	Stable	NAA50
ENSG00000150459	0.003671966	0.272602157	0.776	0.783	1	Stable	SAP18
ENSG00000203995	0.003679076	-0.40212826	0.393	0.46	1	Stable	ZYG11A
ENSG00000213995	0.003690365	0.210491125	0.299	0.203	1	Stable	NAXD
ENSG00000173548	0.003704322	0.14119467	0.114	0.058	1	Stable	SNX33
ENSG00000175213	0.003704911	0.249563393	0.274	0.187	1	Stable	ZNF408
ENSG00000165501	0.00372706	-0.255761636	0.134	0.213	1	Stable	LRR1
ENSG00000111674	0.00375212	0.40415192	0.224	0.145	1	Stable	ENO2
ENSG00000136828	0.003752253	-0.218606234	0.483	0.583	1	Stable	RALGPS1
ENSG00000047634	0.003772418	0.248910994	0.149	0.085	1	Stable	SCML1
ENSG00000107485	0.003774178	-0.238596127	0.801	0.89	1	Stable	GATA3
ENSG00000115760	0.003781423	-0.199039579	0.955	0.979	1	Stable	BIRC6
ENSG00000138668	0.003799835	-0.190235079	0.856	0.921	1	Stable	HNRNPD
ENSG00000251136	0.003808453	0.370987218	0.592	0.503	1	Stable	RIPK2-DT
ENSG00000165072	0.003811415	0.191606332	0.199	0.122	1	Stable	MAMDC2
ENSG00000189403	0.003815691	-0.223215669	0.891	0.936	1	Stable	HMGB1
ENSG00000164440	0.003824006	0.137280808	0.159	0.089	1	Stable	TXLNB
ENSG00000141298	0.003834049	-0.183926829	0.731	0.817	1	Stable	SSH2
ENSG00000188596	0.003843813	0.587165465	0.06	0.023	1	Stable	CFAP54
ENSG00000173409	0.003844504	-0.277149864	0.403	0.497	1	Stable	ARV1
ENSG00000171530	0.003861139	0.186814054	0.896	0.926	1	Stable	TBCA
ENSG00000155876	0.003870936	0.18702535	0.313	0.212	1	Stable	RRAGA
ENSG00000183032	0.003874867	-0.430940797	0.259	0.358	1	Stable	SLC25A21
ENSG00000287906	0.003875184	0.188935237	0.264	0.172	1	Stable
ENSG00000284707	0.00388116	0.314225786	0.771	0.744	1	Stable
ENSG00000204618	0.003908425	0.142769448	0.149	0.084	1	Stable	RNF39
ENSG00000213719	0.003912293	0.214273112	0.9	0.936	1	Stable	CLIC1
ENSG00000278540	0.003925331	-0.346205212	0.552	0.648	1	Stable	ACACA
ENSG00000171208	0.003938754	-0.385029866	0.468	0.539	1	Stable	NETO2
ENSG00000170743	0.003939138	-0.220905794	0.06	0.13	1	Stable	SYT9
ENSG00000218416	0.003966534	0.217482171	0.378	0.275	1	Stable	GPC1-AS1
ENSG00000013588	0.003976066	0.404102595	0.841	0.851	1	Stable	GPRC5A
ENSG00000184110	0.00399041	-0.187024142	0.1	0.182	1	Stable	EIF3C
ENSG00000231201	0.00401788	0.139141083	0.08	0.036	1	Stable
ENSG00000125450	0.00401827	-0.254341332	0.328	0.435	1	Stable	NUP85
ENSG00000140563	0.004042752	-0.211747979	0.378	0.487	1	Stable	MCTP2
ENSG00000130303	0.004052666	0.327336483	0.945	0.976	1	Stable	BST2
ENSG00000186193	0.004059513	-0.346484854	0.279	0.363	1	Stable	SAPCD2
ENSG00000213468	0.004077756	-0.467634295	0.274	0.364	1	Stable	FIRRE
ENSG00000125827	0.004081462	-0.268497263	0.333	0.42	1	Stable	TMX4
ENSG00000156482	0.004084133	0.202639092	0.985	0.986	1	Stable	RPL30
ENSG00000127884	0.004087163	-0.159119246	0.836	0.905	1	Stable	ECHS1
ENSG00000130313	0.004100297	0.232866042	0.776	0.794	1	Stable	PGLS
ENSG00000158435	0.004104464	-0.264878732	0.458	0.54	1	Stable	CNOT11
ENSG00000197858	0.004107344	-0.231712016	0.592	0.688	1	Stable	GPAA1
ENSG00000069974	0.004110432	0.203795722	0.582	0.479	1	Stable	RAB27A
ENSG00000146670	0.004112116	-0.172459744	0.114	0.195	1	Stable	CDCA5
ENSG00000116127	0.004132139	-0.169714917	0.647	0.73	1	Stable	ALMS1
ENSG00000102595	0.00413832	-0.229552369	0.483	0.596	1	Stable	UGGT2
ENSG00000065243	0.004144684	-0.215718613	0.607	0.702	1	Stable	PKN2
ENSG00000131748	0.004154801	-0.149227843	0.985	0.981	1	Stable	STARD3
ENSG00000148660	0.004169304	-0.276349371	0.408	0.478	1	Stable	CAMK2G
ENSG00000274180	0.004179772	0.109794745	0.085	0.038	1	Stable	NATD1
ENSG00000168096	0.004185152	0.272785699	0.458	0.36	1	Stable	ANKS3
ENSG00000011566	0.004187919	0.229780885	0.92	0.936	1	Stable	MAP4K3
ENSG00000124762	0.004195761	0.271012673	0.433	0.343	1	Stable	CDKN1A
ENSG00000163001	0.004208066	0.391499479	0.567	0.493	1	Stable	CFAP36
ENSG00000141551	0.004208938	0.22660848	0.796	0.767	1	Stable	CSNK1D
ENSG00000135617	0.004222257	-0.205214146	0.279	0.371	1	Stable	PRADC1
ENSG00000016391	0.004223502	-0.19401258	0.279	0.377	1	Stable	CHDH
ENSG00000107938	0.004231262	-0.20836944	0.358	0.462	1	Stable	EDRF1
ENSG00000104147	0.004231453	-0.337829067	0.134	0.212	1	Stable	OIP5
ENSG00000100280	0.004236842	-0.213753903	0.239	0.339	1	Stable	AP1B1
ENSG00000109079	0.004237127	0.266500979	0.408	0.308	1	Stable	TNFAIP1
ENSG00000196591	0.004238575	-0.215841953	0.607	0.697	1	Stable	HDAC2
ENSG00000165338	0.004264306	-0.137410245	0.274	0.365	1	Stable	HECTD2
ENSG00000167900	0.004265218	-0.316037828	0.289	0.385	1	Stable	TK1
ENSG00000136603	0.004271298	0.271728996	0.677	0.62	1	Stable	SKIL
ENSG00000152102	0.004277111	-0.200380845	0.642	0.736	1	Stable	FAM168B
ENSG00000146859	0.004290199	0.134655645	0.06	0.023	1	Stable	TMEM140
ENSG00000114654	0.004304726	-0.25940831	0.413	0.498	1	Stable	EFCC1
ENSG00000118640	0.004306799	0.187061252	0.861	0.879	1	Stable	VAMP8
ENSG00000124006	0.004334762	0.242040849	0.338	0.235	1	Stable	OBSL1
ENSG00000180891	0.004359508	0.330315551	0.398	0.294	1	Stable	CUEDC1
ENSG00000143952	0.004371032	-0.183907908	0.632	0.719	1	Stable	VPS54
ENSG00000068697	0.004378509	0.195019505	0.91	0.949	1	Stable	LAPTM4A
ENSG00000184575	0.004392441	-0.23111033	0.303	0.407	1	Stable	XPOT
ENSG00000158417	0.004392954	-0.23867731	0.761	0.812	1	Stable	EIF5B
ENSG00000128016	0.004406367	0.173268545	0.562	0.44	1	Stable	ZFP36
ENSG00000079819	0.004407266	-0.305040071	0.388	0.488	1	Stable	EPB41L2
ENSG00000151779	0.004417436	-0.171135226	0.811	0.872	1	Stable	NBAS
ENSG00000140941	0.004448614	0.192563295	0.766	0.748	1	Stable	MAP1LC3B
ENSG00000106366	0.004458037	0.716095158	0.139	0.079	1	Stable	SERPINE1
ENSG00000108107	0.004484298	0.185954725	1	0.992	1	Stable	RPL28
ENSG00000092470	0.004491931	-0.48356323	0.199	0.277	1	Stable	WDR76
ENSG00000165934	0.004512463	-0.187515341	0.373	0.456	1	Stable	CPSF2
ENSG00000061918	0.004515785	-0.282153548	0.169	0.255	1	Stable	GUCY1B1
ENSG00000171681	0.004523476	-0.241784497	0.667	0.758	1	Stable	ATF7IP
ENSG00000151725	0.004524282	-0.456032244	0.333	0.401	1	Stable	CENPU
ENSG00000080503	0.004530475	-0.26517459	0.537	0.631	1	Stable	SMARCA2
ENSG00000147140	0.00454802	-0.149090369	0.667	0.788	1	Stable	NONO
ENSG00000132821	0.004558582	0.137450974	0.139	0.077	1	Stable	VSTM2L
ENSG00000163964	0.004561356	-0.292897943	0.408	0.483	1	Stable	PIGX
ENSG00000197385	0.004562229	-0.368210803	0.254	0.335	1	Stable	ZNF860
ENSG00000076944	0.00456769	0.250410736	0.687	0.616	1	Stable	STXBP2
ENSG00000279968	0.004569161	-0.194765479	0.045	0.109	1	Stable	CCDC28A-AS1
ENSG00000138658	0.004587348	-0.305873396	0.189	0.269	1	Stable	ZGRF1
ENSG00000259986	0.004595484	-0.215387173	0.139	0.232	1	Stable
ENSG00000115053	0.004600191	-0.164402161	0.915	0.953	1	Stable	NCL
ENSG00000075711	0.004605005	-0.180610729	0.781	0.862	1	Stable	DLG1
ENSG00000129317	0.004647431	-0.218649287	0.333	0.438	1	Stable	PUS7L
ENSG00000237499	0.004656655	0.134172379	0.189	0.114	1	Stable	WAKMAR2
ENSG00000225269	0.004657245	0.166428834	0.075	0.033	1	Stable	LINC00705
ENSG00000163939	0.004657398	-0.201952892	0.796	0.843	1	Stable	PBRM1
ENSG00000143977	0.004699543	-0.22293142	0.781	0.857	1	Stable	SNRPG
ENSG00000119333	0.004702157	-0.275929407	0.592	0.683	1	Stable	DYNC2I2
ENSG00000130518	0.004707906	0.231237161	0.259	0.172	1	Stable	IQCN
ENSG00000185168	0.004718597	0.189399102	0.095	0.046	1	Stable	LINC00482
ENSG00000162994	0.004728143	0.296106452	0.294	0.208	1	Stable	CLHC1
ENSG00000128283	0.004733895	0.201382317	0.393	0.284	1	Stable	CDC42EP1
ENSG00000197958	0.004741084	0.218361276	0.99	0.991	1	Stable	RPL12
ENSG00000163029	0.004741201	-0.341005314	0.483	0.57	1	Stable	SMC6
ENSG00000105287	0.004783841	-0.261315261	0.517	0.615	1	Stable	PRKD2
ENSG00000075539	0.004795814	-0.212061511	0.806	0.854	1	Stable	FRYL
ENSG00000137504	0.004814969	-0.252558986	0.318	0.41	1	Stable	CREBZF
ENSG00000134121	0.004837791	0.430641784	0.134	0.076	1	Stable	CHL1
ENSG00000132196	0.004840317	-0.245529931	0.179	0.266	1	Stable	HSD17B7
ENSG00000249364	0.004847579	0.38819309	0.149	0.087	1	Stable	LINC02997
ENSG00000183977	0.004861331	0.184331889	0.09	0.043	1	Stable	PP2D1
ENSG00000146648	0.004862972	0.513326532	0.189	0.12	1	Stable	EGFR
ENSG00000079335	0.004863227	-0.615942892	0.294	0.377	1	Stable	CDC14A
ENSG00000186283	0.004870747	-0.225908665	0.294	0.381	1	Stable	TOR3A
ENSG00000287778	0.004895569	0.197841583	0.085	0.04	1	Stable
ENSG00000143643	0.004900315	-0.179512788	0.214	0.312	1	Stable	TTC13
ENSG00000165389	0.004904052	-0.280390539	0.458	0.555	1	Stable	SPTSSA
ENSG00000173915	0.004914585	0.250556362	0.836	0.849	1	Stable	ATP5MK
ENSG00000114125	0.004919205	0.280620883	0.751	0.758	1	Stable	RNF7
ENSG00000156206	0.0049209	0.341111888	0.328	0.235	1	Stable	CFAP161
ENSG00000177548	0.004921226	-0.187007513	0.562	0.645	1	Stable	RABEP2
ENSG00000155961	0.004922921	0.114024802	0.109	0.055	1	Stable	RAB39B
ENSG00000115457	0.004925428	-0.162736391	0.871	0.938	1	Stable	IGFBP2
ENSG00000187775	0.004935837	0.109629325	0.05	0.018	1	Stable	DNAH17
ENSG00000104517	0.004935987	-0.178147722	0.831	0.883	1	Stable	UBR5
ENSG00000138750	0.004943446	-0.232214981	0.537	0.614	1	Stable	NUP54
ENSG00000120742	0.004954688	0.223988974	0.91	0.926	1	Stable	SERP1
ENSG00000169375	0.004964587	-0.239549553	0.582	0.658	1	Stable	SIN3A
ENSG00000074416	0.004990128	0.218004535	0.264	0.179	1	Stable	MGLL
ENSG00000115687	0.005007255	-0.289525375	0.149	0.226	1	Stable	PASK
ENSG00000004700	0.00501531	-0.341119911	0.353	0.436	1	Stable	RECQL
ENSG00000136379	0.005019004	0.285302677	0.512	0.401	1	Stable	ABHD17C
ENSG00000286044	0.005040188	0.144390859	0.114	0.06	1	Stable
ENSG00000078699	0.005050657	-0.226055202	0.731	0.8	1	Stable	CBFA2T2
ENSG00000115310	0.005079565	0.205329409	0.95	0.97	1	Stable	RTN4
ENSG00000011028	0.005080953	0.377563077	0.383	0.299	1	Stable	MRC2
ENSG00000138495	0.005109512	-0.244598169	0.597	0.729	1	Stable	COX17
ENSG00000102098	0.00511191	-0.207134182	0.08	0.156	1	Stable	SCML2
ENSG00000157456	0.00513602	-0.195018743	0.219	0.31	1	Stable	CCNB2
ENSG00000254604	0.005144331	0.269475914	0.657	0.59	1	Stable
ENSG00000138463	0.005152752	-0.313719205	0.289	0.363	1	Stable	SLC49A4
ENSG00000189308	0.005159691	-0.271960137	0.289	0.383	1	Stable	LIN54
ENSG00000170873	0.005161067	-0.132193012	0.567	0.648	1	Stable	MTSS1
ENSG00000142676	0.005161732	0.211109302	1	0.997	1	Stable	RPL11
ENSG00000225434	0.00520544	0.11896428	0.075	0.033	1	Stable	LINC01504
ENSG00000153037	0.00520951	-0.190158645	0.677	0.762	1	Stable	SRP19
ENSG00000138193	0.005214418	0.462433642	0.219	0.14	1	Stable	PLCE1
ENSG00000160570	0.005216089	-0.214115635	0.398	0.493	1	Stable	DEDD2
ENSG00000272316	0.005223125	-0.215304191	0.104	0.182	1	Stable
ENSG00000161956	0.005241829	-0.287425685	0.154	0.23	1	Stable	SENP3
ENSG00000058804	0.005243275	-0.359822116	0.174	0.246	1	Stable	NDC1
ENSG00000116830	0.005243368	-0.238029633	0.154	0.238	1	Stable	TTF2
ENSG00000167513	0.005277422	-0.311911814	0.209	0.291	1	Stable	CDT1
ENSG00000198912	0.005292616	-0.235476281	0.08	0.148	1	Stable	C1orf174
ENSG00000152219	0.005329843	0.17344146	0.229	0.15	1	Stable	ARL14EP
ENSG00000105612	0.005335135	-0.316861833	0.308	0.393	1	Stable	DNASE2
ENSG00000180071	0.005354	-0.21301644	0.154	0.241	1	Stable	ANKRD18A
ENSG00000154309	0.005366153	-0.322085383	0.204	0.297	1	Stable	DISP1
ENSG00000131503	0.005385701	-0.173690124	0.856	0.91	1	Stable	ANKHD1
ENSG00000136982	0.005405673	-0.270798811	0.109	0.184	1	Stable	DSCC1
ENSG00000009307	0.005412796	0.169966836	0.985	0.984	1	Stable	CSDE1
ENSG00000102900	0.005431906	-0.198976776	0.383	0.479	1	Stable	NUP93
ENSG00000167815	0.005470499	-0.125806892	0.841	0.908	1	Stable	PRDX2
ENSG00000136861	0.005530403	-0.442205221	0.512	0.567	1	Stable	CDK5RAP2
ENSG00000100714	0.005563569	-0.280023315	0.333	0.406	1	Stable	MTHFD1
ENSG00000248049	0.005600639	0.336154403	0.746	0.68	1	Stable	UBA6-DT
ENSG00000089685	0.005607622	-0.405277712	0.313	0.388	1	Stable	BIRC5
ENSG00000170456	0.005611112	-0.333288257	0.269	0.355	1	Stable	DENND5B
ENSG00000002822	0.005613821	-0.275330041	0.483	0.534	1	Stable	MAD1L1
ENSG00000136450	0.005616904	-0.254186974	0.458	0.546	1	Stable	SRSF1
ENSG00000197959	0.005622284	0.297742043	0.398	0.303	1	Stable	DNM3
ENSG00000258366	0.005693096	-0.155937462	0.269	0.364	1	Stable	RTEL1
ENSG00000066422	0.005706898	-0.251367816	0.448	0.534	1	Stable	ZBTB11
ENSG00000121270	0.005722219	-0.358796279	0.458	0.561	1	Stable	ABCC11
ENSG00000196387	0.005733107	0.212588279	0.328	0.24	1	Stable	ZNF140
ENSG00000106809	0.005734069	-0.131794806	0.02	0.072	1	Stable	OGN
ENSG00000100109	0.00573975	0.189436865	0.174	0.106	1	Stable	TFIP11
ENSG00000047315	0.005743883	-0.204668288	0.687	0.758	1	Stable	POLR2B
ENSG00000119878	0.005745685	0.256913545	0.622	0.528	1	Stable	CRIPT
ENSG00000048540	0.005754839	-0.556188915	0.08	0.146	1	Stable	LMO3
ENSG00000067225	0.005759307	0.242531978	0.91	0.926	1	Stable	PKM
ENSG00000116747	0.005773666	0.209881481	0.821	0.728	1	Stable	RO60
ENSG00000178773	0.005774791	-0.350095448	0.453	0.547	1	Stable	CPNE7
ENSG00000236432	0.005790096	0.16055462	0.134	0.075	1	Stable	MFF-DT
ENSG00000072571	0.005791521	-0.538495557	0.169	0.249	1	Stable	HMMR
ENSG00000172366	0.005794035	-0.258530837	0.542	0.674	1	Stable	MCRIP2
ENSG00000166398	0.005820936	0.369073965	0.413	0.326	1	Stable	GARRE1
ENSG00000145817	0.005823789	0.229818495	0.627	0.529	1	Stable	YIPF5
ENSG00000102524	0.005832785	0.112991145	0.149	0.086	1	Stable	TNFSF13B
ENSG00000115738	0.005851034	-0.227996098	0.488	0.562	1	Stable	ID2
ENSG00000188641	0.005860993	0.384016522	0.114	0.062	1	Stable	DPYD
ENSG00000172361	0.00586284	0.380466518	0.139	0.081	1	Stable	CFAP53
ENSG00000198520	0.005878103	0.303143922	0.169	0.105	1	Stable	ARMH1
ENSG00000221829	0.005879576	-0.251773598	0.159	0.237	1	Stable	FANCG
ENSG00000181085	0.005891701	0.291776569	0.239	0.157	1	Stable	MAPK15
ENSG00000149503	0.00594281	-0.207981653	0.109	0.186	1	Stable	INCENP
ENSG00000250312	0.005944072	-0.255421954	0.403	0.502	1	Stable	ZNF718
ENSG00000164949	0.005959989	0.353404437	0.1	0.05	1	Stable	GEM
ENSG00000145604	0.00598933	-0.150713291	0.05	0.115	1	Stable	SKP2
ENSG00000186184	0.006013022	0.199471908	0.94	0.95	1	Stable	POLR1D
ENSG00000160131	0.006020233	-0.196425158	0.363	0.444	1	Stable	VMA21
ENSG00000177425	0.006026366	0.202655391	0.891	0.896	1	Stable	PAWR
ENSG00000253170	0.006032093	0.210682991	0.08	0.037	1	Stable
ENSG00000151229	0.006034608	-0.265577631	0.214	0.303	1	Stable	SLC2A13
ENSG00000140488	0.006035863	0.195258204	0.119	0.065	1	Stable	CELF6
ENSG00000095585	0.006037516	0.369351092	0.269	0.187	1	Stable	BLNK
ENSG00000151718	0.006042567	0.283549745	0.667	0.555	1	Stable	WWC2
ENSG00000130193	0.00607287	-0.317599444	0.378	0.466	1	Stable	THEM6
ENSG00000164134	0.006127827	-0.168211745	0.736	0.806	1	Stable	NAA15
ENSG00000142149	0.006141551	-0.270233055	0.154	0.236	1	Stable	HUNK
ENSG00000256060	0.006148624	0.190199927	0.333	0.241	1	Stable	TRAPPC2B
ENSG00000105197	0.006162904	-0.235675647	0.413	0.49	1	Stable	TIMM50
ENSG00000267637	0.006177873	0.158055048	0.104	0.055	1	Stable
ENSG00000117748	0.006178245	-0.265319537	0.308	0.37	1	Stable	RPA2
ENSG00000119777	0.00622669	-0.209139642	0.393	0.489	1	Stable	TMEM214
ENSG00000014641	0.006235794	-0.176316	0.721	0.836	1	Stable	MDH1
ENSG00000258414	0.006244798	-0.385246314	0.244	0.328	1	Stable	NA
ENSG00000131781	0.006250459	-0.296457052	0.184	0.262	1	Stable	FMO5
ENSG00000167196	0.006278508	-0.219385037	0.478	0.563	1	Stable	FBXO22
ENSG00000091164	0.006279969	0.209285634	0.861	0.833	1	Stable	TXNL1
ENSG00000144036	0.006292428	0.262774881	0.851	0.825	1	Stable	EXOC6B
ENSG00000235091	0.006299032	0.123753318	0.149	0.086	1	Stable
ENSG00000128694	0.0063172	-0.121586889	0.05	0.113	1	Stable	OSGEPL1
ENSG00000148835	0.006319553	-0.169694378	0.065	0.13	1	Stable	TAF5
ENSG00000143067	0.006329088	0.186031071	0.204	0.128	1	Stable	ZNF697
ENSG00000174808	0.006333087	0.152145838	0.104	0.055	1	Stable	BTC
ENSG00000158636	0.006357002	-0.241097404	0.438	0.538	1	Stable	EMSY
ENSG00000088854	0.006388165	0.344519755	0.318	0.231	1	Stable	DNAAF9
ENSG00000162434	0.006424436	0.251300753	0.771	0.734	1	Stable	JAK1
ENSG00000047597	0.006443728	-0.22406833	0.065	0.13	1	Stable	XK
ENSG00000258757	0.006470199	0.266225664	0.124	0.071	1	Stable
ENSG00000160957	0.006520181	-0.256846514	0.204	0.285	1	Stable	RECQL4
ENSG00000065665	0.006522731	-0.187021596	0.179	0.267	1	Stable	SEC61A2
ENSG00000205659	0.006526102	-0.279014109	0.413	0.506	1	Stable	LIN52
ENSG00000177311	0.006539046	0.278408539	0.577	0.516	1	Stable	ZBTB38
ENSG00000182551	0.00654614	-0.18552908	0.756	0.836	1	Stable	ADI1
ENSG00000160447	0.006565258	-0.206191924	0.214	0.301	1	Stable	PKN3
ENSG00000282943	0.006601516	0.29844346	0.07	0.031	1	Stable
ENSG00000127249	0.00661941	0.383401271	0.353	0.264	1	Stable	ATP13A4
ENSG00000006327	0.006645258	0.574424502	0.527	0.441	1	Stable	TNFRSF12A
ENSG00000136943	0.006694323	-0.283267782	0.144	0.22	1	Stable	CTSV
ENSG00000115233	0.006695477	-0.225682475	0.672	0.774	1	Stable	PSMD14
ENSG00000114268	0.006697188	0.808457304	0.348	0.261	1	Stable	PFKFB4
ENSG00000213999	0.006714407	0.20413487	0.259	0.173	1	Stable	MEF2B
ENSG00000164151	0.006717306	-0.169664786	0.418	0.515	1	Stable	ICE1
ENSG00000128408	0.006730405	-0.234786368	0.095	0.162	1	Stable	RIBC2
ENSG00000053524	0.006738478	0.114672354	0.055	0.021	1	Stable	MCF2L2
ENSG00000205476	0.006752782	-0.230087827	0.313	0.398	1	Stable	CCDC85C
ENSG00000100726	0.006765311	-0.168820284	0.418	0.493	1	Stable	TELO2
ENSG00000145949	0.006769508	-0.121826696	0.01	0.054	1	Stable	MYLK4
ENSG00000169762	0.006784768	-0.240495192	0.522	0.607	1	Stable	TAPT1
ENSG00000165802	0.006814357	0.196014785	0.423	0.316	1	Stable	NSMF
ENSG00000183576	0.006828702	-0.139763443	0.443	0.54	1	Stable	SETD3
ENSG00000168754	0.006831732	0.300229277	0.119	0.065	1	Stable	FAM178B
ENSG00000047849	0.006832197	0.272090771	0.9	0.877	1	Stable	MAP4
ENSG00000186468	0.006853974	0.179827701	0.965	0.979	1	Stable	RPS23
ENSG00000149922	0.006856801	0.116650695	0.055	0.021	1	Stable	TBX6
ENSG00000102007	0.006857432	-0.226420562	0.682	0.764	1	Stable	PLP2
ENSG00000116285	0.006863628	0.258613656	0.647	0.554	1	Stable	ERRFI1
ENSG00000119397	0.006888362	-0.226413648	0.303	0.39	1	Stable	CNTRL
ENSG00000123130	0.006924744	0.190414478	0.373	0.275	1	Stable	ACOT9
ENSG00000123136	0.006930155	-0.176285336	0.418	0.521	1	Stable	DDX39A
ENSG00000120798	0.006984323	-0.23611061	0.274	0.356	1	Stable	NR2C1
ENSG00000183955	0.007030076	-0.272236277	0.507	0.585	1	Stable	KMT5A
ENSG00000229618	0.007037179	0.41442488	0.677	0.584	1	Stable
ENSG00000063244	0.007053402	-0.224461326	0.388	0.484	1	Stable	U2AF2
ENSG00000044115	0.007085266	0.191247492	0.945	0.955	1	Stable	CTNNA1
ENSG00000070950	0.00717526	-0.302600871	0.463	0.541	1	Stable	RAD18
ENSG00000149485	0.007185567	-0.306444064	0.264	0.345	1	Stable	FADS1
ENSG00000127863	0.007192166	-0.430426585	0.294	0.374	1	Stable	TNFRSF19
ENSG00000141682	0.007205147	0.336651703	0.453	0.359	1	Stable	PMAIP1
ENSG00000122557	0.007223632	0.221380657	0.423	0.323	1	Stable	HERPUD2
ENSG00000068784	0.007224273	-0.163360158	0.502	0.592	1	Stable	SRBD1
ENSG00000127191	0.007239375	-0.259891804	0.284	0.359	1	Stable	TRAF2
ENSG00000181817	0.007277322	-0.185289991	0.358	0.466	1	Stable	LSM10
ENSG00000161267	0.007307661	-0.253109874	0.498	0.585	1	Stable	BDH1
ENSG00000197381	0.007311433	-0.197281113	0.144	0.228	1	Stable	ADARB1
ENSG00000135521	0.007311517	-0.20471796	0.463	0.543	1	Stable	LTV1
ENSG00000204385	0.007325114	0.196710014	0.697	0.623	1	Stable	SLC44A4
ENSG00000152503	0.007326649	-0.235625272	0.418	0.493	1	Stable	TRIM36
ENSG00000167767	0.007351397	0.141940465	0.119	0.065	1	Stable	KRT80
ENSG00000004779	0.007376403	-0.15306501	0.821	0.882	1	Stable	NDUFAB1
ENSG00000164308	0.007384416	0.143429244	0.065	0.028	1	Stable	ERAP2
ENSG00000286533	0.007393359	1.009499817	0.129	0.075	1	Stable
ENSG00000157873	0.007393511	0.216154959	0.269	0.183	1	Stable	TNFRSF14
ENSG00000182325	0.007407301	-0.19508503	0.289	0.38	1	Stable	FBXL6
ENSG00000133121	0.007411731	0.289809344	0.184	0.116	1	Stable	STARD13
ENSG00000069248	0.0074452	-0.230153134	0.453	0.538	1	Stable	NUP133
ENSG00000159111	0.007447272	0.163379361	0.239	0.158	1	Stable	MRPL10
ENSG00000198464	0.007447372	0.23724146	0.507	0.407	1	Stable	ZNF480
ENSG00000139718	0.007448713	-0.363180953	0.313	0.388	1	Stable	SETD1B
ENSG00000095906	0.007455421	-0.196634022	0.473	0.583	1	Stable	NUBP2
ENSG00000065621	0.007491607	-0.204979726	0.483	0.568	1	Stable	GSTO2
ENSG00000178935	0.007508262	0.337609135	0.602	0.523	1	Stable	ZNF552
ENSG00000141556	0.007513626	-0.316096208	0.632	0.708	1	Stable	TBCD
ENSG00000137968	0.007519416	-0.327965886	0.179	0.27	1	Stable	SLC44A5
ENSG00000137834	0.007585421	-0.136653603	0.065	0.131	1	Stable	SMAD6
ENSG00000188522	0.007619547	0.159254635	0.239	0.158	1	Stable	FAM83G
ENSG00000168280	0.007632429	0.182192889	0.169	0.103	1	Stable	KIF5C
ENSG00000172766	0.007633894	-0.24656087	0.249	0.335	1	Stable	NAA16
ENSG00000100316	0.007645523	0.143865864	0.99	0.988	1	Stable	RPL3
ENSG00000269028	0.007663847	-0.106336996	0.975	0.991	1	Stable	NA
ENSG00000005189	0.007665928	-0.21150424	0.104	0.182	1	Stable	REXO5
ENSG00000165644	0.007668572	-0.292136298	0.517	0.621	1	Stable	COMTD1
ENSG00000080298	0.007684867	-0.189349173	0.483	0.574	1	Stable	RFX3
ENSG00000283413	0.007690716	0.139047276	0.07	0.031	1	Stable
ENSG00000000003	0.007693087	0.148108878	0.184	0.114	1	Stable	TSPAN6
ENSG00000232533	0.007700539	0.263066191	0.229	0.153	1	Stable	FAM131B-AS2
ENSG00000258378	0.007705388	-0.137705675	0.045	0.106	1	Stable
ENSG00000189295	0.00770864	0.126716822	0.085	0.041	1	Stable	ANKRD62P1-PARP4P3
ENSG00000114491	0.007708906	-0.228474764	0.308	0.377	1	Stable	UMPS
ENSG00000112697	0.007710633	-0.115124883	0.458	0.553	1	Stable	TMEM30A
ENSG00000141564	0.007713005	-0.213794129	0.667	0.73	1	Stable	RPTOR
ENSG00000157388	0.007763803	-0.274478964	0.711	0.75	1	Stable	CACNA1D
ENSG00000171988	0.007764388	0.123419534	0.95	0.971	1	Stable	JMJD1C
ENSG00000170500	0.007834286	0.501641031	0.522	0.449	1	Stable	LONRF2
ENSG00000171792	0.007839588	-0.2298491	0.159	0.233	1	Stable	RHNO1
ENSG00000086758	0.007845051	-0.192003771	0.851	0.876	1	Stable	HUWE1
ENSG00000164649	0.0078451	-0.340918695	0.194	0.264	1	Stable	CDCA7L
ENSG00000111897	0.007855649	0.265488983	0.786	0.747	1	Stable	SERINC1
ENSG00000047579	0.00788832	-0.217911779	0.423	0.504	1	Stable	DTNBP1
ENSG00000133985	0.007896054	0.518393785	0.572	0.49	1	Stable	TTC9
ENSG00000234741	0.007902479	0.248226814	0.91	0.961	1	Stable	GAS5
ENSG00000182372	0.007922588	0.265753403	0.453	0.359	1	Stable	CLN8
ENSG00000101224	0.00793017	-0.24015704	0.204	0.281	1	Stable	CDC25B
ENSG00000162769	0.007966923	-0.208355458	0.398	0.497	1	Stable	FLVCR1
ENSG00000281649	0.007985277	0.20561983	0.672	0.58	1	Stable	EBLN3P
ENSG00000231107	0.007991472	0.237240736	0.06	0.025	1	Stable	LINC01508
ENSG00000142039	0.00799685	0.190133276	0.254	0.176	1	Stable	CCDC97
ENSG00000227500	0.007998173	-0.19481226	0.597	0.684	1	Stable	SCAMP4
ENSG00000111530	0.008000917	-0.174233088	0.701	0.752	1	Stable	CAND1
ENSG00000100522	0.00801495	-0.120309047	0.537	0.671	1	Stable	GNPNAT1
ENSG00000135114	0.008017379	0.149255477	0.249	0.165	1	Stable	OASL
ENSG00000253506	0.00801883	0.105603117	0.144	0.082	1	Stable	NACA2
ENSG00000166145	0.008022309	0.193909014	0.786	0.767	1	Stable	SPINT1
ENSG00000169221	0.008026481	-0.270437672	0.254	0.33	1	Stable	TBC1D10B
ENSG00000118564	0.008047298	-0.156859626	0.587	0.674	1	Stable	FBXL5
ENSG00000137509	0.008073862	0.172067014	0.149	0.089	1	Stable	PRCP
ENSG00000160753	0.008083132	-0.214666897	0.537	0.661	1	Stable	RUSC1
ENSG00000138814	0.008091338	-0.308339833	0.821	0.909	1	Stable	PPP3CA
ENSG00000186073	0.008115015	-0.217090298	0.104	0.177	1	Stable	CDIN1
ENSG00000163918	0.008117095	-0.338730682	0.274	0.349	1	Stable	RFC4
ENSG00000072818	0.008124605	0.147699587	0.09	0.045	1	Stable	ACAP1
ENSG00000132432	0.008126492	0.265576035	0.831	0.81	1	Stable	SEC61G
ENSG00000187527	0.008127218	0.171797017	0.1	0.051	1	Stable	ATP13A5
ENSG00000048392	0.008144599	0.200177712	0.343	0.246	1	Stable	RRM2B
ENSG00000177084	0.008154658	-0.172274338	0.403	0.491	1	Stable	POLE
ENSG00000122512	0.00817065	-0.256004983	0.284	0.368	1	Stable	PMS2
ENSG00000138185	0.008204938	0.101435171	0.05	0.019	1	Stable	ENTPD1
ENSG00000064102	0.00820983	-0.207496344	0.254	0.337	1	Stable	INTS13
ENSG00000183624	0.008214103	-0.220339056	0.348	0.442	1	Stable	HMCES
ENSG00000111647	0.00821523	-0.252901702	0.463	0.548	1	Stable	BLTP3B
ENSG00000142235	0.008238128	-0.322143686	0.164	0.235	1	Stable	LMTK3
ENSG00000189079	0.008248788	-0.205826442	0.776	0.825	1	Stable	ARID2
ENSG00000090615	0.008293473	0.24196674	0.726	0.679	1	Stable	GOLGA3
ENSG00000118418	0.008302895	-0.194426944	0.731	0.835	1	Stable	HMGN3
ENSG00000102755	0.008302968	0.301043636	0.1	0.053	1	Stable	FLT1
ENSG00000167920	0.008334115	0.166681884	0.204	0.13	1	Stable	KRT10-AS1
ENSG00000089327	0.008342078	0.115784437	0.085	0.041	1	Stable	FXYD5
ENSG00000076003	0.008345044	-0.387520984	0.249	0.324	1	Stable	MCM6
ENSG00000089006	0.008353022	-0.207698531	0.522	0.586	1	Stable	SNX5
ENSG00000117877	0.008358387	-0.252249943	0.214	0.292	1	Stable	POLR1G
ENSG00000134758	0.008360593	-0.233907027	0.443	0.505	1	Stable	RNF138
ENSG00000106804	0.008361021	-0.148973917	0.045	0.104	1	Stable	C5
ENSG00000126216	0.008407886	-0.310823702	0.264	0.338	1	Stable	TUBGCP3
ENSG00000176171	0.008422155	1.064549215	0.567	0.489	1	Stable	BNIP3
ENSG00000106603	0.008423896	-0.166797028	0.647	0.697	1	Stable	COA1
ENSG00000196182	0.008430941	0.210581932	0.761	0.702	1	Stable	STK40
ENSG00000173085	0.008435146	-0.208339541	0.249	0.33	1	Stable	COQ2
ENSG00000108384	0.008460652	-0.283971938	0.348	0.41	1	Stable	RAD51C
ENSG00000287470	0.008500424	-0.176945791	0.03	0.081	1	Stable
ENSG00000143799	0.008502766	-0.240147135	0.751	0.827	1	Stable	PARP1
ENSG00000174791	0.008518291	0.165753385	0.169	0.105	1	Stable	RIN1
ENSG00000224877	0.008531503	-0.219999667	0.587	0.703	1	Stable	NDUFAF8
ENSG00000102241	0.008541998	-0.220239374	0.413	0.502	1	Stable	HTATSF1
ENSG00000107263	0.008545878	0.256705911	0.537	0.421	1	Stable	RAPGEF1
ENSG00000103381	0.008552747	0.328419748	0.313	0.226	1	Stable	CPPED1
ENSG00000104365	0.008555317	-0.217843801	0.667	0.773	1	Stable	IKBKB
ENSG00000183723	0.008586552	-0.198327328	0.642	0.732	1	Stable	CMTM4
ENSG00000160949	0.00859048	-0.295735283	0.199	0.27	1	Stable	TONSL
ENSG00000160796	0.008593415	-0.182707512	0.453	0.539	1	Stable	NBEAL2
ENSG00000144152	0.00859357	-0.186953295	0.045	0.101	1	Stable	FBLN7
ENSG00000104723	0.008599765	-0.270288283	0.015	0.059	1	Stable	TUSC3
ENSG00000143222	0.008604372	0.310323212	0.851	0.839	1	Stable	UFC1
ENSG00000136870	0.008604617	0.159081736	0.139	0.083	1	Stable	ZNF189
ENSG00000063245	0.008605703	0.296985506	0.552	0.488	1	Stable	EPN1
ENSG00000075142	0.008620724	0.310771172	0.642	0.555	1	Stable	SRI
ENSG00000181016	0.00862081	-0.224284581	0.109	0.182	1	Stable	LSMEM1
ENSG00000095397	0.008626407	-0.258319879	0.348	0.431	1	Stable	WHRN
ENSG00000144791	0.008640902	-0.292782687	0.373	0.454	1	Stable	LIMD1
ENSG00000124839	0.008701953	0.238219721	0.408	0.306	1	Stable	RAB17
ENSG00000138326	0.008708613	0.164641746	1	0.992	1	Stable	RPS24
ENSG00000163545	0.00871473	-0.111393395	0.01	0.052	1	Stable	NUAK2
ENSG00000153179	0.008714824	0.437387093	0.547	0.497	1	Stable	RASSF3
ENSG00000140262	0.008734498	-0.161821802	0.925	0.951	1	Stable	TCF12
ENSG00000089280	0.008751945	-0.129341857	0.97	0.977	1	Stable	FUS
ENSG00000146350	0.008754195	-0.361257942	0.383	0.461	1	Stable	TBC1D32
ENSG00000171163	0.008757862	-0.226137291	0.368	0.453	1	Stable	ZNF692
ENSG00000154240	0.008765892	0.23899151	0.09	0.046	1	Stable	CEP112
ENSG00000186063	0.008767803	0.281847275	0.607	0.536	1	Stable	AIDA
ENSG00000104140	0.008770358	0.329715234	0.498	0.412	1	Stable	RHOV
ENSG00000162814	0.008793691	0.61532127	0.249	0.173	1	Stable	SPATA17
ENSG00000178425	0.0088164	-0.241845895	0.567	0.648	1	Stable	NT5DC1
ENSG00000173511	0.008843248	0.188255766	0.463	0.369	1	Stable	VEGFB
ENSG00000051523	0.008851191	-0.147469028	0.886	0.958	1	Stable	CYBA
ENSG00000197771	0.008863076	-0.1399526	0.368	0.457	1	Stable	MCMBP
ENSG00000140264	0.008877047	0.201078443	0.985	0.985	1	Stable	SERF2
ENSG00000155313	0.008885824	-0.247005505	0.433	0.53	1	Stable	USP25
ENSG00000143164	0.008889392	0.227521837	0.786	0.766	1	Stable	DCAF6
ENSG00000130813	0.008898959	0.248615072	0.299	0.213	1	Stable	SHFL
ENSG00000183048	0.008902079	-0.273877719	0.299	0.373	1	Stable	SLC25A10
ENSG00000144451	0.008923092	-0.272972264	0.92	0.938	1	Stable	SPAG16
ENSG00000116209	0.008959289	0.210414458	0.836	0.821	1	Stable	TMEM59
ENSG00000090013	0.00897371	0.212197179	0.776	0.758	1	Stable	BLVRB
ENSG00000146674	0.00898128	0.170622778	0.055	0.022	1	Stable	IGFBP3
ENSG00000233048	0.008986425	0.150862993	0.095	0.048	1	Stable	LINC01722
ENSG00000187017	0.008986449	0.259007654	0.259	0.18	1	Stable	ESPN
ENSG00000071655	0.008992668	-0.215556666	0.498	0.597	1	Stable	MBD3
ENSG00000164418	0.009014539	-0.163562434	0.323	0.425	1	Stable	GRIK2
ENSG00000111877	0.009015967	-0.318310408	0.368	0.451	1	Stable	MCM9
ENSG00000176273	0.009030781	-0.145011906	0.015	0.059	1	Stable	SLC35G1
ENSG00000004897	0.009036837	-0.225102407	0.473	0.543	1	Stable	CDC27
ENSG00000243646	0.009091651	0.257711881	0.383	0.295	1	Stable	IL10RB
ENSG00000173221	0.009137202	0.231379863	0.343	0.252	1	Stable	GLRX
ENSG00000276900	0.009140467	0.416442295	0.269	0.191	1	Stable
ENSG00000185651	0.009191985	-0.206533291	0.577	0.692	1	Stable	UBE2L3
ENSG00000137692	0.009194238	-0.224104093	0.443	0.514	1	Stable	DCUN1D5
ENSG00000136156	0.009205284	0.228016548	0.851	0.883	1	Stable	ITM2B
ENSG00000188846	0.009279661	0.191972921	0.98	0.979	1	Stable	RPL14
ENSG00000250067	0.009307895	0.22167398	0.303	0.214	1	Stable	YJEFN3
ENSG00000214595	0.009316743	-0.266840306	0.269	0.342	1	Stable	EML6
ENSG00000159388	0.009328002	0.292454999	0.756	0.725	1	Stable	BTG2
ENSG00000147041	0.009331949	0.160615285	0.164	0.1	1	Stable	SYTL5
ENSG00000198586	0.00933786	-0.215844745	0.806	0.86	1	Stable	TLK1
ENSG00000135912	0.009347884	-0.184068183	0.119	0.191	1	Stable	TTLL4
ENSG00000203760	0.009353828	-0.158140763	0.264	0.352	1	Stable	CENPW
ENSG00000165948	0.009370763	-0.135586393	0.075	0.14	1	Stable	IFI27L1
ENSG00000134419	0.009372778	0.164779962	0.985	0.984	1	Stable	RPS15A
ENSG00000235257	0.009397642	-0.261371656	0.149	0.223	1	Stable	ITGA9-AS1
ENSG00000137414	0.009398471	0.199848715	0.373	0.281	1	Stable	FAM8A1
ENSG00000102753	0.009417415	-0.204780867	0.383	0.456	1	Stable	KPNA3
ENSG00000160014	0.009428021	-0.105442924	0.652	0.736	1	Stable	CALM3
ENSG00000138413	0.009470395	-0.113373079	0.403	0.499	1	Stable	IDH1
ENSG00000232593	0.009486651	-0.265566011	0.313	0.394	1	Stable	KANTR
ENSG00000162441	0.009488396	0.148738136	0.358	0.258	1	Stable	LZIC
ENSG00000172139	0.009491443	0.228524293	0.199	0.13	1	Stable	SLC9C1
ENSG00000167595	0.009525184	-0.176698	0.214	0.305	1	Stable	PROSER3
ENSG00000257817	0.009547794	-0.245994847	0.06	0.123	1	Stable	TBX3-AS1
ENSG00000065154	0.009566406	-0.299046986	0.821	0.883	1	Stable	OAT
ENSG00000242247	0.009582677	0.235729714	0.572	0.493	1	Stable	ARFGAP3
ENSG00000116560	0.009595202	-0.174311145	0.93	0.941	1	Stable	SFPQ
ENSG00000259269	0.00960259	0.163094216	0.109	0.059	1	Stable
ENSG00000135297	0.009624109	-0.19242055	0.144	0.221	1	Stable	MTO1
ENSG00000175643	0.009650399	-0.207648807	0.095	0.163	1	Stable	RMI2
ENSG00000035403	0.009659191	0.311455929	0.622	0.547	1	Stable	VCL
ENSG00000113369	0.009671213	-0.146163178	0.124	0.202	1	Stable	ARRDC3
ENSG00000122026	0.009679241	0.169417261	1	0.989	1	Stable	RPL21
ENSG00000171456	0.009700398	-0.208127039	0.736	0.802	1	Stable	ASXL1
ENSG00000178125	0.009735234	0.436086791	0.06	0.026	1	Stable	PPP1R42
ENSG00000151715	0.009780847	0.490244251	0.373	0.281	1	Stable	TMEM45B
ENSG00000156234	0.009803825	-0.329942812	0.08	0.038	1	Stable	CXCL13
ENSG00000008394	0.009812357	-0.150066125	0.9	0.953	1	Stable	MGST1
ENSG00000109118	0.009812483	-0.221181396	0.542	0.617	1	Stable	PHF12
ENSG00000138593	0.009818119	0.206984409	0.736	0.691	1	Stable	SECISBP2L
ENSG00000073578	0.009910452	-0.194633392	0.731	0.775	1	Stable	SDHA
ENSG00000184436	0.00992443	-0.155277938	0.184	0.264	1	Stable	THAP7
ENSG00000230124	0.009952274	-0.216080023	0.866	0.907	1	Stable	ACBD6
ENSG00000170266	0.009967437	-0.179768002	0.473	0.573	1	Stable	GLB1
ENSG00000145996	0.009982264	-0.235845258	0.746	0.775	1	Stable	CDKAL1
ENSG00000173482	0.009989246	0.39434282	0.164	0.102	1	Stable	PTPRM
ENSG00000246334	0.009992503	0.128551463	0.05	0.02	1	Stable	PRR7-AS1
ENSG00000133226	0.010000937	-0.104974187	0.806	0.896	1	Stable	SRRM1
ENSG00000120738	0.010061748	0.283035785	0.731	0.699	1	Stable	EGR1
ENSG00000160408	0.010083311	0.148755371	0.189	0.12	1	Stable	ST6GALNAC6
ENSG00000137267	0.010084166	0.194512695	0.697	0.645	1	Stable	TUBB2A
ENSG00000152518	0.010146541	0.3208618	0.701	0.677	1	Stable	ZFP36L2
ENSG00000161542	0.010152381	-0.200444867	0.627	0.689	1	Stable	PRPSAP1
ENSG00000103404	0.01016978	-0.161139481	0.199	0.289	1	Stable	USP31
ENSG00000197256	0.010174124	-0.2676434	0.1	0.164	1	Stable	KANK2
ENSG00000258551	0.010178765	0.774072288	0.199	0.131	1	Stable	CRAT37
ENSG00000100532	0.010196187	0.130937224	0.194	0.124	1	Stable	CGRRF1
ENSG00000120334	0.010203833	-0.22713181	0.159	0.232	1	Stable	CENPL
ENSG00000169570	0.010204599	-0.262080925	0.318	0.4	1	Stable	DTWD2
ENSG00000167987	0.010205098	-0.248279036	0.259	0.33	1	Stable	VPS37C
ENSG00000150556	0.01020646	-0.342246489	0.443	0.538	1	Stable	LYPD6B
ENSG00000100387	0.010213351	-0.226403123	0.612	0.719	1	Stable	RBX1
ENSG00000173207	0.010243148	-0.275301644	0.557	0.607	1	Stable	CKS1B
ENSG00000181649	0.010247486	0.304253856	0.751	0.699	1	Stable	PHLDA2
ENSG00000128833	0.010295719	-0.214538065	0.547	0.656	1	Stable	MYO5C
ENSG00000159685	0.010329324	-0.206693133	0.512	0.608	1	Stable	CHCHD6
ENSG00000165175	0.01035152	-0.235172144	0.179	0.257	1	Stable	MID1IP1
ENSG00000160563	0.010359491	-0.23885536	0.507	0.602	1	Stable	MED27
ENSG00000183765	0.01038649	-0.27274379	0.154	0.224	1	Stable	CHEK2
ENSG00000146842	0.010397449	-0.120067992	0.313	0.42	1	Stable	TMEM209
ENSG00000119041	0.010410088	-0.149551719	0.313	0.394	1	Stable	GTF3C3
ENSG00000171160	0.010414894	0.168172328	0.144	0.088	1	Stable	MORN4
ENSG00000143669	0.010453571	0.210423112	0.517	0.434	1	Stable	LYST
ENSG00000183888	0.010467163	0.192958609	0.259	0.174	1	Stable	SRARP
ENSG00000164674	0.01047191	0.309329281	0.154	0.097	1	Stable	SYTL3
ENSG00000197857	0.01049785	-0.217859423	0.249	0.328	1	Stable	ZNF44
ENSG00000171223	0.010533353	0.21234243	0.721	0.673	1	Stable	JUNB
ENSG00000148154	0.010582974	0.238892102	0.876	0.844	1	Stable	UGCG
ENSG00000196975	0.010605237	0.166442594	0.697	0.655	1	Stable	ANXA4
ENSG00000158966	0.010605533	-0.241633772	0.109	0.181	1	Stable	CACHD1
ENSG00000229956	0.0106179	0.324718406	0.124	0.072	1	Stable	ZRANB2-DT
ENSG00000140743	0.010654724	0.29816883	0.851	0.82	1	Stable	CDR2
ENSG00000249942	0.010666211	0.1426899	0.05	0.02	1	Stable
ENSG00000115750	0.010696942	-0.244823702	0.383	0.47	1	Stable	TAF1B
ENSG00000127954	0.01071682	0.189892446	0.239	0.162	1	Stable	STEAP4
ENSG00000154310	0.010718716	0.277130834	0.582	0.506	1	Stable	TNIK
ENSG00000167964	0.010724978	-0.288554153	0.343	0.419	1	Stable	RAB26
ENSG00000133318	0.010735651	-0.220626796	0.701	0.757	1	Stable	RTN3
ENSG00000108306	0.010749063	0.222300943	0.667	0.564	1	Stable	FBXL20
ENSG00000184076	0.010765535	-0.141457531	0.731	0.858	1	Stable	UQCR10
ENSG00000069020	0.010768427	0.314082123	0.756	0.725	1	Stable	MAST4
ENSG00000213390	0.010775723	-0.215381586	0.139	0.212	1	Stable	ARHGAP19
ENSG00000117475	0.010786929	0.2789559	0.617	0.537	1	Stable	BLZF1
ENSG00000004866	0.010837223	-0.183070202	0.269	0.36	1	Stable	ST7
ENSG00000270571	0.010842374	0.165866723	0.214	0.142	1	Stable
ENSG00000138756	0.010844391	-0.237777001	0.597	0.681	1	Stable	BMP2K
ENSG00000118193	0.010906338	-0.323336683	0.149	0.224	1	Stable	KIF14
ENSG00000145780	0.010910371	0.393188743	0.468	0.369	1	Stable	FEM1C
ENSG00000182108	0.010990634	-0.221279528	0.174	0.237	1	Stable	DEXI
ENSG00000197860	0.011002591	0.134670384	0.07	0.032	1	Stable	SGTB
ENSG00000107186	0.011003502	-0.277376468	0.408	0.479	1	Stable	MPDZ
ENSG00000124767	0.011004041	-0.17689321	0.711	0.755	1	Stable	GLO1
ENSG00000100104	0.01101366	0.146897376	0.164	0.101	1	Stable	SRRD
ENSG00000139343	0.011023789	-0.206164619	0.741	0.824	1	Stable	SNRPF
ENSG00000139865	0.01103215	-0.254406315	0.871	0.924	1	Stable	TTC6
ENSG00000073417	0.011048333	-0.271375592	0.522	0.589	1	Stable	PDE8A
ENSG00000169683	0.011063518	-0.325385953	0.299	0.36	1	Stable	LRRC45
ENSG00000105372	0.011065609	0.17920782	0.995	0.993	1	Stable	RPS19
ENSG00000119685	0.011070992	-0.149835054	0.672	0.732	1	Stable	TTLL5
ENSG00000149403	0.011083096	-0.282681651	0.338	0.415	1	Stable	GRIK4
ENSG00000112473	0.011146071	-0.202155878	0.602	0.697	1	Stable	SLC39A7
ENSG00000105497	0.011156162	0.147980061	0.1	0.053	1	Stable	ZNF175
ENSG00000116478	0.011164434	-0.186387021	0.358	0.445	1	Stable	HDAC1
ENSG00000146414	0.011187663	-0.206389433	0.796	0.83	1	Stable	SHPRH
ENSG00000155368	0.01120041	-0.137609321	0.891	0.94	1	Stable	DBI
ENSG00000088179	0.011205095	-0.222408278	0.398	0.488	1	Stable	PTPN4
ENSG00000111731	0.011235637	-0.277465602	0.433	0.508	1	Stable	C2CD5
ENSG00000170312	0.011241415	-0.372129808	0.279	0.357	1	Stable	CDK1
ENSG00000228363	0.011255511	-0.30232993	0.214	0.292	1	Stable	CHMP3-AS1
ENSG00000234323	0.011259335	-0.248942615	0.104	0.175	1	Stable	LINC01505
ENSG00000115364	0.011281571	-0.20177264	0.522	0.62	1	Stable	MRPL19
ENSG00000258744	0.011284193	0.194270703	0.1	0.054	1	Stable
ENSG00000122643	0.011326978	-0.21283804	0.572	0.655	1	Stable	NT5C3A
ENSG00000124788	0.011330049	0.307982736	0.881	0.906	1	Stable	ATXN1
ENSG00000143156	0.011339483	0.527329267	0.418	0.34	1	Stable	NME7
ENSG00000120833	0.011343519	0.128098645	0.114	0.064	1	Stable	SOCS2
ENSG00000090686	0.011344409	-0.151645642	0.398	0.496	1	Stable	USP48
ENSG00000024862	0.011363581	0.388923086	0.418	0.33	1	Stable	CCDC28A
ENSG00000132963	0.011393072	0.14545221	0.975	0.966	1	Stable	POMP
ENSG00000114982	0.011415651	-0.19206693	0.398	0.488	1	Stable	KANSL3
ENSG00000067560	0.011456284	0.167585674	0.95	0.928	1	Stable	RHOA
ENSG00000105939	0.011473766	-0.348916833	0.731	0.754	1	Stable	ZC3HAV1
ENSG00000263618	0.011487044	-0.219623297	0.119	0.194	1	Stable
ENSG00000141560	0.011506639	-0.251765559	0.333	0.404	1	Stable	FN3KRP
ENSG00000075651	0.011525825	0.337167149	0.214	0.14	1	Stable	PLD1
ENSG00000112297	0.011530119	-0.310178102	0.627	0.667	1	Stable	CRYBG1
ENSG00000099338	0.011535981	0.199345408	0.284	0.2	1	Stable	CATSPERG
ENSG00000075413	0.011558298	-0.165557897	0.846	0.908	1	Stable	MARK3
ENSG00000085377	0.011566597	-0.10108686	0.323	0.423	1	Stable	PREP
ENSG00000110723	0.011593974	-0.25215117	0.333	0.417	1	Stable	EXPH5
ENSG00000233822	0.011623639	-0.235512115	0.249	0.338	1	Stable	H2BC15
ENSG00000085415	0.01162579	-0.289405775	0.383	0.461	1	Stable	SEH1L
ENSG00000129295	0.01164146	0.139169644	0.179	0.112	1	Stable	DNAAF11
ENSG00000153132	0.011657586	-0.330131722	0.284	0.346	1	Stable	CLGN
ENSG00000141371	0.011733126	-0.106125544	0.025	0.074	1	Stable	CHCT1
ENSG00000168350	0.01174804	-0.143601124	0.328	0.418	1	Stable	DEGS2
ENSG00000188227	0.01177179	0.167247032	0.234	0.161	1	Stable	ZNF793
ENSG00000117697	0.01179562	-0.226926273	0.433	0.521	1	Stable	NSL1
ENSG00000143776	0.011798298	0.216785115	0.488	0.375	1	Stable	CDC42BPA
ENSG00000108424	0.011817947	-0.23790077	0.701	0.777	1	Stable	KPNB1
ENSG00000112096	0.011944889	0.234148182	0.398	0.483	1	Stable	NA
ENSG00000056097	0.012001385	-0.206888905	0.771	0.836	1	Stable	ZFR
ENSG00000122687	0.012038997	-0.233909207	0.244	0.324	1	Stable	MRM2
ENSG00000146828	0.012069895	-0.219837496	0.383	0.469	1	Stable	SLC12A9
ENSG00000099246	0.012099649	0.248711131	0.796	0.744	1	Stable	RAB18
ENSG00000287042	0.012106278	-0.124558933	0.015	0.057	1	Stable
ENSG00000170113	0.01210748	-0.229233077	0.333	0.412	1	Stable	NIPA1
ENSG00000135637	0.012158422	-0.184921915	0.075	0.136	1	Stable	CCDC142
ENSG00000100258	0.01219762	-0.191706995	0.308	0.391	1	Stable	LMF2
ENSG00000130348	0.012214631	-0.19994321	0.179	0.255	1	Stable	QRSL1
ENSG00000172262	0.012226728	-0.27164766	0.711	0.746	1	Stable	ZNF131
ENSG00000107099	0.012227706	0.218945025	0.194	0.13	1	Stable	DOCK8
ENSG00000173226	0.012249852	-0.259838167	0.597	0.662	1	Stable	IQCB1
ENSG00000176533	0.012333976	0.203123106	0.294	0.211	1	Stable	GNG7
ENSG00000105329	0.012348564	0.408453724	0.358	0.289	1	Stable	TGFB1
ENSG00000130559	0.012351394	0.285038334	0.607	0.528	1	Stable	CAMSAP1
ENSG00000141504	0.01235429	0.253021543	0.667	0.629	1	Stable	SAT2
ENSG00000170464	0.012438685	0.112174564	0.134	0.08	1	Stable	DNAJC18
ENSG00000032389	0.012464193	-0.242063873	0.552	0.64	1	Stable	EIPR1
ENSG00000108039	0.012465406	-0.21778846	0.383	0.448	1	Stable	XPNPEP1
ENSG00000105771	0.012483943	-0.278740312	0.269	0.335	1	Stable	SMG9
ENSG00000155366	0.012484508	0.182613912	0.776	0.765	1	Stable	RHOC
ENSG00000136888	0.012544392	0.109898306	0.945	0.948	1	Stable	ATP6V1G1
ENSG00000070190	0.012573391	0.227634488	0.129	0.076	1	Stable	DAPP1
ENSG00000176853	0.012579122	-0.166793481	0.512	0.585	1	Stable	FAM91A1
ENSG00000172818	0.012593399	0.168138482	0.179	0.114	1	Stable	OVOL1
ENSG00000086475	0.012619727	-0.24524535	0.328	0.4	1	Stable	SEPHS1
ENSG00000099330	0.012623785	0.241626142	0.348	0.275	1	Stable	OCEL1
ENSG00000134909	0.012651853	-0.264851013	0.761	0.836	1	Stable	ARHGAP32
ENSG00000204388	0.012682692	-0.388810315	0.637	0.682	1	Stable	HSPA1B
ENSG00000145741	0.01269279	0.182673147	0.96	0.974	1	Stable	BTF3
ENSG00000108671	0.012719134	-0.173968366	0.627	0.688	1	Stable	PSMD11
ENSG00000089351	0.012823686	0.2048385	0.697	0.644	1	Stable	GRAMD1A
ENSG00000143401	0.012825914	-0.23838754	0.303	0.377	1	Stable	ANP32E
ENSG00000104765	0.012866876	0.495949121	0.766	0.741	1	Stable	BNIP3L
ENSG00000116497	0.012890862	-0.266561713	0.229	0.296	1	Stable	S100PBP
ENSG00000164713	0.012897038	0.206917023	0.771	0.748	1	Stable	BRI3
ENSG00000183840	0.012899954	-0.24250471	0.428	0.532	1	Stable	GPR39
ENSG00000100077	0.012923382	-0.221146752	0.303	0.381	1	Stable	GRK3
ENSG00000182185	0.012929199	-0.229805772	0.766	0.797	1	Stable	RAD51B
ENSG00000134278	0.01295131	-0.211259827	0.701	0.761	1	Stable	SPIRE1
ENSG00000131381	0.012969626	-0.192548104	0.259	0.326	1	Stable	RBSN
ENSG00000185347	0.013000976	-0.187884769	0.244	0.328	1	Stable	TEDC1
ENSG00000103550	0.013027577	-0.224289688	0.448	0.524	1	Stable	KNOP1
ENSG00000138439	0.013034513	-0.355310655	0.284	0.355	1	Stable	FAM117B
ENSG00000149636	0.013097494	-0.24422059	0.299	0.377	1	Stable	DSN1
ENSG00000265681	0.01309832	0.140219404	0.995	0.991	1	Stable	RPL17
ENSG00000007255	0.013104419	0.184288743	0.547	0.461	1	Stable	TRAPPC6A
ENSG00000131876	0.01311269	-0.246440363	0.662	0.733	1	Stable	SNRPA1
ENSG00000283982	0.013129871	0.420603883	0.159	0.102	1	Stable
ENSG00000144395	0.013143597	-0.295344767	0.085	0.142	1	Stable	CCDC150
ENSG00000134644	0.013176817	-0.206848019	0.821	0.872	1	Stable	PUM1
ENSG00000074071	0.013201063	-0.159075988	0.766	0.859	1	Stable	MRPS34
ENSG00000187605	0.013203535	-0.255208984	0.637	0.698	1	Stable	TET3
ENSG00000177426	0.013223689	0.269435952	0.821	0.835	1	Stable	TGIF1
ENSG00000138162	0.013240518	0.341735388	0.562	0.487	1	Stable	TACC2
ENSG00000198131	0.013253443	-0.190227539	0.522	0.625	1	Stable	ZNF544
ENSG00000089486	0.013263841	0.196936268	0.075	0.037	1	Stable	CDIP1
ENSG00000196693	0.013309657	-0.284467924	0.358	0.431	1	Stable	ZNF33B
ENSG00000147202	0.013313212	0.336944157	0.124	0.074	1	Stable	DIAPH2
ENSG00000059728	0.013344661	-0.902775027	0.602	0.645	1	Stable	MXD1
ENSG00000158470	0.013363001	-0.2550681	0.597	0.664	1	Stable	B4GALT5
ENSG00000286803	0.013371125	-0.160085465	0.08	0.143	1	Stable
ENSG00000140391	0.013394059	0.116585548	0.234	0.159	1	Stable	TSPAN3
ENSG00000140848	0.013405815	-0.178915149	0.129	0.199	1	Stable	CPNE2
ENSG00000145476	0.013420851	-0.177297584	0.164	0.241	1	Stable	CYP4V2
ENSG00000134308	0.013439069	-0.156969571	0.881	0.949	1	Stable	YWHAQ
ENSG00000181450	0.013476284	-0.219524822	0.338	0.41	1	Stable	ZNF678
ENSG00000020922	0.013541817	-0.154797296	0.204	0.285	1	Stable	MRE11
ENSG00000197122	0.013543337	0.147009966	0.184	0.122	1	Stable	SRC
ENSG00000108094	0.01355903	-0.186999889	0.363	0.44	1	Stable	CUL2
ENSG00000239264	0.013565472	-0.181289895	0.527	0.641	1	Stable	TXNDC5
ENSG00000172269	0.01356633	0.207308755	0.274	0.195	1	Stable	DPAGT1
ENSG00000233927	0.013571275	0.144226378	0.995	0.986	1	Stable	RPS28
ENSG00000178718	0.013668971	-0.23363217	0.299	0.365	1	Stable	RPP25
ENSG00000176619	0.01368057	-0.195598081	0.343	0.41	1	Stable	LMNB2
ENSG00000183580	0.013686941	-0.142309943	0.592	0.674	1	Stable	FBXL7
ENSG00000155957	0.013687991	0.250115624	0.811	0.825	1	Stable	TMBIM4
ENSG00000140983	0.013691234	-0.198158868	0.498	0.563	1	Stable	RHOT2
ENSG00000118058	0.013706097	-0.150373265	0.607	0.72	1	Stable	KMT2A
ENSG00000125746	0.01371843	0.264012342	0.473	0.394	1	Stable	EML2
ENSG00000135048	0.013721746	0.346621658	0.642	0.586	1	Stable	CEMIP2
ENSG00000173473	0.013741661	-0.123822061	0.92	0.971	1	Stable	SMARCC1
ENSG00000101421	0.013748323	0.24404102	0.736	0.673	1	Stable	CHMP4B
ENSG00000109971	0.013756303	-0.14606073	0.96	0.96	1	Stable	HSPA8
ENSG00000245614	0.013771435	-0.214140606	0.05	0.103	1	Stable	DDX11-AS1
ENSG00000119953	0.013774613	-0.194268407	0.388	0.452	1	Stable	SMNDC1
ENSG00000102738	0.013781256	-0.197717841	0.164	0.237	1	Stable	MRPS31
ENSG00000074266	0.013784812	-0.158032562	0.149	0.225	1	Stable	EED
ENSG00000099991	0.013785935	-0.210359961	0.403	0.477	1	Stable	CABIN1
ENSG00000165309	0.013796479	0.402298718	0.174	0.11	1	Stable	ARMC3
ENSG00000174243	0.013804193	-0.148668367	0.403	0.476	1	Stable	DDX23
ENSG00000076242	0.013847461	-0.178531196	0.289	0.372	1	Stable	MLH1
ENSG00000131153	0.013855964	-0.368419259	0.358	0.438	1	Stable	GINS2
ENSG00000158079	0.013880065	-0.278311041	0.184	0.249	1	Stable	PTPDC1
ENSG00000171793	0.013907922	-0.191755092	0.174	0.243	1	Stable	CTPS1
ENSG00000236324	0.013919548	0.137132456	0.075	0.037	1	Stable	SNX9-AS1
ENSG00000101928	0.013928216	0.180272265	0.274	0.193	1	Stable	MOSPD1
ENSG00000277149	0.013932705	-0.20911246	0.358	0.434	1	Stable	TYW1B
ENSG00000231889	0.013945373	-0.146575663	0.234	0.321	1	Stable	TRAF3IP2-AS1
ENSG00000023287	0.013961806	0.143960793	0.856	0.785	1	Stable	RB1CC1
ENSG00000226965	0.013997988	0.684282408	0.338	0.257	1	Stable
ENSG00000148187	0.014044838	-0.252747139	0.403	0.46	1	Stable	MRRF
ENSG00000148655	0.01407816	-0.32275999	0.547	0.607	1	Stable	LRMDA
ENSG00000284633	0.01409834	-0.117777857	0.015	0.055	1	Stable
ENSG00000123505	0.014110928	-0.189997662	0.592	0.642	1	Stable	AMD1
ENSG00000126453	0.014142315	-0.236870764	0.353	0.432	1	Stable	BCL2L12
ENSG00000054598	0.014181556	0.165135514	0.124	0.072	1	Stable	FOXC1
ENSG00000148498	0.014215121	-0.178092815	0.93	0.942	1	Stable	PARD3
ENSG00000155307	0.01424141	0.174254423	0.05	0.021	1	Stable	SAMSN1
ENSG00000151849	0.014278436	-0.143428754	0.149	0.225	1	Stable	CENPJ
ENSG00000018408	0.014284123	0.250999664	0.438	0.359	1	Stable	WWTR1
ENSG00000111711	0.014307415	-0.227180981	0.547	0.615	1	Stable	GOLT1B
ENSG00000167258	0.014337638	-0.207281906	0.642	0.731	1	Stable	CDK12
ENSG00000197332	0.014346128	-0.244096398	0.144	0.21	1	Stable
ENSG00000115648	0.014348395	0.173808773	0.97	0.975	1	Stable	MLPH
ENSG00000144485	0.01441875	-0.102543023	0.333	0.43	1	Stable	HES6
ENSG00000123636	0.014445523	0.32020952	0.796	0.809	1	Stable	BAZ2B
ENSG00000198860	0.014456957	-0.207237104	0.323	0.404	1	Stable	TSEN15
ENSG00000167930	0.014473467	-0.174568962	0.438	0.511	1	Stable	FAM234A
ENSG00000162073	0.014504391	-0.265912736	0.299	0.378	1	Stable	PAQR4
ENSG00000285077	0.0145605	-0.178796781	0.04	0.089	1	Stable	ARHGAP11B
ENSG00000125398	0.014561944	0.150131349	0.373	0.282	1	Stable	SOX9
ENSG00000159216	0.014581764	0.240391573	0.731	0.725	1	Stable	RUNX1
ENSG00000198373	0.014642029	-0.235801772	0.627	0.688	1	Stable	WWP2
ENSG00000120896	0.014675776	0.20877015	0.348	0.26	1	Stable	SORBS3
ENSG00000011201	0.014691421	-0.249581419	0.284	0.359	1	Stable	ANOS1
ENSG00000122778	0.014697406	-0.198406137	0.348	0.427	1	Stable	KIAA1549
ENSG00000162813	0.014703884	0.265289008	0.448	0.354	1	Stable	BPNT1
ENSG00000180776	0.014713747	-0.250393672	0.532	0.601	1	Stable	ZDHHC20
ENSG00000184857	0.014730166	-0.216731048	0.139	0.203	1	Stable	TMEM186
ENSG00000170959	0.01474871	0.380173339	0.065	0.03	1	Stable	DCDC1
ENSG00000183579	0.014789651	-0.373892891	0.284	0.343	1	Stable	ZNRF3
ENSG00000117906	0.014796733	-0.116254009	0.642	0.734	1	Stable	RCN2
ENSG00000072803	0.014809322	0.152720855	0.846	0.808	1	Stable	FBXW11
ENSG00000130935	0.014830821	-0.127433579	0.935	0.97	1	Stable	NOL11
ENSG00000123106	0.014863892	-0.489658533	0.821	0.84	1	Stable	CCDC91
ENSG00000162641	0.014868256	-0.2087558	0.06	0.113	1	Stable	AKNAD1
ENSG00000132128	0.01487228	0.197229994	0.488	0.391	1	Stable	LRRC41
ENSG00000226648	0.014922875	-0.115759436	0.025	0.071	1	Stable	PLCG1-AS1
ENSG00000158423	0.014963	0.11317838	0.05	0.021	1	Stable	RIBC1
ENSG00000142230	0.015017712	-0.181281636	0.741	0.771	1	Stable	SAE1
ENSG00000100796	0.015055307	-0.154751968	0.726	0.826	1	Stable	PPP4R3A
ENSG00000171126	0.01506054	-0.321999328	0.085	0.144	1	Stable	KCNG3
ENSG00000240038	0.01506859	0.192216891	0.07	0.034	1	Stable	AMY2B
ENSG00000082397	0.01509902	0.133800421	0.169	0.106	1	Stable	EPB41L3
ENSG00000123989	0.015103731	0.225858708	0.458	0.381	1	Stable	CHPF
ENSG00000173611	0.01512542	-0.313877144	0.413	0.477	1	Stable	SCAI
[truncated: 4,223 more rows]
