# Supplementary material for: Gene-expression memory-based prediction of cell lineages from scRNA-seq datasets
Source: Nat Commun. 2024 Mar 29;15:2744. doi: 10.1038/s41467-024-47158-y (PMC10980719; doi:10.1038/s41467-024-47158-y)
Supplement: Supplementary file 11 — Source Data [file 41467_2024_47158_MOESM11_ESM.zip › Source Data files/Source Data file S4a.csv]

	AE3	CD8	L1210	MEF	HSPC	HSC
ENSMUSG00000000001	1	1	3	1	0	0
ENSMUSG00000000028	0	0	3	3	0	3
ENSMUSG00000000031	0	0	0	3	0	0
ENSMUSG00000000037	3	0	0	0	0	0
ENSMUSG00000000056	0	3	0	0	0	1
ENSMUSG00000000058	0	0	0	1	0	0
ENSMUSG00000000078	3	0	1	1	3	1
ENSMUSG00000000085	1	0	2	1	0	3
ENSMUSG00000000088	2	1	0	0	2	1
ENSMUSG00000000094	0	0	0	3	0	0
ENSMUSG00000000103	3	0	0	0	0	0
ENSMUSG00000000127	0	0	0	0	3	0
ENSMUSG00000000131	1	1	0	1	0	0
ENSMUSG00000000142	1	0	0	0	0	0
ENSMUSG00000000148	0	0	0	3	0	1
ENSMUSG00000000154	0	0	0	0	0	1
ENSMUSG00000000157	0	0	0	0	3	0
ENSMUSG00000000159	0	0	3	0	0	0
ENSMUSG00000000168	0	0	0	0	0	1
ENSMUSG00000000171	2	0	1	0	0	2
ENSMUSG00000000184	3	0	2	3	1	2
ENSMUSG00000000194	1	0	0	0	0	0
ENSMUSG00000000244	0	0	3	0	0	1
ENSMUSG00000000247	0	0	0	3	0	0
ENSMUSG00000000253	1	0	0	3	3	0
ENSMUSG00000000263	0	0	0	0	0	3
ENSMUSG00000000275	0	1	2	0	0	0
ENSMUSG00000000276	0	0	0	3	0	0
ENSMUSG00000000278	1	0	0	0	0	1
ENSMUSG00000000282	0	1	0	0	3	0
ENSMUSG00000000290	0	2	0	0	1	3
ENSMUSG00000000295	2	0	0	1	0	0
ENSMUSG00000000296	1	0	0	3	0	0
ENSMUSG00000000303	1	3	0	0	3	0
ENSMUSG00000000308	0	3	0	0	0	0
ENSMUSG00000000318	3	0	0	0	0	3
ENSMUSG00000000320	0	0	0	0	0	3
ENSMUSG00000000325	1	0	0	3	0	0
ENSMUSG00000000326	0	1	1	1	0	1
ENSMUSG00000000339	0	1	3	0	0	0
ENSMUSG00000000346	1	0	0	0	0	3
ENSMUSG00000000355	0	0	0	1	0	0
ENSMUSG00000000359	0	0	0	3	0	0
ENSMUSG00000000365	3	0	0	0	0	3
ENSMUSG00000000374	0	0	0	0	0	1
ENSMUSG00000000378	1	0	0	0	0	1
ENSMUSG00000000384	0	0	2	0	0	1
ENSMUSG00000000386	0	3	0	0	0	0
ENSMUSG00000000392	0	0	0	3	0	0
ENSMUSG00000000399	0	1	0	1	0	0
ENSMUSG00000000416	3	0	0	0	0	0
ENSMUSG00000000420	0	0	0	0	0	1
ENSMUSG00000000439	0	1	0	0	0	0
ENSMUSG00000000441	0	0	0	0	1	0
ENSMUSG00000000486	1	0	0	3	0	1
ENSMUSG00000000489	0	3	0	0	0	0
ENSMUSG00000000531	0	0	0	0	0	3
ENSMUSG00000000532	0	0	0	0	0	1
ENSMUSG00000000538	0	0	0	0	0	3
ENSMUSG00000000552	0	0	1	0	0	1
ENSMUSG00000000555	3	3	3	1	0	1
ENSMUSG00000000561	2	0	2	0	0	0
ENSMUSG00000000563	2	0	0	0	0	2
ENSMUSG00000000567	3	0	0	3	3	0
ENSMUSG00000000568	2	0	0	0	1	2
ENSMUSG00000000579	0	1	2	0	0	0
ENSMUSG00000000594	0	1	0	0	0	0
ENSMUSG00000000600	0	0	0	0	1	0
ENSMUSG00000000627	3	0	0	0	0	0
ENSMUSG00000000628	1	1	0	3	1	0
ENSMUSG00000000631	0	3	0	0	0	3
ENSMUSG00000000682	0	1	1	0	3	0
ENSMUSG00000000686	0	1	3	0	0	3
ENSMUSG00000000690	3	0	1	0	0	0
ENSMUSG00000000693	0	0	0	1	0	0
ENSMUSG00000000708	1	0	0	0	0	3
ENSMUSG00000000711	0	1	2	0	0	1
ENSMUSG00000000730	1	0	0	0	0	0
ENSMUSG00000000732	0	0	1	0	0	0
ENSMUSG00000000740	2	0	0	2	2	0
ENSMUSG00000000743	0	2	0	0	0	0
ENSMUSG00000000751	1	1	0	1	0	1
ENSMUSG00000000753	0	0	3	3	0	0
ENSMUSG00000000759	1	0	0	0	0	1
ENSMUSG00000000782	0	1	0	3	0	0
ENSMUSG00000000787	1	0	0	2	0	1
ENSMUSG00000000791	0	1	0	0	0	0
ENSMUSG00000000811	3	0	0	0	0	0
ENSMUSG00000000823	0	0	0	0	0	1
ENSMUSG00000000826	1	1	3	1	0	0
ENSMUSG00000000827	0	1	0	0	0	0
ENSMUSG00000000838	2	0	1	1	0	2
ENSMUSG00000000861	0	0	0	0	3	1
ENSMUSG00000000869	0	3	0	0	0	0
ENSMUSG00000000881	0	0	0	3	3	1
ENSMUSG00000000884	1	0	0	0	0	1
ENSMUSG00000000901	0	3	0	0	0	0
ENSMUSG00000000902	0	0	3	0	0	0
ENSMUSG00000000903	0	0	1	0	0	0
ENSMUSG00000000915	0	0	3	0	0	0
ENSMUSG00000000916	0	0	0	0	0	1
ENSMUSG00000000934	0	0	0	0	0	1
ENSMUSG00000000938	0	0	0	1	0	0
ENSMUSG00000000942	0	0	0	3	3	0
ENSMUSG00000000957	0	0	0	0	0	3
ENSMUSG00000000958	0	0	0	0	0	3
ENSMUSG00000000959	0	0	0	0	0	2
ENSMUSG00000000976	1	0	0	0	0	0
ENSMUSG00000000982	3	0	0	0	3	3
ENSMUSG00000001016	2	1	0	0	0	1
ENSMUSG00000001017	0	2	1	0	0	0
ENSMUSG00000001020	0	3	3	2	3	3
ENSMUSG00000001021	0	0	3	0	0	0
ENSMUSG00000001023	0	0	0	0	3	3
ENSMUSG00000001025	3	3	2	1	3	3
ENSMUSG00000001027	0	0	1	0	0	0
ENSMUSG00000001029	0	0	2	0	0	2
ENSMUSG00000001036	0	3	0	3	0	0
ENSMUSG00000001039	1	0	0	0	0	1
ENSMUSG00000001052	0	1	0	0	0	0
ENSMUSG00000001053	1	0	1	0	0	0
ENSMUSG00000001054	0	0	0	0	0	1
ENSMUSG00000001056	2	1	3	2	0	1
ENSMUSG00000001065	0	3	3	0	0	0
ENSMUSG00000001089	0	0	0	0	0	3
ENSMUSG00000001098	0	0	2	0	0	0
ENSMUSG00000001100	2	0	0	0	0	1
ENSMUSG00000001105	0	0	0	1	0	0
ENSMUSG00000001119	0	0	0	1	0	0
ENSMUSG00000001123	3	1	2	0	1	1
ENSMUSG00000001127	0	0	0	0	0	2
ENSMUSG00000001128	0	0	0	0	3	1
ENSMUSG00000001131	0	0	0	1	0	0
ENSMUSG00000001150	1	0	0	0	1	0
ENSMUSG00000001151	0	0	0	0	0	1
ENSMUSG00000001156	0	0	3	0	0	0
ENSMUSG00000001157	0	0	3	0	0	0
ENSMUSG00000001158	2	0	0	0	0	0
ENSMUSG00000001173	0	3	0	0	0	2
ENSMUSG00000001175	2	0	0	2	1	2
ENSMUSG00000001211	0	0	0	0	0	1
ENSMUSG00000001228	2	1	3	1	0	2
ENSMUSG00000001229	0	1	0	0	0	0
ENSMUSG00000001240	0	0	0	0	0	3
ENSMUSG00000001247	1	0	0	0	0	0
ENSMUSG00000001248	0	2	0	0	0	1
ENSMUSG00000001270	1	0	0	3	0	0
ENSMUSG00000001280	0	1	0	0	0	2
ENSMUSG00000001281	3	3	3	0	0	0
ENSMUSG00000001285	1	0	0	0	0	1
ENSMUSG00000001288	0	3	0	0	0	0
ENSMUSG00000001289	0	0	0	0	0	3
ENSMUSG00000001300	0	0	0	3	0	3
ENSMUSG00000001305	0	1	0	0	0	0
ENSMUSG00000001313	1	0	0	0	3	0
ENSMUSG00000001323	0	3	0	0	0	0
ENSMUSG00000001349	0	0	0	3	0	0
ENSMUSG00000001366	0	0	0	0	0	2
ENSMUSG00000001380	1	2	0	0	0	0
ENSMUSG00000001383	0	0	0	0	0	3
ENSMUSG00000001403	1	2	1	1	1	1
ENSMUSG00000001415	1	1	0	0	0	0
ENSMUSG00000001416	2	0	2	0	1	3
ENSMUSG00000001419	0	1	3	0	0	0
ENSMUSG00000001420	0	0	1	0	0	3
ENSMUSG00000001424	0	2	3	1	0	0
ENSMUSG00000001435	0	0	0	0	3	3
ENSMUSG00000001436	0	1	0	0	0	0
ENSMUSG00000001440	2	0	0	0	2	2
ENSMUSG00000001441	2	3	0	0	0	1
ENSMUSG00000001444	0	1	0	0	0	0
ENSMUSG00000001445	0	0	2	0	0	0
ENSMUSG00000001467	1	1	0	1	0	1
ENSMUSG00000001472	2	0	0	0	0	0
ENSMUSG00000001473	3	3	0	2	0	3
ENSMUSG00000001482	0	1	0	3	0	0
ENSMUSG00000001496	0	3	0	0	0	0
ENSMUSG00000001497	0	0	0	3	0	0
ENSMUSG00000001504	0	0	0	3	0	0
ENSMUSG00000001506	0	0	0	1	0	0
ENSMUSG00000001507	0	0	0	3	0	0
ENSMUSG00000001517	1	0	0	1	3	1
ENSMUSG00000001518	1	0	0	0	0	0
ENSMUSG00000001521	0	3	0	1	1	0
ENSMUSG00000001524	0	1	1	0	0	0
ENSMUSG00000001525	2	2	2	2	2	2
ENSMUSG00000001542	0	0	1	1	0	0
ENSMUSG00000001552	1	0	1	1	0	3
ENSMUSG00000001555	3	0	0	1	0	0
ENSMUSG00000001569	1	1	0	0	0	0
ENSMUSG00000001583	0	0	3	0	0	0
ENSMUSG00000001588	0	2	1	0	0	0
ENSMUSG00000001604	2	0	0	3	0	0
ENSMUSG00000001627	1	1	2	0	3	0
ENSMUSG00000001630	0	0	0	0	3	1
ENSMUSG00000001642	2	0	0	0	0	0
ENSMUSG00000001657	0	0	0	3	0	0
ENSMUSG00000001661	3	0	0	3	0	0
ENSMUSG00000001663	3	0	0	3	3	0
ENSMUSG00000001665	0	0	0	3	0	0
ENSMUSG00000001666	0	0	0	1	0	0
ENSMUSG00000001674	2	0	0	0	0	1
ENSMUSG00000001687	0	1	2	0	0	1
ENSMUSG00000001700	0	0	1	3	3	0
ENSMUSG00000001707	2	0	1	0	0	2
ENSMUSG00000001729	0	1	0	1	1	3
ENSMUSG00000001739	0	0	0	0	3	0
ENSMUSG00000001741	0	1	0	0	0	0
ENSMUSG00000001750	0	0	0	0	3	1
ENSMUSG00000001751	3	0	0	0	0	0
ENSMUSG00000001755	1	0	0	0	0	0
ENSMUSG00000001761	3	0	0	0	3	0
ENSMUSG00000001767	1	1	0	3	3	0
ENSMUSG00000001774	2	2	0	0	0	2
ENSMUSG00000001785	0	2	0	0	1	0
ENSMUSG00000001794	2	1	1	1	1	3
ENSMUSG00000001802	0	0	0	0	0	3
ENSMUSG00000001819	0	0	0	3	0	0
ENSMUSG00000001823	0	0	0	3	0	0
ENSMUSG00000001827	1	0	0	0	0	0
ENSMUSG00000001829	1	0	2	0	0	0
ENSMUSG00000001833	2	0	0	0	0	0
ENSMUSG00000001844	0	1	2	0	3	0
ENSMUSG00000001847	2	1	2	0	0	2
ENSMUSG00000001855	0	2	3	0	0	0
ENSMUSG00000001864	0	0	0	3	0	0
ENSMUSG00000001865	0	0	0	0	3	0
ENSMUSG00000001891	1	0	0	0	0	0
ENSMUSG00000001901	0	0	0	0	0	1
ENSMUSG00000001909	1	0	0	0	3	1
ENSMUSG00000001910	0	1	0	0	0	1
ENSMUSG00000001911	3	0	0	1	0	0
ENSMUSG00000001918	0	1	2	1	0	1
ENSMUSG00000001924	0	2	0	0	0	2
ENSMUSG00000001930	0	3	0	0	0	3
ENSMUSG00000001946	0	0	0	0	0	1
ENSMUSG00000001948	3	0	0	0	0	0
ENSMUSG00000001962	1	0	0	1	0	0
ENSMUSG00000001964	2	0	0	1	0	1
ENSMUSG00000001983	0	0	0	0	0	1
ENSMUSG00000001986	0	0	0	3	0	1
ENSMUSG00000001995	0	0	0	3	0	3
ENSMUSG00000001998	0	3	0	0	0	0
ENSMUSG00000001999	0	0	0	0	0	1
ENSMUSG00000002006	3	0	1	0	0	0
ENSMUSG00000002007	0	0	0	0	0	3
ENSMUSG00000002010	0	0	0	0	0	2
ENSMUSG00000002012	3	0	0	0	0	3
ENSMUSG00000002014	0	1	0	2	0	1
ENSMUSG00000002015	0	0	2	0	0	1
ENSMUSG00000002017	1	1	0	0	0	0
ENSMUSG00000002020	0	0	3	1	0	0
ENSMUSG00000002031	0	0	0	0	3	1
ENSMUSG00000002032	0	3	0	0	0	0
ENSMUSG00000002033	0	3	0	0	0	0
ENSMUSG00000002043	1	0	0	1	0	0
ENSMUSG00000002052	1	1	0	1	0	0
ENSMUSG00000002055	1	1	0	0	0	1
ENSMUSG00000002058	1	0	0	0	1	0
ENSMUSG00000002059	1	3	0	1	0	1
ENSMUSG00000002064	1	0	1	0	0	3
ENSMUSG00000002068	1	0	0	0	3	1
ENSMUSG00000002076	1	0	0	0	0	0
ENSMUSG00000002083	0	0	0	3	3	3
ENSMUSG00000002102	0	0	3	0	0	2
ENSMUSG00000002103	1	0	1	0	0	0
ENSMUSG00000002105	0	3	2	0	3	0
ENSMUSG00000002107	1	1	2	1	0	2
ENSMUSG00000002111	0	0	0	0	0	2
ENSMUSG00000002129	2	2	0	1	0	1
ENSMUSG00000002147	0	1	0	0	0	3
ENSMUSG00000002190	0	0	0	0	3	0
ENSMUSG00000002204	0	0	3	0	3	0
ENSMUSG00000002205	0	0	1	3	0	0
ENSMUSG00000002210	1	0	0	0	0	0
ENSMUSG00000002221	2	0	0	0	0	2
ENSMUSG00000002222	0	0	0	0	0	2
ENSMUSG00000002227	0	0	0	0	0	3
ENSMUSG00000002233	3	3	0	0	0	3
ENSMUSG00000002249	3	0	0	0	0	0
ENSMUSG00000002250	0	0	0	0	0	1
ENSMUSG00000002257	1	0	1	0	0	0
ENSMUSG00000002265	3	0	0	3	0	3
ENSMUSG00000002274	0	0	0	0	3	0
ENSMUSG00000002280	1	0	0	0	0	0
ENSMUSG00000002289	0	0	0	3	0	3
ENSMUSG00000002297	2	1	2	1	0	2
ENSMUSG00000002308	0	0	0	0	1	0
ENSMUSG00000002319	0	0	0	1	0	0
ENSMUSG00000002324	1	0	0	0	0	0
ENSMUSG00000002329	0	0	0	1	0	0
ENSMUSG00000002332	0	0	2	0	1	0
ENSMUSG00000002341	3	0	0	0	0	0
ENSMUSG00000002342	0	0	1	0	0	0
ENSMUSG00000002343	1	0	0	0	0	0
ENSMUSG00000002345	0	0	0	1	0	0
ENSMUSG00000002346	3	3	0	0	0	3
ENSMUSG00000002365	0	0	0	0	0	3
ENSMUSG00000002372	1	0	0	0	0	3
ENSMUSG00000002379	2	0	0	0	0	3
ENSMUSG00000002393	0	3	0	0	0	1
ENSMUSG00000002395	2	0	0	0	0	1
ENSMUSG00000002396	1	0	0	0	0	0
ENSMUSG00000002409	0	0	3	0	0	1
ENSMUSG00000002416	2	0	0	0	1	0
ENSMUSG00000002428	1	0	1	0	3	3
ENSMUSG00000002455	1	1	2	0	0	0
ENSMUSG00000002458	0	2	0	0	0	2
ENSMUSG00000002477	2	0	0	2	0	1
ENSMUSG00000002489	1	0	1	3	1	1
ENSMUSG00000002496	0	1	3	0	0	0
ENSMUSG00000002504	1	0	0	0	0	0
ENSMUSG00000002524	0	0	0	0	1	1
ENSMUSG00000002546	1	0	0	0	3	1
ENSMUSG00000002550	0	0	0	3	0	0
ENSMUSG00000002565	0	0	0	0	3	3
ENSMUSG00000002580	2	0	0	1	0	0
ENSMUSG00000002602	3	0	0	1	0	3
ENSMUSG00000002603	0	1	0	0	1	2
ENSMUSG00000002617	3	0	0	0	0	0
ENSMUSG00000002625	0	0	0	0	0	1
ENSMUSG00000002633	3	0	0	0	0	0
ENSMUSG00000002635	0	0	0	1	0	0
ENSMUSG00000002658	1	0	0	0	0	0
ENSMUSG00000002660	2	1	0	1	0	0
ENSMUSG00000002661	2	0	1	0	0	0
ENSMUSG00000002668	0	1	0	0	3	1
ENSMUSG00000002688	0	0	0	3	0	0
ENSMUSG00000002699	0	1	0	0	0	0
ENSMUSG00000002718	0	2	0	0	1	2
ENSMUSG00000002728	0	1	0	0	0	1
ENSMUSG00000002731	1	0	0	0	0	0
ENSMUSG00000002732	3	0	0	0	0	0
ENSMUSG00000002733	0	0	0	0	1	0
ENSMUSG00000002748	1	1	2	0	0	1
ENSMUSG00000002768	0	1	0	0	0	0
ENSMUSG00000002778	0	0	2	1	0	0
ENSMUSG00000002781	0	0	3	3	0	0
ENSMUSG00000002797	1	0	0	3	0	0
ENSMUSG00000002799	0	3	0	0	0	3
ENSMUSG00000002803	0	3	0	0	0	0
ENSMUSG00000002804	1	0	0	0	0	0
ENSMUSG00000002808	0	0	1	3	0	3
ENSMUSG00000002812	1	2	0	0	0	0
ENSMUSG00000002814	0	0	0	0	3	0
ENSMUSG00000002820	1	0	0	0	0	1
ENSMUSG00000002825	0	0	0	0	3	1
ENSMUSG00000002831	0	0	0	0	0	3
ENSMUSG00000002835	1	1	0	0	0	2
ENSMUSG00000002844	2	1	0	1	1	0
ENSMUSG00000002845	2	0	0	0	3	0
ENSMUSG00000002846	0	1	2	0	0	0
ENSMUSG00000002847	0	0	3	0	0	0
ENSMUSG00000002870	2	2	0	1	1	2
ENSMUSG00000002885	0	0	0	3	3	0
ENSMUSG00000002897	0	1	3	0	3	0
ENSMUSG00000002900	0	0	0	1	0	0
ENSMUSG00000002910	0	3	0	3	0	0
ENSMUSG00000002944	0	0	3	0	0	0
ENSMUSG00000002948	0	0	0	3	0	0
ENSMUSG00000002949	2	0	0	0	0	0
ENSMUSG00000002957	1	0	0	0	1	0
ENSMUSG00000002980	1	0	0	0	0	0
ENSMUSG00000002981	2	2	0	0	0	2
ENSMUSG00000002983	1	0	1	3	0	1
ENSMUSG00000002984	2	2	0	0	1	1
ENSMUSG00000002985	1	0	0	0	0	3
ENSMUSG00000002996	1	0	0	0	1	1
ENSMUSG00000002997	0	0	0	0	1	1
ENSMUSG00000003031	3	0	0	0	0	1
ENSMUSG00000003032	1	0	0	1	3	3
ENSMUSG00000003037	2	0	0	0	0	0
ENSMUSG00000003038	2	0	0	1	1	2
ENSMUSG00000003039	0	0	0	0	0	2
ENSMUSG00000003051	3	0	0	0	0	0
ENSMUSG00000003062	1	0	0	0	0	1
ENSMUSG00000003068	0	1	0	0	0	0
ENSMUSG00000003072	2	0	0	2	0	2
ENSMUSG00000003099	0	0	3	0	1	0
ENSMUSG00000003134	1	0	0	0	0	3
ENSMUSG00000003135	1	0	0	0	0	2
ENSMUSG00000003153	1	0	2	0	1	0
ENSMUSG00000003154	0	0	0	3	0	0
ENSMUSG00000003161	1	0	0	1	1	0
ENSMUSG00000003190	0	0	0	0	3	0
ENSMUSG00000003198	1	0	0	0	0	0
ENSMUSG00000003199	1	0	0	0	0	1
ENSMUSG00000003206	0	3	0	0	0	1
ENSMUSG00000003208	1	0	0	0	0	0
ENSMUSG00000003226	1	0	0	0	0	0
ENSMUSG00000003228	0	3	0	0	0	0
ENSMUSG00000003235	2	1	0	1	0	0
ENSMUSG00000003269	1	0	0	0	0	0
ENSMUSG00000003271	3	3	0	0	0	0
ENSMUSG00000003282	0	0	0	0	0	1
ENSMUSG00000003283	0	0	0	0	3	0
ENSMUSG00000003299	2	0	0	0	0	1
ENSMUSG00000003308	1	0	0	0	0	0
ENSMUSG00000003309	1	3	0	0	0	0
ENSMUSG00000003344	0	0	0	0	0	1
ENSMUSG00000003345	0	0	0	0	0	1
ENSMUSG00000003346	0	0	0	1	0	1
ENSMUSG00000003348	1	0	3	0	0	0
ENSMUSG00000003355	1	0	3	1	0	1
ENSMUSG00000003360	0	0	0	0	0	1
ENSMUSG00000003363	0	1	0	0	0	3
ENSMUSG00000003379	0	0	2	0	0	0
ENSMUSG00000003380	1	0	0	0	0	0
ENSMUSG00000003382	3	0	0	0	0	0
ENSMUSG00000003402	1	2	0	0	0	2
ENSMUSG00000003411	0	0	0	3	0	0
ENSMUSG00000003418	0	0	0	0	0	3
ENSMUSG00000003420	3	3	0	0	0	0
ENSMUSG00000003423	1	0	0	0	0	1
ENSMUSG00000003429	2	2	2	2	0	1
ENSMUSG00000003435	0	1	2	0	0	1
ENSMUSG00000003436	0	3	0	3	0	0
ENSMUSG00000003437	0	0	3	0	0	0
ENSMUSG00000003438	0	2	0	0	0	2
ENSMUSG00000003444	0	0	0	0	0	3
ENSMUSG00000003458	0	0	0	1	0	0
ENSMUSG00000003464	0	1	0	0	0	0
ENSMUSG00000003476	3	0	0	0	0	0
ENSMUSG00000003477	0	0	0	3	0	0
ENSMUSG00000003484	0	0	1	0	0	0
ENSMUSG00000003500	0	0	2	0	0	3
ENSMUSG00000003518	0	3	0	1	0	1
ENSMUSG00000003526	1	0	0	0	0	3
ENSMUSG00000003528	0	1	1	1	0	1
ENSMUSG00000003531	2	0	0	0	0	0
ENSMUSG00000003534	0	0	0	0	0	3
ENSMUSG00000003541	3	3	0	1	3	1
ENSMUSG00000003545	0	0	0	3	0	0
ENSMUSG00000003546	1	0	1	0	0	0
ENSMUSG00000003559	0	0	0	0	3	1
ENSMUSG00000003573	0	0	0	0	0	1
ENSMUSG00000003581	0	0	0	3	0	0
ENSMUSG00000003585	3	0	0	0	0	3
ENSMUSG00000003623	0	0	0	0	3	0
ENSMUSG00000003644	0	0	0	0	1	2
ENSMUSG00000003657	1	0	0	0	0	0
ENSMUSG00000003660	1	0	2	0	0	0
ENSMUSG00000003665	0	0	0	3	0	0
ENSMUSG00000003731	0	0	0	0	1	0
ENSMUSG00000003746	3	1	2	0	0	1
ENSMUSG00000003778	0	1	2	1	0	1
ENSMUSG00000003779	1	0	1	3	0	1
ENSMUSG00000003809	0	0	0	0	0	3
ENSMUSG00000003810	1	0	0	0	0	0
ENSMUSG00000003812	0	0	1	0	3	2
ENSMUSG00000003813	2	1	2	0	0	1
ENSMUSG00000003814	2	2	2	2	1	2
ENSMUSG00000003824	0	0	0	0	1	0
ENSMUSG00000003847	0	1	0	1	0	1
ENSMUSG00000003848	0	2	2	0	1	1
ENSMUSG00000003849	1	0	0	3	0	1
ENSMUSG00000003865	1	0	0	0	0	0
ENSMUSG00000003868	2	0	0	1	0	2
ENSMUSG00000003873	2	1	2	2	0	3
ENSMUSG00000003882	0	0	2	0	0	0
ENSMUSG00000003923	2	0	0	0	0	2
ENSMUSG00000003929	0	0	0	3	0	0
ENSMUSG00000003948	0	1	1	0	0	0
ENSMUSG00000003949	0	0	0	0	0	1
ENSMUSG00000003955	0	3	3	1	0	0
ENSMUSG00000003970	2	0	0	2	1	3
ENSMUSG00000003992	0	1	2	0	1	1
ENSMUSG00000004032	1	0	0	0	0	0
ENSMUSG00000004035	0	0	0	0	0	3
ENSMUSG00000004038	0	0	0	0	0	3
ENSMUSG00000004040	0	1	3	0	0	0
ENSMUSG00000004043	0	0	0	3	3	2
ENSMUSG00000004044	1	0	0	1	0	0
ENSMUSG00000004054	0	1	0	0	0	1
ENSMUSG00000004056	0	2	0	0	0	1
ENSMUSG00000004069	0	2	0	0	1	1
ENSMUSG00000004070	0	0	0	1	0	0
ENSMUSG00000004085	0	0	0	0	0	2
ENSMUSG00000004096	0	0	0	0	1	0
ENSMUSG00000004098	0	0	0	3	0	0
ENSMUSG00000004099	1	2	2	1	1	2
ENSMUSG00000004100	2	1	2	0	0	3
ENSMUSG00000004105	0	0	1	1	0	0
ENSMUSG00000004151	1	0	0	3	0	0
ENSMUSG00000004207	1	2	2	1	3	1
ENSMUSG00000004221	0	0	1	0	0	0
ENSMUSG00000004233	0	3	0	3	0	1
ENSMUSG00000004263	1	0	2	0	3	0
ENSMUSG00000004264	1	1	0	2	2	2
ENSMUSG00000004266	0	2	2	0	0	0
ENSMUSG00000004268	2	0	0	2	0	2
ENSMUSG00000004270	1	0	0	1	0	0
ENSMUSG00000004285	2	0	0	1	0	1
ENSMUSG00000004317	0	0	0	1	0	1
ENSMUSG00000004319	1	0	0	0	0	0
ENSMUSG00000004341	3	0	0	0	0	0
ENSMUSG00000004347	0	0	0	0	0	1
ENSMUSG00000004356	2	0	0	0	0	0
ENSMUSG00000004359	3	0	0	0	0	0
ENSMUSG00000004364	0	1	0	0	0	1
ENSMUSG00000004371	0	0	0	3	0	0
ENSMUSG00000004383	0	0	0	0	0	1
ENSMUSG00000004393	1	1	0	0	0	1
ENSMUSG00000004394	1	3	0	0	0	0
ENSMUSG00000004446	1	0	0	3	0	0
ENSMUSG00000004451	1	0	1	0	0	0
ENSMUSG00000004455	1	0	2	0	0	3
ENSMUSG00000004460	0	0	2	0	0	0
ENSMUSG00000004473	3	0	0	0	3	3
ENSMUSG00000004530	0	1	0	1	0	2
ENSMUSG00000004535	2	3	0	1	0	2
ENSMUSG00000004552	0	1	0	0	0	0
ENSMUSG00000004561	1	0	0	3	3	1
ENSMUSG00000004562	0	0	0	0	0	1
ENSMUSG00000004567	0	0	0	0	0	3
ENSMUSG00000004568	0	0	0	3	0	3
ENSMUSG00000004591	0	3	1	0	3	0
ENSMUSG00000004609	0	0	0	0	3	1
ENSMUSG00000004610	1	0	0	1	1	0
ENSMUSG00000004612	0	3	0	0	0	3
ENSMUSG00000004626	0	0	3	0	0	1
ENSMUSG00000004631	1	0	0	3	0	0
ENSMUSG00000004633	0	0	0	0	0	1
ENSMUSG00000004637	0	0	1	0	0	1
ENSMUSG00000004642	1	1	3	0	0	2
ENSMUSG00000004651	0	0	3	0	0	0
ENSMUSG00000004655	0	0	0	1	0	0
ENSMUSG00000004661	0	0	0	0	0	3
ENSMUSG00000004665	0	2	0	2	1	0
ENSMUSG00000004667	2	1	0	0	1	3
ENSMUSG00000004677	0	1	0	0	0	1
ENSMUSG00000004698	0	0	3	0	0	1
ENSMUSG00000004707	0	1	2	0	3	0
ENSMUSG00000004709	0	0	0	0	0	3
ENSMUSG00000004730	0	0	0	0	3	0
ENSMUSG00000004748	0	0	0	0	3	1
ENSMUSG00000004768	1	0	0	0	0	1
ENSMUSG00000004771	1	3	2	0	0	2
ENSMUSG00000004788	0	0	0	1	1	0
ENSMUSG00000004789	0	1	0	0	0	0
ENSMUSG00000004791	0	0	0	3	3	0
ENSMUSG00000004798	3	0	3	0	0	1
ENSMUSG00000004837	0	0	0	0	0	3
ENSMUSG00000004843	0	1	2	0	0	0
ENSMUSG00000004846	0	0	0	1	1	1
ENSMUSG00000004849	2	0	0	0	0	0
ENSMUSG00000004864	3	0	0	1	0	0
ENSMUSG00000004865	2	0	0	0	0	3
ENSMUSG00000004872	3	3	0	0	0	0
ENSMUSG00000004880	2	2	2	0	0	2
ENSMUSG00000004885	0	0	0	1	0	0
ENSMUSG00000004891	0	0	0	1	0	0
ENSMUSG00000004895	0	0	0	0	3	2
ENSMUSG00000004896	0	3	0	0	0	0
ENSMUSG00000004897	2	0	0	0	1	2
ENSMUSG00000004929	2	0	2	1	0	1
ENSMUSG00000004936	0	2	3	0	0	0
ENSMUSG00000004937	2	0	0	0	0	0
ENSMUSG00000004939	0	0	1	0	0	0
ENSMUSG00000004945	0	0	0	0	0	1
ENSMUSG00000004947	1	0	0	0	0	0
ENSMUSG00000004948	1	0	0	0	0	0
ENSMUSG00000004951	0	0	0	3	0	0
ENSMUSG00000004952	0	0	0	0	3	3
ENSMUSG00000004980	2	0	0	2	2	2
ENSMUSG00000004988	0	0	0	3	0	0
ENSMUSG00000004994	0	1	1	0	3	0
ENSMUSG00000004996	0	0	0	0	0	2
ENSMUSG00000005034	0	1	0	0	1	1
ENSMUSG00000005054	1	1	3	1	1	1
ENSMUSG00000005057	0	0	1	0	0	1
ENSMUSG00000005069	0	0	0	0	0	1
ENSMUSG00000005078	1	0	0	0	0	1
ENSMUSG00000005087	0	0	0	1	1	1
ENSMUSG00000005102	0	0	1	0	0	3
ENSMUSG00000005103	1	2	3	1	0	1
ENSMUSG00000005107	0	0	1	3	0	0
ENSMUSG00000005125	3	0	3	3	0	1
ENSMUSG00000005131	0	0	3	0	0	0
ENSMUSG00000005142	3	1	0	3	1	0
ENSMUSG00000005148	1	0	0	3	0	3
ENSMUSG00000005150	1	0	2	0	0	0
ENSMUSG00000005161	2	0	0	2	0	1
ENSMUSG00000005198	3	1	1	1	0	1
ENSMUSG00000005204	2	1	0	0	0	0
ENSMUSG00000005233	1	0	1	1	1	1
ENSMUSG00000005267	3	0	0	0	0	1
ENSMUSG00000005268	0	0	3	0	0	0
ENSMUSG00000005299	1	0	0	0	0	1
ENSMUSG00000005312	0	1	2	0	0	0
ENSMUSG00000005320	3	0	3	0	0	0
ENSMUSG00000005338	0	0	0	0	0	3
ENSMUSG00000005339	0	0	0	0	3	0
ENSMUSG00000005354	2	0	0	0	1	2
ENSMUSG00000005360	0	0	0	3	3	0
ENSMUSG00000005362	0	1	0	0	0	0
ENSMUSG00000005370	0	1	0	3	0	0
ENSMUSG00000005371	0	0	0	0	0	1
ENSMUSG00000005373	3	0	0	0	0	0
ENSMUSG00000005374	0	0	1	0	0	1
ENSMUSG00000005378	2	0	0	0	0	1
ENSMUSG00000005397	3	0	0	1	0	0
ENSMUSG00000005410	2	2	2	1	1	2
ENSMUSG00000005413	3	3	1	0	3	3
ENSMUSG00000005417	1	0	0	0	0	0
ENSMUSG00000005442	0	0	1	1	0	1
ENSMUSG00000005447	0	0	0	0	3	0
ENSMUSG00000005469	0	1	0	0	1	3
ENSMUSG00000005470	0	1	0	3	0	3
ENSMUSG00000005474	0	0	0	0	0	3
ENSMUSG00000005481	2	0	0	1	0	1
ENSMUSG00000005483	0	1	2	0	0	2
ENSMUSG00000005501	3	0	0	0	0	0
ENSMUSG00000005505	0	0	1	0	0	0
ENSMUSG00000005506	2	1	0	0	0	0
ENSMUSG00000005514	0	0	0	1	0	1
ENSMUSG00000005533	0	0	0	0	1	1
ENSMUSG00000005534	0	3	2	0	0	1
ENSMUSG00000005540	0	0	1	0	0	0
ENSMUSG00000005553	3	0	0	0	0	0
ENSMUSG00000005566	2	0	0	0	1	1
ENSMUSG00000005575	2	0	0	0	0	2
ENSMUSG00000005580	0	0	0	0	0	1
ENSMUSG00000005583	0	0	0	0	3	1
ENSMUSG00000005609	3	0	0	0	3	0
ENSMUSG00000005610	1	2	0	2	2	1
ENSMUSG00000005611	0	0	0	0	0	3
ENSMUSG00000005615	1	0	0	0	0	1
ENSMUSG00000005621	0	1	2	0	3	0
ENSMUSG00000005625	0	0	0	0	0	3
ENSMUSG00000005656	0	0	0	0	0	2
ENSMUSG00000005667	1	0	0	1	1	0
ENSMUSG00000005672	1	0	0	0	0	2
ENSMUSG00000005674	0	0	0	0	3	1
ENSMUSG00000005681	3	0	0	0	0	0
ENSMUSG00000005682	0	0	1	0	0	1
ENSMUSG00000005683	2	2	2	0	0	2
ENSMUSG00000005686	0	0	1	3	0	1
ENSMUSG00000005687	2	0	1	0	1	0
ENSMUSG00000005696	0	3	0	0	0	0
ENSMUSG00000005698	2	1	0	0	0	2
ENSMUSG00000005699	1	0	0	0	0	1
ENSMUSG00000005705	3	0	3	0	0	0
ENSMUSG00000005718	0	0	0	3	0	3
ENSMUSG00000005732	2	0	0	2	1	2
ENSMUSG00000005774	0	0	1	0	0	0
ENSMUSG00000005779	2	0	0	2	1	1
ENSMUSG00000005800	0	0	0	0	3	0
ENSMUSG00000005802	0	0	0	1	3	0
ENSMUSG00000005803	0	0	0	3	0	1
ENSMUSG00000005804	0	1	0	0	0	0
ENSMUSG00000005813	0	0	3	0	0	0
ENSMUSG00000005836	0	0	0	3	0	0
ENSMUSG00000005846	0	0	2	1	0	1
ENSMUSG00000005871	0	1	0	0	0	1
ENSMUSG00000005873	1	0	2	0	1	1
ENSMUSG00000005881	0	1	2	0	0	0
ENSMUSG00000005882	1	0	0	0	0	0
ENSMUSG00000005886	0	1	0	0	0	0
ENSMUSG00000005892	1	0	0	0	0	0
ENSMUSG00000005893	0	0	0	1	0	1
ENSMUSG00000005899	0	3	0	0	0	3
ENSMUSG00000005936	0	0	0	1	0	1
ENSMUSG00000005947	3	3	0	0	0	0
ENSMUSG00000005949	0	0	0	0	3	0
ENSMUSG00000005950	0	3	0	0	0	0
ENSMUSG00000005958	0	0	0	0	3	0
ENSMUSG00000005973	1	1	0	0	0	1
ENSMUSG00000005980	0	0	0	0	0	3
ENSMUSG00000005982	0	2	0	0	0	0
ENSMUSG00000005983	3	0	0	3	0	0
ENSMUSG00000005986	0	0	0	0	0	3
ENSMUSG00000006005	2	3	0	0	0	0
ENSMUSG00000006010	1	0	0	1	0	0
ENSMUSG00000006014	0	0	0	3	0	0
ENSMUSG00000006021	1	0	0	0	0	0
ENSMUSG00000006050	0	3	0	0	0	0
ENSMUSG00000006056	3	0	0	0	0	0
ENSMUSG00000006057	2	3	0	0	0	1
ENSMUSG00000006058	2	0	3	0	0	2
ENSMUSG00000006095	0	0	2	1	0	0
ENSMUSG00000006127	0	0	1	0	0	3
ENSMUSG00000006134	0	1	0	0	0	0
ENSMUSG00000006169	2	0	1	0	1	0
ENSMUSG00000006179	0	3	0	0	0	0
ENSMUSG00000006191	0	0	0	0	0	3
ENSMUSG00000006200	3	0	0	0	0	0
ENSMUSG00000006205	3	0	0	3	0	0
ENSMUSG00000006215	0	1	2	0	0	1
ENSMUSG00000006216	0	0	0	3	0	0
ENSMUSG00000006219	0	0	0	1	0	1
ENSMUSG00000006221	3	0	0	3	0	3
ENSMUSG00000006235	0	0	0	0	0	3
ENSMUSG00000006273	0	0	0	0	0	2
ENSMUSG00000006276	0	1	0	0	0	0
ENSMUSG00000006288	0	0	0	0	0	1
ENSMUSG00000006289	0	1	0	0	0	0
ENSMUSG00000006299	2	0	0	0	0	0
ENSMUSG00000006301	0	0	3	0	0	0
ENSMUSG00000006304	1	0	0	1	0	1
ENSMUSG00000006310	1	1	2	0	0	0
ENSMUSG00000006311	3	0	0	0	0	0
ENSMUSG00000006333	2	1	0	2	2	3
ENSMUSG00000006342	1	0	0	0	0	0
ENSMUSG00000006344	0	0	1	0	0	0
ENSMUSG00000006345	3	0	0	0	3	3
ENSMUSG00000006356	0	3	2	1	0	0
ENSMUSG00000006360	1	1	0	3	0	3
ENSMUSG00000006362	0	3	0	0	0	0
ENSMUSG00000006369	1	3	0	0	0	0
ENSMUSG00000006373	1	1	0	1	0	2
ENSMUSG00000006378	2	1	0	1	1	0
ENSMUSG00000006386	3	0	0	0	0	0
ENSMUSG00000006389	0	0	3	0	0	1
ENSMUSG00000006390	0	0	0	0	0	2
ENSMUSG00000006392	2	0	0	0	1	2
ENSMUSG00000006395	0	3	0	0	0	0
ENSMUSG00000006398	1	1	1	1	0	1
ENSMUSG00000006411	3	0	0	0	0	1
ENSMUSG00000006412	2	0	0	1	0	1
ENSMUSG00000006423	1	0	0	0	0	0
ENSMUSG00000006435	0	0	0	0	0	3
ENSMUSG00000006442	2	1	3	2	1	2
ENSMUSG00000006445	1	0	1	1	0	0
ENSMUSG00000006456	1	2	0	1	0	0
ENSMUSG00000006464	3	0	0	0	0	0
ENSMUSG00000006471	1	0	0	0	0	0
ENSMUSG00000006494	1	0	0	0	0	0
ENSMUSG00000006498	0	2	2	0	2	2
ENSMUSG00000006517	0	0	1	3	0	0
ENSMUSG00000006519	3	0	0	1	1	0
ENSMUSG00000006542	0	0	1	0	0	0
ENSMUSG00000006567	0	0	3	0	0	3
ENSMUSG00000006575	1	0	0	0	0	0
ENSMUSG00000006576	0	0	0	0	0	3
ENSMUSG00000006585	1	1	2	3	1	0
ENSMUSG00000006586	0	0	0	1	0	0
ENSMUSG00000006589	2	2	1	2	0	0
ENSMUSG00000006599	1	1	0	0	0	0
ENSMUSG00000006611	0	0	0	0	0	3
ENSMUSG00000006641	3	0	0	0	0	1
ENSMUSG00000006642	0	0	3	0	0	0
ENSMUSG00000006649	0	0	1	0	0	0
ENSMUSG00000006673	0	1	0	0	0	0
ENSMUSG00000006676	0	1	0	0	0	0
ENSMUSG00000006678	1	1	1	3	0	2
ENSMUSG00000006699	0	2	0	1	0	2
ENSMUSG00000006705	0	2	0	0	0	3
ENSMUSG00000006711	0	0	0	0	3	0
ENSMUSG00000006715	1	3	0	1	0	0
ENSMUSG00000006717	1	1	0	0	0	0
ENSMUSG00000006728	2	0	2	2	2	2
ENSMUSG00000006731	0	2	0	3	0	0
ENSMUSG00000006732	0	0	2	0	0	1
ENSMUSG00000006736	2	2	2	1	1	0
ENSMUSG00000006740	1	0	0	0	0	0
ENSMUSG00000006763	0	0	0	0	0	2
ENSMUSG00000006777	3	0	0	0	0	0
ENSMUSG00000006782	0	2	1	0	0	0
ENSMUSG00000006784	3	0	0	0	0	0
ENSMUSG00000006800	0	0	0	1	0	3
ENSMUSG00000006818	2	2	0	0	1	0
ENSMUSG00000006850	0	1	1	0	0	0
ENSMUSG00000006906	0	1	1	0	0	1
ENSMUSG00000006920	0	1	1	0	0	0
ENSMUSG00000006932	2	0	1	0	0	1
ENSMUSG00000006941	0	0	0	0	0	2
ENSMUSG00000006998	0	2	3	0	0	2
ENSMUSG00000007021	3	0	0	0	0	0
ENSMUSG00000007029	1	1	0	0	0	1
ENSMUSG00000007035	3	0	0	0	0	0
ENSMUSG00000007036	0	0	1	0	0	1
ENSMUSG00000007038	0	0	2	0	1	1
ENSMUSG00000007039	1	0	0	0	0	1
ENSMUSG00000007041	1	2	0	2	1	2
ENSMUSG00000007050	2	0	0	1	0	2
ENSMUSG00000007080	1	1	3	0	0	2
ENSMUSG00000007097	0	0	1	0	0	0
ENSMUSG00000007122	0	0	0	0	0	3
ENSMUSG00000007207	0	0	0	3	0	0
ENSMUSG00000007338	0	0	0	0	0	1
ENSMUSG00000007411	0	0	0	1	0	2
ENSMUSG00000007415	1	1	0	0	0	1
ENSMUSG00000007458	2	0	2	0	1	0
ENSMUSG00000007476	1	0	0	0	0	0
ENSMUSG00000007480	0	0	0	0	0	1
ENSMUSG00000007570	0	0	2	3	3	0
ENSMUSG00000007589	1	0	2	0	0	0
ENSMUSG00000007610	0	0	0	3	0	0
ENSMUSG00000007613	0	1	1	0	0	3
ENSMUSG00000007646	0	0	0	0	0	1
ENSMUSG00000007655	0	0	0	1	0	0
ENSMUSG00000007656	0	0	0	0	0	1
ENSMUSG00000007659	0	1	0	1	0	1
ENSMUSG00000007670	1	0	1	0	0	2
ENSMUSG00000007682	0	0	1	0	3	0
ENSMUSG00000007721	2	0	0	0	0	1
ENSMUSG00000007739	2	2	0	0	1	0
ENSMUSG00000007777	0	3	0	0	3	0
ENSMUSG00000007805	0	0	0	3	0	0
ENSMUSG00000007812	0	0	0	0	0	1
ENSMUSG00000007815	1	2	0	1	0	1
ENSMUSG00000007817	0	1	1	1	1	3
ENSMUSG00000007827	0	0	0	0	0	1
ENSMUSG00000007833	0	0	0	0	0	1
ENSMUSG00000007836	2	0	0	2	2	1
ENSMUSG00000007837	0	0	3	0	0	1
ENSMUSG00000007850	1	0	2	0	1	2
ENSMUSG00000007867	1	0	0	0	0	0
ENSMUSG00000007872	1	0	1	1	0	0
ENSMUSG00000007880	0	2	3	1	1	3
ENSMUSG00000007888	0	0	0	1	0	0
ENSMUSG00000007891	1	1	0	3	0	3
ENSMUSG00000007892	2	2	0	2	0	3
ENSMUSG00000007908	0	0	0	3	0	0
ENSMUSG00000007946	3	0	0	0	0	0
ENSMUSG00000007950	0	0	1	0	0	1
ENSMUSG00000007987	1	0	0	0	0	0
ENSMUSG00000008028	3	0	0	0	0	0
ENSMUSG00000008036	2	0	0	0	0	1
ENSMUSG00000008090	3	0	0	0	3	0
ENSMUSG00000008136	0	3	0	1	0	3
ENSMUSG00000008140	2	0	0	0	0	1
ENSMUSG00000008167	1	0	0	0	0	3
ENSMUSG00000008200	1	2	0	0	1	0
ENSMUSG00000008206	1	0	0	1	0	0
ENSMUSG00000008226	0	0	0	3	0	0
ENSMUSG00000008301	0	1	1	1	0	0
ENSMUSG00000008305	0	3	0	1	0	0
ENSMUSG00000008318	0	0	3	0	0	0
ENSMUSG00000008348	3	1	1	2	1	1
ENSMUSG00000008373	2	2	0	0	0	1
ENSMUSG00000008384	0	0	0	1	3	3
ENSMUSG00000008393	1	0	0	0	0	0
ENSMUSG00000008398	0	1	3	0	0	0
ENSMUSG00000008429	0	3	0	0	0	1
ENSMUSG00000008450	0	1	1	0	0	1
ENSMUSG00000008475	1	1	0	1	0	1
ENSMUSG00000008489	0	0	0	3	0	0
ENSMUSG00000008496	0	0	1	0	0	3
ENSMUSG00000008540	0	0	0	3	1	0
ENSMUSG00000008575	0	0	0	1	0	0
ENSMUSG00000008601	1	0	0	0	0	0
ENSMUSG00000008604	0	1	3	1	0	0
ENSMUSG00000008668	2	1	3	2	1	3
ENSMUSG00000008682	2	2	0	2	1	3
ENSMUSG00000008683	1	0	0	2	0	3
ENSMUSG00000008690	0	2	0	0	0	1
ENSMUSG00000008730	0	1	0	1	1	0
ENSMUSG00000008734	0	0	0	0	3	0
ENSMUSG00000008763	0	1	0	0	0	0
ENSMUSG00000008822	3	0	0	0	0	0
ENSMUSG00000008845	0	0	3	0	3	1
ENSMUSG00000008855	0	3	0	0	0	1
ENSMUSG00000008892	2	0	0	2	0	2
ENSMUSG00000008932	0	0	1	0	0	0
ENSMUSG00000008958	0	0	0	0	0	2
ENSMUSG00000008976	0	1	0	0	0	0
ENSMUSG00000008999	0	0	0	0	0	3
ENSMUSG00000009013	2	2	0	2	1	3
ENSMUSG00000009030	1	0	3	3	0	0
ENSMUSG00000009035	0	0	2	0	0	1
ENSMUSG00000009076	1	0	0	0	0	0
ENSMUSG00000009079	0	2	0	0	0	2
ENSMUSG00000009090	0	2	0	0	0	0
ENSMUSG00000009097	3	0	0	3	0	0
ENSMUSG00000009112	0	1	0	0	0	1
ENSMUSG00000009114	0	1	3	0	0	0
ENSMUSG00000009145	3	0	3	3	0	0
ENSMUSG00000009207	0	0	0	1	0	1
ENSMUSG00000009248	3	0	0	0	0	0
ENSMUSG00000009291	0	0	0	1	0	1
ENSMUSG00000009293	0	0	0	1	0	1
ENSMUSG00000009350	0	0	0	0	1	0
ENSMUSG00000009378	0	0	0	0	0	1
ENSMUSG00000009406	1	0	2	0	0	0
ENSMUSG00000009418	0	0	3	3	0	1
ENSMUSG00000009470	0	0	0	1	0	1
ENSMUSG00000009545	0	0	0	0	0	3
ENSMUSG00000009555	0	3	0	0	1	0
ENSMUSG00000009569	0	0	0	0	0	1
ENSMUSG00000009575	2	2	2	0	1	1
ENSMUSG00000009585	1	2	1	0	1	2
ENSMUSG00000009621	0	3	0	0	0	0
ENSMUSG00000009628	1	0	0	0	0	0
ENSMUSG00000009630	0	0	0	0	1	1
ENSMUSG00000009647	0	0	0	0	0	1
ENSMUSG00000009670	3	0	0	0	0	0
ENSMUSG00000009681	0	0	0	1	3	1
ENSMUSG00000009687	3	0	0	1	0	3
ENSMUSG00000009731	3	0	0	3	0	0
ENSMUSG00000009733	3	0	0	0	0	0
ENSMUSG00000009772	0	0	0	3	0	0
ENSMUSG00000009828	1	0	0	0	0	0
ENSMUSG00000009863	2	0	0	1	0	1
ENSMUSG00000009876	0	0	1	3	0	1
ENSMUSG00000009894	1	0	0	1	0	0
ENSMUSG00000009905	0	0	0	0	1	1
ENSMUSG00000009907	0	0	3	0	0	0
ENSMUSG00000009927	2	1	0	2	0	3
ENSMUSG00000009941	0	0	0	0	0	3
ENSMUSG00000010025	1	0	0	0	0	0
ENSMUSG00000010045	1	0	0	0	0	1
ENSMUSG00000010047	0	0	1	0	0	0
ENSMUSG00000010048	1	1	3	0	0	1
ENSMUSG00000010051	0	3	0	0	0	0
ENSMUSG00000010057	0	0	0	0	3	0
ENSMUSG00000010067	3	0	0	1	0	0
ENSMUSG00000010080	0	0	0	3	0	0
ENSMUSG00000010095	1	0	2	0	1	3
ENSMUSG00000010097	0	2	0	0	0	0
ENSMUSG00000010110	1	0	0	0	0	0
ENSMUSG00000010142	0	0	1	0	0	1
ENSMUSG00000010205	0	1	3	0	0	0
ENSMUSG00000010277	2	1	1	0	1	0
ENSMUSG00000010290	0	1	0	0	0	0
ENSMUSG00000010307	3	0	0	0	0	0
ENSMUSG00000010342	1	0	3	0	0	0
ENSMUSG00000010358	1	0	0	0	0	1
ENSMUSG00000010362	1	0	0	0	0	0
ENSMUSG00000010376	2	0	0	0	0	3
ENSMUSG00000010392	0	1	0	0	0	0
ENSMUSG00000010406	0	0	0	1	3	0
ENSMUSG00000010461	0	0	0	3	0	0
ENSMUSG00000010476	0	0	0	3	0	0
ENSMUSG00000010517	0	1	0	0	0	1
ENSMUSG00000010554	0	1	0	0	0	0
ENSMUSG00000010592	3	0	0	0	0	0
ENSMUSG00000010607	1	0	0	0	0	0
ENSMUSG00000010608	1	2	0	1	0	0
ENSMUSG00000010660	3	3	3	0	0	0
ENSMUSG00000010663	0	0	2	1	1	2
ENSMUSG00000010721	0	3	0	0	0	0
ENSMUSG00000010751	0	0	0	3	0	0
ENSMUSG00000010755	2	0	0	1	0	1
ENSMUSG00000010760	3	0	0	0	3	3
ENSMUSG00000010803	3	0	0	0	0	0
ENSMUSG00000010830	3	0	0	1	0	0
ENSMUSG00000010911	0	0	0	0	0	2
ENSMUSG00000010914	0	0	0	0	0	1
ENSMUSG00000010936	2	0	1	0	0	0
ENSMUSG00000011008	0	1	3	0	0	1
ENSMUSG00000011096	1	0	0	1	1	3
ENSMUSG00000011114	1	0	0	0	3	1
ENSMUSG00000011148	0	0	1	3	1	1
ENSMUSG00000011158	0	0	3	0	0	2
ENSMUSG00000011171	0	0	0	0	0	1
ENSMUSG00000011179	1	1	0	1	1	2
ENSMUSG00000011254	0	0	3	0	0	0
ENSMUSG00000011256	1	1	0	0	0	0
ENSMUSG00000011257	0	0	0	1	1	0
ENSMUSG00000011263	0	0	0	0	3	3
ENSMUSG00000011267	0	1	0	0	0	0
ENSMUSG00000011382	0	3	0	0	0	0
ENSMUSG00000011463	0	0	0	3	0	0
ENSMUSG00000011658	0	0	0	0	0	1
ENSMUSG00000011751	0	0	0	0	0	3
ENSMUSG00000011752	2	2	2	1	2	2
ENSMUSG00000011831	0	0	0	0	0	3
ENSMUSG00000011837	0	0	3	0	0	0
ENSMUSG00000011877	0	1	0	1	0	0
ENSMUSG00000011884	0	2	0	0	0	2
ENSMUSG00000011958	1	0	0	0	0	0
ENSMUSG00000011960	0	1	2	0	0	0
ENSMUSG00000012114	0	1	0	0	0	0
ENSMUSG00000012396	1	0	3	0	0	0
ENSMUSG00000012405	2	0	0	2	0	3
ENSMUSG00000012422	2	0	0	0	0	0
ENSMUSG00000012429	1	1	2	0	0	0
ENSMUSG00000012443	1	1	3	1	1	1
ENSMUSG00000012483	2	1	0	0	0	1
ENSMUSG00000012519	0	0	0	0	0	1
ENSMUSG00000012535	2	2	0	0	0	2
ENSMUSG00000012609	0	1	1	0	0	1
ENSMUSG00000012819	0	3	0	0	0	1
ENSMUSG00000012848	2	0	0	2	0	2
ENSMUSG00000012889	0	3	0	0	0	3
ENSMUSG00000013033	1	0	0	0	0	1
ENSMUSG00000013076	3	0	1	0	0	0
ENSMUSG00000013089	0	0	0	0	0	1
ENSMUSG00000013150	3	0	0	0	0	0
ENSMUSG00000013155	0	0	1	0	0	1
ENSMUSG00000013158	3	0	0	0	0	0
ENSMUSG00000013160	1	0	0	0	1	1
ENSMUSG00000013236	0	0	0	1	0	0
ENSMUSG00000013415	2	0	0	1	0	0
ENSMUSG00000013418	3	0	0	0	0	0
ENSMUSG00000013419	3	0	3	0	0	0
ENSMUSG00000013465	1	0	0	0	0	0
ENSMUSG00000013495	1	0	0	0	0	0
ENSMUSG00000013523	3	0	0	0	0	0
ENSMUSG00000013593	0	1	0	0	1	3
ENSMUSG00000013611	0	0	3	0	0	0
ENSMUSG00000013622	0	0	0	1	0	0
ENSMUSG00000013629	0	1	2	0	0	3
ENSMUSG00000013662	1	0	0	0	0	0
ENSMUSG00000013663	0	0	0	0	0	2
ENSMUSG00000013698	3	0	1	1	0	0
ENSMUSG00000013701	2	2	0	1	0	1
ENSMUSG00000013707	0	0	1	0	3	0
ENSMUSG00000013736	0	0	0	0	0	1
ENSMUSG00000013787	0	3	0	1	0	1
ENSMUSG00000013822	2	1	0	0	0	1
ENSMUSG00000013833	3	0	0	0	0	0
ENSMUSG00000013858	1	0	1	0	0	0
ENSMUSG00000013878	0	0	0	3	0	0
ENSMUSG00000013928	0	0	0	0	0	3
ENSMUSG00000013973	0	0	1	0	0	0
ENSMUSG00000013974	0	0	0	0	3	0
ENSMUSG00000013997	0	0	0	0	3	0
ENSMUSG00000014030	0	0	3	0	0	0
ENSMUSG00000014039	0	3	0	0	0	0
ENSMUSG00000014074	0	1	2	0	0	1
ENSMUSG00000014075	0	0	0	1	0	1
ENSMUSG00000014077	0	0	0	0	1	1
ENSMUSG00000014164	3	0	0	0	0	0
ENSMUSG00000014177	0	0	0	0	0	1
ENSMUSG00000014195	2	0	0	0	0	1
ENSMUSG00000014198	0	3	0	0	0	0
ENSMUSG00000014226	2	0	0	1	1	2
ENSMUSG00000014243	1	0	0	0	0	0
ENSMUSG00000014245	0	1	0	0	0	0
ENSMUSG00000014294	0	0	2	2	1	3
ENSMUSG00000014301	0	2	0	1	0	0
ENSMUSG00000014303	0	0	0	0	0	3
ENSMUSG00000014313	2	3	0	0	0	3
ENSMUSG00000014329	0	0	0	3	0	0
ENSMUSG00000014349	1	0	0	0	0	0
ENSMUSG00000014353	1	0	0	3	0	0
ENSMUSG00000014355	1	1	1	1	0	1
ENSMUSG00000014361	0	0	0	0	0	3
ENSMUSG00000014402	1	0	0	0	0	0
ENSMUSG00000014418	0	0	0	0	0	1
ENSMUSG00000014426	0	0	3	0	0	0
ENSMUSG00000014444	0	0	1	0	0	0
ENSMUSG00000014470	1	0	1	0	3	0
ENSMUSG00000014496	0	1	3	0	0	1
ENSMUSG00000014498	0	1	0	3	0	0
ENSMUSG00000014504	0	0	0	1	1	3
ENSMUSG00000014543	0	0	0	0	3	0
ENSMUSG00000014551	2	3	0	0	0	0
ENSMUSG00000014554	0	1	0	0	0	1
ENSMUSG00000014592	0	0	0	1	1	0
ENSMUSG00000014599	0	0	0	1	0	0
ENSMUSG00000014601	0	0	0	0	3	0
ENSMUSG00000014606	1	0	0	0	0	1
ENSMUSG00000014633	0	3	3	0	0	1
ENSMUSG00000014668	1	0	2	0	0	0
ENSMUSG00000014686	0	0	3	0	0	0
ENSMUSG00000014704	0	0	0	0	0	3
ENSMUSG00000014748	1	0	0	1	0	1
ENSMUSG00000014763	1	0	0	0	0	1
ENSMUSG00000014769	2	0	0	2	1	1
ENSMUSG00000014771	0	3	0	0	0	0
ENSMUSG00000014786	0	3	0	0	0	0
ENSMUSG00000014837	3	3	0	0	0	0
ENSMUSG00000014856	2	0	0	0	0	0
ENSMUSG00000014859	0	2	0	0	0	1
ENSMUSG00000014867	0	0	0	0	2	2
ENSMUSG00000014905	0	3	1	3	0	0
ENSMUSG00000014932	1	0	0	0	0	0
ENSMUSG00000014956	0	1	0	1	0	2
ENSMUSG00000014959	0	2	0	0	0	0
ENSMUSG00000014980	1	0	0	0	0	0
ENSMUSG00000015002	1	1	0	1	0	0
ENSMUSG00000015013	0	1	0	0	0	0
ENSMUSG00000015016	3	0	0	0	0	0
ENSMUSG00000015023	0	0	0	1	3	1
ENSMUSG00000015053	3	0	0	0	3	1
ENSMUSG00000015083	0	3	0	0	0	0
ENSMUSG00000015085	3	0	0	0	0	0
ENSMUSG00000015087	0	0	3	0	0	0
ENSMUSG00000015090	0	0	0	0	0	3
ENSMUSG00000015092	0	0	0	2	0	1
ENSMUSG00000015094	0	3	0	0	0	0
ENSMUSG00000015112	2	1	0	0	0	2
ENSMUSG00000015120	0	0	0	0	2	2
ENSMUSG00000015127	0	1	0	0	0	0
ENSMUSG00000015133	3	0	0	0	0	0
ENSMUSG00000015134	0	0	3	0	0	3
ENSMUSG00000015143	1	0	0	1	1	3
ENSMUSG00000015149	1	0	1	3	0	3
ENSMUSG00000015165	0	1	0	0	0	1
ENSMUSG00000015176	2	2	2	0	1	1
ENSMUSG00000015202	0	0	0	0	0	1
ENSMUSG00000015217	1	0	2	1	1	1
ENSMUSG00000015243	0	0	1	3	0	0
ENSMUSG00000015247	1	0	0	0	0	0
ENSMUSG00000015289	0	0	1	1	0	3
ENSMUSG00000015290	2	0	0	0	0	1
ENSMUSG00000015291	0	1	0	0	0	1
ENSMUSG00000015305	1	0	0	3	3	1
ENSMUSG00000015312	3	0	0	0	0	0
ENSMUSG00000015316	0	0	3	0	0	3
ENSMUSG00000015337	0	1	0	0	0	1
ENSMUSG00000015340	0	0	1	0	3	0
ENSMUSG00000015341	0	0	0	1	0	0
ENSMUSG00000015354	0	0	0	3	0	3
ENSMUSG00000015355	0	0	0	0	1	0
ENSMUSG00000015357	0	0	0	1	0	0
ENSMUSG00000015377	0	0	0	3	0	0
ENSMUSG00000015401	0	0	0	0	0	3
ENSMUSG00000015437	0	1	0	0	3	3
ENSMUSG00000015451	3	0	0	0	0	0
ENSMUSG00000015452	0	0	0	0	0	3
ENSMUSG00000015461	0	0	2	0	1	0
ENSMUSG00000015467	3	0	0	0	0	0
ENSMUSG00000015468	0	0	0	0	0	3
ENSMUSG00000015474	0	3	1	0	0	3
ENSMUSG00000015484	0	0	0	0	0	3
ENSMUSG00000015488	1	0	2	0	0	0
ENSMUSG00000015501	0	0	1	0	0	0
ENSMUSG00000015533	3	0	0	0	0	0
ENSMUSG00000015536	1	0	0	0	0	0
ENSMUSG00000015542	1	0	0	0	0	3
ENSMUSG00000015568	3	0	0	3	3	3
ENSMUSG00000015575	1	3	0	0	0	0
ENSMUSG00000015597	0	3	0	3	0	0
ENSMUSG00000015605	0	1	0	0	0	0
ENSMUSG00000015619	3	0	0	3	3	0
ENSMUSG00000015647	0	3	0	3	0	0
ENSMUSG00000015653	3	0	0	1	0	0
ENSMUSG00000015656	2	2	2	2	1	2
ENSMUSG00000015668	1	0	0	0	1	0
ENSMUSG00000015671	2	0	0	0	0	1
ENSMUSG00000015672	0	0	0	1	0	0
ENSMUSG00000015697	0	0	2	3	3	0
ENSMUSG00000015702	0	3	0	0	0	0
ENSMUSG00000015709	0	0	0	0	3	0
ENSMUSG00000015714	0	0	2	1	0	2
ENSMUSG00000015733	2	0	0	0	0	2
ENSMUSG00000015745	3	0	1	0	0	0
ENSMUSG00000015747	0	0	0	0	3	0
ENSMUSG00000015749	1	0	0	1	1	2
ENSMUSG00000015750	0	2	0	0	0	0
ENSMUSG00000015755	0	0	0	1	0	0
ENSMUSG00000015759	0	0	0	0	0	2
ENSMUSG00000015766	1	3	0	1	3	1
ENSMUSG00000015776	1	0	0	0	0	0
ENSMUSG00000015804	2	0	0	0	0	0
ENSMUSG00000015806	2	0	0	0	0	0
ENSMUSG00000015837	3	0	2	3	3	1
ENSMUSG00000015839	1	0	0	1	0	2
ENSMUSG00000015846	0	0	1	0	0	0
ENSMUSG00000015850	3	0	0	0	0	0
ENSMUSG00000015869	1	0	0	0	0	0
ENSMUSG00000015880	1	2	0	1	0	2
ENSMUSG00000015882	0	0	1	0	0	0
ENSMUSG00000015889	0	2	3	0	1	2
ENSMUSG00000015932	1	0	0	3	1	0
ENSMUSG00000015937	1	0	0	0	0	2
ENSMUSG00000015943	2	0	0	0	0	1
ENSMUSG00000015947	0	0	0	0	3	0
ENSMUSG00000015950	0	0	2	0	1	3
ENSMUSG00000015957	0	0	0	3	0	0
ENSMUSG00000015961	0	2	0	0	1	2
ENSMUSG00000015966	0	0	3	0	0	0
ENSMUSG00000015980	0	0	0	0	0	3
ENSMUSG00000015994	0	1	2	0	0	0
ENSMUSG00000016018	0	0	0	0	0	3
ENSMUSG00000016024	0	0	0	0	3	1
ENSMUSG00000016087	0	2	2	0	0	1
ENSMUSG00000016128	0	3	0	0	0	0
ENSMUSG00000016194	0	3	0	0	3	0
ENSMUSG00000016206	0	0	1	0	0	1
ENSMUSG00000016239	0	0	0	0	0	1
ENSMUSG00000016252	2	0	0	1	1	3
ENSMUSG00000016253	0	0	1	0	1	2
ENSMUSG00000016256	1	1	0	1	1	2
ENSMUSG00000016257	0	0	0	0	0	2
ENSMUSG00000016308	0	0	0	1	1	0
ENSMUSG00000016319	2	0	0	1	0	2
ENSMUSG00000016344	1	0	3	0	0	0
ENSMUSG00000016349	3	0	0	0	0	0
ENSMUSG00000016382	0	0	0	1	0	1
ENSMUSG00000016409	1	3	0	0	0	0
ENSMUSG00000016427	0	0	0	1	0	0
ENSMUSG00000016477	0	2	0	0	0	1
ENSMUSG00000016481	0	0	0	0	1	0
ENSMUSG00000016487	0	0	0	1	0	0
ENSMUSG00000016493	0	0	3	0	0	0
ENSMUSG00000016494	0	0	0	3	3	2
ENSMUSG00000016495	0	0	0	0	3	3
ENSMUSG00000016498	0	1	1	0	0	3
ENSMUSG00000016503	1	0	0	0	0	2
ENSMUSG00000016520	0	0	1	0	0	0
ENSMUSG00000016526	0	3	0	3	3	1
ENSMUSG00000016528	0	0	0	0	2	0
ENSMUSG00000016534	1	0	0	1	1	2
ENSMUSG00000016541	1	0	3	0	1	0
ENSMUSG00000016552	0	0	1	0	0	0
ENSMUSG00000016559	1	0	2	2	1	2
ENSMUSG00000016619	1	1	0	0	0	0
ENSMUSG00000016624	0	0	0	0	0	3
ENSMUSG00000016637	0	1	0	0	0	1
ENSMUSG00000016664	0	1	1	0	0	0
ENSMUSG00000016756	0	0	2	0	0	0
ENSMUSG00000016757	1	0	2	0	3	3
ENSMUSG00000016758	3	0	0	0	0	0
ENSMUSG00000016763	0	3	0	0	0	0
ENSMUSG00000016831	1	1	3	0	0	0
ENSMUSG00000016833	2	1	0	0	1	2
ENSMUSG00000016918	0	0	0	1	3	0
ENSMUSG00000016921	2	2	0	1	0	3
ENSMUSG00000016933	0	1	2	0	0	1
ENSMUSG00000016942	0	0	0	0	0	3
ENSMUSG00000016946	0	2	0	0	0	0
ENSMUSG00000016984	0	0	0	0	0	1
ENSMUSG00000017002	0	3	0	0	1	0
ENSMUSG00000017009	1	0	2	1	3	3
ENSMUSG00000017057	3	0	3	3	0	3
ENSMUSG00000017119	1	3	1	0	0	1
ENSMUSG00000017132	0	1	0	0	0	1
ENSMUSG00000017144	0	0	0	1	0	0
ENSMUSG00000017146	1	0	0	0	0	1
ENSMUSG00000017176	0	0	0	0	0	1
ENSMUSG00000017188	2	0	0	0	0	3
ENSMUSG00000017204	3	0	3	0	0	0
ENSMUSG00000017210	0	0	1	0	0	0
ENSMUSG00000017221	2	2	2	0	0	2
ENSMUSG00000017264	0	0	2	0	0	0
ENSMUSG00000017286	1	0	0	0	0	0
ENSMUSG00000017291	1	0	0	1	0	0
ENSMUSG00000017314	0	0	0	0	0	3
ENSMUSG00000017376	0	0	0	0	0	1
ENSMUSG00000017386	1	1	0	0	0	1
ENSMUSG00000017390	3	0	0	0	3	1
ENSMUSG00000017404	2	0	0	2	2	3
ENSMUSG00000017405	0	0	0	0	3	0
ENSMUSG00000017418	1	0	0	3	0	0
ENSMUSG00000017421	0	2	0	1	1	2
ENSMUSG00000017428	2	0	0	0	0	0
ENSMUSG00000017446	0	0	3	0	0	0
ENSMUSG00000017453	1	0	0	0	0	0
ENSMUSG00000017466	0	0	0	1	3	1
ENSMUSG00000017478	2	0	0	1	0	0
ENSMUSG00000017485	0	1	3	0	0	0
ENSMUSG00000017491	0	0	3	0	0	0
ENSMUSG00000017493	3	1	0	3	1	1
ENSMUSG00000017499	1	1	1	3	0	1
ENSMUSG00000017548	1	0	0	1	0	1
ENSMUSG00000017550	1	1	2	0	3	3
ENSMUSG00000017561	2	1	0	3	0	2
ENSMUSG00000017607	0	0	0	0	3	0
ENSMUSG00000017615	0	0	3	0	3	0
ENSMUSG00000017631	0	1	1	0	3	2
ENSMUSG00000017639	1	0	0	0	0	0
ENSMUSG00000017652	0	0	3	0	0	0
ENSMUSG00000017664	0	0	2	0	0	0
ENSMUSG00000017667	3	0	0	3	0	3
ENSMUSG00000017670	0	0	0	0	3	2
ENSMUSG00000017677	1	1	0	0	0	0
ENSMUSG00000017679	0	0	3	3	0	0
ENSMUSG00000017692	3	0	0	0	0	3
ENSMUSG00000017697	3	1	0	3	0	0
ENSMUSG00000017707	0	1	2	0	1	2
ENSMUSG00000017713	0	0	0	3	0	0
ENSMUSG00000017715	0	2	2	0	0	0
ENSMUSG00000017716	2	0	3	1	0	1
ENSMUSG00000017718	1	0	0	0	0	0
ENSMUSG00000017723	0	0	0	3	0	3
ENSMUSG00000017724	3	0	0	0	0	3
ENSMUSG00000017734	3	0	0	0	0	0
ENSMUSG00000017747	1	0	0	0	0	0
ENSMUSG00000017756	1	0	0	0	0	0
ENSMUSG00000017760	1	0	0	1	1	1
ENSMUSG00000017764	1	0	0	0	0	0
ENSMUSG00000017765	0	0	0	0	3	0
ENSMUSG00000017774	0	0	1	1	0	0
ENSMUSG00000017776	0	1	3	0	0	0
ENSMUSG00000017778	2	0	2	0	0	3
ENSMUSG00000017781	0	0	0	0	1	0
ENSMUSG00000017830	0	0	0	0	0	1
ENSMUSG00000017831	0	3	0	0	0	1
ENSMUSG00000017837	0	0	0	0	0	1
ENSMUSG00000017843	0	0	0	0	0	2
ENSMUSG00000017861	2	1	3	3	0	3
ENSMUSG00000017897	0	0	0	3	0	0
ENSMUSG00000017929	0	0	1	3	1	1
ENSMUSG00000017969	0	0	1	3	0	0
ENSMUSG00000017999	2	1	3	0	1	2
ENSMUSG00000018001	0	3	0	1	0	1
ENSMUSG00000018008	0	0	0	0	1	1
ENSMUSG00000018012	1	0	0	3	0	0
ENSMUSG00000018042	1	0	0	3	1	0
ENSMUSG00000018068	1	0	0	0	0	0
ENSMUSG00000018076	0	0	3	1	0	2
ENSMUSG00000018102	0	0	0	3	0	3
ENSMUSG00000018143	3	0	2	0	0	1
ENSMUSG00000018160	1	1	0	0	0	0
ENSMUSG00000018166	0	0	2	0	0	3
ENSMUSG00000018167	1	1	0	0	0	0
ENSMUSG00000018168	0	1	0	0	0	0
ENSMUSG00000018169	0	0	0	0	0	1
ENSMUSG00000018171	1	0	3	1	0	1
ENSMUSG00000018189	2	2	0	0	1	2
ENSMUSG00000018196	3	0	0	0	0	0
ENSMUSG00000018199	0	0	0	0	0	1
ENSMUSG00000018209	0	1	0	0	0	0
ENSMUSG00000018263	0	0	0	3	0	0
ENSMUSG00000018286	2	3	0	0	0	3
ENSMUSG00000018293	2	1	2	2	1	1
ENSMUSG00000018322	0	0	0	1	0	0
ENSMUSG00000018326	0	2	2	0	0	0
ENSMUSG00000018334	0	3	3	0	0	0
ENSMUSG00000018339	3	0	0	3	0	0
ENSMUSG00000018340	0	2	1	1	3	1
ENSMUSG00000018341	0	3	0	0	0	1
ENSMUSG00000018347	0	1	0	0	0	0
ENSMUSG00000018362	0	1	1	0	1	1
ENSMUSG00000018372	1	0	0	0	0	0
ENSMUSG00000018377	1	1	1	0	0	1
ENSMUSG00000018378	3	0	0	0	0	0
ENSMUSG00000018379	1	1	0	0	1	1
ENSMUSG00000018381	0	2	0	0	0	0
ENSMUSG00000018395	0	0	1	0	0	0
ENSMUSG00000018398	1	0	0	0	0	0
ENSMUSG00000018401	0	1	1	0	0	1
ENSMUSG00000018411	1	0	0	0	0	0
ENSMUSG00000018412	0	0	0	0	0	1
ENSMUSG00000018415	0	0	0	0	0	3
ENSMUSG00000018425	0	0	0	0	0	1
ENSMUSG00000018427	0	0	3	3	0	0
ENSMUSG00000018428	1	1	2	1	3	0
ENSMUSG00000018433	2	1	0	0	0	0
ENSMUSG00000018442	0	0	0	0	1	0
ENSMUSG00000018446	2	1	2	0	1	1
ENSMUSG00000018449	0	0	1	0	3	0
ENSMUSG00000018474	1	1	0	1	0	0
ENSMUSG00000018476	1	0	0	3	0	3
ENSMUSG00000018481	1	1	3	1	1	0
ENSMUSG00000018500	3	3	0	3	3	0
ENSMUSG00000018501	2	0	0	0	0	2
ENSMUSG00000018507	3	0	0	0	0	0
ENSMUSG00000018509	0	0	0	0	3	3
ENSMUSG00000018537	0	0	0	0	3	0
ENSMUSG00000018541	0	1	0	0	0	0
ENSMUSG00000018543	3	0	0	0	0	0
ENSMUSG00000018547	0	0	1	0	0	0
ENSMUSG00000018548	1	1	2	0	0	2
ENSMUSG00000018559	0	0	0	1	0	0
ENSMUSG00000018567	1	0	3	1	1	3
ENSMUSG00000018569	3	0	0	0	0	0
ENSMUSG00000018570	0	0	0	0	0	1
ENSMUSG00000018574	1	0	0	0	0	1
ENSMUSG00000018583	2	0	0	0	1	1
ENSMUSG00000018585	2	0	3	1	0	3
ENSMUSG00000018593	1	0	1	1	0	0
ENSMUSG00000018604	1	0	0	3	0	0
ENSMUSG00000018648	3	3	0	0	0	0
ENSMUSG00000018651	0	0	0	3	3	0
ENSMUSG00000018654	0	1	0	0	0	1
ENSMUSG00000018661	1	0	0	3	0	0
ENSMUSG00000018666	2	0	1	0	0	2
ENSMUSG00000018669	1	0	0	0	0	0
ENSMUSG00000018672	0	0	0	1	0	0
ENSMUSG00000018677	0	0	0	0	0	1
ENSMUSG00000018678	0	0	2	0	0	0
ENSMUSG00000018697	2	2	0	0	1	0
ENSMUSG00000018707	1	1	0	1	0	0
ENSMUSG00000018727	1	0	0	0	0	0
ENSMUSG00000018736	1	0	0	1	0	0
ENSMUSG00000018750	0	0	0	0	0	1
ENSMUSG00000018752	0	0	0	0	0	3
ENSMUSG00000018761	2	0	0	0	0	0
ENSMUSG00000018765	1	1	0	0	0	0
ENSMUSG00000018770	2	1	0	2	2	1
ENSMUSG00000018774	1	0	0	0	3	3
ENSMUSG00000018796	0	0	0	0	1	1
ENSMUSG00000018809	1	0	1	0	0	0
ENSMUSG00000018819	0	1	1	1	3	1
ENSMUSG00000018820	0	1	0	0	0	1
ENSMUSG00000018821	3	0	0	1	0	3
ENSMUSG00000018841	1	0	0	3	0	0
ENSMUSG00000018844	0	0	3	0	0	0
ENSMUSG00000018846	0	3	3	0	0	0
ENSMUSG00000018848	2	0	0	1	0	0
ENSMUSG00000018849	1	0	3	3	0	0
ENSMUSG00000018858	2	0	0	0	0	0
ENSMUSG00000018861	0	0	1	0	0	0
ENSMUSG00000018882	2	0	0	0	0	0
ENSMUSG00000018899	0	0	0	0	3	0
ENSMUSG00000018900	0	0	0	0	0	1
ENSMUSG00000018906	3	0	3	0	0	0
ENSMUSG00000018909	0	0	1	3	0	1
ENSMUSG00000018916	0	3	0	0	0	0
ENSMUSG00000018920	3	0	0	0	0	0
ENSMUSG00000018921	2	0	2	0	0	0
ENSMUSG00000018923	0	0	0	3	0	0
ENSMUSG00000018927	0	0	0	0	3	0
ENSMUSG00000018930	0	0	0	0	3	3
ENSMUSG00000018932	0	2	0	1	0	2
ENSMUSG00000018965	2	1	0	0	0	2
ENSMUSG00000018974	0	0	1	1	0	2
ENSMUSG00000018983	0	0	3	3	3	1
ENSMUSG00000018986	0	0	1	0	0	1
ENSMUSG00000018999	1	0	1	0	0	0
ENSMUSG00000019039	1	0	2	0	0	0
ENSMUSG00000019054	2	0	0	0	0	0
ENSMUSG00000019055	0	0	1	0	0	1
ENSMUSG00000019066	3	0	0	0	3	0
ENSMUSG00000019080	0	0	0	3	0	0
ENSMUSG00000019082	0	1	0	3	0	0
ENSMUSG00000019087	0	0	3	0	1	0
ENSMUSG00000019088	3	0	0	0	0	3
ENSMUSG00000019102	3	0	0	0	0	3
ENSMUSG00000019122	0	0	2	3	3	3
ENSMUSG00000019124	1	0	0	0	0	3
ENSMUSG00000019132	0	2	0	0	1	0
ENSMUSG00000019139	1	0	0	3	0	0
ENSMUSG00000019158	0	0	0	0	0	1
ENSMUSG00000019173	0	0	0	0	1	3
ENSMUSG00000019179	2	0	0	0	0	2
ENSMUSG00000019188	1	2	0	1	0	2
ENSMUSG00000019189	1	0	1	0	0	0
ENSMUSG00000019194	0	0	0	3	0	1
ENSMUSG00000019210	3	0	1	0	0	3
ENSMUSG00000019214	0	0	0	0	0	1
ENSMUSG00000019230	3	0	0	3	0	0
ENSMUSG00000019254	0	0	0	0	0	1
ENSMUSG00000019256	0	0	0	1	0	1
ENSMUSG00000019295	0	0	0	0	3	1
ENSMUSG00000019297	0	2	0	0	0	1
ENSMUSG00000019302	0	0	3	3	1	0
ENSMUSG00000019303	1	0	0	0	0	1
ENSMUSG00000019338	0	0	2	0	0	0
ENSMUSG00000019362	2	0	0	2	0	3
ENSMUSG00000019370	0	0	0	0	0	1
ENSMUSG00000019373	0	1	3	0	0	0
ENSMUSG00000019428	2	0	3	0	0	2
ENSMUSG00000019432	2	0	2	0	1	2
ENSMUSG00000019433	1	1	0	0	0	2
ENSMUSG00000019437	0	0	0	3	0	0
ENSMUSG00000019464	0	1	1	0	0	0
ENSMUSG00000019467	0	0	0	1	0	3
ENSMUSG00000019470	0	0	2	0	0	1
ENSMUSG00000019471	0	0	0	0	0	1
ENSMUSG00000019478	0	0	3	0	3	0
ENSMUSG00000019487	1	0	1	0	0	1
ENSMUSG00000019505	1	1	1	1	0	1
ENSMUSG00000019528	0	0	2	0	0	1
ENSMUSG00000019539	3	1	0	1	0	0
ENSMUSG00000019558	1	0	0	0	0	3
ENSMUSG00000019564	1	0	0	0	0	0
ENSMUSG00000019577	0	0	0	3	0	0
ENSMUSG00000019579	0	0	0	0	0	2
ENSMUSG00000019647	3	3	0	3	0	3
ENSMUSG00000019659	0	0	0	0	0	1
ENSMUSG00000019689	0	0	0	0	0	1
ENSMUSG00000019699	0	0	0	0	0	1
ENSMUSG00000019710	2	1	0	0	0	1
ENSMUSG00000019715	0	0	0	1	0	2
ENSMUSG00000019718	0	0	0	3	0	0
ENSMUSG00000019726	0	1	0	0	0	1
ENSMUSG00000019731	0	0	0	0	1	3
ENSMUSG00000019732	0	0	0	0	0	3
ENSMUSG00000019734	0	3	0	3	0	0
ENSMUSG00000019737	0	0	0	3	0	3
ENSMUSG00000019738	0	1	0	0	0	3
ENSMUSG00000019756	0	0	0	0	3	0
ENSMUSG00000019761	0	3	0	0	0	0
ENSMUSG00000019763	1	0	0	0	0	0
ENSMUSG00000019768	0	0	0	3	0	1
ENSMUSG00000019772	0	0	0	3	0	0
ENSMUSG00000019773	1	2	2	0	1	1
ENSMUSG00000019774	0	0	0	0	0	1
ENSMUSG00000019775	0	0	0	3	0	0
ENSMUSG00000019777	2	1	0	1	0	2
ENSMUSG00000019779	0	0	0	3	0	0
ENSMUSG00000019782	2	0	0	1	0	0
ENSMUSG00000019787	0	0	3	0	0	0
ENSMUSG00000019790	0	1	0	0	0	1
ENSMUSG00000019791	0	0	0	0	0	3
ENSMUSG00000019794	1	0	0	0	0	0
ENSMUSG00000019795	0	0	0	1	0	1
ENSMUSG00000019796	0	0	0	0	3	0
ENSMUSG00000019797	0	0	0	1	0	0
ENSMUSG00000019804	2	1	0	1	0	3
ENSMUSG00000019806	3	0	0	1	0	2
ENSMUSG00000019808	2	0	0	0	3	3
ENSMUSG00000019809	0	0	0	0	0	1
ENSMUSG00000019810	0	0	2	0	1	0
ENSMUSG00000019813	3	0	0	0	0	0
ENSMUSG00000019814	0	0	0	0	0	2
ENSMUSG00000019817	1	0	0	3	0	0
ENSMUSG00000019818	0	0	0	1	0	0
ENSMUSG00000019820	0	0	0	1	0	1
ENSMUSG00000019822	0	0	0	0	0	3
ENSMUSG00000019823	0	1	0	0	0	0
ENSMUSG00000019831	0	0	0	3	0	0
ENSMUSG00000019832	0	0	0	0	0	1
ENSMUSG00000019837	0	0	0	1	0	0
ENSMUSG00000019838	0	1	0	0	3	0
ENSMUSG00000019841	1	1	1	0	0	0
ENSMUSG00000019842	1	1	3	0	0	0
ENSMUSG00000019843	0	0	0	0	0	1
ENSMUSG00000019845	1	0	1	0	0	3
ENSMUSG00000019848	3	0	0	0	0	0
ENSMUSG00000019849	1	0	0	0	0	0
ENSMUSG00000019850	0	0	0	0	3	0
ENSMUSG00000019851	3	0	0	3	0	3
ENSMUSG00000019852	0	0	0	0	3	1
ENSMUSG00000019853	0	0	0	3	0	0
ENSMUSG00000019854	0	0	0	0	0	1
ENSMUSG00000019856	3	0	0	0	0	0
ENSMUSG00000019857	2	1	0	1	3	0
ENSMUSG00000019861	0	0	0	3	0	0
ENSMUSG00000019863	0	0	0	0	3	0
ENSMUSG00000019865	0	0	0	0	0	3
ENSMUSG00000019866	0	0	0	0	0	3
ENSMUSG00000019867	0	0	3	0	0	0
ENSMUSG00000019868	1	0	0	0	1	0
ENSMUSG00000019872	0	3	0	0	0	1
ENSMUSG00000019874	0	0	0	3	0	0
ENSMUSG00000019876	0	0	3	3	0	3
ENSMUSG00000019877	0	0	0	0	1	1
ENSMUSG00000019880	3	0	0	3	0	0
ENSMUSG00000019883	0	0	2	0	0	0
ENSMUSG00000019888	0	0	0	0	0	3
ENSMUSG00000019890	3	0	0	0	0	0
ENSMUSG00000019891	3	0	0	0	0	0
ENSMUSG00000019897	0	0	0	1	1	0
ENSMUSG00000019900	0	0	3	0	0	0
ENSMUSG00000019907	0	0	0	0	0	2
ENSMUSG00000019916	0	1	0	1	0	0
ENSMUSG00000019920	0	0	0	0	0	2
ENSMUSG00000019923	1	0	0	0	0	1
ENSMUSG00000019927	0	0	0	0	0	1
ENSMUSG00000019935	0	0	0	0	0	3
ENSMUSG00000019942	1	2	1	1	1	2
ENSMUSG00000019943	1	0	1	1	0	0
ENSMUSG00000019944	0	0	0	0	0	1
ENSMUSG00000019947	0	3	0	1	3	0
ENSMUSG00000019951	0	1	0	0	0	0
ENSMUSG00000019952	0	0	0	0	0	1
ENSMUSG00000019960	0	0	3	3	0	1
ENSMUSG00000019961	2	1	0	1	0	2
ENSMUSG00000019969	1	1	0	3	0	0
ENSMUSG00000019970	1	1	0	1	0	0
ENSMUSG00000019971	0	0	0	0	0	1
ENSMUSG00000019975	1	0	0	0	0	1
ENSMUSG00000019977	0	1	2	0	0	0
ENSMUSG00000019978	1	0	0	0	0	0
ENSMUSG00000019979	0	0	3	0	0	0
ENSMUSG00000019982	0	1	0	0	0	1
ENSMUSG00000019984	0	0	0	0	0	2
ENSMUSG00000019986	0	0	0	0	0	1
ENSMUSG00000019989	0	0	2	0	0	0
ENSMUSG00000019992	1	0	1	0	0	2
ENSMUSG00000019996	0	3	0	0	3	1
ENSMUSG00000019997	3	0	0	3	0	0
ENSMUSG00000020003	0	0	1	0	0	0
ENSMUSG00000020007	0	0	0	0	3	3
ENSMUSG00000020009	3	1	0	0	0	0
ENSMUSG00000020015	0	0	0	0	0	2
ENSMUSG00000020017	0	0	0	0	3	0
ENSMUSG00000020018	2	1	0	2	1	1
ENSMUSG00000020021	0	0	0	0	3	3
ENSMUSG00000020022	0	0	0	2	0	3
ENSMUSG00000020023	0	3	0	3	0	0
ENSMUSG00000020024	1	0	0	0	0	2
ENSMUSG00000020027	2	0	0	3	0	1
ENSMUSG00000020029	0	1	2	1	0	3
ENSMUSG00000020032	0	0	0	3	0	0
ENSMUSG00000020034	0	0	0	3	0	3
ENSMUSG00000020038	1	3	0	0	0	0
ENSMUSG00000020042	3	0	0	3	0	0
ENSMUSG00000020044	0	0	0	3	3	0
ENSMUSG00000020048	1	0	2	2	1	1
ENSMUSG00000020059	3	0	0	0	0	0
ENSMUSG00000020069	1	0	0	0	0	0
ENSMUSG00000020070	1	0	0	0	0	1
ENSMUSG00000020074	2	1	0	0	0	0
ENSMUSG00000020075	1	2	0	1	0	0
ENSMUSG00000020076	1	0	0	0	0	0
ENSMUSG00000020077	3	1	2	0	1	3
ENSMUSG00000020078	0	0	0	0	0	1
ENSMUSG00000020086	1	0	0	1	0	3
ENSMUSG00000020087	0	3	0	0	0	0
ENSMUSG00000020088	1	2	3	0	1	1
ENSMUSG00000020089	2	0	0	0	0	1
ENSMUSG00000020090	0	0	0	0	0	3
ENSMUSG00000020091	0	0	2	0	0	1
ENSMUSG00000020097	0	0	0	0	3	1
ENSMUSG00000020098	0	0	0	3	0	1
ENSMUSG00000020099	0	0	0	1	0	0
ENSMUSG00000020100	0	1	0	3	0	0
ENSMUSG00000020105	0	0	0	3	0	3
ENSMUSG00000020107	0	0	2	0	0	0
ENSMUSG00000020108	3	0	0	1	0	3
ENSMUSG00000020111	3	0	0	0	0	0
ENSMUSG00000020114	3	0	0	0	0	1
ENSMUSG00000020115	0	0	0	0	0	2
ENSMUSG00000020116	2	0	3	0	0	0
ENSMUSG00000020120	0	3	0	0	3	1
ENSMUSG00000020121	0	0	0	0	0	1
ENSMUSG00000020122	3	0	0	0	0	0
ENSMUSG00000020123	0	0	0	3	0	0
ENSMUSG00000020124	0	1	0	1	0	2
ENSMUSG00000020125	0	0	0	0	1	0
ENSMUSG00000020128	0	3	0	0	3	2
ENSMUSG00000020130	0	3	0	1	0	1
ENSMUSG00000020131	0	0	1	0	0	0
ENSMUSG00000020132	0	1	0	0	0	0
ENSMUSG00000020134	1	1	2	0	0	1
ENSMUSG00000020135	0	0	1	0	0	0
ENSMUSG00000020137	1	0	1	0	0	0
ENSMUSG00000020140	0	0	1	0	0	0
ENSMUSG00000020142	0	3	0	0	0	1
ENSMUSG00000020143	0	0	0	0	1	3
ENSMUSG00000020149	1	0	0	0	0	0
ENSMUSG00000020152	1	2	0	1	0	1
ENSMUSG00000020153	0	0	0	0	0	1
ENSMUSG00000020155	0	0	1	0	0	0
ENSMUSG00000020156	0	0	0	0	0	1
ENSMUSG00000020160	0	0	0	3	0	1
ENSMUSG00000020163	2	1	2	2	0	3
ENSMUSG00000020166	0	0	2	0	0	1
ENSMUSG00000020167	0	2	0	0	1	0
ENSMUSG00000020171	2	0	0	0	0	0
ENSMUSG00000020173	1	0	0	0	0	0
ENSMUSG00000020176	1	0	1	1	3	1
ENSMUSG00000020178	0	1	0	0	0	0
ENSMUSG00000020180	2	3	0	2	0	1
ENSMUSG00000020182	0	0	0	0	0	3
ENSMUSG00000020183	0	0	1	3	0	0
ENSMUSG00000020184	3	1	0	3	0	3
ENSMUSG00000020185	1	0	1	3	0	1
ENSMUSG00000020186	2	0	0	3	0	3
ENSMUSG00000020189	0	1	1	0	1	1
ENSMUSG00000020190	1	0	0	0	0	1
ENSMUSG00000020191	0	0	0	0	0	3
ENSMUSG00000020196	0	1	0	0	0	0
ENSMUSG00000020198	0	0	3	1	0	0
ENSMUSG00000020205	3	0	0	1	0	0
ENSMUSG00000020211	2	0	0	0	0	1
ENSMUSG00000020212	0	1	0	3	0	3
ENSMUSG00000020219	0	1	0	0	0	3
ENSMUSG00000020220	1	0	3	0	0	2
ENSMUSG00000020224	2	2	0	0	0	0
ENSMUSG00000020225	1	0	0	0	0	2
ENSMUSG00000020226	3	0	0	0	0	0
ENSMUSG00000020227	1	0	1	0	3	1
ENSMUSG00000020228	2	0	0	3	0	1
ENSMUSG00000020230	0	0	3	0	0	1
ENSMUSG00000020232	1	0	0	0	1	2
ENSMUSG00000020235	1	1	3	1	0	1
ENSMUSG00000020238	1	0	0	0	0	2
ENSMUSG00000020241	0	0	0	1	0	0
ENSMUSG00000020246	0	0	0	0	3	0
ENSMUSG00000020248	0	0	2	1	0	0
ENSMUSG00000020250	1	1	1	1	0	2
ENSMUSG00000020251	3	0	0	3	0	0
ENSMUSG00000020253	1	0	0	0	0	0
ENSMUSG00000020255	0	0	0	0	0	1
ENSMUSG00000020256	0	0	3	3	0	0
ENSMUSG00000020257	0	2	1	0	0	2
ENSMUSG00000020260	1	0	0	0	3	0
ENSMUSG00000020261	3	0	3	0	0	0
ENSMUSG00000020262	3	0	0	0	0	3
ENSMUSG00000020263	0	1	0	0	3	2
ENSMUSG00000020265	0	0	0	0	0	3
ENSMUSG00000020267	2	0	0	2	2	3
ENSMUSG00000020268	0	0	0	0	3	0
ENSMUSG00000020271	1	0	0	0	0	2
ENSMUSG00000020272	0	2	3	0	0	3
ENSMUSG00000020277	1	2	0	1	0	1
ENSMUSG00000020280	1	0	3	0	0	0
ENSMUSG00000020282	0	0	0	0	0	3
ENSMUSG00000020283	1	0	0	0	3	0
ENSMUSG00000020284	0	0	0	0	0	1
ENSMUSG00000020287	0	0	3	0	0	0
ENSMUSG00000020288	0	0	0	0	1	0
ENSMUSG00000020289	1	0	0	0	0	1
ENSMUSG00000020290	2	0	0	0	1	3
ENSMUSG00000020297	3	3	1	0	0	0
ENSMUSG00000020300	0	0	1	0	0	0
ENSMUSG00000020303	0	0	0	3	0	0
ENSMUSG00000020305	0	3	0	3	0	1
ENSMUSG00000020307	2	2	0	1	0	0
ENSMUSG00000020308	0	0	0	0	0	3
ENSMUSG00000020309	0	3	0	0	0	0
ENSMUSG00000020311	1	0	0	3	0	0
ENSMUSG00000020315	1	0	2	1	0	2
ENSMUSG00000020319	0	0	3	0	0	0
ENSMUSG00000020321	2	3	0	1	1	3
ENSMUSG00000020323	0	0	0	3	1	3
ENSMUSG00000020325	0	0	0	3	0	0
ENSMUSG00000020326	1	1	1	1	0	1
ENSMUSG00000020328	1	0	0	1	1	3
ENSMUSG00000020329	0	1	0	0	0	0
ENSMUSG00000020330	1	0	2	3	1	1
ENSMUSG00000020333	3	0	0	0	0	0
ENSMUSG00000020335	0	0	0	3	0	0
ENSMUSG00000020340	1	2	2	0	1	2
ENSMUSG00000020349	2	0	0	0	2	0
ENSMUSG00000020354	0	0	0	3	0	3
ENSMUSG00000020358	2	1	0	2	2	2
ENSMUSG00000020359	1	0	0	0	0	0
ENSMUSG00000020361	2	2	2	2	0	2
ENSMUSG00000020363	0	0	3	3	0	0
ENSMUSG00000020368	1	0	3	0	0	2
ENSMUSG00000020372	1	0	0	0	0	2
ENSMUSG00000020374	0	0	0	3	0	0
ENSMUSG00000020376	0	0	0	0	0	2
ENSMUSG00000020380	1	0	1	0	0	3
ENSMUSG00000020385	0	1	0	0	0	1
ENSMUSG00000020386	1	0	2	0	0	0
ENSMUSG00000020388	3	0	0	3	0	3
ENSMUSG00000020389	0	0	0	0	3	0
ENSMUSG00000020392	2	0	3	0	0	0
ENSMUSG00000020393	3	1	0	0	0	0
ENSMUSG00000020395	0	1	0	0	0	0
ENSMUSG00000020396	0	3	0	0	0	1
ENSMUSG00000020397	0	0	2	0	0	0
ENSMUSG00000020399	0	3	0	0	3	1
ENSMUSG00000020400	1	2	0	0	0	1
ENSMUSG00000020402	2	2	0	0	0	0
ENSMUSG00000020407	3	0	0	0	0	1
ENSMUSG00000020409	1	0	3	3	3	0
ENSMUSG00000020412	0	0	0	1	0	0
ENSMUSG00000020413	0	0	3	0	0	0
ENSMUSG00000020415	3	0	2	0	0	0
ENSMUSG00000020419	1	0	3	0	0	3
ENSMUSG00000020420	0	0	0	3	0	0
ENSMUSG00000020422	0	0	1	1	0	3
ENSMUSG00000020423	1	0	0	3	0	0
ENSMUSG00000020424	1	0	0	0	0	3
ENSMUSG00000020427	3	0	0	3	0	0
ENSMUSG00000020430	2	2	0	0	0	0
ENSMUSG00000020432	1	0	0	3	3	1
ENSMUSG00000020434	0	0	0	3	0	3
ENSMUSG00000020437	0	0	0	0	3	0
ENSMUSG00000020439	0	0	1	0	0	1
ENSMUSG00000020440	1	2	2	1	0	0
ENSMUSG00000020448	1	0	0	0	0	0
ENSMUSG00000020451	1	1	1	0	0	0
ENSMUSG00000020453	1	0	0	0	1	0
ENSMUSG00000020454	0	1	0	0	1	0
ENSMUSG00000020455	1	0	0	3	0	0
ENSMUSG00000020456	0	1	2	0	0	1
ENSMUSG00000020457	2	0	0	0	0	0
ENSMUSG00000020458	1	0	0	2	0	0
ENSMUSG00000020459	1	0	1	0	0	0
ENSMUSG00000020460	2	1	0	2	0	3
ENSMUSG00000020462	1	0	0	0	0	1
ENSMUSG00000020464	0	1	0	0	0	0
ENSMUSG00000020467	0	0	0	1	0	0
ENSMUSG00000020471	1	0	2	1	1	2
ENSMUSG00000020472	0	1	0	0	0	0
ENSMUSG00000020473	3	0	0	1	0	0
ENSMUSG00000020474	3	3	0	0	0	0
ENSMUSG00000020475	3	0	0	0	0	0
ENSMUSG00000020476	0	0	3	0	0	3
ENSMUSG00000020477	2	2	0	0	0	3
ENSMUSG00000020481	0	0	3	0	0	0
ENSMUSG00000020482	3	3	2	0	0	0
ENSMUSG00000020483	1	0	0	0	0	0
ENSMUSG00000020484	0	1	0	1	1	1
ENSMUSG00000020485	1	0	0	1	0	0
ENSMUSG00000020490	0	0	0	0	3	0
ENSMUSG00000020491	0	0	1	0	0	0
ENSMUSG00000020492	1	0	0	0	0	3
ENSMUSG00000020493	0	1	3	3	0	1
ENSMUSG00000020495	1	0	2	0	0	0
ENSMUSG00000020496	0	2	0	0	0	2
ENSMUSG00000020513	0	0	0	0	3	1
ENSMUSG00000020514	2	0	0	1	0	0
ENSMUSG00000020515	1	0	0	0	0	0
ENSMUSG00000020519	0	0	3	0	0	1
ENSMUSG00000020520	3	0	1	0	0	0
ENSMUSG00000020522	0	0	2	0	0	0
ENSMUSG00000020525	1	3	0	0	0	0
ENSMUSG00000020527	0	0	0	0	0	3
ENSMUSG00000020528	0	0	0	0	1	0
ENSMUSG00000020530	1	0	0	0	1	2
ENSMUSG00000020532	0	1	1	1	0	1
ENSMUSG00000020534	2	0	0	0	0	1
ENSMUSG00000020537	0	2	0	0	0	1
ENSMUSG00000020538	0	0	2	1	1	0
ENSMUSG00000020541	1	0	0	3	0	0
ENSMUSG00000020544	1	3	0	0	0	3
ENSMUSG00000020546	1	0	0	0	0	0
ENSMUSG00000020547	0	0	0	0	1	1
ENSMUSG00000020549	0	0	2	0	0	0
ENSMUSG00000020564	0	1	0	3	0	2
ENSMUSG00000020570	0	3	0	0	0	2
ENSMUSG00000020571	1	0	1	2	0	2
ENSMUSG00000020572	0	3	2	0	0	0
ENSMUSG00000020573	0	1	0	0	0	0
ENSMUSG00000020576	0	0	2	0	0	1
ENSMUSG00000020577	0	1	0	3	3	2
ENSMUSG00000020580	0	1	0	1	0	3
ENSMUSG00000020585	1	0	0	0	0	2
ENSMUSG00000020589	3	0	0	0	0	0
ENSMUSG00000020590	0	0	0	0	3	1
ENSMUSG00000020592	0	0	0	1	0	0
ENSMUSG00000020594	0	0	0	1	0	0
ENSMUSG00000020598	0	0	3	0	0	0
ENSMUSG00000020601	3	3	0	0	0	0
ENSMUSG00000020604	0	0	0	0	0	3
ENSMUSG00000020610	0	0	1	0	0	1
ENSMUSG00000020611	1	0	0	0	0	0
ENSMUSG00000020612	0	2	0	0	0	2
ENSMUSG00000020614	0	0	0	3	0	3
ENSMUSG00000020620	0	3	0	0	0	3
ENSMUSG00000020627	0	0	0	3	0	0
ENSMUSG00000020628	0	1	0	3	0	0
ENSMUSG00000020629	0	0	2	0	0	1
ENSMUSG00000020630	1	0	0	0	0	0
ENSMUSG00000020634	2	1	2	0	0	0
ENSMUSG00000020638	0	0	0	0	0	3
ENSMUSG00000020639	0	0	0	0	0	3
ENSMUSG00000020642	0	0	0	3	0	1
ENSMUSG00000020644	3	1	0	1	3	0
ENSMUSG00000020646	0	0	0	0	0	1
ENSMUSG00000020647	0	1	0	0	0	1
ENSMUSG00000020649	2	1	0	1	1	2
ENSMUSG00000020652	0	0	0	0	0	2
ENSMUSG00000020653	0	0	0	0	0	1
ENSMUSG00000020654	0	0	0	3	0	0
ENSMUSG00000020657	0	0	0	0	3	0
ENSMUSG00000020658	0	0	1	0	0	0
ENSMUSG00000020659	0	0	0	0	3	0
ENSMUSG00000020661	0	1	0	0	0	0
ENSMUSG00000020664	0	1	0	0	0	0
ENSMUSG00000020671	0	1	2	0	0	0
ENSMUSG00000020673	0	0	0	0	0	3
ENSMUSG00000020674	0	0	0	0	0	3
ENSMUSG00000020677	2	0	0	0	0	3
ENSMUSG00000020680	1	0	0	0	0	0
ENSMUSG00000020687	0	1	0	0	0	1
ENSMUSG00000020689	0	0	0	3	3	3
ENSMUSG00000020691	1	0	0	0	0	0
ENSMUSG00000020692	0	1	2	0	0	0
ENSMUSG00000020694	1	3	1	0	0	0
ENSMUSG00000020695	0	0	0	1	0	0
ENSMUSG00000020696	0	0	1	3	0	0
ENSMUSG00000020697	0	1	0	0	0	2
ENSMUSG00000020698	3	0	0	0	0	0
ENSMUSG00000020700	1	1	0	0	3	0
ENSMUSG00000020705	2	0	0	0	0	3
ENSMUSG00000020706	0	1	0	1	3	1
ENSMUSG00000020707	1	0	0	0	0	3
ENSMUSG00000020708	2	0	0	0	0	1
ENSMUSG00000020712	0	0	2	0	0	0
ENSMUSG00000020715	0	0	0	0	0	3
ENSMUSG00000020716	1	0	0	0	0	1
ENSMUSG00000020717	1	1	1	0	0	1
ENSMUSG00000020719	3	2	0	0	2	2
ENSMUSG00000020720	2	0	0	0	0	0
ENSMUSG00000020721	1	1	2	3	0	0
ENSMUSG00000020723	3	0	0	0	0	0
ENSMUSG00000020728	1	0	0	3	0	3
ENSMUSG00000020732	0	1	0	0	3	1
ENSMUSG00000020733	1	2	0	3	1	1
ENSMUSG00000020734	0	3	0	0	0	0
ENSMUSG00000020736	1	0	0	0	0	0
ENSMUSG00000020737	1	0	0	1	0	1
ENSMUSG00000020738	2	0	0	2	1	0
ENSMUSG00000020739	0	0	0	0	0	2
ENSMUSG00000020740	0	0	1	3	0	0
ENSMUSG00000020741	0	1	2	0	1	3
ENSMUSG00000020743	2	0	2	0	0	0
ENSMUSG00000020744	0	1	1	0	0	0
ENSMUSG00000020745	1	0	0	0	1	0
ENSMUSG00000020752	0	0	1	0	0	0
ENSMUSG00000020755	1	0	0	0	3	0
ENSMUSG00000020766	2	0	0	1	0	2
ENSMUSG00000020770	0	0	0	0	0	1
ENSMUSG00000020773	0	0	0	0	0	1
ENSMUSG00000020774	3	0	0	0	0	3
ENSMUSG00000020775	0	1	2	1	0	0
ENSMUSG00000020776	1	0	1	0	0	1
ENSMUSG00000020777	0	1	1	0	0	0
ENSMUSG00000020778	0	0	2	0	0	0
ENSMUSG00000020780	1	0	0	0	1	0
ENSMUSG00000020781	1	2	0	3	0	0
ENSMUSG00000020782	1	0	0	0	0	0
ENSMUSG00000020783	1	0	0	0	1	0
ENSMUSG00000020785	0	3	0	0	0	0
ENSMUSG00000020787	0	0	0	0	0	1
ENSMUSG00000020788	0	1	2	0	0	1
ENSMUSG00000020790	0	1	2	0	0	0
ENSMUSG00000020792	0	1	3	0	0	0
ENSMUSG00000020794	0	0	0	0	0	1
ENSMUSG00000020798	0	3	0	0	0	1
ENSMUSG00000020803	2	0	0	0	0	1
ENSMUSG00000020806	0	0	2	0	0	1
ENSMUSG00000020807	0	0	1	0	3	0
ENSMUSG00000020808	3	0	0	1	0	1
ENSMUSG00000020812	3	0	0	0	0	0
ENSMUSG00000020817	1	2	0	0	0	0
ENSMUSG00000020818	0	0	1	0	0	0
ENSMUSG00000020821	3	0	0	0	0	1
ENSMUSG00000020823	0	0	0	0	0	3
ENSMUSG00000020827	0	1	0	0	0	1
ENSMUSG00000020828	0	0	0	0	0	1
ENSMUSG00000020830	3	0	0	0	0	0
ENSMUSG00000020831	2	1	0	0	0	0
ENSMUSG00000020840	1	0	0	0	0	0
ENSMUSG00000020841	3	0	1	0	0	0
ENSMUSG00000020843	2	0	0	0	0	0
ENSMUSG00000020844	0	0	0	1	1	1
ENSMUSG00000020846	0	0	0	0	0	1
ENSMUSG00000020847	0	0	0	0	0	3
ENSMUSG00000020848	0	0	0	0	0	3
ENSMUSG00000020849	2	2	0	0	0	2
ENSMUSG00000020850	2	2	2	0	1	0
ENSMUSG00000020857	2	2	0	2	2	0
ENSMUSG00000020859	1	0	0	0	0	3
ENSMUSG00000020864	1	0	0	0	0	0
ENSMUSG00000020865	3	0	0	0	0	3
ENSMUSG00000020866	3	0	0	0	0	0
ENSMUSG00000020869	2	0	0	2	1	1
ENSMUSG00000020870	3	0	0	0	0	0
ENSMUSG00000020873	1	0	0	0	0	2
ENSMUSG00000020875	0	0	0	3	0	0
ENSMUSG00000020876	1	0	0	3	0	0
ENSMUSG00000020878	0	3	0	0	0	0
ENSMUSG00000020882	1	0	0	0	0	0
ENSMUSG00000020883	1	0	1	0	0	0
ENSMUSG00000020886	0	0	3	3	0	0
ENSMUSG00000020891	0	3	3	0	0	0
ENSMUSG00000020893	0	0	0	0	0	3
ENSMUSG00000020895	1	1	0	0	0	0
ENSMUSG00000020897	1	0	1	3	0	2
ENSMUSG00000020898	1	1	0	3	0	1
ENSMUSG00000020899	1	0	0	0	0	2
ENSMUSG00000020900	0	0	2	1	0	1
ENSMUSG00000020901	3	3	0	0	0	0
ENSMUSG00000020902	1	0	0	3	0	0
ENSMUSG00000020903	0	0	0	0	0	1
ENSMUSG00000020911	3	0	0	1	0	0
ENSMUSG00000020914	1	1	1	1	1	2
ENSMUSG00000020917	0	1	2	0	0	1
ENSMUSG00000020918	0	0	0	1	1	2
ENSMUSG00000020919	0	1	1	0	0	0
ENSMUSG00000020921	0	1	0	0	0	0
ENSMUSG00000020922	0	0	0	0	0	1
ENSMUSG00000020923	2	2	0	1	0	0
ENSMUSG00000020925	1	1	2	0	3	0
ENSMUSG00000020929	2	2	0	0	0	2
ENSMUSG00000020930	0	3	0	0	0	0
ENSMUSG00000020936	2	0	3	1	0	0
ENSMUSG00000020937	0	0	1	0	0	0
ENSMUSG00000020941	0	3	0	0	0	1
ENSMUSG00000020946	0	1	0	0	1	0
ENSMUSG00000020948	0	3	0	0	0	0
ENSMUSG00000020949	2	3	0	1	0	2
ENSMUSG00000020950	0	0	0	3	0	0
ENSMUSG00000020953	0	0	0	3	0	0
ENSMUSG00000020954	0	3	0	0	0	2
ENSMUSG00000020955	0	1	1	0	0	1
ENSMUSG00000020956	1	0	1	0	0	0
ENSMUSG00000020961	0	3	0	3	0	0
ENSMUSG00000020962	0	0	0	0	0	1
ENSMUSG00000020964	1	1	2	0	0	0
ENSMUSG00000020973	0	3	0	3	0	0
ENSMUSG00000020974	0	0	1	0	0	1
ENSMUSG00000020978	0	3	0	0	0	3
ENSMUSG00000020982	0	0	0	0	0	1
ENSMUSG00000020986	0	3	3	1	0	0
ENSMUSG00000020988	0	0	0	3	0	0
ENSMUSG00000020992	0	0	0	0	0	3
ENSMUSG00000020994	0	0	0	0	0	2
ENSMUSG00000021000	1	0	0	0	0	0
ENSMUSG00000021003	0	0	0	0	3	0
ENSMUSG00000021007	0	3	1	0	0	0
ENSMUSG00000021009	0	0	0	1	0	0
ENSMUSG00000021012	1	0	0	0	0	2
ENSMUSG00000021018	0	0	0	0	0	1
ENSMUSG00000021022	0	0	0	3	0	0
ENSMUSG00000021023	1	0	0	0	0	1
ENSMUSG00000021024	0	3	0	0	0	1
ENSMUSG00000021025	0	0	0	3	3	1
ENSMUSG00000021027	0	0	1	0	0	2
ENSMUSG00000021032	3	0	0	0	0	0
ENSMUSG00000021036	0	0	0	0	3	0
ENSMUSG00000021037	0	2	0	1	0	2
ENSMUSG00000021038	0	0	0	0	0	1
ENSMUSG00000021039	0	3	0	0	0	0
ENSMUSG00000021047	0	0	0	3	0	3
ENSMUSG00000021048	2	1	2	0	0	2
ENSMUSG00000021054	0	0	0	0	1	0
ENSMUSG00000021055	0	1	0	0	0	0
ENSMUSG00000021065	0	1	1	0	1	2
ENSMUSG00000021068	3	0	0	3	0	0
ENSMUSG00000021069	0	0	0	0	1	1
ENSMUSG00000021072	0	0	0	1	0	1
ENSMUSG00000021076	1	2	0	0	0	0
ENSMUSG00000021079	0	1	0	0	1	0
ENSMUSG00000021087	1	0	0	0	0	0
ENSMUSG00000021095	3	0	0	3	0	0
ENSMUSG00000021096	3	0	0	0	0	2
ENSMUSG00000021097	0	3	0	0	0	0
ENSMUSG00000021099	0	3	0	0	0	0
ENSMUSG00000021102	0	1	0	0	0	2
ENSMUSG00000021103	0	0	2	0	0	0
[truncated: 10,124 more rows]
