# Supplementary material for: Gene-expression memory-based prediction of cell lineages from scRNA-seq datasets
Source: Nat Commun. 2024 Mar 29;15:2744. doi: 10.1038/s41467-024-47158-y (PMC10980719; doi:10.1038/s41467-024-47158-y)
Supplement: Supplementary file 11 — Source Data [file 41467_2024_47158_MOESM11_ESM.zip › Source Data files/Source Data file S15bde.xlsx]

## Sheet: FigS15B
sample	cell_type	median_reads
AE3	mESC	41681
BIDDY_D0_2	MEF	16112
LK_D2_exp1_library_d2_2	HSPC	5891

## Sheet: FigS15D
sample	cell_type	cells
AE3	mESC	1268
BIDDY_D0_2	MEF	11457
LK_D2_exp1_library_d2_2	HSPC	2497

## Sheet: FigS15E
sample	cell_type	median	GEMLI_precision	GEMLI_sensitivity	GEMLI_FPR
AE3	mESC	41681	0.81021897810219	0.193717277486911	0.000134156849997162
Wehling1	HSC	777373	0.495412844036697	0.397058823529412	0.00125513464171611
Wehling2	HSC	764061	0.35632183908046	0.46969696969697	0.00365201512977697
BIDDY_D0	MEF	26309	1	0.910714285714286	0
BIDDY_D0_2	MEF	16112	1	0.472527472527473	0
BIDDY_D6	MEF	12041.5	1	0.402439024390244	0
BIDDY_D6_2	MEF	12818	1	0.363636363636364	0
BIDDY_D15	MEF	16675.5	1	0.886363636363636	0
BIDDY_D15_2	MEF	14022	1	0.666666666666667	0
CD8	CD8	22184864.2916667	0.78125	0.219298245614035	0.00242298373139495
L1210	L1210	11739502.25	0.925925925925926	0.260416666666667	0.000976085895558809
Hamange1	WM989	79314.5	0.705882352941177	0.205128205128205	0.00149947518368571
Hamange2	WM989	62905	1	0.162162162162162	0
Hamange3	WM989	76786	0.954545454545455	0.182608695652174	0.000198570293884035
Hamange4	WM989	45314.5	1	0.0416666666666667	0
Hamange5	WM989	111990	0.82051282051282	0.228571428571429	0.00113122171945701
Hamange6	WM989	104229.5	0.724137931034483	0.182608695652174	0.0021545919741449
Hamange7	WM989	53548	0.764705882352941	0.08125	0.000614439324116743
Hamange8	WM989	47751	0.866666666666667	0.0742857142857143	0.00025974025974026
LK_D2_exp1_library_d2_1	HSPC	5510	0.5	0.0289855072463768	2.75095595719513e-05
LK_D2_exp1_library_d2_2	HSPC	5891	0.583333333333333	0.056910569105691	3.84077675869168e-05
LK_D2_exp1_library_d2_3	HSPC	4570	0.8	0.0333333333333333	7.77254426463959e-06
LK_LSK_D2_exp3_library_d2_1	HSPC	2767	0	0	1.44942240517154e-05
LK_LSK_D2_exp3_library_d2_2	HSPC	3826	0.571428571428571	0.0666666666666667	1.38829115242049e-05
LK_LSK_D2_exp3_library_d2_3	HSPC	3705	0.571428571428571	0.0533333333333333	1.64807093297296e-05
LK_LSK_D2_exp3_library_d2_4	HSPC	3621.5	0.333333333333333	0.0652173913043478	4.34691260532207e-05
LK_LSK_D2_exp3_library_d2_5	HSPC	3937	0.333333333333333	0.0447761194029851	2.63062130890948e-05
NA	NA	3374	0.769230769230769	0.138888888888889	1.34706743419576e-05
LSK_D2_exp1_library_LSK_d2_1	HSPC	1446	0	0	5.20956789239117e-06
LSK_D2_exp1_library_LSK_d2_2	HSPC	1933	0.5	0.00597014925373134	3.1039272439454e-06
LSK_D2_exp1_library_LSK_d2_3	HSPC	1631.5	1	0.015625	0
LSK_D2_exp2_library_d2A_1	HSPC	5181	0.2	0.0505050505050505	5.25584121052535e-05
LSK_D2_exp2_library_d2A_2	HSPC	5413.5	0.19047619047619	0.0425531914893617	3.62636882090751e-05
LSK_D2_exp2_library_d2A_3	HSPC	5146	0.354166666666667	0.0586206896551724	2.48258188516057e-05
LSK_D2_exp2_library_d2A_4	HSPC	4734	0.0784313725490196	0.0136986301369863	2.36332561146022e-05
LSK_D2_exp2_library_d2A_5	HSPC	4125.5	0.19047619047619	0.0258899676375405	1.17822610436172e-05
LSK_D2_exp2_library_d2B_1	HSPC	4657.5	0.175	0.0351758793969849	3.76303807168245e-05
LSK_D2_exp2_library_d2B_2	HSPC	4640	0.166666666666667	0.047945205479452	3.66828245774925e-05
LSK_D2_exp2_library_d2B_3	HSPC	5436	0.0476190476190476	0.00900900900900901	2.49018555617672e-05
LSK_D2_exp2_library_d2B_4	HSPC	4842	0.145833333333333	0.0374331550802139	2.40526483139094e-05
LSK_D2_exp2_library_d2B_5	HSPC	4004.5	0.171428571428571	0.0365853658536585	2.28731157285008e-05
LK_D4_well1_exp1_library_d4_1_1	HSPC	4009	0.526315789473684	0.032258064516129	5.95179049697451e-05
LK_D4_well1_exp1_library_d4_1_2	HSPC	3805	0.363636363636364	0.0199501246882793	7.55352209944751e-05
LK_D4_well1_exp1_library_LK_d4_1	HSPC	2643	0.615384615384615	0.0105960264900662	1.84869537567339e-05
LK_D4_well2_exp1_library_LK_d4_2	HSPC	1966.5	0.545454545454545	0.00779220779220779	1.88974473328143e-05
LK_LSK_D4_exp3_library_d4_all_1	HSPC	3379	0.25	0.0655737704918033	0.000303336703741153
LK_LSK_D4_exp3_library_d4_EPO_1	HSPC	3079	0.428571428571429	0.0178041543026706	5.34970342581633e-05
LK_LSK_D4_exp3_library_d4_EPO_2	HSPC	2349	0.294117647058824	0.0168918918918919	8.41815796673425e-05
LK_LSK_D4_exp3_library_d4_G_1	HSPC	2897	0.625	0.0398406374501992	2.9938625817075e-05
LK_LSK_D4_exp3_library_d4_G_2	HSPC	2252	0.533333333333333	0.0384615384615385	3.38429108771116e-05
LK_LSK_D4_exp3_library_d4_G_3	HSPC	2126	0.428571428571429	0.0225	3.55184059339417e-05
LK_LSK_D4_exp3_library_d4_M_1	HSPC	3305	0.461538461538462	0.0218181818181818	2.90589065548591e-05
LK_LSK_D4_exp3_library_d4_M_2	HSPC	3114	0.5	0.0171673819742489	1.92213433796888e-05
LK_LSK_D4_exp3_library_d4_M_3	HSPC	3269	0.25	0.0119760479041916	4.14354625406154e-05
LK_LSK_D4_exp3_library_d4_SCF_1	HSPC	3924	0.375	0.0164835164835165	2.75754049448216e-05
LK_LSK_D4_exp3_library_d4_SCF_2	HSPC	4365	0.133333333333333	0.00647249190938511	4.0110334273355e-05
LK_LSK_D4_exp3_library_d4_SCF_3	HSPC	2817	0.0909090909090909	0.00217864923747277	1.98392622968708e-05
LSK_D4_well1_exp1_library_LSK_d4_1_1	HSPC	2335	0.5	0.00429184549356223	2.83296551997666e-06
LSK_D4_well1_exp1_library_LSK_d4_1_2	HSPC	2106	0.4	0.00643086816720257	5.96190343703733e-06
LSK_D4_well1_exp1_library_LSK_d4_1_3	HSPC	1826	0.25	0.00301204819277108	5.9502794647922e-06
LSK_D4_well2_exp1_library_LSK_d4_2_1	HSPC	2005	0.5	0.0025974025974026	1.86295714639676e-06
LSK_D4_well2_exp1_library_LSK_d4_2_2	HSPC	1760	1	0.0022075055187638	0
LSK_D4_well2_exp1_library_LSK_d4_2_3	HSPC	1863.5	0	0	3.36563784727072e-06
Kunal_LSK_d2_5	HSPC	13737	0.45	0.0125698324022346	4.07266523358216e-06
Kunal_MEF_d3_1_1	MEF	25105.5	0.671232876712329	0.240196078431373	6.12477701983662e-05
Kunal_MEF_d3_1_2	MEF	18559	0.873873873873874	0.270194986072423	2.80481867848965e-05
Kunal_MEF_d3_1_3	MEF	21151	0.938202247191011	0.424936386768448	1.66305833403887e-05
Kunal_MEF_d3_1_4	MEF	24132.5	0.926174496644295	0.405882352941176	1.92091086100464e-05
Kunal_MEF_d3_2_1	MEF	14115.5	0.990950226244344	0.625714285714286	4.33905365239841e-06
Kunal_MEF_d3_2_2	MEF	7520.5	0.975609756097561	0.411663807890223	8.58897461958e-06
Kunal_MEF_d3_2_3	MEF	12257	0.974576271186441	0.548489666136725	1.10206060843542e-05
Kunal_MEF_d3_2_4	MEF	14513	0.924418604651163	0.571942446043165	3.75451263537906e-05
