# Supplementary material for: Gene-expression memory-based prediction of cell lineages from scRNA-seq datasets
Source: Nat Commun. 2024 Mar 29;15:2744. doi: 10.1038/s41467-024-47158-y (PMC10980719; doi:10.1038/s41467-024-47158-y)
Supplement: Supplementary file 11 — Source Data [file 41467_2024_47158_MOESM11_ESM.zip › Source Data files/Source Data file S18de.csv]

percentage	precision	recovery	FPR
70	0.950388266	0.230198537	0.000563724
30	0.784218791	0.417485197	0.005388871
40	0.851399164	0.368791362	0.003019598
20	0.668975591	0.494496691	0.011478721
90	0.966796368	0.129815395	0.00020915
100	1	0.054684779	0
60	0.927364037	0.263706026	0.000968951
10	0.529727369	0.591501219	0.024633906
0	0.044809524	1	1
50	0.895072634	0.317624521	0.001746726
80	0.961238938	0.189167537	0.000357842
