# Supplementary material for: Gene-expression memory-based prediction of cell lineages from scRNA-seq datasets
Source: Nat Commun. 2024 Mar 29;15:2744. doi: 10.1038/s41467-024-47158-y (PMC10980719; doi:10.1038/s41467-024-47158-y)
Supplement: Supplementary file 11 — Source Data [file 41467_2024_47158_MOESM11_ESM.zip › Source Data files/Source Data file S17d.csv]

predicted	knn2	random
NA	NA	NA
NA	NA	NA
0.820569565	0.81962397	0.67433464
0.760821839	0	0.516895425
0.800924295	0.793496228	0.481660651
0.841031881	0.870954931	0.730586101
0.851943632	0.809481923	0.688546943
0.827744725	0.813179605	0.627211464
0.829946497	0.833641565	0.68425298
0.242375467	0.264476906	0.110574639
0.605312668	0.704744097	0.558532572
0.338608255	0.425207711	0.305170034
0.778395974	0.724383875	0.655507543
0.667432436	0.694138329	0.461962446
0.618717926	0.642407837	0.497099255
0.242375467	0.264476906	0.110574639
0.605312668	0.704744097	0.558532572
0.338608255	0.425207711	0.305170034
0.778395974	0.724383875	0.655507543
0.667432436	0.694138329	0.461962446
0.618717926	0.642407837	0.497099255
NA	NA	NA
NA	NA	NA
NA	NA	NA
NA	NA	NA
NA	NA	NA
NA	NA	NA
NA	NA	NA
NA	NA	NA
0.940558312	0	0.641225328
NA	NA	NA
NA	NA	NA
NA	NA	NA
NA	NA	NA
NA	NA	NA
NA	NA	NA
NA	NA	NA
NA	NA	NA
NA	NA	NA
NA	NA	NA
NA	NA	NA
NA	NA	NA
0.820569565	0.81962397	0.67433464
NA	NA	NA
NA	NA	NA
NA	NA	NA
0.707585522	0.914749324	0.559618269
0.833098348	0.843084034	0.6747541
0.881560107	0.826051864	0.788516833
0.841554743	0.778298939	0.695512434
0.821926322	0.769316946	0.685866028
0.51085596	0.798081232	0.370894991
0.514253206	0.379027661	0.093674582
NA	NA	NA
NA	NA	NA
0.829149018	0.584868808	0.524322032
NA	NA	NA
0.51085596	0.798081232	0.370894991
0.514253206	0.379027661	0.093674582
NA	NA	NA
NA	NA	NA
0.829149018	0.584868808	0.524322032
NA	NA	NA
0.760821839	0	0.516895425
NA	NA	NA
NA	NA	NA
NA	NA	NA
0.8143931	0.663812224	0.554093985
0.87722412	0	0.866317267
0.762400584	0.579129006	0.534804162
0.789402718	0	0.528897143
0.720186969	0.506740536	0.493768055
0.823957119	0	0.803804616
NA	NA	NA
-0.034454014	0.511401313	0.169965763
0.856003866	0	0.827526086
0.600225633	0	0.285080418
0.839540567	0	0.812520794
0.823957119	0	0.803804616
NA	NA	NA
-0.034454014	0.511401313	0.169965763
0.856003866	0	0.827526086
0.600225633	0	0.285080418
0.839540567	0	0.812520794
0.800924295	0.793496228	0.481660651
NA	NA	NA
0.707585522	0.914749324	0.559618269
0.8143931	0.663812224	0.554093985
NA	NA	NA
0.834019323	0.834113142	0.594378438
0.845173978	0.837911175	0.638342747
0.850575159	0.87084153	0.638110784
0.820749689	0.84763733	0.600075128
0.593338295	0.486711093	0.233509089
NA	NA	0.438623396
0.508749139	0.822694852	0.365547648
0.72043308	0.744846411	0.409265049
0.698463404	0.66856409	0.440917146
0.714736222	0.705739468	0.422403513
0.593338295	0.486711093	0.233509089
NA	NA	0.438623396
0.508749139	0.822694852	0.365547648
0.72043308	0.744846411	0.409265049
0.698463404	0.66856409	0.440917146
0.714736222	0.705739468	0.422403513
0.841031881	0.870954931	0.730586101
NA	NA	NA
0.833098348	0.843084034	0.6747541
0.87722412	0	0.866317267
0.834019323	0.834113142	0.594378438
NA	NA	NA
0.88972896	0.878234689	0.796998224
0.878663701	0.870367504	0.788937126
0.84358684	0.839356871	0.731940733
0.562625635	0.774049265	0.361332162
0.592034674	0.589344562	0.440187832
NA	NA	NA
0.261793127	0.475006823	0.105931008
0.750734391	0.760103988	0.590893028
0.737829712	0.770785711	0.588672557
0.562625635	0.774049265	0.361332162
0.592034674	0.589344562	0.440187832
NA	NA	NA
0.261793127	0.475006823	0.105931008
0.750734391	0.760103988	0.590893028
0.737829712	0.770785711	0.588672557
0.851943632	0.809481923	0.688546943
NA	NA	NA
0.881560107	0.826051864	0.788516833
0.762400584	0.579129006	0.534804162
0.845173978	0.837911175	0.638342747
0.88972896	0.878234689	0.796998224
NA	NA	NA
0.844069366	0.850909866	0.711630107
0.886355994	0.899201709	0.828603417
0.600130934	0.608904612	0.433680129
0.768231166	0.751252001	0.683397741
0.384739967	0.584370627	0.375991941
0.838332331	0.777695851	0.744612817
0.393597328	0.527242891	0.247790097
0.643282257	0.670125361	0.496530591
0.600130934	0.608904612	0.433680129
0.768231166	0.751252001	0.683397741
0.384739967	0.584370627	0.375991941
0.838332331	0.777695851	0.744612817
0.393597328	0.527242891	0.247790097
0.643282257	0.670125361	0.496530591
0.827744725	0.813179605	0.627211464
NA	NA	NA
0.841554743	0.778298939	0.695512434
0.789402718	0	0.528897143
0.850575159	0.87084153	0.638110784
0.878663701	0.870367504	0.788937126
0.844069366	0.850909866	0.711630107
NA	NA	NA
0.841867941	0.876768771	0.753501327
0.565941484	0.524951793	0.361065854
0.751855666	0.741979956	0.604885669
NA	NA	NA
0.787387655	0.780062052	0.726136297
0.610277016	0.696175276	0.441478962
0.461351946	0.543561689	0.257117831
0.565941484	0.524951793	0.361065854
0.751855666	0.741979956	0.604885669
NA	NA	NA
0.787387655	0.780062052	0.726136297
0.610277016	0.696175276	0.441478962
0.461351946	0.543561689	0.257117831
0.829946497	0.833641565	0.68425298
0.940558312	0	0.641225328
0.821926322	0.769316946	0.685866028
0.720186969	0.506740536	0.493768055
0.820749689	0.84763733	0.600075128
0.84358684	0.839356871	0.731940733
0.886355994	0.899201709	0.828603417
0.841867941	0.876768771	0.753501327
NA	NA	NA
0.411613516	0.533864189	0.220595584
0.401263165	0.417977049	0.142453019
0.318681706	0.614929071	0.321478667
0.465649672	0.564263692	0.310363535
0.531063124	0.651920317	0.336167492
0.465394079	0.531318376	0.266240248
0.411613516	0.533864189	0.220595584
0.401263165	0.417977049	0.142453019
0.318681706	0.614929071	0.321478667
0.465649672	0.564263692	0.310363535
0.531063124	0.651920317	0.336167492
0.465394079	0.531318376	0.266240248
0.286563447	0.423342478	0.1119551
NA	NA	NA
NA	NA	NA
0.198178776	0	0.066838239
0.490318009	0	0.184883048
NA	NA	NA
0.332730878	0.380202098	0.177379637
NA	NA	NA
0.28459037	0.436286877	0.082752247
NA	NA	NA
NA	NA	NA
0.034648976	0	0.397081551
NA	NA	NA
0.140650614	0	0.063470221
NA	NA	NA
NA	NA	NA
NA	NA	NA
0.034648976	0	0.397081551
NA	NA	NA
0.140650614	0	0.063470221
NA	NA	NA
0.813691641	0.805823026	0.48463894
NA	NA	NA
NA	NA	NA
0.84369521	0	0.748161227
0.774583736	0.726358722	0.187670879
0.656841805	0.675604817	0.180791567
0.849801872	0.841867219	0.566137897
0.813797642	0.821770487	0.495408406
0.580571405	0.587355134	0.009248772
0.531622175	0	0.096657151
NA	NA	NA
NA	NA	NA
0.506490486	0.567836464	0.091278472
NA	NA	NA
0.667730137	0.596970703	0.046608448
0.531622175	0	0.096657151
NA	NA	NA
NA	NA	NA
0.506490486	0.567836464	0.091278472
NA	NA	NA
0.667730137	0.596970703	0.046608448
0.5653165	0.611299554	0.498420248
NA	NA	NA
NA	NA	NA
NA	NA	NA
0.704319321	0.584791962	0.393488513
0.676951235	0.688405267	0.572231487
0.375741191	0.553082179	0.382988599
0.519469741	0.634746879	0.467209449
0.28237182	0.446750984	0.032773308
NA	NA	NA
NA	NA	NA
NA	NA	NA
NA	NA	NA
0.21998867	0.310840644	0.218663806
0.155848903	0.347497023	0.028811684
NA	NA	NA
NA	NA	NA
NA	NA	NA
NA	NA	NA
0.21998867	0.310840644	0.218663806
0.155848903	0.347497023	0.028811684
0.617266294	0.759238551	0.575843858
NA	NA	NA
NA	NA	NA
NA	NA	NA
0.791315427	0.706951094	0.48952208
0.735823992	0.724401461	0.572430007
0.661851382	0.773941949	0.601560093
0.638232893	0.731941911	0.617566947
0.441595842	0.492873154	0.021540194
NA	NA	NA
NA	NA	NA
NA	NA	NA
NA	NA	NA
0.326121061	0.511863657	0.238165354
0.252216615	0.416203823	0.355766063
NA	NA	NA
NA	NA	NA
NA	NA	NA
NA	NA	NA
0.326121061	0.511863657	0.238165354
0.252216615	0.416203823	0.355766063
0.739356185	0.742438005	0.677658097
NA	NA	NA
NA	NA	NA
0.82921243	0	0.80457377
0.722719481	0.607386032	0.33900113
0.089854	0.033645216	-0.133053815
0.811886593	0.787870857	0.709748033
0.758635605	0.769262497	0.711256464
0.440661616	0.454395939	0.352087908
0.425219496	0	0.220630185
NA	NA	NA
NA	NA	NA
0.540057688	0.572063487	0.107353419
NA	NA	NA
0.52660748	0.488111407	0.337350188
0.425219496	0	0.220630185
NA	NA	NA
NA	NA	NA
0.540057688	0.572063487	0.107353419
NA	NA	NA
0.52660748	0.488111407	0.337350188
0.662556997	0.677073424	0.522493855
NA	NA	NA
NA	NA	NA
NA	NA	NA
0.738583603	0.676576027	0.610249614
0.719864342	0.674003711	0.638295854
0.298069378	0.317421653	0.050927553
0.608310707	0.648750887	0.506075722
0.560832711	0.612596612	0.474046273
0.526825136	0	0.231945724
NA	NA	NA
NA	NA	NA
NA	NA	NA
0.263246011	0.416558004	0.271590097
0.382262609	0.497961624	0.319605041
0.526825136	0	0.231945724
NA	NA	NA
NA	NA	NA
NA	NA	NA
0.263246011	0.416558004	0.271590097
0.382262609	0.497961624	0.319605041
0.570811707	0.656022301	0.548172582
NA	NA	NA
NA	NA	NA
NA	NA	NA
0.718315226	0.747373148	0.520967044
0.650042322	0.682981619	0.629059142
0.564459738	0.691508332	0.476574802
0.344537768	0.542263727	0.094556287
0.402411121	0.544647762	0.473760307
NA	NA	NA
NA	NA	NA
NA	NA	NA
NA	NA	NA
0.246462812	0.485867365	0.239425023
0.245679541	0.341153376	0.358703858
NA	NA	NA
NA	NA	NA
NA	NA	NA
NA	NA	NA
0.246462812	0.485867365	0.239425023
0.245679541	0.341153376	0.358703858
