# Supplementary material for: Gene-expression memory-based prediction of cell lineages from scRNA-seq datasets
Source: Nat Commun. 2024 Mar 29;15:2744. doi: 10.1038/s41467-024-47158-y (PMC10980719; doi:10.1038/s41467-024-47158-y)
Supplement: Supplementary file 11 — Source Data [file 41467_2024_47158_MOESM11_ESM.zip › Source Data files/Source Data file 4c.csv]

True_M1	True_M2	M1_confidence_50	M1_confidence_80	M2_confidence_50	M2_confidence_80
8.69001297	2.160493827	24.05966278	10.05188067	25.23148148	7.407407407
91.30998703	97.83950617	75.94033722	89.94811933	74.76851852	92.59259259
