# Supplementary material for: Gene-expression memory-based prediction of cell lineages from scRNA-seq datasets
Source: Nat Commun. 2024 Mar 29;15:2744. doi: 10.1038/s41467-024-47158-y (PMC10980719; doi:10.1038/s41467-024-47158-y)
Supplement: Supplementary file 11 — Source Data [file 41467_2024_47158_MOESM11_ESM.zip › Source Data files/Source Data file S2f.csv]

FAMILY							SAMPLE
mESC	MEF	CD8	L1210	HSPC	HSC		mESC	MEF	CD8	L1210	HSPC	HSC
3326	596	2979	590	23	105		1497	116	2167	5664	1065	133
941	843	4873	2525	122	2187		5593	663	1312	8886	169	2304
5290	280	5103	6616	131	1393		3150	516	3438	3924	58	3705
1708	2347	1516	4824	473	1030		3239	1281	7626	2898	690	1894
259	1798	446	376	291	1451		1096	1078	3736	1833	1029	4179
769	256	730	3585	449	4508		2434	4	6169	1155	1404	1916
2614	1401	4624	6529	199	1307		1670	2321	4293	381	740	801
1292	687	3190	1163	889	494		2317	1787	5197	8016	675	4945
1479	372	2843	244	618	2569		1984	1519	2845	4200	2004	3499
45	1134	1921	952	190	2756		1889	815	4873	2538	995	1131
2	99	2692	1461	534	1112		819	1480	1956	2633	895	2484
442	825	966	1461	166	2400		2050	836	3753	1087	1037	1097
1839	159	2395	278	446	2711		1134	1550	3707	3680	332	2600
655	1179	779	13	349	611		792	644	6527	5078	480	973
179	743	3673	1867	227	2835		889	2993	3204	1846	964	2196
2053	12	2545	4391	326	547		2342	2108	3632	3360	872	671
381	0	2019	3370	1208	420		988	788	1027	1020	1376	4656
2543	1010	3575	NA	922	4807		2071	900	4448	NA	1309	2438
1879	345	3287	NA	308	934		147	1159	2666	NA	8	1240
1659	467	1269	NA	892	1178		4430	736	2920	NA	408	2118
1128	1033	NA	NA	534	641		2106	1206	NA	NA	1302	1144
1746	326	NA	NA	1969	516		2142	528	NA	NA	1438	842
662	759	NA	NA	221	873		937	2239	NA	NA	1752	261
2478	307	NA	NA	567	1511		2215	737	NA	NA	979	5093
390	807	NA	NA	44	2433		3010	532	NA	NA	364	2867
2910	546	NA	NA	657	3597		2086	250	NA	NA	1311	1152
565	46	NA	NA	614	2679		1217	241	NA	NA	1217	1106
1290	1247	NA	NA	1048	382		2213	872	NA	NA	1023	690
2921	56	NA	NA	509	698		3107	850	NA	NA	285	2813
1039	15	NA	NA	895	162		3696	648	NA	NA	1159	3862
93	329	NA	NA	426	2180		3293	586	NA	NA	55	2537
520	271	NA	NA	71	5327		1124	927	NA	NA	2191	3869
10	672	NA	NA	939	2787		2066	484	NA	NA	1007	2815
41	523	NA	NA	890	1311		2418	961	NA	NA	414	1319
722	348	NA	NA	122	648		2944	58	NA	NA	586	1020
2335	355	NA	NA	2040	1514		2966	172	NA	NA	805	1770
659	636	NA	NA	603	NA		1714	261	NA	NA	948	NA
2990	189	NA	NA	685	NA		3341	1949	NA	NA	1307	NA
1098	139	NA	NA	120	NA		2502	778	NA	NA	1080	NA
725	517	NA	NA	950	NA		3415	464	NA	NA	551	NA
3751	188	NA	NA	623	NA		3982	164	NA	NA	88	NA
1649	771	NA	NA	12	NA		2610	8	NA	NA	1156	NA
3095	166	NA	NA	1057	NA		1924	280	NA	NA	71	NA
506	912	NA	NA	616	NA		1181	902	NA	NA	248	NA
2053	283	NA	NA	230	NA		720	974	NA	NA	96	NA
1058	1666	NA	NA	717	NA		1704	616	NA	NA	1167	NA
37	2426	NA	NA	644	NA		630	793	NA	NA	423	NA
801	627	NA	NA	536	NA		792	752	NA	NA	163	NA
1567	422	NA	NA	844	NA		1599	335	NA	NA	90	NA
3220	790	NA	NA	1033	NA		1971	345	NA	NA	2432	NA
478	1018	NA	NA	12	NA		1870	1827	NA	NA	2185	NA
1057	29	NA	NA	1247	NA		1374	2679	NA	NA	183	NA
3663	1064	NA	NA	578	NA		2108	345	NA	NA	2182	NA
23	1165	NA	NA	223	NA		377	650	NA	NA	1833	NA
19	935	NA	NA	781	NA		715	976	NA	NA	608	NA
294	2320	NA	NA	913	NA		33	774	NA	NA	1191	NA
715	491	NA	NA	1581	NA		3737	1805	NA	NA	1640	NA
19	559	NA	NA	933	NA		255	1020	NA	NA	37	NA
1644	22	NA	NA	537	NA		1291	2247	NA	NA	811	NA
371	799	NA	NA	1026	NA		1724	2940	NA	NA	356	NA
292	740	NA	NA	330	NA		1767	877	NA	NA	963	NA
498	2185	NA	NA	295	NA		2173	1576	NA	NA	739	NA
2442	460	NA	NA	2464	NA		342	2101	NA	NA	1719	NA
1001	2126	NA	NA	1501	NA		1086	3251	NA	NA	564	NA
977	974	NA	NA	19	NA		158	2664	NA	NA	1292	NA
2098	350	NA	NA	2004	NA		1417	519	NA	NA	402	NA
852	149	NA	NA	256	NA		468	603	NA	NA	1181	NA
2142	551	NA	NA	211	NA		2649	85	NA	NA	1387	NA
585	678	NA	NA	123	NA		2257	359	NA	NA	1838	NA
311	613	NA	NA	1307	NA		401	1355	NA	NA	2027	NA
1400	105	NA	NA	556	NA		2507	88	NA	NA	2519	NA
999	1821	NA	NA	1774	NA		1514	667	NA	NA	265	NA
2542	456	NA	NA	405	NA		3427	1449	NA	NA	874	NA
103	1124	NA	NA	172	NA		1340	1245	NA	NA	1608	NA
3449	212	NA	NA	379	NA		3112	439	NA	NA	1048	NA
2404	451	NA	NA	205	NA		2453	474	NA	NA	1856	NA
187	1317	NA	NA	117	NA		671	2800	NA	NA	536	NA
616	594	NA	NA	1066	NA		1552	1068	NA	NA	858	NA
1371	1186	NA	NA	490	NA		1826	140	NA	NA	669	NA
3404	1044	NA	NA	422	NA		667	1662	NA	NA	255	NA
217	665	NA	NA	1237	NA		3492	831	NA	NA	1538	NA
1238	799	NA	NA	268	NA		1773	933	NA	NA	48	NA
50	936	NA	NA	196	NA		175	1262	NA	NA	551	NA
2417	590	NA	NA	200	NA		1788	2504	NA	NA	1289	NA
1186	88	NA	NA	1513	NA		1369	762	NA	NA	770	NA
894	101	NA	NA	136	NA		1542	1775	NA	NA	105	NA
1719	1355	NA	NA	450	NA		2710	502	NA	NA	278	NA
937	852	NA	NA	554	NA		614	869	NA	NA	836	NA
2747	294	NA	NA	789	NA		2633	856	NA	NA	36	NA
861	1378	NA	NA	909	NA		3532	861	NA	NA	967	NA
1411	857	NA	NA	NA	NA		2258	21	NA	NA	NA	NA
339	77	NA	NA	NA	NA		1222	1870	NA	NA	NA	NA
1116	1586	NA	NA	NA	NA		775	977	NA	NA	NA	NA
1751	217	NA	NA	NA	NA		2826	4053	NA	NA	NA	NA
317	841	NA	NA	NA	NA		634	1008	NA	NA	NA	NA
949	549	NA	NA	NA	NA		2344	209	NA	NA	NA	NA
129	644	NA	NA	NA	NA		799	1050	NA	NA	NA	NA
915	1057	NA	NA	NA	NA		363	450	NA	NA	NA	NA
113	575	NA	NA	NA	NA		2734	802	NA	NA	NA	NA
496	852	NA	NA	NA	NA		486	1739	NA	NA	NA	NA
3816	2067	NA	NA	NA	NA		1495	927	NA	NA	NA	NA
2583	955	NA	NA	NA	NA		712	1301	NA	NA	NA	NA
1458	958	NA	NA	NA	NA		2379	1336	NA	NA	NA	NA
192	128	NA	NA	NA	NA		2260	2505	NA	NA	NA	NA
409	872	NA	NA	NA	NA		694	1965	NA	NA	NA	NA
2584	91	NA	NA	NA	NA		1098	366	NA	NA	NA	NA
1161	32	NA	NA	NA	NA		4605	4	NA	NA	NA	NA
1351	1218	NA	NA	NA	NA		3659	448	NA	NA	NA	NA
3679	1079	NA	NA	NA	NA		643	168	NA	NA	NA	NA
314	884	NA	NA	NA	NA		1784	1913	NA	NA	NA	NA
875	1114	NA	NA	NA	NA		2805	802	NA	NA	NA	NA
135	795	NA	NA	NA	NA		2072	40	NA	NA	NA	NA
654	2422	NA	NA	NA	NA		3047	156	NA	NA	NA	NA
2837	950	NA	NA	NA	NA		1912	824	NA	NA	NA	NA
443	3440	NA	NA	NA	NA		2505	2056	NA	NA	NA	NA
2642	631	NA	NA	NA	NA		759	646	NA	NA	NA	NA
1872	1491	NA	NA	NA	NA		1217	1276	NA	NA	NA	NA
1029	1177	NA	NA	NA	NA		2312	1635	NA	NA	NA	NA
351	818	NA	NA	NA	NA		1036	645	NA	NA	NA	NA
941	229	NA	NA	NA	NA		1934	740	NA	NA	NA	NA
2466	270	NA	NA	NA	NA		184	932	NA	NA	NA	NA
387	50	NA	NA	NA	NA		1802	673	NA	NA	NA	NA
865	414	NA	NA	NA	NA		413	1806	NA	NA	NA	NA
2183	1799	NA	NA	NA	NA		404	729	NA	NA	NA	NA
4056	987	NA	NA	NA	NA		845	560	NA	NA	NA	NA
332	249	NA	NA	NA	NA		2322	620	NA	NA	NA	NA
281	558	NA	NA	NA	NA		303	2727	NA	NA	NA	NA
750	188	NA	NA	NA	NA		1912	259	NA	NA	NA	NA
1746	17	NA	NA	NA	NA		602	489	NA	NA	NA	NA
3832	84	NA	NA	NA	NA		3961	1860	NA	NA	NA	NA
1125	1291	NA	NA	NA	NA		1359	1371	NA	NA	NA	NA
496	64	NA	NA	NA	NA		283	154	NA	NA	NA	NA
3795	2171	NA	NA	NA	NA		2963	117	NA	NA	NA	NA
813	2238	NA	NA	NA	NA		1680	2075	NA	NA	NA	NA
2694	410	NA	NA	NA	NA		2738	751	NA	NA	NA	NA
424	182	NA	NA	NA	NA		1199	1889	NA	NA	NA	NA
2557	515	NA	NA	NA	NA		2456	1197	NA	NA	NA	NA
1203	138	NA	NA	NA	NA		2391	136	NA	NA	NA	NA
2589	723	NA	NA	NA	NA		1798	1227	NA	NA	NA	NA
23	557	NA	NA	NA	NA		367	373	NA	NA	NA	NA
2099	751	NA	NA	NA	NA		1996	1244	NA	NA	NA	NA
1644	388	NA	NA	NA	NA		3753	1754	NA	NA	NA	NA
545	1117	NA	NA	NA	NA		3170	1586	NA	NA	NA	NA
420	375	NA	NA	NA	NA		1158	1555	NA	NA	NA	NA
1144	801	NA	NA	NA	NA		1278	62	NA	NA	NA	NA
413	759	NA	NA	NA	NA		1127	525	NA	NA	NA	NA
792	398	NA	NA	NA	NA		4412	1370	NA	NA	NA	NA
585	998	NA	NA	NA	NA		2004	110	NA	NA	NA	NA
1062	673	NA	NA	NA	NA		612	1756	NA	NA	NA	NA
697	765	NA	NA	NA	NA		323	368	NA	NA	NA	NA
1894	206	NA	NA	NA	NA		1629	1730	NA	NA	NA	NA
3178	987	NA	NA	NA	NA		2850	1048	NA	NA	NA	NA
2684	556	NA	NA	NA	NA		2112	3588	NA	NA	NA	NA
3258	1732	NA	NA	NA	NA		3726	907	NA	NA	NA	NA
118	436	NA	NA	NA	NA		928	710	NA	NA	NA	NA
406	2885	NA	NA	NA	NA		1156	1657	NA	NA	NA	NA
865	1725	NA	NA	NA	NA		1643	1173	NA	NA	NA	NA
67	1043	NA	NA	NA	NA		566	183	NA	NA	NA	NA
3806	1187	NA	NA	NA	NA		2118	838	NA	NA	NA	NA
756	1611	NA	NA	NA	NA		2597	666	NA	NA	NA	NA
3512	553	NA	NA	NA	NA		19	2059	NA	NA	NA	NA
1707	92	NA	NA	NA	NA		1527	2435	NA	NA	NA	NA
659	1795	NA	NA	NA	NA		1705	896	NA	NA	NA	NA
2772	232	NA	NA	NA	NA		1077	1669	NA	NA	NA	NA
1830	136	NA	NA	NA	NA		2511	847	NA	NA	NA	NA
2288	225	NA	NA	NA	NA		637	476	NA	NA	NA	NA
146	1568	NA	NA	NA	NA		552	1020	NA	NA	NA	NA
1763	315	NA	NA	NA	NA		585	109	NA	NA	NA	NA
2875	778	NA	NA	NA	NA		1245	3079	NA	NA	NA	NA
1024	1020	NA	NA	NA	NA		1181	1108	NA	NA	NA	NA
2186	1156	NA	NA	NA	NA		3334	1681	NA	NA	NA	NA
1482	1235	NA	NA	NA	NA		2502	1838	NA	NA	NA	NA
1112	NA	NA	NA	NA	NA		2017	NA	NA	NA	NA	NA
1340	NA	NA	NA	NA	NA		2219	NA	NA	NA	NA	NA
535	NA	NA	NA	NA	NA		3114	NA	NA	NA	NA	NA
1279	NA	NA	NA	NA	NA		783	NA	NA	NA	NA	NA
39	NA	NA	NA	NA	NA		1278	NA	NA	NA	NA	NA
207	NA	NA	NA	NA	NA		1497	NA	NA	NA	NA	NA
1669	NA	NA	NA	NA	NA		670	NA	NA	NA	NA	NA
1218	NA	NA	NA	NA	NA		3270	NA	NA	NA	NA	NA
303	NA	NA	NA	NA	NA		622	NA	NA	NA	NA	NA
1015	NA	NA	NA	NA	NA		2631	NA	NA	NA	NA	NA
2018	NA	NA	NA	NA	NA		1212	NA	NA	NA	NA	NA
2242	NA	NA	NA	NA	NA		2121	NA	NA	NA	NA	NA
2063	NA	NA	NA	NA	NA		1811	NA	NA	NA	NA	NA
1681	NA	NA	NA	NA	NA		4303	NA	NA	NA	NA	NA
1066	NA	NA	NA	NA	NA		1517	NA	NA	NA	NA	NA
3497	NA	NA	NA	NA	NA		1145	NA	NA	NA	NA	NA
4778	NA	NA	NA	NA	NA		459	NA	NA	NA	NA	NA
1442	NA	NA	NA	NA	NA		352	NA	NA	NA	NA	NA
5544	NA	NA	NA	NA	NA		1932	NA	NA	NA	NA	NA
1181	NA	NA	NA	NA	NA		759	NA	NA	NA	NA	NA
1141	NA	NA	NA	NA	NA		582	NA	NA	NA	NA	NA
1079	NA	NA	NA	NA	NA		1132	NA	NA	NA	NA	NA
406	NA	NA	NA	NA	NA		2902	NA	NA	NA	NA	NA
158	NA	NA	NA	NA	NA		1916	NA	NA	NA	NA	NA
312	NA	NA	NA	NA	NA		979	NA	NA	NA	NA	NA
2489	NA	NA	NA	NA	NA		155	NA	NA	NA	NA	NA
243	NA	NA	NA	NA	NA		226	NA	NA	NA	NA	NA
1378	NA	NA	NA	NA	NA		522	NA	NA	NA	NA	NA
542	NA	NA	NA	NA	NA		2319	NA	NA	NA	NA	NA
1086	NA	NA	NA	NA	NA		4715	NA	NA	NA	NA	NA
293	NA	NA	NA	NA	NA		744	NA	NA	NA	NA	NA
163	NA	NA	NA	NA	NA		247	NA	NA	NA	NA	NA
1744	NA	NA	NA	NA	NA		777	NA	NA	NA	NA	NA
493	NA	NA	NA	NA	NA		2866	NA	NA	NA	NA	NA
3707	NA	NA	NA	NA	NA		2915	NA	NA	NA	NA	NA
3651	NA	NA	NA	NA	NA		255	NA	NA	NA	NA	NA
72	NA	NA	NA	NA	NA		931	NA	NA	NA	NA	NA
62	NA	NA	NA	NA	NA		775	NA	NA	NA	NA	NA
1329	NA	NA	NA	NA	NA		2077	NA	NA	NA	NA	NA
803	NA	NA	NA	NA	NA		1297	NA	NA	NA	NA	NA
1369	NA	NA	NA	NA	NA		1518	NA	NA	NA	NA	NA
830	NA	NA	NA	NA	NA		2700	NA	NA	NA	NA	NA
3322	NA	NA	NA	NA	NA		627	NA	NA	NA	NA	NA
1594	NA	NA	NA	NA	NA		992	NA	NA	NA	NA	NA
1026	NA	NA	NA	NA	NA		5262	NA	NA	NA	NA	NA
720	NA	NA	NA	NA	NA		1080	NA	NA	NA	NA	NA
548	NA	NA	NA	NA	NA		1229	NA	NA	NA	NA	NA
1479	NA	NA	NA	NA	NA		1948	NA	NA	NA	NA	NA
950	NA	NA	NA	NA	NA		908	NA	NA	NA	NA	NA
170	NA	NA	NA	NA	NA		2750	NA	NA	NA	NA	NA
1917	NA	NA	NA	NA	NA		1189	NA	NA	NA	NA	NA
90	NA	NA	NA	NA	NA		465	NA	NA	NA	NA	NA
2299	NA	NA	NA	NA	NA		1714	NA	NA	NA	NA	NA
912	NA	NA	NA	NA	NA		676	NA	NA	NA	NA	NA
2003	NA	NA	NA	NA	NA		2295	NA	NA	NA	NA	NA
459	NA	NA	NA	NA	NA		1822	NA	NA	NA	NA	NA
93	NA	NA	NA	NA	NA		1152	NA	NA	NA	NA	NA
1903	NA	NA	NA	NA	NA		836	NA	NA	NA	NA	NA
1603	NA	NA	NA	NA	NA		1262	NA	NA	NA	NA	NA
59	NA	NA	NA	NA	NA		17	NA	NA	NA	NA	NA
22	NA	NA	NA	NA	NA		1221	NA	NA	NA	NA	NA
