# Supplementary material for: Gene-expression memory-based prediction of cell lineages from scRNA-seq datasets
Source: Nat Commun. 2024 Mar 29;15:2744. doi: 10.1038/s41467-024-47158-y (PMC10980719; doi:10.1038/s41467-024-47158-y)
Supplement: Supplementary file 11 — Source Data [file 41467_2024_47158_MOESM11_ESM.zip › Source Data files/Source Data file 1b.xls]

## Sheet: sourcedata_1b
mESC		CD8		L1210		MEF		HSPC		WM989		HSC
distance_1	distance_ctrl_1	distance_3	distance_ctrl_3	distance_4	distance_ctrl_4	distance_2	distance_ctrl_2	distance_5	distance_ctrl_5	distance_6	distance_ctrl_6	distance_7	distance_ctrl_7
0.0105776	0.028258	0.0294177	0.0247455	0.0155647	0.0548686	0.0173839	0.0823871	NA	NA	0.0742732	0.0883503	0.0198739	0.0242566
0.0322839	0.0809196	0.016563	0.122429	0.1096	0.122709	0.0142242	0.0508021	0.0834394	NA	0.07711	0.0854354	NA	NA
0.0231857	0.0491981	0.0163851	0.0439746	0.0257387	0.0406082	0.0274827	0.0663322	0.0668271	NA	0.0701099	0.229619	0.014401	NA
0.0194405	0.0222566	0.0199884	0.0472788	0.0215309	0.0663808	0.0185256	0.168229	0.0708198	0.118692	0.112545	0.159815	0.0103573	0.0142984
0.0142104	0.0244043	0.0626364	0.0260923	0.01941	0.0193534	0.0261552	0.0206766	0.113699	NA	0.058997	0.136339	0.00648402	0.0212804
0.00574291	0.023864	0.0366438	0.093838	0.0160922	0.0257118	0.0798607	0.0653337	0.0688207	NA	0.0269171	0.0461543	0.00554292	0.0200977
0.0144492	0.0439266	0.0134718	0.0295818	0.00920751	0.0260875	0.00766157	0.0740369	0.0733583	0.13984	0.113323	0.195786	0.0110242	0.0106464
0.012056	0.0175943	0.0286307	0.111076	0.0355045	0.0789581	0.0197045	0.136646	0.139195	NA	0.104746	0.0483406	0.0106365	NA
0.0216861	0.0131054	0.275964	0.0444696	0.0952075	0.048596	0.024783	0.0281663	0.0644567	NA	NA	NA	0.0065528	0.0248134
0.0116259	0.0432294	0.0430242	0.0332334	0.0119956	0.0277253	0.0289993	0.0536757	0.045847	0.126974	0.0169568	0.0660841	0.0391567	0.0158916
0.0108399	0.0458397	0.0848391	0.0660583	0.144352	0.0249818	0.0298287	0.0607893	0.0826642	NA	0.178448	0.158433	0.0261897	0.0715464
0.0829047	0.0416797	0.050596	0.0607084	0.0429954	0.0387545	0.0309753	0.0541393	0.0669154	NA	0.0426739	NA	0.0114865	0.0948763
0.0134809	0.042865	0.0119002	0.236848	0.0146363	0.148513	0.0561226	0.0234775	0.0618275	NA	0.250373	0.184737	0.0125501	NA
0.0570957	0.0464867	0.0138495	0.0340947	0.0235369	0.0326248	0.0206766	0.0286718	0.100518	NA	0.0400505	NA	0.0173463	0.0155896
0.0079113	0.0219524	0.0710381	0.0785408	0.013027	0.0317699	0.0162718	0.0689522	0.0668313	NA	0.0886688	0.203861	0.00627007	0.0127671
0.0127118	0.0103272	0.025432	0.0317692	0.0201991	0.0208634	0.0461597	0.0261552	0.0636364	0.159124	0.0199682	NA	0.0273373	0.0473119
NA	NA	0.0244928	0.0261357	0.0243501	0.0262057	0.0252694	0.0803735	0.0880379	0.0972948	0.0319917	NA	0.0206921	0.00477048
0.00699369	0.0245759	0.0246359	0.0312572	NA	0.110056	0.0503673	0.252885	0.11051	NA	0.0334329	0.182213	0.0268329	0.0597213
0.0218342	0.0433563	0.070475	0.0501097	NA	0.0274541	0.045118	0.103636	0.0484395	0.129928	0.108335	0.05543	0.0258244	0.0384529
0.0252211	0.0440724	0.172203	0.242411	NA	0.0644213	0.0267798	0.0743516	0.0740666	0.129452	0.144637	0.0634107	0.0235829	NA
0.0245609	0.0171152	NA	0.0376844	NA	0.0404963	0.0308897	0.0647546	0.0926042	NA	0.0824758	NA	0.0442241	0.0387028
0.0496259	NA	NA	0.0326817	NA	0.020719	0.033574	0.0791367	0.103139	0.0677212	0.0430576	0.148284	0.00500188	0.0221368
0.0116895	NA	NA	0.0471548	NA	0.0624462	0.0255904	0.140435	0.0623405	NA	0.0339817	0.103934	0.0100354	0.0117454
0.0192157	NA	NA	0.0391348	NA	0.0297311	0.0727021	0.0878766	0.07685	0.187008	0.0202462	0.13894	0.0108512	NA
0.0137097	0.00976936	NA	0.0324793	NA	0.0286298	0.0490538	0.0430583	0.0709516	0.0906692	0.111137	NA	0.0121598	0.0333562
0.0153996	0.0299454	NA	0.0621899	NA	0.060174	0.0304055	0.0595986	0.0815652	0.146598	0.00799645	NA	0.00863935	0.00899755
0.0247819	0.0564596	NA	0.0593122	NA	0.0306404	0.00843611	0.083537	0.139693	NA	0.00600022	NA	0.0144918	0.0336749
0.0109563	0.0146404	NA	0.0766614	NA	0.0276063	0.0683034	0.0162718	0.0792836	NA	0.06551	0.0891971	0.0101757	0.058198
0.00551051	0.0525134	NA	0.02704	NA	0.141371	0.0953832	0.0904528	0.0819305	NA	0.0201005	0.0414578	0.0224616	0.0700812
0.0304185	0.100657	NA	0.0346957	NA	0.021479	0.0507945	0.277494	0.0574741	NA	0.157724	0.111732	0.00936739	0.0132595
0.0115091	0.0459577	NA	0.0367322	NA	0.0213825	0.0589699	0.0898305	0.0850374	NA	0.0601286	0.10939	0.00959884	0.0178541
0.00847134	0.0385441	NA	0.260376	NA	0.0208637	0.0437619	0.0534041	0.108966	NA	0.075734	0.0933619	0.00828563	0.0561445
0.0351189	0.026915	NA	0.117903	NA	0.0342938	0.0199145	0.0913974	0.148194	NA	0.0206581	NA	0.0126816	0.0370163
0.0193975	0.0308136	NA	0.0235845	NA	0.032455	0.0384245	0.181414	0.100411	NA	0.0196209	0.0882745	0.0169254	0.0421306
0.0166071	0.0504554	NA	0.0236763	NA	0.0306409	0.0490898	0.0842789	0.0580601	NA	0.0262679	0.115519	0.00483677	0.0378652
0.0161038	0.0287004	NA	0.0418078	NA	0.0431951	0.0173625	0.0472487	0.0599849	0.178853	0.0897511	NA	0.0241483	0.017308
0.0134808	0.0324337	NA	0.0218559	NA	0.0567273	0.0960919	0.0504063	0.0295257	NA	0.039195	0.130519	0.0169749	0.0111902
0.0116302	0.050761	NA	0.0311956	NA	0.0423177	0.0146039	0.0580423	0.0718831	NA	NA	0.112547	0.0189012	0.0560227
0.0345951	0.0230452	NA	0.0439256	NA	0.0252174	0.0154521	0.127213	0.0922034	NA	NA	0.10049	0.0819566	NA
0.0172214	0.0189189	NA	0.035065	NA	0.0176179	0.0588229	0.0763757	0.0766804	NA	NA	0.117146	0.0349099	0.0531998
0.0219538	0.0269297	NA	0.0276663	NA	0.0366675	0.0666989	0.0965332	0.0573584	NA	NA	NA	0.0165437	0.0241782
0.0372351	0.0277366	NA	0.0367376	NA	0.0460276	0.0288737	0.0495242	0.0728962	NA	NA	0.018356	0.0136191	0.00500188
0.020706	0.0232054	NA	0.0975469	NA	0.0420743	0.0326955	0.0513163	0.0539576	NA	NA	NA	0.00626904	0.0196505
0.0134706	0.0505981	NA	0.0346003	NA	0.042688	0.0241651	0.0964825	0.0281743	0.100518	NA	0.183641	0.0354886	0.046829
0.0156033	0.0278438	NA	0.0991862	NA	0.0386827	0.0258374	0.0370969	0.0906982	NA	NA	0.143484	0.0232287	0.0154281
0.00878919	0.0232798	NA	0.17575	NA	0.020889	0.0271787	0.0451529	0.0447342	0.141731	NA	0.173076	0.0205333	0.0170759
0.0424647	0.0306454	NA	0.0545471	NA	0.143568	0.0233189	0.0514441	0.0975936	NA	NA	0.175452	0.011298	0.0315938
0.0229401	0.0289914	NA	0.0459466	NA	0.140927	0.086104	0.0570458	0.0809833	NA	NA	NA	0.0132334	NA
0.00894863	0.0227935	NA	0.0238956	NA	0.0278419	0.015395	0.0570698	0.066023	NA	NA	NA	0.0299724	0.0168639
0.0302258	0.0274596	NA	0.0714804	NA	0.0345179	0.0321904	0.0454598	0.0943819	NA	NA	0.0418106	0.0108993	0.0330559
0.0107411	0.0186019	NA	0.11878	NA	0.019835	0.0128141	0.083249	0.102691	NA	NA	0.164059	0.0136049	0.033202
0.00829773	0.0928754	NA	0.234937	NA	0.0415839	0.039759	0.0767423	0.0583792	NA	NA	0.0665335	0.0181924	0.0622159
0.0172702	0.0402616	NA	0.116447	NA	0.0162448	0.0472436	0.0842546	0.0420722	NA	NA	0.257613	0.0113615	0.136329
0.0870051	0.0466439	NA	0.0450844	NA	0.0424504	0.0213875	0.130322	0.0512289	NA	NA	0.212209	0.0125471	NA
0.0121805	0.0343506	NA	0.119465	NA	0.027224	0.0214439	0.0983351	0.0614029	NA	NA	0.263842	0.0138216	0.0232457
0.00883191	0.0189423	NA	0.0204416	NA	0.0202513	0.0358045	0.0511566	0.0818924	NA	NA	NA	0.0179457	0.0327084
0.0130452	0.0114141	NA	0.0498794	NA	0.0190131	0.0372582	0.111645	0.0509853	0.0983677	NA	0.091091	0.00883948	0.0105535
0.0167088	0.0255273	NA	0.0274808	NA	0.0270312	0.0214088	0.0407274	0.032889	NA	NA	0.106386	0.0186719	NA
0.0595668	0.0160826	NA	0.0649643	NA	0.0553393	0.0269609	0.151622	0.085307	NA	NA	0.098071	0.00581995	0.0337588
0.0111582	0.0528258	NA	0.0641308	NA	0.0606511	0.0793138	0.0305878	0.0887493	NA	NA	NA	0.0146687	0.00915742
0.0511271	0.0222037	NA	0.0395227	NA	0.0352926	0.0153615	0.110896	0.0879264	0.0874659	NA	0.292589	0.0536897	0.0621047
0.0208196	0.0141103	NA	0.0791307	NA	0.129986	0.0219089	0.0322637	0.099723	NA	NA	0.0440289	0.0143319	0.021885
0.0909254	0.0189488	NA	0.0952223	NA	0.0366019	0.142677	0.0724107	0.0961675	NA	NA	0.14506	0.0155806	0.017223
0.0197162	0.0241578	NA	0.0218312	NA	0.0276197	0.0292525	0.0535305	0.0693466	NA	NA	0.198976	0.00452765	0.0212776
0.0168569	0.0356818	NA	0.041062	NA	0.030325	0.0421775	0.0974638	0.0512281	NA	NA	0.0414335	0.0116521	0.0459029
0.0126943	0.0299774	NA	0.0875198	NA	0.0659518	0.044241	0.0466805	0.140477	0.158439	NA	NA	0.024798	NA
0.00971606	0.0156984	NA	0.046934	NA	0.0255858	0.0342928	0.0280145	0.106358	NA	NA	0.256184	0.00457394	0.026701
0.0152446	0.0329471	NA	0.0331056	NA	0.142983	0.023677	0.0574311	0.0589166	NA	NA	0.144475	0.00311244	0.117719
0.0130738	0.0241764	NA	0.0603956	NA	0.0457406	0.0697075	0.0823954	0.0768391	0.19408	NA	0.0995915	0.01498	0.0905894
0.0182922	0.0966663	NA	0.0407405	NA	0.135105	0.0837419	0.0410961	0.0829569	0.0740136	NA	0.0954484	0.0137568	0.00895471
0.0173044	0.0266008	NA	0.175001	NA	0.0538269	0.0181511	0.0910338	0.075843	NA	NA	0.193152	0.0396448	0.0381126
0.00901211	0.00640657	NA	0.0811405	NA	0.0513066	0.0179169	0.0587192	0.0417885	NA	NA	0.0573606	0.0115002	NA
0.0181147	0.0245522	NA	0.0435793	NA	0.0698918	0.0218265	0.0600426	0.0702171	0.0918965	NA	NA	0.00380642	0.0250016
0.0188299	0.02183	NA	0.0534346	NA	0.0160554	0.081361	0.0356545	0.0618929	NA	NA	0.0514288	0.0225289	0.0179771
0.0148932	NA	NA	0.0448618	NA	0.0416432	0.0432039	0.0263053	0.0475046	0.0920615	NA	0.0166605	0.0376021	NA
0.0203902	0.0228093	NA	0.117598	NA	0.0177296	0.0268878	0.0192739	0.0511444	NA	NA	0.0850197	0.013441	0.0184192
0.0354009	0.0485549	NA	0.0285726	NA	0.0296508	0.0130116	0.0244283	0.0564301	NA	NA	0.0708912	0.0095619	0.0276329
0.0199486	0.0337193	NA	0.0408961	NA	0.0232986	0.0131277	0.0257951	0.0547228	0.107037	NA	0.0660841	0.0251034	0.0172881
0.00544455	NA	NA	0.0909305	NA	0.0204523	0.0203825	0.0359429	0.0925875	NA	NA	0.102458	0.00970498	0.0333129
0.0417073	0.014422	NA	0.226658	NA	0.0413226	NA	0.0243231	0.087801	0.142299	NA	0.0851855	0.0156586	0.0155891
0.0178922	0.0759042	NA	0.0749194	NA	0.0253422	0.0570299	0.027971	0.108829	NA	NA	0.0595163	0.0190492	0.0406669
0.0294124	0.0169373	NA	0.0568177	NA	0.0363882	0.0309476	0.0907611	0.0519224	NA	NA	0.190982	0.0188894	0.0157712
0.0143225	0.027454	NA	0.0483591	NA	0.0294458	0.0164723	0.141947	0.0933186	NA	NA	0.0523866	0.00962407	0.0443721
0.0155886	0.0512033	NA	0.0337521	NA	0.0275526	0.00642135	0.0887042	0.0355022	NA	NA	0.125758	0.0215492	0.016591
0.00507733	0.0279591	NA	0.0743877	NA	0.128058	0.0481898	0.0470179	0.0769854	NA	NA	0.136869	0.00984793	0.037454
0.00769295	0.0227541	NA	0.0847549	NA	0.0236297	0.0144062	0.0356049	0.0788759	NA	NA	NA	0.029716	0.0725375
0.0238562	0.0395471	NA	0.0583411	NA	0.0317183	0.0327623	0.100187	0.0450037	NA	NA	0.0196209	0.0312853	NA
0.0107706	0.0246803	NA	0.126299	NA	0.0266707	0.0631776	0.0717253	0.0628881	0.135892	NA	NA	0.0247732	0.0188475
0.0127134	0.0218992	NA	0.048412	NA	0.0129316	0.0165004	0.098944	0.053628	0.168601	NA	0.0457927	0.0256539	0.113997
0.0277046	0.0466843	NA	0.0428723	NA	0.0103447	0.0120774	0.0729347	NA	0.0682116	NA	0.233658	0.0119569	0.0470856
0.0284785	0.0272963	NA	0.117269	NA	0.033036	0.0967981	0.121901	NA	0.149284	NA	0.0730662	0.0213956	0.0125501
0.0128261	0.0248397	NA	0.0327453	NA	0.0390965	0.0439052	0.0676815	NA	NA	NA	0.112316	0.00595308	0.0763574
0.0212382	0.032975	NA	0.0382511	NA	0.0166646	0.0907378	0.0428689	NA	NA	NA	0.0705429	0.00615273	0.06864
0.0293858	0.0944347	NA	0.0380968	NA	0.0703548	0.08547	0.0729536	NA	0.133761	NA	0.0499556	0.0081232	0.0198601
0.0333285	0.0436539	NA	0.0858222	NA	0.0730651	0.0261336	0.0328186	NA	NA	NA	0.13894	0.00586466	0.0494459
0.0205508	0.0376842	NA	0.0308567	NA	0.134028	0.054654	0.0700922	NA	NA	NA	NA	0.0117415	0.0150814
0.0136837	0.0298717	NA	0.038882	NA	0.032698	0.0212392	0.0471355	NA	0.138269	NA	0.102517	0.165911	0.00623546
0.018656	NA	NA	0.0621729	NA	0.110845	0.0302142	0.059958	NA	0.0625451	NA	0.17676	0.0228265	0.0125009
0.00990705	0.0200978	NA	0.106626	NA	0.0250301	0.0450135	0.067195	NA	NA	NA	NA	0.00764674	0.0254039
0.0103951	0.0293441	NA	0.0205228	NA	0.0855455	0.101555	0.0582802	NA	0.146159	NA	0.153847	0.0202386	0.0415073
0.0147153	0.0209788	NA	0.17839	NA	0.0256597	0.0166151	0.054174	NA	NA	NA	NA	0.01768	0.0198906
0.0140465	0.0908287	NA	0.235223	NA	0.0398826	0.0369887	0.033982	NA	NA	NA	0.0386367	0.0113057	0.0271285
0.0178029	0.053671	NA	0.0823612	NA	0.0575666	0.0233889	0.0645551	NA	NA	NA	0.11592	0.0589939	0.0179006
0.0377881	0.0214638	NA	0.236897	NA	0.031157	0.0474066	0.0593082	NA	0.119725	NA	0.0448128	0.0103972	NA
0.0132414	0.0304305	NA	0.107745	NA	0.0447746	0.0167577	0.0337431	NA	NA	NA	0.078341	0.0079639	0.0294865
0.0362143	0.0143762	NA	0.12432	NA	0.0735403	0.0539243	0.191095	NA	NA	NA	0.190959	0.0106547	0.191939
0.0217852	0.0310494	NA	0.0302434	NA	0.126029	0.0308325	0.012762	NA	NA	NA	0.064499	0.00455696	0.0138609
0.0276822	0.0255576	NA	0.0631357	NA	0.0238507	0.0154733	0.115608	NA	NA	NA	0.0773888	0.0310913	0.0144918
0.0247698	NA	NA	0.0245495	NA	0.029333	0.0285612	NA	NA	NA	NA	NA	0.0135028	NA
0.0283856	0.0176319	NA	0.0979242	NA	0.12989	0.0429763	0.0191629	NA	NA	NA	0.0487402	0.0581062	0.00847501
0.00791529	0.0168954	NA	0.023848	NA	0.0219249	0.0269479	0.143134	NA	NA	NA	NA	0.0178456	0.0290655
0.0133741	0.0243895	NA	0.0498317	NA	0.0157841	0.0399077	0.0520485	NA	NA	NA	0.118489	0.0250955	0.0264097
0.0108192	0.0151654	NA	0.0871706	NA	0.0386647	0.0122073	0.0621832	NA	0.0953232	NA	0.0174622	0.0113073	0.236212
0.0176684	0.0619489	NA	0.0279442	NA	0.0525611	0.0973434	0.0563162	NA	NA	NA	NA	0.00488298	0.0153264
0.0357722	0.0477521	NA	0.0897476	NA	0.0199731	0.0321834	0.0407971	NA	NA	NA	NA	0.00781826	0.0283409
0.00975769	0.020534	NA	0.0756916	NA	0.0455638	0.0108664	0.0325541	NA	NA	NA	0.164394	0.0738543	NA
0.0157325	0.0236272	NA	0.114638	NA	0.0376164	0.0261568	0.0802391	NA	NA	NA	0.0857545	0.0194747	0.0497603
0.0124053	0.0363958	NA	0.0343143	NA	0.0260179	0.0308273	0.0604451	NA	0.116363	NA	0.189241	0.00553276	0.0421274
0.0323492	0.0198775	NA	0.0305236	NA	0.0320193	0.0296444	0.029616	NA	0.131342	NA	NA	0.0292121	0.0798356
0.0234138	0.0280054	NA	0.077609	NA	0.0488794	0.0364156	0.0852673	NA	NA	NA	0.0358877	0.0146906	0.0195051
0.00779057	0.0249047	NA	0.0537828	NA	0.120732	0.0131317	NA	NA	0.0809532	NA	0.18465	0.00655021	0.0393001
0.0211408	0.0482686	NA	0.0191997	NA	0.0245808	0.141636	0.0953021	NA	NA	NA	0.146217	0.0201644	0.0281453
0.0201888	0.103537	NA	0.0398004	NA	0.0186653	0.0400764	0.115913	NA	NA	NA	0.0297046	0.0050209	0.0249899
0.0239637	0.0228871	NA	0.0452941	NA	0.0248147	0.0336765	0.0352118	NA	NA	NA	0.0690778	0.0284325	0.0195566
0.0133539	0.0355856	NA	0.075508	NA	0.0424783	0.00634561	0.170445	NA	NA	NA	0.0966663	0.0230953	0.0264009
0.0127145	0.025795	NA	0.171854	NA	0.0212765	0.0362448	0.0657412	NA	0.12858	NA	0.0323882	0.0193359	0.0563268
0.0154055	NA	NA	0.0399578	NA	0.151118	0.142481	0.0416757	NA	NA	NA	0.050123	0.00873481	0.0439404
0.0400422	0.0796825	NA	0.0341817	NA	0.0870975	0.0281505	0.0433955	NA	0.086698	NA	0.149096	0.0159129	0.0314486
0.0169148	0.0206859	NA	0.0704731	NA	0.0609924	0.0480778	0.224791	NA	NA	NA	NA	0.036374	0.01118
0.0108191	0.0265921	NA	0.0999622	NA	0.039871	0.0367185	0.0344723	NA	0.135498	NA	0.123942	0.0186124	0.0177048
0.0114013	0.0247984	NA	0.0340332	NA	0.0248688	0.0330511	0.0510361	NA	0.205691	NA	NA	0.00911469	0.0132008
0.0107551	0.0239953	NA	0.0950363	NA	0.023059	0.0348106	0.0631776	NA	NA	NA	0.0376353	0.00720753	0.0346345
0.00901669	0.0198921	NA	0.0809015	NA	0.0328669	0.077723	0.0904236	NA	NA	NA	0.09817	0.0119876	NA
0.0120277	0.0477978	NA	0.0231479	NA	0.0345581	0.0180421	0.0632826	NA	NA	NA	0.0834331	0.0124943	0.0166552
0.0234391	0.0338179	NA	0.059733	NA	0.0287234	0.0730373	0.1294	NA	NA	NA	0.210033	0.0141468	0.0524162
0.00739855	0.0143739	NA	0.0377723	NA	0.0230581	0.0562847	0.0459535	NA	NA	NA	0.209095	0.0431363	0.0342572
0.0321479	0.0253533	NA	0.0302864	NA	0.0212801	0.00353977	0.0535054	NA	NA	NA	0.132026	0.0151872	0.026294
0.0208321	0.0295637	NA	0.0309323	NA	0.0371071	0.024585	0.0752065	NA	NA	NA	NA	NA	0.0609179
0.0318767	0.0381256	NA	0.0365435	NA	0.0152014	0.117033	0.177411	NA	0.184753	NA	0.200424	NA	0.0542743
0.0176689	0.0161444	NA	0.09581	NA	0.0395418	0.0311469	0.0660796	NA	NA	NA	NA	NA	0.063459
0.013286	0.0200948	NA	0.0301799	NA	0.0416874	0.038625	0.0443639	NA	NA	NA	0.12602	NA	0.0163706
0.0319938	0.0306939	NA	0.0982079	NA	0.023961	0.0313338	0.114583	NA	0.13775	NA	0.146721	NA	0.0437417
0.0168959	0.0354301	NA	0.130548	NA	0.0370108	0.0168694	0.0308679	NA	NA	NA	0.0586647	NA	0.0565877
0.0110729	0.0199805	NA	0.0902847	NA	0.0519096	0.036722	0.0166151	NA	NA	NA	0.0892458	NA	0.034677
0.033075	0.0700204	NA	0.0518565	NA	0.0379826	0.015687	0.149667	NA	NA	NA	NA	NA	0.0811341
0.0353824	0.0445024	NA	0.169456	NA	0.0183927	0.027576	0.0190536	NA	NA	NA	NA	NA	0.0637351
0.00840632	0.0219488	NA	0.0538082	NA	0.0273563	0.0512613	0.0511176	NA	NA	NA	NA	NA	0.00945856
0.0294725	0.047001	NA	0.0599651	NA	0.139484	0.0125771	0.0418561	NA	NA	NA	NA	NA	0.0166759
0.0139216	NA	NA	0.0463871	NA	0.0370926	0.0182694	0.0760604	NA	NA	NA	0.0523136	NA	0.0268243
0.0351917	0.0406991	NA	0.0449018	NA	0.0321041	0.0279833	0.100203	NA	NA	NA	NA	NA	0.0132334
0.0225527	0.03493	NA	0.0907908	NA	0.0649622	0.0281544	0.058309	NA	NA	NA	0.0687458	NA	NA
0.0295894	0.0249364	NA	0.032819	NA	0.0297542	0.0279995	0.0750992	NA	0.0933245	NA	0.129659	NA	NA
0.0351583	0.0206502	NA	0.027904	NA	0.167769	0.0113743	0.0398913	NA	NA	NA	0.0653355	NA	0.0148247
0.0209993	0.0275621	NA	0.0344271	NA	0.035589	0.0165697	0.0726193	NA	NA	NA	0.0996447	NA	NA
0.0135704	0.0260323	NA	0.0193256	NA	0.0582545	0.0314331	0.0851396	NA	NA	NA	0.100773	NA	0.029782
0.0120138	0.0315311	NA	0.227915	NA	0.118167	0.0517972	0.0671101	NA	NA	NA	0.127231	NA	0.0348704
0.0223313	0.0363447	NA	0.0532842	NA	0.0235046	0.0982069	0.106395	NA	NA	NA	0.126908	NA	0.200749
0.063973	0.0223392	NA	0.174053	NA	0.0286053	0.0243572	0.0978353	NA	NA	NA	0.134205	NA	0.00512076
0.0165275	0.0572624	NA	0.0860051	NA	0.0253314	0.0130883	0.0537274	NA	NA	NA	0.0824976	NA	0.0164019
0.0126775	0.0347874	NA	0.0536686	NA	0.115706	0.0315089	0.0467667	NA	NA	NA	0.0967186	NA	0.0304472
0.0297815	0.0273337	NA	0.088863	NA	0.0547363	0.00868824	0.132255	NA	0.0942328	NA	NA	NA	0.0106424
0.0494027	0.0240192	NA	0.0272802	NA	0.0230399	0.0322965	0.0382254	NA	NA	NA	NA	NA	0.025209
0.00998326	0.00865132	NA	0.121261	NA	0.0203418	0.0211447	0.0639012	NA	NA	NA	0.126674	NA	0.00874954
0.00945358	0.0346534	NA	0.035043	NA	0.0281379	0.0464154	0.0712548	NA	NA	NA	0.0706175	NA	0.0465186
0.0218912	0.024133	NA	0.0782793	NA	0.0429625	0.016795	0.13787	NA	0.111771	NA	NA	NA	0.023908
0.0119515	0.0337724	NA	0.0233751	NA	0.0238784	0.0142084	0.0492927	NA	NA	NA	0.087129	NA	0.0543289
0.0307794	0.0282808	NA	0.0309048	NA	0.0261912	0.0309745	0.0780287	NA	NA	NA	0.0876164	NA	0.0921344
0.0117395	0.0380838	NA	0.0528401	NA	0.068988	0.0496298	0.0877165	NA	NA	NA	0.199855	NA	0.0147642
0.115403	0.0539827	NA	0.0467396	NA	0.035699	0.0415102	0.119846	NA	NA	NA	0.086497	NA	NA
0.00863259	0.0378008	NA	0.042626	NA	0.0226149	0.0262117	0.071487	NA	NA	NA	NA	NA	0.0545895
0.00974719	0.0252502	NA	0.0340635	NA	0.0240639	0.0675622	0.0372057	NA	NA	NA	NA	NA	0.0313601
0.00596735	0.0431746	NA	0.0469765	NA	0.0320273	0.0653471	0.0688923	NA	NA	NA	0.130712	NA	0.0752487
0.00868716	0.0160024	NA	0.041314	NA	0.0390976	0.0229595	0.0695636	NA	NA	NA	0.125997	NA	0.0391567
0.0182251	0.0393893	NA	0.0476911	NA	0.113039	NA	0.0344012	NA	NA	NA	0.161757	NA	NA
0.0168862	0.0219068	NA	0.0374453	NA	0.0229196	NA	0.116086	NA	NA	NA	NA	NA	NA
0.01946	0.0304432	NA	0.231056	NA	0.0328817	NA	0.192099	NA	NA	NA	NA	NA	NA
0.00893432	0.0185291	NA	0.0355584	NA	0.116291	NA	0.0218504	NA	NA	NA	0.0250966	NA	0.0469532
0.0214546	0.0924383	NA	0.110113	NA	0.0475476	NA	0.0800856	NA	0.0903571	NA	0.176648	NA	0.0496353
0.0235098	0.0400257	NA	0.0452759	NA	0.022744	NA	0.0298049	NA	0.26612	NA	0.129226	NA	0.0486913
0.0254924	NA	NA	0.0212564	NA	0.0670207	NA	0.0574473	NA	NA	NA	0.187707	NA	0.0360088
0.0188335	0.052074	NA	0.0471548	NA	0.0311301	NA	0.122139	NA	NA	NA	0.172202	NA	0.012578
0.0088339	0.0325327	NA	0.0398562	NA	0.0490678	NA	0.0848349	NA	NA	NA	0.223687	NA	NA
0.0210811	0.0327868	NA	0.0396226	NA	0.0254002	NA	0.0491912	NA	0.226359	NA	0.0539434	NA	0.00876925
0.013075	0.0533234	NA	0.0355225	NA	0.026672	NA	0.0209041	NA	0.0996722	NA	NA	NA	0.018507
0.014486	0.0312485	NA	0.123718	NA	0.0311257	NA	0.0429763	NA	0.14793	NA	0.128192	NA	0.0396407
0.0190744	0.0250453	NA	0.152659	NA	0.0273376	NA	0.0451376	NA	NA	NA	0.151437	NA	0.0145999
0.0203012	0.0162498	NA	0.0289286	NA	0.0599232	NA	0.0557092	NA	NA	NA	0.0336179	NA	0.0376923
0.013939	0.0124118	NA	0.0517989	NA	0.017102	NA	0.112698	NA	0.11213	NA	0.12295	NA	0.0175307
0.0233065	NA	NA	0.233789	NA	0.0614007	NA	0.0914833	NA	NA	NA	0.100629	NA	0.0466528
0.0171648	0.0754981	NA	0.0367572	NA	0.0327408	NA	0.0597438	NA	NA	NA	0.324498	NA	0.0214673
0.0734777	0.0210136	NA	0.0291278	NA	0.12042	NA	0.0217792	NA	NA	NA	NA	NA	0.0599388
0.0151705	0.0514565	NA	0.170123	NA	0.135338	NA	0.0404506	NA	0.116845	NA	NA	NA	NA
0.0246484	0.0256861	NA	0.0561007	NA	0.0190235	NA	0.0245826	NA	NA	NA	0.0846089	NA	NA
0.0256127	0.0242599	NA	0.0507527	NA	0.0306432	NA	0.193969	NA	NA	NA	0.0842598	NA	0.0179892
0.0406984	0.0115206	NA	0.0385037	NA	0.0278835	NA	0.0823217	NA	NA	NA	0.148239	NA	0.0181237
0.0139666	0.0427554	NA	0.0216788	NA	0.0166413	NA	0.0351792	NA	NA	NA	NA	NA	0.0114394
0.0138568	0.0214389	NA	0.166694	NA	0.0266506	NA	0.0219802	NA	NA	NA	0.312267	NA	0.0388131
0.00931927	0.0140382	NA	0.0430568	NA	0.0350208	NA	0.0356819	NA	0.253252	NA	NA	NA	0.0181136
0.026268	0.0424998	NA	0.0307099	NA	0.025762	NA	0.0889152	NA	NA	NA	0.086705	NA	0.176039
0.0250338	0.0538933	NA	0.0380134	NA	0.0643753	NA	0.0563467	NA	0.0728962	NA	0.0587559	NA	0.0355249
0.0285984	0.0497662	NA	0.0502752	NA	0.0613171	NA	0.0290891	NA	NA	NA	0.11734	NA	0.0340326
0.0043869	0.01971	NA	0.0647839	NA	0.0556449	NA	0.0294842	NA	NA	NA	0.113985	NA	NA
0.0146664	NA	NA	0.110837	NA	0.0271369	NA	0.0394564	NA	NA	NA	0.275028	NA	0.0090957
0.0288333	0.0496414	NA	0.0861208	NA	0.0314972	NA	0.0781911	NA	0.111357	NA	0.0855097	NA	NA
0.0140072	0.0294443	NA	0.0940433	NA	0.0492463	NA	0.0327623	NA	NA	NA	0.0978154	NA	0.00984793
0.0196352	0.0318378	NA	0.0832949	NA	0.0218753	NA	0.095918	NA	0.119828	NA	0.123804	NA	0.146625
0.0104134	0.040557	NA	0.0740801	NA	0.0319299	NA	0.0448278	NA	NA	NA	0.21774	NA	0.119517
0.0120912	0.0601358	NA	0.0867917	NA	0.0643133	NA	0.0468119	NA	NA	NA	0.0590613	NA	0.0915652
0.0136813	0.0251487	NA	0.0320958	NA	0.0293592	NA	0.114336	NA	NA	NA	NA	NA	0.0160389
0.0111369	0.0401032	NA	0.0627231	NA	0.0171128	NA	0.0392746	NA	NA	NA	0.0633619	NA	0.0272769
0.0100828	0.0283845	NA	0.0267785	NA	0.0239543	NA	0.0663047	NA	NA	NA	0.0976639	NA	0.00764674
0.0454703	0.0166403	NA	0.0303581	NA	0.0283847	NA	0.0614547	NA	0.310403	NA	NA	NA	0.0153282
0.0142711	NA	NA	0.0233996	NA	0.028286	NA	0.15424	NA	0.116676	NA	0.143245	NA	NA
0.0261204	0.0577239	NA	0.231972	NA	0.024383	NA	0.0564863	NA	NA	NA	NA	NA	0.0178041
0.0329524	0.0388512	NA	0.115491	NA	0.0434926	NA	0.0519268	NA	NA	NA	NA	NA	0.0191686
0.00857405	0.0742208	NA	0.0492169	NA	0.108786	NA	0.0614777	NA	0.086748	NA	NA	NA	0.0145908
0.0128331	0.0250173	NA	0.0914089	NA	0.0500274	NA	0.054801	NA	NA	NA	0.0226299	NA	0.0449265
0.0127891	0.0230251	NA	0.0255475	NA	0.0341241	NA	0.0544642	NA	NA	NA	0.0458211	NA	0.0154812
0.00977059	0.0308112	NA	0.0407872	NA	0.0472544	NA	0.0573915	NA	0.37472	NA	0.144785	NA	0.0174144
0.0319616	0.0420363	NA	0.101895	NA	0.122838	NA	0.00634561	NA	NA	NA	0.150596	NA	0.0199715
0.0135707	0.0537885	NA	0.180709	NA	0.0650265	NA	0.0772016	NA	NA	NA	NA	NA	0.0459846
0.01575	0.0406917	NA	0.0269598	NA	0.0242541	NA	0.0638893	NA	NA	NA	0.106896	NA	0.0151432
0.0345727	0.022159	NA	0.0494995	NA	0.0231382	NA	0.0561226	NA	NA	NA	0.0200117	NA	0.0369373
0.0186277	NA	NA	0.0406008	NA	0.0239048	NA	0.0974128	NA	NA	NA	0.0882488	NA	0.0240534
0.0335664	0.0351309	NA	0.106585	NA	0.0213474	NA	0.0853193	NA	NA	NA	NA	NA	0.0300864
0.0206914	0.0189529	NA	0.180387	NA	0.103376	NA	0.0391863	NA	NA	NA	NA	NA	0.00695106
0.0264323	0.0243816	NA	0.108096	NA	0.0374384	NA	0.0692102	NA	0.0824163	NA	0.0237706	NA	0.09614
0.0161237	0.0354298	NA	0.10578	NA	0.024273	NA	0.0593019	NA	NA	NA	0.0353059	NA	0.0528161
0.0217789	0.0472598	NA	0.02798	NA	0.0273325	NA	0.163946	NA	0.100941	NA	0.066963	NA	0.0326103
0.00794221	0.0177793	NA	0.0849527	NA	0.0179817	NA	0.147295	NA	NA	NA	0.20483	NA	NA
0.018789	0.0559852	NA	0.036747	NA	0.0258668	NA	0.159404	NA	NA	NA	0.0167069	NA	0.0186556
0.00411467	0.0343788	NA	0.0338566	NA	0.0225926	NA	0.0827981	NA	0.097845	NA	0.102006	NA	0.0229591
0.0233248	0.0192752	NA	0.0424333	NA	0.0410797	NA	0.0344687	NA	NA	NA	0.149498	NA	0.0168207
0.0108546	0.040754	NA	0.0384636	NA	0.0439104	NA	0.0473398	NA	NA	NA	0.157215	NA	0.0402517
NA	0.0265973	NA	0.0386568	NA	0.0739544	NA	0.0738546	NA	0.153449	NA	0.0801713	NA	0.0605137
NA	0.020712	NA	0.0894056	NA	0.0421207	NA	NA	NA	NA	NA	0.107229	NA	0.00790435
NA	0.0148814	NA	0.230926	NA	0.181575	NA	0.0855902	NA	NA	NA	0.158893	NA	0.0254423
NA	0.0158962	NA	0.0249249	NA	0.0403806	NA	0.0775468	NA	NA	NA	0.0851568	NA	0.0597923
NA	0.0369089	NA	0.0495479	NA	0.0463125	NA	0.0314091	NA	0.13298	NA	0.03785	NA	0.168683
NA	0.0237866	NA	0.0209482	NA	0.0435678	NA	0.0546787	NA	NA	NA	0.132359	NA	0.0517196
NA	0.0238254	NA	0.122711	NA	0.0295011	NA	0.124327	NA	NA	NA	0.219654	NA	NA
NA	0.069684	NA	0.174478	NA	0.0138142	NA	0.0952128	NA	NA	NA	NA	NA	0.0158316
NA	0.036195	NA	0.0511141	NA	0.137369	NA	0.0347538	NA	NA	NA	0.107261	NA	0.0307802
NA	0.0356468	NA	0.0578669	NA	0.0235163	NA	0.0463019	NA	NA	NA	0.139888	NA	NA
NA	0.020925	NA	0.0727438	NA	0.0190735	NA	0.0366707	NA	NA	NA	0.14639	NA	0.0640124
NA	0.0493843	NA	0.0653135	NA	0.0314683	NA	0.0761568	NA	0.142405	NA	0.129799	NA	0.0368118
NA	0.0232684	NA	0.121258	NA	0.0535819	NA	0.0902104	NA	NA	NA	0.283345	NA	0.0549178
NA	0.0146971	NA	0.0523966	NA	0.0214713	NA	0.056665	NA	NA	NA	NA	NA	0.0436577
NA	0.0340142	NA	0.0859864	NA	0.0640936	NA	0.0411232	NA	NA	NA	0.0600186	NA	NA
NA	0.0247474	NA	0.0222765	NA	0.077329	NA	0.0428376	NA	NA	NA	0.0601643	NA	NA
NA	0.0452758	NA	0.130814	NA	0.0231268	NA	0.0764143	NA	NA	NA	0.143689	NA	0.0052412
NA	0.0593258	NA	0.228203	NA	0.0303969	NA	NA	NA	0.145474	NA	0.0938344	NA	NA
NA	0.0311276	NA	0.0397345	NA	0.0253237	NA	0.0367974	NA	0.0955879	NA	0.047238	NA	0.0886538
NA	0.0177616	NA	0.0437877	NA	0.114175	NA	0.0786471	NA	NA	NA	0.105409	NA	0.153277
NA	0.103042	NA	0.0388551	NA	0.0330495	NA	0.0472031	NA	0.13082	NA	0.204154	NA	0.026604
NA	0.0313545	NA	0.0474707	NA	0.0441518	NA	0.0538375	NA	NA	NA	NA	NA	0.0495737
NA	0.049315	NA	0.0302759	NA	0.023653	NA	0.0736664	NA	NA	NA	0.089566	NA	0.0445774
NA	NA	NA	0.025447	NA	0.0266998	NA	0.0759733	NA	0.144781	NA	0.0419813	NA	0.121671
NA	0.0283023	NA	0.0581774	NA	0.0566005	NA	0.0308355	NA	0.0547603	NA	0.0685376	NA	NA
NA	0.028865	NA	0.131352	NA	0.0263951	NA	0.0512981	NA	0.0809683	NA	NA	NA	NA
NA	NA	NA	0.0917878	NA	0.0475108	NA	0.0162718	NA	NA	NA	0.1007	NA	0.0429577
NA	0.0222299	NA	0.23919	NA	0.069613	NA	0.165519	NA	NA	NA	0.0445425	NA	NA
NA	0.0305452	NA	0.0427642	NA	0.0362533	NA	0.0240743	NA	NA	NA	0.177364	NA	NA
NA	0.0623009	NA	0.10673	NA	0.0320018	NA	0.0643812	NA	NA	NA	0.213955	NA	0.0163165
NA	NA	NA	0.0980246	NA	0.0358111	NA	0.0638194	NA	0.0587211	NA	0.109124	NA	NA
NA	0.0347805	NA	0.0496677	NA	0.0371322	NA	0.0307663	NA	0.0663197	NA	0.0737967	NA	0.130517
NA	0.0234249	NA	0.0308279	NA	0.0457924	NA	0.0770069	NA	0.0680923	NA	0.051326	NA	0.0768935
NA	0.0470284	NA	0.187787	NA	0.0307423	NA	0.031749	NA	NA	NA	NA	NA	0.161018
NA	0.0642789	NA	0.0483687	NA	0.0266549	NA	0.164837	NA	NA	NA	NA	NA	0.00856312
NA	0.0230876	NA	0.0531129	NA	0.0155566	NA	0.0199822	NA	NA	NA	0.0966996	NA	0.147388
NA	0.0091766	NA	0.0273681	NA	0.103121	NA	0.0794745	NA	0.149303	NA	0.149149	NA	0.0702146
NA	0.0469195	NA	0.0584772	NA	0.150417	NA	0.030871	NA	NA	NA	0.0882462	NA	0.0185953
NA	0.021731	NA	0.0645865	NA	0.10377	NA	0.0370194	NA	NA	NA	0.150579	NA	NA
NA	0.0369852	NA	0.087538	NA	0.0420743	NA	0.0667975	NA	NA	NA	0.135339	NA	NA
NA	0.0322806	NA	0.039933	NA	0.0603077	NA	0.0904034	NA	NA	NA	0.0900111	NA	0.0161306
NA	0.0747653	NA	0.0165608	NA	0.0166151	NA	0.0752822	NA	NA	NA	0.0593236	NA	0.0075323
NA	0.0315153	NA	0.0632272	NA	0.0412344	NA	0.0400684	NA	0.214915	NA	0.124184	NA	0.218912
NA	0.0338352	NA	0.112549	NA	0.026454	NA	0.0622632	NA	0.116185	NA	0.16334	NA	0.0502263
NA	0.0315991	NA	0.233289	NA	0.0514009	NA	0.0317622	NA	0.111306	NA	0.0784018	NA	0.0525956
NA	0.0168831	NA	0.114348	NA	0.0619483	NA	0.0213875	NA	NA	NA	NA	NA	0.0194006
NA	0.017377	NA	0.179497	NA	0.0645829	NA	0.136304	NA	NA	NA	NA	NA	0.0164296
NA	NA	NA	0.0428754	NA	0.0212721	NA	0.0597631	NA	NA	NA	0.198083	NA	0.00612865
NA	0.0542417	NA	0.0672769	NA	0.129489	NA	0.0375577	NA	NA	NA	0.10236	NA	0.0223527
NA	0.0466656	NA	0.0474274	NA	0.0265933	NA	0.0626643	NA	NA	NA	0.183539	NA	0.0573689
NA	0.0151681	NA	0.034646	NA	0.0284586	NA	0.0122073	NA	NA	NA	0.0534381	NA	0.0307151
NA	0.163655	NA	0.0511968	NA	0.023246	NA	0.0334851	NA	NA	NA	0.104586	NA	0.0383268
NA	0.0489797	NA	0.0357441	NA	0.031607	NA	0.0353098	NA	0.101754	NA	NA	NA	NA
NA	0.0203631	NA	0.0499032	NA	0.0293352	NA	0.0866808	NA	NA	NA	0.133182	NA	0.0164284
NA	0.041088	NA	0.0228378	NA	0.0379588	NA	0.0477349	NA	NA	NA	0.201825	NA	0.0237031
NA	NA	NA	0.0381306	NA	0.0327727	NA	0.0502136	NA	NA	NA	0.107221	NA	0.0476844
NA	0.0270109	NA	0.0659884	NA	0.0150361	NA	0.069937	NA	0.0708118	NA	0.147693	NA	0.0187294
NA	0.0240238	NA	0.0904595	NA	0.0381853	NA	0.0413206	NA	NA	NA	0.0687835	NA	0.0345222
NA	0.0268654	NA	0.078589	NA	0.027526	NA	0.0333874	NA	0.155596	NA	0.219917	NA	0.0198356
NA	0.0186838	NA	0.135109	NA	0.0487272	NA	0.0542561	NA	NA	NA	0.100624	NA	0.0153569
NA	0.0513733	NA	0.0892689	NA	0.0459991	NA	0.0643372	NA	NA	NA	0.135722	NA	0.064348
NA	0.0208058	NA	0.324563	NA	0.137223	NA	0.0897492	NA	0.127135	NA	0.163696	NA	NA
NA	0.0336345	NA	0.048997	NA	0.128386	NA	0.0509693	NA	0.0458285	NA	NA	NA	0.0188805
NA	0.013533	NA	0.0409416	NA	0.0410493	NA	0.0280235	NA	NA	NA	NA	NA	0.0446483
NA	0.0184622	NA	0.0530401	NA	0.0181923	NA	0.0823694	NA	0.0844347	NA	0.0972124	NA	0.0236149
NA	0.0231392	NA	0.0203325	NA	0.0290212	NA	0.0361914	NA	NA	NA	NA	NA	0.0203286
NA	0.0153445	NA	0.0987705	NA	0.0278287	NA	0.0387437	NA	NA	NA	0.161083	NA	0.0259234
NA	0.0170664	NA	0.0348063	NA	0.123179	NA	0.0293365	NA	NA	NA	0.300932	NA	0.0185358
NA	0.0306589	NA	0.0687472	NA	0.0335471	NA	0.0747546	NA	NA	NA	0.115357	NA	0.012968
NA	0.0205507	NA	0.039014	NA	0.00667231	NA	0.0506076	NA	NA	NA	0.0574801	NA	0.020877
NA	0.0283856	NA	0.0629501	NA	0.0381821	NA	0.0926997	NA	NA	NA	0.237162	NA	0.0110014
NA	0.0362759	NA	0.0369342	NA	0.0216087	NA	0.0367185	NA	NA	NA	0.145332	NA	0.0191214
NA	0.0465344	NA	0.04407	NA	0.0276332	NA	0.045118	NA	NA	NA	0.165862	NA	0.059231
NA	0.0280054	NA	0.0842816	NA	0.0321341	NA	0.11097	NA	NA	NA	0.127338	NA	0.0130549
NA	0.0304796	NA	0.0536672	NA	0.0485535	NA	0.115839	NA	0.125875	NA	NA	NA	0.0353102
NA	NA	NA	0.0323696	NA	0.0491548	NA	0.0529378	NA	NA	NA	0.0580907	NA	0.00758588
NA	0.0434722	NA	0.0400632	NA	0.0430233	NA	0.161634	NA	NA	NA	0.116622	NA	0.0165507
NA	0.0347507	NA	0.0603573	NA	0.066956	NA	0.0489738	NA	NA	NA	NA	NA	0.0137568
NA	0.054843	NA	0.173193	NA	0.129314	NA	0.100006	NA	NA	NA	0.0579442	NA	0.0291591
NA	0.022463	NA	0.0994517	NA	0.0193592	NA	0.132	NA	NA	NA	NA	NA	NA
NA	0.0280828	NA	0.0357213	NA	0.0324558	NA	0.0850698	NA	NA	NA	0.103811	NA	0.0680349
NA	0.0210106	NA	0.11731	NA	0.0322841	NA	0.104244	NA	NA	NA	0.164254	NA	NA
NA	0.016049	NA	0.049351	NA	0.0359901	NA	0.0424174	NA	0.13858	NA	0.015152	NA	0.017008
NA	0.0251083	NA	0.152317	NA	0.0219242	NA	0.0490646	NA	NA	NA	0.0474865	NA	0.0168061
NA	0.0339041	NA	0.222756	NA	0.0607484	NA	0.0277034	NA	NA	NA	0.0492794	NA	0.00809335
NA	0.0547954	NA	0.0545655	NA	0.0222147	NA	0.0425618	NA	NA	NA	0.102405	NA	0.0329237
NA	0.0389857	NA	0.0949414	NA	0.0156388	NA	0.124121	NA	NA	NA	0.134556	NA	0.027035
NA	0.0158001	NA	0.0447975	NA	0.0229065	NA	0.124533	NA	0.0996871	NA	0.171267	NA	0.00863935
NA	0.0251755	NA	0.0524987	NA	0.110315	NA	0.0448581	NA	0.0759466	NA	0.104339	NA	0.0195438
NA	0.0302572	NA	0.180922	NA	0.0532349	NA	0.0442303	NA	NA	NA	0.0967276	NA	0.0285535
NA	0.0236214	NA	0.230616	NA	0.0226836	NA	0.039182	NA	NA	NA	0.171868	NA	0.0249182
NA	0.0106143	NA	0.0838385	NA	0.113249	NA	0.109472	NA	NA	NA	NA	NA	0.0139836
NA	0.0219641	NA	0.0562938	NA	0.0304019	NA	0.0373934	NA	NA	NA	0.225291	NA	NA
NA	0.0139965	NA	0.0269632	NA	0.0306789	NA	0.0331443	NA	0.0837925	NA	0.0344549	NA	NA
NA	0.0299534	NA	0.0829605	NA	0.0191143	NA	0.0826985	NA	NA	NA	0.189461	NA	0.0414662
NA	0.0361807	NA	0.0562099	NA	0.0181925	NA	0.0713482	NA	0.119462	NA	0.0692543	NA	0.0321447
NA	0.0226745	NA	0.101185	NA	0.0350606	NA	0.113018	NA	NA	NA	NA	NA	0.191276
NA	NA	NA	0.129498	NA	0.154323	NA	0.0182694	NA	NA	NA	NA	NA	0.0165866
NA	0.0233726	NA	0.0379854	NA	0.0238422	NA	0.0418141	NA	NA	NA	NA	NA	0.0386806
NA	0.035537	NA	0.0456214	NA	0.0228475	NA	0.119218	NA	NA	NA	0.0607717	NA	0.0320153
NA	0.0321617	NA	0.034096	NA	0.0259116	NA	0.0518689	NA	NA	NA	0.0939873	NA	0.0437215
NA	0.0403765	NA	0.0298365	NA	0.0963511	NA	0.132467	NA	NA	NA	0.113901	NA	0.0382144
NA	0.0662899	NA	0.0330881	NA	0.0488072	NA	0.0470399	NA	NA	NA	0.0274955	NA	0.00958695
NA	0.0263427	NA	0.0420105	NA	0.0389563	NA	0.0482469	NA	NA	NA	0.119118	NA	0.012669
NA	0.0345925	NA	0.0202119	NA	0.0269294	NA	0.12709	NA	NA	NA	0.0602049	NA	0.043075
NA	0.0368788	NA	0.109899	NA	0.0221121	NA	0.05111	NA	0.103495	NA	0.0849179	NA	0.0212729
NA	0.0185821	NA	0.0386519	NA	0.0280512	NA	0.0499839	NA	NA	NA	0.13347	NA	0.00793453
NA	0.0374199	NA	0.0366757	NA	0.0204638	NA	0.0471877	NA	NA	NA	0.118012	NA	0.0231841
NA	0.0286919	NA	0.122041	NA	0.0426506	NA	0.0755805	NA	NA	NA	NA	NA	0.0105714
NA	0.065305	NA	0.0527586	NA	0.020939	NA	0.132724	NA	NA	NA	0.121452	NA	0.0125822
NA	0.0249422	NA	0.0330162	NA	0.11684	NA	0.0828052	NA	NA	NA	0.096177	NA	0.226758
NA	0.0149401	NA	0.0438468	NA	0.0248391	NA	0.0374754	NA	NA	NA	0.110208	NA	0.0138216
NA	0.0308492	NA	0.0897435	NA	0.0335299	NA	0.0630048	NA	NA	NA	0.0490094	NA	0.0122358
NA	0.0266837	NA	0.186668	NA	0.0420479	NA	0.0454134	NA	NA	NA	0.107568	NA	0.032843
NA	0.0180288	NA	0.0319968	NA	0.0353337	NA	0.0429014	NA	NA	NA	0.237637	NA	0.16524
NA	0.0221834	NA	0.0278967	NA	0.0417783	NA	0.0405841	NA	NA	NA	NA	NA	0.0092512
NA	0.0278409	NA	0.0386076	NA	0.0312037	NA	0.0593036	NA	0.0848681	NA	NA	NA	0.0265294
NA	0.0218381	NA	0.0983174	NA	0.144612	NA	0.0313816	NA	NA	NA	NA	NA	0.0388338
NA	NA	NA	0.0267763	NA	0.0604421	NA	0.0572642	NA	NA	NA	0.142042	NA	0.117007
NA	0.05336	NA	0.311819	NA	0.0288253	NA	0.203483	NA	NA	NA	0.169776	NA	0.0255093
NA	0.0321587	NA	0.0668768	NA	0.0533848	NA	0.0454057	NA	NA	NA	0.0533342	NA	NA
NA	0.0234131	NA	0.11193	NA	0.0240386	NA	0.0348462	NA	NA	NA	0.0908148	NA	0.0211102
NA	0.0555716	NA	0.0523075	NA	0.0229114	NA	0.110112	NA	NA	NA	0.139349	NA	0.0138404
NA	0.0549397	NA	0.221873	NA	0.0165558	NA	0.176601	NA	NA	NA	0.12966	NA	0.0168048
NA	0.0291568	NA	0.0358725	NA	0.10848	NA	0.0362229	NA	NA	NA	NA	NA	0.0298575
NA	0.0268783	NA	0.0856897	NA	0.0492509	NA	NA	NA	NA	NA	0.154367	NA	0.0430879
NA	0.0384531	NA	0.020995	NA	0.105542	NA	0.0595143	NA	NA	NA	0.0627082	NA	NA
NA	0.0323953	NA	0.100839	NA	0.049908	NA	0.0425269	NA	NA	NA	0.0613272	NA	0.0165605
NA	0.0462505	NA	0.0603079	NA	0.0406896	NA	NA	NA	NA	NA	NA	NA	NA
NA	0.0615278	NA	0.0604771	NA	0.0328859	NA	0.0922447	NA	NA	NA	0.0725508	NA	0.00937646
NA	0.0246627	NA	0.0464834	NA	0.0596168	NA	0.0632234	NA	0.0825271	NA	0.041251	NA	0.0280168
NA	0.0221736	NA	0.129905	NA	0.0518256	NA	0.0834567	NA	0.115159	NA	0.129433	NA	NA
NA	0.0138657	NA	0.137182	NA	0.0642279	NA	0.0710554	NA	NA	NA	NA	NA	0.0202568
NA	0.0254203	NA	0.0562772	NA	0.0229866	NA	0.0731644	NA	NA	NA	0.115505	NA	0.0211216
NA	0.0307933	NA	0.17999	NA	0.0521975	NA	0.0352472	NA	0.23707	NA	0.149995	NA	0.210313
NA	0.0770277	NA	0.0330914	NA	0.0505511	NA	0.0431244	NA	NA	NA	0.0756369	NA	0.030604
NA	0.0350163	NA	0.0506203	NA	0.0176041	NA	0.0651053	NA	NA	NA	0.0348484	NA	NA
NA	0.0454048	NA	0.0347161	NA	0.0193388	NA	0.0406653	NA	NA	NA	0.0593285	NA	0.0199678
NA	0.0356589	NA	0.0374105	NA	0.0220888	NA	0.0898108	NA	NA	NA	0.151248	NA	0.0112584
NA	0.0356265	NA	0.0345152	NA	0.0296095	NA	0.0625373	NA	NA	NA	0.124337	NA	0.175261
NA	0.0498686	NA	0.0495004	NA	0.0281505	NA	0.0289993	NA	NA	NA	NA	NA	0.0385265
NA	0.0181647	NA	0.0336327	NA	0.0224602	NA	0.104385	NA	0.259979	NA	0.0843804	NA	0.179303
NA	NA	NA	0.0294299	NA	0.0313497	NA	0.0715183	NA	NA	NA	0.105725	NA	0.00914559
NA	0.0279242	NA	0.0273324	NA	0.0465322	NA	0.12968	NA	0.157472	NA	NA	NA	NA
NA	0.0244152	NA	0.0832315	NA	0.125186	NA	0.0656077	NA	NA	NA	0.0726712	NA	0.0381557
NA	0.0410497	NA	0.0392422	NA	0.0234407	NA	0.031643	NA	NA	NA	0.0575036	NA	0.00860002
NA	0.0366007	NA	0.0808883	NA	0.0229469	NA	0.0460626	NA	NA	NA	0.0889668	NA	0.0119952
NA	0.0403923	NA	0.257598	NA	0.117891	NA	0.0644776	NA	NA	NA	0.348302	NA	0.0368442
NA	0.0280735	NA	0.0412159	NA	0.056201	NA	0.116707	NA	0.169671	NA	0.0967186	NA	0.0383184
NA	0.0142932	NA	0.147487	NA	0.0192743	NA	0.076009	NA	NA	NA	0.140292	NA	0.01576
NA	0.0326818	NA	0.0501744	NA	0.0262465	NA	0.0711613	NA	0.0927395	NA	0.117678	NA	0.0226236
NA	0.0334155	NA	0.0663568	NA	0.0362367	NA	0.0539369	NA	NA	NA	NA	NA	0.0050209
NA	0.0302771	NA	0.0478443	NA	0.0202429	NA	0.0668883	NA	0.102528	NA	NA	NA	0.0457888
NA	0.0122549	NA	0.209745	NA	0.0349386	NA	0.0616698	NA	NA	NA	0.0582946	NA	0.0110142
NA	0.0276223	NA	0.0612314	NA	0.0195107	NA	0.0788947	NA	NA	NA	0.0351151	NA	0.0214554
NA	0.0222985	NA	0.0388386	NA	0.0630227	NA	0.0417332	NA	NA	NA	0.236889	NA	0.245088
NA	0.0236748	NA	0.100188	NA	0.0809803	NA	0.0563863	NA	NA	NA	0.195863	NA	0.0159299
NA	0.0259409	NA	0.0562799	NA	0.0225329	NA	0.038151	NA	0.066057	NA	NA	NA	0.0227191
NA	0.0285985	NA	0.0287832	NA	0.0662871	NA	0.068593	NA	NA	NA	0.0657208	NA	0.026074
NA	0.0263513	NA	0.129762	NA	0.039915	NA	0.0578134	NA	NA	NA	0.152193	NA	0.14129
NA	0.0191243	NA	0.0403504	NA	0.0192839	NA	0.147819	NA	NA	NA	0.191463	NA	NA
NA	0.0326961	NA	0.0363506	NA	0.185343	NA	0.0969429	NA	NA	NA	NA	NA	0.0103809
NA	0.0190886	NA	0.234984	NA	0.0377678	NA	0.0224747	NA	NA	NA	0.0857207	NA	0.0195043
NA	0.00943156	NA	0.10095	NA	0.0416303	NA	0.0911931	NA	NA	NA	0.0513044	NA	0.0373709
NA	0.0266577	NA	0.0434371	NA	0.132038	NA	0.0502762	NA	0.164064	NA	0.0969281	NA	0.041786
NA	0.0295754	NA	0.0290461	NA	0.0319182	NA	0.123348	NA	NA	NA	0.145686	NA	0.0155767
NA	0.0306589	NA	0.0452728	NA	0.0308961	NA	0.176109	NA	NA	NA	0.164118	NA	0.0202094
NA	0.0298359	NA	0.0616386	NA	0.0229815	NA	0.0520245	NA	NA	NA	0.0930399	NA	0.0595274
NA	0.0342684	NA	0.0465795	NA	0.0493588	NA	0.0648544	NA	NA	NA	NA	NA	0.0435144
NA	0.0225171	NA	0.132747	NA	0.0300572	NA	0.140632	NA	NA	NA	0.147811	NA	0.203692
NA	0.0156794	NA	0.0962198	NA	0.0246983	NA	0.069291	NA	NA	NA	NA	NA	0.0114256
NA	0.0383374	NA	0.0213463	NA	0.0513414	NA	0.200731	NA	NA	NA	NA	NA	0.0661474
NA	0.0287628	NA	0.0429255	NA	0.0398835	NA	0.0768583	NA	0.10142	NA	0.308602	NA	0.0181719
NA	0.0135283	NA	0.224715	NA	0.0249774	NA	0.141486	NA	NA	NA	0.286228	NA	0.0245186
NA	0.0113102	NA	0.0445725	NA	0.0383889	NA	0.0769211	NA	0.141931	NA	0.171499	NA	NA
NA	0.0870051	NA	0.0325316	NA	0.0166758	NA	0.124084	NA	NA	NA	0.0191086	NA	NA
NA	0.0441815	NA	0.101918	NA	0.110646	NA	0.0333665	NA	NA	NA	0.125819	NA	0.0091931
NA	0.0303893	NA	0.0484966	NA	0.0647933	NA	0.0314349	NA	NA	NA	0.147808	NA	0.0276406
NA	0.0208111	NA	0.0323332	NA	0.024736	NA	0.0240033	NA	NA	NA	0.177218	NA	0.0521453
NA	0.0760621	NA	0.16779	NA	0.0564884	NA	0.0198417	NA	0.123524	NA	0.108175	NA	0.00675105
NA	0.0144496	NA	0.104971	NA	0.0260396	NA	0.111039	NA	NA	NA	0.0107248	NA	0.0257738
NA	NA	NA	0.131087	NA	0.0667495	NA	0.0299252	NA	NA	NA	NA	NA	0.0637351
NA	0.0149098	NA	0.0409165	NA	0.0602926	NA	0.062646	NA	NA	NA	NA	NA	NA
NA	0.091581	NA	0.0513833	NA	0.0363527	NA	0.0563406	NA	NA	NA	0.0371195	NA	NA
NA	0.025957	NA	0.116878	NA	0.0239116	NA	0.0497509	NA	NA	NA	NA	NA	0.0107175
NA	0.0213398	NA	0.0345673	NA	0.134693	NA	0.0707838	NA	NA	NA	0.189497	NA	0.0177211
NA	0.0172817	NA	0.23756	NA	0.0232865	NA	0.171396	NA	NA	NA	0.120777	NA	0.0418487
NA	0.0273932	NA	0.116057	NA	0.0297992	NA	0.0282967	NA	NA	NA	0.0493261	NA	0.157415
NA	0.0316659	NA	0.0448263	NA	0.0270345	NA	0.0317713	NA	NA	NA	0.127894	NA	0.0428485
NA	0.0608808	NA	0.0270342	NA	0.0396544	NA	0.214818	NA	NA	NA	0.149433	NA	0.195469
NA	0.0219788	NA	0.0646197	NA	0.0289341	NA	0.0507945	NA	0.0816727	NA	0.030988	NA	0.0402262
NA	0.0311706	NA	0.0353318	NA	0.0230805	NA	0.05392	NA	0.0778279	NA	0.16596	NA	0.0685975
NA	0.017408	NA	0.0628768	NA	0.0292469	NA	0.105357	NA	NA	NA	NA	NA	NA
NA	0.0119241	NA	0.0695121	NA	0.0191422	NA	0.0653334	NA	0.0924927	NA	0.072419	NA	0.0657326
NA	0.0137406	NA	0.0351693	NA	0.0562398	NA	0.0628517	NA	NA	NA	0.0805697	NA	0.0261372
NA	0.0271072	NA	0.0412411	NA	0.0344673	NA	0.0262176	NA	NA	NA	NA	NA	0.0126699
NA	0.0371	NA	0.117684	NA	0.0268729	NA	0.174649	NA	NA	NA	0.0405051	NA	0.0408748
NA	0.0190456	NA	0.0893417	NA	0.0279997	NA	0.0254621	NA	NA	NA	0.106085	NA	0.0567872
NA	0.039471	NA	0.0756205	NA	0.0527463	NA	NA	NA	NA	NA	0.0433979	NA	0.00612787
NA	0.0209783	NA	0.0733011	NA	0.0124284	NA	0.0756728	NA	NA	NA	0.130599	NA	NA
NA	0.0224086	NA	0.0633703	NA	0.0692844	NA	0.155007	NA	NA	NA	0.146068	NA	0.00905228
NA	NA	NA	0.103147	NA	0.134487	NA	0.0707228	NA	0.0880098	NA	0.128413	NA	0.0488604
NA	NA	NA	0.0251953	NA	0.0466161	NA	0.0230954	NA	0.0852495	NA	0.10768	NA	0.0212308
NA	0.0393449	NA	0.0470649	NA	0.0485933	NA	0.0227865	NA	NA	NA	0.281245	NA	0.0386422
NA	0.0459895	NA	0.0229266	NA	0.0302081	NA	0.0855796	NA	NA	NA	0.0591626	NA	0.0200714
NA	0.0220443	NA	0.0870104	NA	0.0402215	NA	0.0500877	NA	NA	NA	NA	NA	0.0575688
NA	0.0244038	NA	0.252877	NA	0.0289182	NA	0.0840392	NA	NA	NA	NA	NA	0.018027
NA	0.0276623	NA	0.0248915	NA	0.103795	NA	0.0532223	NA	NA	NA	0.190716	NA	0.0277424
NA	0.00685503	NA	0.031036	NA	0.0231313	NA	0.0356311	NA	NA	NA	0.308602	NA	0.0220495
NA	0.0354334	NA	0.111503	NA	0.0266363	NA	0.0734403	NA	NA	NA	0.0679731	NA	0.0569274
NA	0.0858186	NA	0.0599777	NA	0.032998	NA	0.022577	NA	NA	NA	NA	NA	0.0311921
NA	0.0314435	NA	0.0578486	NA	0.0358267	NA	0.0503756	NA	NA	NA	0.0305189	NA	0.0287431
NA	0.0384813	NA	0.0357435	NA	0.0256061	NA	0.0555782	NA	NA	NA	0.104746	NA	0.0321852
NA	0.022933	NA	0.0294509	NA	0.0143811	NA	0.0331533	NA	NA	NA	NA	NA	0.0129312
NA	0.0649745	NA	0.226139	NA	0.0239034	NA	0.0608605	NA	NA	NA	0.0436725	NA	0.0357386
NA	NA	NA	0.0314001	NA	0.0376394	NA	0.0545209	NA	NA	NA	0.0375451	NA	NA
NA	0.0302738	NA	0.0306813	NA	0.0415835	NA	0.0690072	NA	NA	NA	0.160583	NA	0.0420119
NA	0.0371818	NA	0.0863764	NA	0.0584436	NA	0.0634086	NA	NA	NA	0.0253431	NA	0.0280405
NA	0.0521334	NA	0.030822	NA	0.0557006	NA	0.0197059	NA	NA	NA	0.157232	NA	0.170504
NA	0.0208979	NA	0.0243846	NA	0.0336758	NA	0.0468318	NA	NA	NA	0.162288	NA	NA
NA	0.013634	NA	0.089541	NA	0.0170554	NA	0.10673	NA	NA	NA	0.0813936	NA	0.011477
NA	0.0406942	NA	0.0594568	NA	0.13204	NA	0.0322511	NA	NA	NA	0.0369486	NA	NA
NA	0.0187808	NA	0.116598	NA	0.0339786	NA	0.0489994	NA	NA	NA	0.134837	NA	0.0692068
NA	0.0302901	NA	0.0477283	NA	0.13242	NA	0.0589327	NA	NA	NA	0.26561	NA	0.0609004
NA	0.07171	NA	0.223945	NA	0.0451167	NA	0.0478205	NA	0.14549	NA	0.114218	NA	0.0146128
NA	0.0302447	NA	0.185683	NA	0.0284357	NA	0.0325236	NA	NA	NA	0.197095	NA	0.0227439
NA	0.0584947	NA	0.113508	NA	0.0218332	NA	0.0353794	NA	0.0749739	NA	0.17847	NA	0.0264686
NA	0.029702	NA	0.109435	NA	0.212617	NA	0.0704793	NA	0.177949	NA	0.153714	NA	0.0360314
NA	0.0658552	NA	0.065017	NA	0.0222126	NA	0.0395994	NA	NA	NA	NA	NA	0.0213549
NA	0.0332663	NA	0.0788636	NA	0.0730287	NA	0.0592469	NA	NA	NA	0.0542623	NA	0.063702
NA	0.0463561	NA	0.0714757	NA	0.020697	NA	0.0238664	NA	NA	NA	NA	NA	0.0467029
NA	0.0463183	NA	0.0752915	NA	0.0484984	NA	0.0203825	NA	NA	NA	0.149759	NA	0.00655569
NA	0.0693237	NA	0.0298203	NA	0.0244516	NA	0.0789262	NA	NA	NA	0.0617177	NA	0.0428474
NA	0.0474173	NA	0.0289291	NA	0.057888	NA	0.11069	NA	NA	NA	0.0949689	NA	0.0284224
NA	0.0364698	NA	0.0557007	NA	0.0380715	NA	0.0651648	NA	NA	NA	NA	NA	0.0108512
NA	0.0335259	NA	0.0810285	NA	0.0234549	NA	0.0887498	NA	0.128495	NA	0.0797329	NA	0.0582195
NA	0.0234895	NA	0.0312568	NA	0.0349354	NA	0.0713475	NA	0.0649781	NA	0.0542805	NA	0.0138731
NA	0.0335413	NA	0.0882895	NA	0.0215722	NA	0.0372582	NA	NA	NA	NA	NA	0.0114202
NA	0.0473666	NA	0.0248651	NA	0.0627494	NA	0.144891	NA	NA	NA	0.0658606	NA	0.0931861
NA	0.098821	NA	0.0536281	NA	0.0290639	NA	0.103111	NA	NA	NA	0.13287	NA	0.186438
NA	0.0289623	NA	0.22241	NA	0.0253701	NA	0.052558	NA	NA	NA	0.111708	NA	NA
NA	0.0211872	NA	0.0424961	NA	0.0387168	NA	0.0599525	NA	NA	NA	0.219654	NA	0.0223467
NA	0.0503637	NA	0.0600065	NA	0.0490013	NA	0.259696	NA	NA	NA	0.126947	NA	NA
NA	0.0215987	NA	0.0462056	NA	0.0248028	NA	0.164536	NA	NA	NA	NA	NA	0.0109627
NA	0.0596599	NA	0.0572092	NA	0.0665003	NA	0.0984875	NA	NA	NA	0.0903216	NA	0.0467099
NA	0.0304604	NA	0.122331	NA	0.0209217	NA	0.0620402	NA	NA	NA	0.0744153	NA	0.0430734
NA	0.0263027	NA	0.0362529	NA	0.0187436	NA	0.0298239	NA	NA	NA	0.0770119	NA	0.0213448
NA	0.0279972	NA	0.024433	NA	0.0803675	NA	0.0643992	NA	NA	NA	0.1687	NA	0.0200984
NA	0.0117058	NA	0.0732844	NA	0.0259233	NA	0.0253024	NA	NA	NA	0.0649448	NA	0.0374689
NA	0.0200903	NA	0.0798407	NA	0.0357674	NA	0.136332	NA	NA	NA	0.119981	NA	NA
NA	0.0283074	NA	0.0563061	NA	0.0562669	NA	0.187097	NA	NA	NA	0.2061	NA	0.0479616
NA	0.0388158	NA	0.142136	NA	0.0300885	NA	0.0416183	NA	NA	NA	0.0723435	NA	0.027926
NA	0.0465525	NA	0.0479435	NA	0.116175	NA	0.100102	NA	NA	NA	NA	NA	0.0228558
NA	0.0215635	NA	0.0415774	NA	0.0254421	NA	0.182088	NA	NA	NA	0.0483816	NA	NA
NA	0.0283523	NA	0.0455947	NA	0.137714	NA	0.0525475	NA	NA	NA	0.072653	NA	0.0384473
NA	0.0361987	NA	0.0351906	NA	0.0199469	NA	0.107004	NA	NA	NA	0.152926	NA	NA
NA	0.0202874	NA	0.0471766	NA	0.0391309	NA	NA	NA	0.110763	NA	0.0356349	NA	0.0510608
NA	0.0584428	NA	0.0996319	NA	0.0571105	NA	0.1115	NA	NA	NA	0.0314734	NA	0.0568101
NA	0.0396528	NA	0.319152	NA	0.020222	NA	0.0599706	NA	NA	NA	0.131152	NA	0.0245808
NA	0.0296476	NA	0.137055	NA	0.0506647	NA	0.0783871	NA	NA	NA	NA	NA	0.0535343
NA	0.017365	NA	0.0497778	NA	0.0177653	NA	0.0802483	NA	NA	NA	NA	NA	0.0352411
NA	0.0259876	NA	0.0396195	NA	0.132665	NA	0.302273	NA	0.158834	NA	0.0598843	NA	0.0184762
NA	0.0434997	NA	0.0328259	NA	0.0501287	NA	0.0808999	NA	NA	NA	0.206649	NA	0.032034
NA	0.0284858	NA	0.0280949	NA	0.015923	NA	0.0777925	NA	NA	NA	0.0459861	NA	0.0249334
NA	0.00788973	NA	0.094187	NA	0.0470516	NA	0.0727667	NA	NA	NA	NA	NA	0.0330031
NA	NA	NA	0.0446477	NA	0.117982	NA	0.0332494	NA	NA	NA	0.0929862	NA	0.0206726
NA	0.0450426	NA	0.0846122	NA	0.0557939	NA	0.0987995	NA	NA	NA	NA	NA	0.0148675
NA	NA	NA	0.0330066	NA	0.03079	NA	0.0309745	NA	0.123881	NA	0.16391	NA	0.00821273
NA	0.0280022	NA	0.0170895	NA	0.0504359	NA	0.0823156	NA	NA	NA	0.0834211	NA	0.00380642
NA	0.0260322	NA	0.0834094	NA	0.0246825	NA	0.0743948	NA	NA	NA	0.0343	NA	0.0299172
NA	0.0264862	NA	0.0759482	NA	0.0282535	NA	0.0238458	NA	NA	NA	NA	NA	0.0368442
NA	0.00732627	NA	0.0338326	NA	0.0324342	NA	0.033912	NA	NA	NA	NA	NA	0.0337027
NA	0.0139979	NA	0.177028	NA	0.0323735	NA	0.0458395	NA	NA	NA	0.0861473	NA	0.0434105
NA	0.0591019	NA	0.262945	NA	0.0342488	NA	0.16538	NA	NA	NA	0.0772132	NA	0.00510568
NA	NA	NA	0.0247743	NA	0.0289298	NA	0.0885151	NA	NA	NA	NA	NA	0.0336081
NA	0.04879	NA	0.0681729	NA	0.0243448	NA	0.166205	NA	NA	NA	0.0540127	NA	0.0118023
NA	0.0377751	NA	0.0446512	NA	0.0531875	NA	0.133802	NA	NA	NA	0.02117	NA	0.016343
NA	0.0456645	NA	0.0846782	NA	0.0285822	NA	0.0478706	NA	0.119716	NA	0.0899976	NA	0.025603
NA	0.0164623	NA	0.0350402	NA	0.0407387	NA	0.0394984	NA	NA	NA	NA	NA	NA
NA	0.0229531	NA	0.0592907	NA	0.122836	NA	0.0376253	NA	0.0924345	NA	0.0265888	NA	NA
NA	0.0285907	NA	0.0464111	NA	0.0255011	NA	0.0555489	NA	NA	NA	NA	NA	0.00739021
NA	0.0255383	NA	0.0563364	NA	0.0301947	NA	0.035651	NA	0.107496	NA	0.0521403	NA	0.0705671
NA	0.0562806	NA	0.0316852	NA	0.0182384	NA	0.0235229	NA	NA	NA	0.168466	NA	NA
NA	0.0284881	NA	0.0313731	NA	0.0296856	NA	0.0412476	NA	NA	NA	0.105449	NA	0.00949259
NA	0.0286984	NA	0.0376598	NA	0.0351753	NA	0.0591467	NA	NA	NA	0.0838142	NA	0.0136712
NA	0.0455563	NA	0.0626963	NA	0.0298112	NA	0.224408	NA	NA	NA	0.0899226	NA	0.0360081
NA	0.0217269	NA	0.0954899	NA	0.0515998	NA	0.0482921	NA	0.150554	NA	0.0364159	NA	0.0473023
NA	0.0359891	NA	0.0337611	NA	0.0341331	NA	0.0652659	NA	0.109048	NA	0.0708997	NA	NA
NA	0.0683832	NA	0.250294	NA	0.11814	NA	0.0863462	NA	NA	NA	NA	NA	0.0490042
NA	0.0376502	NA	0.0241375	NA	0.0747338	NA	0.125102	NA	NA	NA	NA	NA	0.0269109
NA	0.0237731	NA	0.0530156	NA	0.0368371	NA	0.111858	NA	NA	NA	0.086497	NA	0.0526995
NA	0.0370079	NA	0.0689238	NA	0.0243705	NA	0.027424	NA	0.0536022	NA	0.0896986	NA	0.0137769
NA	0.0465873	NA	0.121465	NA	0.0191999	NA	0.0545183	NA	NA	NA	NA	NA	0.0472334
NA	0.0258322	NA	0.162838	NA	0.114111	NA	0.0622318	NA	NA	NA	NA	NA	0.0346693
NA	0.00829362	NA	0.0919249	NA	0.022889	NA	0.0613865	NA	NA	NA	0.0942034	NA	0.062816
NA	0.0313835	NA	0.0485928	NA	0.127622	NA	0.0410397	NA	NA	NA	0.0874007	NA	0.0389713
NA	0.0206797	NA	0.0224048	NA	0.0229727	NA	0.0852433	NA	NA	NA	0.0771585	NA	0.0304214
NA	NA	NA	0.0538413	NA	0.0223993	NA	0.064737	NA	0.0700507	NA	0.0279536	NA	NA
NA	0.0320181	NA	0.182182	NA	0.0133613	NA	0.0489111	NA	0.119037	NA	0.142571	NA	0.0207087
NA	0.0232822	NA	0.115254	NA	0.0238502	NA	0.0336765	NA	NA	NA	0.134896	NA	0.0549875
NA	0.0103202	NA	0.0314405	NA	0.0204081	NA	NA	NA	0.219215	NA	NA	NA	0.0313188
NA	0.0560304	NA	0.0251965	NA	0.0492508	NA	0.0660851	NA	0.0914396	NA	NA	NA	0.0803568
NA	0.0209655	NA	0.0682443	NA	0.0181135	NA	0.0418567	NA	0.0990525	NA	0.10049	NA	0.0220194
NA	0.0304548	NA	0.0655211	NA	0.129374	NA	0.0707251	NA	NA	NA	0.178493	NA	0.0142452
NA	0.0439162	NA	0.0375132	NA	0.0442292	NA	0.0273102	NA	NA	NA	0.112122	NA	0.0111211
NA	0.019567	NA	0.0335575	NA	0.0402103	NA	0.0748392	NA	NA	NA	0.0227873	NA	0.0302617
NA	0.0412375	NA	0.0923032	NA	0.0567121	NA	0.0474196	NA	NA	NA	0.0810191	NA	0.0397773
NA	0.028145	NA	0.224527	NA	0.0135857	NA	0.0292502	NA	NA	NA	NA	NA	0.1715
NA	0.0558898	NA	0.0488099	NA	0.0339723	NA	0.0578896	NA	NA	NA	0.216965	NA	0.108291
NA	0.0369672	NA	0.0435916	NA	0.0318938	NA	NA	NA	NA	NA	NA	NA	0.0139507
NA	0.0219783	NA	0.049287	NA	0.111015	NA	0.0750196	NA	NA	NA	0.119038	NA	0.0238875
NA	0.0145989	NA	0.0880733	NA	0.124074	NA	0.0390688	NA	0.107093	NA	0.0768943	NA	0.0105624
NA	0.0419943	NA	0.119192	NA	0.0181489	NA	0.0833371	NA	NA	NA	0.138356	NA	0.0109736
NA	0.0392556	NA	0.0366477	NA	0.0361363	NA	0.0481002	NA	NA	NA	NA	NA	0.0194202
NA	0.0197657	NA	0.101649	NA	0.0312143	NA	0.0603192	NA	NA	NA	NA	NA	0.0330476
NA	0.0187844	NA	0.0376584	NA	0.0555479	NA	0.0953661	NA	NA	NA	0.144549	NA	0.0128414
NA	0.0311286	NA	0.117321	NA	0.0257446	NA	0.0573498	NA	NA	NA	0.102379	NA	0.0302615
NA	0.0486664	NA	0.0424932	NA	0.0414585	NA	NA	NA	NA	NA	NA	NA	0.0171102
NA	0.0255504	NA	0.0855619	NA	0.0323081	NA	0.222179	NA	0.145878	NA	0.197577	NA	0.0657051
NA	0.0452484	NA	0.020117	NA	0.0304095	NA	0.0456448	NA	NA	NA	0.0980476	NA	0.0218617
NA	0.0266655	NA	0.0621348	NA	0.0338756	NA	0.0475319	NA	NA	NA	NA	NA	0.0133167
NA	0.0236591	NA	0.243708	NA	0.0266832	NA	0.139864	NA	NA	NA	0.123097	NA	0.0168217
NA	0.0270956	NA	0.0284265	NA	0.0630099	NA	0.0636303	NA	NA	NA	0.199649	NA	NA
NA	0.0175084	NA	0.0274258	NA	0.0170878	NA	0.0842573	NA	NA	NA	0.106586	NA	0.0172601
NA	0.0310801	NA	0.0596434	NA	0.0298397	NA	0.130182	NA	NA	NA	0.0928643	NA	0.0418614
NA	0.02992	NA	0.052278	NA	0.0542664	NA	0.103052	NA	NA	NA	0.046358	NA	0.166282
NA	0.0155907	NA	0.0286838	NA	0.0268356	NA	0.0574127	NA	NA	NA	NA	NA	NA
NA	0.0302555	NA	0.0262422	NA	0.0293088	NA	0.03845	NA	NA	NA	NA	NA	NA
NA	NA	NA	0.0816976	NA	0.0343585	NA	0.0399077	NA	NA	NA	0.109078	NA	0.0642646
NA	0.0257789	NA	0.0413196	NA	0.0271833	NA	0.0948037	NA	NA	NA	0.169015	NA	0.0261615
NA	0.0542022	NA	0.0443202	NA	0.0439687	NA	0.217102	NA	NA	NA	NA	NA	0.0346182
NA	0.0254924	NA	0.0262466	NA	0.0263013	NA	0.025837	NA	0.117293	NA	0.13169	NA	0.0351349
NA	0.0153786	NA	0.0602632	NA	0.123978	NA	0.0612177	NA	NA	NA	0.0885612	NA	0.0744313
NA	0.0111369	NA	0.0702225	NA	0.146364	NA	0.0697075	NA	NA	NA	0.157181	NA	0.0118069
NA	0.022806	NA	0.323825	NA	0.0745166	NA	0.0509102	NA	NA	NA	0.0858757	NA	0.00488298
NA	0.0189233	NA	0.0337003	NA	0.0277855	NA	0.106686	NA	NA	NA	0.0980881	NA	0.0248502
NA	0.0132837	NA	0.0404722	NA	0.0238604	NA	0.0167756	NA	NA	NA	0.264779	NA	0.0360334
NA	0.0384401	NA	0.056442	NA	0.0237824	NA	0.0606147	NA	NA	NA	0.155138	NA	0.00662771
NA	0.0617676	NA	0.173806	NA	0.0505523	NA	0.0610967	NA	NA	NA	0.110998	NA	0.0442376
NA	0.0284339	NA	0.107935	NA	0.0442288	NA	0.0430896	NA	0.120959	NA	NA	NA	NA
NA	0.0169713	NA	0.0734299	NA	0.0176059	NA	0.187266	NA	NA	NA	NA	NA	0.0073102
NA	0.0373067	NA	0.0375314	NA	0.0303007	NA	0.0478269	NA	NA	NA	0.107651	NA	NA
NA	0.0254472	NA	0.107699	NA	0.0247789	NA	0.104924	NA	NA	NA	0.027461	NA	0.0365017
NA	0.0270174	NA	0.0712546	NA	0.026848	NA	0.130382	NA	NA	NA	NA	NA	0.0356694
NA	0.0928985	NA	0.0743301	NA	0.0411371	NA	0.0236208	NA	NA	NA	0.0977585	NA	0.0106252
NA	0.026141	NA	0.0387301	NA	0.0674487	NA	0.0666911	NA	NA	NA	0.0948356	NA	0.00681851
NA	0.0314671	NA	0.0314607	NA	0.0299563	NA	0.216113	NA	NA	NA	0.14453	NA	0.0343723
NA	0.0300183	NA	0.0730612	NA	0.0226506	NA	0.017712	NA	NA	NA	NA	NA	NA
NA	0.0250873	NA	0.0564086	NA	0.0561818	NA	0.043058	NA	NA	NA	NA	NA	0.00846421
NA	0.0289293	NA	0.104639	NA	0.0666079	NA	0.108603	NA	NA	NA	0.0358419	NA	0.00605885
NA	0.0257139	NA	0.105428	NA	0.113836	NA	0.070652	NA	0.128124	NA	0.152555	NA	0.0193498
NA	NA	NA	0.0851325	NA	0.036841	NA	0.0761662	NA	NA	NA	NA	NA	NA
NA	0.0608239	NA	0.0401498	NA	0.0564143	NA	0.0427792	NA	NA	NA	NA	NA	0.0127422
NA	0.025786	NA	0.0324669	NA	0.0247484	NA	0.0860656	NA	NA	NA	0.155528	NA	0.0219924
NA	0.0441063	NA	0.0347182	NA	0.0228801	NA	0.0376716	NA	NA	NA	0.0781544	NA	0.0224616
NA	0.0318431	NA	0.0339162	NA	0.0322805	NA	0.0561348	NA	0.0646605	NA	0.110893	NA	0.020727
NA	0.0308547	NA	0.0466121	NA	0.031982	NA	0.0884779	NA	NA	NA	NA	NA	NA
NA	0.0297222	NA	0.0579969	NA	0.023556	NA	0.053442	NA	NA	NA	0.173047	NA	0.00931023
NA	0.01965	NA	0.0297844	NA	0.0300396	NA	0.0493546	NA	NA	NA	0.0309828	NA	0.0136556
NA	0.0234444	NA	0.0209221	NA	0.025623	NA	0.0699416	NA	NA	NA	0.167194	NA	NA
NA	0.0414682	NA	0.0789514	NA	0.11125	NA	0.0945287	NA	NA	NA	0.275018	NA	0.197518
NA	0.0126819	NA	0.0616684	NA	0.0402559	NA	0.0577776	NA	NA	NA	0.12625	NA	NA
NA	0.0279921	NA	0.068486	NA	0.0469116	NA	0.0774078	NA	NA	NA	NA	NA	0.0279289
NA	0.0228567	NA	0.0352034	NA	0.0580112	NA	0.0893238	NA	0.178031	NA	0.0590613	NA	0.0352434
NA	0.0453618	NA	0.0534122	NA	0.0448716	NA	0.0368163	NA	NA	NA	0.140471	NA	0.00680994
NA	0.0249721	NA	0.0369453	NA	0.113868	NA	0.103826	NA	NA	NA	0.0482002	NA	0.0243731
NA	NA	NA	0.0498192	NA	0.019783	NA	0.0492836	NA	NA	NA	0.0879125	NA	0.0407524
NA	0.0460665	NA	0.0787215	NA	0.0172095	NA	0.0974251	NA	NA	NA	0.138018	NA	0.0161638
NA	0.0907084	NA	0.0528667	NA	0.0190654	NA	0.153498	NA	NA	NA	NA	NA	0.0105113
NA	0.0410945	NA	0.117993	NA	0.0558017	NA	0.170217	NA	NA	NA	0.0536898	NA	0.0251817
NA	0.0191611	NA	0.0282186	NA	0.0312826	NA	0.020984	NA	0.130722	NA	0.0621996	NA	0.0557532
NA	0.0293296	NA	0.0596067	NA	0.0190163	NA	0.0657963	NA	NA	NA	0.109052	NA	0.0281188
NA	0.102448	NA	0.0541529	NA	0.0259725	NA	0.0424174	NA	0.0517403	NA	0.152883	NA	0.0147471
NA	0.0161617	NA	0.0382147	NA	0.152074	NA	0.0308322	NA	NA	NA	0.200647	NA	0.0359327
NA	0.0268689	NA	0.19777	NA	0.026773	NA	0.0679089	NA	NA	NA	0.0364159	NA	0.0191294
NA	0.0604335	NA	0.263329	NA	0.0514724	NA	0.0308273	NA	NA	NA	NA	NA	0.0116818
NA	0.0637149	NA	0.0327456	NA	0.0370326	NA	0.11848	NA	NA	NA	NA	NA	0.0193359
NA	0.0576427	NA	0.123678	NA	0.101299	NA	0.0416849	NA	NA	NA	0.115394	NA	0.0269396
NA	0.0408275	NA	0.101672	NA	0.0287284	NA	0.199771	NA	NA	NA	0.243112	NA	NA
NA	0.0364326	NA	0.0220293	NA	0.125328	NA	0.224408	NA	NA	NA	0.0296463	NA	0.0176866
NA	0.0147665	NA	0.0537176	NA	0.1123	NA	0.0839446	NA	NA	NA	0.10463	NA	0.0483928
NA	NA	NA	0.0562031	NA	0.0325728	NA	0.046138	NA	NA	NA	NA	NA	0.0414516
NA	0.0745327	NA	0.0480851	NA	0.0365151	NA	0.0492654	NA	NA	NA	NA	NA	NA
NA	0.0783662	NA	0.201675	NA	0.0232986	NA	0.0337889	NA	0.0565725	NA	NA	NA	0.0386783
NA	0.0335965	NA	0.0491281	NA	0.030428	NA	0.144047	NA	NA	NA	0.100768	NA	0.0197786
NA	0.0451145	NA	0.0474459	NA	0.0324549	NA	0.0958086	NA	NA	NA	0.0740921	NA	0.0189282
NA	0.0417716	NA	0.0358505	NA	0.0233224	NA	0.0302142	NA	NA	NA	0.0666303	NA	0.044793
NA	NA	NA	0.039735	NA	0.0411941	NA	0.0598413	NA	NA	NA	0.175855	NA	0.0283751
NA	0.0374908	NA	0.0328178	NA	0.0211481	NA	0.0498261	NA	0.160473	NA	NA	NA	0.0508528
NA	0.0307526	NA	0.0284014	NA	0.0712549	NA	0.120189	NA	NA	NA	0.14106	NA	NA
NA	0.0585165	NA	0.149025	NA	0.0427083	NA	NA	NA	NA	NA	0.169996	NA	0.0390537
NA	0.0620015	NA	0.0794933	NA	0.0423758	NA	0.126099	NA	NA	NA	0.13572	NA	0.0246042
NA	0.0558671	NA	0.0377718	NA	0.0589685	NA	0.118555	NA	0.114012	NA	NA	NA	0.0251193
NA	0.0420073	NA	0.0552602	NA	0.0245102	NA	0.0255664	NA	NA	NA	0.0537135	NA	0.026769
NA	0.0723236	NA	0.0485872	NA	0.0387718	NA	0.0761501	NA	NA	NA	NA	NA	0.0352269
NA	0.0153924	NA	0.0835356	NA	0.0311251	NA	0.111966	NA	NA	NA	NA	NA	0.0267623
NA	NA	NA	0.0443235	NA	0.0456686	NA	0.0649797	NA	NA	NA	0.0740131	NA	0.0186777
NA	0.0257159	NA	0.0446592	NA	0.125079	NA	0.0932791	NA	0.152438	NA	0.191301	NA	0.0580339
NA	0.0280782	NA	0.0370465	NA	0.0149719	NA	0.0483211	NA	NA	NA	0.13218	NA	NA
NA	0.0144387	NA	0.0492277	NA	0.119241	NA	0.0441938	NA	0.0870106	NA	0.134264	NA	0.0294026
NA	0.0199562	NA	0.0260952	NA	0.059591	NA	0.0523184	NA	NA	NA	0.0406247	NA	0.0217294
NA	0.0282799	NA	0.130458	NA	0.0561564	NA	0.0510991	NA	0.11457	NA	0.292306	NA	0.0483618
NA	0.019874	NA	0.0341496	NA	0.0155076	NA	0.0296444	NA	NA	NA	0.128295	NA	0.0486219
NA	0.0725752	NA	0.0435294	NA	0.0549147	NA	0.0701246	NA	NA	NA	0.129155	NA	0.0125051
NA	0.0158881	NA	0.0324783	NA	0.0307723	NA	0.0960604	NA	NA	NA	0.0484408	NA	NA
NA	0.0414116	NA	0.0586847	NA	0.025825	NA	0.0818219	NA	NA	NA	0.133518	NA	NA
NA	0.0374755	NA	0.100193	NA	0.0302672	NA	0.0343254	NA	NA	NA	0.0474719	NA	0.0370586
NA	0.0162321	NA	0.0315827	NA	0.0205277	NA	0.0276264	NA	0.187111	NA	0.0619934	NA	0.0230989
NA	0.0334737	NA	0.0386456	NA	0.023137	NA	0.0686308	NA	0.1188	NA	0.165227	NA	0.00779852
NA	0.0442166	NA	0.290597	NA	0.0254583	NA	0.125476	NA	NA	NA	NA	NA	0.0189071
NA	0.0214685	NA	0.0473437	NA	0.0229416	NA	0.171021	NA	NA	NA	0.214171	NA	0.0186124
NA	0.0224702	NA	0.114333	NA	0.0440847	NA	0.0313793	NA	NA	NA	0.0906903	NA	0.0198124
NA	0.0358251	NA	0.0314244	NA	0.0325714	NA	0.0753545	NA	0.125918	NA	0.174701	NA	0.013306
NA	0.0237225	NA	0.0320751	NA	0.01212	NA	0.112142	NA	NA	NA	0.116311	NA	0.0197099
NA	0.0410107	NA	0.0534689	NA	0.0229291	NA	0.0437435	NA	NA	NA	NA	NA	NA
NA	0.0279782	NA	0.150114	NA	0.0316616	NA	0.104851	NA	0.163245	NA	0.106047	NA	0.0294756
NA	0.0350649	NA	0.0516387	NA	0.12853	NA	NA	NA	0.0894984	NA	0.0320837	NA	0.0213038
NA	0.0434554	NA	0.114814	NA	0.129348	NA	0.114084	NA	NA	NA	NA	NA	0.00965344
NA	0.039387	NA	0.0663332	NA	0.0290522	NA	0.0478112	NA	NA	NA	0.193852	NA	0.0386754
NA	0.0363645	NA	0.0590637	NA	0.0227883	NA	0.0483302	NA	0.132324	NA	NA	NA	0.0370084
NA	0.0297673	NA	0.0520289	NA	0.0273604	NA	0.0496553	NA	NA	NA	NA	NA	0.0368496
NA	0.0143823	NA	0.0436939	NA	0.0360378	NA	0.058877	NA	0.13783	NA	NA	NA	0.0366515
NA	0.0178074	NA	0.0426811	NA	0.0734709	NA	0.067491	NA	NA	NA	0.0477476	NA	0.05594
NA	0.00924207	NA	0.0499773	NA	0.0457577	NA	0.051478	NA	0.116552	NA	0.107737	NA	0.00975424
NA	0.0203755	NA	0.0122693	NA	0.0349281	NA	0.0461597	NA	0.088302	NA	0.0876336	NA	NA
NA	0.0459444	NA	0.0535617	NA	0.0345552	NA	0.0765801	NA	NA	NA	0.135603	NA	0.064819
NA	0.0283038	NA	0.0375648	NA	0.0564949	NA	0.0661388	NA	NA	NA	0.065833	NA	0.0259881
NA	0.0384162	NA	0.248314	NA	0.0542212	NA	0.104356	NA	NA	NA	0.124206	NA	0.0127656
NA	0.0167524	NA	0.230056	NA	0.0366143	NA	0.0702038	NA	NA	NA	0.106839	NA	0.0264446
NA	NA	NA	0.0236917	NA	0.170598	NA	0.0560843	NA	NA	NA	NA	NA	0.0269054
NA	0.0477351	NA	0.0630715	NA	0.016885	NA	0.167542	NA	NA	NA	0.0542163	NA	0.0168126
NA	0.0640455	NA	0.0595685	NA	0.1017	NA	0.0214439	NA	NA	NA	NA	NA	0.014903
NA	0.025277	NA	0.0571537	NA	0.0311008	NA	0.0568639	NA	NA	NA	NA	NA	0.0192329
NA	NA	NA	0.234801	NA	0.0175758	NA	0.0406969	NA	0.218796	NA	0.153938	NA	0.00969624
NA	0.0855181	NA	0.0816932	NA	0.0337727	NA	0.105629	NA	0.0837063	NA	0.133821	NA	0.0218213
NA	NA	NA	0.0289573	NA	0.0255396	NA	0.0190156	NA	NA	NA	NA	NA	0.0201214
NA	0.0459311	NA	0.0378969	NA	0.146143	NA	0.146705	NA	NA	NA	NA	NA	0.160485
NA	0.0285723	NA	0.0251262	NA	0.022954	NA	0.0542055	NA	NA	NA	0.169821	NA	NA
NA	0.0308431	NA	0.0642025	NA	0.0297428	NA	0.0618555	NA	NA	NA	NA	NA	0.023828
NA	0.0299834	NA	0.131521	NA	0.0283718	NA	0.071564	NA	NA	NA	0.100953	NA	0.0287342
NA	0.00931076	NA	0.0398559	NA	0.0265167	NA	0.046839	NA	NA	NA	0.047227	NA	0.0431274
NA	0.0394318	NA	0.0384646	NA	0.0312182	NA	0.12628	NA	0.0801577	NA	0.0274634	NA	0.0503885
NA	0.0611272	NA	0.106532	NA	0.0481452	NA	0.0937348	NA	NA	NA	0.101799	NA	0.0520269
NA	0.0282904	NA	0.10633	NA	0.0435761	NA	0.0566209	NA	NA	NA	0.099829	NA	0.0397169
NA	0.0309749	NA	0.0297487	NA	0.0189532	NA	0.0514315	NA	NA	NA	0.0302712	NA	0.029175
NA	0.0179047	NA	0.0839929	NA	0.0290683	NA	0.129131	NA	NA	NA	0.213862	NA	0.0162081
NA	0.0385216	NA	0.238804	NA	0.0324903	NA	0.134336	NA	NA	NA	0.0793115	NA	0.0234712
NA	0.053846	NA	0.038743	NA	0.0189199	NA	0.0727021	NA	0.121051	NA	0.112476	NA	0.0539852
NA	0.0293109	NA	0.0994043	NA	0.0575406	NA	0.0158528	NA	NA	NA	NA	NA	0.0211072
NA	0.0293382	NA	0.032891	NA	0.028342	NA	0.33787	NA	NA	NA	0.106158	NA	0.0183049
NA	0.0396107	NA	0.0482024	NA	0.0255165	NA	0.0220146	NA	NA	NA	0.0425213	NA	0.0122288
NA	0.0295102	NA	0.0421235	NA	0.0613762	NA	0.133411	NA	NA	NA	NA	NA	0.0476207
NA	0.0257118	NA	0.0507157	NA	0.0838246	NA	0.114719	NA	NA	NA	0.0871003	NA	0.0408924
NA	0.019819	NA	0.0479076	NA	0.0254467	NA	0.0468854	NA	NA	NA	0.0549987	NA	NA
NA	0.025013	NA	0.0288602	NA	0.0249254	NA	0.056307	NA	0.0808175	NA	NA	NA	0.0208832
NA	0.0218203	NA	0.0684799	NA	0.032517	NA	0.0759155	NA	NA	NA	NA	NA	0.0278991
NA	NA	NA	0.0260245	NA	0.0141017	NA	0.0416538	NA	NA	NA	0.118875	NA	0.013672
NA	0.0405714	NA	0.126069	NA	0.0398648	NA	0.0767551	NA	NA	NA	0.0268894	NA	0.0161964
NA	0.0313806	NA	0.0315474	NA	0.116112	NA	0.147404	NA	NA	NA	0.0360769	NA	0.041638
NA	0.0392535	NA	0.0233992	NA	0.0197852	NA	0.126287	NA	NA	NA	NA	NA	0.0179018
NA	0.0125842	NA	0.221259	NA	0.0250449	NA	0.0442106	NA	NA	NA	NA	NA	0.0164815
NA	0.0314243	NA	0.0934153	NA	0.110644	NA	0.0613565	NA	NA	NA	0.0795808	NA	0.169304
NA	0.0351843	NA	0.0656141	NA	0.0649068	NA	0.0847354	NA	NA	NA	0.0261149	NA	0.0126179
NA	0.0602493	NA	0.0566656	NA	0.0244012	NA	0.134445	NA	NA	NA	NA	NA	0.0472266
NA	0.0345536	NA	0.243617	NA	0.0365595	NA	0.0283521	NA	NA	NA	0.0977053	NA	0.0706196
NA	0.0243136	NA	0.0281374	NA	0.0274171	NA	0.0836156	NA	NA	NA	0.0922805	NA	0.0182933
NA	0.0259046	NA	0.0537601	NA	0.0215146	NA	0.0692222	NA	NA	NA	0.0850237	NA	NA
NA	0.0332104	NA	0.0434992	NA	0.0164459	NA	0.0928124	NA	0.142922	NA	NA	NA	0.0479945
NA	0.0213809	NA	0.0328524	NA	0.111625	NA	0.0551043	NA	NA	NA	NA	NA	0.036084
NA	NA	NA	0.027225	NA	0.029337	NA	0.0611302	NA	NA	NA	NA	NA	0.00380642
NA	0.0292709	NA	0.128818	NA	0.184613	NA	0.0478842	NA	NA	NA	0.0670407	NA	0.0231386
NA	0.0235971	NA	0.0836178	NA	0.035593	NA	0.079457	NA	NA	NA	0.081594	NA	0.0201783
NA	0.0178076	NA	0.182368	NA	0.0227468	NA	0.0748402	NA	NA	NA	NA	NA	NA
NA	0.0282216	NA	0.121777	NA	0.0372922	NA	0.142092	NA	NA	NA	0.0677175	NA	0.1859
NA	0.026423	NA	0.0678354	NA	0.0207269	NA	0.0740499	NA	NA	NA	0.0631212	NA	0.0106883
NA	0.0311396	NA	0.102303	NA	0.0273417	NA	0.0385601	NA	NA	NA	0.128796	NA	0.0165453
NA	0.0217284	NA	0.0356863	NA	0.0759328	NA	0.103295	NA	NA	NA	0.131988	NA	0.0364124
NA	0.0167554	NA	0.0254892	NA	0.035261	NA	0.0466338	NA	NA	NA	0.0231508	NA	0.0089318
NA	0.0258933	NA	0.0285334	NA	0.0429144	NA	0.0611166	NA	0.116894	NA	NA	NA	0.0303772
NA	0.035558	NA	0.136036	NA	0.0319354	NA	0.118691	NA	NA	NA	NA	NA	0.0219215
NA	0.0141234	NA	0.0493993	NA	0.0290016	NA	0.0347684	NA	NA	NA	0.0186666	NA	NA
NA	0.0314929	NA	0.0467369	NA	0.032348	NA	0.0999215	NA	NA	NA	0.0293032	NA	NA
NA	NA	NA	0.0295872	NA	0.133367	NA	0.0321398	NA	NA	NA	0.133308	NA	NA
NA	0.0206694	NA	0.0434702	NA	0.0568725	NA	0.0198919	NA	NA	NA	NA	NA	0.0347279
NA	0.0236285	NA	0.17447	NA	0.0226164	NA	0.0683484	NA	NA	NA	0.130018	NA	0.0496495
NA	0.0365858	NA	0.0454516	NA	0.0459722	NA	0.054534	NA	NA	NA	0.0498422	NA	0.0322871
NA	0.013882	NA	0.11648	NA	0.0256959	NA	0.142327	NA	NA	NA	0.206111	NA	0.0467665
NA	0.0474345	NA	0.0296911	NA	0.0214929	NA	0.0290641	NA	NA	NA	0.0238146	NA	0.0231453
NA	0.031179	NA	0.0281602	NA	0.0159483	NA	0.0521593	NA	0.0689539	NA	NA	NA	0.0433588
NA	0.0252784	NA	0.0304697	NA	0.0226356	NA	0.0165004	NA	NA	NA	0.173789	NA	NA
NA	0.031915	NA	0.0860282	NA	0.0268324	NA	0.0386483	NA	NA	NA	0.0903845	NA	0.0271413
NA	0.0658502	NA	0.242145	NA	0.120751	NA	0.0647396	NA	NA	NA	0.127721	NA	0.00980881
NA	0.0293058	NA	0.0684246	NA	0.0159091	NA	NA	NA	NA	NA	0.0879033	NA	NA
NA	0.0303167	NA	0.035328	NA	0.0327201	NA	0.0356815	NA	NA	NA	0.143274	NA	NA
NA	0.0238509	NA	0.0999445	NA	0.0481094	NA	0.0665888	NA	NA	NA	NA	NA	0.0106186
NA	0.034017	NA	0.135523	NA	0.104657	NA	0.0768495	NA	0.0842648	NA	NA	NA	0.0188221
NA	0.0391049	NA	0.0320862	NA	0.0297735	NA	0.0380891	NA	NA	NA	0.147077	NA	0.0214199
NA	0.0333625	NA	0.0463587	NA	0.0342247	NA	0.0428881	NA	NA	NA	NA	NA	0.00756422
NA	0.0585086	NA	0.0580772	NA	0.0284415	NA	0.0447883	NA	NA	NA	0.0995586	NA	0.0174569
NA	0.0234102	NA	0.0581025	NA	0.0324136	NA	0.126665	NA	NA	NA	0.0372226	NA	0.0406536
NA	0.0645247	NA	0.127293	NA	0.0390636	NA	0.171588	NA	NA	NA	NA	NA	0.0352958
NA	0.0205009	NA	0.091863	NA	0.0256897	NA	0.078203	NA	NA	NA	NA	NA	0.018571
NA	0.0188973	NA	0.0662392	NA	0.115475	NA	0.181587	NA	0.114944	NA	0.115999	NA	0.0245141
NA	0.0403386	NA	0.126047	NA	0.0318054	NA	0.0479057	NA	NA	NA	0.1201	NA	0.018507
NA	0.0281526	NA	0.0491308	NA	0.0408027	NA	0.0624425	NA	NA	NA	0.0560583	NA	0.0322327
NA	0.022478	NA	0.0710739	NA	0.0189179	NA	0.0539243	NA	NA	NA	0.0232878	NA	0.00811341
NA	0.018872	NA	0.238294	NA	0.0212115	NA	0.0897439	NA	NA	NA	0.032896	NA	0.0299104
NA	0.0252124	NA	0.0439454	NA	0.158881	NA	0.0463036	NA	NA	NA	NA	NA	0.00599188
NA	0.0290013	NA	0.0386626	NA	0.113369	NA	0.053398	NA	0.130222	NA	0.0555674	NA	0.0151174
NA	0.0249458	NA	0.03143	NA	0.0165331	NA	0.0480201	NA	0.100319	NA	0.0201399	NA	NA
NA	0.031175	NA	0.0352141	NA	0.0799028	NA	0.046996	NA	NA	NA	0.0670164	NA	0.0290551
NA	0.104168	NA	0.0490312	NA	0.0488451	NA	0.0569688	NA	NA	NA	NA	NA	0.0334632
NA	NA	NA	0.172796	NA	0.0144967	NA	0.0543022	NA	NA	NA	NA	NA	0.00574964
NA	0.0335976	NA	0.0914525	NA	0.0269561	NA	0.103389	NA	NA	NA	0.101297	NA	0.0197154
NA	0.029986	NA	0.0211455	NA	0.108308	NA	0.085126	NA	NA	NA	0.0379967	NA	NA
NA	0.0161371	NA	0.0334353	NA	0.0251612	NA	0.0403215	NA	NA	NA	0.0878836	NA	0.165911
NA	0.0209024	NA	0.0290248	NA	0.0199189	NA	0.0527525	NA	NA	NA	0.111055	NA	0.0578523
NA	0.0228674	NA	0.0391825	NA	0.0327837	NA	0.0321898	NA	NA	NA	NA	NA	0.0125899
NA	0.0242169	NA	0.0497946	NA	0.0287099	NA	0.0421836	NA	0.101092	NA	0.0609175	NA	0.0450033
NA	0.0193624	NA	0.0453308	NA	0.0329279	NA	0.0580737	NA	NA	NA	0.0877703	NA	0.0150857
NA	0.0200748	NA	0.0678886	NA	0.0265446	NA	0.0512877	NA	NA	NA	0.173617	NA	0.0136065
NA	0.0257238	NA	0.0192233	NA	0.0240549	NA	0.0502737	NA	NA	NA	NA	NA	0.0181465
NA	0.0355646	NA	0.0994378	NA	0.0417817	NA	0.0381479	NA	NA	NA	0.102308	NA	0.0244331
NA	0.0214157	NA	0.0390008	NA	0.0759911	NA	0.0451363	NA	0.139868	NA	0.0512135	NA	NA
NA	0.0192077	NA	0.0355772	NA	0.166665	NA	0.0930005	NA	NA	NA	NA	NA	0.0354886
NA	0.0176226	NA	0.0423739	NA	0.0214871	NA	0.0724392	NA	0.082571	NA	0.143142	NA	0.0375277
NA	0.0186267	NA	0.0222328	NA	0.04032	NA	0.111251	NA	NA	NA	NA	NA	NA
NA	0.0158402	NA	0.214409	NA	0.0503452	NA	0.0488293	NA	NA	NA	0.0838398	NA	0.110696
NA	0.0770816	NA	0.0865486	NA	0.0416538	NA	0.0429763	NA	0.191648	NA	0.108666	NA	0.0675917
NA	0.0404341	NA	0.0695227	NA	0.044425	NA	0.0323672	NA	NA	NA	0.155581	NA	NA
NA	0.0289416	NA	0.0583457	NA	0.0245825	NA	0.0820061	NA	0.0629948	NA	0.135789	NA	0.0236561
NA	0.0207663	NA	0.0533135	NA	0.086219	NA	0.0768471	NA	0.137136	NA	0.0846082	NA	0.00545074
NA	0.0284604	NA	0.120585	NA	0.0590395	NA	0.129877	NA	NA	NA	NA	NA	0.0135542
NA	0.0148152	NA	0.0297114	NA	0.0269846	NA	0.0566776	NA	NA	NA	0.215122	NA	0.0533463
NA	0.0220528	NA	0.0496629	NA	0.020868	NA	0.0257554	NA	NA	NA	0.144123	NA	0.0410185
NA	0.0169185	NA	0.0276443	NA	0.0294404	NA	0.149368	NA	0.0676538	NA	0.0406595	NA	0.0685502
NA	0.0321299	NA	0.022829	NA	0.138127	NA	0.114388	NA	NA	NA	0.0569734	NA	0.0201154
NA	0.063179	NA	0.0606187	NA	0.0552015	NA	0.0604742	NA	NA	NA	0.0827289	NA	0.00457394
NA	0.0278768	NA	0.123413	NA	0.0191285	NA	0.0573296	NA	NA	NA	0.0350511	NA	0.00850056
NA	0.0348618	NA	0.0287534	NA	0.0385723	NA	0.0527191	NA	0.0755765	NA	0.0641108	NA	NA
NA	0.0173376	NA	0.0376279	NA	0.0339639	NA	0.044281	NA	NA	NA	NA	NA	0.0678155
NA	0.0543977	NA	0.180179	NA	0.0275854	NA	0.0374754	NA	0.0738946	NA	0.249023	NA	0.048017
NA	0.0168971	NA	0.0429228	NA	0.0507961	NA	0.0276001	NA	NA	NA	NA	NA	0.00776713
NA	0.0271141	NA	0.225437	NA	0.0192165	NA	0.0288319	NA	0.203982	NA	0.0746224	NA	0.0448758
NA	0.020012	NA	0.0375982	NA	0.0302872	NA	0.0536642	NA	NA	NA	0.15081	NA	0.0284476
NA	0.0298723	NA	0.0323289	NA	0.025961	NA	0.0995281	NA	NA	NA	NA	NA	0.0195348
NA	0.0323622	NA	0.119267	NA	0.0274006	NA	0.0636165	NA	NA	NA	NA	NA	0.0264327
NA	0.038082	NA	0.0561896	NA	0.105781	NA	0.0656417	NA	NA	NA	0.0663163	NA	0.0616416
NA	0.0262767	NA	0.0636864	NA	0.0495647	NA	0.113717	NA	NA	NA	NA	NA	0.0389373
NA	0.0134706	NA	0.0458698	NA	0.0163221	NA	0.0512613	NA	NA	NA	NA	NA	0.0188042
NA	0.0244673	NA	0.0460491	NA	0.0286234	NA	0.0512298	NA	NA	NA	0.03316	NA	0.014202
NA	0.0223391	NA	0.0505149	NA	0.0404438	NA	0.0321398	NA	NA	NA	0.0494811	NA	0.0436119
NA	0.0198303	NA	0.0915334	NA	0.126219	NA	NA	NA	NA	NA	0.199625	NA	0.0163871
NA	0.00912843	NA	0.0298644	NA	0.0112355	NA	0.0596773	NA	0.142735	NA	0.0998568	NA	NA
NA	0.0173481	NA	0.0593756	NA	0.03849	NA	0.0518642	NA	NA	NA	0.0513708	NA	0.16399
NA	0.0383089	NA	0.0817143	NA	0.0279385	NA	0.0608139	NA	NA	NA	0.0646678	NA	0.0557615
NA	0.0299608	NA	0.0276488	NA	0.051976	NA	0.130241	NA	NA	NA	0.12967	NA	0.116859
NA	0.0153551	NA	0.0339666	NA	0.0166922	NA	0.0621258	NA	NA	NA	NA	NA	NA
NA	0.0194316	NA	0.0445657	NA	0.0630099	NA	0.0842041	NA	NA	NA	0.0891836	NA	0.0408646
NA	0.0294346	NA	0.173668	NA	0.0265483	NA	0.0318854	NA	NA	NA	0.134124	NA	0.0786336
NA	0.0272245	NA	0.018935	NA	0.0349388	NA	0.0612629	NA	NA	NA	0.16314	NA	0.052202
NA	0.0432588	NA	0.102714	NA	0.0396422	NA	0.0783091	NA	NA	NA	0.17911	NA	0.0380885
NA	0.0229399	NA	0.103643	NA	0.0192569	NA	0.0649183	NA	NA	NA	0.0297788	NA	0.0235553
NA	0.0163839	NA	0.034242	NA	0.0343889	NA	0.0350244	NA	NA	NA	0.0654425	NA	0.0440787
NA	0.0214292	NA	0.0484491	NA	0.106834	NA	0.0247832	NA	NA	NA	0.147593	NA	0.0264446
NA	0.0208059	NA	0.0418751	NA	0.0403762	NA	0.0992491	NA	0.0669236	NA	0.0506731	NA	NA
NA	0.039805	NA	0.0314471	NA	0.169703	NA	0.0389004	NA	0.208152	NA	0.0258649	NA	NA
NA	0.0313231	NA	0.224562	NA	0.0380495	NA	0.0381293	NA	NA	NA	0.0097394	NA	0.186365
NA	0.0201118	NA	0.0731988	NA	0.0227185	NA	0.0979099	NA	NA	NA	NA	NA	0.0604981
NA	0.0341771	NA	0.0353266	NA	0.0265023	NA	0.0403791	NA	NA	NA	0.108924	NA	0.0900483
NA	0.0489764	NA	0.0809837	NA	0.103663	NA	0.0665561	NA	NA	NA	NA	NA	NA
NA	0.0218802	NA	0.0653705	NA	0.030864	NA	0.0605165	NA	NA	NA	0.138779	NA	0.0138488
NA	0.00955507	NA	0.0231482	NA	0.111904	NA	0.0841709	NA	NA	NA	0.112512	NA	NA
NA	0.0245364	NA	0.199147	NA	0.0247752	NA	0.163914	NA	NA	NA	0.0935686	NA	0.0441898
NA	0.0167414	NA	0.0486579	NA	0.0259906	NA	0.0495299	NA	NA	NA	0.0570388	NA	0.0627782
NA	0.0170178	NA	0.11151	NA	0.0184824	NA	0.0605518	NA	NA	NA	0.10939	NA	NA
NA	0.0404911	NA	0.0860659	NA	0.0514588	NA	0.0489187	NA	0.0886487	NA	0.0319695	NA	0.040435
NA	0.0106039	NA	0.0516677	NA	0.0377511	NA	0.0739439	NA	NA	NA	0.114857	NA	0.0360658
NA	0.0186786	NA	0.106461	NA	0.0600407	NA	0.0808052	NA	NA	NA	0.2044	NA	0.0386526
NA	0.0302628	NA	0.0363598	NA	0.0268518	NA	0.0786009	NA	NA	NA	0.0622479	NA	NA
NA	0.034147	NA	0.0329624	NA	0.0253702	NA	0.0920873	NA	NA	NA	0.0425841	NA	0.0371789
NA	0.0286676	NA	0.0349898	NA	0.0264872	NA	0.1567	NA	NA	NA	0.223705	NA	0.00732215
NA	0.0347668	NA	0.206097	NA	0.0106374	NA	0.0456318	NA	NA	NA	0.243318	NA	0.00839835
NA	0.030781	NA	0.0573377	NA	0.0217737	NA	0.144843	NA	0.176215	NA	NA	NA	0.0241168
NA	0.0440525	NA	0.0389624	NA	0.0346426	NA	0.0841996	NA	0.094597	NA	0.125148	NA	0.0196933
NA	0.0461179	NA	0.152566	NA	0.0285497	NA	0.02703	NA	NA	NA	0.0499372	NA	0.0121855
NA	0.021901	NA	0.0675956	NA	0.040103	NA	0.142677	NA	NA	NA	NA	NA	NA
NA	0.0198019	NA	0.228296	NA	0.0752538	NA	0.189122	NA	NA	NA	0.0854055	NA	0.025255
NA	0.0245502	NA	0.14529	NA	0.0240419	NA	0.0405605	NA	NA	NA	NA	NA	0.0200217
NA	0.0357981	NA	0.0440794	NA	0.024879	NA	0.0408201	NA	NA	NA	NA	NA	0.00910798
NA	0.00878919	NA	0.0354002	NA	0.0559418	NA	0.0965175	NA	NA	NA	0.112317	NA	0.0605457
NA	0.061526	NA	0.045018	NA	0.260467	NA	0.0792722	NA	NA	NA	0.121408	NA	0.0295274
NA	0.0991866	NA	0.0393464	NA	0.0374846	NA	0.0294819	NA	NA	NA	0.233658	NA	0.0302709
NA	NA	NA	0.0257415	NA	0.0508141	NA	0.0589381	NA	NA	NA	0.195701	NA	0.00918201
NA	0.0282276	NA	0.0801013	NA	0.0151722	NA	0.0479044	NA	NA	NA	0.0980877	NA	NA
NA	0.0176932	NA	0.0568114	NA	0.0137999	NA	0.214054	NA	0.210124	NA	0.118302	NA	0.0395304
NA	0.0208597	NA	0.0786857	NA	0.0254744	NA	0.12126	NA	NA	NA	0.182178	NA	0.0313013
NA	0.0356211	NA	0.0543305	NA	0.0313015	NA	0.152773	NA	0.0822726	NA	0.147896	NA	0.0171979
NA	0.0194446	NA	0.0370776	NA	0.065844	NA	0.185785	NA	0.125619	NA	0.187255	NA	0.0517331
NA	0.0363457	NA	0.193257	NA	0.131414	NA	0.0767316	NA	NA	NA	0.14392	NA	0.0141106
NA	0.0610943	NA	0.22361	NA	0.0686137	NA	0.0894334	NA	NA	NA	0.199605	NA	NA
NA	NA	NA	0.0566133	NA	0.0307332	NA	0.0667269	NA	NA	NA	0.150594	NA	0.0556786
NA	0.0300956	NA	0.0476939	NA	0.034448	NA	0.0436135	NA	NA	NA	0.0717068	NA	0.0494496
NA	NA	NA	0.0813647	NA	0.0394399	NA	0.0953727	NA	0.144767	NA	0.0224022	NA	0.0493555
NA	0.0114559	NA	0.102941	NA	0.0260197	NA	0.0882047	NA	NA	NA	0.0618049	NA	NA
NA	0.022274	NA	0.0528495	NA	0.095274	NA	0.0512661	NA	NA	NA	0.101524	NA	0.0253062
NA	0.0710412	NA	0.0601542	NA	0.0216316	NA	0.0752179	NA	NA	NA	0.0237971	NA	0.0334965
NA	0.0389968	NA	0.0463842	NA	0.0274974	NA	0.0405197	NA	0.13365	NA	0.0423945	NA	0.0727124
NA	0.0508417	NA	0.122786	NA	0.0650825	NA	0.140487	NA	0.0906437	NA	0.0690808	NA	0.0141705
NA	0.0181681	NA	0.0775753	NA	0.0336487	NA	0.0473989	NA	NA	NA	0.146767	NA	0.0297865
NA	0.0289079	NA	0.0360028	NA	0.114091	NA	0.058442	NA	0.111321	NA	NA	NA	0.0569147
NA	0.024635	NA	0.0288135	NA	0.0371408	NA	0.0305037	NA	0.132949	NA	0.0331009	NA	0.206237
NA	0.0242933	NA	0.0287919	NA	0.01741	NA	0.0441452	NA	NA	NA	0.107305	NA	0.161872
NA	0.0265799	NA	0.0620739	NA	0.0355494	NA	0.0483758	NA	0.101849	NA	0.229351	NA	0.052435
NA	0.058513	NA	0.0370734	NA	0.0256585	NA	0.0321229	NA	NA	NA	0.140368	NA	0.0168085
NA	0.0447551	NA	0.0853208	NA	0.0324775	NA	0.0681099	NA	NA	NA	NA	NA	0.0320655
NA	0.0225125	NA	0.0325222	NA	0.130248	NA	0.0449334	NA	0.100479	NA	0.0485481	NA	0.0259981
NA	0.0699119	NA	0.223074	NA	0.0294721	NA	0.0650537	NA	NA	NA	0.139736	NA	0.031789
NA	0.033951	NA	0.121244	NA	0.021403	NA	0.0371778	NA	NA	NA	NA	NA	0.0295281
NA	0.0644632	NA	0.0351683	NA	0.0549566	NA	0.0860878	NA	NA	NA	0.00836908	NA	0.0462438
NA	0.0201498	NA	0.0473038	NA	0.0403806	NA	0.0480546	NA	NA	NA	0.215574	NA	0.0191723
NA	0.0192157	NA	0.169725	NA	0.0181783	NA	0.0183187	NA	NA	NA	0.051954	NA	0.025704
NA	0.04792	NA	0.0162438	NA	0.0321953	NA	0.0309936	NA	0.136226	NA	0.0704372	NA	0.0244855
NA	0.0514909	NA	0.0705467	NA	0.0803869	NA	0.0318367	NA	0.150305	NA	0.146794	NA	0.0229058
NA	0.0225489	NA	0.142614	NA	0.0233785	NA	0.0336765	NA	NA	NA	0.133066	NA	0.0128566
NA	0.0204236	NA	0.123573	NA	0.0250566	NA	0.0273796	NA	0.165458	NA	0.128113	NA	0.0124949
NA	0.021416	NA	0.0468208	NA	0.0268096	NA	0.0433832	NA	NA	NA	NA	NA	0.0366094
NA	0.0167953	NA	0.0297627	NA	0.0229642	NA	0.0250555	NA	0.219618	NA	0.0696793	NA	NA
NA	0.066693	NA	0.0404807	NA	0.109592	NA	0.165605	NA	NA	NA	0.159198	NA	0.0074072
NA	0.0615808	NA	0.0506181	NA	0.021644	NA	0.068519	NA	NA	NA	0.141107	NA	0.0396663
NA	0.0425715	NA	0.0832952	NA	0.0224982	NA	0.118663	NA	NA	NA	0.128142	NA	NA
NA	0.0120128	NA	0.0246722	NA	0.0411369	NA	0.0437383	NA	NA	NA	NA	NA	0.0126119
NA	0.0275179	NA	0.0806703	NA	0.0617409	NA	0.0380574	NA	NA	NA	NA	NA	0.0254648
NA	0.0495691	NA	0.0227951	NA	0.0282122	NA	0.040646	NA	NA	NA	NA	NA	0.15278
NA	0.0197063	NA	0.0484993	NA	0.0390848	NA	0.0413399	NA	NA	NA	0.0651892	NA	NA
NA	0.0334799	NA	0.0344118	NA	0.0289787	NA	0.0887511	NA	NA	NA	NA	NA	0.0527766
NA	0.0192653	NA	0.0515401	NA	0.0300618	NA	0.0693378	NA	NA	NA	0.0276532	NA	0.0251713
NA	0.0504953	NA	0.173864	NA	0.0357807	NA	0.0464631	NA	NA	NA	0.0716719	NA	0.0197075
NA	0.0239935	NA	0.0888721	NA	0.0224181	NA	0.0671996	NA	NA	NA	0.110471	NA	0.149821
NA	0.0655525	NA	0.0214154	NA	0.0349974	NA	0.0656048	NA	NA	NA	0.193366	NA	0.0618409
NA	0.0138246	NA	0.0458536	NA	0.12615	NA	0.070294	NA	NA	NA	0.216632	NA	0.0228433
NA	0.0276544	NA	0.0513073	NA	0.0315059	NA	0.0480622	NA	0.173225	NA	0.146305	NA	0.0283913
NA	NA	NA	0.0336536	NA	0.0279647	NA	0.0294365	NA	NA	NA	NA	NA	0.0202067
NA	0.0446329	NA	0.106626	NA	0.0526151	NA	0.0386185	NA	NA	NA	0.0338498	NA	0.016215
NA	0.0115872	NA	0.0248141	NA	0.0848779	NA	0.0302038	NA	NA	NA	0.0701972	NA	0.0321926
NA	0.0478326	NA	0.058095	NA	0.0162594	NA	0.123285	NA	0.135578	NA	0.0494511	NA	NA
NA	0.0354935	NA	0.0237271	NA	0.0137064	NA	0.0668446	NA	0.161744	NA	0.108054	NA	0.218019
NA	0.0275534	NA	0.0458812	NA	0.139688	NA	0.197747	NA	0.120167	NA	0.178843	NA	0.0269917
NA	0.0305134	NA	0.0542193	NA	0.0456502	NA	0.036273	NA	0.149405	NA	0.112781	NA	0.02137
NA	0.0471494	NA	0.085999	NA	0.0154052	NA	NA	NA	NA	NA	0.185426	NA	0.0521718
NA	0.0396383	NA	0.139093	NA	0.0386421	NA	0.178022	NA	NA	NA	0.129606	NA	0.0193886
NA	0.0720667	NA	0.0331152	NA	0.0230656	NA	0.0441118	NA	0.106952	NA	NA	NA	0.0175088
NA	0.0530936	NA	0.0446356	NA	0.027126	NA	0.0472079	NA	NA	NA	0.179154	NA	0.154412
NA	0.0357497	NA	0.0271986	NA	0.0758483	NA	0.0258609	NA	0.0592974	NA	0.0539508	NA	NA
NA	0.048338	NA	0.0358226	NA	0.0130908	NA	0.0295461	NA	NA	NA	0.0701114	NA	0.0630957
NA	0.0283855	NA	0.246458	NA	0.0247107	NA	0.0648736	NA	NA	NA	0.209513	NA	0.0220185
NA	0.0411521	NA	0.0432549	NA	0.0559474	NA	0.0328357	NA	NA	NA	0.0361524	NA	0.0158243
NA	0.0235517	NA	0.0763214	NA	0.0431772	NA	0.0324797	NA	NA	NA	NA	NA	0.0187047
NA	0.0222589	NA	0.0542397	NA	0.0251967	NA	0.0460367	NA	NA	NA	0.0706369	NA	0.194103
NA	0.0537006	NA	0.0331175	NA	0.115573	NA	0.0905552	NA	NA	NA	0.104	NA	NA
NA	0.0930137	NA	0.0363038	NA	0.0249417	NA	0.130865	NA	NA	NA	0.151397	NA	0.0348197
NA	NA	NA	0.121123	NA	0.0552387	NA	0.0189227	NA	NA	NA	0.163346	NA	0.122059
NA	0.0157903	NA	0.181046	NA	0.113131	NA	0.0967773	NA	NA	NA	0.131536	NA	0.219948
NA	0.0178876	NA	0.0453928	NA	0.0309845	NA	0.0480234	NA	NA	NA	0.0970134	NA	0.0162739
NA	0.0347661	NA	0.0513395	NA	0.04729	NA	0.0188929	NA	NA	NA	NA	NA	0.0298143
NA	0.0622709	NA	0.042518	NA	0.0240841	NA	0.0649067	NA	NA	NA	NA	NA	NA
NA	0.0383186	NA	0.0462146	NA	0.0319919	NA	0.0675263	NA	NA	NA	0.106671	NA	NA
NA	0.0191465	NA	0.0419101	NA	0.0187412	NA	0.0927272	NA	NA	NA	0.156655	NA	0.0505531
NA	0.052717	NA	0.110861	NA	0.0342524	NA	0.048305	NA	NA	NA	0.0921886	NA	0.0354311
NA	0.00707642	NA	0.0416789	NA	0.0339335	NA	0.0792869	NA	NA	NA	0.0367564	NA	0.0168885
NA	NA	NA	0.0411148	NA	0.0424283	NA	0.111937	NA	NA	NA	0.0535266	NA	NA
NA	0.0273673	NA	0.0350133	NA	0.0331653	NA	0.0605162	NA	NA	NA	0.0595312	NA	0.0545733
NA	0.0379796	NA	0.080536	NA	0.0336075	NA	0.0299103	NA	NA	NA	0.114998	NA	0.0202662
NA	0.0284806	NA	0.0322142	NA	0.019703	NA	0.252885	NA	NA	NA	NA	NA	0.0566475
NA	0.0253673	NA	0.0508131	NA	0.043329	NA	0.119394	NA	NA	NA	0.0894236	NA	NA
NA	0.107374	NA	0.217826	NA	0.115759	NA	0.110827	NA	NA	NA	NA	NA	0.021894
NA	0.0232684	NA	0.0231268	NA	0.0232021	NA	0.0972904	NA	NA	NA	0.113661	NA	NA
NA	0.0324357	NA	0.0313752	NA	0.0163008	NA	0.0878529	NA	NA	NA	0.104827	NA	0.0552421
NA	0.0404753	NA	0.118108	NA	0.0523561	NA	0.112835	NA	NA	NA	0.114195	NA	0.0158727
NA	0.0183964	NA	0.0300109	NA	0.0315647	NA	0.0488262	NA	NA	NA	0.0869381	NA	0.0138216
NA	0.0817256	NA	0.116051	NA	0.0240813	NA	0.0165004	NA	NA	NA	0.135944	NA	0.0141139
NA	0.0267327	NA	0.0507508	NA	0.197174	NA	0.0593473	NA	NA	NA	NA	NA	0.0284601
NA	0.0330125	NA	0.0535173	NA	0.0208839	NA	0.0392723	NA	0.0761412	NA	0.0805997	NA	0.0342787
NA	0.0361605	NA	0.272874	NA	0.0452897	NA	NA	NA	NA	NA	NA	NA	0.0156582
NA	0.028693	NA	0.0505945	NA	0.023751	NA	0.0399212	NA	NA	NA	0.101134	NA	0.0646041
NA	0.02899	NA	0.0545161	NA	0.0674349	NA	0.0617306	NA	NA	NA	0.116651	NA	0.0196129
NA	0.0318222	NA	0.0321474	NA	0.043977	NA	0.031588	NA	NA	NA	0.259623	NA	0.0107392
NA	0.0424086	NA	0.0346942	NA	0.0232059	NA	0.0329062	NA	0.124305	NA	0.119158	NA	0.0322245
NA	0.056995	NA	0.0257335	NA	0.0435656	NA	0.106476	NA	NA	NA	0.120052	NA	0.0336215
NA	0.028117	NA	0.0478238	NA	0.0162027	NA	0.0507945	NA	0.0590361	NA	0.0686256	NA	0.0575109
NA	0.0350264	NA	0.0740121	NA	0.0291769	NA	0.26341	NA	NA	NA	NA	NA	0.0429197
NA	0.0256399	NA	0.0245591	NA	0.0264176	NA	0.0343507	NA	NA	NA	0.155116	NA	0.0230271
NA	NA	NA	0.0688709	NA	0.127754	NA	0.058806	NA	0.146753	NA	0.15049	NA	NA
NA	0.0277624	NA	0.241252	NA	0.112349	NA	0.0254593	NA	0.0874179	NA	0.0739343	NA	0.0212576
NA	0.0235415	NA	0.0250298	NA	0.0581854	NA	0.0526256	NA	0.122018	NA	0.209025	NA	0.0172481
NA	0.041057	NA	0.0709291	NA	0.0240929	NA	0.0695498	NA	NA	NA	0.13442	NA	NA
NA	0.0239893	NA	0.109597	NA	0.0444138	NA	0.0147464	NA	NA	NA	0.157537	NA	0.0246999
NA	0.0199203	NA	0.0588628	NA	0.0596117	NA	0.0561226	NA	0.0669154	NA	NA	NA	0.0192521
NA	0.0367873	NA	0.0469714	NA	0.0232173	NA	0.0314643	NA	0.116815	NA	0.072349	NA	0.0208096
NA	0.0423625	NA	0.0522573	NA	0.0193931	NA	0.210671	NA	NA	NA	NA	NA	0.022539
NA	0.0556437	NA	0.0438137	NA	0.0251806	NA	0.0216359	NA	0.136374	NA	NA	NA	0.0563584
NA	0.0307966	NA	0.037434	NA	0.0649372	NA	0.0960919	NA	0.109493	NA	0.109617	NA	NA
NA	0.026893	NA	0.0575747	NA	0.0438849	NA	0.0404855	NA	NA	NA	0.177931	NA	NA
NA	0.0450522	NA	0.0289326	NA	0.0391139	NA	0.0241481	NA	NA	NA	0.124284	NA	0.019674
NA	0.0223578	NA	0.0298568	NA	0.0192069	NA	0.0463942	NA	NA	NA	0.073157	NA	0.0209499
NA	0.0226311	NA	0.0438799	NA	0.0322642	NA	0.0796867	NA	NA	NA	0.125763	NA	0.0141542
NA	0.0196535	NA	0.106555	NA	0.0164789	NA	0.0818382	NA	0.0707696	NA	NA	NA	0.0229858
NA	0.0326053	NA	0.118382	NA	0.0820891	NA	0.0250482	NA	0.113896	NA	0.20621	NA	0.032213
NA	0.0139241	NA	0.0891469	NA	0.0175391	NA	0.112673	NA	NA	NA	NA	NA	0.0238118
NA	0.0687121	NA	0.0518221	NA	0.0524911	NA	0.259095	NA	NA	NA	0.117491	NA	0.0241239
NA	NA	NA	0.0837971	NA	0.128953	NA	0.0574256	NA	NA	NA	0.104804	NA	0.0224321
NA	0.120878	NA	0.21947	NA	0.0266039	NA	0.0665743	NA	NA	NA	NA	NA	0.0261349
NA	0.0102571	NA	0.0330139	NA	0.118172	NA	0.0389972	NA	0.126083	NA	NA	NA	0.0373944
NA	0.0434397	NA	0.025652	NA	0.0388971	NA	0.0375124	NA	NA	NA	NA	NA	0.0145148
NA	0.0382419	NA	0.229091	NA	0.0186204	NA	0.0634896	NA	NA	NA	NA	NA	0.0192205
NA	0.0564953	NA	0.0563573	NA	0.035504	NA	0.0454911	NA	NA	NA	0.148076	NA	0.019586
NA	0.0313935	NA	0.0601792	NA	0.0241138	NA	0.0465376	NA	NA	NA	0.0345849	NA	NA
NA	0.0493719	NA	0.0261466	NA	0.0472384	NA	0.0731012	NA	0.146042	NA	0.195258	NA	0.0197029
NA	0.0677524	NA	0.0503885	NA	0.0252047	NA	0.143134	NA	NA	NA	0.042003	NA	0.0210249
NA	0.044301	NA	0.032329	NA	0.125302	NA	0.0834841	NA	0.154738	NA	NA	NA	0.168522
NA	NA	NA	0.0721137	NA	0.0308255	NA	0.0383772	NA	0.0775575	NA	0.0988764	NA	0.0514345
NA	0.0207353	NA	0.0404238	NA	0.0526486	NA	0.0329902	NA	NA	NA	NA	NA	0.0320972
NA	0.0212197	NA	0.238246	NA	0.0184408	NA	0.0680635	NA	NA	NA	0.161795	NA	0.0626244
NA	0.0250047	NA	0.169879	NA	0.0308731	NA	0.033574	NA	NA	NA	NA	NA	0.260837
NA	0.0469038	NA	0.0931133	NA	0.0788557	NA	0.136699	NA	NA	NA	0.17781	NA	0.0421249
NA	0.0158093	NA	0.0295901	NA	0.0550433	NA	0.0461809	NA	NA	NA	0.057793	NA	0.0145277
NA	0.0890311	NA	0.0856688	NA	0.0296708	NA	0.116597	NA	0.0673024	NA	0.0484308	NA	0.0499311
NA	0.0359469	NA	0.1295	NA	0.0288635	NA	0.131761	NA	0.130597	NA	0.0985275	NA	0.0407395
NA	0.0243802	NA	0.0237136	NA	0.0445771	NA	0.100919	NA	0.0627646	NA	0.0904456	NA	0.0483167
NA	0.0396765	NA	0.106872	NA	0.121448	NA	0.0204605	NA	NA	NA	0.155044	NA	0.0463749
NA	0.0263922	NA	0.0487553	NA	0.0330574	NA	0.186442	NA	0.0882564	NA	0.189614	NA	0.0169185
NA	0.0244906	NA	0.0411133	NA	0.0313138	NA	0.263504	NA	NA	NA	0.119887	NA	NA
NA	0.0451792	NA	0.0764125	NA	0.0156954	NA	0.0747264	NA	NA	NA	0.105619	NA	NA
NA	0.0338163	NA	0.0424248	NA	0.0382235	NA	0.226411	NA	0.112664	NA	0.107897	NA	0.022561
NA	0.0622107	NA	0.0432302	NA	0.0479044	NA	0.12559	NA	NA	NA	0.132023	NA	NA
NA	0.0524561	NA	0.0582788	NA	0.034197	NA	0.176017	NA	NA	NA	NA	NA	0.015865
NA	0.0285927	NA	0.105714	NA	0.0193588	NA	0.0861569	NA	0.0876865	NA	0.180177	NA	0.0345113
NA	0.037119	NA	0.0681877	NA	0.0519576	NA	0.0825641	NA	NA	NA	0.180048	NA	0.0563488
NA	0.02969	NA	0.250095	NA	0.0457367	NA	0.0652272	NA	NA	NA	0.0661881	NA	0.021917
NA	NA	NA	0.0281253	NA	0.0647717	NA	0.0567438	NA	NA	NA	0.0267333	NA	0.0247448
NA	0.0280268	NA	0.117627	NA	0.0254448	NA	0.116877	NA	NA	NA	0.215702	NA	NA
NA	0.0269018	NA	0.0346148	NA	0.0251419	NA	0.0711121	NA	NA	NA	0.0900836	NA	0.0428485
NA	0.028044	NA	0.050887	NA	0.0289475	NA	0.0573692	NA	NA	NA	0.0790045	NA	NA
NA	0.032012	NA	0.0617474	NA	0.0190493	NA	0.122139	NA	NA	NA	0.0941274	NA	0.0122176
NA	0.0266897	NA	0.0383825	NA	0.0384813	NA	0.0446791	NA	NA	NA	0.255532	NA	NA
NA	0.0362544	NA	0.053875	NA	0.0356346	NA	0.0561226	NA	NA	NA	NA	NA	0.0190726
NA	0.021945	NA	0.0352876	NA	0.0277877	NA	0.166231	NA	0.0830544	NA	0.132027	NA	0.147188
NA	0.0148805	NA	0.032629	NA	0.0218142	NA	0.146734	NA	NA	NA	NA	NA	0.0498376
NA	NA	NA	0.173224	NA	0.0241301	NA	0.0592424	NA	NA	NA	0.124933	NA	NA
NA	0.0204466	NA	0.0851815	NA	0.146902	NA	NA	NA	NA	NA	0.0426278	NA	0.154078
NA	0.0325389	NA	0.0313584	NA	0.178416	NA	0.0613584	NA	NA	NA	0.188388	NA	0.0221393
NA	0.0247693	NA	0.0428697	NA	0.0312491	NA	0.0748262	NA	NA	NA	0.0447193	NA	NA
NA	0.0258721	NA	0.0493307	NA	0.0322626	NA	0.0457817	NA	NA	NA	0.121524	NA	NA
NA	0.021083	NA	0.0955346	NA	0.037707	NA	0.272574	NA	NA	NA	NA	NA	0.0261897
NA	0.0260093	NA	0.0428934	NA	0.0784756	NA	0.0481403	NA	NA	NA	0.0376353	NA	0.0144035
NA	0.0449489	NA	0.0492135	NA	0.0777699	NA	0.0639012	NA	NA	NA	0.0902969	NA	0.019889
NA	NA	NA	0.084623	NA	0.0367999	NA	0.107013	NA	NA	NA	0.0650561	NA	0.0549767
NA	0.0220904	NA	0.0252894	NA	0.0301959	NA	0.0694506	NA	NA	NA	0.165834	NA	0.0682359
NA	0.0164201	NA	0.0438159	NA	0.0295898	NA	0.0560417	NA	NA	NA	0.064248	NA	0.0110029
NA	0.0386399	NA	0.0437777	NA	0.0192106	NA	NA	NA	NA	NA	0.0613935	NA	0.0091755
NA	0.0365246	NA	0.140265	NA	0.0314621	NA	0.240072	NA	0.102119	NA	0.163708	NA	0.0735209
NA	0.0270942	NA	0.0269964	NA	0.113949	NA	0.108224	NA	0.191313	NA	0.253533	NA	0.0450365
NA	0.0215739	NA	0.0374587	NA	0.0649959	NA	0.0919232	NA	0.0856272	NA	0.195067	NA	0.12725
NA	0.0745248	NA	0.0282093	NA	0.0444347	NA	0.149341	NA	0.0698054	NA	NA	NA	0.0342318
NA	0.0391703	NA	0.0436246	NA	0.0215408	NA	0.12316	NA	NA	NA	NA	NA	0.0301556
NA	0.03451	NA	0.0298755	NA	0.0198017	NA	0.0817747	NA	NA	NA	0.146291	NA	0.0297931
NA	0.041886	NA	0.0302617	NA	0.0300493	NA	0.0306074	NA	NA	NA	0.246106	NA	NA
NA	0.020632	NA	0.187907	NA	0.0311631	NA	0.0450401	NA	0.0756202	NA	0.081441	NA	0.0332793
NA	0.0356524	NA	0.108022	NA	0.0221014	NA	0.165424	NA	NA	NA	0.105596	NA	0.0353896
NA	0.0205637	NA	0.0651632	NA	0.0581091	NA	0.0973348	NA	NA	NA	0.0824922	NA	0.170675
NA	0.0532147	NA	0.230471	NA	0.118358	NA	NA	NA	NA	NA	0.0921039	NA	0.00296205
NA	0.0381073	NA	0.0351275	NA	0.0527306	NA	0.0410043	NA	NA	NA	0.0565513	NA	0.12526
NA	0.024401	NA	0.124799	NA	0.0286615	NA	0.107341	NA	NA	NA	NA	NA	0.137767
NA	0.0338988	NA	0.057942	NA	0.0139731	NA	0.0551061	NA	NA	NA	0.0680817	NA	0.0370131
NA	0.0517982	NA	0.0254861	NA	0.0360178	NA	0.0541612	NA	0.197745	NA	0.0399306	NA	NA
NA	0.0185418	NA	0.020952	NA	0.0323377	NA	0.0313542	NA	NA	NA	0.0705608	NA	0.0386777
NA	NA	NA	0.17523	NA	0.0249594	NA	0.0523882	NA	NA	NA	NA	NA	0.0242915
NA	0.0269713	NA	0.0423443	NA	0.0302759	NA	0.0651648	NA	NA	NA	0.160052	NA	0.216445
NA	0.026006	NA	0.0168926	NA	0.0264683	NA	0.109739	NA	NA	NA	0.0726702	NA	0.0556717
NA	0.0235989	NA	0.044988	NA	0.0256449	NA	0.1122	NA	NA	NA	0.126593	NA	0.0834945
NA	NA	NA	0.0485127	NA	0.046671	NA	0.0519369	NA	NA	NA	NA	NA	0.0432675
NA	0.026099	NA	0.0293774	NA	0.0295874	NA	0.024392	NA	NA	NA	NA	NA	0.0408478
NA	0.0195867	NA	0.0448968	NA	0.0596887	NA	0.0620636	NA	0.100366	NA	NA	NA	0.0134321
NA	0.0199306	NA	0.0823868	NA	0.100231	NA	0.0554111	NA	NA	NA	NA	NA	0.0132334
NA	0.031378	NA	0.035187	NA	0.0210401	NA	0.154476	NA	NA	NA	0.0903321	NA	NA
NA	0.0233669	NA	0.0879938	NA	0.0332211	NA	0.0503673	NA	NA	NA	0.177705	NA	0.0123003
NA	0.0117765	NA	0.0190432	NA	0.0265644	NA	0.0294043	NA	NA	NA	NA	NA	0.0601925
NA	0.0174455	NA	0.16098	NA	0.0669908	NA	0.0309474	NA	NA	NA	0.150257	NA	0.051254
NA	0.0492163	NA	0.0302436	NA	0.0386682	NA	0.0327588	NA	0.0751093	NA	0.114082	NA	0.0680994
NA	0.0233814	NA	0.028645	NA	0.0211173	NA	0.0382962	NA	NA	NA	NA	NA	0.0381463
NA	0.0302557	NA	0.103302	NA	0.0681624	NA	0.0449877	NA	0.116174	NA	0.0741546	NA	0.0203199
NA	0.0275831	NA	0.166384	NA	0.0389219	NA	0.0241715	NA	NA	NA	0.153713	NA	NA
NA	0.0239875	NA	0.0336244	NA	0.0197985	NA	0.0588059	NA	NA	NA	0.280785	NA	0.0348957
NA	0.0349947	NA	0.0564314	NA	0.0375353	NA	0.0817432	NA	NA	NA	0.236013	NA	0.00655021
NA	0.0143657	NA	0.0584312	NA	0.0384296	NA	0.093685	NA	NA	NA	0.0779309	NA	0.0465846
NA	0.0201707	NA	0.236165	NA	0.0201295	NA	0.0415261	NA	NA	NA	0.111406	NA	0.0466787
NA	0.0202987	NA	0.0388595	NA	0.142202	NA	0.0318979	NA	NA	NA	NA	NA	0.0346607
NA	0.029421	NA	0.0672363	NA	0.0182994	NA	0.0491264	NA	NA	NA	0.0161419	NA	0.0320262
NA	0.0159737	NA	0.0971753	NA	0.0546646	NA	0.0921662	NA	NA	NA	NA	NA	0.0338578
NA	0.0173156	NA	0.0985433	NA	0.0373383	NA	0.117871	NA	NA	NA	0.135646	NA	0.195281
NA	0.0178219	NA	0.076409	NA	0.0267037	NA	0.0732948	NA	NA	NA	0.0561419	NA	NA
NA	0.0243437	NA	0.0249207	NA	0.037839	NA	0.0456703	NA	NA	NA	0.104107	NA	0.00678655
NA	0.0169533	NA	0.0632581	NA	0.108382	NA	0.0557277	NA	0.0834809	NA	0.162014	NA	0.0417373
NA	0.0124265	NA	0.075634	NA	0.0455821	NA	0.0648144	NA	0.0683526	NA	0.27299	NA	0.0083583
NA	0.0342433	NA	0.0326069	NA	0.0211179	NA	0.0384182	NA	NA	NA	0.105076	NA	0.0193774
NA	0.0266875	NA	0.0342702	NA	0.0315242	NA	0.0727803	NA	NA	NA	0.202443	NA	0.006201
NA	0.0217619	NA	0.0388177	NA	0.026835	NA	0.120723	NA	NA	NA	NA	NA	0.0164411
NA	0.0233017	NA	0.102377	NA	0.0404221	NA	0.0628448	NA	NA	NA	0.268038	NA	0.11644
NA	0.0257245	NA	0.227245	NA	0.0383354	NA	0.0987893	NA	0.0865314	NA	NA	NA	0.0569594
NA	0.0148234	NA	0.0416715	NA	0.1476	NA	0.0572349	NA	NA	NA	0.118527	NA	0.0225908
NA	0.0305016	NA	0.0440833	NA	0.027531	NA	0.0328822	NA	NA	NA	0.0858654	NA	0.0185502
NA	0.0270537	NA	0.126992	NA	0.0745717	NA	0.0365846	NA	0.104785	NA	0.0922699	NA	0.0222461
NA	0.0107836	NA	0.0582693	NA	0.0259273	NA	0.0726462	NA	NA	NA	0.0543718	NA	NA
NA	NA	NA	0.064485	NA	0.12317	NA	0.154147	NA	NA	NA	0.0246677	NA	0.0210438
NA	0.0295704	NA	0.0554309	NA	0.0945328	NA	0.0310619	NA	NA	NA	NA	NA	0.0195258
NA	0.0206912	NA	0.0201806	NA	0.0393338	NA	0.0670433	NA	NA	NA	0.0375504	NA	0.0179471
NA	0.0238474	NA	0.0642872	NA	0.0301987	NA	0.0736007	NA	NA	NA	NA	NA	0.0236302
NA	0.0318022	NA	0.173933	NA	0.0200204	NA	0.123436	NA	NA	NA	NA	NA	0.0576343
NA	0.0187683	NA	0.022558	NA	0.0320944	NA	NA	NA	NA	NA	0.0543097	NA	0.0596868
NA	0.0270431	NA	0.0277863	NA	0.0187384	NA	0.0220252	NA	NA	NA	NA	NA	NA
NA	NA	NA	0.206412	NA	0.0329921	NA	0.0649592	NA	NA	NA	0.0549253	NA	0.0377283
NA	0.0112764	NA	0.046333	NA	0.0336949	NA	0.197345	NA	0.0917386	NA	0.129676	NA	0.0239507
NA	0.121062	NA	0.0402751	NA	0.108073	NA	0.0164723	NA	NA	NA	NA	NA	0.0357386
NA	0.0322634	NA	0.0261922	NA	0.0318689	NA	0.109096	NA	NA	NA	0.25355	NA	0.0352511
NA	0.0255135	NA	0.0501074	NA	0.072096	NA	0.0394414	NA	NA	NA	NA	NA	0.0328423
NA	0.0405248	NA	0.238503	NA	0.0167806	NA	0.0369887	NA	0.11234	NA	0.114065	NA	NA
NA	0.0291302	NA	0.0528545	NA	0.12811	NA	0.142702	NA	NA	NA	0.0895299	NA	NA
NA	0.0227511	NA	0.0945814	NA	0.0334846	NA	0.0672979	NA	NA	NA	0.0630382	NA	0.0127671
NA	0.0520402	NA	0.0218618	NA	0.0821155	NA	0.0835697	NA	NA	NA	0.162355	NA	0.0296635
NA	0.031844	NA	0.123899	NA	0.0433841	NA	0.044597	NA	NA	NA	0.176149	NA	0.0356753
NA	0.0359268	NA	0.0401579	NA	0.0216432	NA	0.061351	NA	NA	NA	0.0824734	NA	0.0153634
NA	0.0362734	NA	0.0402175	NA	0.0436749	NA	0.124816	NA	NA	NA	0.073546	NA	0.0478575
NA	0.0220157	NA	0.0254778	NA	0.0254751	NA	0.0359537	NA	NA	NA	NA	NA	0.0170663
NA	0.0364374	NA	0.0370853	NA	0.0332543	NA	0.0736356	NA	0.107461	NA	0.128694	NA	0.00627007
NA	0.0160452	NA	0.0650191	NA	0.0244723	NA	0.111544	NA	0.0741171	NA	0.109751	NA	0.020861
NA	0.0761667	NA	0.0460275	NA	0.0301843	NA	0.0306811	NA	NA	NA	0.0587693	NA	0.0492076
NA	0.0249617	NA	0.0391127	NA	0.0526849	NA	0.0893791	NA	0.142331	NA	NA	NA	0.0516137
NA	0.0183507	NA	0.122488	NA	0.0229737	NA	0.0430259	NA	0.123706	NA	0.0907886	NA	0.0111071
NA	0.0196354	NA	0.0625505	NA	0.0239732	NA	0.0620037	NA	NA	NA	0.0671206	NA	0.0200769
NA	0.0227518	NA	0.0535551	NA	0.0425119	NA	0.0388718	NA	0.0993111	NA	NA	NA	0.0380074
NA	0.0334377	NA	0.0221997	NA	0.0196909	NA	0.0245779	NA	NA	NA	NA	NA	0.041125
NA	0.0193704	NA	0.0431552	NA	0.0209259	NA	0.053299	NA	NA	NA	0.0872613	NA	0.0308158
NA	0.0218064	NA	0.255454	NA	0.0349288	NA	0.0236459	NA	0.128304	NA	NA	NA	NA
NA	0.0167811	NA	0.0299683	NA	0.0299625	NA	0.0310471	NA	NA	NA	NA	NA	0.0602957
NA	0.0298149	NA	0.0268148	NA	0.0537284	NA	0.0442975	NA	NA	NA	0.161961	NA	0.0212989
NA	0.0202943	NA	0.159172	NA	0.0236023	NA	0.070638	NA	NA	NA	0.0948685	NA	NA
NA	0.0268473	NA	0.104352	NA	0.0517651	NA	0.0403958	NA	0.115715	NA	0.0901732	NA	0.0349646
NA	0.0183448	NA	0.105189	NA	0.0644904	NA	0.0283888	NA	0.0911261	NA	0.154082	NA	0.0322172
NA	0.020898	NA	0.0943706	NA	0.13048	NA	0.0708703	NA	0.154214	NA	0.0935405	NA	0.0131455
NA	NA	NA	0.0207684	NA	0.0736979	NA	0.0537824	NA	NA	NA	0.138622	NA	0.0230733
NA	0.0300466	NA	0.0535936	NA	0.0214018	NA	0.0780742	NA	0.104218	NA	0.125684	NA	0.014076
NA	0.0343685	NA	0.0587922	NA	0.0307899	NA	0.0610442	NA	NA	NA	0.117577	NA	0.0540438
NA	0.0425293	NA	0.0466037	NA	0.0190604	NA	0.0245981	NA	0.0928421	NA	0.218648	NA	0.0243695
NA	0.0116626	NA	0.0621859	NA	0.118162	NA	0.052217	NA	NA	NA	0.0436754	NA	0.0379627
NA	0.0318645	NA	0.0260592	NA	0.0332476	NA	0.0761983	NA	NA	NA	0.233453	NA	0.0564501
NA	0.0188964	NA	0.0343318	NA	0.0231382	NA	0.203518	NA	0.272062	NA	0.168604	NA	0.0531633
NA	0.0216831	NA	0.0441354	NA	0.138404	NA	0.049731	NA	NA	NA	0.145501	NA	0.0167855
NA	0.0300558	NA	0.108603	NA	0.0397692	NA	0.205945	NA	NA	NA	0.0815154	NA	0.0275391
NA	0.032107	NA	0.0855497	NA	0.0654093	NA	0.0547951	NA	NA	NA	0.12623	NA	0.0118235
NA	0.0151274	NA	0.0813008	NA	0.0264548	NA	0.057955	NA	NA	NA	0.104565	NA	0.0206507
NA	0.0299407	NA	0.0784454	NA	0.0243398	NA	0.0333938	NA	NA	NA	0.0417572	NA	0.0367431
NA	0.035534	NA	0.0408382	NA	0.0193499	NA	0.117269	NA	NA	NA	NA	NA	0.0149975
NA	0.0240463	NA	0.0990327	NA	0.0345237	NA	0.0815841	NA	NA	NA	NA	NA	0.0506334
NA	0.0348344	NA	0.107071	NA	0.024965	NA	0.0211213	NA	NA	NA	0.0560359	NA	NA
NA	0.0295444	NA	0.0397297	NA	0.0324408	NA	0.0545463	NA	0.0705546	NA	0.112188	NA	0.0103568
NA	0.0371187	NA	0.0213858	NA	0.0191465	NA	0.0734636	NA	NA	NA	0.0683747	NA	NA
NA	0.0323882	NA	0.0422287	NA	0.0478674	NA	0.094076	NA	NA	NA	NA	NA	0.0237111
NA	0.0207773	NA	0.0580596	NA	0.112614	NA	0.0404674	NA	NA	NA	0.0523223	NA	NA
NA	0.0361371	NA	0.244302	NA	0.0711784	NA	0.154854	NA	NA	NA	0.0329829	NA	0.055557
NA	0.0132522	NA	0.0354378	NA	0.0265796	NA	0.0690054	NA	NA	NA	0.214092	NA	0.0126426
NA	0.0334201	NA	0.0313778	NA	0.0579332	NA	0.0224613	NA	NA	NA	0.154485	NA	0.022491
NA	0.0342518	NA	0.176827	NA	0.0221848	NA	0.0674772	NA	NA	NA	NA	NA	0.172829
NA	0.0354764	NA	0.134633	NA	0.0330879	NA	0.115541	NA	NA	NA	0.138617	NA	0.017139
NA	0.0161169	NA	0.0509062	NA	0.0292001	NA	0.0541453	NA	NA	NA	0.0433171	NA	0.0170009
NA	0.0378716	NA	0.0386784	NA	0.0292141	NA	0.0321972	NA	NA	NA	0.0322988	NA	0.0161731
NA	0.0418426	NA	0.0262119	NA	0.0254728	NA	0.0388524	NA	NA	NA	NA	NA	NA
NA	0.0235388	NA	0.0999325	NA	0.0477926	NA	0.246085	NA	NA	NA	0.207971	NA	0.120383
NA	0.0292606	NA	0.0849446	NA	0.0237647	NA	0.073287	NA	0.120883	NA	0.170429	NA	0.0377061
NA	NA	NA	0.0229381	NA	0.068963	NA	0.0407392	NA	NA	NA	0.0891778	NA	0.133844
NA	0.0282635	NA	0.0476521	NA	0.0266042	NA	0.0784975	NA	NA	NA	0.138457	NA	0.0187462
NA	0.0232371	NA	0.0277438	NA	0.0201864	NA	0.0697602	NA	NA	NA	0.128372	NA	0.0368837
NA	0.0201777	NA	0.0628751	NA	0.0914266	NA	0.0492538	NA	NA	NA	0.153577	NA	0.0927854
NA	0.020831	NA	0.0332782	NA	0.131856	NA	0.053882	NA	0.142242	NA	0.132236	NA	0.037347
NA	0.027558	NA	0.0605185	NA	0.113712	NA	0.119548	NA	0.121123	NA	0.1613	NA	0.0469353
NA	0.0188008	NA	0.0450802	NA	0.0160307	NA	0.048765	NA	NA	NA	0.160788	NA	NA
NA	0.0157521	NA	0.0311207	NA	0.0457012	NA	0.0335681	NA	0.112264	NA	NA	NA	0.0222163
NA	0.0245698	NA	0.0400145	NA	0.0365489	NA	0.12555	NA	NA	NA	0.0748036	NA	0.0115945
NA	0.0149373	NA	0.123472	NA	0.0216221	NA	NA	NA	NA	NA	0.0854302	NA	0.021574
NA	0.0322575	NA	0.0684076	NA	0.0451954	NA	0.0581598	NA	NA	NA	0.124305	NA	0.0372364
NA	0.0359366	NA	0.0480612	NA	0.023454	NA	0.0593299	NA	NA	NA	0.0992693	NA	0.0158756
NA	0.0349375	NA	0.171604	NA	0.029914	NA	0.0749488	NA	0.0860663	NA	NA	NA	NA
NA	0.0130406	NA	0.0308776	NA	0.0329764	NA	0.0724648	NA	NA	NA	0.0667628	NA	0.0959912
NA	0.0336853	NA	0.049464	NA	0.0262264	NA	0.0422214	NA	NA	NA	NA	NA	0.0467886
NA	0.0244247	NA	0.0345641	NA	0.0264161	NA	0.170401	NA	0.111321	NA	0.151829	NA	0.032351
NA	0.0183463	NA	0.118686	NA	0.0357568	NA	0.0609765	NA	NA	NA	0.154838	NA	0.0194823
NA	0.0117107	NA	0.0423625	NA	0.0283297	NA	0.0317281	NA	NA	NA	0.0160742	NA	0.048037
NA	0.0328229	NA	0.246075	NA	0.0591416	NA	0.0482183	NA	NA	NA	0.262235	NA	0.0226032
NA	0.0256346	NA	0.0935412	NA	0.02444	NA	0.0789786	NA	NA	NA	NA	NA	0.0410135
NA	0.0295886	NA	0.0655355	NA	0.02166	NA	0.0451572	NA	NA	NA	0.204613	NA	0.067649
NA	0.0421215	NA	0.045717	NA	0.0538442	NA	0.0741433	NA	NA	NA	NA	NA	0.0317559
NA	0.0482072	NA	0.104581	NA	0.0689322	NA	0.0682299	NA	NA	NA	NA	NA	0.0536845
NA	0.0233968	NA	0.106374	NA	0.103858	NA	0.0771154	NA	0.111591	NA	0.0960661	NA	0.0321669
NA	NA	NA	0.0367673	NA	0.131375	NA	0.0455015	NA	NA	NA	0.0921569	NA	0.0809944
NA	0.0379752	NA	0.0381307	NA	0.0324644	NA	0.0342342	NA	0.204436	NA	0.0727918	NA	NA
NA	0.0181437	NA	0.0627162	NA	0.0334713	NA	0.100006	NA	NA	NA	0.131043	NA	0.0131322
NA	0.0679444	NA	0.0292713	NA	0.0180041	NA	0.0445486	NA	NA	NA	0.0360917	NA	0.0494721
NA	0.0298149	NA	0.0551073	NA	0.0159286	NA	0.03289	NA	NA	NA	0.0454898	NA	NA
NA	0.0552041	NA	0.0978894	NA	0.0237307	NA	0.0426694	NA	NA	NA	NA	NA	0.0279449
NA	0.0399521	NA	0.046852	NA	0.0348407	NA	0.0486624	NA	NA	NA	0.104575	NA	NA
NA	0.0713452	NA	0.048337	NA	0.0297231	NA	0.0423647	NA	NA	NA	0.0582025	NA	0.0266637
NA	0.0152687	NA	0.0425888	NA	0.0575032	NA	0.0675041	NA	NA	NA	NA	NA	0.0266944
NA	0.032981	NA	0.24188	NA	0.0240143	NA	0.0418779	NA	0.0818911	NA	0.0970134	NA	0.0449696
NA	0.0317732	NA	0.0993856	NA	0.20606	NA	0.0437619	NA	NA	NA	0.143955	NA	0.0475107
NA	0.0325426	NA	0.0490757	NA	0.0241589	NA	0.0829481	NA	NA	NA	0.0584365	NA	0.0203183
NA	0.0440345	NA	0.0686206	NA	0.0329102	NA	0.117829	NA	0.306903	NA	0.0643723	NA	0.0281445
NA	0.0108044	NA	0.0251181	NA	0.107692	NA	0.0274125	NA	0.382878	NA	0.0197446	NA	0.014252
NA	0.0295841	NA	0.104323	NA	0.0446153	NA	0.125619	NA	NA	NA	0.0730446	NA	0.0210085
NA	0.021248	NA	0.085097	NA	0.0251502	NA	0.0410042	NA	NA	NA	0.0671543	NA	0.0207185
NA	0.0265709	NA	0.0278022	NA	0.0378725	NA	0.10142	NA	NA	NA	0.029577	NA	0.0247732
NA	0.0485521	NA	0.0350735	NA	0.0389246	NA	0.0302734	NA	NA	NA	0.0425619	NA	0.00656448
NA	0.0336369	NA	0.0409365	NA	0.0177693	NA	0.0392514	NA	NA	NA	0.0890436	NA	0.0176452
NA	NA	NA	0.0808352	NA	0.0292485	NA	0.0883193	NA	NA	NA	NA	NA	0.0451675
NA	0.0295756	NA	0.187767	NA	0.034893	NA	0.177106	NA	0.147227	NA	0.0733891	NA	0.0430586
NA	0.00791529	NA	0.0834842	NA	0.0388296	NA	0.031271	NA	NA	NA	0.0214741	NA	0.0302234
NA	0.0351802	NA	0.0185423	NA	0.023455	NA	0.0173625	NA	NA	NA	NA	NA	0.0361917
NA	0.038476	NA	0.0670321	NA	0.0179368	NA	0.0889612	NA	NA	NA	0.112428	NA	0.0283216
NA	0.0293103	NA	0.0509971	NA	0.0453943	NA	0.0336845	NA	NA	NA	0.164717	NA	0.0447463
NA	0.0411291	NA	0.0533586	NA	0.0171211	NA	0.0771439	NA	NA	NA	0.177873	NA	0.0327146
NA	0.0373163	NA	0.110967	NA	0.0447149	NA	0.0296862	NA	NA	NA	0.0690109	NA	NA
NA	0.0321091	NA	0.0592122	NA	0.117229	NA	0.0912519	NA	NA	NA	0.082349	NA	0.0205829
NA	0.0229441	NA	0.0255015	NA	0.0338665	NA	0.0852827	NA	NA	NA	NA	NA	0.0630702
NA	0.0277127	NA	0.0820725	NA	0.0274171	NA	0.176873	NA	NA	NA	0.212696	NA	0.0349507
NA	0.0188051	NA	0.0242706	NA	0.0641111	NA	0.0631571	NA	NA	NA	NA	NA	0.0279765
NA	NA	NA	0.0478705	NA	0.0520445	NA	0.0613506	NA	NA	NA	0.0821437	NA	0.0223722
NA	0.0247754	NA	0.0281514	NA	0.0475109	NA	0.0292626	NA	NA	NA	0.131089	NA	NA
NA	0.0521937	NA	0.0888402	NA	0.0283075	NA	0.0330988	NA	0.120514	NA	NA	NA	0.0245219
NA	0.0278671	NA	0.0389889	NA	0.0243688	NA	0.0162718	NA	NA	NA	NA	NA	0.0531584
NA	0.0182136	NA	0.0885461	NA	0.121315	NA	0.0641796	NA	NA	NA	0.106368	NA	0.0283883
NA	0.018542	NA	0.0406518	NA	0.0459463	NA	0.0529675	NA	NA	NA	0.135999	NA	0.0135859
NA	0.0529103	NA	0.0421689	NA	0.0302198	NA	0.110321	NA	NA	NA	0.107127	NA	0.0283017
NA	0.033041	NA	0.0416215	NA	0.0291724	NA	0.0696623	NA	NA	NA	0.102587	NA	0.00975424
NA	0.0324983	NA	0.0409987	NA	0.0340662	NA	0.0737912	NA	NA	NA	0.109395	NA	0.0467357
NA	0.0326404	NA	0.0500181	NA	0.0302625	NA	0.0554352	NA	NA	NA	NA	NA	0.0185847
NA	0.0421742	NA	0.0282728	NA	0.0260805	NA	0.118724	NA	NA	NA	NA	NA	0.0118631
NA	0.0299376	NA	0.0345064	NA	0.122608	NA	0.0292812	NA	NA	NA	NA	NA	0.042357
NA	0.0273377	NA	0.119824	NA	0.0336137	NA	0.0750385	NA	0.0622123	NA	0.071677	NA	0.0340414
NA	0.0224381	NA	0.0369609	NA	0.111775	NA	0.0701434	NA	NA	NA	0.0525819	NA	0.0221852
NA	0.0312347	NA	0.0466684	NA	0.0333456	NA	0.219134	NA	NA	NA	0.0583303	NA	0.0485871
NA	NA	NA	0.0201953	NA	0.0622478	NA	0.105151	NA	NA	NA	0.160733	NA	0.0126862
NA	0.0191716	NA	0.164411	NA	0.0389803	NA	0.060773	NA	0.103461	NA	0.0721992	NA	0.0124913
NA	0.0241112	NA	0.226346	NA	0.0422568	NA	0.0897206	NA	NA	NA	0.050252	NA	0.0449713
NA	0.0261833	NA	0.0542061	NA	0.0596741	NA	0.0874065	NA	NA	NA	0.114442	NA	NA
NA	0.0228611	NA	0.0492477	NA	0.0222721	NA	0.0506964	NA	NA	NA	0.0281089	NA	0.0181834
NA	0.0424722	NA	0.0958811	NA	0.0598232	NA	0.122648	NA	NA	NA	NA	NA	0.0249326
NA	0.0234476	NA	0.0964856	NA	0.0232063	NA	0.139964	NA	0.103092	NA	0.0297415	NA	0.0460743
NA	0.0339974	NA	0.0847951	NA	0.0211797	NA	0.165037	NA	NA	NA	0.212604	NA	0.0490384
NA	0.0319699	NA	0.104595	NA	0.0274405	NA	0.0657694	NA	NA	NA	0.0968812	NA	0.0193886
NA	0.0442771	NA	0.0249899	NA	0.0287274	NA	0.121748	NA	NA	NA	NA	NA	0.00723978
NA	NA	NA	0.0447609	NA	0.0260811	NA	0.0642336	NA	0.095825	NA	0.157684	NA	0.0118793
NA	0.0155477	NA	0.0289756	NA	0.119018	NA	0.0422495	NA	NA	NA	0.0678251	NA	0.0207517
NA	0.0503648	NA	0.0325979	NA	0.0524235	NA	0.0606243	NA	NA	NA	0.157541	NA	0.0127081
NA	0.0350461	NA	0.142863	NA	0.021444	NA	0.0908237	NA	NA	NA	0.0317244	NA	0.00893346
NA	0.0265064	NA	0.0222894	NA	0.168459	NA	0.0271568	NA	NA	NA	0.197811	NA	0.0376598
NA	0.0198932	NA	0.0414926	NA	0.0268789	NA	0.051301	NA	NA	NA	0.205239	NA	0.0943127
NA	NA	NA	0.0557332	NA	0.0461732	NA	0.0710434	NA	NA	NA	0.0340698	NA	0.0330402
NA	0.0358235	NA	0.0339984	NA	0.0470565	NA	0.105678	NA	NA	NA	0.0500072	NA	0.0566708
NA	0.0251064	NA	0.186517	NA	0.0375873	NA	0.0864023	NA	NA	NA	0.146167	NA	0.0291708
NA	0.0225497	NA	0.0265094	NA	0.0490374	NA	0.111663	NA	NA	NA	NA	NA	0.0153158
NA	0.0359839	NA	0.0389115	NA	0.0184185	NA	0.0964736	NA	NA	NA	NA	NA	0.0404681
NA	0.028967	NA	0.0267323	NA	0.0518224	NA	0.141167	NA	NA	NA	0.0376091	NA	0.0315711
NA	0.0203861	NA	0.0894735	NA	0.0236071	NA	0.0481521	NA	NA	NA	0.136478	NA	NA
NA	0.0274454	NA	0.0432604	NA	0.0231784	NA	0.0535963	NA	0.0723023	NA	0.255336	NA	0.0190437
NA	0.0434541	NA	0.0445059	NA	0.0223645	NA	0.0256523	NA	NA	NA	0.0452607	NA	0.0153985
NA	0.0345775	NA	0.112494	NA	0.0534028	NA	0.135477	NA	NA	NA	0.0753564	NA	0.0129321
NA	0.0317489	NA	0.0585658	NA	0.0393133	NA	0.0223686	NA	NA	NA	0.0458607	NA	NA
NA	0.0231386	NA	0.273587	NA	0.131439	NA	0.0154733	NA	NA	NA	0.166803	NA	0.0251107
NA	0.0196018	NA	0.172838	NA	0.0289463	NA	0.06424	NA	NA	NA	NA	NA	0.0307151
NA	0.0457152	NA	0.0485637	NA	0.016838	NA	0.0449925	NA	0.1544	NA	0.103269	NA	0.0185338
NA	0.0203644	NA	0.0579466	NA	0.0365686	NA	0.0434434	NA	NA	NA	0.155728	NA	0.00505388
NA	0.0249088	NA	0.0948308	NA	0.0703874	NA	0.0182694	NA	NA	NA	0.205797	NA	0.0657079
NA	0.0398675	NA	0.0593912	NA	0.0282916	NA	0.11023	NA	NA	NA	0.0791852	NA	0.0678155
NA	0.0267597	NA	0.0316599	NA	0.0162856	NA	0.030833	NA	NA	NA	0.0286181	NA	0.0103493
NA	0.0272082	NA	0.0577076	NA	0.0297727	NA	0.0621949	NA	0.0671497	NA	0.141338	NA	0.0308406
NA	NA	NA	0.0254609	NA	0.024604	NA	0.108073	NA	NA	NA	0.0458211	NA	0.0127421
NA	0.0428788	NA	0.0252814	NA	0.0358912	NA	0.0727066	NA	NA	NA	0.136494	NA	0.206617
NA	0.0221301	NA	0.110602	NA	0.0237477	NA	0.0575963	NA	NA	NA	NA	NA	NA
NA	0.0244947	NA	0.033577	NA	0.106854	NA	0.0405782	NA	NA	NA	0.0824629	NA	0.0660815
NA	0.0486574	NA	0.0601986	NA	0.0275966	NA	0.0507945	NA	NA	NA	NA	NA	0.0228749
NA	0.0187678	NA	0.0367994	NA	0.0427474	NA	0.0459614	NA	NA	NA	0.0797754	NA	0.209451
NA	0.022795	NA	0.056948	NA	0.0676126	NA	0.152673	NA	NA	NA	0.141716	NA	NA
NA	NA	NA	0.0389614	NA	0.0385667	NA	0.0158563	NA	NA	NA	0.0853706	NA	0.0115645
NA	NA	NA	0.0478208	NA	0.120985	NA	0.0733509	NA	NA	NA	0.0820678	NA	NA
NA	0.0377754	NA	0.121282	NA	0.0261038	NA	0.0409981	NA	NA	NA	0.114968	NA	NA
NA	0.0198296	NA	0.037931	NA	0.0211709	NA	0.0537352	NA	NA	NA	0.039487	NA	0.014903
NA	0.025587	NA	0.184026	NA	0.0633113	NA	0.0362602	NA	NA	NA	0.043502	NA	0.03262
NA	0.0385416	NA	0.0624815	NA	0.129575	NA	0.028227	NA	NA	NA	NA	NA	0.0406961
NA	0.0323631	NA	0.034644	NA	0.0294382	NA	0.033574	NA	NA	NA	0.0867459	NA	NA
NA	0.0375433	NA	0.0617665	NA	0.0188123	NA	0.0523131	NA	0.0939661	NA	0.14521	NA	0.192054
NA	0.0296155	NA	0.0915411	NA	0.0688385	NA	0.0368969	NA	NA	NA	0.0574801	NA	0.0255497
NA	0.0456743	NA	0.0606735	NA	0.023188	NA	0.0838002	NA	NA	NA	0.0698237	NA	0.106155
NA	0.0300924	NA	0.0339942	NA	0.0466937	NA	0.0388572	NA	0.140781	NA	NA	NA	0.0173205
NA	0.0263281	NA	0.0792694	NA	0.0133271	NA	0.0553875	NA	NA	NA	0.10494	NA	0.010188
NA	0.0354225	NA	0.027824	NA	0.0627471	NA	0.0850582	NA	NA	NA	NA	NA	0.0229447
NA	0.0540809	NA	0.0521441	NA	0.0388933	NA	0.0273553	NA	NA	NA	0.122898	NA	0.156583
NA	0.0220061	NA	0.0798705	NA	0.0169329	NA	0.0394173	NA	0.0853905	NA	0.134583	NA	0.0299422
NA	0.029832	NA	0.0869215	NA	0.0202599	NA	0.0463954	NA	NA	NA	0.0693576	NA	0.00953835
NA	0.0126441	NA	0.0455797	NA	0.0219872	NA	0.111827	NA	NA	NA	0.234741	NA	NA
NA	0.0253732	NA	0.138127	NA	0.0308341	NA	0.0995989	NA	NA	NA	NA	NA	0.0227656
NA	0.0281569	NA	0.0408314	NA	0.122155	NA	0.0355587	NA	0.0982771	NA	0.161887	NA	0.0344932
NA	0.0490252	NA	0.171697	NA	0.0488651	NA	0.0470318	NA	NA	NA	NA	NA	0.0581062
NA	0.0111922	NA	0.0596286	NA	0.042472	NA	0.0471355	NA	NA	NA	0.103576	NA	0.0374195
NA	0.0303233	NA	0.250924	NA	0.0259436	NA	0.0474489	NA	NA	NA	0.113383	NA	0.0323122
NA	0.0372042	NA	0.06517	NA	0.0315335	NA	0.0950629	NA	NA	NA	0.0872846	NA	0.0257535
NA	0.040105	NA	0.0509117	NA	0.0389688	NA	0.128907	NA	NA	NA	NA	NA	NA
NA	0.0481122	NA	0.0434069	NA	0.0236742	NA	0.0547177	NA	NA	NA	NA	NA	0.016933
NA	0.0245252	NA	0.0520184	NA	0.0669403	NA	0.154247	NA	NA	NA	0.175735	NA	0.0107229
NA	0.0425894	NA	0.0344479	NA	0.0285514	NA	0.0320538	NA	NA	NA	NA	NA	0.0193025
NA	0.0141057	NA	0.037712	NA	0.0148531	NA	0.0971657	NA	NA	NA	NA	NA	0.0175474
NA	0.0202177	NA	0.0580381	NA	0.0275386	NA	0.0208025	NA	0.072554	NA	0.0919808	NA	NA
NA	0.0557722	NA	0.106591	NA	0.0217176	NA	0.0443932	NA	0.104452	NA	NA	NA	0.033025
NA	0.0247496	NA	0.0939146	NA	0.119275	NA	0.0517536	NA	NA	NA	0.0939873	NA	0.0244582
NA	0.0464771	NA	0.101242	NA	0.0578399	NA	0.0554124	NA	NA	NA	0.146523	NA	0.0186697
NA	NA	NA	0.0362622	NA	0.048651	NA	0.0994764	NA	NA	NA	NA	NA	0.0667428
NA	0.0262341	NA	0.0393323	NA	0.0173057	NA	0.0430725	NA	NA	NA	0.198069	NA	0.0127739
NA	0.105891	NA	0.055211	NA	0.047309	NA	0.0292525	NA	NA	NA	0.060663	NA	0.0169473
NA	0.0337525	NA	0.124788	NA	0.024465	NA	0.052549	NA	NA	NA	0.120261	NA	0.0142532
NA	NA	NA	0.100815	NA	0.0377645	NA	0.290914	NA	0.0784303	NA	0.0241012	NA	0.00660456
NA	0.0157132	NA	0.0422316	NA	0.0324494	NA	0.0367185	NA	0.123516	NA	0.136692	NA	0.0196774
NA	0.0306282	NA	0.0419625	NA	0.0403445	NA	0.0254198	NA	NA	NA	0.0667068	NA	0.0349382
NA	0.0280746	NA	0.0604231	NA	0.0397417	NA	0.0928744	NA	NA	NA	NA	NA	0.0277749
NA	0.0589393	NA	0.177895	NA	0.0348397	NA	0.0656009	NA	NA	NA	0.0249409	NA	NA
NA	0.0152238	NA	0.0696391	NA	0.0132168	NA	0.0462044	NA	0.0921574	NA	0.16294	NA	0.0110716
NA	0.027519	NA	0.0444387	NA	0.0267703	NA	0.041369	NA	0.147675	NA	0.0339396	NA	0.029971
NA	0.0274614	NA	0.117946	NA	0.0388575	NA	0.12628	NA	NA	NA	NA	NA	0.0471926
NA	NA	NA	0.0740043	NA	0.0305002	NA	0.264541	NA	0.0389962	NA	0.0322683	NA	0.0250247
NA	0.0467553	NA	0.0300384	NA	0.189955	NA	0.0514707	NA	0.103052	NA	0.0922557	NA	0.0110702
NA	0.042445	NA	0.0315622	NA	0.109197	NA	NA	NA	NA	NA	NA	NA	NA
NA	0.0250585	NA	0.0260858	NA	0.0185415	NA	0.138737	NA	NA	NA	0.149049	NA	0.0624074
NA	0.0325141	NA	0.0309287	NA	0.0388378	NA	0.0778211	NA	NA	NA	NA	NA	0.0143159
NA	0.0336233	NA	0.0517288	NA	0.0645244	NA	0.0817733	NA	NA	NA	NA	NA	0.1541
NA	0.0890642	NA	0.0391351	NA	0.0198183	NA	0.0863852	NA	NA	NA	0.214092	NA	0.194912
NA	0.0175739	NA	0.0682553	NA	0.0544524	NA	0.0220152	NA	0.128947	NA	0.0708545	NA	0.0262058
NA	0.0197957	NA	0.0429497	NA	0.0363842	NA	0.0297523	NA	NA	NA	0.124432	NA	0.0854663
NA	0.0334893	NA	0.0545145	NA	0.134682	NA	0.0647108	NA	NA	NA	NA	NA	NA
NA	0.0160268	NA	0.10468	NA	0.0349319	NA	0.0914674	NA	NA	NA	0.052957	NA	NA
NA	0.0280176	NA	0.23237	NA	0.056753	NA	0.0274567	NA	NA	NA	0.144196	NA	0.00717319
NA	0.0297586	NA	0.0952563	NA	0.0348383	NA	0.0509363	NA	0.170928	NA	0.0489402	NA	0.0080617
NA	0.0240569	NA	0.139551	NA	0.0596699	NA	0.080244	NA	NA	NA	NA	NA	0.0188082
NA	0.125978	NA	0.0208627	NA	0.0263561	NA	0.131307	NA	NA	NA	NA	NA	0.159744
NA	0.0181881	NA	0.0486373	NA	0.0682628	NA	0.0716223	NA	NA	NA	0.216151	NA	0.0144074
NA	0.02828	NA	0.0338436	NA	0.0199921	NA	0.0431581	NA	NA	NA	0.0848667	NA	0.267139
NA	0.0516873	NA	0.0512767	NA	0.0319743	NA	0.0353889	NA	NA	NA	0.288545	NA	0.0365011
NA	0.0249915	NA	0.0852309	NA	0.019874	NA	0.0752709	NA	NA	NA	0.152816	NA	0.0532011
NA	0.0315685	NA	0.0432872	NA	0.0228857	NA	0.132645	NA	NA	NA	0.123323	NA	0.0343747
NA	0.0245331	NA	0.0361053	NA	0.0247339	NA	0.0414687	NA	NA	NA	NA	NA	0.146798
NA	0.0223553	NA	0.024893	NA	0.0179883	NA	0.0406594	NA	NA	NA	0.0439804	NA	0.0242891
NA	0.0216287	NA	0.171186	NA	0.0435488	NA	0.0729896	NA	NA	NA	NA	NA	0.0317751
NA	0.0350904	NA	0.0220109	NA	0.10628	NA	0.0643822	NA	NA	NA	0.222104	NA	0.0616631
NA	0.0346227	NA	0.232756	NA	0.0171542	NA	0.0783518	NA	NA	NA	0.216228	NA	0.0510409
NA	0.017381	NA	0.055799	NA	0.0230065	NA	0.110515	NA	NA	NA	0.00917264	NA	0.0207315
NA	0.0225894	NA	0.023002	NA	0.0433334	NA	0.0568405	NA	NA	NA	0.0602199	NA	0.0240726
NA	0.0309431	NA	0.0594617	NA	0.0226547	NA	0.0579137	NA	0.107047	NA	NA	NA	0.0133631
NA	0.0106302	NA	0.0427638	NA	0.0332383	NA	0.0504685	NA	0.11328	NA	NA	NA	0.0220632
NA	0.027178	NA	0.0358056	NA	0.0441518	NA	0.0465039	NA	NA	NA	NA	NA	0.031292
NA	0.0220794	NA	0.104759	NA	0.0486121	NA	0.0474541	NA	0.0509056	NA	NA	NA	0.0123276
NA	0.0300953	NA	0.0296271	NA	0.0796199	NA	0.0919587	NA	NA	NA	0.186512	NA	0.0173461
NA	0.0246384	NA	0.0584412	NA	0.0537568	NA	0.154087	NA	NA	NA	NA	NA	0.0479227
NA	0.0161521	NA	0.0257761	NA	0.0268009	NA	0.0882085	NA	NA	NA	0.0821511	NA	0.0292703
NA	0.0190242	NA	0.15424	NA	0.0340599	NA	0.0293494	NA	NA	NA	0.0948836	NA	0.0143114
NA	0.0326978	NA	0.118797	NA	0.112641	NA	0.0562203	NA	NA	NA	0.0464019	NA	0.0347725
NA	0.0187779	NA	0.039695	NA	0.0322589	NA	0.0265974	NA	NA	NA	NA	NA	0.0207913
NA	0.033846	NA	0.0961834	NA	0.0308702	NA	0.108002	NA	NA	NA	NA	NA	0.0268135
NA	0.0420774	NA	0.0589303	NA	0.1261	NA	0.0449699	NA	NA	NA	0.0766331	NA	0.010557
NA	NA	NA	0.190861	NA	0.034176	NA	0.0418567	NA	NA	NA	NA	NA	NA
NA	0.0227561	NA	0.0326449	NA	0.0288247	NA	0.0265374	NA	NA	NA	0.086497	NA	0.0247397
NA	0.0205903	NA	0.0366968	NA	0.0356229	NA	0.100754	NA	NA	NA	NA	NA	NA
NA	0.0372478	NA	0.0317929	NA	0.0183165	NA	0.0737771	NA	NA	NA	0.0790129	NA	0.0267711
NA	0.0383161	NA	0.0849886	NA	0.0192592	NA	0.0548048	NA	NA	NA	NA	NA	0.0283462
NA	0.0896848	NA	0.0440169	NA	0.146255	NA	0.0675532	NA	NA	NA	0.161267	NA	0.21916
NA	0.0273635	NA	0.175398	NA	0.0639852	NA	0.0566533	NA	NA	NA	0.173648	NA	0.225785
NA	0.029583	NA	0.133207	NA	0.0419265	NA	0.118859	NA	NA	NA	0.0854265	NA	0.0165708
NA	0.0470211	NA	0.0443961	NA	0.0546959	NA	0.0748248	NA	NA	NA	0.277491	NA	0.0131722
NA	0.0486487	NA	0.0416033	NA	0.0306959	NA	0.0517085	NA	NA	NA	0.13551	NA	0.0350381
NA	0.0415368	NA	0.124236	NA	0.0177958	NA	0.168693	NA	NA	NA	0.190571	NA	0.0306158
NA	0.0275651	NA	0.0522583	NA	0.0174784	NA	0.0318979	NA	NA	NA	0.131934	NA	0.0350358
NA	NA	NA	0.0690234	NA	0.0216891	NA	0.102362	NA	NA	NA	NA	NA	0.0317751
NA	0.0409318	NA	0.0549736	NA	0.0373501	NA	0.0186486	NA	NA	NA	NA	NA	0.0635197
NA	0.0436824	NA	0.0477379	NA	0.0479047	NA	0.0514881	NA	0.141706	NA	NA	NA	0.0134441
NA	0.0339196	NA	0.247857	NA	0.0348522	NA	0.111494	NA	NA	NA	0.115258	NA	0.0448407
NA	0.0154261	NA	0.0394952	NA	0.115567	NA	0.0523182	NA	NA	NA	0.0938063	NA	0.0250209
NA	0.0275603	NA	0.0353709	NA	0.0375462	NA	0.035333	NA	NA	NA	0.0879559	NA	0.0535198
NA	0.0207346	NA	0.11592	NA	0.0245993	NA	0.0660703	NA	NA	NA	NA	NA	0.0132497
NA	0.0281687	NA	0.0874732	NA	0.022181	NA	0.0720368	NA	NA	NA	0.0712576	NA	0.073428
NA	0.0154679	NA	0.08819	NA	0.0356145	NA	0.0953565	NA	0.0671471	NA	0.186645	NA	0.0256105
NA	0.0401766	NA	0.0334739	NA	0.0412389	NA	0.0752007	NA	0.0875634	NA	0.170894	NA	0.225871
NA	0.0241661	NA	0.0449557	NA	0.0339096	NA	NA	NA	NA	NA	NA	NA	0.0246238
NA	0.0217211	NA	0.0459468	NA	0.0286705	NA	0.104267	NA	NA	NA	NA	NA	0.0646113
NA	0.0112445	NA	0.0596111	NA	0.0618417	NA	0.0740337	NA	NA	NA	0.134243	NA	0.0188723
NA	0.0360543	NA	0.0308232	NA	0.0366172	NA	0.0579811	NA	NA	NA	0.151736	NA	0.182588
NA	0.0420463	NA	0.0525077	NA	0.148909	NA	0.0641449	NA	0.0750929	NA	NA	NA	NA
NA	0.0177678	NA	0.0270993	NA	0.0300363	NA	0.107326	NA	NA	NA	NA	NA	0.230765
NA	0.0437785	NA	0.0849477	NA	0.112319	NA	0.105616	NA	NA	NA	0.0931621	NA	0.0595665
NA	0.0231075	NA	0.179877	NA	0.0363366	NA	0.158897	NA	0.0851231	NA	0.171106	NA	0.0237624
NA	0.0115023	NA	0.0892914	NA	0.0410741	NA	0.0385332	NA	NA	NA	0.09005	NA	0.0548034
NA	0.0274706	NA	0.0314352	NA	0.0309221	NA	0.0193765	NA	NA	NA	NA	NA	0.0140739
NA	0.0283193	NA	0.0430681	NA	0.0148173	NA	0.0711575	NA	0.0810731	NA	NA	NA	0.0649257
NA	0.0303261	NA	0.0502385	NA	0.0459855	NA	0.0762804	NA	NA	NA	0.0774169	NA	0.0579991
NA	0.0229012	NA	0.0544937	NA	0.0261536	NA	0.14584	NA	0.088483	NA	0.254129	NA	0.0409582
NA	0.033549	NA	0.0615361	NA	0.0368282	NA	0.0703176	NA	NA	NA	0.0883908	NA	NA
NA	0.0250951	NA	0.0417329	NA	0.0721202	NA	0.0772159	NA	NA	NA	0.145826	NA	NA
NA	0.0392746	NA	0.0383978	NA	0.0311576	NA	0.0575355	NA	NA	NA	NA	NA	0.0260171
NA	0.0136564	NA	0.0380894	NA	0.0385207	NA	0.136816	NA	NA	NA	0.134422	NA	0.0113073
NA	0.0257843	NA	0.079356	NA	0.0611753	NA	0.019511	NA	NA	NA	0.0791067	NA	0.0323458
NA	0.0307035	NA	0.0410361	NA	0.114211	NA	0.0846515	NA	NA	NA	0.106875	NA	0.00432078
NA	0.0384054	NA	0.0900589	NA	0.123098	NA	0.0998368	NA	NA	NA	0.1116	NA	0.0189211
NA	0.0465922	NA	0.228359	NA	0.0426738	NA	0.08153	NA	NA	NA	0.162153	NA	0.034167
NA	0.0418805	NA	0.0346989	NA	0.0222452	NA	0.0620495	NA	NA	NA	NA	NA	0.162827
NA	0.022233	NA	0.0534816	NA	0.0100238	NA	0.0212379	NA	NA	NA	0.118277	NA	0.019226
NA	0.0318989	NA	0.135606	NA	0.0151979	NA	0.0993751	NA	NA	NA	0.08412	NA	0.020027
NA	0.036458	NA	0.0817114	NA	0.0332478	NA	0.086079	NA	NA	NA	NA	NA	NA
NA	0.0340695	NA	0.0560903	NA	0.0221843	NA	0.16476	NA	0.135651	NA	0.0802401	NA	0.0128191
NA	0.0366515	NA	0.0855302	NA	0.029505	NA	0.0372886	NA	NA	NA	0.0945295	NA	0.0188894
NA	0.0306748	NA	0.0674699	NA	0.0267841	NA	0.0598383	NA	NA	NA	0.138826	NA	0.0871261
NA	NA	NA	0.052278	NA	0.033785	NA	0.0741502	NA	0.101919	NA	0.0847658	NA	0.0066269
NA	0.0246987	NA	0.0197143	NA	0.0254189	NA	NA	NA	NA	NA	NA	NA	0.0117487
NA	0.0325081	NA	0.100947	NA	0.0613046	NA	0.0311338	NA	NA	NA	0.130046	NA	0.0401521
NA	0.0320775	NA	0.0625844	NA	0.030518	NA	0.0219089	NA	0.0608504	NA	0.0744519	NA	0.00875799
NA	NA	NA	0.260552	NA	0.0256973	NA	0.0199145	NA	NA	NA	0.150515	NA	0.0200747
NA	0.0755237	NA	0.186978	NA	0.021121	NA	0.13402	NA	NA	NA	0.11452	NA	NA
NA	0.0297235	NA	0.107401	NA	0.0261621	NA	0.185212	NA	NA	NA	0.142531	NA	NA
NA	0.0365343	NA	0.0227852	NA	0.020915	NA	0.179073	NA	NA	NA	0.0502004	NA	0.0298091
NA	0.0307696	NA	0.0411419	NA	0.0545727	NA	0.0977359	NA	NA	NA	0.143101	NA	0.00634817
NA	0.022695	NA	0.095683	NA	0.00962323	NA	0.0612294	NA	NA	NA	0.198337	NA	0.0168093
NA	0.0259903	NA	0.0290184	NA	0.0751744	NA	0.13075	NA	NA	NA	0.0990796	NA	NA
NA	0.0527628	NA	0.0959783	NA	0.0406403	NA	0.0746278	NA	NA	NA	0.187602	NA	0.0231159
NA	NA	NA	0.156303	NA	0.020307	NA	0.037617	NA	NA	NA	0.294795	NA	0.0271818
NA	NA	NA	0.0476609	NA	0.061732	NA	0.0449271	NA	NA	NA	0.111157	NA	0.010047
NA	0.0273258	NA	0.0486703	NA	0.0231318	NA	0.119846	NA	0.0781048	NA	NA	NA	0.00546122
NA	0.0348668	NA	0.0316858	NA	0.0421147	NA	0.0259525	NA	0.0751677	NA	0.0384377	NA	0.0364586
NA	0.0174455	NA	0.0166599	NA	0.0108517	NA	0.0631695	NA	NA	NA	0.0396625	NA	0.00843733
NA	0.0140658	NA	0.041984	NA	0.0288553	NA	0.0823093	NA	NA	NA	0.162587	NA	0.00540153
NA	0.0307006	NA	0.0374539	NA	0.122108	NA	0.122934	NA	0.0804074	NA	0.164584	NA	0.0199478
NA	0.0158927	NA	0.0297139	NA	0.120808	NA	0.0657279	NA	NA	NA	0.13019	NA	0.0165396
NA	0.0120054	NA	0.057702	NA	0.0254095	NA	0.0702448	NA	NA	NA	NA	NA	0.0842884
NA	0.0294925	NA	0.236854	NA	0.0447749	NA	0.206867	NA	NA	NA	NA	NA	NA
NA	0.0129303	NA	0.0547669	NA	0.0185017	NA	0.0445055	NA	NA	NA	0.0768972	NA	NA
NA	0.0392355	NA	0.0286163	NA	0.0258729	NA	0.0816819	NA	NA	NA	0.172853	NA	NA
NA	0.0131184	NA	0.126333	NA	0.0619307	NA	0.0486562	NA	NA	NA	NA	NA	0.0342245
NA	0.0267048	NA	0.0262104	NA	0.0229916	NA	0.0718345	NA	NA	NA	NA	NA	0.173563
NA	0.0112303	NA	0.089541	NA	0.056224	NA	0.0272666	NA	NA	NA	0.07591	NA	0.0474722
NA	0.0384531	NA	0.0606731	NA	0.0354186	NA	0.0954508	NA	NA	NA	0.12207	NA	0.192769
NA	NA	NA	0.0254927	NA	0.0348784	NA	0.0643769	NA	NA	NA	0.164821	NA	0.117744
NA	0.0244757	NA	0.0261796	NA	0.154943	NA	NA	NA	NA	NA	0.0576161	NA	0.0097127
NA	0.019322	NA	0.0859193	NA	0.0549201	NA	0.123619	NA	NA	NA	0.0534944	NA	0.0240489
NA	0.0336048	NA	0.129852	NA	0.120703	NA	0.047405	NA	NA	NA	0.0498476	NA	0.0317281
NA	0.0187177	NA	0.0442688	NA	0.0277493	NA	0.111837	NA	NA	NA	0.0959214	NA	0.0163232
NA	0.0571819	NA	0.029276	NA	0.0111941	NA	0.0154521	NA	0.0759413	NA	0.0386228	NA	NA
NA	0.0111088	NA	0.0895753	NA	0.0445955	NA	0.0525575	NA	NA	NA	0.247842	NA	NA
NA	0.0264781	NA	0.112291	NA	0.0286616	NA	0.0603556	NA	0.113086	NA	NA	NA	0.113345
NA	0.045414	NA	0.0458158	NA	0.0362594	NA	0.0258797	NA	NA	NA	0.101638	NA	NA
NA	0.0393806	NA	0.091361	NA	0.0208232	NA	0.0526278	NA	0.15551	NA	0.0739467	NA	0.0441493
NA	0.0193606	NA	0.0298246	NA	0.0441757	NA	0.0562501	NA	NA	NA	0.173736	NA	0.0132087
NA	0.0483142	NA	0.0330552	NA	0.0930021	NA	0.075599	NA	NA	NA	NA	NA	0.0353442
NA	0.0538295	NA	0.0997424	NA	0.0304447	NA	0.0342855	NA	0.101428	NA	0.0716396	NA	0.0657807
NA	0.0265591	NA	0.0496327	NA	0.0327135	NA	0.0499447	NA	NA	NA	0.08907	NA	NA
NA	0.0191283	NA	0.0940725	NA	0.0331747	NA	0.109914	NA	NA	NA	0.108972	NA	0.0165787
NA	0.0325654	NA	0.0376101	NA	0.122527	NA	0.0624001	NA	NA	NA	NA	NA	0.0148289
NA	0.0358234	NA	0.0324616	NA	0.0412327	NA	0.140828	NA	NA	NA	0.105377	NA	NA
NA	NA	NA	0.0297125	NA	0.0655984	NA	0.124121	NA	0.129621	NA	0.102305	NA	NA
NA	0.0125009	NA	0.0741489	NA	0.0820077	NA	0.13279	NA	0.10939	NA	0.149708	NA	NA
NA	0.0406114	NA	0.0327539	NA	0.0118123	NA	NA	NA	NA	NA	0.0558177	NA	0.0214632
NA	0.0760363	NA	0.0595219	NA	0.0520359	NA	0.0616298	NA	NA	NA	0.114614	NA	0.0382971
NA	0.0471579	NA	0.0329724	NA	0.0372097	NA	0.066087	NA	NA	NA	0.184662	NA	0.0332769
NA	0.0305551	NA	0.189532	NA	0.0183018	NA	0.043329	NA	NA	NA	0.0615633	NA	0.0365506
NA	NA	NA	0.0281388	NA	0.114212	NA	0.0359635	NA	NA	NA	0.0465886	NA	NA
NA	0.0162201	NA	0.058252	NA	0.0318348	NA	0.0566813	NA	NA	NA	0.0894628	NA	0.0129305
NA	0.0187158	NA	0.0792287	NA	0.0227003	NA	0.0106081	NA	NA	NA	0.1505	NA	0.0350524
NA	0.0330448	NA	0.11792	NA	0.127887	NA	0.175545	NA	NA	NA	NA	NA	0.0495212
NA	0.0417152	NA	0.066461	NA	0.0302156	NA	0.0758026	NA	0.0906982	NA	NA	NA	0.0158805
NA	0.040184	NA	0.0992089	NA	0.0504965	NA	0.0947216	NA	NA	NA	NA	NA	0.0202743
NA	0.0195418	NA	0.126018	NA	0.0471749	NA	0.0718871	NA	0.0996986	NA	0.107763	NA	0.018481
NA	0.0268671	NA	0.0436029	NA	0.139715	NA	0.104125	NA	NA	NA	0.0926951	NA	NA
NA	0.0295236	NA	0.0749024	NA	0.0278729	NA	0.0295275	NA	0.0657025	NA	NA	NA	NA
NA	0.0369133	NA	0.0447318	NA	0.0280027	NA	0.0644198	NA	NA	NA	0.270131	NA	0.0626113
NA	0.0248875	NA	0.231044	NA	0.024687	NA	0.0776206	NA	NA	NA	0.0744684	NA	0.0413632
NA	NA	NA	0.0525988	NA	0.111986	NA	0.0981617	NA	0.265685	NA	NA	NA	0.0334395
NA	0.023334	NA	0.0705466	NA	0.0665712	NA	0.0574927	NA	NA	NA	0.133249	NA	0.00824566
NA	0.0106536	NA	0.23137	NA	0.0148651	NA	0.0307697	NA	NA	NA	0.0929685	NA	0.0180558
NA	0.0412643	NA	0.0370516	NA	0.0265014	NA	0.120618	NA	NA	NA	0.0825589	NA	0.0284408
NA	0.0261184	NA	0.0460616	NA	0.0244957	NA	0.0591731	NA	NA	NA	0.154982	NA	NA
NA	0.0346649	NA	0.032969	NA	0.0169254	NA	0.0812979	NA	0.081407	NA	0.0467952	NA	0.0356895
NA	0.0175516	NA	0.0226224	NA	0.0498624	NA	0.0918968	NA	NA	NA	NA	NA	0.0693008
NA	0.0385257	NA	0.0276516	NA	0.0378716	NA	0.180748	NA	NA	NA	0.0922544	NA	NA
NA	0.042273	NA	0.0344466	NA	0.0207064	NA	0.0557575	NA	NA	NA	0.0615745	NA	0.0099501
NA	NA	NA	0.0280528	NA	0.0253267	NA	0.0472076	NA	NA	NA	0.158653	NA	0.00997474
NA	0.0353584	NA	0.0371027	NA	0.0320232	NA	0.0366574	NA	NA	NA	0.15994	NA	0.0479364
NA	NA	NA	0.0662099	NA	0.135743	NA	0.0574991	NA	NA	NA	NA	NA	0.0322165
NA	0.0235426	NA	0.0450408	NA	0.0755181	NA	0.167135	NA	NA	NA	NA	NA	0.00452765
NA	0.0269651	NA	0.0543823	NA	0.045565	NA	0.0549298	NA	NA	NA	0.192236	NA	NA
NA	0.0302119	NA	0.0474163	NA	0.0597754	NA	0.0324352	NA	NA	NA	0.239238	NA	0.0893028
NA	0.0251086	NA	0.081453	NA	0.0283489	NA	0.0935768	NA	NA	NA	0.138496	NA	0.0323729
NA	0.0489454	NA	0.0297724	NA	0.0375219	NA	0.0531871	NA	NA	NA	0.0854444	NA	0.0281937
NA	0.0165355	NA	0.104857	NA	0.0325226	NA	0.066084	NA	NA	NA	NA	NA	0.0258766
NA	0.0244358	NA	0.0404348	NA	0.141376	NA	0.136388	NA	NA	NA	0.0592431	NA	0.0508848
NA	0.0349341	NA	0.316638	NA	0.0290476	NA	0.0380141	NA	NA	NA	0.2231	NA	0.0106343
NA	0.0186142	NA	0.0403955	NA	0.0267861	NA	0.0607853	NA	NA	NA	0.164309	NA	0.0182315
NA	0.0252243	NA	0.0563803	NA	0.0589521	NA	0.103535	NA	0.202542	NA	0.089725	NA	0.0346983
NA	0.0291252	NA	0.0641286	NA	0.0219234	NA	0.0440152	NA	NA	NA	NA	NA	0.0185516
NA	0.0806912	NA	0.033288	NA	0.0124935	NA	0.044525	NA	NA	NA	0.265382	NA	NA
NA	0.0152964	NA	0.23449	NA	0.0315883	NA	0.026288	NA	NA	NA	0.0971191	NA	0.00984793
NA	0.0386553	NA	0.116315	NA	0.0156493	NA	0.0186711	NA	NA	NA	0.042598	NA	0.0426502
NA	0.0233722	NA	0.088689	NA	0.0551526	NA	0.262752	NA	NA	NA	NA	NA	NA
NA	0.0387593	NA	0.181387	NA	0.0217237	NA	0.204536	NA	NA	NA	0.0828266	NA	NA
NA	0.0130389	NA	0.0959413	NA	0.0254569	NA	0.0390521	NA	NA	NA	0.131096	NA	0.0296497
NA	0.0357065	NA	0.0545266	NA	0.02509	NA	0.0685754	NA	0.0678969	NA	NA	NA	NA
NA	0.0168569	NA	0.0342393	NA	0.046906	NA	0.119509	NA	NA	NA	0.2235	NA	0.0148264
NA	0.0161322	NA	0.0333599	NA	0.0199455	NA	0.0860821	NA	NA	NA	0.0687815	NA	0.0344455
NA	0.0693928	NA	0.0693968	NA	0.0429836	NA	0.0312578	NA	NA	NA	0.236491	NA	0.0358331
NA	0.0166482	NA	0.0975822	NA	0.0312299	NA	0.0419945	NA	0.191262	NA	0.27527	NA	0.0328894
NA	0.0560957	NA	0.0258381	NA	0.0558072	NA	0.1289	NA	NA	NA	0.106128	NA	0.0260774
NA	0.022294	NA	0.037379	NA	0.0226682	NA	0.0585447	NA	NA	NA	NA	NA	0.0179457
NA	0.0385959	NA	0.0200138	NA	0.0389773	NA	0.0976384	NA	0.0869398	NA	NA	NA	0.0455897
NA	0.0518473	NA	0.116364	NA	0.142695	NA	0.0475319	NA	NA	NA	0.125594	NA	0.0194844
NA	0.0138872	NA	0.29585	NA	0.0243211	NA	0.0180421	NA	NA	NA	NA	NA	0.00873481
NA	0.0206709	NA	0.037994	NA	0.0387765	NA	0.0703338	NA	0.128717	NA	0.221706	NA	0.0221974
NA	0.057133	NA	0.0806487	NA	0.150237	NA	0.0667289	NA	NA	NA	0.157616	NA	0.0237886
NA	0.0243587	NA	0.0476728	NA	0.0305268	NA	0.0678146	NA	0.126999	NA	0.129349	NA	0.0476746
NA	0.0382886	NA	0.0554868	NA	0.0168245	NA	0.117509	NA	NA	NA	0.149305	NA	0.0539429
NA	NA	NA	0.0946015	NA	0.0407013	NA	0.0419984	NA	NA	NA	0.0951577	NA	0.0229601
NA	0.0624072	NA	0.0269196	NA	0.0306659	NA	0.0904055	NA	NA	NA	0.129111	NA	0.0414292
NA	0.0595033	NA	0.0680151	NA	0.106634	NA	0.049009	NA	0.149597	NA	0.0459592	NA	0.058519
NA	0.0168793	NA	0.138784	NA	0.0192444	NA	0.03587	NA	0.032889	NA	0.0886368	NA	0.0156276
NA	0.0163391	NA	0.0439123	NA	0.0182759	NA	0.066201	NA	0.0921887	NA	NA	NA	0.00639576
NA	0.0449374	NA	0.0500153	NA	0.0340014	NA	0.0848987	NA	0.0884802	NA	0.314184	NA	0.00543406
NA	0.043009	NA	0.100482	NA	0.0224889	NA	0.111166	NA	0.183945	NA	0.0726013	NA	0.0825295
NA	0.0515592	NA	0.173083	NA	0.0797976	NA	0.0509131	NA	NA	NA	0.143779	NA	0.0518845
NA	0.0213735	NA	0.0265406	NA	0.0446863	NA	0.065865	NA	NA	NA	0.140008	NA	NA
NA	0.0631577	NA	0.0284775	NA	0.0625644	NA	0.0173306	NA	0.0654554	NA	0.0455771	NA	0.00705307
NA	0.0952227	NA	0.0545336	NA	0.0371841	NA	0.11467	NA	NA	NA	0.104892	NA	0.0284979
NA	0.0412057	NA	0.0681393	NA	0.0119744	NA	0.0147778	NA	NA	NA	0.132807	NA	0.0575017
NA	NA	NA	0.0380291	NA	0.0858789	NA	0.0549088	NA	NA	NA	0.126847	NA	NA
NA	0.0367737	NA	0.0225103	NA	0.154733	NA	0.0407806	NA	NA	NA	0.0720717	NA	0.0202449
NA	0.0268033	NA	0.0568564	NA	0.0295127	NA	0.0361891	NA	NA	NA	NA	NA	0.0157693
NA	0.0336358	NA	0.0581379	NA	0.0200593	NA	0.128477	NA	0.194616	NA	NA	NA	0.00883948
NA	0.017141	NA	0.0832448	NA	0.0208248	NA	0.024251	NA	0.118822	NA	NA	NA	0.0319505
NA	0.0497035	NA	0.10055	NA	0.0552376	NA	0.0995809	NA	0.112022	NA	0.0827828	NA	0.00743792
NA	0.0286367	NA	0.0829141	NA	0.0547305	NA	0.0270305	NA	NA	NA	0.112793	NA	0.0195947
NA	0.021878	NA	0.0227847	NA	0.161259	NA	0.120146	NA	0.0961884	NA	0.0355147	NA	NA
NA	NA	NA	0.0452603	NA	0.0402841	NA	0.189253	NA	0.09254	NA	NA	NA	0.0247677
NA	0.0438341	NA	0.0610946	NA	0.0251793	NA	0.0537823	NA	NA	NA	NA	NA	0.0173147
NA	0.0321925	NA	0.0347258	NA	0.122815	NA	0.122755	NA	NA	NA	0.129087	NA	0.0272942
NA	0.0324017	NA	0.0461577	NA	0.0392661	NA	0.0725237	NA	NA	NA	NA	NA	0.0221526
NA	0.0351798	NA	0.0451581	NA	0.0160876	NA	0.0651897	NA	NA	NA	0.0967378	NA	0.0249266
NA	0.0552726	NA	0.0342474	NA	0.048346	NA	0.101025	NA	NA	NA	0.0821784	NA	0.0170861
NA	0.024867	NA	0.135751	NA	0.0329442	NA	0.0907046	NA	NA	NA	NA	NA	0.0198733
NA	0.0541662	NA	0.0928637	NA	0.0239839	NA	0.0350559	NA	NA	NA	0.0411083	NA	0.0186096
NA	0.0318463	NA	0.0305213	NA	0.0876956	NA	0.0752292	NA	NA	NA	0.0791436	NA	0.0251473
NA	0.0400008	NA	0.16911	NA	0.0227754	NA	0.0748165	NA	NA	NA	0.0590222	NA	0.0254187
NA	0.0270038	NA	0.103658	NA	0.0232892	NA	0.229004	NA	NA	NA	NA	NA	0.0213924
NA	0.0274279	NA	0.0562967	NA	0.0448907	NA	0.0526768	NA	NA	NA	0.0824571	NA	NA
NA	0.0293584	NA	0.0202202	NA	0.0381763	NA	0.058645	NA	NA	NA	0.162153	NA	0.0198228
NA	0.0307791	NA	0.0484472	NA	0.0388408	NA	0.0736989	NA	NA	NA	NA	NA	0.0216773
NA	NA	NA	0.0329008	NA	0.148116	NA	0.0162718	NA	NA	NA	NA	NA	0.0383857
NA	0.0413914	NA	0.0750778	NA	0.130078	NA	0.0396101	NA	NA	NA	NA	NA	0.0106008
NA	0.0185588	NA	0.0486248	NA	0.0437559	NA	0.0449789	NA	NA	NA	0.11146	NA	0.046613
NA	0.0665053	NA	0.0585742	NA	0.0220034	NA	0.0985599	NA	0.113224	NA	0.138216	NA	0.0193927
NA	0.0236433	NA	0.114269	NA	0.0463609	NA	0.113313	NA	NA	NA	NA	NA	0.0299329
NA	NA	NA	0.048557	NA	0.062955	NA	0.0783663	NA	NA	NA	0.0427343	NA	0.0252645
NA	0.100795	NA	0.0473521	NA	0.0625999	NA	0.0486496	NA	NA	NA	0.186681	NA	0.0708594
NA	0.0489544	NA	0.0322462	NA	0.0302341	NA	0.0305772	NA	NA	NA	0.121851	NA	0.0467365
NA	0.0280495	NA	0.0577847	NA	0.0326538	NA	0.0253846	NA	NA	NA	0.143805	NA	NA
NA	0.0312951	NA	0.0996152	NA	0.0264021	NA	0.0320737	NA	NA	NA	0.16255	NA	0.0127764
NA	0.0296659	NA	0.0988621	NA	0.0341868	NA	0.0536859	NA	NA	NA	0.037083	NA	0.0110644
NA	0.0329061	NA	0.0666556	NA	0.04103	NA	0.068921	NA	NA	NA	0.0555378	NA	0.0272112
NA	0.0390818	NA	0.0329693	NA	0.0260537	NA	0.0340109	NA	NA	NA	0.138214	NA	0.0182218
NA	0.0150136	NA	0.234249	NA	0.0266222	NA	0.0800975	NA	NA	NA	0.119981	NA	0.00772926
NA	0.0466115	NA	0.0817882	NA	0.0403526	NA	0.027421	NA	NA	NA	0.0651585	NA	NA
NA	0.0521848	NA	0.168833	NA	0.0230424	NA	0.0315865	NA	NA	NA	0.134494	NA	0.0630182
NA	NA	NA	0.0583707	NA	0.0575281	NA	0.0341092	NA	NA	NA	0.093019	NA	0.0380331
NA	0.0382787	NA	0.17546	NA	0.0526544	NA	0.0524648	NA	NA	NA	0.0436774	NA	NA
NA	0.029606	NA	0.0407726	NA	0.0226515	NA	0.0352376	NA	0.078115	NA	0.09183	NA	0.0609743
NA	NA	NA	0.107081	NA	0.0595427	NA	0.0500781	NA	NA	NA	NA	NA	0.0268609
NA	0.0277704	NA	0.0393328	NA	0.0320893	NA	0.0622411	NA	NA	NA	NA	NA	0.0131062
NA	0.0313012	NA	0.0510115	NA	0.0841793	NA	0.110424	NA	NA	NA	0.128529	NA	NA
NA	0.0359905	NA	0.0718753	NA	0.0344974	NA	0.0321575	NA	0.0975682	NA	NA	NA	0.0198252
NA	0.0495487	NA	0.0328268	NA	0.0608117	NA	0.0233602	NA	0.104311	NA	0.05357	NA	0.0507707
NA	0.0692285	NA	0.0279641	NA	0.0187881	NA	0.243715	NA	NA	NA	NA	NA	0.0376601
NA	0.0189501	NA	0.235022	NA	0.0431642	NA	0.0873499	NA	NA	NA	NA	NA	0.0505923
NA	0.0269668	NA	0.0360932	NA	0.0279547	NA	0.152841	NA	0.0849422	NA	0.107172	NA	0.0299905
NA	0.0323469	NA	0.0492922	NA	0.0522891	NA	0.0194984	NA	NA	NA	NA	NA	0.0360025
NA	0.0378093	NA	0.027315	NA	0.0380275	NA	0.170567	NA	0.142675	NA	0.129022	NA	0.0230629
NA	0.0287101	NA	0.0626613	NA	0.021225	NA	0.0229172	NA	NA	NA	0.0425049	NA	0.0114383
NA	0.0299653	NA	0.105707	NA	0.0225161	NA	0.0129072	NA	NA	NA	0.169321	NA	0.0144075
NA	0.0444009	NA	0.0601549	NA	0.111858	NA	0.0462682	NA	NA	NA	0.0821542	NA	0.0169757
NA	0.0210149	NA	0.123051	NA	0.0193081	NA	0.0405289	NA	0.0895383	NA	NA	NA	0.0478938
NA	0.0309395	NA	0.0446962	NA	0.112686	NA	0.175256	NA	0.0877447	NA	NA	NA	0.0602957
NA	0.0236341	NA	0.0349526	NA	0.0346991	NA	0.0933602	NA	0.105847	NA	NA	NA	0.0410185
NA	0.0225502	NA	0.0879533	NA	0.0224585	NA	0.121706	NA	0.104155	NA	0.099682	NA	0.0170361
NA	0.0312722	NA	0.0398131	NA	0.0293372	NA	0.0761201	NA	0.167979	NA	0.0801474	NA	0.0251852
NA	0.0369738	NA	0.0700809	NA	0.0291133	NA	0.0146039	NA	NA	NA	0.0952856	NA	0.0223844
NA	0.0237916	NA	0.0236333	NA	0.0277892	NA	0.0506164	NA	NA	NA	NA	NA	0.0234131
NA	0.0440525	NA	0.0678238	NA	0.114908	NA	0.084734	NA	NA	NA	0.0909904	NA	0.0345324
NA	0.0162189	NA	0.172747	NA	0.0177981	NA	0.0739506	NA	NA	NA	0.0930489	NA	0.0117329
NA	0.0636918	NA	0.0222268	NA	0.0233746	NA	NA	NA	NA	NA	NA	NA	0.0228844
NA	0.051227	NA	0.047321	NA	0.032456	NA	0.0283727	NA	NA	NA	0.0118117	NA	0.0158557
NA	0.0219683	NA	0.0334056	NA	0.0393926	NA	0.148904	NA	0.0712553	NA	NA	NA	0.0218178
NA	0.0367391	NA	0.110584	NA	0.0556043	NA	0.134848	NA	NA	NA	0.18166	NA	NA
NA	0.0485532	NA	0.060755	NA	0.0371286	NA	0.047894	NA	NA	NA	0.0849612	NA	0.0208008
NA	0.0217347	NA	0.0553668	NA	0.136265	NA	0.0473612	NA	NA	NA	0.0781362	NA	0.0307207
NA	0.0240734	NA	0.0617031	NA	0.0299832	NA	0.054625	NA	NA	NA	0.0705113	NA	0.0120435
NA	0.0460526	NA	0.0288769	NA	0.0610073	NA	0.0986423	NA	NA	NA	0.122635	NA	0.00863633
NA	0.0449187	NA	0.232835	NA	0.0254092	NA	0.0837419	NA	NA	NA	NA	NA	0.0339609
NA	0.0233978	NA	0.0904821	NA	0.05306	NA	0.0404436	NA	NA	NA	0.0306945	NA	0.0151057
NA	0.0263238	NA	0.05315	NA	0.0281656	NA	0.159014	NA	NA	NA	NA	NA	NA
NA	0.0378129	NA	0.0553092	NA	0.0406799	NA	0.0420612	NA	NA	NA	0.110195	NA	0.0109623
NA	0.0229606	NA	0.0819514	NA	0.0284272	NA	0.120884	NA	NA	NA	0.247456	NA	0.230788
NA	0.0199624	NA	0.0845055	NA	0.041636	NA	NA	NA	NA	NA	0.129406	NA	0.0477763
NA	0.0363353	NA	0.0533052	NA	0.0231398	NA	0.0727566	NA	NA	NA	0.181605	NA	0.0190157
NA	0.0160886	NA	0.118854	NA	0.0239698	NA	0.0399077	NA	0.117162	NA	NA	NA	0.0346965
NA	NA	NA	0.172019	NA	0.0195595	NA	0.112673	NA	NA	NA	0.0701932	NA	0.19699
NA	0.0234031	NA	0.0764616	NA	0.051187	NA	0.0841923	NA	NA	NA	NA	NA	0.0406879
NA	0.0177927	NA	0.0188029	NA	0.133768	NA	0.0557721	NA	NA	NA	0.0624425	NA	0.0372295
NA	NA	NA	0.033173	NA	0.0608389	NA	0.0586604	NA	NA	NA	0.185567	NA	0.014135
NA	0.0158321	NA	0.0563195	NA	0.107922	NA	0.168846	NA	NA	NA	0.146789	NA	0.19255
NA	0.0313237	NA	0.0374816	NA	0.0595272	NA	0.0453413	NA	NA	NA	NA	NA	0.0307768
NA	NA	NA	0.0401053	NA	0.0276266	NA	0.0545183	NA	NA	NA	0.0320187	NA	0.0299635
NA	0.0240334	NA	0.340599	NA	0.0247448	NA	0.0604714	NA	NA	NA	0.296912	NA	0.0228752
NA	NA	NA	0.0697871	NA	0.0291798	NA	0.0398195	NA	0.0923883	NA	NA	NA	0.0722376
NA	0.0341516	NA	0.0945857	NA	0.0215894	NA	0.0701413	NA	NA	NA	0.155985	NA	0.00769803
NA	0.0183796	NA	0.050144	NA	0.0216931	NA	0.045694	NA	NA	NA	0.0598494	NA	0.0141041
NA	0.0186025	NA	0.0457466	NA	0.122563	NA	0.0824375	NA	NA	NA	NA	NA	0.0116107
NA	0.019783	NA	0.0463659	NA	0.0422142	NA	0.128147	NA	0.0810764	NA	0.228809	NA	0.019155
NA	0.0314281	NA	0.054382	NA	0.0189629	NA	0.130436	NA	NA	NA	NA	NA	0.0455061
NA	0.0328051	NA	0.0472392	NA	0.0691558	NA	0.0553736	NA	NA	NA	0.0816182	NA	0.1369
NA	0.00979852	NA	0.046354	NA	0.0230554	NA	0.0791178	NA	NA	NA	0.200912	NA	0.0339387
NA	NA	NA	0.0300218	NA	0.0261738	NA	0.0509077	NA	0.070552	NA	NA	NA	0.0605861
NA	0.0311676	NA	0.0958814	NA	0.0223782	NA	0.0682322	NA	NA	NA	0.0873127	NA	0.0303331
NA	0.0404715	NA	0.0336396	NA	0.0502647	NA	0.0411971	NA	NA	NA	0.107687	NA	NA
NA	0.0315894	NA	0.0464848	NA	0.0177844	NA	0.0439782	NA	NA	NA	0.0861578	NA	0.0202646
NA	0.0384478	NA	0.110253	NA	0.0525499	NA	0.0264537	NA	NA	NA	0.102458	NA	0.0444308
NA	0.0364259	NA	0.303341	NA	0.0392921	NA	0.0469674	NA	NA	NA	NA	NA	0.0169473
NA	0.0343889	NA	0.109327	NA	0.129301	NA	0.0574496	NA	NA	NA	0.0584849	NA	0.0254411
NA	0.0265485	NA	0.0511217	NA	0.0334828	NA	0.0410869	NA	NA	NA	0.0559408	NA	NA
NA	0.0234178	NA	0.109928	NA	0.0310227	NA	0.0627848	NA	NA	NA	0.0569811	NA	0.0536897
NA	0.0430903	NA	0.0836201	NA	0.0304413	NA	0.0500016	NA	NA	NA	0.239986	NA	0.0135573
NA	0.0337835	NA	0.0350988	NA	0.0281725	NA	0.0662407	NA	NA	NA	NA	NA	0.0602614
NA	0.0240352	NA	0.0358452	NA	0.0224046	NA	0.0130116	NA	0.100191	NA	0.011707	NA	0.0207233
NA	0.0556288	NA	0.0328284	NA	0.049191	NA	0.121097	NA	NA	NA	0.193226	NA	NA
NA	0.0165352	NA	0.100363	NA	0.0402234	NA	0.0294603	NA	NA	NA	0.275504	NA	0.0270594
NA	0.0177335	NA	0.0929098	NA	0.07647	NA	0.0741846	NA	NA	NA	0.179648	NA	0.0448728
NA	0.0311691	NA	0.057779	NA	0.0420406	NA	0.0304907	NA	NA	NA	0.0762792	NA	NA
NA	0.0283717	NA	0.0323034	NA	0.0180115	NA	0.0830292	NA	NA	NA	0.0532567	NA	0.0268329
NA	0.0287355	NA	0.0427132	NA	0.1507	NA	0.145188	NA	NA	NA	0.256498	NA	0.0134677
NA	0.022394	NA	0.0393555	NA	0.0253187	NA	0.0350692	NA	NA	NA	0.108026	NA	NA
NA	0.0432528	NA	0.0820276	NA	0.0317254	NA	0.0861381	NA	NA	NA	0.127524	NA	NA
NA	0.0344013	NA	0.0341965	NA	0.110311	NA	0.0361773	NA	NA	NA	NA	NA	0.0180558
NA	0.0305644	NA	0.22991	NA	0.0310976	NA	0.153977	NA	NA	NA	0.0497541	NA	0.0329068
NA	0.0286031	NA	0.0404577	NA	0.0280037	NA	0.0749319	NA	NA	NA	NA	NA	0.080422
NA	NA	NA	0.0430873	NA	0.0198286	NA	0.0637806	NA	NA	NA	0.0913691	NA	0.0189887
NA	0.0197267	NA	0.0412106	NA	0.0685546	NA	0.0583074	NA	NA	NA	0.157816	NA	0.0216488
NA	0.0284396	NA	0.112064	NA	0.022765	NA	0.0180565	NA	NA	NA	0.0761817	NA	0.024467
NA	0.0238231	NA	0.0312885	NA	0.0210052	NA	0.0350863	NA	NA	NA	NA	NA	0.06034
NA	0.0284087	NA	0.0480634	NA	0.0683605	NA	0.0302142	NA	NA	NA	0.0561589	NA	0.0401544
NA	0.0729408	NA	0.241712	NA	0.0142293	NA	0.0669006	NA	NA	NA	NA	NA	0.0230629
NA	0.0238588	NA	0.0258363	NA	0.130348	NA	0.0529236	NA	NA	NA	0.122665	NA	0.0896239
NA	0.00840632	NA	0.0364801	NA	0.0163846	NA	0.0703724	NA	NA	NA	0.0982054	NA	NA
NA	0.0651266	NA	0.0463492	NA	0.0160763	NA	0.0482976	NA	NA	NA	NA	NA	NA
NA	0.0223343	NA	0.0360201	NA	0.0291557	NA	0.0285417	NA	NA	NA	0.147966	NA	0.00893346
NA	0.0183374	NA	0.0203408	NA	0.031201	NA	0.0800399	NA	NA	NA	0.142068	NA	0.065083
NA	0.0222341	NA	0.0220155	NA	0.0671998	NA	0.0706867	NA	NA	NA	0.116074	NA	0.0723386
NA	0.0168302	NA	0.0577661	NA	0.0608767	NA	0.0538648	NA	NA	NA	NA	NA	0.0081232
NA	0.0221625	NA	0.101978	NA	0.032254	NA	0.103618	NA	NA	NA	0.251864	NA	0.0197077
NA	0.0309817	NA	0.0212347	NA	0.0141066	NA	0.0709289	NA	NA	NA	0.10394	NA	0.0545241
NA	0.0342845	NA	0.054183	NA	0.10444	NA	0.0967831	NA	NA	NA	0.115874	NA	0.0214284
NA	0.0422453	NA	0.090442	NA	0.0189292	NA	0.0660287	NA	NA	NA	0.121877	NA	0.0473985
NA	0.0389646	NA	0.0672505	NA	0.0220873	NA	0.100281	NA	NA	NA	0.115879	NA	0.0423161
NA	0.0538295	NA	0.0468331	NA	0.0362842	NA	NA	NA	NA	NA	NA	NA	0.0183992
NA	0.0873631	NA	0.113706	NA	0.0423332	NA	0.0524355	NA	0.132473	NA	0.114299	NA	0.0624585
NA	0.034637	NA	0.083881	NA	0.0587616	NA	0.0521273	NA	NA	NA	0.164231	NA	0.0436416
NA	0.0294161	NA	0.0355257	NA	0.022101	NA	0.0501578	NA	0.0934393	NA	0.223774	NA	0.109608
NA	0.0262476	NA	0.0369326	NA	0.0401634	NA	0.0441806	NA	NA	NA	0.0322988	NA	0.0344438
NA	0.0109807	NA	0.212059	NA	0.124115	NA	0.107347	NA	NA	NA	0.106381	NA	0.0155187
NA	0.0505355	NA	0.097424	NA	0.0321887	NA	0.0547325	NA	NA	NA	0.0298034	NA	0.0280256
NA	0.0258079	NA	0.0455044	NA	0.0160947	NA	0.0426087	NA	NA	NA	0.0301479	NA	0.0105535
NA	0.0414124	NA	0.038047	NA	0.0291065	NA	0.0475911	NA	NA	NA	0.106715	NA	0.0244845
NA	0.0268263	NA	0.0247759	NA	0.0294063	NA	0.0480185	NA	NA	NA	0.0254745	NA	0.0554609
NA	0.0341628	NA	0.270591	NA	0.0982075	NA	0.0733445	NA	NA	NA	0.106947	NA	NA
NA	0.0133301	NA	0.0412998	NA	0.0327897	NA	0.0137884	NA	NA	NA	0.256763	NA	NA
NA	0.0250107	NA	0.0291654	NA	0.0403614	NA	0.0770466	NA	NA	NA	0.117641	NA	0.0132265
NA	0.0261565	NA	0.0281979	NA	0.0290217	NA	0.266088	NA	NA	NA	0.131747	NA	0.0162583
NA	0.0183155	NA	0.10397	NA	0.0241962	NA	0.0794333	NA	NA	NA	NA	NA	0.0259212
NA	0.0288145	NA	0.043949	NA	0.0220341	NA	0.0271973	NA	NA	NA	0.0854055	NA	0.0336755
NA	0.0475266	NA	0.0301891	NA	0.133235	NA	0.0779004	NA	NA	NA	0.112963	NA	0.0466528
NA	0.0229604	NA	0.0441619	NA	0.0264975	NA	0.0818219	NA	NA	NA	0.122625	NA	0.0150603
NA	0.0154167	NA	0.0539823	NA	0.02942	NA	0.136966	NA	NA	NA	0.0471495	NA	0.0548034
NA	0.0251085	NA	0.0438184	NA	0.0566862	NA	0.0322726	NA	NA	NA	0.0212317	NA	NA
NA	0.0250801	NA	0.0567721	NA	0.0298678	NA	0.0929281	NA	NA	NA	NA	NA	0.0150868
NA	0.0349815	NA	0.0825732	NA	0.0272494	NA	0.0618622	NA	0.122515	NA	0.122328	NA	0.04019
NA	0.0566864	NA	0.037686	NA	0.0317922	NA	0.0490538	NA	0.0776378	NA	0.144025	NA	0.0116558
NA	0.0115204	NA	0.0470885	NA	0.0310554	NA	0.0370576	NA	NA	NA	0.111347	NA	NA
NA	0.0337468	NA	0.289122	NA	0.0421322	NA	0.0269816	NA	NA	NA	NA	NA	0.0349788
NA	0.0280137	NA	0.0569522	NA	0.0346594	NA	0.185586	NA	NA	NA	0.079747	NA	0.161872
NA	0.0186999	NA	0.0752758	NA	0.0207072	NA	0.0442642	NA	NA	NA	0.112612	NA	0.19474
NA	0.0784929	NA	0.175569	NA	0.0196917	NA	0.0910521	NA	0.0986131	NA	0.0321678	NA	0.057476
NA	0.0144301	NA	0.0429681	NA	0.025943	NA	0.289911	NA	NA	NA	NA	NA	0.0505725
NA	0.0402062	NA	0.10994	NA	0.0380782	NA	0.0495046	NA	NA	NA	NA	NA	0.023818
NA	0.0376561	NA	0.121283	NA	0.143336	NA	0.0990585	NA	NA	NA	0.160124	NA	0.0308654
NA	0.0217731	NA	0.0348641	NA	0.0366556	NA	0.128668	NA	0.0781068	NA	NA	NA	0.0652976
NA	0.0365434	NA	0.054326	NA	0.146913	NA	0.0532125	NA	NA	NA	0.0278166	NA	0.0287483
NA	0.0241055	NA	0.0320615	NA	0.0193157	NA	0.0214583	NA	NA	NA	0.0464155	NA	0.00862152
NA	0.00761671	NA	0.0434106	NA	0.0250244	NA	0.0242113	NA	NA	NA	0.10734	NA	0.0167814
NA	0.0846717	NA	0.026864	NA	0.0709848	NA	0.0691122	NA	NA	NA	0.0901014	NA	0.00990871
NA	0.0216438	NA	0.0477086	NA	0.0312428	NA	0.103174	NA	0.0466986	NA	0.0848431	NA	NA
NA	0.036291	NA	0.0416285	NA	0.0383097	NA	0.133507	NA	NA	NA	0.0912326	NA	NA
NA	0.0638539	NA	0.0411375	NA	0.0810704	NA	0.0794758	NA	0.160837	NA	NA	NA	0.0363775
NA	0.0283226	NA	0.0275013	NA	0.0741417	NA	0.0521267	NA	NA	NA	0.103805	NA	0.0366439
NA	0.0521735	NA	0.0417763	NA	0.0392405	NA	0.0485954	NA	NA	NA	0.0249049	NA	0.0340677
NA	0.0372055	NA	0.0443229	NA	0.0239223	NA	0.126514	NA	NA	NA	NA	NA	0.00873481
NA	0.0634646	NA	0.0738027	NA	0.0267753	NA	0.0243806	NA	NA	NA	0.114662	NA	NA
NA	0.0223391	NA	0.0556422	NA	0.0186617	NA	0.0770864	NA	0.112534	NA	0.0483406	NA	0.031906
NA	0.015995	NA	0.0530066	NA	0.0174763	NA	0.0518194	NA	NA	NA	0.148571	NA	0.0253735
NA	0.0191043	NA	0.0887629	NA	0.122464	NA	0.0655675	NA	NA	NA	0.064461	NA	0.0216252
NA	0.0358854	NA	0.110973	NA	0.0295871	NA	0.0473679	NA	NA	NA	0.0923104	NA	0.0151451
NA	0.0467398	NA	0.0437452	NA	0.031122	NA	0.0561088	NA	0.0735885	NA	0.119875	NA	NA
NA	0.0361795	NA	0.0328918	NA	0.126348	NA	0.027351	NA	NA	NA	0.161227	NA	0.0819811
NA	0.0158767	NA	0.0749277	NA	0.0243858	NA	0.0354147	NA	NA	NA	0.146558	NA	0.0530455
NA	0.0272033	NA	0.0291983	NA	0.0404488	NA	0.270485	NA	0.07685	NA	0.0954637	NA	NA
NA	NA	NA	0.0354438	NA	0.0212824	NA	0.0712101	NA	NA	NA	NA	NA	NA
NA	0.0197696	NA	0.24316	NA	0.0375364	NA	0.045311	NA	NA	NA	0.391181	NA	0.0291507
NA	0.0113792	NA	0.147613	NA	0.0512054	NA	0.0846207	NA	NA	NA	0.273194	NA	0.0192279
NA	0.0181587	NA	0.0649369	NA	0.062482	NA	0.139402	NA	NA	NA	0.0864761	NA	0.0148155
NA	0.0195138	NA	0.0238779	NA	0.0367943	NA	0.176656	NA	NA	NA	NA	NA	0.0189012
NA	0.0425648	NA	0.0470642	NA	0.0303504	NA	0.113206	NA	0.117036	NA	NA	NA	0.022809
NA	0.0533618	NA	0.0357567	NA	0.0692296	NA	0.0419363	NA	NA	NA	0.0998987	NA	0.0526514
NA	0.0432752	NA	0.0327975	NA	0.0351729	NA	0.0417863	NA	NA	NA	0.101533	NA	0.0292054
NA	0.0218331	NA	0.0421025	NA	0.0378532	NA	0.034248	NA	NA	NA	0.131375	NA	0.0450226
NA	0.0208443	NA	0.0970958	NA	0.0311559	NA	0.0509692	NA	NA	NA	0.133066	NA	NA
NA	0.023195	NA	0.0408361	NA	0.0332286	NA	0.0378442	NA	0.143996	NA	0.15073	NA	0.0357169
NA	0.0645559	NA	0.0303342	NA	0.0375363	NA	0.0917924	NA	NA	NA	0.106323	NA	0.0493987
NA	0.0259586	NA	0.0996768	NA	0.0251492	NA	0.0492172	NA	0.110955	NA	0.202527	NA	0.0627669
NA	0.0480842	NA	0.0526433	NA	0.141508	NA	0.0341779	NA	NA	NA	0.127955	NA	NA
NA	0.057819	NA	0.071318	NA	0.0491316	NA	0.0368765	NA	NA	NA	0.0670775	NA	0.0239816
NA	0.0486301	NA	0.100785	NA	0.0345523	NA	0.0347197	NA	NA	NA	0.0590969	NA	0.0186435
NA	0.0311147	NA	0.0419246	NA	0.121152	NA	0.197577	NA	NA	NA	NA	NA	0.0191659
NA	0.0346176	NA	0.22664	NA	0.0280979	NA	0.0908144	NA	NA	NA	0.273352	NA	0.0120822
NA	0.0204724	NA	0.0437408	NA	0.0119199	NA	0.0857163	NA	NA	NA	0.0932357	NA	0.0177779
NA	0.0432533	NA	0.0643789	NA	0.0215023	NA	0.0748543	NA	NA	NA	0.123042	NA	NA
NA	0.0328808	NA	0.120933	NA	0.0628656	NA	0.0477179	NA	0.119752	NA	0.157926	NA	0.0301198
NA	0.0257874	NA	0.101121	NA	0.0286714	NA	0.0456318	NA	NA	NA	0.135193	NA	0.00457394
NA	0.0170386	NA	0.0351073	NA	0.0183899	NA	0.0385895	NA	NA	NA	NA	NA	0.0124772
NA	0.0282935	NA	0.163737	NA	0.0459104	NA	0.0575116	NA	NA	NA	0.165235	NA	NA
NA	0.0369507	NA	0.046802	NA	0.0384519	NA	NA	NA	NA	NA	0.112058	NA	0.0219165
NA	0.0288088	NA	0.0244354	NA	0.0464099	NA	0.171189	NA	0.0991238	NA	0.224	NA	0.0333314
NA	0.0123405	NA	0.0495124	NA	0.0171178	NA	0.158155	NA	0.168329	NA	0.0825584	NA	0.0517263
NA	NA	NA	0.0530874	NA	0.0560876	NA	0.050028	NA	NA	NA	0.161097	NA	0.0445769
NA	0.0468899	NA	0.102978	NA	0.0308235	NA	0.0374993	NA	NA	NA	0.151295	NA	0.0225458
NA	0.0318573	NA	0.0450216	NA	0.119252	NA	0.206175	NA	NA	NA	0.123734	NA	0.0313055
NA	NA	NA	0.0380784	NA	0.0244631	NA	0.16536	NA	NA	NA	0.196309	NA	0.0123276
NA	0.0360925	NA	0.247158	NA	0.0258715	NA	0.0576627	NA	NA	NA	NA	NA	0.010391
NA	0.0311708	NA	0.0738091	NA	0.0178386	NA	0.058393	NA	NA	NA	NA	NA	0.0306531
NA	0.0313658	NA	0.0527429	NA	0.0304959	NA	0.0399327	NA	NA	NA	NA	NA	0.0346629
NA	0.0251927	NA	0.0591589	NA	0.104158	NA	0.0760325	NA	NA	NA	0.14918	NA	0.017308
NA	0.0343228	NA	0.0308577	NA	0.0231821	NA	0.0360652	NA	0.105643	NA	NA	NA	0.0215585
NA	0.0196312	NA	0.0317697	NA	0.0776651	NA	0.166781	NA	NA	NA	0.0157794	NA	0.0189359
NA	0.058826	NA	0.0840201	NA	0.0583476	NA	0.0595639	NA	0.0482118	NA	0.112589	NA	0.0103641
NA	0.0215946	NA	0.143262	NA	0.0342374	NA	0.0824653	NA	NA	NA	0.135029	NA	0.0321569
