# Supplementary material for: Gene-expression memory-based prediction of cell lineages from scRNA-seq datasets
Source: Nat Commun. 2024 Mar 29;15:2744. doi: 10.1038/s41467-024-47158-y (PMC10980719; doi:10.1038/s41467-024-47158-y)
Supplement: Supplementary file 11 — Source Data [file 41467_2024_47158_MOESM11_ESM.zip › Source Data files/Source Data file 1c.xls]

## Sheet: sourcedata_1c
Symmetric		Asymmetric
distance_1	distance_ctrl_1	distance_2	distance_ctrl_2
0.0746723	0.120264	0.157169	0.217683
0.115012	0.0779443	0.0960118	0.204865
0.107625	0.159195	0.200837	0.228134
0.144799	0.14814	0.201971	0.0905205
0.0965941	0.171958	0.102113	0.235455
0.0735849	0.165086	0.107899	0.145803
0.0948429	0.0815327	0.235363	0.144774
0.168189	0.116899	0.127904	0.147317
0.123817	0.213548	0.113499	0.277065
0.0570109	0.0957713	0.1934	0.197864
0.194568	0.126256	0.0937064	0.104299
0.0633249	0.103799	0.10416	0.214775
0.125341	0.193024	0.24229	0.118207
0.136801	0.116153	0.145253	0.187773
0.142903	0.234029	0.146346	0.101325
0.219612	0.103854	0.240618	0.355286
0.065356	0.106717	0.310912	0.278748
0.14935	0.283547	0.112618	0.201904
0.162294	0.151161	0.107441	0.132124
0.0666406	0.0798596	0.107309	0.119546
0.0951239	0.118002	0.282559	0.121564
0.138079	0.192414	0.107299	0.212936
0.134752	0.110674	0.13557	0.262248
0.117942	0.123213	0.131235	0.144202
0.140636	0.161478	NA	0.115961
0.193215	0.220058	NA	0.265072
0.0832842	0.187705	NA	0.162224
0.0761946	0.0526837	NA	0.148493
0.0704843	0.18251	NA	0.0956055
0.142768	0.108644	NA	0.197255
0.101902	0.0955783	NA	0.193432
0.0893809	0.083297	NA	0.26939
0.144157	0.115896	NA	0.104266
0.138385	0.118657	NA	0.162217
0.121848	0.108532	NA	0.290836
0.136906	0.0890422	NA	0.16027
0.106554	0.16022	NA	0.13253
0.0894977	0.125351	NA	0.234275
0.214766	0.269832	NA	0.191526
0.0735503	0.247578	NA	0.356801
0.125758	0.141317	NA	0.101497
0.0823346	0.142815	NA	0.176592
0.0991098	0.100627	NA	0.190447
0.176512	0.134272	NA	0.152202
0.0653503	0.214766	NA	0.14227
0.071721	0.159149	NA	0.164044
0.129885	0.0885493	NA	0.212812
0.11307	0.101641	NA	0.163597
0.188406	0.136577	NA	0.147463
0.270916	0.275018	NA	0.146337
0.0920038	0.100092	NA	0.308656
0.174735	0.358056	NA	0.175297
0.132419	0.0885524	NA	0.242859
0.206094	0.146039	NA	0.17148
0.0494442	0.19163	NA	0.217183
0.220121	0.118354	NA	0.138486
0.0580998	0.140219	NA	0.191998
0.130343	0.169823	NA	0.123536
0.136925	0.118146	NA	0.105612
0.0709789	0.254726	NA	0.1337
0.0744213	0.184508	NA	0.260674
0.072299	0.189887	NA	0.167733
0.118546	0.145676	NA	0.147642
0.161043	0.172581	NA	0.356801
0.0795904	0.0812055	NA	0.157035
0.214449	0.0679511	NA	0.131627
0.0989236	0.0926262	NA	0.131262
0.0775993	0.270775	NA	0.13557
0.144521	0.237012	NA	0.211083
0.0679775	0.121256	NA	0.16621
0.110223	0.124	NA	0.138334
0.141381	0.12866	NA	0.185019
0.0590923	0.094573	NA	0.187187
0.084354	0.292686	NA	0.239595
0.106706	0.10571	NA	0.11732
0.231941	0.125857	NA	0.191106
0.0998458	0.284917	NA	0.0888746
0.185813	0.0978118	NA	0.24321
0.0816663	0.096547	NA	0.184517
0.204048	0.147877	NA	0.186634
0.197125	0.0853539	NA	0.142067
0.0674015	0.121338	NA	0.237796
0.0996524	0.09985	NA	0.107953
0.0971983	0.135531	NA	0.268405
0.26605	0.282496	NA	0.30158
0.0940323	0.109378	NA	0.251729
0.131099	0.138385	NA	0.248643
0.120436	0.105935	NA	0.201927
0.0606181	0.170405	NA	0.141018
0.0552238	0.149751	NA	0.222414
0.0835367	0.176954	NA	0.0880896
0.052807	0.0795578	NA	0.216489
0.0804509	0.108602	NA	0.0927319
0.105401	0.281842	NA	0.151605
0.0867043	0.0839235	NA	0.15046
0.0935383	0.188497	NA	0.143797
0.0934111	0.371779	NA	0.224123
0.0606181	0.167305	NA	0.128751
0.0740913	0.252321	NA	0.240015
0.17095	0.111574	NA	0.217361
0.118601	0.0805901	NA	0.127904
0.226492	0.101287	NA	0.219371
0.105822	0.0998911	NA	0.208081
0.163254	0.071213	NA	0.262949
0.077005	0.171389	NA	0.143797
0.0670174	0.251089	NA	0.13009
0.165887	0.120296	NA	0.205422
0.124967	0.133063	NA	0.0799546
0.111932	0.092814	NA	0.302588
0.14037	0.142604	NA	0.235363
0.0924427	0.0746608	NA	0.148192
0.198594	0.191203	NA	0.113027
0.0899378	0.093038	NA	0.228014
0.0887288	0.106755	NA	0.165892
0.157207	0.0765798	NA	0.107899
0.101039	0.0538255	NA	0.264226
0.224513	0.13518	NA	0.278384
0.0593814	0.146877	NA	0.18002
0.0757043	0.0925088	NA	0.0920237
0.0837124	0.0719696	NA	0.297677
0.138149	0.207856	NA	0.224414
0.108772	0.122346	NA	0.120493
0.106666	0.140823	NA	0.185817
0.0553526	0.0879511	NA	0.11808
0.0583495	0.196591	NA	0.168793
0.118843	0.108694	NA	0.153588
0.0731081	0.130498	NA	0.246453
0.14104	0.215607	NA	0.240674
0.132179	0.16664	NA	0.0919819
0.131871	0.22146	NA	0.155949
0.112573	0.212958	NA	0.232523
0.113756	0.254515	NA	0.177246
0.146452	0.242197	NA	0.150773
0.133907	0.0926437	NA	0.293281
0.0883836	0.136694	NA	0.262389
0.128971	0.228656	NA	0.207298
0.10371	0.260041	NA	0.275467
0.127066	0.149594	NA	0.146346
0.187408	0.0768129	NA	0.197633
0.119279	0.168589	NA	0.0993942
0.127521	0.170568	NA	0.09518
0.0595494	0.197071	NA	0.100085
0.133749	0.184453	NA	0.121272
0.0563045	0.135013	NA	0.217559
0.0702531	0.26322	NA	0.141517
0.0684077	0.174091	NA	0.175
0.153536	0.144971	NA	0.258744
0.0702369	0.128931	NA	0.176034
0.144912	0.223142	NA	0.114899
0.275009	0.13815	NA	0.0861557
0.0747434	0.110964	NA	0.177398
0.162406	0.160994	NA	0.287733
0.103901	0.127346	NA	0.184508
0.161111	0.0901802	NA	0.199336
0.0701988	0.0748603	NA	0.319968
0.0988091	0.259501	NA	0.192199
0.167633	0.119402	NA	0.168733
0.158518	0.362244	NA	0.197263
0.0757758	0.355932	NA	0.161853
0.134891	0.112104	NA	0.170215
0.177147	0.132949	NA	0.324789
0.290913	0.107221	NA	0.359936
0.0843507	0.179329	NA	0.224754
0.0941377	0.0853189	NA	0.100799
0.312996	0.103207	NA	0.275467
0.122036	0.122357	NA	0.153772
0.180216	0.123093	NA	0.147602
0.0838653	0.087676	NA	0.231284
0.081957	0.077005	NA	0.282728
0.167299	0.0922257	NA	0.165842
0.155299	0.138149	NA	0.227352
0.0813956	0.137065	NA	0.24135
0.121324	0.0904082	NA	0.179541
0.116949	0.091156	NA	0.0956055
0.0904187	0.0701738	NA	0.172561
0.143843	0.125981	NA	0.138089
0.107791	0.11406	NA	0.170165
0.0445865	0.0711125	NA	0.145751
0.0962302	0.14164	NA	0.179541
0.0591339	0.115808	NA	0.260966
0.173892	0.144345	NA	0.178708
0.126144	0.172947	NA	0.176034
0.11808	0.155696	NA	0.319299
0.198466	0.125008	NA	0.126069
0.113879	0.290998	NA	0.105612
0.0807801	0.136487	NA	0.152052
0.127758	0.117342	NA	0.170682
0.237536	0.124113	NA	0.157035
0.184344	0.181868	NA	0.29716
0.104262	0.181406	NA	0.245618
0.196606	0.0894459	NA	0.151284
0.126001	0.174617	NA	0.281679
0.183355	0.172678	NA	0.28182
0.0509855	0.0431631	NA	0.113066
0.130695	0.145164	NA	0.145357
0.122935	0.14411	NA	0.239058
0.0718137	0.0996762	NA	0.177652
0.0787521	0.245446	NA	0.148467
0.0626027	0.163184	NA	0.0955012
NA	0.184919	NA	0.185506
NA	0.0644803	NA	0.0919819
NA	0.136985	NA	0.240065
NA	0.0984867	NA	0.134476
NA	0.079055	NA	0.108271
NA	0.140055	NA	0.123325
NA	0.190552	NA	0.103334
NA	0.148469	NA	0.139262
NA	0.363629	NA	0.100167
NA	0.117938	NA	0.140438
NA	0.378888	NA	0.201198
NA	0.159347	NA	0.146628
NA	0.184601	NA	0.274966
NA	0.132959	NA	0.164199
NA	0.351776	NA	0.145245
NA	0.145202	NA	0.275467
NA	0.274369	NA	0.196386
NA	0.346434	NA	0.14458
NA	0.08923	NA	0.360895
NA	0.0944435	NA	0.170193
NA	0.125079	NA	0.270483
NA	0.202723	NA	0.261201
NA	0.0857959	NA	0.263813
NA	0.17626	NA	0.148324
NA	0.12711	NA	0.143886
NA	0.143518	NA	0.108014
NA	0.155431	NA	0.103223
NA	0.0849197	NA	0.145357
NA	0.151061	NA	0.215679
NA	0.0723858	NA	0.118001
NA	0.0616185	NA	0.132629
NA	0.104941	NA	0.139242
NA	0.0841632	NA	0.24229
NA	0.214206	NA	0.171926
NA	0.100272	NA	0.16928
NA	0.286515	NA	0.0862414
NA	0.253269	NA	0.211682
NA	0.106598	NA	0.250019
NA	0.100275	NA	0.150683
NA	0.182112	NA	0.356801
NA	0.250777	NA	0.184381
NA	0.181757	NA	0.150985
NA	0.177976	NA	0.192473
NA	0.127275	NA	0.128819
NA	0.23133	NA	0.162393
NA	0.0816663	NA	0.197564
NA	0.181727	NA	0.199119
NA	0.18293	NA	0.0738744
NA	0.171171	NA	0.197291
NA	0.0690278	NA	0.154246
NA	0.0852289	NA	0.154435
NA	0.0920447	NA	0.137674
NA	0.0735675	NA	0.150314
NA	0.103901	NA	0.243082
NA	0.222319	NA	0.0986171
NA	0.0653503	NA	0.19339
NA	0.249866	NA	0.228832
NA	0.0982763	NA	0.200385
NA	0.161413	NA	0.100936
NA	0.112635	NA	0.167163
NA	0.106393	NA	0.190099
NA	0.0910732	NA	0.298681
NA	0.217658	NA	0.185019
NA	0.121013	NA	0.226771
NA	0.0765309	NA	0.187294
NA	0.225356	NA	0.179108
NA	0.153982	NA	0.246234
NA	0.236162	NA	0.138122
NA	0.175433	NA	0.0913721
NA	0.108253	NA	0.128987
NA	0.119022	NA	0.202876
NA	0.157236	NA	0.220092
NA	0.0747434	NA	0.108899
NA	0.100131	NA	0.274067
NA	0.20773	NA	0.085698
NA	0.0772201	NA	0.151497
NA	0.135891	NA	0.0759786
NA	0.158347	NA	0.212505
NA	0.240946	NA	0.17313
NA	0.209836	NA	0.164532
NA	0.101627	NA	0.204971
NA	0.170291	NA	0.15167
NA	0.153212	NA	0.138516
NA	0.181543	NA	0.142682
NA	0.172559	NA	0.155011
NA	0.148777	NA	0.240957
NA	0.112983	NA	0.206677
NA	0.109452	NA	0.107155
NA	0.116055	NA	0.234708
NA	0.187256	NA	0.222146
NA	0.125405	NA	0.223728
NA	0.176753	NA	0.23314
NA	0.170703	NA	0.132838
NA	0.152534	NA	0.24229
NA	0.0715007	NA	0.13966
NA	0.150948	NA	0.116266
NA	0.159069	NA	0.125453
NA	0.105027	NA	0.25809
NA	0.155761	NA	0.315904
NA	0.218435	NA	0.0759786
NA	0.203879	NA	0.190827
NA	0.168189	NA	0.0721309
NA	0.106293	NA	0.200519
NA	0.120387	NA	0.25969
NA	0.193411	NA	0.183657
NA	0.0835872	NA	0.272454
NA	0.114511	NA	0.192086
NA	0.271584	NA	0.247474
NA	0.12888	NA	0.144197
NA	0.141817	NA	0.104779
NA	0.240933	NA	0.154457
NA	0.0904622	NA	0.176841
NA	0.323594	NA	0.153791
NA	0.2829	NA	0.206045
NA	0.271416	NA	0.167088
NA	0.167797	NA	0.18366
NA	0.0880034	NA	0.102515
NA	0.124801	NA	0.223192
NA	0.0901308	NA	0.234034
NA	0.100004	NA	0.0875821
NA	0.214058	NA	0.275825
NA	0.240432	NA	0.13093
NA	0.142919	NA	0.196243
NA	0.0810854	NA	0.125009
NA	0.108426	NA	0.160786
NA	0.101726	NA	0.124501
NA	0.0838964	NA	0.152603
NA	0.166069	NA	0.140535
NA	0.139592	NA	0.0945809
NA	0.208827	NA	0.230919
NA	0.204303	NA	0.136009
NA	0.108009	NA	0.198199
NA	0.0910743	NA	0.0890764
NA	0.130771	NA	0.268405
NA	0.255776	NA	0.143695
NA	0.168878	NA	0.112017
NA	0.168325	NA	0.0568727
NA	0.199924	NA	0.11178
NA	0.223768	NA	0.228451
NA	0.149167	NA	0.235252
NA	0.104181	NA	0.113499
NA	0.176116	NA	0.170165
NA	0.131604	NA	0.231224
NA	0.154215	NA	0.142831
NA	0.192121	NA	0.194317
NA	0.132311	NA	0.224117
NA	0.141715	NA	0.165144
NA	0.132143	NA	0.128819
NA	0.217626	NA	0.100842
NA	0.139326	NA	0.273593
NA	0.0805371	NA	0.198199
NA	0.0921174	NA	0.136493
NA	0.184672	NA	0.131664
NA	0.152533	NA	0.264297
NA	0.13045	NA	0.146967
NA	0.113041	NA	0.17784
NA	0.127106	NA	0.137755
NA	0.111635	NA	0.169582
NA	0.0944329	NA	0.153032
NA	0.107678	NA	0.136145
NA	0.198556	NA	0.107163
NA	0.117487	NA	0.191311
NA	0.0899673	NA	0.180945
NA	0.133365	NA	0.147317
NA	0.252411	NA	0.184517
NA	0.0891126	NA	0.184312
NA	0.18189	NA	0.127904
NA	0.0981422	NA	0.107163
NA	0.305864	NA	0.157035
NA	0.166468	NA	0.170682
NA	0.17861	NA	0.11207
NA	0.113081	NA	0.28182
NA	0.108224	NA	0.255147
NA	0.131057	NA	0.141269
NA	0.137184	NA	0.139982
NA	0.0948314	NA	0.156169
NA	0.207222	NA	0.146967
NA	0.163887	NA	0.264128
NA	0.180367	NA	0.145071
NA	0.147713	NA	0.181838
NA	0.342919	NA	0.242134
NA	0.139777	NA	0.122383
NA	0.358054	NA	0.0673101
NA	0.0916923	NA	0.289021
NA	0.138436	NA	0.179434
NA	0.094887	NA	0.187165
NA	0.0937347	NA	0.231911
NA	0.20234	NA	0.152047
NA	0.125556	NA	0.0821479
NA	0.191967	NA	0.255783
NA	0.0752186	NA	0.155295
NA	0.218739	NA	0.164535
NA	0.129051	NA	0.101601
NA	0.103069	NA	0.139398
NA	0.0926776	NA	0.192638
NA	0.0874564	NA	0.16213
NA	0.0591339	NA	0.17721
NA	0.169444	NA	0.146345
NA	0.136538	NA	0.226788
NA	0.132375	NA	0.0938933
NA	0.122403	NA	0.214322
NA	0.107914	NA	0.116363
NA	0.0823659	NA	0.185294
NA	0.171546	NA	0.197401
NA	0.0937071	NA	0.141236
NA	0.125299	NA	0.14922
NA	0.126935	NA	0.101919
NA	0.155678	NA	0.193901
NA	0.111892	NA	0.180139
NA	0.0841872	NA	0.283154
NA	0.138778	NA	0.196523
NA	0.189629	NA	0.161831
NA	0.170269	NA	0.201971
NA	0.0532548	NA	0.124909
NA	0.0924917	NA	0.145253
NA	0.309006	NA	0.168733
NA	0.161062	NA	0.273425
NA	0.075794	NA	0.0993942
NA	0.179636	NA	0.170682
NA	0.0929193	NA	0.18355
NA	0.140406	NA	0.147456
NA	0.0777223	NA	0.26655
NA	0.141552	NA	0.166708
NA	0.153655	NA	0.109861
NA	0.104211	NA	0.129582
NA	0.0793774	NA	0.162224
NA	0.263447	NA	0.139398
NA	0.0651697	NA	0.137364
NA	0.107177	NA	0.164436
NA	0.112156	NA	0.205511
NA	0.212342	NA	0.168425
NA	0.215332	NA	0.131235
NA	0.165887	NA	0.159547
NA	0.110961	NA	0.13557
NA	0.240616	NA	0.203574
NA	0.0936045	NA	0.122239
NA	0.139306	NA	0.199917
NA	0.198048	NA	0.16269
NA	0.118329	NA	0.201195
NA	0.262034	NA	0.339928
NA	0.109299	NA	0.153988
NA	0.156883	NA	0.264566
NA	0.0829647	NA	0.178316
NA	0.328002	NA	0.217021
NA	0.199786	NA	0.0707299
NA	0.268695	NA	0.173118
NA	0.136305	NA	0.131235
NA	0.130946	NA	0.206591
NA	0.172332	NA	0.248593
NA	0.118554	NA	0.20153
NA	0.168774	NA	0.219202
NA	0.218446	NA	0.232203
NA	0.149582	NA	0.22812
NA	0.112141	NA	0.159212
NA	0.161126	NA	0.198199
NA	0.119464	NA	0.132328
NA	0.102744	NA	0.277136
NA	0.12186	NA	0.11016
NA	0.128206	NA	0.107441
NA	0.203359	NA	0.192369
NA	0.204216	NA	0.11381
NA	0.0938204	NA	0.159719
NA	0.275009	NA	0.163717
NA	0.0484036	NA	0.27404
NA	0.0854556	NA	0.149777
NA	0.0725679	NA	0.219121
NA	0.21016	NA	0.109596
NA	0.0733354	NA	0.133073
NA	0.124032	NA	0.0905205
NA	0.166787	NA	0.190185
NA	0.23361	NA	0.27429
NA	0.162523	NA	0.220917
NA	0.242083	NA	0.259509
NA	0.142854	NA	0.119764
NA	0.177005	NA	0.0884193
NA	0.0973599	NA	0.283129
NA	0.234637	NA	0.328472
NA	0.162316	NA	0.111131
NA	0.340987	NA	0.184691
NA	0.131864	NA	0.11216
NA	0.15325	NA	0.0568727
NA	0.173501	NA	0.157477
NA	0.343511	NA	0.202681
NA	0.094396	NA	0.192648
NA	0.120688	NA	0.251499
NA	0.120368	NA	0.100324
NA	0.0922766	NA	0.107616
NA	0.0828855	NA	0.19775
NA	0.146818	NA	0.101325
NA	0.0813711	NA	0.0857905
NA	0.19716	NA	0.169616
NA	0.0834279	NA	0.263521
NA	0.140915	NA	0.164127
NA	0.229181	NA	0.147877
NA	0.0753132	NA	0.151753
NA	0.20121	NA	0.195299
NA	0.10505	NA	0.26214
NA	0.118395	NA	0.171088
NA	0.165096	NA	0.149766
NA	0.119647	NA	0.147772
NA	0.0841872	NA	0.314105
NA	0.0879536	NA	0.168822
NA	0.108165	NA	0.100241
NA	0.232647	NA	0.17068
NA	0.22177	NA	0.247414
NA	0.16153	NA	0.297712
NA	0.143187	NA	0.177141
NA	0.0780653	NA	0.191295
NA	0.147273	NA	0.101497
NA	0.0746504	NA	0.202681
NA	0.206094	NA	0.123917
NA	0.186724	NA	0.164898
NA	0.0998204	NA	0.194926
NA	0.247667	NA	0.121564
NA	0.0909362	NA	0.227417
NA	0.177149	NA	0.248643
NA	0.149561	NA	0.162205
NA	0.0520315	NA	0.164077
NA	0.0757758	NA	0.209553
NA	0.109753	NA	0.188116
NA	0.208097	NA	0.190827
NA	0.201072	NA	0.148151
NA	0.141151	NA	0.171284
NA	0.084628	NA	0.143055
NA	0.176934	NA	0.176513
NA	0.0618974	NA	0.0707299
NA	0.223105	NA	0.156842
NA	0.1	NA	0.146872
NA	0.231443	NA	0.0983475
NA	0.21823	NA	0.132959
NA	0.256106	NA	0.166256
NA	0.13155	NA	0.119099
NA	0.125592	NA	0.211908
NA	0.129291	NA	0.142568
NA	0.146606	NA	0.26544
NA	0.209201	NA	0.248376
NA	0.208759	NA	0.145951
NA	0.0731081	NA	0.353518
NA	0.159793	NA	0.200787
NA	0.0856219	NA	0.229212
NA	0.149052	NA	0.0950377
NA	0.0926198	NA	0.0893373
NA	0.259487	NA	0.186188
NA	0.073412	NA	0.26655
NA	0.0967914	NA	0.151797
NA	0.110448	NA	0.107441
NA	0.132838	NA	0.200385
NA	0.0914231	NA	0.181579
NA	0.0689368	NA	0.214318
NA	0.0742472	NA	0.240046
NA	0.0534836	NA	0.230095
NA	0.152868	NA	0.113499
NA	0.154372	NA	0.180945
NA	0.121589	NA	0.1934
NA	0.134265	NA	0.16366
NA	0.257329	NA	0.291838
NA	0.109744	NA	0.120046
NA	0.157189	NA	0.20776
NA	0.0509855	NA	0.289978
NA	0.221864	NA	0.16102
NA	0.0741904	NA	0.141172
NA	0.0764323	NA	0.226771
NA	0.1462	NA	0.0982079
NA	0.102775	NA	0.339146
NA	0.0851288	NA	0.249535
NA	0.228055	NA	0.142131
NA	0.141731	NA	0.276347
NA	0.20237	NA	0.19419
NA	0.164607	NA	0.1805
NA	0.138817	NA	0.156519
NA	0.0968673	NA	0.159212
NA	0.180779	NA	0.1579
NA	0.16257	NA	0.305965
NA	0.165172	NA	0.120193
NA	0.164449	NA	0.225112
NA	0.0740913	NA	0.116285
NA	0.369873	NA	0.199269
NA	0.343987	NA	0.191023
NA	0.246044	NA	0.200418
NA	0.178718	NA	0.171272
NA	0.14037	NA	0.246939
NA	0.274153	NA	0.271306
NA	0.162422	NA	0.264144
NA	0.103074	NA	0.184943
NA	0.14037	NA	0.2038
NA	0.125253	NA	0.137676
NA	0.287596	NA	0.0934789
NA	0.137852	NA	0.154482
NA	0.118312	NA	0.0960632
NA	0.0995253	NA	0.246453
NA	0.0711091	NA	0.182594
NA	0.274027	NA	0.16715
NA	0.0980599	NA	0.28261
NA	0.188245	NA	0.233501
NA	0.258375	NA	0.268405
NA	0.101721	NA	0.179021
NA	0.10097	NA	0.192567
NA	0.14037	NA	0.186747
NA	0.1494	NA	0.139356
NA	0.0947014	NA	0.199904
NA	0.168719	NA	0.197475
NA	0.160171	NA	0.232071
NA	0.119842	NA	0.113306
NA	0.229355	NA	0.251499
NA	0.19285	NA	0.336549
NA	0.121258	NA	0.222032
NA	0.149905	NA	0.118572
NA	0.110223	NA	0.128815
NA	0.13351	NA	0.219591
NA	0.160889	NA	0.0960118
NA	0.166615	NA	0.129863
NA	0.198693	NA	0.126496
NA	0.141108	NA	0.23979
NA	0.0940323	NA	0.2038
NA	0.0992701	NA	0.139131
NA	0.132113	NA	0.164077
NA	0.188486	NA	0.136702
NA	0.221804	NA	0.0884193
NA	0.175438	NA	0.102705
NA	0.138389	NA	0.220614
NA	0.243071	NA	0.151564
NA	0.174683	NA	0.19237
NA	0.251258	NA	0.304872
NA	0.0882249	NA	0.209698
NA	0.204744	NA	0.150985
NA	0.185152	NA	0.124122
NA	0.0856165	NA	0.200236
NA	0.118968	NA	0.16598
NA	0.147692	NA	0.112264
NA	0.128973	NA	0.132328
NA	0.222867	NA	0.164527
NA	0.109626	NA	0.128819
NA	0.0735849	NA	0.1586
NA	0.14959	NA	0.101264
NA	0.24265	NA	0.131235
NA	0.0707258	NA	0.148186
NA	0.169436	NA	0.203574
NA	0.0665904	NA	0.198534
NA	0.247783	NA	0.191234
NA	0.0922389	NA	0.226668
NA	0.194848	NA	0.204112
NA	0.259399	NA	0.134111
NA	0.152365	NA	0.319364
NA	0.178398	NA	0.201516
NA	0.147538	NA	0.192473
NA	0.137592	NA	0.104585
NA	0.204921	NA	0.127017
NA	0.142138	NA	0.100447
NA	0.0868789	NA	0.100241
NA	0.157285	NA	0.171882
NA	0.198563	NA	0.20402
NA	0.305618	NA	0.132124
NA	0.128746	NA	0.144774
NA	0.107277	NA	0.123325
NA	0.0902215	NA	0.140397
NA	0.236596	NA	0.204824
NA	0.0590303	NA	0.103223
NA	0.081905	NA	0.192199
NA	0.077133	NA	0.325807
NA	0.0879866	NA	0.272781
NA	0.403715	NA	0.287108
NA	0.338891	NA	0.0999212
NA	0.165938	NA	0.195439
NA	0.119787	NA	0.17314
NA	0.0893809	NA	0.304221
NA	0.12757	NA	0.209182
NA	0.099553	NA	0.180072
NA	0.157455	NA	0.123903
NA	0.171826	NA	0.156518
NA	0.0685236	NA	0.112982
NA	0.116665	NA	0.206591
NA	0.12604	NA	0.0983974
NA	0.173659	NA	0.117065
NA	0.156798	NA	0.214296
NA	0.0910257	NA	0.245866
NA	0.119479	NA	0.114128
NA	0.0965787	NA	0.110242
NA	0.0885542	NA	0.196147
NA	0.198766	NA	0.243069
NA	0.174711	NA	0.24934
NA	0.0982336	NA	0.178135
NA	0.171751	NA	0.176513
NA	0.213131	NA	0.150775
NA	0.108048	NA	0.15348
NA	0.20882	NA	0.191526
NA	0.174877	NA	0.141616
NA	0.206787	NA	0.0600363
NA	0.137	NA	0.151933
NA	0.100841	NA	0.126079
NA	0.224116	NA	0.146957
NA	0.119403	NA	0.213612
NA	0.197684	NA	0.24559
NA	0.0956101	NA	0.161335
NA	0.0983763	NA	0.239764
NA	0.262777	NA	0.176118
NA	0.136021	NA	0.162637
NA	0.210681	NA	0.233508
NA	0.092085	NA	0.166629
NA	0.247199	NA	0.113046
NA	0.112919	NA	0.17694
NA	0.0875744	NA	0.197401
