# Supplementary material for: Gene-expression memory-based prediction of cell lineages from scRNA-seq datasets
Source: Nat Commun. 2024 Mar 29;15:2744. doi: 10.1038/s41467-024-47158-y (PMC10980719; doi:10.1038/s41467-024-47158-y)
Supplement: Supplementary file 11 — Source Data [file 41467_2024_47158_MOESM11_ESM.zip › Source Data files/Source Data file S2g.csv]

WM989_all	WM989_ctrl_all	HSC_all	HSC_ctrl_all	MEF_all	MEF_ctrl_all	HSPC_all	HSPC_ctrl_all
NA	NA	0.006152734	0.028257177	NA	NA	NA	NA
0.030946951	NA	0.021395615	0.05618453	0.062836163	NA	0.024471141	NA
0.039194987	0.193648072	0.011956865	0.08295452	0.078688379	NA	0.029974396	NA
0.082475779	0.202283923	0.023582877	0.044477928	0.051358833	NA	0.025955417	NA
0.026917081	0.035980971	0.02252892	0.027024083	0.026178095	0.05601955	0.024727858	NA
0.089751137	NA	0.013233358	0.035945524	0.155689749	NA	0.01713532	0.03107916
0.048693847	0.127334327	0.029972359	0.01315683	0.047409033	NA	0.016216798	NA
0.063488834	0.129942416	0.044224115	0.017711407	0.041309316	NA	0.019965614	NA
0.058508494	0.140352912	NA	NA	0.018340418	NA	0.028012934	NA
0.016956847	0.146848364	0.01063653	0.056138288	0.04996438	NA	0.020704967	NA
0.020551572	0.144735197	0.018192357	NA	0.127021833	0.092139464	0.035983142	0.028026182
0.071794145	0.314749051	0.009847925	0.019752737	0.021651834	NA	0.029978457	0.068317602
0.039562215	NA	0.009561896	0.034004326	0.033380235	NA	0.022712612	NA
0.108334862	0.119042663	0.011305656	0.01954978	0.107617475	NA	0.02429538	NA
0.076183415	0.114790007	0.035488586	NA	0.010413082	NA	0.031207022	NA
0.077110025	0.163492561	0.019474715	0.029182482	0.058457909	NA	0.026562578	NA
0.104746149	NA	0.025095519	0.012851716	0.045588022	NA	0.027469932	NA
0.020658061	0.189310518	0.0137568	0.026865348	0.076824784	NA	0.0184131	0.01713532
0.078884688	0.116375682	0.018901157	0.005358382	0.168832185	0.062042119	0.024533136	0.046703066
0.026267901	0.158699354	0.005819947	0.013158317	0.092677157	NA	0.029522684	0.032727838
0.059305611	NA	0.009598839	0.02259249	0.037394483	NA	0.021837501	NA
0.088668807	0.132728225	0.015912853	NA	0.061535158	0.155689749	0.016114623	NA
0.03199173	NA	0.016543672	NA	0.09697008	NA	0.027335119	0.027136982
0.157724024	0.162334934	0.024148254	0.045213147	0.041816715	0.086103635	0.017826119	NA
0.019968204	0.024909693	0.006552804	0.015912853	0.033447933	NA	0.021226369	NA
0.020100497	0.230819521	0.01697485	0.038844124	0.048935042	NA	0.028012777	0.027778225
0.07427317	0.127440565	0.003806423	NA	0.147038545	NA	0.025083871	0.043146637
0.045342526	0.140180521	0.0135028	0.092359102	0.09841365	NA	0.017741798	NA
0.03343288	0.292823729	0.009114689	0.030607101	0.046280737	0.097276642	0.032993523	NA
0.06012862	0.159739665	0.02618971	0.019829415	0.076257803	NA	0.037109162	0.024807707
0.027798585	NA	0.008123202	0.061376386	0.113627766	NA	0.02435817	NA
0.06550996	NA	0.00863935	0.02341803	0.082046546	NA	0.023369462	NA
0.042673887	NA	0.004573942	0.019416715	0.00987219	NA	0.022767046	NA
0.06291352	0.025038695	0.023095323	0.016341267	0.024032816	NA	0.016477157	NA
0.033981663	0.074116808	0.028432548	NA	0.031316134	NA	0.017879583	0.032951093
0.058997048	0.071267121	0.009367392	0.058644372	0.04954441	NA	0.023675518	NA
0.033765832	0.096507024	0.00720753	0.010497363	0.142699364	0.256312483	0.020663934	NA
0.073586576	NA	0.02683293	0.045018631	0.086788276	NA	0.027225293	0.032462115
0.019620922	0.08775964	0.006484021	0.004379242	0.034491293	NA	0.01682698	0.02057589
0.014897245	NA	0.011652052	0.061215203	0.017018417	NA	0.021405903	NA
0.037975692	0.166367441	0.01469058	0.02241062	0.016641624	0.051254765	0.026753779	NA
0.02024622	0.088999659	0.010175724	0.00771796	0.037784328	NA	0.037307156	0.067653985
0.04305759	0.154394545	0.010899316	0.083292172	0.204302306	NA	0.024410059	NA
0.111137013	NA	0.027337347	0.042304151	0.092864444	NA	0.026240459	NA
0.144637415	0.27920769	0.024773155	NA	0.184701998	NA	0.020575587	NA
0.250372877	0.075658326	0.014146841	0.014619116	0.076781209	NA	0.020586904	NA
0.00600022	0.142997842	0.011361543	0.067639778	0.057555363	NA	0.030467753	NA
0.040050499	0.110279262	0.013440977	0.041492302	0.039689095	NA	0.041038395	0.039406036
0.112545458	0.15601194	0.010357295	0.027149705	0.022410547	NA	0.021406838	0.029572885
0.178447645	0.103946505	0.00488298	0.035157039	0.010240585	NA	0.0160437	NA
0.007996452	0.136119725	0.039156716	0.030304111	0.078832108	0.093540512	0.036723791	NA
0.047753923	NA	0.016925415	0.012594052	0.127213634	0.159088687	0.028986207	NA
0.113323353	NA	0.018671851	0.029202071	0.056377706	NA	0.040653992	NA
0.075734031	0.075828049	0.073854272	0.012139	0.068189464	NA	0.019177481	NA
0.070109902	0.119208752	0.031285285	NA	0.196196905	NA	0.02246326	0.063234652
0.014989361	0.249508105	0.009704984	NA	0.076865226	0.134118031	0.025243707	0.04476109
0.151957228	0.110740203	0.011500245	0.019677649	0.076138289	NA	0.045868872	NA
0.095961405	0.223865934	0.011486457	0.016547765	0.057353861	NA	0.021361221	NA
0.069958437	NA	0.01102419	0.008809969	0.074871583	NA	0.023443972	NA
0.071437985	0.065462821	0.012681646	0.012458601	0.010795552	NA	0.029528191	NA
0.040935237	0.115765454	0.008839484	0.019572846	0.102792863	NA	0.023045194	NA
0.028210219	0.089296709	0.006270069	0.019400649	0.073799326	0.180721919	0.01933362	0.029970169
0.019478222	0.081021543	0.004836767	0.032456314	0.088855145	NA	0.017293562	NA
0.044290092	0.131564455	0.014491793	0.012268892	0.047182183	0.294605795	0.020965319	0.024751036
0.088196782	0.050660616	0.012550085	0.016601544	0.043544047	0.2464114	0.015348252	NA
0.02100156	NA	0.017679995	0.015659989	0.030234896	NA	0.023716063	NA
0.076196829	NA	0.024798047	0.012225356	0.102180559	NA	0.018621858	NA
0.076669438	0.255235253	0.039644753	0.037018405	0.028416649	NA	0.024797997	0.039211221
0.09713694	0.034011479	0.010035387	0.028581662	0.039297041	NA	0.004388755	NA
0.1309564	0.067033063	0.014980011	NA	0.08234574	0.042938597	0.017020418	0.038917121
0.07414904	0.118463513	0.014331935	0.054953298	0.030138478	NA	0.023293407	NA
0.062840928	0.118574272	0.017945655	0.01015618	0.12628841	0.217030736	0.0311444	NA
0.070733651	NA	0.010851156	NA	0.017404369	NA	0.03274121	NA
0.107145614	0.062675416	0.010397186	0.010598008	0.148946026	NA	0.016835164	NA
0.024468284	0.142961933	0.018612358	0.025889457	0.109444879	NA	0.016395434	0.03619662
0.037813023	0.106653696	0.007646742	0.034427908	0.106852952	0.058258483	0.024406155	0.044054974
0.02916163	0.12179473	0.02016438	0.053109708	0.102432168	NA	0.028801352	0.030627478
0.06545221	0.060762175	0.019335905	0.088019256	0.106250214	NA	0.020223305	0.024494655
0.082756309	0.068190216	0.025653901	0.00989427	0.127971396	NA	0.018107617	0.028798119
0.022718019	NA	0.021549169	0.036397353	0.026600363	0.121870289	0.041025843	NA
0.176617788	0.140458539	0.003112442	0.021354023	0.020605177	NA	0.026302151	NA
0.05578746	0.081516635	0.006550214	NA	0.019421468	NA	0.020834528	NA
0.045941068	NA	0.005001877	NA	0.061792502	NA	0.025630744	NA
0.040643316	0.100624228	0.011741481	0.027449771	0.042210526	NA	0.028640907	0.042911347
0.023486427	NA	0.004556959	0.0135028	0.02702856	NA	0.02128791	0.025559001
0.048836845	NA	0.015580587	0.019183745	0.063544758	NA	0.027349759	0.029478335
0.068012368	0.107808701	0.029715961	0.016026368	0.127475537	NA	0.023620656	NA
0.082306702	NA	0.008285631	0.024870513	0.047269043	NA	0.02220801	0.02126122
0.044747058	0.140172049	0.011297998	0.012705482	0.138165871	0.157081884	0.035446949	NA
0.106950687	0.156031858	0.020692095	0.028151917	0.017301159	NA	0.012521562	NA
0.07928438	0.082854642	0.017845555	0.022226871	0.166034419	NA	0.020521309	NA
0.015695022	0.110037787	0.008734807	0.028446538	0.127185583	NA	0.018956116	NA
0.071457429	0.121799094	0.006269037	NA	0.020363158	NA	0.022266561	NA
0.054340034	0.123594426	0.031091335	NA	0.049064155	NA	0.043714603	NA
0.072403063	0.272054776	0.011987646	NA	0.179189692	0.065142805	0.02131944	NA
0.099915851	0.207645285	0.014400968	0.182728929	0.045871177	0.141725696	0.020196084	NA
0.044716076	0.08578039	0.165910507	0.026788981	0.090447813	0.105058887	0.026238885	NA
0.038635291	0.012818964	0.005542915	0.021955661	0.072181647	NA	0.018360808	NA
0.051129215	NA	0.02246156	NA	0.03254153	NA	0.0213367	0.024216485
0.026800142	0.038466125	0.019873865	0.04993834	0.060095432	NA	0.115669348	NA
0.042562756	0.1360774	0.011307274	0.013003594	0.027829206	NA	0.022590819	0.02779784
0.033053056	0.057435322	0.029212103	0.041523249	0.028491593	NA	0.021750721	NA
0.058968808	0.113793611	0.025103394	0.024780516	0.092389394	0.068273547	0.033697751	NA
0.038293172	0.231390889	0.007963904	0.029777676	0.037910959	NA	0.026746056	0.04529686
0.085750509	0.134884929	0.015187179	NA	0.017407647	NA	0.027049207	0.028974874
0.019931181	0.114651725	0.01904922	0.082424131	0.09968864	0.1203827	0.019926174	NA
0.126295678	NA	0.017346328	0.048199463	0.004335441	NA	0.023916349	NA
0.039832541	NA	0.022826508	0.019429581	0.009827255	NA	0.015693347	NA
0.012002414	0.15183219	0.013619129	NA	0.080889324	NA	0.022361676	0.09042471
0.061005319	NA	0.034909877	0.041095725	0.028888381	NA	0.024539986	NA
0.102065898	NA	0.009624069	0.02146289	0.087102291	0.051009278	0.020012285	NA
0.111257407	0.076735262	0.058993946	0.018612358	0.085675515	NA	0.030138809	NA
0.07059982	NA	0.005864661	NA	0.069924649	NA	0.02651703	0.031086453
0.06956866	0.119869425	0.014668714	NA	0.006604782	NA	0.02995136	NA
0.016135017	0.09818001	0.015658641	NA	0.009766449	NA	0.023930496	NA
0.068591926	0.010211135	0.013821629	0.022978411	0.089817305	NA	0.018500243	NA
0.061541432	NA	0.005020899	0.010397186	0.083699194	NA	0.025572679	NA
0.05925311	NA	0.01065473	NA	0.092876124	NA	0.032047433	0.023853994
0.069989486	0.132532626	0.004527652	0.032414816	NA	0.102523053	0.026872362	NA
0.048570538	0.032876685	0.037602075	0.02208149	0.023852088	NA	0.08939043	NA
0.045835831	0.181895231	0.03637401	0.020703977	0.019874534	NA	0.030885461	NA
0.03122477	0.13660953	0.053689654	0.019199922	0.07269278	0.085331232	0.029426132	0.03364675
0.020515806	0.162444906	0.007818257	NA	0.07081375	0.091797215	0.023027492	NA
0.050373887	NA	0.081956649	NA	0.082315864	NA	0.016690483	NA
0.061320107	0.079471794	0.043136348	0.028582308	0.018221071	NA	0.028383452	NA
0.078879285	0.174115248	0.023228691	0.019559015	0.051667291	NA	0.026028473	NA
0.044780252	0.019550042	0.005953075	NA	0.071381015	0.139862299	0.030974166	NA
0.029909195	0.060568753	0.020238578	NA	0.265198559	NA	0.020931449	NA
0.060617043	0.191990766	0.012159781	0.06213321	0.18311878	NA	0.019961504	0.019769427
0.083953689	0.136477615	0.025824404	0.040354521	0.049075679	NA	0.035866938	0.031452386
0.073155246	0.205529585	0.012547091	0.043312752	0.008500176	0.196643401	0.027043104	NA
0.066276953	0.139508484	0.013604904	0.015426831	0.128154712	0.048598971	0.031396665	0.037307156
0.067016994	0.184608852	0.058106226	0.031247678	0.010533357	NA	0.025290078	NA
0.073693907	0.106167244	0.018889434	0.013616752	0.047689806	NA	0.025404724	NA
0.066178009	0.112642893	0.012494288	0.009815661	0.060290794	0.060487735	0.017573485	NA
0.084210576	0.116439147	0.005532765	0.074998845	0.124796471	NA	0.020990791	0.018356628
0.072685629	NA	0.009239708	0.045914689	0.075719295	NA	0.024170853	NA
NA	0.1248173	0.010578848	0.03688115	0.047415821	NA	0.036677402	NA
0.016753177	0.103511209	NA	NA	0.131824864	NA	0.021087363	0.023413822
0.043713364	0.128740382	0.022868025	NA	0.075387798	NA	0.018724377	NA
0.008728441	0.055181543	0.001844043	0.037405007	0.041397025	NA	0.022380616	0.033649375
0.030086432	NA	0.040110728	NA	0.076640316	NA	0.018551809	0.030761614
0.078435547	0.079592212	0.008644017	0.033436463	0.029725335	NA	0.020348453	NA
0.031553123	NA	0.03727391	0.012986549	0.26209824	NA	0.027448622	NA
0.044652876	NA	0.01002205	0.033360851	0.044623891	NA	0.041339446	NA
0.010189561	NA	0.002217542	0.012056873	0.037812126	NA	0.022545489	NA
0.016719523	0.088002088	0.063892518	0.02227717	0.01530631	NA	0.017767298	0.035819059
0.027606558	NA	0.002269971	0.019336643	0.039535882	NA	0.043054188	NA
0.020641646	0.051896557	0.030341943	NA	0.015785852	NA	0.02552933	NA
0.034898626	0.060861414	0.026412516	NA	0.03725684	0.202344473	0.024412789	NA
0.009943568	0.020145448	0.11073783	0.044016403	0.066400755	NA	0.025580086	0.021067716
0.020519483	0.01690627	0.004468694	0.015917065	0.114049215	NA	0.026547686	NA
0.05577647	0.13485278	0.004815066	0.017288142	0.082125411	NA	0.022663386	0.044347174
0.018540928	0.042460115	0.025451528	0.018901157	0.082714236	NA	0.023804551	0.032557153
0.05076742	0.106111111	0.009789946	0.016915801	0.012626679	NA	0.020581046	NA
0.039048938	0.126220152	0.012239772	0.02498516	0.029098437	NA	0.027235366	0.016818262
0.028010392	0.158363391	0.012698218	0.066098546	0.050529206	NA	0.036150844	NA
0.014215136	0.149887325	0.088661695	0.026217867	0.15930159	0.100824177	0.017053564	NA
0.041332027	NA	0.009801135	0.023024191	0.028463062	NA	0.016676249	NA
0.023250834	0.131275839	0.012582867	0.096239755	0.04677357	NA	0.025420801	NA
0.030017101	0.033178336	0.010498217	0.019971633	0.070915626	NA	0.023159682	NA
0.021355571	0.113474195	0.098727615	NA	0.058066219	NA	0.017710168	NA
0.058481241	NA	0.01218307	0.029596335	0.036270082	NA	0.022550958	NA
0.020524902	0.217236581	0.010162772	0.013833495	0.073173737	NA	0.14275833	0.030150938
0.031686576	0.053287127	0.057803439	NA	0.121748009	NA	0.026375529	0.078304463
0.018530975	NA	0.00815146	NA	0.048845032	NA	0.028177706	0.073164139
0.012025037	0.123843515	0.011757889	0.018739029	0.047732855	0.116852488	0.021017306	0.030994315
0.023963979	0.092484349	0.007820213	0.038816164	0.061439378	0.215675058	0.022957712	NA
0.024522488	NA	0.010640943	0.055990144	0.063238892	NA	0.028829996	NA
0.054464981	NA	0.004747831	0.053651204	0.117117395	NA	0.033660239	NA
0.016658051	NA	0.009271482	0.005001877	0.007022556	0.025704482	0.019522578	NA
0.029068761	0.146461053	0.004460119	0.054976664	0.018146645	NA	0.019255791	NA
0.04514354	0.159587978	0.010094659	0.016307982	0.056086386	NA	0.024986356	0.023259634
0.109503796	0.149633167	0.010011126	NA	0.075911709	NA	0.030045918	NA
0.021617757	0.078298056	0.009390524	0.019552443	0.019196325	NA	0.033734788	NA
0.041830236	0.181564265	0.065855858	0.008891346	0.065893127	NA	0.019045989	0.0443927
0.021570724	0.074437531	0.007782135	0.021482005	0.011988784	NA	0.015763915	0.025243707
0.021212769	0.080023344	0.015664623	0.02801125	0.074361834	NA	0.112193117	0.061002801
0.048764359	0.082669057	0.004133703	0.038478407	0.048209405	0.081329097	0.021319669	0.02498401
0.051776436	NA	0.018834867	NA	0.116533146	0.050487511	0.01968669	NA
0.030705187	NA	0.021621467	0.029910415	0.108714576	0.061357442	0.024292333	0.024394395
0.003605766	NA	0.012577926	0.017073578	0.012991471	NA	0.025706551	0.032199963
0.043044814	0.109301358	0.009495523	0.020122183	0.053659174	NA	0.028802395	0.028873571
0.048433312	0.35360283	0.019599726	0.057688131	0.008607468	NA	0.024610125	NA
0.030381099	0.144187762	0.024527492	0.022250814	0.082786821	NA	0.022531274	0.020968408
0.024882509	0.066192808	0.012273462	NA	0.007020465	0.03661469	0.029369369	NA
0.048693921	0.022222878	0.006696022	0.01959451	0.018902771	NA	0.02964743	0.046932767
0.02557188	0.161610865	0.006588395	0.048423618	0.034585135	0.076829266	0.025840933	NA
0.086861547	NA	0.076713905	NA	0.035782269	NA	0.021988129	NA
0.033082797	0.159181883	0.008327262	0.036696026	0.089019299	NA	0.027555503	NA
0.030773599	0.099129635	0.010422276	NA	0.104720728	NA	0.03204562	0.025774255
0.059008556	0.07223101	0.008459693	NA	0.047452903	NA	0.023632857	NA
0.060398215	0.088452873	0.0336761	NA	0.080299048	NA	0.033325179	NA
0.164715784	0.113270894	0.011020812	0.04343628	0.084068526	NA	0.021499287	NA
0.032650856	0.10349427	0.010065862	0.027085203	0.119760477	NA	0.0274016	NA
0.037584851	0.07569604	0.010980974	0.186142077	0.038838086	NA	0.034116827	NA
0.01407248	0.080738337	0.020770259	0.028406508	0.104058892	NA	0.025964889	NA
0.029033443	0.049292299	0.020009631	0.032566674	0.051691419	NA	0.019086721	NA
0.02931482	0.104261262	0.024448812	0.042691421	0.03291975	NA	0.025301592	0.035873288
0.059321329	0.080804086	0.005165755	0.210786295	0.05208849	NA	0.034337079	NA
0.057422407	0.111215699	0.002159682	0.041450532	0.036858312	0.084741691	0.017753232	NA
0.080234536	0.089354768	0.009372895	0.021997412	0.037498843	NA	0.022564267	0.021509384
0.024716645	0.108425903	0.026956881	0.029206188	0.041276194	NA	0.019587298	0.031369595
0.038481739	NA	NA	0.042294152	0.020457288	NA	0.026195008	NA
0.021945823	0.100231446	NA	0.162686131	0.027769582	NA	0.034661942	NA
0.025239506	0.042674826	NA	0.060553362	0.084373067	NA	0.022563615	NA
0.057361452	0.036173117	NA	0.068179039	0.054672448	NA	0.114814775	NA
0.020458193	0.062759362	NA	0.023988228	0.066879847	NA	0.034934514	NA
0.021452229	NA	NA	0.019474715	0.041051405	0.077559268	0.021257916	NA
0.110624754	NA	NA	0.049624841	0.013602226	NA	0.047410734	NA
0.037097445	0.136365936	NA	0.034397044	0.026745606	0.042061928	0.022806867	NA
0.044301042	0.137515243	NA	0.051691003	0.030550223	NA	0.020252074	0.035356726
0.016452758	NA	NA	0.074601642	0.039189165	NA	0.021504113	NA
0.019837146	0.123573211	NA	0.025230057	0.06357372	NA	0.032554843	0.037307156
0.03990711	0.276878252	NA	0.023742828	0.069868201	NA	0.025032859	0.369181545
0.067799748	0.05271302	NA	0.017291113	0.09933601	NA	0.043204017	0.378030925
0.025959077	0.204569082	NA	NA	0.008761666	0.027513001	0.021696959	NA
0.017469453	NA	NA	NA	0.091687066	NA	0.019220735	NA
0.031980146	0.138609254	NA	0.02640089	0.101157611	NA	0.01874151	0.037749957
0.046798627	0.162429747	NA	0.026032465	0.016185982	NA	0.021367384	NA
0.0221835	0.069665256	NA	0.041414431	0.102303736	NA	0.024753162	NA
0.031439463	NA	NA	0.02038354	0.238354214	0.316058531	0.059630497	NA
0.024159911	0.117292147	NA	NA	0.016329034	NA	0.02371599	NA
0.028447836	NA	NA	0.051392185	0.078438891	NA	0.018049097	NA
0.036672884	0.082305216	NA	0.03498289	0.068696069	NA	0.024794249	0.026143173
0.010012566	0.107837654	NA	0.030654515	0.02830719	NA	0.021537156	NA
0.034545958	0.082882233	NA	0.02117457	0.420488112	NA	0.026767951	NA
0.044894092	NA	NA	0.020395014	0.144002659	NA	0.016362906	NA
0.097145069	0.159196352	NA	0.027271164	0.056218848	NA	NA	NA
0.062931343	NA	NA	0.02252892	0.028619039	NA	0.076621352	NA
0.018925565	NA	NA	0.035552996	0.163724094	NA	0.104174692	NA
0.045924648	0.046640652	NA	0.018598519	0.074002323	NA	0.072605032	NA
0.030396539	0.098591705	NA	0.023813501	0.060187037	0.076454131	0.057278667	0.038878888
0.020626788	0.078016268	NA	NA	0.210403002	NA	0.075369685	0.034005173
0.037557283	0.074192242	NA	0.033684732	0.101559838	NA	0.163221944	NA
0.050893063	0.027527951	NA	0.014943126	0.036765648	NA	0.091407667	0.049439538
0.039210296	NA	NA	0.038181633	0.113829647	NA	0.069462878	NA
0.05543944	0.120287916	NA	0.019457122	0.038919755	NA	0.0710949	NA
0.069503054	0.146689305	NA	0.023785964	0.041694695	NA	0.050756757	NA
0.019017235	0.128677039	NA	0.014218654	0.010226078	NA	0.059736854	NA
0.015563026	NA	NA	0.037807278	0.189339009	0.131348356	0.118673633	NA
0.037884464	NA	NA	0.023808369	0.045765322	0.228048305	0.05567553	NA
0.021684336	0.005610142	NA	0.010692066	0.181235588	NA	0.075359774	NA
0.042780257	0.090793652	NA	0.055974677	0.045031993	0.099205399	0.108617479	NA
0.023346213	0.104532854	NA	0.026430404	0.087410584	NA	0.075335807	0.026743999
0.020718277	0.124884526	NA	0.053605483	0.021880423	NA	0.054212283	NA
0.024393528	0.081879517	NA	NA	0.010024683	NA	0.062092377	NA
0.035667689	0.145400042	NA	NA	0.047064585	0.06983479	0.063061165	0.018656041
0.04928798	NA	NA	0.080843766	0.178474198	NA	0.113305298	NA
0.039966164	0.081769182	NA	0.052182786	0.076722742	0.102908188	0.126894668	NA
0.016606445	NA	NA	NA	0.023021426	NA	0.077476185	NA
0.069796893	0.128119216	NA	0.022718492	0.093954797	NA	0.215461438	0.127753957
0.039818362	0.134124095	NA	0.027488311	0.136549599	0.055262507	0.065519181	NA
0.030187637	0.154954532	NA	NA	0.015841582	NA	0.101984438	0.027554413
0.034759743	NA	NA	0.028850698	0.082381837	NA	0.11475392	NA
0.019803108	0.137130515	NA	0.054652083	0.009205191	NA	0.079960424	0.024439994
0.025363683	0.110336851	NA	0.050922424	0.104138518	NA	0.125268089	0.027622827
0.030866824	0.135083912	NA	0.017514284	0.041846342	NA	0.10998316	NA
0.059404694	NA	NA	NA	0.115031064	0.14720794	0.084460637	NA
0.073059652	0.033433031	NA	0.067708567	0.211483552	NA	0.114748594	NA
0.02455361	0.111436783	NA	NA	0.077134515	NA	0.094595067	NA
NA	NA	NA	NA	0.024453148	NA	0.093207711	NA
0.013571506	0.124440169	NA	0.040312739	0.01815152	NA	0.075429043	NA
0.046785605	0.11817451	NA	0.006358175	0.094404839	NA	0.048251492	0.036259018
0.021421502	0.056252689	NA	0.184013669	0.071331304	NA	0.086577153	0.033420963
0.037975349	NA	NA	0.11682716	0.035286768	NA	0.118399707	NA
0.026152844	NA	NA	NA	NA	NA	0.102417084	NA
0.057385865	0.275536682	NA	0.030021803	0.034828145	NA	0.070106418	0.02376355
0.032908337	0.139429181	NA	0.01804017	0.018279949	NA	0.060314759	NA
0.083318919	0.123170825	NA	0.02222523	0.029934751	NA	0.088149889	NA
0.014303422	0.057275316	NA	0.038122827	0.03839486	NA	0.078858323	NA
0.025705106	0.131566002	NA	NA	0.025887283	NA	0.048569859	NA
0.054176519	0.047495636	NA	0.044832243	0.012073048	NA	0.064790648	NA
0.030541263	0.133447662	NA	0.055362655	0.032916304	0.189683795	0.111234523	NA
0.019561772	0.12799583	NA	0.026116191	0.031635053	NA	0.057551372	NA
0.037173515	0.16402534	NA	0.030053749	0.07885795	NA	0.086097779	NA
0.044542607	0.145744109	NA	0.044654249	0.015156436	NA	0.149113523	NA
0.021354338	0.368738547	NA	0.009559428	0.093290131	NA	0.120053629	NA
0.076403033	0.1593987	NA	0.008683452	0.048186344	NA	0.079634505	0.033454765
0.031422696	0.150247592	NA	0.05993882	0.037799466	NA	0.048439477	NA
0.018656286	0.105562008	NA	NA	0.040066467	NA	NA	NA
0.042282711	0.09476486	NA	0.022001044	0.089809126	NA	0.062340525	0.049538973
0.02506169	0.117863538	NA	0.0221774	0.037560858	NA	0.072994674	NA
0.029608655	0.080512421	NA	0.032348487	0.008910486	NA	0.140477386	NA
0.025060544	0.086633643	NA	0.045167547	0.065084053	NA	0.051922398	0.030593172
0.032708904	0.119625647	NA	0.086782714	0.046124727	NA	0.045003714	NA
0.033024705	0.08691693	NA	0.055299117	0.035760749	NA	0.057358396	0.036126353
0.044659704	NA	NA	0.031859302	0.035662456	NA	0.066915371	0.060552716
0.021119237	0.13430622	NA	0.015225542	0.032161965	NA	0.059984933	NA
0.022567976	0.077834902	NA	0.011362347	0.017348468	NA	0.069346585	NA
0.032601153	0.186290011	NA	0.005020899	0.023426704	NA	0.108829111	0.030584376
0.056762668	0.192459158	NA	0.01788088	0.101219588	NA	0.080983258	NA
0.014853306	NA	NA	0.02226069	0.065171572	0.065178871	0.081930488	NA
0.048093102	0.090180138	NA	0.029094603	0.067992123	0.131468721	0.051228874	0.025630744
0.045135473	0.172805294	NA	0.012955249	0.119399873	NA	0.029525669	NA
0.029895768	0.039147254	NA	0.006455951	0.164667539	NA	0.076985381	NA
0.02873641	0.107131673	NA	0.00488298	0.089433243	NA	0.063636402	NA
0.022374681	NA	NA	0.044377305	0.049983594	0.138583763	0.073358277	0.035817907
0.064690938	0.261041162	NA	NA	0.051022551	NA	0.076680409	NA
0.047104907	NA	NA	0.018132523	0.055293766	NA	0.041788457	0.040931092
0.021042974	NA	NA	0.085268192	0.029968021	NA	0.108965894	NA
0.148931049	0.104392457	NA	0.220841371	0.017786962	NA	0.093318567	NA
0.083702131	0.108138895	NA	0.027877072	0.124376944	NA	0.053957609	0.045079029
0.055840348	0.05361866	NA	0.170062701	0.116713397	NA	0.061892939	NA
0.028618184	0.072670198	NA	0.031091335	0.065430958	NA	0.047504632	NA
0.06168519	0.162735216	NA	0.040797699	0.083315368	NA	0.088749346	NA
0.041556466	0.146216585	NA	0.021509358	0.013958364	NA	0.062888146	0.036386219
0.028661938	0.099775887	NA	NA	0.078990366	NA	0.058060061	NA
0.02508864	0.107206292	NA	0.036525422	0.027069615	NA	0.066023032	NA
0.067941893	0.062186861	NA	0.200338654	0.044838253	NA	0.05643007	NA
0.034135349	0.101926886	NA	0.021242482	0.110305233	NA	0.082956912	NA
0.059300347	0.276787822	NA	0.029802453	0.066859397	NA	0.075843041	NA
0.030763817	0.116030637	NA	NA	0.216380449	0.113778634	0.113698944	0.02012054
0.144384481	NA	NA	0.012753471	0.008496245	0.318560158	0.100411307	0.295115766
0.045836034	0.099167934	NA	NA	0.038562826	NA	0.066827149	NA
NA	0.195375879	NA	0.019707461	0.024052199	0.170716417	0.070819837	NA
0.040726164	NA	NA	NA	0.005752299	NA	0.088037923	0.286801498
0.084778762	0.07393889	NA	0.02246156	0.08187203	0.051416075	0.110510451	NA
0.096145479	NA	NA	0.097136131	0.093186793	0.127765491	0.085037375	0.035446949
0.061733864	0.197653282	NA	0.107163552	0.012554085	NA	0.051144405	NA
0.08505166	0.080467552	NA	0.034259022	0.142519104	NA	0.028174347	NA
0.034588261	NA	NA	0.027082886	0.082504289	NA	0.139692972	NA
0.091579155	0.047517233	NA	NA	0.013824554	NA	0.082664155	0.017878384
0.083224571	0.141910458	NA	0.020340855	0.035467652	0.037001807	0.035502191	NA
0.052759167	0.096320454	NA	NA	0.018943883	NA	0.078875917	NA
0.023142598	NA	NA	0.043912902	0.06699236	NA	0.106358428	NA
0.03267518	0.026481946	NA	0.008734807	0.063872366	NA	0.068820662	NA
0.066179544	0.08887559	NA	0.030744751	0.034268485	0.124633931	0.042072194	NA
0.024025669	0.048524777	NA	0.153576127	0.048146933	NA	0.071883144	0.02842049
0.041711671	NA	NA	0.015263657	0.024330804	NA	0.087926354	NA
0.023902131	0.112174521	NA	0.021444987	0.116436632	NA	0.064456663	0.025331592
0.010194193	0.277594945	NA	0.065755176	0.027002719	NA	0.10269102	NA
0.014616722	0.08108848	NA	0.045894581	0.044014589	0.130949013	0.10051822	NA
0.029582809	0.13988242	NA	0.031929056	0.141465811	NA	0.08780101	0.024465311
0.071537051	0.053763141	NA	0.009123216	0.011157611	NA	0.092604172	NA
0.021007105	0.133053964	NA	0.01428683	0.025833929	0.39921885	0.083439416	0.03679489
0.075371114	0.025757972	NA	0.015836988	0.058292592	NA	0.097593616	NA
0.059545496	NA	NA	0.060652728	0.085025304	0.08770368	0.08189242	NA
0.090833923	0.034119894	NA	0.009618713	0.059686607	NA	0.0709516	0.074693509
0.043297054	NA	NA	0.016799029	0.048304393	0.131351126	0.045466572	NA
0.028041676	0.091283836	NA	0.038555318	0.115697027	NA	0.061402899	NA
0.01683208	0.043895613	NA	0.03481937	0.070603999	NA	0.099723042	0.030637516
0.069946477	0.028601281	NA	0.004556959	0.018253128	0.103801912	0.085307041	0.026231652
0.034821132	0.123821741	NA	NA	0.043041247	NA	0.057474102	NA
0.079640711	NA	NA	0.038564705	0.02316979	NA	0.058916611	0.024175188
0.031907408	0.070870315	NA	0.024622018	0.04730548	NA	0.058379234	NA
0.037480264	0.079892556	NA	0.032012024	0.092575224	NA	0.07406658	NA
0.061931125	0.056193493	NA	NA	0.01056983	NA	0.044734176	0.119044887
0.026743433	0.037761824	NA	0.007366923	0.039554078	NA	0.045846968	0.022535342
0.059099951	NA	NA	NA	0.087037273	NA	0.076849957	NA
0.06378554	0.154429744	NA	NA	0.067572022	NA	0.148194492	0.029566407
0.038341517	0.050616018	NA	0.110865152	0.003584995	NA	0.092587503	NA
0.042915565	0.024126668	NA	0.050925618	0.058184074	NA	0.103138519	NA
0.048141423	0.12645043	NA	0.011050521	0.083615744	NA	0.070217066	0.024560776
0.025158436	0.142180054	NA	0.239842364	0.065933383	0.098259595	0.094381872	NA
0.193591957	0.056963488	NA	0.012165285	0.027597282	NA	0.061827464	0.018314974
0.04229219	0.033621639	NA	0.025536206	0.153364349	NA	0.096167499	NA
0.037341888	0.096242505	NA	0.016180463	0.089739762	0.104627348	0.066831315	NA
0.045810569	0.109839493	NA	0.020851863	0.034364098	NA	0.076839077	NA
0.080681905	0.133487581	NA	0.247134956	0.031696319	NA	0.079283586	NA
0.037141394	0.171956628	NA	0.02537535	0.089945507	NA	0.090698183	NA
0.042157892	NA	NA	0.062271493	0.067979824	NA	NA	0.048570545
0.021319069	0.047932564	NA	0.023903345	0.035662199	NA	0.077543541	NA
0.080571652	NA	NA	0.037113708	0.025823561	NA	0.132872904	NA
0.017530595	0.046120862	NA	NA	0.03948142	NA	0.074561473	NA
0.038738675	0.079004463	NA	0.038442161	0.01749671	NA	0.077575238	NA
0.035203091	0.097092036	NA	0.098610615	0.042802287	NA	0.099750967	NA
0.034727938	0.176033204	NA	0.22307201	0.00649994	NA	0.1435316	NA
NA	NA	NA	0.01565008	0.08457661	0.065302385	0.070137059	NA
0.038523634	NA	NA	NA	0.057271546	NA	0.143864015	0.085629988
0.040985204	0.090995236	NA	0.02233711	0.027321369	NA	0.072007381	NA
0.050394594	0.240170449	NA	0.023741718	0.015485903	NA	0.089502488	0.029847716
0.015566584	0.095857277	NA	0.064539665	0.086703342	NA	0.166806926	NA
0.027207306	NA	NA	0.035688082	0.033673267	NA	0.066481568	NA
0.095775854	0.124076945	NA	NA	0.009906448	NA	0.103364712	NA
0.027356087	0.080383759	NA	0.066392563	0.17107592	NA	0.090254229	NA
0.094619738	NA	NA	NA	0.074227609	NA	0.072820332	NA
0.04636123	NA	NA	0.040730097	0.04247838	NA	0.083351113	NA
0.047248689	0.120073336	NA	0.006855474	0.028691296	0.120696281	0.030438191	0.027678245
0.040909915	0.12158028	NA	0.020851863	0.138778661	NA	0.08881666	0.031057017
0.019961491	NA	NA	NA	0.021241767	NA	0.106971897	NA
0.050590694	0.202387949	NA	0.223577715	0.041143942	0.05554806	0.038649934	NA
0.056146173	NA	NA	0.025677733	0.012067486	NA	0.050593446	0.0299817
0.05032827	0.159605547	NA	0.015152395	0.112549388	NA	0.087259965	NA
0.016276465	0.096150296	NA	NA	0.060566462	0.029087526	0.176285213	0.034780512
0.07122324	NA	NA	0.040639744	0.070577332	NA	0.115017005	NA
0.038201716	0.127238421	NA	0.034896511	0.069523097	NA	0.340605376	NA
0.065124952	0.12507975	NA	0.010891819	0.033471761	NA	0.104337582	NA
0.051993628	0.060030434	NA	NA	0.011456827	NA	0.106151174	NA
0.057975264	0.089068887	NA	0.045544288	0.062148764	NA	0.117673065	NA
0.032691551	0.128230332	NA	0.03100245	0.049690644	NA	0.075222926	NA
0.08881631	0.104735786	NA	0.02240125	0.066053425	0.06734293	0.082893492	0.039636371
0.073286129	0.16529927	NA	0.013926174	0.195548165	0.057864788	0.108443228	0.033638029
0.061633223	0.34010945	NA	0.224765668	0.018126003	NA	0.090237912	NA
0.055048038	0.314824285	NA	0.013128014	0.153415165	NA	0.106809202	NA
0.033181838	0.151062372	NA	0.032208752	0.081331893	0.059447752	0.130951462	NA
0.068421812	0.079167571	NA	0.029732343	0.115433645	NA	0.076261703	NA
0.051772435	0.125361741	NA	0.043938698	0.091437796	NA	0.072244036	0.050075653
0.025176637	NA	NA	0.022320822	0.024547195	NA	0.086670018	NA
0.034592604	0.250194367	NA	0.021910575	0.283575772	0.092181497	0.078666124	NA
0.023125104	0.170065743	NA	0.029193424	0.026719298	NA	0.062012437	NA
0.008422352	0.085528749	NA	0.012327636	0.019481732	NA	0.074220073	NA
0.038362688	0.07450619	NA	0.009203442	0.223464526	NA	0.118293108	NA
0.06635284	0.115757274	NA	NA	0.052697568	0.053516981	0.168883723	NA
0.046887845	0.098299589	NA	0.014386636	0.042619845	NA	0.129418595	0.036602666
0.116029891	0.10137618	NA	0.012564086	0.074707391	NA	0.130955007	NA
0.014952525	0.102883099	NA	0.019707461	0.106142598	0.117082567	0.055736596	0.022036402
0.027813922	NA	NA	0.01034867	0.04929826	NA	0.123750527	0.026253174
0.018654042	NA	NA	0.033467813	0.095345678	NA	0.033652253	NA
NA	0.100948487	NA	0.031377287	0.049764979	NA	0.042897251	0.032335152
0.023572597	NA	NA	NA	0.010198185	NA	0.097566226	NA
0.058002257	NA	NA	0.051416076	0.000657264	0.058494155	0.084726825	NA
0.040049434	0.113855741	NA	NA	0.007943455	NA	0.144287458	NA
0.02963026	NA	NA	NA	0.021199354	NA	0.172333705	NA
0.040753547	0.021427863	NA	0.034527749	0.019402376	0.039072355	0.160293372	NA
0.023304254	0.056694015	NA	0.010817417	0.048127414	NA	0.093241423	0.037512653
0.107469518	0.147178359	NA	0.025739864	0.042334596	NA	0.099345989	NA
0.020365998	0.089182609	NA	0.019853802	0.012316506	NA	0.06489118	NA
0.026428118	0.082159043	NA	NA	0.017662969	NA	0.092747223	0.034023649
0.014719311	0.17919426	NA	0.06624541	0.051651472	NA	0.108537634	NA
0.046499389	NA	NA	0.051725281	0.018326627	NA	0.094275134	NA
0.028066249	0.038822454	NA	0.018978578	0.139675406	NA	0.110860852	0.032047433
0.010969869	0.143094321	NA	NA	0.042572397	NA	0.061732125	0.029864579
0.017832813	0.142907101	NA	0.049876011	0.196592719	NA	0.060465732	0.310576143
0.03087857	0.282182882	NA	NA	0.031398365	NA	0.055580145	NA
0.014641477	0.131839293	NA	0.012159781	0.014665394	NA	0.11028348	NA
0.033374493	0.049639951	NA	0.008788535	0.03283795	NA	0.116248611	0.094681453
0.031444877	0.168479558	NA	0.05736895	0.030872223	NA	0.126936664	NA
0.021389825	0.058074473	NA	0.093575067	0.272857167	0.100309918	0.104275754	NA
0.054642262	0.074834399	NA	0.019544715	0.013228144	0.096166227	0.105038323	NA
0.056886492	0.062012603	NA	0.07120873	0.056347025	NA	0.143274142	0.038377846
0.02953919	0.100113212	NA	0.015698899	0.115578769	NA	0.113461407	NA
0.067763705	NA	NA	0.015352244	0.098625522	NA	0.095188849	NA
0.070962409	0.163379967	NA	NA	0.01048829	0.091452127	0.052680522	NA
0.027067006	0.11999922	NA	0.020598942	0.013908178	0.08766803	0.107522417	NA
0.010434143	NA	NA	NA	0.031979231	NA	0.133465183	0.042042437
0.066567513	0.075632091	NA	0.031971285	0.028716889	NA	0.096788872	NA
0.067086173	0.014370094	NA	0.048966272	0.074705259	NA	0.125957689	0.205126761
0.047126304	NA	NA	0.011060058	0.088463348	NA	0.06207037	NA
0.048741679	0.108069009	NA	0.00504398	0.010513786	NA	0.064594147	NA
0.062551499	NA	NA	0.026135629	0.340461707	NA	0.105792364	NA
0.01057397	0.048657509	NA	NA	0.08429745	NA	0.11478013	NA
0.007397246	NA	NA	0.023119024	0.012169471	NA	0.076470308	NA
0.102657706	0.043783709	NA	0.125580301	0.012332919	NA	0.095883838	NA
0.042580339	NA	NA	0.021692828	0.179178102	NA	0.056931705	NA
0.037918222	0.254012381	NA	0.020692095	0.048868619	NA	0.100909795	NA
0.044362485	0.054540309	NA	0.031558191	0.040065868	NA	0.02908274	0.026004092
0.080918523	0.044939772	NA	NA	0.085447459	NA	0.105350586	NA
0.022476993	0.097519675	NA	0.027870115	0.09854036	NA	0.105096316	NA
0.023289535	0.104070746	NA	0.039004519	0.028557643	NA	NA	NA
0.068885918	0.119887913	NA	0.031970107	0.094906783	NA	0.045333435	NA
0.060697888	0.127697449	NA	0.005600755	0.00551412	NA	0.085100263	0.02589848
0.025428645	NA	NA	0.03681181	0.050156027	NA	0.042550625	NA
0.015540607	0.14695898	NA	0.037394393	0.002548253	NA	0.066022368	0.020742648
0.020190036	0.285505866	NA	NA	0.078082615	NA	0.076073277	NA
0.043065257	0.084246408	NA	0.241740053	0.251696781	0.093265096	0.054909156	NA
0.018906596	0.115544405	NA	NA	0.030134235	NA	0.058179585	0.023839969
0.082511906	0.055671862	NA	0.0084669	0.02131215	NA	0.035504226	NA
0.087140405	NA	NA	0.014708401	0.095451046	0.107664397	0.065491985	0.035313849
0.028996812	0.140274919	NA	NA	0.069249977	NA	0.04565995	NA
0.043948608	0.250791952	NA	0.037016387	0.007415054	0.035175496	0.094411592	NA
0.015389657	0.085594739	NA	0.041785982	0.091145485	0.153277645	0.065606674	NA
0.035355404	0.091266282	NA	0.049286879	0.019603904	NA	0.105375675	0.037467956
0.101919053	NA	NA	0.072804624	0.076604277	NA	0.10221126	NA
0.015949098	0.115522508	NA	0.038771192	0.112479676	NA	0.140507244	0.060702087
0.094692914	0.101773739	NA	0.006724939	NA	0.095676661	0.03962985	NA
0.099969588	NA	NA	0.03603933	0.046489912	NA	0.062949027	NA
0.033690517	0.086323999	NA	0.028075128	0.051798973	NA	0.098862577	0.036299514
0.03147745	0.05097508	NA	0.010847799	0.093157514	0.062696496	0.226976225	NA
0.026128954	0.022862446	NA	0.055896762	0.042757599	NA	0.047524091	NA
0.045960854	0.054567422	NA	0.192318013	0.026406098	NA	0.067214413	0.033414106
0.05376997	0.119794446	NA	0.018323671	0.096208761	0.205513897	0.061763141	NA
0.034555551	0.084475134	NA	0.044734481	0.03473317	NA	0.050198275	NA
0.040916632	0.123794704	NA	0.258221686	0.064019945	0.0346869	0.069808746	NA
0.01341857	0.075482017	NA	0.042914721	0.044103381	NA	0.070672797	NA
0.027935956	0.119171687	NA	0.007646742	0.063382895	NA	0.06997301	NA
0.018487785	0.138236993	NA	0.017567774	0.050224231	NA	0.027477723	NA
0.052302177	0.081809209	NA	0.061546233	0.00333103	NA	0.05617277	0.020569239
0.063533933	NA	NA	0.020356038	0.267734328	NA	0.049674252	NA
0.017284472	0.110211406	NA	0.032030971	0.05030429	NA	0.042986067	0.025694404
0.033308383	NA	NA	0.028114916	0.112640272	NA	0.057244438	0.041372668
0.022274976	0.173018924	NA	0.038195248	0.082443354	NA	0.030491647	NA
0.027562996	0.130233955	NA	0.029961015	0.099188982	0.077197982	0.030917667	NA
0.062271355	0.224238351	NA	0.006384175	0.003729376	NA	0.066052317	NA
0.09438966	0.166555626	NA	NA	0.008523921	0.047475235	0.043477821	NA
0.029138724	0.045573883	NA	0.009460533	0.003126971	NA	0.058048323	NA
0.026089037	0.094743809	NA	0.03869977	0.007836585	NA	0.059748677	0.040661062
0.041754664	0.13886635	NA	0.179849633	0.012818856	NA	0.053901733	NA
0.023203049	0.068521786	NA	0.044742242	0.173202673	NA	0.100292485	0.029852043
0.021470587	0.133833732	NA	0.012542046	0.060115626	NA	0.035576658	0.039836192
0.073342844	0.099257756	NA	0.007197652	0.049219995	NA	0.056277563	NA
0.030095395	NA	NA	NA	0.017992055	NA	0.091558407	0.022626425
0.048333705	NA	NA	NA	0.075407106	NA	0.062153165	NA
0.031441652	0.099718741	NA	0.007461185	0.125141601	NA	0.080708516	0.03036882
0.043813912	0.048098682	NA	0.040238339	0.068828701	NA	0.058989162	NA
0.033068476	0.107771186	NA	0.058106226	0.081535028	NA	0.056236939	NA
0.017992642	0.154131691	NA	0.026190802	0.043222446	NA	0.070708574	NA
0.022827586	0.161208373	NA	0.013979946	0.021918658	NA	0.06465103	0.043772707
0.035577065	0.11727801	NA	0.021220738	0.104507246	NA	0.038595363	NA
0.073446112	0.097112254	NA	0.038300582	0.05692389	NA	0.083139036	NA
0.069059234	0.220060623	NA	0.035413725	0.040302173	0.042314672	0.040280372	NA
0.021448384	NA	NA	0.043719663	0.075548157	0.122275543	0.047394991	0.019647977
0.077773623	0.114249879	NA	0.024963377	0.002737141	NA	0.039273292	0.028651612
0.036466778	0.103842695	NA	0.011262652	0.056097422	NA	0.045845876	0.030743591
0.038782331	0.159924941	NA	0.036817408	0.082908824	0.154878705	0.094976475	NA
0.069417233	0.173389823	NA	0.012905378	0.060605456	0.067928998	0.066656483	NA
0.02397701	0.180945218	NA	0.026032465	0.020224061	NA	0.045568599	0.04908058
0.054877266	0.069059981	NA	0.028081091	0.067901071	NA	0.031567988	NA
0.010108704	NA	NA	0.02971127	0.019191082	NA	0.037465457	NA
0.024354141	0.057147682	NA	0.049934415	0.074400861	0.232404136	0.066910329	NA
0.039263072	0.147535389	NA	0.019676901	0.013529298	NA	0.049364196	NA
0.035230588	0.148766997	NA	0.021472835	0.085522789	NA	0.056972256	NA
0.026125015	0.112126344	NA	0.023776838	0.045497625	NA	0.037486898	NA
0.042220839	0.164581935	NA	0.067134924	0.127024334	0.126751514	0.075641786	NA
0.047717122	NA	NA	0.008954469	0.06300547	0.1069489	0.074081148	0.028239696
0.028822464	0.13543706	NA	0.030426632	0.099800969	0.14684574	0.070127133	NA
0.019559937	0.178472468	NA	0.032654841	0.056419213	NA	0.039125875	0.018724377
0.069795608	0.141838088	NA	0.018591023	0.122436718	NA	0.099310403	0.024532529
0.038091309	0.174966779	NA	NA	0.027815154	NA	0.096466609	NA
0.023964234	0.078563908	NA	NA	0.192822286	NA	0.087730635	0.031287197
NA	0.150955012	NA	0.021391298	0.118669184	NA	0.059897955	0.029893029
0.011754355	NA	NA	NA	0.043826718	NA	0.060185209	NA
0.026786247	0.062717759	NA	0.036106566	0.069854723	NA	0.040636605	0.028929825
0.066650293	0.054199336	NA	0.01384786	0.263534567	NA	0.039835781	0.028748211
0.03273519	0.039273818	NA	0.011500245	0.095838791	NA	0.083700801	NA
0.034497718	0.149898296	NA	0.00482641	0.007559171	0.048182509	0.043198022	0.022300182
0.040599129	0.082566896	NA	0.038060531	0.015705158	NA	0.053024107	NA
0.110954864	0.08041786	NA	NA	0.126497058	NA	0.068258145	0.02370952
0.039554535	0.072403583	NA	0.01100657	0.024469463	NA	0.058701372	0.021681946
0.020154196	0.025116669	NA	0.013326987	0.050251581	NA	0.057615166	NA
0.018215197	NA	NA	0.025240418	0.023567263	NA	0.079070534	0.023753323
0.04941184	0.142083212	NA	NA	0.260786346	NA	0.079196968	0.029214281
0.016641236	NA	NA	0.036907729	0.290993686	0.063889093	0.045043577	NA
0.052742061	0.092869807	NA	0.062331157	0.020905629	0.182465371	0.051541701	NA
0.046663532	0.074883853	NA	NA	0.092626195	0.08872032	0.073364346	NA
0.034097186	0.115171587	NA	NA	0.054198572	NA	0.072959092	0.020085893
0.084187712	NA	NA	0.029114583	0.172938046	NA	0.039155709	NA
0.040279043	0.143103605	NA	0.033170737	0.014525847	NA	0.038935162	NA
0.016411154	0.057032612	NA	NA	0.009369053	0.207929309	0.057047897	NA
0.076026643	0.097624317	NA	0.02315078	0.084626766	NA	0.08574708	NA
0.031602779	NA	NA	0.133181243	0.025554798	0.153386677	0.073800688	0.02457424
0.049293324	0.018999795	NA	0.0334074	0.030858979	NA	0.045206448	NA
0.025355279	0.085143759	NA	0.013271552	0.034706337	0.04954441	0.055146002	0.037061769
0.023789409	0.151695725	NA	0.014185291	0.030952115	NA	0.088208447	NA
0.032651994	0.073878525	NA	0.149086806	0.036953575	NA	0.042458846	NA
0.021239616	0.03773542	NA	0.008280901	0.063141673	NA	0.046480355	NA
0.013149092	0.123831999	NA	0.015903195	0.005088178	NA	0.053614109	NA
0.067420205	0.07678073	NA	0.168742713	0.058713429	NA	0.051639823	NA
0.026365558	0.05534957	NA	0.007904948	0.007834013	NA	0.07296526	NA
0.094236549	0.138142947	NA	NA	0.123232835	NA	0.114600444	NA
0.025214786	0.102064506	NA	0.055284262	0.208416531	NA	0.041653867	NA
0.033906718	0.107765554	NA	NA	0.010106148	NA	0.063763328	NA
0.104078322	0.10717526	NA	0.013821629	0.010018726	0.076408047	0.050312629	NA
0.026298893	0.078782058	NA	NA	0.028731709	NA	0.076513709	NA
0.023005139	0.096997233	NA	0.017538661	0.01276141	NA	0.073370204	NA
0.01964038	NA	NA	0.023810955	0.014591278	NA	0.04900745	NA
0.060098496	0.160496812	NA	0.036949544	0.110435989	0.037530146	NA	NA
0.068492205	0.08914331	NA	0.011863088	0.143898674	NA	0.126090321	NA
0.03844049	0.172132295	NA	0.013289331	0.032973633	NA	0.126694564	NA
0.025328838	0.142158428	NA	0.026433976	0.005804416	0.096085485	0.184149263	0.022012448
0.035402169	0.13046861	NA	0.007962993	0.060212477	NA	0.078573947	NA
0.049910471	0.07358517	NA	0.028757297	0.091551295	NA	0.099029808	0.022266561
0.03188613	0.056044753	NA	0.024949795	0.041409033	NA	0.165727552	NA
0.0485874	0.192592537	NA	0.013619129	0.021604841	NA	0.162549348	NA
0.073933397	NA	NA	0.081134135	0.039241164	0.069133276	0.064183955	0.037046324
0.024579008	0.115304418	NA	NA	0.023950825	NA	0.077314656	NA
0.018493878	0.032876628	NA	0.022922992	0.068830147	NA	0.12560844	NA
0.028875966	0.118523791	NA	0.037120234	0.041981621	NA	0.05054998	NA
0.028342812	0.156068926	NA	0.036254462	0.16728514	NA	0.208246549	0.046975368
0.066837435	0.100788354	NA	0.122682207	0.041083132	0.04865854	0.129830728	NA
0.053918949	0.128355648	NA	0.032096825	0.053579895	NA	0.171191241	NA
0.078182412	0.14501112	NA	0.023648591	0.02752365	0.078704537	0.167524752	NA
0.018737566	0.292237369	NA	0.12678091	0.017864745	NA	0.188638141	0.026362835
0.024908363	0.185902771	NA	0.047858564	0.059766364	0.069836503	0.074348615	NA
0.066561713	0.204272895	NA	0.01384174	0.0720247	0.050827587	0.185456498	NA
0.03377363	NA	NA	0.027833047	0.073789697	NA	0.094829052	0.021821819
0.058534838	0.164852266	NA	0.015867852	0.053533662	NA	0.162359784	NA
0.089572754	NA	NA	0.008717392	0.349564368	NA	0.137349897	0.042158965
0.015168982	0.133580817	NA	0.135930103	0.079606221	NA	0.105439937	NA
0.032759289	0.115669663	NA	0.058221519	0.010351415	NA	0.10338411	0.035024466
0.026037429	0.059419861	NA	0.081041453	0.27377437	NA	0.167650281	NA
0.05699543	0.091760796	NA	0.018186699	0.025808879	0.061288189	0.233537104	NA
0.065338317	0.083249932	NA	0.033225009	0.053869291	0.068970015	0.124803729	NA
0.072614953	0.15549723	NA	0.0193436	0.147636604	NA	0.127625374	NA
0.073593714	0.157767355	NA	0.012104368	0.004155526	0.067318301	0.085032686	0.028116492
0.062233039	NA	NA	0.030862625	0.042982234	NA	0.114263292	NA
0.047998566	NA	NA	0.009624069	0.124607201	NA	0.091783972	NA
0.078621233	NA	NA	0.149821124	0.134453254	NA	0.136903689	NA
0.017783535	0.138868629	NA	0.098614623	0.014182633	NA	0.098886291	NA
0.045595134	0.137589616	NA	NA	0.054983016	NA	0.08945518	0.042029033
0.022829811	0.065343245	NA	0.012505139	0.051600954	NA	0.120339471	0.040487336
0.058189137	0.206395904	NA	0.01385162	0.260011857	NA	0.120420796	NA
0.051243156	0.147523043	NA	0.010669317	0.031442698	NA	0.175625114	NA
0.033325261	0.041613007	NA	0.048073255	0.177514098	NA	0.185305729	NA
0.03868001	0.215073278	NA	0.019669734	0.044700063	NA	0.127523255	0.032225097
0.037954462	0.091292699	NA	0.196208209	0.180010003	NA	0.096381905	0.02847577
0.077762179	0.103206811	NA	0.166013292	0.059937583	0.177006771	0.126641969	NA
0.049938649	0.07567788	NA	0.02732228	0.018076286	NA	0.100381404	NA
0.018170799	0.052991798	NA	0.005401533	0.014576036	NA	0.085677659	NA
0.042955377	0.169138425	NA	NA	0.16836969	NA	0.068744694	NA
0.110267461	0.124691674	NA	NA	0.180273704	0.087925999	0.124343537	NA
0.059140988	0.061347188	NA	0.022542551	0.026018778	NA	0.085883357	0.031513156
0.080755213	0.160477063	NA	0.019511995	0.140387038	NA	0.198108257	NA
0.015756523	NA	NA	0.036573265	0.034988778	NA	0.130517594	0.024633057
0.015374153	NA	NA	0.017263376	0.112363083	NA	0.125982387	NA
0.038805376	0.123707678	NA	NA	0.040434787	NA	0.19708072	0.020288491
0.065320487	0.061988848	NA	0.005001877	0.111526623	NA	0.111861626	NA
0.020514902	0.10333288	NA	0.029206188	0.291814448	NA	NA	NA
0.063166672	0.105807499	NA	0.024369516	0.053066285	NA	0.116545064	0.03001834
0.093393123	NA	NA	NA	0.072661253	NA	0.190378032	NA
0.025383695	NA	NA	0.048405609	0.079267699	NA	0.122148659	NA
0.065816661	NA	NA	0.00920443	0.019564336	NA	0.113999777	NA
0.040695971	0.096003479	NA	0.010175724	0.020691806	NA	0.234728081	NA
0.062404213	0.038820328	NA	0.039012946	0.030336029	NA	0.06802847	NA
0.021387518	NA	NA	0.025653901	0.047332487	NA	0.099272509	NA
0.062799233	NA	NA	0.026971846	0.032768857	NA	0.042679233	NA
0.02705352	0.077890291	NA	0.024137703	0.025676892	0.158658467	0.090323666	NA
0.101943649	0.050562716	NA	0.022498837	0.0392224	NA	0.087353834	NA
0.021558572	0.115292636	NA	NA	0.020440672	NA	0.146625555	NA
0.03733561	0.086887928	NA	0.035023206	0.021106219	0.115035471	0.064642739	NA
0.038354245	0.100983722	NA	0.128632278	0.14452207	NA	0.122079232	0.021464657
0.184211583	NA	NA	0.006367856	0.049170304	NA	0.141249294	NA
0.008636855	NA	NA	0.200086417	0.166106897	0.164949741	0.085708788	NA
0.016068177	0.126262941	NA	NA	0.041535356	0.049518878	0.123165754	NA
0.026762374	NA	NA	0.052595604	0.100510811	NA	0.126865591	NA
0.029650902	0.066844948	NA	0.0100883	0.009398133	0.093856672	0.18630806	NA
0.035965918	0.194208635	NA	0.012885996	0.185603806	0.030240528	0.136383397	NA
0.056390203	0.190604284	NA	0.030397516	0.066106631	NA	0.157023188	0.034527077
0.024004297	0.213142765	NA	NA	0.038265061	0.043058938	0.170374986	NA
0.033111894	0.03879029	NA	0.023294242	0.06451399	0.20182797	0.105015533	0.023719653
NA	0.137998348	NA	NA	0.010348396	NA	0.087296555	0.022459526
NA	NA	NA	0.017162013	NA	0.290990845	0.079602389	0.03727164
NA	0.164675667	NA	0.027582456	0.002909286	0.049729424	0.127461259	NA
NA	0.022410538	NA	0.023875933	0.025948196	NA	0.123725043	NA
NA	NA	NA	0.011415047	0.017778699	NA	0.116549321	NA
NA	0.037831445	NA	0.081221081	0.0293183	NA	0.075497047	0.037295165
NA	0.038610123	NA	NA	0.059933863	NA	0.109331905	0.02992843
NA	0.164012599	NA	0.014382912	0.038796298	NA	0.04258679	NA
NA	0.116580006	NA	0.048927587	0.003332976	0.225858094	0.067360212	NA
NA	0.198045179	NA	0.010696703	0.012789236	NA	0.104525409	NA
NA	0.175390193	NA	0.010760396	0.092106669	NA	0.125439677	NA
NA	0.022500613	NA	0.020616541	0.048614225	0.177204913	0.123647402	0.017710168
NA	0.131265029	NA	0.030357544	0.093670337	NA	0.074133122	0.027335119
NA	0.149698087	NA	NA	0.08326021	NA	0.113246973	0.054987986
NA	0.136398304	NA	0.012973774	0.063278571	NA	0.139589008	NA
NA	0.120631646	NA	0.022550327	0.030363206	NA	0.149436104	NA
NA	0.177765787	NA	0.018924605	0.006838422	NA	0.111417501	NA
NA	0.120168489	NA	0.019514705	0.009069931	NA	0.093608331	0.091935233
NA	0.146750853	NA	0.05987618	0.039669903	NA	0.058160254	0.188788757
NA	0.007996452	NA	0.026996271	0.011813006	0.063071827	0.130366443	0.024152592
NA	NA	NA	NA	0.108025554	NA	0.14259681	0.02123989
NA	0.123113044	NA	0.009658605	0.124083017	NA	NA	NA
NA	0.12780069	NA	0.028898981	0.008650811	NA	0.110502488	NA
NA	0.071639984	NA	0.031882413	0.094976473	NA	0.140707782	NA
NA	0.146175043	NA	0.05993882	0.083330134	0.052553324	0.113505101	0.025939315
NA	0.071648087	NA	0.032015334	0.063753456	NA	0.138567662	NA
NA	NA	NA	NA	0.011199199	NA	0.150049497	NA
NA	0.111693151	NA	0.01461177	0.14743894	0.049607512	0.145744615	NA
NA	0.136493928	NA	NA	0.052462782	NA	0.121213227	0.034010341
NA	0.076726211	NA	0.029036071	0.026880299	NA	0.094852179	0.046496666
NA	0.114846956	NA	0.030612928	0.115357933	NA	0.177619616	NA
NA	0.110740032	NA	0.019654787	0.014675727	NA	0.105070521	NA
NA	0.157799172	NA	0.033840138	0.014323498	NA	0.117274441	0.049039611
NA	NA	NA	0.016491636	0.140806429	NA	0.137543053	NA
NA	0.024711897	NA	NA	0.049381721	NA	0.057069792	0.028625153
NA	0.140799899	NA	0.023934665	0.011107404	NA	0.127890731	NA
NA	0.128544374	NA	0.013144251	0.089362031	NA	0.14655347	NA
NA	0.133982729	NA	0.049470526	0.036099551	NA	0.107501621	NA
NA	0.038833254	NA	0.02593637	0.014159904	NA	0.168367534	0.025311938
NA	0.092395862	NA	0.043562449	0.067507391	NA	0.175241849	NA
NA	0.124927108	NA	0.045608735	0.084911834	NA	0.162949087	NA
NA	0.101619013	NA	0.036457649	0.109940805	NA	0.092195812	NA
NA	NA	NA	0.011609186	0.021830936	0.077713648	0.232637417	0.031519173
NA	0.136873775	NA	0.046509225	0.089215201	NA	0.09628605	0.026594365
NA	0.038631472	NA	NA	0.019226756	0.084104502	0.094498923	0.04551696
NA	0.117272845	NA	0.040781109	0.056450335	NA	0.130872304	0.022957922
NA	NA	NA	0.05128859	0.093090069	NA	0.077993396	0.059277788
NA	0.115314867	NA	0.014599924	0.187182445	NA	0.070883184	0.034950853
NA	0.105645284	NA	0.032640159	0.069772877	NA	0.109194609	NA
NA	0.039252665	NA	0.043129945	0.009409834	NA	0.096202305	0.034756421
NA	0.139051297	NA	0.118250935	0.098457744	NA	0.104303444	0.01734725
NA	0.115635541	NA	0.057095149	0.066509266	0.214350345	0.151949638	NA
NA	0.065014898	NA	NA	0.284930852	0.070425247	0.126900426	NA
NA	0.203650989	NA	0.016613755	0.008629768	NA	0.090992374	NA
NA	0.035510324	NA	NA	0.038070635	NA	0.165396791	0.289925636
NA	0.124141613	NA	0.013162654	0.057504807	NA	0.12367901	NA
NA	NA	NA	0.01428013	0.044086386	NA	0.140416602	NA
NA	0.024928384	NA	NA	0.105923128	0.13370168	0.061834218	NA
NA	0.05635168	NA	0.028085045	0.095502805	NA	0.11156434	NA
NA	0.135050141	NA	0.018903628	0.025992752	NA	0.082926648	NA
NA	0.156888763	NA	NA	0.010442071	NA	0.129636264	0.047252184
NA	0.090988976	NA	0.008224667	0.018304046	NA	0.102470898	0.048925336
NA	0.152249937	NA	NA	0.089808249	NA	0.112615327	NA
NA	0.18177666	NA	0.02965835	0.101396315	NA	0.177447046	0.039267087
NA	0.121509014	NA	0.014209766	0.018069141	NA	0.088163161	0.034940463
NA	0.023575491	NA	0.013826086	0.047747374	NA	0.134197885	NA
NA	0.094864554	NA	NA	0.007067342	NA	0.057826435	NA
NA	NA	NA	0.024843373	0.133150239	NA	0.13281941	NA
NA	NA	NA	0.029288706	0.293597633	NA	0.077659443	NA
NA	NA	NA	NA	0.254490855	NA	0.038355073	0.022825269
NA	NA	NA	0.01469058	0.036145014	NA	0.164468242	NA
NA	0.206160314	NA	0.030865408	0.048323344	NA	0.073272388	0.034813599
NA	NA	NA	0.060339089	0.131507331	NA	0.017747393	NA
NA	0.090420686	NA	0.014980011	0.134485954	NA	0.123094632	0.032715943
NA	0.16808819	NA	0.043163087	0.177337445	NA	0.238214186	NA
NA	0.128912285	NA	0.053046344	0.020549139	NA	0.130054325	0.032142871
NA	0.124354052	NA	0.010511342	0.014047895	0.198734621	NA	NA
NA	0.084569146	NA	0.037602075	0.172559375	NA	0.093312769	NA
NA	NA	NA	0.008839484	0.008068677	0.145560057	0.099245789	NA
NA	NA	NA	0.019799636	0.008596454	NA	0.166402594	NA
NA	0.129966279	NA	NA	0.026510335	NA	0.014305166	0.022760602
NA	0.111414598	NA	0.041887199	0.095497997	NA	0.097214388	NA
NA	0.161617577	NA	0.01871652	0.070744685	NA	0.134502066	NA
NA	0.05980159	NA	0.044351127	0.051200327	NA	0.137202235	NA
NA	0.112000901	NA	0.02487777	0.092651067	NA	0.173904167	NA
NA	NA	NA	0.097393194	0.210816009	NA	0.121324132	0.01946947
NA	NA	NA	0.032350729	0.011767695	NA	0.122050254	NA
NA	0.156198021	NA	0.010626341	0.048574677	NA	0.198835845	NA
NA	0.087030082	NA	0.034810487	0.01648686	NA	0.12196107	NA
NA	0.113501279	NA	0.018605064	0.050722539	NA	0.146467823	0.034955185
NA	0.108780523	NA	0.012885832	0.023226946	NA	0.080247491	NA
NA	0.04301088	NA	0.010504673	0.016774404	NA	0.176064734	NA
NA	NA	NA	NA	0.10469864	NA	0.103936515	0.058005964
NA	0.109793253	NA	0.01982783	0.081617663	NA	0.10840398	NA
NA	0.130082283	NA	0.05037319	0.004559415	NA	0.168821169	0.029875704
NA	NA	NA	0.031636561	0.026626962	NA	0.200015921	NA
NA	NA	NA	0.010367583	0.031591266	NA	0.211833369	0.02363285
NA	0.076489223	NA	0.017679995	0.004867697	NA	0.151243925	NA
NA	0.112887185	NA	0.025015392	0.089813502	0.069051992	0.153672021	0.025414795
NA	0.07448156	NA	0.010298206	0.064788505	NA	0.124812109	NA
NA	0.15180869	NA	0.006114823	0.010009609	NA	0.087966489	NA
NA	0.128189553	NA	0.042571398	0.091362859	NA	0.11301786	0.033633064
NA	0.039309669	NA	0.019927586	0.085760054	NA	0.112131729	NA
NA	0.104066909	NA	0.007194468	0.011240651	NA	0.097813366	NA
NA	0.16140983	NA	0.029816654	0.010452494	NA	0.057591482	NA
NA	0.150808381	NA	0.035946749	0.00271576	NA	0.209280846	0.031772146
NA	0.138466886	NA	0.034630167	0.006575594	NA	0.146426975	0.030693967
NA	0.065333852	NA	0.031481284	0.026548028	NA	0.102517468	0.03440829
NA	0.209802183	NA	0.039698582	0.039044777	NA	0.124306289	0.023983162
NA	0.150841834	NA	0.054627607	0.104956318	NA	0.152222776	NA
NA	NA	NA	0.068550179	0.003199737	NA	0.384140014	NA
NA	0.055446682	NA	0.021391298	0.01932209	NA	0.145068499	NA
NA	0.176073401	NA	0.072139848	0.017750252	NA	0.13659985	NA
NA	0.117102858	NA	0.022578872	0.116035331	NA	0.220517637	NA
NA	0.137778293	NA	0.017066762	0.017940361	NA	0.07473369	NA
NA	0.071259958	NA	0.031971229	0.022214091	NA	0.139493704	0.038528987
NA	0.058945313	NA	0.013264505	0.051070631	NA	0.22897177	NA
NA	0.105076296	NA	0.065297562	0.208948502	NA	0.110452945	NA
NA	0.035410333	NA	NA	0.105065716	0.070357967	0.056366452	NA
NA	0.11200492	NA	0.042255745	0.064213898	NA	NA	NA
NA	0.122969601	NA	0.010994914	0.022095437	NA	0.055122679	NA
NA	NA	NA	NA	0.064384581	NA	0.093036087	NA
NA	0.040630867	NA	0.196385774	0.053779737	0.218779834	0.095279696	0.052312955
NA	NA	NA	0.030981388	0.012149394	NA	0.170620306	0.028374833
NA	0.035612832	NA	0.034061557	0.024609918	NA	0.077935066	NA
NA	0.063403989	NA	0.019572118	0.006022113	NA	0.088122488	NA
NA	0.066364461	NA	0.09084118	0.027570063	0.065996019	0.115381824	NA
NA	0.027205981	NA	0.01701987	0.036893763	NA	0.124462923	NA
NA	0.057511059	NA	NA	0.036245695	0.225411381	0.077611916	NA
NA	0.114911	NA	0.024499633	0.007602373	NA	0.142925152	NA
NA	NA	NA	0.023056699	0.027538778	NA	0.135040956	NA
NA	0.058329934	NA	0.027138129	0.055297206	0.107495117	0.119369721	NA
NA	0.169309507	NA	0.035544638	0.055833835	NA	0.123294086	NA
NA	NA	NA	0.015422623	0.037165743	NA	0.116605686	NA
NA	0.084739017	NA	0.020173472	0.007486913	NA	0.103348564	NA
NA	0.171002195	NA	0.021361137	0.139028288	NA	0.099774672	NA
NA	0.042089809	NA	0.068860714	0.007697408	NA	0.105069908	NA
NA	0.052634795	NA	0.020642792	0.038474975	NA	0.076991203	NA
NA	NA	NA	NA	0.10439858	NA	0.087176986	NA
NA	0.0405077	NA	0.024600877	0.05988833	0.079888597	0.121566889	NA
NA	0.067847367	NA	0.026260389	0.02722172	NA	0.111423149	NA
NA	0.154301543	NA	0.026243324	0.054152508	NA	0.105232032	NA
NA	0.126799862	NA	0.022826508	0.094613391	NA	0.072696112	NA
NA	0.138119398	NA	0.02237134	0.00156033	NA	0.09186322	NA
NA	0.155352619	NA	0.023534699	0.016212942	0.095560629	0.152246608	NA
NA	0.202289735	NA	NA	0.106805453	0.161394904	0.092597943	NA
NA	0.047792509	NA	0.022218127	0.173636301	NA	0.183608227	0.028915676
NA	0.035634879	NA	0.067194946	0.084373374	NA	0.065793386	NA
NA	0.063062124	NA	0.057785422	0.079856272	NA	0.09380574	0.048299214
NA	NA	NA	0.034922138	0.044231715	NA	0.088637644	NA
NA	NA	NA	0.008648084	0.018276358	NA	0.175128783	NA
NA	NA	NA	0.009444761	0.002170493	NA	0.084828997	NA
NA	0.112194711	NA	0.025140902	0.00489135	0.104447306	0.121010104	0.02747565
NA	0.195862745	NA	0.014869939	0.024902906	NA	0.05764835	NA
NA	0.180262132	NA	0.024148228	0.035988133	0.114297447	0.10982915	NA
NA	0.135365764	NA	0.047802639	0.04226885	NA	0.122123029	NA
NA	0.034442414	NA	NA	0.138040679	NA	0.117132616	NA
NA	NA	NA	0.033144455	0.040757428	NA	0.164776964	0.029402353
NA	0.08673497	NA	0.008897286	0.068875055	NA	0.060943216	NA
NA	0.08669512	NA	0.041737298	0.066492741	0.123266752	0.090519355	NA
NA	NA	NA	NA	0.109574739	NA	0.11095429	NA
NA	0.053117423	NA	0.027620195	0.224645537	NA	0.120825019	0.024506569
NA	NA	NA	0.011532972	0.271878571	0.158514208	0.080471816	NA
NA	NA	NA	0.0095314	0.019159807	NA	0.105382426	NA
NA	NA	NA	0.015667053	0.085464272	0.182480512	0.11504949	NA
NA	0.110659122	NA	0.01312117	0.027013839	NA	0.121784403	NA
NA	0.118455899	NA	0.03924548	0.073258578	0.145517825	0.104983824	NA
NA	0.145552041	NA	0.047197107	0.007502788	NA	0.242545284	NA
NA	0.068574146	NA	0.012213384	0.035722145	NA	0.062946137	0.040284454
NA	0.101604895	NA	0.025653901	0.07311062	0.160714523	0.133735013	NA
NA	0.135688988	NA	0.036099742	0.24017191	NA	0.095573264	NA
NA	0.221555774	NA	NA	0.028644548	NA	NA	0.022406796
NA	0.115303138	NA	0.018961344	0.04052658	NA	0.077213039	NA
NA	NA	NA	0.02016438	0.430646507	NA	0.13576054	0.028611478
NA	0.067607564	NA	0.023086842	0.265585798	NA	0.068848132	0.024980936
NA	0.07700311	NA	0.027899423	0.026498781	0.187236729	0.149928435	NA
NA	0.031048677	NA	0.069299847	0.010817648	NA	0.142989828	NA
NA	0.105693961	NA	0.028964163	0.003288651	NA	0.039696117	NA
NA	0.119007449	NA	0.02306813	0.009473568	NA	0.144238215	0.035815615
NA	0.164411313	NA	0.03637401	0.077602707	NA	0.165681154	NA
NA	0.141232104	NA	0.048564368	0.086704287	NA	0.088173824	0.028453604
NA	0.093396689	NA	0.172222381	0.048527523	NA	0.119698773	0.020417665
NA	0.063354344	NA	0.014491793	0.046467107	NA	0.205519383	0.041724048
NA	0.139191082	NA	0.073854272	0.035482103	NA	0.08981109	NA
NA	0.088323241	NA	0.032934184	0.010942553	NA	0.168206823	NA
NA	0.111171743	NA	NA	0.041156691	NA	0.113912295	NA
NA	0.142903488	NA	0.039316011	0.0576195	0.083064912	0.098830786	NA
NA	0.019537256	NA	0.056450071	0.032935352	NA	0.122386588	0.035308078
NA	NA	NA	0.015057545	0.118571156	NA	0.090102486	NA
NA	0.12453002	NA	0.005751233	0.132224011	NA	0.112445443	NA
NA	0.129885299	NA	0.027321204	0.122622786	NA	0.240469988	NA
NA	0.019648999	NA	0.024030321	0.037649888	0.168723847	0.102355516	NA
NA	0.151879487	NA	0.030379452	0.217195607	NA	0.106489087	NA
NA	0.215722687	NA	0.034844021	0.03300136	0.20988081	0.124021604	NA
NA	0.121016787	NA	0.019414036	0.014406233	NA	0.10374775	NA
NA	NA	NA	0.020957973	0.0182333	NA	0.184773507	0.023430021
NA	0.149994717	NA	NA	0.030012635	0.094496019	0.047587862	NA
NA	0.189102234	NA	NA	0.019200263	NA	0.253450782	NA
NA	0.285378674	NA	NA	0.004677655	NA	0.103283824	NA
NA	0.034852749	NA	0.026256799	0.020351049	NA	0.117569984	NA
NA	0.086735374	NA	NA	0.020443426	NA	0.134524414	NA
NA	0.139906261	NA	0.074131192	0.066370239	NA	0.132635495	NA
NA	0.181795404	NA	0.040110667	0.053296635	NA	0.108320439	0.037657935
NA	0.06427088	NA	0.063768838	0.078693048	0.079070016	0.064569549	NA
NA	NA	NA	0.029438496	0.108940587	NA	0.287287781	0.035536663
NA	0.088310908	NA	0.020209957	0.022222117	NA	0.125642059	NA
NA	NA	NA	0.018230822	0.034769316	NA	0.113332976	0.030578398
NA	0.050691313	NA	0.00853506	0.060325115	NA	0.215817941	0.050149876
NA	0.080852947	NA	0.007963904	0.029358826	NA	0.154382428	NA
NA	0.120094717	NA	0.029814388	0.021386545	0.067672227	0.118488587	NA
NA	0.100180611	NA	0.017162775	0.013854972	NA	0.105376998	NA
NA	0.101129371	NA	0.027732403	0.004216281	NA	0.058751535	0.026190849
NA	0.070090434	NA	0.040626318	0.065279139	NA	0.046247344	0.038691892
NA	0.09257213	NA	0.016906217	0.059568507	NA	0.067223877	NA
NA	NA	NA	NA	0.013813906	0.11279569	0.172058345	NA
NA	0.053895332	NA	0.028777212	0.095327768	NA	0.079425446	NA
NA	0.074900477	NA	0.172890887	0.018331957	NA	0.120936319	NA
NA	0.032846646	NA	0.183076233	0.037873137	0.068373733	0.089607533	NA
NA	0.020827694	NA	0.020931485	0.025207589	NA	0.213430606	NA
NA	0.041345727	NA	0.019245313	0.118129686	NA	0.006252826	NA
NA	0.171499146	NA	0.013750687	0.001348952	0.03726702	0.080254143	NA
NA	0.059022201	NA	NA	0.108173506	0.15745573	0.086622159	NA
NA	NA	NA	0.038214934	0.096527859	0.089660768	0.120325578	NA
NA	NA	NA	NA	0.02963887	NA	0.080622835	0.026511194
NA	0.079707236	NA	0.033951422	0.040343179	NA	NA	NA
NA	0.274115966	NA	0.041466217	0.014282373	NA	0.071577835	NA
NA	0.017489117	NA	NA	0.020583115	NA	0.103643957	NA
NA	0.183318862	NA	0.02311587	0.059682632	NA	0.108673668	0.031476497
NA	0.181206444	NA	0.016394704	0.026456539	NA	0.094491171	NA
NA	0.08140927	NA	0.032647966	0.054552929	0.067198524	0.081759734	NA
NA	0.035434932	NA	0.02026157	0.008535417	NA	0.114034069	NA
NA	NA	NA	0.204925067	0.036559788	0.064340784	0.09218917	0.031647543
NA	0.179803308	NA	0.03396209	0.162885813	0.09946992	0.084194215	0.029360823
NA	0.145079953	NA	0.037107462	0.063341552	NA	0.095201911	0.052404584
NA	0.157902161	NA	0.020848532	0.122636223	NA	0.024103489	NA
NA	0.043060417	NA	0.01175238	0.030384068	NA	0.108140893	NA
NA	NA	NA	0.018228717	0.015992907	NA	0.110860745	NA
NA	0.163139529	NA	NA	0.080600305	0.127971396	0.236093208	0.042821404
NA	0.126959563	NA	0.017673885	0.016014323	NA	0.091448492	NA
NA	0.16063467	NA	0.02016438	0.016446021	0.086000161	0.213904378	NA
NA	0.151706835	NA	NA	0.017109325	NA	0.101835739	NA
NA	0.051508187	NA	0.085781378	0.048877699	NA	0.152454911	NA
NA	0.12859701	NA	0.04270169	NA	NA	0.151051763	NA
NA	NA	NA	0.01065473	0.063305076	0.106499165	0.131605511	NA
NA	0.0806232	NA	0.025108317	0.088127399	NA	0.109175376	NA
NA	0.075724764	NA	0.047936439	0.071458862	NA	0.132144395	NA
NA	0.06958744	NA	NA	0.065101236	NA	0.13467688	NA
NA	0.175744584	NA	0.014819851	0.160272581	0.195754617	0.038495333	NA
NA	0.157220489	NA	NA	0.037848472	NA	0.11593992	0.038192711
NA	0.176835758	NA	0.05884749	0.025945534	NA	0.065585349	NA
NA	0.158183573	NA	0.040408784	0.010752562	NA	0.115263169	NA
NA	NA	NA	0.013977822	0.187561071	NA	0.090427774	0.039373326
NA	0.13007914	NA	0.032536493	0.135451513	0.081571375	0.118006079	0.026474893
NA	0.021410074	NA	NA	0.103967087	NA	0.194811666	NA
NA	0.035634736	NA	0.033468659	0.014979524	0.043302812	0.117313831	0.057836687
NA	0.153342232	NA	NA	0.102917759	0.076944156	0.064490904	NA
NA	0.151380841	NA	0.016613642	0.001862139	NA	0.089939392	0.021341459
NA	0.188429115	NA	0.02389074	0.099644993	NA	0.073544821	0.038953257
NA	0.154871514	NA	0.121857921	0.107684956	NA	0.091242908	0.046644093
NA	0.102434041	NA	0.041091021	0.019570852	0.035051679	0.153465517	NA
NA	0.0118117	NA	0.024749191	0.016011313	NA	0.176757664	NA
NA	NA	NA	0.031091335	0.057812661	NA	0.107528253	NA
NA	NA	NA	0.007202712	0.096273606	0.21125016	0.097633651	NA
NA	NA	NA	NA	0.099683187	NA	0.114382596	NA
NA	0.049356598	NA	0.05962386	0.084860065	NA	0.086163074	0.021582843
NA	0.127819606	NA	0.030326582	0.013776543	NA	0.146708491	NA
NA	0.073543978	NA	0.027741771	0.270389995	0.047597077	0.134400181	NA
NA	0.193006385	NA	0.046973426	0.014497043	0.298274667	0.088065622	NA
NA	0.159650378	NA	0.010708717	0.011088747	0.110127293	0.100588344	NA
NA	NA	NA	0.071106007	0.084562889	NA	0.186859508	NA
NA	NA	NA	0.031689885	0.076741472	0.108089196	0.124304088	NA
NA	0.112119694	NA	NA	0.002034459	0.051782337	0.087102445	NA
NA	0.084834219	NA	0.012611879	0.117037212	NA	0.103531145	NA
NA	0.051116851	NA	0.076093493	0.021628527	NA	0.0710918	NA
NA	0.145414689	NA	0.008236138	0.040997804	0.092124431	0.079306338	NA
NA	0.079164311	NA	0.00488298	0.189103665	NA	0.043788891	NA
NA	0.189321647	NA	0.066932188	0.091015541	NA	0.160902631	NA
NA	NA	NA	0.0203146	0.144924167	NA	0.182982434	NA
NA	0.078165336	NA	0.042050375	0.018422414	NA	0.119434937	NA
NA	0.087522251	NA	0.0223425	0.020290291	NA	0.200518622	NA
NA	0.139222298	NA	0.050763228	0.121696548	NA	0.132920767	NA
NA	0.114181538	NA	0.045049873	0.072466991	NA	0.176117979	NA
NA	NA	NA	0.01107017	0.090479621	NA	0.080619536	NA
NA	NA	NA	0.016438511	0.089814181	NA	0.144515673	NA
NA	0.196816486	NA	0.01271829	0.012824119	NA	0.118219198	NA
NA	0.118209226	NA	0.011681815	0.013427351	NA	0.1185663	NA
NA	0.145037331	NA	0.02683293	0.060493605	NA	0.165971853	NA
NA	0.085232741	NA	0.018095115	0.090955023	NA	0.119958868	NA
NA	0.16352215	NA	0.017838653	0.068231986	NA	0.147178434	NA
NA	0.157836865	NA	0.057340283	0.081915515	NA	0.215589203	NA
NA	0.111576778	NA	0.016524263	0.0107708	NA	0.139184641	NA
NA	0.125406703	NA	0.053605483	0.019566168	NA	0.18187037	0.032046933
NA	NA	NA	0.054228481	0.037415627	NA	0.210899451	NA
NA	0.086207893	NA	NA	0.077193245	0.233570479	0.157598364	NA
NA	0.119398797	NA	0.023101688	0.037019845	NA	0.066293001	NA
NA	0.067819994	NA	NA	0.102132755	NA	0.103231442	NA
NA	NA	NA	0.049212373	0.100294617	NA	0.175172147	NA
NA	0.065348102	NA	0.057461658	0.077630665	NA	0.041681366	NA
NA	0.04694927	NA	NA	0.036365019	0.259830624	0.205392251	0.025591048
NA	NA	NA	0.047914046	0.148676063	0.183804337	0.093082887	NA
NA	NA	NA	NA	0.102847712	0.039621714	0.095215656	NA
NA	0.098205364	NA	0.050698676	0.079640053	NA	0.12367621	0.029173532
NA	0.179914075	NA	0.092415805	0.074986023	NA	0.068145793	0.029326671
NA	0.097698005	NA	0.039569514	0.15443795	NA	0.068749748	0.037898331
NA	0.110836399	NA	NA	0.03336363	NA	0.152005249	NA
NA	0.060455229	NA	0.016224069	0.016352388	NA	0.120544429	NA
NA	0.141348964	NA	0.013259954	0.009834761	NA	0.129585796	NA
NA	0.032383142	NA	0.010192056	0.136376761	NA	0.111066662	NA
NA	0.087111752	NA	0.056246547	0.114025841	0.109473252	0.161848506	0.028060811
NA	0.174500018	NA	0.05759064	0.06476463	NA	0.108528183	0.12668827
NA	0.148278043	NA	0.018372564	0.129304564	0.174267983	0.191914677	0.128853661
NA	0.150090304	NA	0.16983824	0.092272904	NA	0.089807678	0.03386289
NA	0.177692052	NA	0.021673535	0.117803092	0.144426871	0.300122071	NA
NA	0.098217538	NA	NA	0.102010686	0.036423548	0.175280787	NA
NA	0.082076702	NA	NA	0.013085181	NA	0.087359127	0.033156881
NA	0.276922323	NA	0.027322462	0.079446767	NA	0.096850232	NA
NA	0.144273781	NA	0.019888142	0.162507129	NA	0.145776015	NA
NA	0.242249248	NA	NA	0.077443579	0.106459166	0.120793631	NA
NA	0.124878553	NA	0.019114056	0.087997436	NA	0.200865233	NA
NA	0.120825812	NA	0.014875498	0.115908997	NA	0.036669231	0.024996786
NA	0.095065685	NA	NA	0.109261791	NA	0.106385396	0.03444805
NA	0.138208371	NA	0.004600938	0.098676275	NA	0.105003573	0.13963842
NA	0.106096044	NA	0.037416416	0.037878559	NA	0.074764785	NA
NA	NA	NA	0.019157988	0.014627492	NA	0.151525441	0.033252583
NA	NA	NA	0.013685264	0.017081455	0.10175082	0.118364937	NA
NA	0.125495386	NA	NA	0.088654594	NA	0.208921739	NA
NA	0.154963539	NA	0.021921247	0.087483025	NA	0.21675004	NA
NA	0.189036927	NA	0.016737184	0.128600305	0.077997186	0.119489249	NA
NA	NA	NA	0.034544057	0.110467516	NA	0.085519542	0.030064186
NA	0.10262706	NA	0.024507395	0.062744294	NA	0.09208102	0.02651703
NA	0.100178908	NA	NA	0.121055791	0.039927617	0.125110772	NA
NA	0.11163375	NA	0.029635737	0.164769465	NA	0.086548363	NA
NA	0.145990117	NA	0.023990807	0.198251844	NA	0.112609489	0.03169921
NA	0.213466397	NA	0.070167997	0.094279273	NA	0.208835346	NA
NA	0.104308672	NA	0.028753056	0.0170124	NA	0.213016709	0.040136054
NA	NA	NA	0.015234139	0.054091491	NA	0.159583135	NA
NA	0.133491846	NA	0.008809969	0.120359672	NA	0.116983953	NA
NA	0.123753786	NA	0.012257539	0.047614354	NA	0.169113549	NA
NA	NA	NA	0.023995783	0.036143329	NA	0.074736318	NA
NA	0.032549434	NA	0.039126732	0.005065336	NA	0.094356547	NA
NA	0.010457309	NA	0.018931998	0.036818362	NA	0.08699474	NA
NA	NA	NA	0.073205392	0.089925453	NA	0.13921052	NA
NA	0.062536084	NA	0.009754578	0.031730562	NA	0.080706895	NA
NA	0.145380408	NA	0.023849445	0.105528793	NA	0.076752459	0.019342609
NA	0.196374894	NA	0.006484021	0.084103879	NA	0.115716181	0.024794249
NA	0.087410995	NA	0.050589537	0.023924072	NA	0.153200204	NA
NA	NA	NA	NA	0.165292048	NA	0.105137387	0.024064338
NA	0.035634736	NA	0.039187391	0.003156415	NA	0.129602586	NA
NA	0.116176975	NA	0.015903263	0.012794881	NA	0.181313576	NA
NA	0.18165099	NA	0.009473247	0.025891503	NA	0.078730247	NA
NA	0.126951185	NA	0.062570998	0.1134089	NA	0.157243826	NA
NA	0.076413844	NA	0.009847925	0.093304241	NA	0.090628727	0.037893401
NA	0.125750408	NA	0.028310044	0.132035863	NA	NA	NA
NA	0.08337071	NA	0.019029984	0.036172012	0.128806809	0.144251777	NA
NA	NA	NA	0.007646742	0.018397844	NA	0.080967579	NA
NA	0.169438709	NA	0.016969451	0.035362545	0.219062807	0.083288031	0.027351887
NA	0.11237502	NA	0.038419564	0.089557257	0.073274422	0.151908479	NA
NA	0.100622872	NA	0.015891374	0.024652145	NA	0.068565667	NA
NA	0.213325631	NA	0.02798091	0.082994607	NA	0.100426923	0.017920359
NA	NA	NA	NA	0.051471762	NA	0.115147047	0.028150776
NA	NA	NA	NA	0.051246794	NA	0.220343053	NA
NA	0.022937824	NA	0.046473929	0.093202961	NA	0.121633418	0.053817898
NA	0.142587814	NA	NA	0.017009249	NA	0.088111242	NA
NA	0.108356031	NA	0.022587747	0.075217616	0.199849653	0.064127956	NA
NA	0.1025026	NA	0.01644114	0.079903042	NA	0.10190134	0.083688077
NA	0.103771439	NA	0.022011437	0.033054633	NA	0.227185909	NA
NA	0.259588022	NA	0.025783348	0.094991055	NA	0.066899399	NA
NA	0.078557757	NA	0.017312735	0.034196205	NA	0.122325756	NA
NA	0.131868676	NA	0.025214869	0.058485777	NA	0.07408831	NA
NA	0.136282525	NA	0.173241108	0.027932813	NA	0.118884642	0.026243821
NA	0.117230862	NA	0.010578848	0.013070899	NA	0.095701502	NA
NA	0.047503447	NA	0.175416363	0.012169832	0.122050461	0.115910912	NA
NA	0.072286958	NA	NA	0.019764706	NA	0.061693971	NA
NA	0.062598528	NA	0.039521532	0.007924344	NA	0.074469327	NA
NA	0.04287149	NA	NA	0.074172284	NA	0.099827887	NA
NA	0.142773038	NA	0.060906152	0.03461866	NA	0.118246528	0.135283037
NA	0.089076981	NA	NA	0.076994961	NA	0.058905821	NA
NA	0.071060969	NA	NA	0.087038716	NA	0.087113472	NA
NA	0.056814807	NA	0.001844043	0.087914753	0.241741675	0.22187326	NA
NA	0.103418564	NA	NA	0.146259242	NA	0.198969384	NA
NA	0.123905595	NA	NA	0.034533522	NA	0.05596183	NA
NA	0.106175878	NA	0.024794933	0.073178273	NA	0.079038751	NA
NA	0.105510523	NA	0.03727391	0.113936943	NA	0.061888728	NA
NA	0.092537997	NA	0.057656492	0.108877322	NA	0.115435461	0.247132962
NA	0.102454397	NA	NA	0.108034062	0.077337193	0.072161385	NA
NA	0.125330363	NA	0.097755689	0.033246458	NA	0.098301872	0.158415842
NA	0.089739285	NA	0.108854743	0.100330376	NA	0.085791453	NA
NA	0.090945788	NA	NA	0.09173584	NA	0.11573046	NA
NA	0.107333981	NA	0.012862263	0.012832613	NA	0.11646471	0.157997665
NA	0.120860766	NA	0.057054267	0.090163169	NA	0.116121778	0.128937772
NA	0.102766335	NA	NA	0.007426398	NA	0.14577909	0.16382434
NA	0.101680611	NA	0.079918155	0.016793491	NA	0.121032657	NA
NA	0.153223539	NA	0.023854975	0.137901087	NA	0.117902657	NA
NA	0.165452631	NA	0.054514349	0.03124439	0.150024791	0.141849972	NA
NA	0.092841223	NA	0.057265254	0.01684861	NA	0.129624922	NA
NA	0.067158942	NA	NA	0.059517968	NA	0.054201398	NA
NA	0.124272249	NA	0.041294359	0.134005834	NA	0.127802504	NA
NA	0.046840863	NA	NA	0.047343299	0.150256435	0.084026891	NA
NA	0.114572743	NA	NA	0.044503206	NA	0.264341878	NA
NA	0.118820399	NA	0.161929037	0.098538943	NA	0.06760538	NA
NA	0.044954355	NA	NA	0.14248097	NA	0.132670511	NA
NA	0.079187238	NA	NA	0.023835427	NA	0.107395088	NA
NA	0.114372046	NA	NA	0.118166915	NA	0.148888146	NA
NA	0.099033571	NA	NA	0.104809822	NA	0.108676693	NA
NA	0.018975371	NA	0.016516767	0.057186372	NA	0.101191481	NA
NA	0.128521084	NA	NA	0.123025409	0.236039592	0.072428758	NA
NA	0.112443345	NA	0.021591185	0.029032296	0.091587599	0.057123819	NA
NA	0.140954393	NA	0.02896357	0.04538811	NA	0.054568037	0.133702653
NA	0.090532149	NA	0.031630473	0.097315872	NA	0.149185155	NA
NA	0.071218831	NA	NA	0.011879405	0.128923917	0.082869198	0.109879348
NA	0.118587538	NA	NA	0.147726846	0.097968667	0.130195444	NA
NA	0.120385307	NA	0.092729001	0.107952095	NA	0.125620485	NA
NA	0.126153965	NA	0.012239772	0.008706529	NA	0.097224436	0.099296872
NA	0.117264828	NA	0.034021617	0.106308844	NA	0.115770548	NA
NA	0.147046668	NA	0.014212412	0.109314968	NA	0.153097749	NA
NA	0.111995419	NA	0.049679276	0.038831146	NA	0.060730004	0.1522553
NA	0.263306897	NA	NA	0.036270884	NA	0.096991735	NA
NA	0.088212616	NA	NA	0.027545828	NA	0.11589423	NA
NA	0.137147259	NA	NA	0.064285607	NA	0.089463056	NA
NA	0.116000721	NA	0.067336437	0.106972979	NA	0.128554327	NA
NA	0.087692876	NA	0.116185022	0.096028674	NA	0.058774012	NA
NA	0.084088765	NA	0.022868025	0.013790377	0.137078207	0.142790841	NA
NA	0.109098218	NA	0.047684763	0.056707073	NA	0.113671928	NA
NA	0.103621059	NA	0.041185679	0.010515198	NA	0.096228922	NA
NA	0.057022218	NA	NA	0.106740081	NA	0.136489009	NA
NA	0.120690251	NA	NA	0.016699617	NA	0.0774458	NA
NA	0.15237196	NA	0.009801135	0.108362453	NA	0.187896524	NA
NA	0.097294278	NA	NA	0.06645418	NA	0.06088712	NA
NA	0.09282206	NA	0.155064342	0.109552885	NA	0.156115355	NA
NA	0.061943749	NA	0.018644618	0.078611217	NA	0.055331859	NA
NA	0.137222036	NA	0.019192886	0.054818085	NA	0.162929633	NA
NA	0.045850125	NA	NA	0.087991161	NA	0.114810043	NA
NA	0.139924152	NA	0.033723841	0.103838372	NA	0.074517375	NA
NA	0.122482795	NA	0.071513608	0.033146408	NA	0.083010666	NA
NA	0.140311246	NA	0.012970828	0.061168837	NA	0.193563831	NA
NA	0.105709176	NA	0.011031857	0.114676198	0.198895524	0.118316346	NA
NA	0.155830028	NA	NA	0.092615925	NA	0.087092277	NA
NA	0.142102669	NA	NA	0.012173007	NA	0.09193389	NA
NA	0.199835717	NA	NA	0.116107631	NA	0.100885938	NA
NA	0.367157137	NA	0.014501176	0.017068271	NA	0.173487631	NA
NA	0.132679998	NA	0.07019397	0.058461496	0.059036855	0.162048211	NA
NA	0.11526189	NA	NA	0.090774868	0.195347708	0.074076169	NA
NA	0.116032118	NA	NA	0.099505278	NA	0.079066959	NA
NA	0.119545667	NA	NA	0.097772181	0.129075172	0.062965591	NA
NA	0.106699951	NA	0.021505065	0.007466771	NA	0.08803448	NA
NA	0.139722271	NA	0.007820213	0.126104912	NA	0.11362617	NA
NA	0.117249084	NA	0.015963478	0.070952414	NA	0.111008651	NA
NA	0.110305778	NA	0.057725873	0.128211904	NA	0.170923866	NA
NA	0.128454643	NA	0.03222202	0.048127176	NA	0.148003857	NA
NA	0.083211166	NA	0.00815146	0.101884568	0.039771204	0.127633119	NA
NA	0.113861176	NA	0.009777016	0.129072025	NA	0.108134629	0.087366196
NA	0.123508041	NA	0.090053711	0.132541755	NA	0.130776196	0.095239542
NA	0.079243104	NA	NA	0.083017627	0.058985901	0.076646262	0.151277897
NA	0.173579223	NA	0.021062019	0.155851724	NA	0.07916416	NA
NA	0.117367491	NA	0.008344956	0.018207296	NA	0.055595057	NA
NA	0.089171955	NA	0.025451528	0.037851148	NA	0.106853956	0.140817013
NA	0.094872757	NA	0.087872148	0.078591588	NA	0.166248295	NA
NA	0.120937309	NA	NA	0.032641814	NA	0.095005687	NA
NA	0.144303848	NA	0.06101154	0.049188005	NA	0.088454951	NA
NA	0.058183382	NA	NA	0.032833113	0.060315923	0.140444111	0.098336628
NA	0.093420956	NA	NA	0.112876665	0.063962994	0.128554299	NA
NA	0.116103615	NA	NA	0.122508152	NA	0.036066007	0.139037766
NA	0.064910031	NA	NA	0.124627208	NA	0.136699763	NA
NA	0.056920953	NA	NA	0.031426903	0.060609788	0.155559936	NA
NA	0.119583512	NA	0.023183302	0.157448408	NA	0.078316398	NA
NA	0.087170379	NA	0.03677884	0.032376127	NA	0.076342543	NA
NA	0.113420719	NA	0.020097885	0.101127341	0.095775318	0.155395916	NA
NA	0.114880586	NA	0.012698218	0.024170241	NA	0.083913921	NA
NA	0.10867709	NA	NA	0.046236869	0.214929593	0.095727718	NA
NA	0.133863167	NA	0.027294964	0.080470197	NA	0.139932081	NA
NA	0.129610259	NA	0.016548972	0.13033323	NA	0.081238232	NA
NA	0.175776756	NA	NA	0.134231683	0.195731348	0.101993377	0.223835992
NA	0.122245915	NA	0.1383097	0.001121057	NA	0.223915552	NA
NA	0.056061424	NA	0.043197567	0.090944731	NA	0.093962947	NA
NA	0.101250262	NA	NA	0.040391242	NA	0.101228859	NA
NA	0.130107518	NA	0.053820479	0.17563668	NA	0.111881291	NA
NA	0.131533273	NA	0.056481543	0.101487105	0.144308286	0.142266322	NA
NA	0.145877891	NA	0.042675785	0.015323048	0.046604258	0.105038171	NA
NA	0.128002006	NA	0.019704435	0.072201112	NA	0.127677681	0.12988272
NA	0.133333667	NA	0.03028081	0.086045826	NA	0.142876609	0.10871199
NA	0.134166613	NA	0.021747303	0.096398345	0.22423286	0.112789297	NA
NA	0.185649367	NA	NA	0.05093115	0.07422741	0.114216554	NA
NA	0.11923616	NA	NA	0.083903395	NA	0.130679652	NA
NA	0.160239486	NA	0.05619742	0.052651002	NA	0.127243639	0.100214418
NA	0.105635643	NA	NA	0.009309705	NA	0.119120527	NA
NA	0.110271657	NA	NA	0.086313407	NA	0.169848509	NA
NA	0.113057999	NA	NA	0.173828253	0.055906388	0.149140048	NA
NA	0.135800692	NA	NA	0.102763037	NA	0.084002192	NA
NA	0.125575242	NA	0.084663721	0.072098828	0.069282002	0.066393946	NA
NA	0.110322814	NA	NA	0.064450707	NA	0.180381891	NA
NA	0.071412902	NA	NA	0.036143002	NA	0.124937584	0.13803747
NA	0.107060001	NA	0.025209217	0.064756413	NA	0.158692987	NA
NA	0.023415605	NA	NA	0.021934292	0.413568323	0.136782753	NA
NA	0.072865616	NA	NA	0.075671431	0.062094354	0.080912908	NA
NA	0.075286984	NA	0.011214103	0.017491075	NA	0.100750659	NA
NA	0.077511471	NA	NA	0.020103267	NA	0.172582249	NA
NA	0.072149104	NA	0.024884459	0.069306091	NA	0.103831824	NA
NA	0.013542805	NA	0.093694711	0.11100968	NA	0.111941998	0.132947233
NA	0.115826733	NA	0.049283642	0.026172633	NA	0.112255206	NA
NA	0.050490643	NA	0.042815903	0.077064166	NA	0.105750809	NA
NA	0.13982872	NA	NA	0.073608203	0.119901185	0.068853186	NA
NA	0.099468265	NA	0.029955701	0.267737753	NA	0.11251898	NA
NA	0.142451789	NA	0.041975829	0.009464066	NA	0.091833624	NA
NA	0.186572956	NA	0.036520701	0.044442407	NA	0.072578781	NA
NA	0.136706355	NA	NA	0.097885497	NA	0.152365788	0.123125669
NA	0.074683439	NA	0.034141708	0.052174964	NA	0.094211379	0.137524729
NA	0.110162577	NA	0.044652475	0.216503798	NA	0.083414288	NA
NA	0.130838853	NA	0.00875168	0.085398374	NA	0.123124342	NA
NA	0.134723433	NA	NA	0.087532807	0.056954281	0.076380142	0.145185442
NA	0.123403249	NA	0.047949126	0.018293243	NA	0.068512964	NA
NA	0.088035951	NA	0.027802934	0.013011058	NA	0.061569712	NA
NA	0.118667324	NA	0.073739827	0.052633532	NA	0.129373935	0.118033497
NA	0.12396049	NA	0.010272138	0.10441295	NA	0.094978811	0.120518368
NA	0.126482647	NA	0.065455927	0.064682208	0.092096949	0.176214487	NA
NA	0.129364096	NA	0.041664888	0.006538803	0.173613325	0.119267233	NA
NA	0.182396424	NA	NA	0.012165717	NA	0.186525232	NA
NA	0.099862243	NA	0.035895803	0.105105575	NA	0.093755719	NA
NA	0.155176331	NA	0.07489119	0.019441239	NA	0.061830189	NA
NA	0.110362491	NA	0.016856845	0.096899071	NA	0.102257436	NA
NA	0.124603962	NA	0.029309513	0.000802785	NA	0.043586766	NA
NA	0.156462251	NA	0.029719306	0.09693836	0.151534444	0.165316704	NA
NA	0.108203431	NA	NA	0.069953846	NA	0.076645627	0.183018564
NA	0.113876622	NA	NA	0.020228063	NA	0.075699358	NA
NA	0.083272318	NA	0.027230757	0.064499828	NA	0.123499126	NA
NA	0.113388565	NA	NA	0.09377399	NA	0.115946588	NA
NA	0.109577138	NA	NA	0.093739022	NA	0.051686353	NA
NA	0.07840257	NA	NA	0.02036386	NA	0.097088393	NA
NA	0.099432456	NA	0.008562418	0.025801109	NA	0.109974635	NA
NA	0.095943394	NA	0.0819141	0.105277425	0.086923337	0.153313518	NA
NA	0.063620713	NA	NA	0.223909048	0.05597854	0.054764512	0.328840992
NA	0.107045664	NA	0.017132356	0.099967673	NA	0.083642113	NA
NA	0.117830796	NA	0.041299422	NA	NA	0.049649207	NA
NA	0.091167374	NA	0.070311494	0.020869964	NA	0.064798892	NA
NA	0.116626224	NA	0.034162928	0.005856193	NA	0.06438805	NA
NA	0.090972437	NA	0.045336563	0.028386765	NA	0.100357513	NA
NA	0.1218609	NA	0.004460119	0.107974416	NA	0.174223082	NA
NA	0.090696424	NA	0.010470916	0.008920008	NA	NA	NA
NA	0.139311594	NA	0.011675522	0.089398649	NA	0.118180349	NA
NA	0.121531181	NA	NA	0.080955204	NA	0.08904331	0.11004537
NA	0.108989289	NA	0.007129659	0.015271641	NA	0.119543333	NA
NA	0.114236533	NA	NA	0.043775942	NA	0.121289072	0.10370127
NA	0.104522641	NA	0.084663721	0.009210789	NA	0.089969902	NA
NA	0.152151054	NA	NA	0.03083357	0.120495728	0.117721415	NA
NA	0.090852957	NA	0.040973898	0.018213189	0.201147875	0.09730248	NA
NA	0.150115469	NA	0.050799012	0.025399138	NA	0.218420261	NA
NA	0.112090789	NA	NA	0.010133155	NA	0.084116265	0.131346045
NA	0.117576738	NA	0.003997852	0.042569454	NA	0.195663293	NA
NA	0.132382548	NA	NA	0.095115854	0.097943322	0.108420427	NA
NA	0.184057081	NA	0.081932337	0.010369377	NA	0.130244174	NA
NA	0.095376423	NA	0.013223974	0.060093129	0.177580301	0.112912266	NA
NA	0.104166454	NA	0.033178751	0.004036089	NA	0.096680458	NA
NA	0.098669125	NA	NA	0.043785666	NA	0.142686382	NA
NA	0.132160058	NA	0.03234849	0.037035496	0.035697865	0.07705841	NA
NA	0.103694279	NA	NA	0.025330652	NA	0.117143671	NA
NA	0.110196406	NA	0.01775715	0.008773028	NA	0.129310981	NA
NA	0.115048195	NA	0.025903705	0.011258291	NA	0.05805656	0.367046866
NA	0.130901829	NA	NA	0.00215928	0.344778816	0.086923219	NA
NA	0.107590295	NA	0.011020812	0.109553476	NA	0.069405812	NA
NA	0.093238549	NA	NA	0.023856939	NA	0.18463284	NA
NA	0.10654653	NA	NA	0.038805225	0.185458493	0.143735521	NA
NA	0.092869451	NA	0.015276023	0.047367913	NA	0.172832416	NA
NA	0.085354337	NA	NA	0.076933608	NA	0.218631949	NA
NA	0.079610937	NA	0.017029245	0.054195817	NA	0.083050917	NA
NA	0.049804032	NA	0.030520665	0.192713318	NA	0.07193523	0.123543483
NA	0.053171874	NA	NA	0.068050203	NA	0.114983269	NA
NA	0.102268328	NA	NA	0.171843869	NA	0.043931188	NA
NA	0.097770106	NA	NA	0.099835402	NA	0.118855089	NA
NA	0.107956313	NA	NA	0.100171353	0.105847317	0.091112836	NA
NA	0.110697752	NA	0.063718557	0.124831746	0.138082614	0.084409735	NA
NA	0.080608758	NA	NA	0.005261649	0.346780915	0.150359775	NA
NA	0.099925876	NA	0.032225112	0.006953743	0.048845032	0.090098907	NA
NA	0.122145736	NA	0.02161312	0.03937129	NA	0.075004234	NA
NA	0.074682375	NA	NA	0.134087714	0.110515563	0.110580015	NA
NA	0.077820447	NA	0.026699396	0.039089311	0.211368143	0.123631826	NA
NA	0.130680405	NA	0.018966957	0.049427631	NA	0.092103186	0.178104633
NA	0.095271977	NA	NA	0.034912772	NA	0.085678994	NA
NA	0.092162786	NA	NA	0.091160832	0.139771981	0.213604511	0.122983321
NA	0.110000322	NA	0.042741368	0.129507009	0.055488866	0.207535685	NA
NA	0.065917864	NA	0.022229332	0.021427607	NA	0.076041085	NA
NA	0.11093535	NA	0.021137464	0.063069653	NA	0.089660748	NA
NA	0.095301598	NA	0.025691529	0.166920983	NA	0.105105321	NA
NA	0.096899738	NA	0.062775707	0.007145854	NA	0.108180133	NA
NA	0.084228693	NA	0.032793205	0.018285089	NA	0.15505593	NA
NA	0.112861641	NA	0.037631953	0.176910422	NA	0.14966635	0.109124686
NA	0.165919303	NA	NA	0.040887047	0.176271989	0.135763912	NA
NA	0.117536686	NA	NA	0.015138479	0.070910319	0.12261955	NA
NA	0.100912469	NA	NA	0.09064604	NA	0.120104314	NA
NA	0.091941883	NA	0.016976869	0.019705292	NA	0.081186876	NA
NA	0.10308495	NA	0.060826658	0.123278468	0.098798814	0.106823089	NA
NA	0.110238505	NA	0.011670485	0.06558977	NA	0.062974167	NA
NA	0.112831813	NA	0.030637938	0.022688035	NA	0.065132789	NA
NA	0.13664756	NA	0.022844852	0.020820347	NA	0.106023822	NA
NA	0.107340476	NA	0.027786952	0.125548237	NA	0.200380754	NA
NA	0.121475055	NA	0.060401592	0.053865588	NA	0.120495336	NA
NA	0.135761566	NA	0.028375114	0.022897894	0.080109524	0.102921998	0.118389043
NA	0.11688396	NA	NA	0.099065808	0.065967796	0.112726711	NA
NA	0.078758553	NA	0.031916628	0.021186574	NA	0.158384326	0.132547584
NA	0.141296821	NA	0.010065862	0.062553891	0.133747957	0.095329828	NA
NA	0.060718865	NA	0.010980974	0.087519792	NA	0.09059964	0.122799718
NA	0.116064819	NA	0.004468694	0.049949505	NA	0.083166976	NA
NA	0.070095103	NA	0.018589129	0.130609124	NA	0.191826424	0.083404084
NA	0.052694431	NA	0.026949721	0.021450386	NA	0.088761348	NA
NA	0.118635285	NA	0.010578848	0.009545017	NA	0.169026876	NA
NA	0.081331833	NA	0.011757889	0.019365936	NA	0.115003021	NA
NA	0.071622765	NA	0.064053063	0.115492949	NA	0.22338085	NA
NA	0.068043167	NA	0.069762892	0.062668448	NA	0.114238616	NA
NA	0.095146175	NA	NA	0.014462909	0.097771211	0.118691499	NA
NA	0.120365344	NA	NA	0.014261787	NA	0.125221376	NA
NA	0.052813103	NA	0.005055221	0.029690497	NA	0.086354378	NA
NA	0.106370868	NA	NA	0.080091681	0.415667817	0.08636074	NA
NA	0.111265219	NA	NA	0.02016049	NA	0.09414593	NA
NA	0.149383981	NA	0.035440975	0.043318031	NA	0.064157118	NA
NA	0.128217056	NA	0.010980974	0.050487369	NA	0.199544731	NA
NA	0.164198655	NA	NA	0.122486692	NA	0.081512031	NA
NA	0.15094943	NA	0.011388813	0.127608098	NA	0.157667753	NA
NA	0.126294067	NA	NA	0.019408325	NA	0.108539349	0.123556447
NA	0.14325273	NA	0.023010975	0.007554155	0.063290613	0.095466466	NA
NA	0.131243102	NA	NA	0.014706976	NA	0.054534086	NA
NA	0.144969982	NA	NA	0.125961972	0.078983839	0.156007104	NA
NA	0.121085537	NA	NA	0.037503211	NA	0.135875549	NA
NA	0.079931263	NA	0.070191043	0.060686912	NA	0.228987494	NA
NA	0.112049116	NA	NA	0.126280174	NA	0.09921575	NA
NA	0.117748655	NA	0.069258018	0.067481654	NA	0.061766877	NA
NA	0.112359361	NA	0.017549614	0.026514888	NA	0.163934089	NA
NA	0.114005626	NA	0.029323864	0.026798795	NA	0.077725419	0.07651583
NA	0.151760866	NA	NA	0.086720825	NA	0.079234656	NA
NA	0.084888115	NA	0.042695699	0.109719586	NA	0.074555911	NA
NA	0.0119801	NA	NA	0.043975287	NA	0.130466374	NA
NA	0.100120514	NA	0.048424685	0.037958089	NA	0.142120989	NA
NA	0.132284286	NA	0.062179643	0.048809216	NA	0.070372787	NA
NA	0.076669684	NA	0.023457734	0.067115551	NA	0.095690369	NA
NA	0.105959247	NA	0.075506063	0.111560071	NA	0.103892294	NA
NA	0.120469373	NA	NA	0.015732582	0.198690394	0.107442422	NA
NA	0.103964658	NA	0.008893193	0.046074863	NA	0.200270869	0.182976994
NA	0.062645367	NA	0.048121458	0.125868918	NA	0.125932531	NA
NA	0.10039261	NA	NA	0.015057322	NA	0.098184203	NA
NA	0.112409186	NA	NA	0.081728992	NA	0.117696507	NA
NA	0.094102866	NA	NA	0.090751922	NA	0.187345851	0.138393031
NA	0.092180889	NA	NA	0.047957117	NA	0.113789704	NA
NA	0.072506371	NA	NA	0.345905811	NA	0.063141894	NA
NA	0.076722226	NA	0.021707337	0.082405121	NA	0.146939004	NA
NA	0.100791276	NA	0.057411643	0.067956705	0.062905721	0.066068621	NA
NA	0.111482566	NA	0.09447421	0.007756202	NA	0.181888249	NA
NA	0.140362003	NA	0.06641653	0.016159662	NA	0.125999881	NA
NA	0.090934694	NA	0.053386028	0.035368469	0.13860672	0.098924546	NA
NA	0.190103699	NA	NA	0.128260495	NA	0.110457079	NA
NA	0.127010138	NA	NA	0.099339001	NA	NA	NA
NA	0.072350323	NA	NA	0.006947296	0.174796709	0.082543279	NA
NA	0.080236716	NA	0.137791048	0.069900196	NA	0.092892967	NA
NA	0.133893073	NA	NA	0.117636964	NA	0.099547353	0.167163905
NA	0.112672105	NA	NA	0.020788188	NA	0.083725496	0.103216201
NA	0.074434042	NA	0.020034765	0.026661144	0.090563401	0.104117773	NA
NA	0.084867481	NA	NA	0.00551959	0.145179591	0.081326495	NA
NA	0.091504024	NA	0.017358562	0.037574825	NA	0.0895784	NA
NA	0.076385166	NA	NA	0.000890435	NA	0.121849365	NA
NA	0.09789183	NA	0.096459469	0.00801141	NA	0.135594244	NA
NA	0.10062969	NA	0.027647931	0.093574558	NA	0.133922579	NA
NA	0.102818476	NA	NA	0.073551791	NA	0.082054506	0.155177239
NA	0.06870853	NA	0.084670386	0.09020941	0.406671417	0.062137822	NA
NA	0.078086134	NA	NA	0.044188698	NA	0.118022411	0.088477636
NA	0.027175519	NA	0.011361777	0.010836591	NA	0.098326511	NA
NA	0.100044623	NA	NA	0.06251895	0.203964949	0.077361901	NA
NA	0.076361405	NA	0.017770817	0.041460767	NA	0.136792471	NA
NA	0.09847221	NA	0.040033445	0.111447383	NA	0.040239977	NA
NA	0.093187708	NA	0.011757889	0.040876345	0.222784628	0.062021926	NA
NA	0.05441319	NA	0.015168626	0.016045123	0.025748229	0.102939156	0.140935572
NA	0.094756672	NA	0.026609513	0.166466605	0.26209824	0.0774754	NA
NA	0.100401589	NA	0.036200755	0.095724842	NA	0.06965503	NA
NA	0.113987849	NA	0.01569709	0.073698112	NA	0.165011063	0.130500829
NA	0.074142537	NA	NA	0.09658922	NA	0.089951939	0.118306619
NA	0.043279896	NA	NA	0.104743527	NA	0.092931287	NA
NA	0.09406442	NA	NA	0.09950755	0.058443943	0.084326062	NA
NA	0.09300649	NA	0.035029227	0.059017852	0.079538423	0.069761594	NA
NA	0.094182779	NA	0.074684061	0.009785636	NA	0.107684803	NA
NA	0.038891171	NA	0.092257292	0.100401865	NA	0.070864763	NA
NA	0.072632655	NA	NA	0.089342008	0.055771427	0.079926563	0.151981613
NA	0.094598648	NA	NA	0.009831498	NA	0.119646382	NA
NA	0.088129863	NA	NA	0.064272388	NA	0.081331706	NA
NA	0.098533641	NA	0.010966982	0.05502089	NA	0.080507106	NA
NA	0.083013942	NA	0.009410525	0.005890195	0.088687917	0.056552702	NA
NA	0.113974679	NA	0.027614593	0.052166357	0.109216759	0.099055358	NA
NA	0.108476164	NA	NA	0.032789043	0.080093619	0.106086228	NA
NA	0.101388795	NA	0.009495523	0.057025749	NA	0.089431146	NA
NA	0.104409367	NA	NA	0.020907877	NA	0.126268314	NA
NA	0.096335375	NA	0.029272073	0.002836468	0.089206011	0.071826479	NA
NA	0.100737739	NA	0.016040988	0.086953395	NA	0.096859188	NA
NA	0.094064657	NA	NA	0.045484862	0.028564936	0.062565465	NA
NA	0.097474669	NA	NA	0.045990857	NA	0.115326897	NA
NA	0.088550004	NA	0.040409263	0.007129626	NA	0.093218953	NA
NA	0.104971656	NA	0.176799145	0.004924203	NA	0.10728113	0.149877127
NA	0.149836314	NA	NA	0.013415092	NA	0.107800831	NA
NA	0.117915763	NA	NA	0.011341582	NA	0.05925837	NA
NA	0.114967198	NA	NA	0.009995631	0.139776863	0.0653701	NA
NA	0.096755082	NA	NA	0.016243427	0.037425611	0.082073524	NA
NA	0.131713509	NA	NA	0.035064704	NA	0.060392513	NA
NA	0.096935022	NA	0.007704366	0.004757937	NA	0.069305024	NA
NA	0.130834176	NA	0.033393078	0.050490762	NA	0.089032926	NA
NA	0.12678156	NA	0.059580884	0.040476551	NA	0.106429087	0.0703579
NA	0.109546431	NA	0.019916469	0.073643309	0.026419496	0.086793758	NA
NA	0.120376735	NA	0.026132751	0.046868976	0.058923405	NA	NA
NA	0.076806939	NA	0.042072064	0.023741069	NA	0.088372984	NA
NA	0.100700669	NA	0.026758382	0.035396792	NA	0.074893864	NA
NA	0.100138537	NA	NA	0.056064242	NA	0.132008513	NA
NA	0.128835669	NA	0.051774294	0.053422087	NA	0.086494682	NA
NA	0.071423277	NA	0.042426222	0.011646382	NA	0.057164252	NA
NA	0.080879051	NA	0.059698106	0.090947158	NA	0.106127158	NA
NA	0.089540082	NA	NA	0.028426017	0.084188993	0.064987338	NA
NA	0.099607614	NA	NA	0.040514119	NA	0.118491367	NA
NA	0.099328099	NA	NA	0.114015657	NA	0.136853103	0.213687439
NA	0.111833171	NA	0.054514349	0.139286967	NA	0.06354345	NA
NA	0.111795065	NA	NA	0.040946229	NA	0.047238214	NA
NA	0.094336431	NA	0.048446501	0.039911944	NA	0.054019261	NA
NA	0.09868407	NA	0.131495226	0.108800328	0.103825812	0.119872672	NA
NA	0.133529251	NA	NA	0.005420282	NA	0.141367445	NA
NA	0.136552619	NA	NA	0.004540525	NA	0.076008798	0.210489869
NA	0.084712341	NA	NA	0.102550915	NA	0.108021518	NA
NA	0.012692347	NA	0.118845577	0.094437107	0.137021098	0.135675307	0.116823773
NA	0.105484469	NA	0.017668123	0.236756056	NA	0.077606475	0.143777708
NA	0.117739076	NA	0.022374095	0.097127412	NA	0.167644858	NA
NA	0.135282046	NA	NA	0.014954832	NA	0.059012566	0.118096138
NA	0.061288703	NA	NA	0.004842752	NA	0.1456563	NA
NA	0.100720084	NA	NA	0.08133477	NA	0.122662383	NA
NA	0.108034841	NA	0.024264388	0.01130682	NA	0.090034035	NA
NA	0.114851997	NA	0.012698218	0.072960004	NA	0.115167633	NA
NA	0.147175394	NA	0.002159682	0.117828682	NA	0.093427879	NA
NA	0.117974686	NA	0.055325333	0.127341372	NA	0.122136968	NA
NA	0.124532023	NA	0.039866421	0.111922961	NA	0.109076401	0.175125482
NA	0.132417499	NA	0.056577768	0.077077346	0.073082022	0.096758942	NA
NA	0.162427137	NA	0.049129011	0.110622992	NA	0.094775632	NA
NA	0.105475489	NA	NA	0.008667172	NA	0.059565692	0.096069697
NA	0.12800933	NA	NA	0.081490578	NA	0.098144866	0.159757008
NA	0.131301106	NA	NA	0.126211455	0.074703364	0.157551793	NA
NA	0.129081586	NA	NA	0.108499361	0.122978203	0.061323553	NA
NA	0.147019542	NA	NA	0.011273772	NA	0.132014981	NA
NA	0.153653815	NA	NA	0.007946265	NA	0.076307937	NA
NA	0.155102658	NA	NA	0.076841705	NA	0.101151838	0.086832184
NA	0.139097605	NA	NA	0.080183053	NA	0.086225156	0.13286258
NA	0.108827374	NA	NA	0.087155719	NA	0.152235232	NA
NA	0.109024349	NA	0.028582322	0.036146291	NA	0.114540233	NA
NA	0.136577249	NA	0.057564522	0.054185903	NA	0.060369922	NA
NA	0.109976306	NA	0.146910307	0.212497321	NA	0.100183752	NA
NA	0.216747005	NA	NA	0.005620042	NA	0.102850135	NA
NA	0.155868182	NA	NA	0.131534945	0.05031936	0.078581244	NA
NA	0.138460326	NA	0.112450707	0.010599103	0.115253806	0.08145557	NA
NA	0.059219962	NA	0.025162308	0.004660325	NA	0.094078069	NA
NA	0.156120517	NA	0.033448745	0.105180157	NA	0.066384696	NA
NA	0.121356441	NA	NA	0.061302896	0.074172288	0.089517549	NA
NA	0.1461093	NA	NA	0.007508163	NA	0.076298346	NA
NA	0.115539616	NA	NA	0.116075542	NA	0.075027001	NA
NA	0.105975954	NA	NA	0.050020143	NA	0.090567976	NA
NA	0.099830664	NA	NA	0.033683169	NA	0.080738038	NA
NA	0.119056478	NA	NA	0.077816901	NA	0.08115247	NA
NA	0.106847455	NA	0.018525336	0.003063399	NA	0.084939595	NA
NA	0.116905262	NA	NA	0.073845603	NA	0.059500802	NA
NA	0.092865967	NA	0.102385555	0.044736199	NA	0.094375983	NA
NA	0.13655381	NA	0.02861003	0.021507777	NA	0.081533473	0.132417242
NA	0.100553033	NA	0.096479093	0.003470288	NA	0.086046006	0.173812797
NA	0.098840577	NA	NA	0.031235755	NA	0.05519114	0.144302673
NA	0.110812835	NA	NA	0.022164781	NA	0.086542074	NA
NA	0.106035763	NA	0.057794169	0.092601516	NA	0.082461388	NA
NA	0.068230406	NA	NA	0.022259507	NA	0.140642925	NA
NA	0.092647996	NA	0.032382716	0.081730601	NA	0.058854476	NA
NA	0.089156298	NA	0.0861019	0.044497428	NA	0.099484201	NA
NA	0.091114443	NA	NA	0.080979935	NA	0.091823134	NA
NA	0.089676057	NA	0.012062505	0.112354541	NA	0.069283944	NA
NA	0.113183845	NA	0.014218131	0.074573319	NA	0.176529943	NA
NA	0.102370626	NA	0.018083384	0.03345446	NA	0.0845054	NA
NA	0.115074348	NA	NA	0.054481182	NA	0.125704596	NA
NA	0.097101916	NA	0.097432467	0.009474848	0.02884464	0.098934941	NA
NA	0.176456396	NA	0.03496687	0.005163904	0.175406556	0.077826112	0.145449349
NA	0.126943342	NA	0.011670485	0.073662373	NA	0.07955814	NA
NA	0.111605761	NA	0.027389988	0.07412291	NA	0.100343184	NA
NA	0.116430215	NA	NA	0.036393238	NA	0.078396161	NA
NA	0.110064403	NA	0.004133703	0.00435525	NA	0.09372764	NA
NA	0.106823996	NA	0.055673398	0.078627349	0.189366938	NA	NA
NA	0.120903343	NA	0.04699558	0.027121986	NA	0.118135746	NA
NA	0.082106824	NA	0.02133995	0.098595924	NA	0.103943751	0.17046264
NA	0.130043258	NA	0.026026011	0.027753049	NA	0.128171321	NA
NA	0.103973713	NA	NA	0.096393709	0.156936857	0.113857658	NA
NA	0.109186016	NA	NA	0.002791168	NA	0.13029424	NA
NA	0.085912404	NA	NA	0.01852454	NA	0.161179122	NA
NA	0.112336642	NA	0.032575261	0.069248195	NA	0.112286534	NA
NA	0.099125976	NA	NA	0.010763686	NA	0.102088951	NA
NA	0.10099857	NA	NA	0.024919099	0.168114288	0.10491359	NA
NA	0.093355078	NA	0.03593652	0.071572945	NA	0.080251858	NA
NA	0.090836183	NA	0.019007273	0.156114197	0.080457701	0.120206414	NA
NA	0.090745255	NA	NA	0.018998923	NA	0.109963069	0.162386566
NA	0.117011819	NA	NA	0.071792142	NA	0.148417168	NA
NA	0.130979593	NA	0.084258208	0.016443261	NA	0.028896008	0.125512724
NA	0.029830213	NA	0.026706015	0.111462081	NA	0.108620313	0.119014265
NA	0.074238126	NA	0.056182252	0.039743089	NA	0.091831277	0.197602005
NA	0.116039174	NA	0.029274081	0.028417816	0.060811703	0.127341499	0.172243836
NA	0.124128504	NA	0.037151406	0.01186719	NA	0.150850351	0.135804166
NA	0.12221201	NA	NA	0.062159899	0.04939198	0.116287857	0.12609999
NA	0.143488254	NA	NA	0.010363063	NA	0.071586734	NA
NA	0.109190364	NA	0.019304066	0.083127142	NA	0.080059569	0.222388395
NA	0.119800739	NA	NA	0.008817133	0.114245707	0.104045916	0.133917851
NA	0.116634315	NA	NA	0.102948725	0.098043825	0.080373889	NA
NA	0.119461352	NA	NA	0.132589656	NA	0.149715074	NA
NA	0.124441227	NA	0.014653473	0.197917873	0.105515939	0.113537656	NA
NA	0.088414883	NA	0.024448812	0.072501046	NA	0.083756584	NA
NA	0.061313084	NA	0.077986207	0.031184152	0.06919291	0.099853012	NA
NA	0.077583274	NA	NA	0.083752848	NA	0.087270845	NA
NA	0.133316643	NA	0.096473593	0.105824047	0.128600833	0.093818211	NA
NA	0.072408837	NA	0.056103593	0.287607364	0.082193914	0.096679922	NA
NA	0.09808802	NA	NA	0.168026866	NA	0.10310771	NA
NA	0.188253623	NA	0.052023099	0.116847032	0.067078671	0.117826823	NA
NA	0.095663881	NA	0.050801908	0.013513749	NA	0.053800674	NA
NA	0.086311504	NA	0.178332197	0.176772619	NA	0.125018942	NA
NA	0.018175988	NA	0.010162772	0.127798383	NA	0.115012817	NA
NA	0.144205366	NA	NA	0.015459397	NA	0.087185341	NA
NA	0.071754118	NA	0.07778134	0.108145712	0.093813063	0.148073279	NA
NA	0.076230662	NA	NA	0.071806525	NA	0.130029043	NA
NA	0.125020565	NA	0.044887656	0.100366191	0.097551994	0.081632439	NA
NA	0.115005641	NA	0.085362178	0.036494019	0.089772684	0.090118034	0.175477329
NA	0.122703086	NA	0.025094398	0.109689987	NA	0.152323491	NA
NA	0.093292983	NA	NA	0.08831036	0.044921088	0.10946991	NA
NA	0.078346572	NA	NA	0.009949717	0.14004054	0.070318234	0.147860392
NA	0.085411955	NA	0.030791141	0.071218285	NA	0.077806457	NA
NA	0.106981838	NA	0.025065886	0.044194551	NA	0.146368449	NA
NA	0.073511977	NA	0.079224004	0.189817036	NA	0.123118212	0.363294107
NA	0.06911563	NA	0.008053775	0.041270246	NA	0.098591416	NA
NA	0.101986746	NA	NA	0.051835043	NA	0.097024306	NA
NA	0.095512858	NA	NA	0.05497839	NA	0.115258738	NA
NA	0.078164305	NA	0.013886367	0.161557119	NA	0.079827763	NA
NA	0.088866814	NA	0.04829165	0.223229459	NA	0.085283746	NA
NA	0.082677856	NA	0.044792595	0.035221957	NA	0.123882631	NA
NA	0.094917003	NA	NA	0.095062034	NA	0.148950723	NA
NA	0.10093163	NA	NA	0.003428902	NA	0.079739363	NA
NA	0.107464125	NA	NA	0.076408144	NA	0.09628181	NA
NA	0.135571271	NA	0.043023798	0.008558074	NA	0.08170091	NA
NA	0.10073866	NA	NA	0.093134854	NA	0.085162955	NA
NA	0.104214669	NA	NA	NA	NA	0.097216132	NA
NA	0.083333514	NA	NA	0.02302203	NA	0.059741441	NA
NA	0.09318343	NA	0.020009631	0.021521115	0.058777953	0.121986142	NA
NA	0.106419276	NA	NA	0.033431578	NA	0.151602858	0.142877886
NA	0.119558877	NA	0.065597396	0.01927954	NA	0.082381313	NA
NA	0.119574293	NA	0.065513116	0.072971135	0.148932704	0.100340439	0.083398627
NA	0.111277647	NA	NA	0.012925901	NA	0.070302237	NA
NA	0.122004994	NA	0.012580298	0.014174726	NA	0.103241789	NA
NA	0.07023191	NA	0.090653176	0.095164758	NA	0.080809128	NA
NA	0.073726171	NA	0.031700836	0.088644387	0.085457525	0.073829693	NA
NA	0.118130355	NA	NA	0.028242288	0.223671231	0.081675469	NA
NA	0.096555617	NA	NA	0.044797017	NA	0.094009825	NA
NA	0.206348005	NA	NA	0.108852004	NA	0.109528782	NA
NA	0.069320234	NA	NA	0.142259322	0.104479827	0.078514781	NA
NA	0.103634549	NA	NA	0.083940945	NA	0.118189843	NA
NA	0.093875711	NA	0.035073038	0.244756164	0.082714236	0.090728149	0.102742611
NA	0.094051625	NA	0.016144149	0.019856271	NA	0.098762022	0.057542639
NA	0.052092798	NA	0.036187938	0.066756687	NA	0.065249887	NA
NA	0.09898074	NA	0.024690558	0.111277366	NA	0.107947035	NA
NA	0.105944872	NA	NA	0.006071654	0.198956958	0.167503792	NA
NA	0.155857353	NA	0.03956701	0.03972097	NA	0.179961734	NA
NA	0.139297724	NA	0.008999405	0.078184681	NA	0.073787281	NA
NA	0.111742042	NA	0.077159739	0.070954198	NA	0.082281414	NA
NA	0.097300889	NA	0.054118337	0.088605551	NA	0.103871451	NA
NA	0.129806814	NA	0.108810143	0.059302178	NA	0.126218935	0.096052417
NA	0.092290875	NA	NA	0.120458598	NA	0.117232663	0.119265316
NA	0.078645452	NA	0.031942758	0.038244441	NA	0.127903629	NA
NA	0.087165936	NA	0.105509469	0.076910667	0.060737314	0.086345308	NA
NA	0.126282074	NA	0.041776178	0.096609789	NA	0.146264179	NA
NA	0.126311723	NA	NA	0.106678164	NA	0.131791794	NA
NA	0.106463288	NA	0.020301268	0.056435559	NA	0.044593029	0.164069832
NA	0.050054127	NA	0.072698728	0.163209642	NA	0.094347151	NA
NA	0.13356132	NA	NA	0.006737011	NA	0.071982551	NA
NA	0.125692833	NA	0.018463849	0.09836113	0.043437905	0.067633202	NA
NA	0.149815749	NA	0.056627331	0.197939385	NA	0.113518056	NA
NA	0.132869437	NA	0.025209217	0.174806796	NA	0.108648019	NA
NA	0.060728577	NA	NA	0.017056522	0.062064741	0.066170159	0.153644476
NA	0.07820801	NA	0.102594467	0.042482596	NA	0.138545971	NA
NA	0.136081083	NA	0.025017178	0.135626858	NA	0.098188588	NA
NA	0.111599612	NA	NA	0.017865775	NA	0.09181345	NA
NA	0.146170142	NA	0.051907704	0.028579183	NA	0.103878553	NA
NA	0.130802345	NA	0.037690907	0.109359832	NA	0.113581541	0.108472289
NA	0.117361159	NA	NA	0.097489375	NA	0.111038339	NA
NA	0.084899897	NA	NA	0.004945401	NA	0.089763191	0.115739933
NA	0.119174169	NA	0.069599404	0.007713946	NA	0.085050072	NA
NA	0.121999148	NA	NA	0.033391075	NA	0.070236609	NA
NA	0.139953363	NA	0.012241658	0.014785581	NA	0.10994338	NA
NA	0.203639571	NA	0.012209108	0.22365203	NA	0.107239939	NA
NA	0.101178789	NA	0.017886477	0.016711466	NA	0.134807975	NA
NA	0.070963129	NA	0.065979028	0.079386362	0.103459713	0.119976792	NA
NA	0.062230981	NA	NA	0.046843295	NA	0.143530045	NA
NA	0.099294222	NA	0.020770259	0.162863832	0.112722565	0.082032598	NA
NA	0.12435687	NA	0.025170592	0.061056684	0.193525143	0.137067661	NA
NA	0.115143958	NA	0.015664623	0.011006671	NA	0.143958815	NA
NA	0.087880336	NA	NA	0.075556569	NA	NA	NA
NA	0.106221139	NA	0.018761914	0.017925781	NA	0.119157817	0.128604926
NA	0.124555441	NA	NA	0.110979131	NA	0.112626164	0.087327852
NA	0.060879576	NA	0.022016696	0.083641514	NA	0.05525412	NA
NA	0.147732929	NA	0.092729001	0.122039647	NA	0.062107468	NA
NA	0.078362109	NA	0.015664623	0.099218601	0.035923697	0.161575655	NA
NA	0.100161769	NA	NA	0.027964874	NA	0.110890094	NA
NA	0.12594841	NA	NA	0.009020702	NA	0.099380583	NA
NA	0.141706274	NA	0.022550949	0.093692704	0.08658819	0.087476519	NA
NA	0.10610938	NA	0.050881948	0.093062062	NA	0.128095093	NA
NA	0.082926183	NA	0.012577926	0.042144637	NA	0.103470587	0.115685379
NA	0.117089654	NA	0.01118172	0.016585043	NA	0.124592376	NA
NA	0.074600243	NA	0.009486276	0.012537779	NA	0.081204087	NA
NA	0.135731164	NA	0.018053178	0.126957392	0.138675263	0.09101909	NA
NA	0.062235354	NA	NA	0.064938853	NA	0.130407707	NA
NA	0.148230952	NA	0.106503864	0.027219393	NA	0.114636601	NA
NA	0.098521211	NA	NA	0.0239514	NA	0.073604345	NA
NA	0.160902242	NA	0.012885407	0.005786623	NA	0.074416129	NA
NA	0.141822146	NA	0.0106952	0.10401771	NA	0.077478803	NA
NA	0.069581676	NA	0.037588874	0.09717535	NA	0.126937525	NA
NA	0.124513049	NA	NA	0.092070164	NA	0.080643733	NA
NA	0.115964187	NA	0.044083672	0.12305597	0.098469533	0.104393496	NA
NA	0.119972737	NA	NA	0.136472272	0.224306048	0.093768012	NA
NA	0.081217727	NA	0.079020951	0.110323176	NA	0.138894076	NA
NA	0.098551918	NA	0.007306451	0.01453451	NA	0.072916764	NA
NA	0.055548224	NA	NA	0.157073316	NA	0.097034981	NA
NA	0.101187254	NA	NA	0.110751113	NA	0.145703302	NA
NA	0.084574303	NA	0.204443651	0.047844749	0.129898671	0.052410444	0.12816834
NA	0.132849353	NA	0.050974135	0.061979024	NA	0.059387657	NA
NA	0.105135338	NA	0.01412791	0.013559861	0.050752185	0.079377278	NA
NA	0.114877029	NA	0.048699069	0.117487942	NA	0.098419499	NA
NA	0.101820407	NA	0.011944696	0.270570507	NA	0.102575081	NA
NA	0.087322464	NA	0.01353986	0.003090217	NA	0.145358856	NA
NA	0.111139022	NA	0.012459589	0.001966964	NA	0.098994496	NA
NA	0.080679167	NA	0.020557843	0.023039909	NA	0.080579253	NA
NA	0.111600626	NA	NA	0.138263121	NA	0.058020354	NA
NA	0.140302496	NA	0.112050672	0.001662683	NA	0.147997656	NA
NA	0.135700795	NA	0.01084499	0.044815834	0.196231695	0.067095298	0.110765644
NA	0.069930692	NA	NA	0.023170014	NA	0.106915318	NA
NA	0.076067486	NA	NA	0.187522153	0.196442176	0.079890355	NA
NA	0.12487231	NA	0.022464877	0.047624667	0.181396141	0.062958973	NA
NA	0.05822034	NA	NA	0.032397753	NA	0.057744989	NA
NA	0.06501295	NA	0.016918669	0.084512428	NA	0.111427815	NA
NA	0.095001532	NA	0.035719245	0.130252356	NA	0.132711199	NA
NA	0.08048443	NA	NA	0.037851127	0.153773033	0.133024913	NA
NA	0.086408865	NA	NA	0.079397531	NA	0.148564379	NA
NA	0.099976052	NA	0.058542379	0.105882757	0.080267639	0.142400274	NA
NA	0.085121517	NA	0.036011044	0.037317856	NA	0.05588524	NA
NA	0.099906953	NA	0.017151934	0.139837435	NA	0.127546165	NA
NA	0.10506744	NA	0.165795181	0.09517035	0.103496349	0.082293849	0.113718739
NA	0.0894415	NA	0.051893893	0.142357453	NA	0.071002437	0.104511292
NA	0.105441421	NA	NA	0.045682768	NA	0.0914257	NA
NA	0.114175469	NA	0.006929899	0.037765163	0.027813274	0.088991907	NA
NA	0.114486751	NA	NA	0.023162734	NA	0.106653371	NA
NA	0.121864476	NA	NA	0.116421486	NA	0.074945404	NA
NA	0.125270974	NA	NA	0.130022341	NA	0.07297406	NA
NA	0.121231482	NA	NA	0.056094401	NA	0.095590775	NA
NA	0.117751502	NA	0.013086415	0.1185536	0.225106826	0.09913136	NA
NA	0.136182731	NA	NA	0.021736679	0.07326086	0.108425126	NA
NA	0.139079626	NA	NA	0.021762934	NA	0.140391168	NA
NA	0.123330348	NA	NA	0.003818425	0.109058885	0.085066421	NA
NA	0.120374793	NA	NA	0.107031479	0.120082881	0.16174462	0.07330731
NA	0.101360538	NA	0.056106375	0.076198114	0.064363947	0.063562038	NA
NA	0.132004906	NA	0.071309239	0.073956093	NA	0.082091114	0.263826603
NA	0.128946282	NA	NA	0.020692157	NA	0.201304812	NA
NA	0.106861473	NA	NA	0.046371971	NA	0.110418831	NA
NA	0.09551787	NA	0.007263735	0.054441721	NA	0.085468219	NA
NA	0.070577649	NA	0.010980974	0.031960536	0.128498772	0.095169034	NA
NA	0.103273332	NA	0.037024702	0.042880364	NA	0.082304824	NA
NA	0.112038406	NA	0.063335799	0.280101333	NA	0.151917722	NA
NA	0.094956415	NA	0.05077811	0.050314736	NA	0.069263796	NA
NA	0.104836574	NA	NA	0.098118853	NA	0.125069456	NA
NA	0.157645415	NA	NA	0.011704647	NA	0.103332919	NA
NA	0.115355984	NA	0.023129733	0.018325541	NA	0.068243762	0.102511112
NA	0.135438336	NA	0.112062167	0.009515522	NA	0.134002668	NA
NA	0.035970892	NA	0.014084948	0.126953015	0.090852043	0.105644984	0.11328915
NA	0.107278761	NA	0.031099123	0.005550159	NA	0.100237748	0.087595358
NA	0.087844591	NA	0.029873314	0.043257281	NA	0.169793208	NA
NA	0.138269045	NA	0.020018299	0.012682701	NA	0.058085096	NA
NA	0.119423336	NA	0.012950433	0.015171168	NA	0.127408343	NA
NA	0.148638532	NA	NA	0.094171741	0.068240521	0.111186262	NA
NA	0.164013189	NA	0.030618423	0.004466674	NA	0.112593918	NA
NA	0.059472262	NA	0.03419664	0.046917653	NA	0.155972108	NA
NA	0.043746823	NA	0.169274964	0.107355323	NA	0.165295884	0.189108866
NA	0.099754845	NA	NA	0.033346516	NA	0.082610251	NA
NA	0.113701728	NA	0.013956818	0.1529102	NA	0.075176633	NA
NA	0.129577961	NA	0.063992844	0.114433011	NA	0.06781083	NA
NA	0.108921846	NA	0.21995766	0.016281244	NA	0.140461739	NA
NA	0.125177714	NA	NA	0.096253118	NA	0.100228833	0.165566314
NA	0.140387565	NA	0.045586848	0.032811147	NA	0.085060302	NA
NA	0.099946124	NA	0.06816449	0.026219954	NA	0.112133681	0.135319984
NA	0.071539378	NA	0.087387821	0.020353419	NA	0.04497946	NA
NA	0.109062523	NA	NA	0.033264935	0.063175192	0.12903034	NA
NA	0.021519621	NA	0.023156517	0.061490349	NA	0.088701703	NA
NA	0.107473283	NA	0.054661358	0.009144227	0.119222089	0.08472693	NA
NA	0.178158723	NA	0.071555417	0.015723337	NA	NA	0.086097779
NA	0.111754379	NA	0.004466933	0.008160331	NA	0.087003542	NA
NA	0.10524643	NA	0.094704203	0.017675276	NA	0.123762688	NA
NA	0.122008184	NA	NA	0.127041638	NA	0.116607169	NA
NA	0.163801666	NA	NA	0.013963362	NA	0.096531852	NA
NA	0.130709422	NA	0.017259438	0.124483424	NA	0.115219331	NA
NA	0.066051748	NA	0.03806911	0.038868578	0.112533236	0.236871289	NA
NA	0.136139097	NA	0.016418264	0.022282908	NA	0.153443756	0.117723086
NA	0.126843946	NA	0.069845779	0.105586508	NA	0.057164033	NA
NA	0.093759358	NA	0.030599709	0.113056233	0.441886827	0.106831389	NA
NA	0.098618319	NA	0.027389988	0.04708186	0.140313233	0.063377362	NA
NA	0.082570809	NA	0.023056479	0.076212043	NA	0.081338886	NA
NA	0.063806199	NA	0.032097474	0.04299711	NA	0.124434582	NA
NA	0.104451079	NA	0.070395926	0.074689083	NA	0.089072086	NA
NA	0.087826296	NA	0.032030023	0.032572506	0.060509377	0.106584987	NA
NA	0.069539199	NA	NA	0.027776959	0.052788524	0.091232064	NA
NA	0.088011587	NA	NA	0.127413118	0.118511195	0.121659934	0.127052669
NA	0.07505771	NA	0.066586387	0.009379861	0.224897994	0.139364435	NA
NA	0.089437221	NA	NA	0.124529643	0.136510631	0.104698099	NA
NA	0.128540046	NA	NA	0.042241012	NA	0.155791762	NA
NA	0.082836275	NA	0.062411118	0.119023892	NA	0.098298125	0.099187561
NA	0.105090838	NA	0.011170961	0.021649977	NA	0.078037748	NA
NA	0.10688713	NA	0.063888504	0.203380122	NA	0.132920732	NA
NA	0.099358071	NA	NA	0.031414129	NA	0.100429319	0.053997067
NA	0.12257975	NA	0.034999544	0.073993001	NA	0.133511077	NA
NA	0.101666323	NA	0.032594746	0.022847882	NA	0.091169245	NA
NA	0.189187809	NA	0.026545831	0.136773831	0.081729055	0.086936403	NA
NA	0.12147359	NA	0.031021324	0.07599299	NA	0.10173276	NA
NA	0.080821973	NA	NA	0.129637063	NA	0.085191058	NA
NA	0.070233605	NA	0.081491887	0.024636366	NA	0.134498217	NA
NA	0.079687127	NA	NA	0.102954696	NA	0.110079505	0.218481721
NA	0.111008377	NA	NA	0.022194833	NA	0.086372851	NA
NA	0.074663951	NA	NA	0.036873702	0.098522106	0.151624559	NA
NA	0.113779018	NA	NA	0.163224801	0.165939839	0.131019833	NA
NA	0.081964023	NA	NA	0.024050879	0.063329888	0.149625162	NA
NA	0.122339216	NA	NA	0.087054129	NA	0.059456456	NA
NA	0.115932004	NA	NA	0.025260214	0.070391656	0.101209902	NA
NA	0.121809039	NA	NA	0.090273618	0.094284008	0.049104592	NA
NA	0.13242847	NA	0.026997337	0.101167624	NA	0.136325106	0.131578349
NA	0.110419541	NA	0.048138116	0.088836819	NA	0.045518233	0.085743854
NA	0.11267186	NA	NA	0.066928896	NA	0.097543624	NA
NA	0.130995538	NA	0.066061929	0.029264755	NA	0.203878646	NA
NA	0.11960867	NA	NA	0.056224343	0.213544496	0.131560988	NA
NA	0.142003893	NA	0.01714767	0.01286569	NA	0.101236397	NA
NA	0.084553022	NA	0.021724553	0.023680044	NA	0.085242299	NA
NA	0.141511291	NA	NA	0.098058115	0.099815714	0.176504061	NA
NA	0.173318356	NA	0.00329029	0.051797228	NA	0.143057329	NA
NA	0.119980332	NA	0.02289415	0.073037312	NA	0.046125807	NA
NA	0.129726999	NA	NA	0.063177582	0.143071148	0.20487482	NA
NA	0.110486233	NA	NA	0.057029921	NA	0.073187521	NA
NA	0.111101192	NA	0.112432211	0.033574037	NA	0.100165233	NA
NA	0.126663633	NA	0.023857665	0.026133641	NA	0.114979691	NA
NA	0.103323126	NA	0.064039578	0.030889656	0.155593912	0.083136308	NA
NA	0.111734024	NA	0.029078655	0.046415362	NA	0.07637664	NA
NA	0.102552859	NA	0.008994251	0.041510196	NA	0.064711391	NA
NA	0.107971245	NA	NA	0.013011618	0.068107391	0.15890008	NA
NA	0.059685863	NA	0.041997492	0.054653995	0.052085501	0.10091559	0.229406024
NA	0.127074955	NA	0.039119878	0.030827322	0.04655037	0.080039859	NA
NA	0.112433098	NA	NA	0.036718524	NA	0.050129106	NA
NA	0.161814679	NA	0.035631577	0.021239241	0.086597388	0.113376112	NA
NA	0.125223135	NA	0.035104418	0.096091921	NA	0.107172583	0.081052999
NA	0.185769861	NA	NA	0.056122561	NA	0.125070117	NA
NA	0.04972555	NA	0.035247146	0.016271819	0.162666035	0.103098899	NA
NA	0.108942205	NA	0.04857672	0.027576038	NA	0.154943354	NA
NA	0.115900622	NA	0.044545439	NA	0.124175118	0.114532007	NA
NA	0.115903759	NA	0.047906967	0.050367309	0.056001692	0.075926646	NA
NA	0.070419234	NA	0.036383626	0.031146896	NA	0.075896688	NA
NA	0.116483627	NA	0.052944869	0.058822918	NA	0.065553821	0.198179936
NA	0.111217221	NA	NA	0.036415593	NA	0.253878537	0.333172987
NA	0.172163188	NA	NA	0.00843611	0.199725282	0.101102964	NA
NA	0.123806974	NA	NA	0.02925255	NA	0.126545282	NA
NA	0.112323961	NA	0.026565884	0.019704491	NA	0.066244833	NA
NA	0.067921572	NA	0.116083714	0.020676599	0.082532614	0.069932203	NA
NA	0.151399611	NA	NA	0.033676469	NA	0.108038608	NA
NA	0.123355096	NA	0.035979599	0.018151079	NA	0.086104603	NA
NA	0.136250291	NA	0.0642535	0.056284737	0.15215457	0.106940976	NA
NA	0.116409356	NA	0.021621467	0.036244824	NA	0.1495917	NA
NA	0.134766945	NA	0.009495523	0.02367699	NA	0.130506052	NA
NA	0.081867415	NA	NA	0.021826478	0.042715999	0.115297112	NA
NA	0.065340462	NA	NA	0.016500412	NA	0.069938943	NA
NA	0.09987871	NA	NA	0.065347137	NA	0.063916121	NA
NA	0.109990704	NA	0.089781791	0.012577085	NA	0.102010577	NA
NA	0.066070365	NA	0.015426529	0.012077359	NA	0.084010641	NA
NA	0.12851911	NA	NA	0.081360982	NA	0.139696791	NA
NA	0.087272341	NA	0.056267416	0.043761875	NA	0.101298217	NA
NA	0.096536755	NA	NA	0.01647228	NA	0.109787959	NA
NA	0.059338095	NA	NA	0.045013477	NA	0.074341536	0.118598746
NA	0.072186167	NA	0.048993657	0.029644413	NA	0.085231641	NA
NA	0.093623375	NA	0.044189843	0.079313789	0.061665073	0.106956987	NA
NA	0.140425391	NA	0.022878539	0.058969885	NA	0.094344007	NA
NA	0.153584988	NA	0.063145415	0.034292764	NA	0.094975247	NA
NA	0.144196138	NA	NA	0.02338886	0.245338829	0.128304799	NA
NA	0.116764042	NA	0.082729109	0.097343375	0.030278381	0.277327505	NA
NA	0.118912279	NA	0.064120481	0.017383886	0.064549627	0.097628906	NA
NA	0.106217457	NA	0.011979409	0.014603851	NA	0.093269966	0.126551119
NA	0.067977427	NA	0.05501512	0.022959505	NA	0.115882928	0.118197968
NA	0.094676828	NA	NA	0.031508852	NA	0.113771558	0.13564033
NA	0.119659133	NA	NA	0.039759043	0.033972824	0.108895859	NA
NA	0.136118496	NA	0.039543787	0.02583738	NA	0.074351226	NA
NA	0.080138623	NA	NA	0.038624975	NA	0.113981604	0.095159395
NA	0.133633326	NA	0.025733255	0.03021421	NA	0.121683136	NA
NA	0.110941743	NA	NA	0.007661574	NA	0.140778711	NA
NA	0.108599718	NA	0.012087356	0.024165061	NA	0.158184934	NA
NA	0.065028188	NA	NA	0.02138749	NA	0.155062371	NA
NA	0.110165206	NA	NA	0.045118014	0.136355179	0.118576734	NA
NA	0.095089332	NA	0.029253682	0.027482706	NA	0.112826845	NA
NA	0.060151411	NA	0.044301825	0.024782987	NA	NA	NA
NA	0.101561142	NA	NA	0.044241042	0.043887169	0.113293224	NA
NA	0.098477827	NA	NA	0.021908895	NA	0.120314844	NA
NA	0.105892387	NA	0.034059995	0.032695536	NA	0.118477627	NA
NA	0.086249554	NA	0.024896314	0.047243555	NA	0.083401713	0.149936825
NA	0.13250631	NA	NA	0.032183373	0.044491342	0.15415515	NA
NA	0.130148642	NA	0.026407931	0.049053804	NA	0.117932094	NA
NA	0.104555918	NA	NA	0.028999268	NA	0.095567123	NA
NA	0.215850188	NA	0.027384042	0.013088277	NA	0.123576905	NA
NA	0.112716395	NA	0.072011075	0.036988666	NA	0.110003274	NA
NA	0.177384473	NA	NA	0.067562202	NA	0.107103283	NA
NA	0.124641878	NA	0.020973772	0.030974487	NA	0.059558233	NA
NA	0.11576402	NA	0.017983364	0.011374321	NA	0.221547584	NA
NA	0.121127264	NA	0.010659515	0.027178734	0.129206706	0.117215081	NA
NA	0.105293598	NA	0.012723153	0.046159663	NA	0.043611877	NA
NA	0.098961126	NA	NA	0.028561157	0.087602998	0.114832866	NA
NA	0.109257342	NA	0.037733788	0.018269403	NA	0.118554166	NA
NA	0.14328959	NA	0.087084756	0.0211447	NA	0.127397036	NA
NA	0.026671881	NA	0.108954111	0.032762348	NA	0.199370254	NA
NA	0.122905877	NA	0.009175808	0.02694785	NA	0.104361329	NA
NA	0.091859227	NA	NA	0.010866375	NA	0.113344923	NA
NA	0.08568598	NA	0.05763464	0.025590413	NA	0.147040694	NA
NA	0.084534356	NA	0.042094755	0.013127716	NA	0.125781914	NA
NA	0.104191841	NA	0.044025384	0.141636036	NA	0.082553736	NA
NA	0.072628117	NA	0.029330606	0.015395021	NA	0.115172051	NA
NA	0.106915018	NA	NA	0.02435719	NA	0.072090606	NA
NA	0.092816892	NA	0.045996653	0.142677128	NA	0.162727896	NA
NA	0.111426971	NA	NA	0.066698943	NA	0.443673871	NA
NA	0.089763858	NA	0.025064242	0.008688242	NA	0.13428604	NA
NA	0.108310048	NA	0.008081243	0.049089808	NA	0.083047737	0.110193693
NA	0.124489093	NA	NA	0.068303409	NA	0.114837604	NA
NA	0.092138176	NA	NA	0.015473269	NA	0.064107183	NA
NA	0.099529054	NA	0.036177654	0.014224245	0.10392888	0.120670938	NA
NA	0.1453911	NA	0.015977411	0.031333843	NA	0.080795943	0.192314204
NA	0.11124044	NA	0.039275372	0.015686961	NA	0.154885553	0.100109353
NA	0.110197984	NA	NA	0.0907378	NA	0.157542346	NA
NA	0.106817867	NA	0.015309205	0.017916856	NA	0.111887681	0.160990074
NA	0.107810143	NA	NA	0.098206949	NA	0.118212776	NA
NA	0.094974326	NA	NA	0.029828748	0.081506772	0.147024368	NA
NA	0.082793754	NA	0.047229282	0.027983295	NA	0.157424011	NA
NA	0.113933192	NA	0.026890453	0.016869421	NA	0.139197056	NA
NA	0.124692583	NA	0.01002205	0.049629814	NA	0.142596517	NA
NA	0.098402909	NA	NA	0.015452122	0.070287099	0.0849725	NA
NA	0.090925376	NA	NA	0.077723	NA	0.051403593	NA
NA	0.089408046	NA	0.043577796	0.006345609	NA	0.149938822	NA
NA	0.179014153	NA	0.021925383	0.03842447	NA	0.149683852	0.078679224
NA	0.107827718	NA	NA	0.04320388	0.062106106	0.074041436	NA
NA	0.074586583	NA	0.052283372	0.02815443	NA	0.168978711	NA
NA	0.076256089	NA	0.012439872	0.030947606	NA	0.072946334	0.163775683
NA	0.104794734	NA	NA	0.014208367	NA	0.077298826	NA
NA	0.08727435	NA	0.120748821	0.043905191	NA	0.019929763	0.147916013
NA	0.08961086	NA	0.049176595	0.014406229	0.056759538	0.110980582	NA
NA	0.082233522	NA	0.044527749	0.03672205	NA	0.175004124	NA
NA	0.145737494	NA	0.026085257	0.142480545	NA	0.125311231	NA
NA	0.07688695	NA	0.07150669	0.003539769	NA	0.117340499	NA
NA	0.107361752	NA	0.032018319	0.027999489	NA	0.126599481	NA
NA	0.125629218	NA	NA	0.037258202	0.044332422	0.014919031	NA
NA	0.131108845	NA	0.005869933	0.02887372	NA	0.132024615	NA
NA	0.115586855	NA	NA	0.03580454	NA	0.200532677	0.142103797
NA	0.049843873	NA	NA	0.09538316	0.094266863	0.271852085	NA
NA	0.120252638	NA	0.0300012	0.085469975	0.153365987	0.142245915	0.109388502
NA	0.107033349	NA	NA	0.017362537	0.079213149	0.126926808	NA
NA	0.158807737	NA	NA	0.018525615	0.073199878	0.179011992	NA
NA	0.113493677	NA	0.060471709	0.07986074	NA	0.114692357	NA
NA	0.207496107	NA	NA	0.101555352	NA	0.145085636	NA
NA	0.116461462	NA	0.017804056	0.021443923	NA	0.116023841	0.10463087
NA	0.093545059	NA	0.02206648	0.028150503	NA	0.094681103	NA
NA	0.116117507	NA	0.010707517	0.034810648	NA	0.058174388	NA
NA	0.088588984	NA	0.181963399	0.019914471	NA	0.114693335	NA
NA	0.096434767	NA	0.028809092	0.026887772	NA	0.165976799	NA
NA	0.099566587	NA	0.021951533	0.047406601	0.146852106	0.069333242	0.138195842
NA	0.093386154	NA	NA	0.023318865	0.102975602	0.111154984	NA
NA	0.110146951	NA	0.031345012	0.048077756	NA	0.111768889	0.139311993
NA	0.174292127	NA	0.03491722	0.096798142	NA	0.052656864	NA
NA	0.104221137	NA	NA	0.026211662	0.036630113	0.109333889	NA
NA	0.120658242	NA	NA	0.020382464	NA	0.114070656	NA
NA	0.102594719	NA	NA	0.013131709	NA	0.099893258	NA
NA	0.129652245	NA	0.058946423	0.051261296	NA	0.150996971	0.0865443
NA	0.090763922	NA	0.02022976	0.042976348	0.110226736	0.125227906	NA
NA	0.104105313	NA	0.019405546	0.026779789	NA	0.036923808	NA
NA	0.116814728	NA	0.024003091	0.016794975	NA	0.048102556	NA
NA	0.141208614	NA	0.076857934	0.053924285	0.055435053	0.023206178	NA
NA	0.10613698	NA	0.047156862	0.026155243	NA	0.127185445	NA
NA	0.128222008	NA	0.019272201	0.039907747	0.393517499	0.083002723	NA
NA	0.157338967	NA	NA	0.042177543	NA	0.123859253	NA
NA	0.184694121	NA	0.012968271	0.030832547	0.070851036	0.13233145	0.085113485
NA	0.127158125	NA	0.029993548	0.040076433	NA	0.119163432	0.123862295
NA	0.146290216	NA	0.030935925	0.032190411	0.102006007	0.085448842	NA
NA	0.102648712	NA	0.010297199	0.048189798	NA	0.06863051	NA
NA	0.143019554	NA	NA	0.03229648	0.095207415	0.115399933	NA
NA	0.122722432	NA	0.004845234	0.012814102	NA	0.102176951	NA
NA	0.026128269	NA	0.065781219	0.086103991	0.125279462	0.149939735	NA
NA	0.243049128	NA	NA	0.026156753	NA	0.128716166	NA
NA	0.103931238	NA	NA	0.015361533	NA	0.100771149	NA
NA	0.099480819	NA	NA	0.083741936	NA	0.168148787	NA
NA	0.214912884	NA	NA	0.069707493	NA	0.073788877	NA
NA	0.093880352	NA	NA	0.072702077	NA	0.102367499	NA
NA	0.150512798	NA	0.102542656	0.026960897	NA	0.13126133	NA
NA	0.159779856	NA	0.012844325	0.018042113	NA	0.166533856	NA
NA	0.076109951	NA	0.021239218	0.021408841	0.04614488	0.168980727	NA
NA	0.101157842	NA	0.044792372	0.050794547	NA	0.108141566	NA
NA	0.108416002	NA	0.12652724	0.016615103	0.078485562	NA	NA
NA	0.131990631	NA	0.032844119	0.025269366	NA	0.063204597	NA
NA	0.106268146	NA	0.028527839	0.031433068	NA	0.114384465	NA
NA	0.104717807	NA	0.015933474	0.030975327	NA	0.127470752	0.16656016
NA	0.044173675	NA	NA	0.033051126	NA	0.118774393	0.119598079
NA	0.095467179	NA	0.032703767	0.030405484	NA	0.132414945	NA
NA	0.121964474	NA	0.078821224	0.024585047	NA	0.07278027	0.110041593
NA	0.085487992	NA	0.025554004	0.006421352	NA	0.063894598	NA
NA	0.12470331	NA	0.040229693	0.016569676	NA	0.123731897	NA
NA	0.115815926	NA	NA	0.012207274	0.186257702	0.155861895	NA
NA	0.13565472	NA	NA	0.117033135	NA	0.108581077	NA
NA	0.115955805	NA	0.008425714	0.01675772	0.121923151	0.130985213	NA
NA	0.077586162	NA	NA	0.013125656	NA	0.148327934	NA
NA	0.084380944	NA	0.044857256	0.018154331	NA	0.10197513	NA
NA	0.096824243	NA	NA	0.056133293	NA	0.11403325	NA
NA	0.07635406	NA	0.019142532	0.018064251	NA	0.105906654	NA
NA	0.110897028	NA	NA	0.015690085	NA	0.14360204	NA
NA	0.152265371	NA	NA	0.018910968	0.037383411	0.139608988	NA
NA	0.094766407	NA	0.015745777	0.029949236	NA	0.157570788	NA
NA	0.071395656	NA	0.032227039	0.018813076	NA	0.152058769	NA
NA	0.081029602	NA	NA	0.004954145	NA	0.105651184	NA
NA	0.047559329	NA	NA	0.05139581	NA	0.053044394	NA
NA	0.091679096	NA	0.008216579	0.010715458	NA	0.037995811	NA
NA	0.153321892	NA	0.067342347	0.030104706	NA	0.130225724	NA
NA	0.128997682	NA	0.051762918	0.039462549	NA	0.082653675	NA
NA	0.095758612	NA	NA	0.009129454	NA	0.08823639	NA
NA	0.114747474	NA	0.11073783	NA	NA	0.104520226	NA
NA	0.089277036	NA	NA	0.100774277	NA	0.142210788	NA
NA	0.076269956	NA	0.024527492	0.05682818	NA	0.086458606	NA
NA	0.082522441	NA	0.039457202	0.075933388	NA	0.127269183	NA
NA	0.073864752	NA	0.027707992	0.007646532	NA	0.117259774	NA
NA	0.089545784	NA	NA	0.01316263	NA	0.115092799	NA
NA	0.138760679	NA	NA	0.103889136	NA	0.106038299	NA
NA	0.126996535	NA	0.004127506	0.042601784	NA	0.121584154	NA
NA	0.12070475	NA	0.037974346	0.01559167	NA	0.12440817	0.063658327
NA	0.024400721	NA	0.019319653	0.01682325	NA	0.098424549	NA
NA	0.175233811	NA	NA	0.009684468	0.184674872	0.062585466	NA
NA	0.141410464	NA	NA	0.01715618	0.052539697	0.097077994	NA
NA	0.081613171	NA	0.005755884	0.009612647	0.085215804	0.057375711	NA
NA	0.089481705	NA	NA	0.045531767	NA	0.095239132	NA
NA	0.170736698	NA	0.062691022	0.018190588	NA	0.122968978	NA
NA	0.138825202	NA	NA	0.028251626	NA	0.146058226	0.125107952
NA	0.09363436	NA	0.009102879	0.020889544	0.317632931	0.094475398	NA
NA	0.127967392	NA	NA	0.022093728	NA	0.075792011	0.116031826
NA	0.084139419	NA	NA	0.017203429	NA	0.090880545	NA
NA	0.080657368	NA	NA	0.007560538	NA	0.109255709	NA
NA	0.071631919	NA	NA	0.014970778	0.099126722	0.155606942	NA
NA	0.099154904	NA	0.010388776	0.012558434	NA	0.065518402	0.130742149
NA	0.014633629	NA	NA	0.033802227	NA	0.113880663	NA
NA	0.112781196	NA	NA	0.001621307	0.097309354	0.091011435	NA
NA	0.082935011	NA	NA	0.082098078	NA	0.10831863	NA
NA	0.100018497	NA	0.039336191	0.011547952	NA	0.076519201	NA
NA	0.085213319	NA	0.083706154	0.031608428	NA	0.149467243	NA
NA	0.102363004	NA	0.010418312	0.058307091	NA	0.113940167	NA
NA	0.16047151	NA	0.026186931	0.022888578	NA	0.125399851	NA
NA	0.081495382	NA	0.028428164	0.016622051	0.156515092	0.113669943	NA
NA	0.156673863	NA	0.031889327	0.024062089	0.09602673	0.03400112	NA
NA	0.110687786	NA	NA	0.021822669	NA	0.078589157	NA
NA	0.104848253	NA	0.035666442	0.006450567	NA	0.120419484	NA
NA	0.112459749	NA	0.045586848	0.013054831	NA	0.043268382	NA
NA	0.112345681	NA	0.059580884	0.05099061	NA	0.10982915	NA
NA	0.09685999	NA	0.049300245	0.022174327	NA	0.138791256	NA
NA	0.094664925	NA	0.023759396	0.082886693	0.089891484	NA	NA
NA	0.124948526	NA	NA	0.019446983	NA	0.06393679	NA
NA	0.094700075	NA	0.071377425	0.004458086	NA	0.146902849	NA
NA	0.105154506	NA	0.034953572	0.065352634	NA	0.06218989	NA
NA	0.101482993	NA	0.056021852	0.045234978	0.219000959	0.118802264	NA
NA	0.172789384	NA	0.059107197	0.00603528	NA	0.087361064	NA
NA	0.126010235	NA	0.025918221	0.020853905	NA	0.105216532	0.118756101
NA	0.115846856	NA	NA	0.06681041	NA	0.08617402	NA
NA	0.10923161	NA	0.029402223	0.02353521	0.109927204	0.102857971	NA
NA	0.091148592	NA	0.034651346	0.023697202	NA	0.074322169	NA
NA	0.115363746	NA	0.047274061	0.017824266	NA	0.07194235	NA
NA	0.080206542	NA	NA	0.025512258	NA	0.099336806	NA
NA	0.081540766	NA	NA	0.013374466	NA	0.129342502	NA
NA	0.10568374	NA	0.002159682	NA	NA	0.087921069	NA
NA	0.114945368	NA	NA	0.035474971	0.143671506	0.078846909	NA
NA	0.118998969	NA	0.019582706	0.055863029	0.103285623	0.10870269	NA
NA	0.049008357	NA	0.064542407	0.029362143	NA	0.100771586	0.084657718
NA	0.136532845	NA	0.026840038	0.064288615	NA	0.137067344	NA
NA	0.1033579	NA	0.069486786	0.05952469	NA	0.127473452	NA
NA	0.080823175	NA	NA	0.053846808	NA	0.083092613	NA
NA	0.154435612	NA	0.162696088	0.040526772	0.029623687	0.121687275	NA
NA	0.072856759	NA	0.02805936	0.021467405	0.15036724	0.105423274	NA
NA	0.110949325	NA	0.021872573	0.03922384	0.073114225	0.126036041	NA
NA	0.118072142	NA	0.047617663	0.080420917	NA	0.091018208	NA
NA	0.132659722	NA	0.046077654	0.078939298	NA	0.04850601	0.143596288
NA	0.152757023	NA	0.00338229	0.052210223	0.295642128	0.129613281	NA
NA	0.085403656	NA	NA	0.038843138	0.096782163	0.10077848	NA
NA	0.077077955	NA	0.048409596	0.188135083	NA	0.092775505	NA
NA	0.097261336	NA	NA	0.013144687	0.080677417	0.109629514	NA
NA	0.130573818	NA	0.069381593	0.02631517	NA	0.119947775	NA
NA	0.115725683	NA	0.053598717	0.047690137	NA	0.088511393	NA
NA	0.059809473	NA	0.027110915	0.025677537	NA	0.07225526	NA
NA	0.090258882	NA	0.07906276	0.038506529	NA	0.102254476	NA
NA	0.105986543	NA	0.034310535	0.079738628	NA	0.09745927	0.142668715
NA	0.060788485	NA	0.049383414	0.018042893	NA	0.074461472	NA
NA	0.090735978	NA	0.064567308	0.038416633	NA	0.112835867	0.173276031
NA	0.082368957	NA	NA	NA	0.174456739	0.103590938	NA
NA	0.079345884	NA	0.011376198	0.021121501	NA	0.122620778	NA
NA	0.100082464	NA	NA	0.029928692	NA	0.068010591	0.055320625
NA	0.094316706	NA	0.00642891	0.034308544	0.326560267	0.120799996	NA
NA	0.087640382	NA	NA	0.029119374	NA	0.130175312	NA
NA	0.13986762	NA	NA	0.125983874	NA	0.108321275	NA
NA	0.092356085	NA	NA	0.030384614	0.249972249	0.05518673	NA
NA	0.11979325	NA	0.007855768	0.073526292	NA	0.097506094	NA
NA	0.09799122	NA	0.028133276	0.017075586	NA	0.094290735	NA
NA	0.021635193	NA	NA	0.03234695	NA	0.090593029	NA
NA	0.109087085	NA	NA	0.019783039	NA	0.118324252	NA
NA	0.110491912	NA	NA	0.030191421	0.120483668	0.11421028	NA
NA	0.110781367	NA	0.035155078	0.001768637	NA	0.124699831	0.115147871
NA	0.114531018	NA	0.038345936	0.032423951	NA	0.166815449	NA
NA	0.087806239	NA	0.019466019	0.025467549	NA	0.109224914	NA
NA	0.143244288	NA	0.008178531	0.055506933	0.186801451	0.062147468	NA
NA	0.088801117	NA	0.015402446	0.015347019	NA	0.128717349	NA
NA	0.115580222	NA	0.107699998	0.023614098	NA	0.047993785	NA
NA	0.066363955	NA	NA	0.006243411	NA	0.075328037	NA
NA	0.039201893	NA	0.012885407	0.217419655	NA	0.083305772	0.109881363
NA	0.082699681	NA	NA	0.018368708	NA	0.148490085	NA
NA	0.08516353	NA	NA	0.109630534	0.085484939	0.092972058	NA
NA	0.079227887	NA	NA	0.015598344	NA	0.094635439	NA
NA	0.044975112	NA	0.032293413	0.032494837	NA	0.079762889	NA
NA	0.154130943	NA	NA	0.054586406	NA	0.08976094	0.060314759
NA	0.16397341	NA	NA	0.048587113	NA	0.082895048	0.095273572
NA	0.131568722	NA	0.029890587	0.02887331	0.071981821	0.126873232	0.158497469
NA	0.1293791	NA	NA	0.026349956	NA	0.075665476	0.166700063
NA	0.105099023	NA	0.010383743	0.021650524	NA	0.091035371	NA
NA	0.098530438	NA	NA	0.0553439	NA	0.122596138	NA
NA	0.124489097	NA	0.028850031	0.030252428	NA	0.051984595	NA
NA	0.144666829	NA	0.013201389	0.032947625	NA	0.086788839	NA
NA	0.122657965	NA	0.010860141	0.027979886	NA	0.053502458	NA
NA	0.175608074	NA	0.014202626	0.033354379	NA	0.082474414	NA
NA	0.061547928	NA	0.119079001	0.06897612	NA	0.073425581	NA
NA	0.137677483	NA	0.010481141	0.023307236	0.103620931	0.071159046	NA
NA	0.260678462	NA	0.044475917	0.054184606	NA	0.096558	0.130548493
NA	0.138269518	NA	0.034223018	0.256409792	NA	0.071580545	0.189303767
NA	0.130575682	NA	NA	0.044251613	0.069091952	0.096661694	NA
NA	0.103005869	NA	0.076230843	0.006570583	NA	0.102441231	0.168074814
NA	0.107908222	NA	NA	0.044061611	NA	0.076753538	0.079846483
NA	0.132638503	NA	0.021383038	0.19029871	0.12486419	0.064947674	NA
NA	0.115994334	NA	0.029817983	0.029210375	0.108537385	0.11171036	NA
NA	0.146199185	NA	NA	0.060947339	NA	0.114883298	NA
NA	0.156677377	NA	NA	0.074044004	NA	0.100535123	NA
NA	0.116900539	NA	NA	0.020452303	NA	0.113936399	NA
NA	0.087118615	NA	0.065855858	0.025652581	NA	0.09849047	NA
NA	0.130360312	NA	0.016162286	0.051649492	NA	0.09932856	NA
NA	0.119428717	NA	0.012582867	0.019553251	NA	NA	NA
NA	0.108189787	NA	0.026388936	0.01685698	NA	0.104645406	NA
NA	0.284051423	NA	0.092305573	0.02736896	NA	0.113429965	NA
NA	0.121915685	NA	0.002159682	0.044731853	0.211157196	0.036903827	NA
NA	0.141927866	NA	0.015381288	0.038016034	NA	0.123918741	NA
NA	0.153874733	NA	0.027126911	0.108960611	0.182693745	0.157026905	0.117191132
NA	0.111460628	NA	0.022669027	0.021520248	NA	0.094157222	NA
NA	0.146816034	NA	0.015740155	0.014660306	0.079467176	0.1340759	NA
NA	0.09294758	NA	0.065068152	0.035494679	NA	0.117657358	NA
NA	0.130078491	NA	NA	0.032107369	NA	0.170713293	NA
NA	0.100953969	NA	NA	0.111843614	0.173297638	0.112432871	0.073455591
NA	0.132098943	NA	0.012698218	0.063476433	NA	0.074251152	NA
NA	0.107986631	NA	NA	0.039021304	NA	0.161732912	NA
NA	0.104568677	NA	0.06225599	0.098657975	NA	0.089705443	NA
NA	0.118157846	NA	NA	0.022860893	0.055037426	0.076231988	NA
NA	0.1190727	NA	NA	0.041229564	NA	0.050830582	NA
NA	0.098539151	NA	0.04983954	0.043254903	0.148023335	0.124244141	NA
NA	0.052326294	NA	NA	0.03420608	0.081551866	0.086023027	NA
NA	0.098632752	NA	NA	0.032388468	NA	0.170349201	NA
NA	0.073775123	NA	NA	NA	0.047008554	0.110828595	NA
NA	0.152833634	NA	0.021856381	0.013507968	0.153527901	0.069606316	NA
NA	0.123415525	NA	NA	0.031179919	NA	0.077305351	0.14663878
NA	0.051357486	NA	NA	0.078715875	NA	0.152528353	NA
NA	0.121238	NA	0.041425794	0.036114577	NA	0.067928943	0.102078514
NA	0.098354101	NA	NA	0.053390386	0.293571785	0.118075525	NA
NA	0.102287598	NA	0.045917304	0.018563945	0.093183519	0.082436117	NA
NA	0.107361423	NA	NA	0.127529878	NA	0.085553641	NA
NA	0.178175127	NA	0.021345169	0.031829255	0.088449245	0.103434562	NA
NA	0.104143002	NA	0.017029245	0.013294386	NA	0.134936498	NA
NA	0.111118852	NA	NA	0.158966926	0.057046379	0.075720867	NA
NA	0.108063245	NA	0.02099982	0.008384444	0.084202004	0.12715113	NA
NA	0.087657048	NA	0.023368147	0.015642035	NA	0.040090367	NA
NA	0.08999681	NA	0.016856845	0.02750067	NA	0.079074657	NA
NA	0.107559534	NA	NA	0.02594654	NA	0.096015856	NA
NA	0.102880984	NA	NA	0.03142525	0.071461001	0.116945607	0.178563782
[truncated: 44,001 more rows]
