# Supplementary material for: Gene-expression memory-based prediction of cell lineages from scRNA-seq datasets
Source: Nat Commun. 2024 Mar 29;15:2744. doi: 10.1038/s41467-024-47158-y (PMC10980719; doi:10.1038/s41467-024-47158-y)
Supplement: Supplementary file 11 — Source Data [file 41467_2024_47158_MOESM11_ESM.zip › Source Data files/Source Data file S20c.csv]

percentage	precision	recovery	dataset	FPR
0	0.031990097	1	Crypts_Crypts_onall_output_sym.txt	1
10	0.277399948	0.988811189	Crypts_Crypts_onall_output_sym.txt	0.08512179
20	0.442935936	0.973426573	Crypts_Crypts_onall_output_sym.txt	0.040457886
30	0.577968104	0.912354312	Crypts_Crypts_onall_output_sym.txt	0.022016115
40	0.688914027	0.851748252	Crypts_Crypts_onall_output_sym.txt	0.012710493
50	0.748483434	0.747785548	Crypts_Crypts_onall_output_sym.txt	0.008304189
60	0.807692308	0.646153846	Crypts_Crypts_onall_output_sym.txt	0.005084197
70	0.857349747	0.551981352	Crypts_Crypts_onall_output_sym.txt	0.003035112
80	0.933054393	0.415850816	Crypts_Crypts_onall_output_sym.txt	0.000986026
90	1	0.337062937	Crypts_Crypts_onall_output_sym.txt	0
100	1	0.178088578	Crypts_Crypts_onall_output_sym.txt	0
