# Supplementary material for: Gene-expression memory-based prediction of cell lineages from scRNA-seq datasets
Source: Nat Commun. 2024 Mar 29;15:2744. doi: 10.1038/s41467-024-47158-y (PMC10980719; doi:10.1038/s41467-024-47158-y)
Supplement: Supplementary file 11 — Source Data [file 41467_2024_47158_MOESM11_ESM.zip › Source Data files/Source Data file S17e.csv]

Row.names	p_val.x	avg_log2FC.x	pct.1.x	pct.2.x	p_val_adj.x	p_val.y	avg_log2FC.y	pct.1.y	pct.2.y	p_val_adj.y	name	rankx	ranky
Gnai3	0.092272997	0.217049439	0.778	0.475	1	NA	NA	NA	NA	NA	NA	2806	NA
Cdc45	NA	NA	NA	NA	NA	0.065615023	0.214495306	0.412	0.26	1	NA	NA	1616
Klf6	0.046524795	-0.572657596	0.222	0.525	1	0.308436218	-0.17160832	0.353	0.412	1	NA	14	412
Cox5a	0.020452068	0.506195584	1	0.825	1	0.201449166	-0.15968354	0.824	0.871	1	NA	3385	494
Xpo6	0.712571586	-0.121335109	0.222	0.25	1	NA	NA	NA	NA	NA	NA	1383	NA
Sdhd	0.512153032	-0.126599174	0.667	0.825	1	NA	NA	NA	NA	NA	NA	1302	NA
Ccnd2	0.118564101	0.461022484	0.778	0.625	1	0.453374198	0.137878997	0.735	0.72	1	NA	3363	1316
Gpr107	0.000681642	0.293074024	0.333	0.038	1	NA	NA	NA	NA	NA	NA	3131	NA
Trim25	0.576153242	-0.131989369	0.222	0.3	1	0.342542365	-0.133848995	0.324	0.36	1	NA	1224	686
Scpep1	0.357029908	-0.174779806	0.111	0.225	1	NA	NA	NA	NA	NA	NA	759	NA
Itgb2	0.471991624	-0.492271633	0.444	0.537	1	0.00559601	0.603588833	0.735	0.537	1	NA	32	1989
Comt	0.580245364	-0.100984378	0.111	0.175	1	NA	NA	NA	NA	NA	NA	1706	NA
Dazap2	0.228449224	-0.342299746	0.889	0.988	1	NA	NA	NA	NA	NA	NA	133	NA
Mcts1	0.365460319	-0.134369595	0.111	0.25	1	NA	NA	NA	NA	NA	NA	1181	NA
Ndufa9	NA	NA	NA	NA	NA	0.111705441	-0.115629288	0.118	0.214	1	NA	NA	871
Galnt1	NA	NA	NA	NA	NA	0.196786998	-0.161525304	0.382	0.476	1	NA	NA	485
Raf1	0.642623023	-0.113629459	0.333	0.35	1	NA	NA	NA	NA	NA	NA	1502	NA
Acvr1b	0.08432763	0.172809997	0.444	0.175	1	NA	NA	NA	NA	NA	NA	2514	NA
Wdr77	NA	NA	NA	NA	NA	0.109079487	-0.205945972	0.412	0.484	1	NA	NA	270
Adora3	0.220063503	-0.121253091	0	0.15	1	NA	NA	NA	NA	NA	NA	1386	NA
Hnrnpd	0.279601643	-0.247318358	0.778	0.775	1	0.018953374	-0.307748274	0.676	0.82	1	NA	341	81
Dynlt1c	2.51156869406081e-05	0.16439494	0.222	0	0.598582167	NA	NA	NA	NA	NA	NA	2448	NA
C1d	0.067630161	0.311941454	0.667	0.4	1	NA	NA	NA	NA	NA	NA	3186	NA
Krit1	0.180808979	-0.332385799	0.111	0.312	1	NA	NA	NA	NA	NA	NA	148	NA
Clcn4	0.301608243	-0.124671952	0.111	0.25	1	NA	NA	NA	NA	NA	NA	1339	NA
Hk2	NA	NA	NA	NA	NA	0.254491184	-0.143463688	0.441	0.489	1	NA	NA	619
Cd52	0.146129403	-0.363910802	0	0.2	1	0.009339053	0.57201887	0.353	0.175	1	NA	106	1988
Rpl13	0.072429785	-0.37480314	1	0.95	1	0.337033671	-0.128096075	0.882	0.966	1	NA	93	738
Rpa1	0.643089622	-0.110203549	0.556	0.613	1	NA	NA	NA	NA	NA	NA	1544	NA
Tubgcp3	NA	NA	NA	NA	NA	0.042290035	-0.113427015	0.029	0.156	1	NA	NA	899
Ddx3x	NA	NA	NA	NA	NA	0.004978827	-0.337971126	0.824	0.865	1	NA	NA	58
Usp32	0.377484024	0.137555929	0.222	0.125	1	NA	NA	NA	NA	NA	NA	2173	NA
Dnajc5	0.083968433	0.321225222	0.667	0.35	1	0.003732087	0.24707071	0.647	0.399	1	NA	3209	1724
Tpd52l2	0.106482758	-0.212951562	0	0.238	1	NA	NA	NA	NA	NA	NA	493	NA
Fmr1	NA	NA	NA	NA	NA	0.014140425	0.250034754	0.324	0.159	1	NA	NA	1733
Bcl11a	0.13163855	-0.285312207	0	0.212	1	0.2030702	-0.179429169	0.118	0.199	1	NA	228	377
Smarcb1	0.653189487	0.197647662	0.333	0.325	1	0.37256458	0.199575738	0.353	0.286	1	NA	2704	1563
Ccl3	NA	NA	NA	NA	NA	0.252736276	-0.297299278	0.235	0.297	1	NA	NA	88
Ilf2	0.290177376	0.10858665	0.556	0.375	1	0.353821218	-0.113189123	0.382	0.461	1	NA	1840	900
Snapin	0.243493579	-0.113544444	0	0.138	1	NA	NA	NA	NA	NA	NA	1504	NA
S100a4	0.580479841	-0.231073842	0.333	0.388	1	0.031834082	-0.205966482	0.206	0.413	1	NA	405	269
S100a6	0.562610689	-0.178710762	0.556	0.475	1	0.161408486	0.802770538	0.647	0.492	1	S100a6	718	2002
Mapk7	0.29816888	-0.102262326	0	0.112	1	NA	NA	NA	NA	NA	NA	1684	NA
Nhp2	NA	NA	NA	NA	NA	0.232519449	-0.163277941	0.618	0.632	1	NA	NA	467
Zfp276	0.04345286	0.100661536	0.222	0.05	1	NA	NA	NA	NA	NA	NA	1740	NA
Mfsd10	0.587979795	-0.128272056	0.444	0.525	1	0.005461704	-0.237380847	0.353	0.624	1	NA	1281	166
Kctd10	0.233655545	-0.300378649	0.222	0.4	1	0.225766367	0.132013264	0.5	0.375	1	NA	195	1287
Poldip2	NA	NA	NA	NA	NA	0.261711137	0.131072266	0.294	0.217	1	NA	NA	1282
Ift20	0.485760288	-0.159351643	0.444	0.613	1	0.022396288	0.319542893	0.735	0.627	1	NA	905	1883
Lgals9	0.894905965	0.173435363	0.556	0.662	1	NA	NA	NA	NA	NA	NA	2518	NA
Uxt	0.118463178	-0.175825694	0	0.225	1	NA	NA	NA	NA	NA	NA	746	NA
Cnnm3	0.108596075	0.421298376	0.222	0.075	1	NA	NA	NA	NA	NA	NA	3339	NA
Mcm3ap	0.676898019	0.120568272	0.111	0.188	1	NA	NA	NA	NA	NA	NA	1984	NA
Mxd1	NA	NA	NA	NA	NA	0.028269454	0.243301958	0.324	0.172	1	NA	NA	1713
Gmcl1	0.318909067	0.187644375	0.444	0.312	1	0.00922284	-0.207895449	0.088	0.301	1	NA	2636	260
Snrnp27	0.665019425	-0.145504817	0.333	0.325	1	0.113602494	-0.165067111	0.265	0.344	1	NA	1059	454
Ocrl	0.028882141	0.178775485	0.444	0.15	1	NA	NA	NA	NA	NA	NA	2561	NA
Uhrf1	NA	NA	NA	NA	NA	0.606161237	-0.11448695	0.529	0.54	1	NA	NA	884
Dpp9	0.556472808	-0.13656257	0.444	0.588	1	0.00075478	0.283918125	0.735	0.457	1	NA	1156	1833
Pfdn5	0.565490836	0.118013664	0.333	0.25	1	NA	NA	NA	NA	NA	NA	1955	NA
Vps50	0.198827452	-0.154746924	0	0.162	1	NA	NA	NA	NA	NA	NA	958	NA
Hars1	0.520291898	0.186994878	0.556	0.512	1	0.562740739	0.114731399	0.559	0.531	1	NA	2634	1186
Zmat2	0.207274983	-0.184186244	0.222	0.45	1	NA	NA	NA	NA	NA	NA	670	NA
Cct3	0.236471885	0.268260996	0.889	0.762	1	NA	NA	NA	NA	NA	NA	3045	NA
Glmp	0.725362546	0.155445692	0.333	0.325	1	NA	NA	NA	NA	NA	NA	2354	NA
Snd1	0.039729973	-0.439198198	0.556	0.713	1	0.170368747	-0.201192129	0.735	0.675	1	NA	51	291
Slc19a1	NA	NA	NA	NA	NA	0.08663533	-0.113833376	0.118	0.249	1	NA	NA	892
Kpnb1	0.005701343	0.463083772	1	0.875	1	0.24495537	0.121232897	0.912	0.902	1	NA	3365	1231
Npepps	0.589780041	-0.141852161	0.556	0.625	1	0.234622532	0.19339821	0.735	0.613	1	NA	1088	1529
Mrpl10	NA	NA	NA	NA	NA	0.01148414	0.272920819	0.294	0.145	1	NA	NA	1808
Cyp51	0.302646796	-0.23905269	0.667	0.738	1	0.341920531	-0.119093413	0.706	0.814	1	NA	371	840
Tcf25	NA	NA	NA	NA	NA	0.535455452	0.133311572	0.471	0.432	1	NA	NA	1294
Tubb6	0.439734347	0.158944391	0.333	0.275	1	NA	NA	NA	NA	NA	NA	2392	NA
Foxm1	0.127952645	0.105677749	0.222	0.075	1	NA	NA	NA	NA	NA	NA	1802	NA
Nom1	NA	NA	NA	NA	NA	0.321096149	0.33685329	0.5	0.444	1	NA	NA	1899
Ifrd1	0.766281619	-0.155908978	0.889	0.662	1	0.161080559	-0.170083821	0.676	0.749	1	NA	945	419
Akr1b1	0.14472466	0.274741364	0.667	0.462	1	0.116345381	-0.201728001	0.471	0.545	1	NA	3072	289
Ddt	0.076883321	0.271025992	0.444	0.2	1	NA	NA	NA	NA	NA	NA	3056	NA
Ddx18	0.26991825	0.364208168	0.556	0.438	1	NA	NA	NA	NA	NA	NA	3280	NA
Ubl3	0.248796106	-0.24941216	0.333	0.562	1	0.040046966	-0.202432514	0.353	0.497	1	NA	332	286
Eef1e1	0.204841021	-0.372429427	0.333	0.5	1	0.048749858	-0.208443681	0.412	0.547	1	NA	97	257
Akt1	NA	NA	NA	NA	NA	0.083419834	-0.195491405	0.794	0.823	1	NA	NA	309
Cldn15	0.030596629	0.173049422	0.444	0.162	1	NA	NA	NA	NA	NA	NA	2515	NA
Coasy	0.029769959	0.495636435	0.667	0.288	1	NA	NA	NA	NA	NA	NA	3381	NA
Tspan33	0.001678745	0.231302783	0.444	0.088	1	NA	NA	NA	NA	NA	NA	2877	NA
Chordc1	0.260683944	0.172601679	0.667	0.488	1	NA	NA	NA	NA	NA	NA	2510	NA
Rtcb	NA	NA	NA	NA	NA	0.035758069	-0.214284096	0.294	0.413	1	NA	NA	237
Pwp1	0.079782724	0.333770326	0.667	0.4	1	NA	NA	NA	NA	NA	NA	3235	NA
Capns1	NA	NA	NA	NA	NA	0.003556946	0.323072349	0.706	0.518	1	NA	NA	1887
Clpb	NA	NA	NA	NA	NA	0.001649489	0.290504198	0.294	0.116	1	NA	NA	1840
Zdhhc4	0.179553088	-0.148425852	0	0.175	1	NA	NA	NA	NA	NA	NA	1017	NA
Rac1	0.160974493	-0.241781165	1	0.938	1	0.363382763	-0.116915102	0.912	0.96	1	NA	360	858
Cpa3	0.64615401	0.109717713	0.222	0.162	1	0.454270048	-0.162344001	0.029	0.061	1	NA	1853	476
Ugp2	NA	NA	NA	NA	NA	0.066646749	0.105106202	0.471	0.323	1	NA	NA	1118
Nacc1	0.129941256	0.182990053	0.333	0.162	1	NA	NA	NA	NA	NA	NA	2606	NA
Slc1a5	0.378789841	0.170964528	0.667	0.588	1	0.165685071	-0.204597064	0.588	0.664	1	NA	2507	274
Uba1	0.279166583	0.129466825	0.889	0.75	1	NA	NA	NA	NA	NA	NA	2084	NA
Emd	0.290929497	0.135095723	0.556	0.325	1	0.064870842	-0.161772761	0.206	0.344	1	NA	2144	484
Idh3g	0.362000828	0.177956951	0.333	0.2	1	NA	NA	NA	NA	NA	NA	2555	NA
Ssr4	NA	NA	NA	NA	NA	0.12472264	-0.194487729	0.471	0.563	1	NA	NA	316
Bcap31	NA	NA	NA	NA	NA	0.324719332	-0.110667987	0.441	0.519	1	NA	NA	930
Fam98a	NA	NA	NA	NA	NA	0.00183922	0.14701159	0.353	0.15	1	NA	NA	1369
Unc119	NA	NA	NA	NA	NA	0.189501087	0.114876201	0.324	0.223	1	NA	NA	1188
Ccne1	0.606012876	0.362014502	0.222	0.188	1	NA	NA	NA	NA	NA	NA	3276	NA
Psmc3	0.094963588	0.253063597	0.667	0.425	1	NA	NA	NA	NA	NA	NA	2994	NA
Celf2	0.129160756	-0.207436389	0.889	0.963	1	NA	NA	NA	NA	NA	NA	527	NA
Spi1	NA	NA	NA	NA	NA	0.382626016	0.142517083	0.5	0.436	1	NA	NA	1344
Sf3a1	NA	NA	NA	NA	NA	0.30897108	-0.126617758	0.353	0.379	1	NA	NA	754
Stat6	0.514281538	-0.145471438	0.222	0.3	1	NA	NA	NA	NA	NA	NA	1060	NA
Napsa	0.437320016	-0.16252596	0.222	0.325	1	0.008067094	0.180881557	0.529	0.315	1	NA	864	1488
Smg9	0.198827452	-0.122498822	0	0.162	1	NA	NA	NA	NA	NA	NA	1369	NA
Paxip1	0.311585349	0.181086724	0.556	0.412	1	0.161010975	0.201686707	0.5	0.362	1	NA	2587	1572
Ppard	NA	NA	NA	NA	NA	0.033360772	-0.12164683	0	0.119	1	NA	NA	806
Def6	0.420901864	-0.120815948	0.111	0.212	1	NA	NA	NA	NA	NA	NA	1394	NA
Dbf4	NA	NA	NA	NA	NA	0.412179364	-0.112894105	0.529	0.531	1	NA	NA	903
Cd320	0.438120875	0.147309475	0.222	0.138	1	NA	NA	NA	NA	NA	NA	2273	NA
Tm9sf1	0.282072444	-0.146348014	0.111	0.312	1	0.478038972	-0.144514048	0.265	0.285	1	NA	1049	607
Gmpr2	0.936055037	0.279393872	0.111	0.138	1	NA	NA	NA	NA	NA	NA	3089	NA
Dhrs1	0.206684619	-0.213572269	0.111	0.288	1	NA	NA	NA	NA	NA	NA	487	NA
Ndufa11	0.442214629	-0.144127889	0.222	0.325	1	NA	NA	NA	NA	NA	NA	1071	NA
Snrpd1	0.278095591	0.358623473	0.778	0.637	1	NA	NA	NA	NA	NA	NA	3272	NA
Tiam1	0.239624303	-0.212993615	0.111	0.275	1	NA	NA	NA	NA	NA	NA	492	NA
Golga2	0.162043539	-0.151846676	0	0.188	1	NA	NA	NA	NA	NA	NA	984	NA
Uck1	0.123638066	0.185765128	0.333	0.125	1	NA	NA	NA	NA	NA	NA	2628	NA
Scin	0.217342542	-0.6660932	0.333	0.525	1	0.024269533	-0.596402947	0.324	0.437	1	Scin	10	7
Tgfb1	0.76938025	-0.138093966	0.333	0.362	1	NA	NA	NA	NA	NA	NA	1135	NA
Gtf2f1	0.180409628	0.125238678	0.222	0.088	1	NA	NA	NA	NA	NA	NA	2048	NA
Dennd1c	0.269410449	-0.107686627	0	0.125	1	NA	NA	NA	NA	NA	NA	1594	NA
Naa20	0.688989008	-0.148433632	0.444	0.425	1	NA	NA	NA	NA	NA	NA	1016	NA
Plekha3	0.616071754	-0.199072968	0.556	0.537	1	NA	NA	NA	NA	NA	NA	576	NA
Ykt6	0.191825153	-0.200559879	0.333	0.512	1	NA	NA	NA	NA	NA	NA	562	NA
Mea1	0.627641746	0.110804121	0.333	0.3	1	NA	NA	NA	NA	NA	NA	1869	NA
Kdelr1	0.367026973	-0.126362816	0.111	0.225	1	NA	NA	NA	NA	NA	NA	1308	NA
Ggct	0.310248902	-0.175913951	0.111	0.25	1	NA	NA	NA	NA	NA	NA	745	NA
Adprh	0.497850337	-0.128363291	0.333	0.488	1	NA	NA	NA	NA	NA	NA	1278	NA
Tmem39a	NA	NA	NA	NA	NA	0.002356873	0.119419568	0.324	0.138	1	NA	NA	1221
Mcm2	NA	NA	NA	NA	NA	0.157966101	-0.198868048	0.794	0.804	1	NA	NA	302
Nab1	0.564642361	-0.16870053	0.222	0.3	1	0.149501817	0.102075347	0.5	0.371	1	NA	800	1098
Adgre5	NA	NA	NA	NA	NA	0.000853442	0.115224913	0.206	0.059	1	NA	NA	1192
Il17ra	0.570386543	-0.106001743	0.222	0.3	1	NA	NA	NA	NA	NA	NA	1627	NA
Map2k7	0.243237552	-0.205732287	0.111	0.288	1	NA	NA	NA	NA	NA	NA	535	NA
Timm44	0.237870201	0.208068622	0.333	0.175	1	0.090919282	-0.167290639	0.118	0.223	1	NA	2763	437
Pnkp	0.269410449	-0.123086796	0	0.125	1	NA	NA	NA	NA	NA	NA	1358	NA
Med25	0.357025923	-0.1489754	0.111	0.225	1	NA	NA	NA	NA	NA	NA	1009	NA
Clptm1	0.077279787	-0.248006285	0.111	0.488	1	NA	NA	NA	NA	NA	NA	336	NA
Hbp1	0.309934751	-0.168665532	0.111	0.262	1	NA	NA	NA	NA	NA	NA	802	NA
Prkar2b	0.100415444	0.376889144	0.667	0.412	1	0.506998089	-0.117427931	0.353	0.368	1	NA	3293	853
Klf4	0.406738117	-0.126560395	0	0.075	1	NA	NA	NA	NA	NA	NA	1303	NA
Ap1m1	0.060636814	-0.305953894	0.111	0.425	1	NA	NA	NA	NA	NA	NA	187	NA
Rab8a	0.596298677	-0.147581367	0.444	0.512	1	0.276283793	-0.108306529	0.382	0.474	1	NA	1028	957
Hmgn2	0.633588011	0.16940643	0.333	0.3	1	NA	NA	NA	NA	NA	NA	2492	NA
Fam32a	0.194531167	-0.235226145	0.111	0.338	1	NA	NA	NA	NA	NA	NA	387	NA
Stk11	0.002627796	0.398934885	0.778	0.3	1	NA	NA	NA	NA	NA	NA	3319	NA
Atp5f1d	0.721160962	0.136099994	0.556	0.762	1	0.074235558	0.127494166	0.882	0.706	1	NA	2154	1263
Ppp5c	0.129305712	0.200916221	0.667	0.375	1	NA	NA	NA	NA	NA	NA	2718	NA
Pafah1b2	NA	NA	NA	NA	NA	0.084443847	0.125306182	0.618	0.477	1	NA	NA	1256
Tbc1d8	NA	NA	NA	NA	NA	1.56583737460811e-05	0.199910312	0.647	0.277	0.373186021	NA	NA	1565
Foxj2	0.243493579	-0.12675279	0	0.138	1	NA	NA	NA	NA	NA	NA	1300	NA
Sri	0.773577692	0.1188872	0.556	0.525	1	0.007106899	0.294522619	0.735	0.571	1	NA	1967	1845
Dgcr2	NA	NA	NA	NA	NA	0.16837764	-0.13853116	0.265	0.347	1	NA	NA	650
Sh3gl1	0.048753311	-0.391024626	0.222	0.562	1	0.561406002	-0.10061766	0.5	0.494	1	NA	77	1070
Abcf3	0.148962986	0.210284695	0.333	0.162	1	NA	NA	NA	NA	NA	NA	2774	NA
Eif2b5	0.062623484	0.140478446	0.444	0.175	1	NA	NA	NA	NA	NA	NA	2209	NA
Mrpl4	NA	NA	NA	NA	NA	0.577831933	-0.131419283	0.353	0.357	1	NA	NA	712
Keap1	0.074402109	0.204730024	0.667	0.312	1	NA	NA	NA	NA	NA	NA	2744	NA
Btbd2	NA	NA	NA	NA	NA	0.154605818	0.217552698	0.176	0.105	1	NA	NA	1626
Rabac1	0.177541486	-0.325209123	0.333	0.488	1	NA	NA	NA	NA	NA	NA	158	NA
Prkcsh	NA	NA	NA	NA	NA	0.005105048	0.141172575	0.529	0.291	1	NA	NA	1337
Nosip	0.162051942	-0.131806965	0	0.188	1	NA	NA	NA	NA	NA	NA	1227	NA
Pih1d1	0.085688904	-0.202392357	0	0.262	1	NA	NA	NA	NA	NA	NA	555	NA
Rps11	0.191391967	0.182504966	1	0.95	1	NA	NA	NA	NA	NA	NA	2604	NA
Timm50	0.219254257	0.201834302	0.222	0.1	1	NA	NA	NA	NA	NA	NA	2722	NA
Ncstn	0.07670179	-0.274740768	0	0.275	1	NA	NA	NA	NA	NA	NA	255	NA
Dusp3	0.640130161	0.101819559	0.222	0.175	1	NA	NA	NA	NA	NA	NA	1753	NA
Prodh	0.020407674	0.296930223	0.222	0.038	1	NA	NA	NA	NA	NA	NA	3142	NA
Slc25a1	0.0156112	0.524240987	0.889	0.613	1	NA	NA	NA	NA	NA	NA	3389	NA
Rps6ka1	0.470031264	-0.126789199	0.333	0.425	1	NA	NA	NA	NA	NA	NA	1299	NA
Taf6l	0.573323229	0.279647799	0.556	0.45	1	0.11959275	0.458026253	0.647	0.51	1	NA	3090	1972
Insig2	0.000124955	0.360293755	0.333	0.025	1	NA	NA	NA	NA	NA	NA	3274	NA
Kpna6	0.258187903	0.210884194	0.556	0.35	1	NA	NA	NA	NA	NA	NA	2778	NA
Man1a	NA	NA	NA	NA	NA	0.050309756	-0.147421502	0.147	0.312	1	NA	NA	581
Kif20a	NA	NA	NA	NA	NA	0.023198672	-0.212674413	0.118	0.281	1	NA	NA	239
Farsa	NA	NA	NA	NA	NA	0.03857742	0.178292874	0.824	0.63	1	NA	NA	1482
Dnase2a	0.243493579	-0.100521031	0	0.138	1	NA	NA	NA	NA	NA	NA	1723	NA
Rad23a	0.13004886	0.206682623	0.333	0.138	1	NA	NA	NA	NA	NA	NA	2755	NA
Calr	0.347620401	0.102618486	0.889	0.925	1	3.77993532326223e-06	0.651312957	0.971	0.966	0.090087199	NA	1761	1992
Syce2	0.04414645	0.147362689	0.778	0.412	1	NA	NA	NA	NA	NA	NA	2275	NA
Nob1	0.003074511	0.452120474	0.778	0.388	1	NA	NA	NA	NA	NA	NA	3359	NA
Gys1	0.22870746	0.194139091	0.222	0.1	1	NA	NA	NA	NA	NA	NA	2681	NA
Ruvbl2	0.121364428	0.258246552	0.556	0.362	1	NA	NA	NA	NA	NA	NA	3018	NA
Zfp81	0.54153374	0.143979441	0.111	0.062	1	NA	NA	NA	NA	NA	NA	2239	NA
Fam162a	0.190950046	0.282171196	0.556	0.362	1	NA	NA	NA	NA	NA	NA	3102	NA
Rpl8	NA	NA	NA	NA	NA	0.137535901	-0.204169517	0.794	0.859	1	NA	NA	277
Ssbp2	0.678122056	0.122884502	0.333	0.288	1	NA	NA	NA	NA	NA	NA	2023	NA
Akt2	0.077053474	-0.318335306	0.111	0.425	1	NA	NA	NA	NA	NA	NA	168	NA
Dnaja3	0.84061124	0.160696028	0.222	0.238	1	NA	NA	NA	NA	NA	NA	2412	NA
Hmox2	0.061166318	-0.264309781	0	0.3	1	NA	NA	NA	NA	NA	NA	285	NA
Cwc15	0.529708247	-0.193079193	0.444	0.525	1	NA	NA	NA	NA	NA	NA	607	NA
Dnmt1	0.664992177	-0.173291307	0.556	0.637	1	0.391745949	0.100814114	0.735	0.664	1	NA	774	1088
Psap	0.910557914	-0.40320668	0.778	0.588	1	NA	NA	NA	NA	NA	NA	72	NA
Phb2	NA	NA	NA	NA	NA	0.009676794	-0.332976164	0.824	0.905	1	NA	NA	61
Ptpn6	0.568231949	-0.101261404	0.444	0.525	1	NA	NA	NA	NA	NA	NA	1700	NA
Emg1	0.018354399	0.365558255	0.778	0.475	1	0.075362404	-0.268142434	0.529	0.548	1	NA	3282	123
Lpcat3	NA	NA	NA	NA	NA	0.269814212	-0.115633746	0.412	0.5	1	NA	NA	870
Atp6v1f	0.494982133	0.134833697	0.778	0.825	1	0.181211525	0.412450823	0.882	0.825	1	NA	2141	1956
Clcn3	NA	NA	NA	NA	NA	0.14805229	-0.106309158	0.118	0.211	1	NA	NA	984
Cul3	0.34217161	0.181137452	0.778	0.613	1	0.031051751	-0.246947248	0.5	0.619	1	NA	2589	150
Tmed4	0.236271436	-0.190705533	0.111	0.288	1	NA	NA	NA	NA	NA	NA	619	NA
Bid	0.284693391	-0.181183564	0.111	0.275	1	NA	NA	NA	NA	NA	NA	700	NA
Ppp1cc	NA	NA	NA	NA	NA	0.148352788	0.140578603	0.971	0.897	1	NA	NA	1333
Gab2	0.106479856	0.114774809	0.444	0.188	1	NA	NA	NA	NA	NA	NA	1917	NA
Coro1c	NA	NA	NA	NA	NA	0.370755529	-0.104200582	0.588	0.63	1	NA	NA	1020
Tax1bp1	0.002624225	0.500679995	1	0.537	1	NA	NA	NA	NA	NA	NA	3383	NA
Mcoln1	0.26940367	-0.106058912	0	0.125	1	NA	NA	NA	NA	NA	NA	1622	NA
Pkn2	0.166164299	0.20651257	0.444	0.25	1	NA	NA	NA	NA	NA	NA	2754	NA
Cd33	0.728311812	-0.342836682	0.222	0.238	1	0.000325529	0.406108303	0.559	0.273	1	NA	130	1952
Nkg7	0.181845753	0.184700638	0.444	0.238	1	NA	NA	NA	NA	NA	NA	2616	NA
Stxbp2	0.251631767	0.157830159	0.556	0.35	1	NA	NA	NA	NA	NA	NA	2381	NA
Chn2	0.426516142	-0.114838777	0.111	0.212	1	NA	NA	NA	NA	NA	NA	1482	NA
Cnn2	0.456698509	-0.153404527	0.222	0.312	1	0.028981327	0.265847221	0.441	0.294	1	NA	971	1791
Polr2e	0.307366911	-0.166331611	0.222	0.388	1	0.198734431	-0.131211594	0.235	0.299	1	NA	825	713
Ly9	0.001278745	0.161745192	0.222	0.013	1	NA	NA	NA	NA	NA	NA	2426.5	NA
Rab23	0.422935656	0.136933688	0.111	0.05	1	NA	NA	NA	NA	NA	NA	2165	NA
Rab11a	0.369638855	0.337466746	0.444	0.325	1	NA	NA	NA	NA	NA	NA	3243	NA
Eif2b2	0.360637467	-0.145513282	0.111	0.25	1	NA	NA	NA	NA	NA	NA	1058	NA
Dlst	0.344329865	0.14593271	0.444	0.325	1	NA	NA	NA	NA	NA	NA	2261	NA
Chmp2b	0.222825617	-0.183150107	0.111	0.3	1	NA	NA	NA	NA	NA	NA	678	NA
Srpk1	NA	NA	NA	NA	NA	0.094615432	-0.164088552	0.441	0.535	1	NA	NA	461
Lbr	0.847913664	-0.107547236	0.778	0.762	1	NA	NA	NA	NA	NA	NA	1598	NA
Hdgf	0.119135384	-0.422415233	0.889	0.938	1	0.363144212	-0.162029439	0.971	0.963	1	NA	58	480
Apba3	0.34730062	0.12990819	0.222	0.125	1	NA	NA	NA	NA	NA	NA	2089	NA
Map2k1	0.306689224	-0.230951714	0.222	0.375	1	NA	NA	NA	NA	NA	NA	406	NA
Sgta	0.308262416	-0.122393083	0.111	0.288	1	NA	NA	NA	NA	NA	NA	1371	NA
Rasa4	0.507089338	-0.101990636	0	0.05	1	NA	NA	NA	NA	NA	NA	1686	NA
Hnrnpa2b1	0.369097402	-0.274011501	1	0.988	1	8.18072808793843e-05	-0.383496437	1	0.995	1	NA	257	30
Mri1	0.319645671	0.117747361	0.444	0.288	1	NA	NA	NA	NA	NA	NA	1951	NA
Prkacb	0.413731319	-0.16107335	0.222	0.4	1	0.252876711	-0.122763247	0.353	0.439	1	NA	883	796
Cstb	NA	NA	NA	NA	NA	0.035166422	0.202447758	0.706	0.484	1	NA	NA	1576
Cd44	0.095706586	-0.446207178	0.778	0.812	1	NA	NA	NA	NA	NA	NA	50	NA
Wdr1	0.156251486	-0.354641297	0.556	0.787	1	0.240925924	0.131182248	0.794	0.732	1	NA	114	1284
Ndrg1	0.243493579	-0.131339259	0	0.138	1	NA	NA	NA	NA	NA	NA	1237	NA
Prdx2	NA	NA	NA	NA	NA	0.310095628	-0.146731413	0.441	0.463	1	NA	NA	585
Senp3	0.232966876	0.109521327	0.333	0.188	1	NA	NA	NA	NA	NA	NA	1851	NA
Ubqln1	0.164690231	-0.294039015	0.222	0.45	1	NA	NA	NA	NA	NA	NA	214	NA
Txn2	0.122713695	-0.333610175	0.444	0.738	1	0.377504358	-0.144681124	0.765	0.736	1	NA	147	605
Mcm5	0.101009289	-0.367532039	0.222	0.537	1	0.360672089	-0.124670738	0.412	0.497	1	NA	103	776
Hmox1	0.017257783	0.394060858	0.556	0.212	1	NA	NA	NA	NA	NA	NA	3315	NA
Mprip	0.433003192	0.149068856	0.444	0.338	1	0.831946005	0.305953926	0.294	0.344	1	NA	2293	1862
Cic	0.054480835	-0.255547863	0	0.312	1	NA	NA	NA	NA	NA	NA	315	NA
Asf1b	0.264586165	-0.245307948	0.333	0.512	1	0.053737272	0.113318158	0.618	0.416	1	NA	349	1178
Dnajb1	0.461769601	-0.152847081	0.222	0.312	1	0.028815147	0.258600038	0.382	0.241	1	NA	976	1767
Celf1	NA	NA	NA	NA	NA	0.069253996	-0.164529436	0.324	0.513	1	NA	NA	459
Por	0.32826001	-0.160316351	0.111	0.238	1	NA	NA	NA	NA	NA	NA	893	NA
Igf1r	NA	NA	NA	NA	NA	0.034858331	0.147620702	0.794	0.574	1	NA	NA	1372
Trim28	0.545845292	-0.241818307	0.778	0.738	1	0.081411888	-0.206078376	0.706	0.852	1	NA	359	266
Ube2m	NA	NA	NA	NA	NA	0.029824426	-0.19576242	0.706	0.744	1	NA	NA	308
Mef2c	NA	NA	NA	NA	NA	0.403869658	-0.115022314	0.235	0.288	1	NA	NA	878
Ctr9	0.366448337	-0.136742605	0.111	0.238	1	0.013464519	0.240033757	0.412	0.219	1	NA	1154	1704
Pcyt1a	0.246109304	-0.300112615	0.222	0.4	1	0.058599998	0.196151373	0.529	0.375	1	NA	196	1545
Psmd4	0.122556116	-0.227240157	0.111	0.375	1	0.289590288	-0.105446493	0.324	0.402	1	NA	422	998
Snx6	0.084487026	0.299045273	0.444	0.225	1	NA	NA	NA	NA	NA	NA	3146	NA
Mthfd2	0.101316082	0.242220505	0.889	0.55	1	0.602262983	-0.112692888	0.529	0.559	1	NA	2932	905
Tomm40l	0.179548476	-0.141233433	0	0.175	1	NA	NA	NA	NA	NA	NA	1094	NA
Cs	NA	NA	NA	NA	NA	0.100065093	-0.147461134	0.794	0.836	1	NA	NA	580
Bcas2	0.401212989	-0.193444611	0.667	0.725	1	NA	NA	NA	NA	NA	NA	606	NA
Ctcf	0.40513209	-0.131685889	0.222	0.35	1	0.008282551	0.283513685	0.559	0.339	1	NA	1231	1832
Ranbp1	0.309560541	0.350440165	0.889	0.662	1	0.006701302	-0.375417511	0.765	0.751	1	NA	3265	34
Psmb4	0.583730573	0.163179912	0.778	0.762	1	NA	NA	NA	NA	NA	NA	2437	NA
Mmp8	0.519107204	-0.558573135	0.111	0.2	1	0.549719036	0.35689671	0.206	0.273	1	NA	16	1915
Slc30a4	NA	NA	NA	NA	NA	0.088744021	-0.131095729	0.029	0.124	1	NA	NA	714
Metap1	NA	NA	NA	NA	NA	0.03548481	0.257413909	0.353	0.209	1	NA	NA	1761
Tnfsf14	0.048200845	0.129817503	0.333	0.1	1	NA	NA	NA	NA	NA	NA	2086	NA
Rsl1d1	NA	NA	NA	NA	NA	0.779920424	-0.106290553	0.588	0.531	1	NA	NA	985
Uqcc1	0.191461456	0.166178924	0.444	0.25	1	NA	NA	NA	NA	NA	NA	2465	NA
Nr2c2	0.194438752	0.152509225	0.444	0.25	1	0.715165605	-0.102822298	0.235	0.233	1	NA	2330	1036
Kctd20	0.26991825	0.119450839	0.667	0.425	1	NA	NA	NA	NA	NA	NA	1970	NA
Rcn1	NA	NA	NA	NA	NA	0.004179306	0.269427715	0.206	0.074	1	NA	NA	1799
Naa60	NA	NA	NA	NA	NA	0.549416538	-0.128795084	0.471	0.452	1	NA	NA	731
Tpr	0.406165324	0.225817786	0.556	0.412	1	0.025854917	0.245100026	0.676	0.484	1	NA	2847	1720
Kptn	0.006620222	0.273299419	0.333	0.062	1	NA	NA	NA	NA	NA	NA	3066	NA
Napa	0.650483908	0.121967595	0.444	0.425	1	NA	NA	NA	NA	NA	NA	2005	NA
Snf8	0.476996341	-0.161108721	0.444	0.512	1	NA	NA	NA	NA	NA	NA	880	NA
Tbcb	0.392049494	-0.176519033	0.333	0.55	1	0.027884889	0.116460563	0.676	0.42	1	NA	737	1202
Clint1	NA	NA	NA	NA	NA	0.925846328	-0.106718563	0.765	0.714	1	NA	NA	973
Mob1b	0.292726703	-0.202789522	0.222	0.388	1	NA	NA	NA	NA	NA	NA	552	NA
Atp6v1b2	0.214068467	-0.294205076	0.444	0.525	1	0.448343125	-0.108050643	0.647	0.609	1	NA	213	958
Osgep	NA	NA	NA	NA	NA	0.349032922	0.227697823	0.176	0.129	1	NA	NA	1662
Aamp	0.423670872	-0.118826176	0.222	0.362	1	NA	NA	NA	NA	NA	NA	1417	NA
Tmbim1	0.198827452	-0.12325431	0	0.162	1	NA	NA	NA	NA	NA	NA	1356	NA
Arpc2	0.967432082	0.247957605	1	0.938	1	NA	NA	NA	NA	NA	NA	2967	NA
Tmem147	0.500305548	-0.211920415	0.556	0.613	1	NA	NA	NA	NA	NA	NA	498	NA
Rps9	0.806491097	-0.169563708	1	0.975	1	0.045618487	0.231650497	0.971	0.928	1	NA	794	1679
Crip1	0.541811577	0.125606545	0.333	0.25	1	NA	NA	NA	NA	NA	NA	2051	NA
Cbfa2t3	NA	NA	NA	NA	NA	0.047834647	0.151556556	0.559	0.394	1	NA	NA	1389
Gcat	NA	NA	NA	NA	NA	0.316085047	-0.105380329	0.176	0.233	1	NA	NA	1002
Elovl1	0.163888571	0.175208943	0.556	0.325	1	NA	NA	NA	NA	NA	NA	2531	NA
Pfdn2	0.332299969	0.161306733	0.778	0.662	1	0.031548106	-0.269023079	0.588	0.695	1	NA	2420	120
Rbm14	NA	NA	NA	NA	NA	0.12367603	-0.123323732	0.235	0.328	1	NA	NA	788
Zdhhc24	0.422923262	0.139104796	0.111	0.05	1	NA	NA	NA	NA	NA	NA	2198	NA
Pdk1	0.151346194	0.179023656	0.667	0.4	1	0.165921814	-0.140223363	0.324	0.439	1	NA	2568	643
Ptbp1	NA	NA	NA	NA	NA	0.255775041	0.100050216	0.824	0.768	1	NA	NA	1079
Mvd	0.197715259	-0.126514167	0.111	0.375	1	0.028292131	0.202160298	0.5	0.326	1	NA	1306	1575
Cyba	NA	NA	NA	NA	NA	0.129477631	0.175444153	0.618	0.486	1	NA	NA	1478
Cdt1	0.64395413	-0.224763153	0.444	0.45	1	NA	NA	NA	NA	NA	NA	429	NA
Aprt	0.140494085	0.247256905	0.889	0.625	1	0.300614705	0.104370136	0.618	0.548	1	NA	2962	1114
Gtf2h1	0.671564438	-0.120626874	0.333	0.375	1	NA	NA	NA	NA	NA	NA	1396	NA
Qrich1	NA	NA	NA	NA	NA	0.200982359	-0.133317184	0.324	0.373	1	NA	NA	695
Usp19	0.338978988	-0.215019696	0.444	0.562	1	NA	NA	NA	NA	NA	NA	483	NA
Pola1	NA	NA	NA	NA	NA	0.646302707	0.114880933	0.353	0.314	1	NA	NA	1189
Cdc42	0.320329655	0.130499832	1	0.9	1	0.352906021	-0.102610087	1	0.941	1	NA	2095	1041
Cdk4	0.795785543	-0.10568271	0.778	0.887	1	0.094793971	-0.161043712	0.853	0.894	1	NA	1632	488
B4galnt1	0.060572809	-0.318562087	0.111	0.4	1	NA	NA	NA	NA	NA	NA	167	NA
Tspan31	0.027237221	0.397128601	0.667	0.362	1	NA	NA	NA	NA	NA	NA	3317	NA
Kif5b	0.345732693	0.170619205	0.667	0.625	1	0.118245147	-0.161794435	0.588	0.667	1	NA	2502	483
Saal1	0.179557699	-0.114499232	0	0.175	1	NA	NA	NA	NA	NA	NA	1489	NA
Sod2	0.56646365	-0.193970037	0.444	0.512	1	NA	NA	NA	NA	NA	NA	604	NA
Stambp	0.473006251	-0.130441644	0.111	0.212	1	NA	NA	NA	NA	NA	NA	1248	NA
Ctnnb1	NA	NA	NA	NA	NA	0.315530639	-0.170323836	0.824	0.823	1	NA	NA	417
Eif1b	0.476789907	-0.137583114	0.222	0.3	1	0.07628929	0.257805754	0.412	0.281	1	NA	1142	1763
Psmd2	0.165541531	-0.178641483	0.111	0.388	1	NA	NA	NA	NA	NA	NA	721	NA
Vars	NA	NA	NA	NA	NA	0.328159282	0.173312707	0.441	0.325	1	NA	NA	1471
Clic1	0.370012409	-0.229216668	0.667	0.787	1	0.390826012	-0.148919774	0.765	0.736	1	NA	416	570
Lsm2	0.309934751	-0.120061725	0.111	0.262	1	NA	NA	NA	NA	NA	NA	1407	NA
Gatad1	0.157915862	-0.236211197	0.222	0.45	1	NA	NA	NA	NA	NA	NA	381	NA
M6pr	0.331939955	-0.164220996	0.556	0.825	1	NA	NA	NA	NA	NA	NA	845	NA
Tgfbr1	0.218791055	0.160738836	0.333	0.162	1	NA	NA	NA	NA	NA	NA	2413	NA
Rad51c	0.0078022	0.257983472	0.333	0.062	1	NA	NA	NA	NA	NA	NA	3015	NA
Bcl2l1	0.039402277	0.111923291	0.333	0.088	1	0.004461254	0.122504381	0.265	0.103	1	NA	1883	1239
Khsrp	0.812291572	-0.114842451	0.667	0.625	1	0.481420288	-0.114318347	0.735	0.717	1	NA	1481	888
Ccdc124	0.29051579	0.167649402	0.333	0.188	1	NA	NA	NA	NA	NA	NA	2477	NA
Cct4	0.259746963	0.141011285	0.778	0.725	1	NA	NA	NA	NA	NA	NA	2216	NA
Rhoa	0.274621519	-0.297899912	0.778	0.812	1	0.103086301	0.109960171	0.882	0.796	1	NA	202	1155
Zmiz1	0.27220682	-0.223254655	0.333	0.537	1	NA	NA	NA	NA	NA	NA	437	NA
Hnrnpa0	0.429224655	0.117611319	0.889	0.85	1	0.002963138	-0.341959801	0.853	0.895	1	NA	1949	54
Hnrnph1	NA	NA	NA	NA	NA	0.00573188	-0.237922188	0.971	0.942	1	NA	NA	165
Arid1a	0.112423886	-0.381664418	0.556	0.75	1	NA	NA	NA	NA	NA	NA	86	NA
Ctsd	0.105015975	0.134735027	0.778	0.438	1	0.008254294	0.391905798	0.588	0.429	1	NA	2140	1940
Rplp1	0.773381214	0.188294221	0.778	0.75	1	0.093745269	-0.201762857	0.706	0.757	1	NA	2639	288
Mid1ip1	0.34820115	-0.258165763	0.333	0.5	1	NA	NA	NA	NA	NA	NA	304	NA
Fbxw9	0.008424813	0.143233283	0.222	0.025	1	NA	NA	NA	NA	NA	NA	2230	NA
Fnbp4	0.656947803	0.307627081	0.333	0.262	1	NA	NA	NA	NA	NA	NA	3170	NA
Phax	0.669737423	0.120995632	0.222	0.312	1	NA	NA	NA	NA	NA	NA	1991	NA
Tle1	NA	NA	NA	NA	NA	0.031946172	0.117335135	0.324	0.178	1	NA	NA	1208
Snrpb2	NA	NA	NA	NA	NA	0.042585987	-0.211916102	0.471	0.645	1	NA	NA	241
Elk3	0.17478506	0.292471283	0.667	0.488	1	0.319819552	-0.164906433	0.5	0.492	1	NA	3129	456
Herpud2	0.836762446	0.117913741	0.222	0.288	1	0.267004716	0.257437982	0.324	0.265	1	NA	1954	1762
Nutf2	0.238783011	-0.219161502	0.222	0.45	1	NA	NA	NA	NA	NA	NA	452	NA
Arpc5	NA	NA	NA	NA	NA	0.016274467	0.255295159	0.971	0.775	1	NA	NA	1754
Pou2f2	NA	NA	NA	NA	NA	0.190783531	-0.104532654	0.118	0.215	1	NA	NA	1014
Ubqln4	NA	NA	NA	NA	NA	0.007210242	-0.144564282	0.029	0.223	1	NA	NA	606
Rpl10	NA	NA	NA	NA	NA	0.479655957	-0.102094142	0.618	0.633	1	NA	NA	1049
Rps15a	0.294588195	-0.285357143	0.778	0.938	1	NA	NA	NA	NA	NA	NA	227	NA
Ncaph2	0.353218042	0.160968773	0.222	0.125	1	NA	NA	NA	NA	NA	NA	2416	NA
Hipk1	0.246760158	0.117512822	0.778	0.562	1	0.098474126	0.20732358	0.735	0.59	1	NA	1948	1590
Man1a2	0.21199707	0.18342601	0.556	0.325	1	NA	NA	NA	NA	NA	NA	2608	NA
Hdac5	NA	NA	NA	NA	NA	0.172180221	-0.116416716	0.176	0.275	1	NA	NA	863
Rala	0.479004159	-0.110812342	0.111	0.212	1	NA	NA	NA	NA	NA	NA	1540	NA
Vps72	0.061166318	-0.298305694	0	0.3	1	NA	NA	NA	NA	NA	NA	201	NA
Dynll1	NA	NA	NA	NA	NA	0.310119251	0.106132363	0.971	0.936	1	NA	NA	1126
Pdcl	0.186388098	-0.167597493	0.111	0.325	1	NA	NA	NA	NA	NA	NA	813	NA
Ewsr1	0.389607613	0.145817099	0.889	0.8	1	NA	NA	NA	NA	NA	NA	2258	NA
Ap1b1	0.298161368	-0.105213706	0	0.112	1	NA	NA	NA	NA	NA	NA	1640	NA
Bcl2l13	0.048679113	0.278696073	0.333	0.112	1	NA	NA	NA	NA	NA	NA	3086	NA
Pttg1ip	0.728791545	0.198032109	0.444	0.525	1	NA	NA	NA	NA	NA	NA	2705	NA
Mpo	0.022184066	1.01263759	0.778	0.5	1	2.3985632390257e-06	1.033458235	0.824	0.593	0.057164958	Mpo	3412	2005
Rnmt	0.60499242	0.125787985	0.667	0.562	1	NA	NA	NA	NA	NA	NA	2054	NA
Srp14	0.064384112	0.305728456	0.889	0.675	1	NA	NA	NA	NA	NA	NA	3166	NA
Cdk9	NA	NA	NA	NA	NA	0.466933497	-0.10632438	0.5	0.511	1	NA	NA	983
Fpgs	NA	NA	NA	NA	NA	0.049202408	-0.104599323	0.059	0.188	1	NA	NA	1012
Cbx5	0.144981861	0.179263249	0.778	0.537	1	NA	NA	NA	NA	NA	NA	2572	NA
Ppp2cb	0.711319887	0.116593547	0.444	0.512	1	NA	NA	NA	NA	NA	NA	1937	NA
G0s2	0.131416988	0.148482569	0.222	0.075	1	3.69499423144158e-05	0.34452045	0.265	0.072	0.880627975	NA	2286	1904
Bcr	0.003723789	0.146357178	0.333	0.05	1	NA	NA	NA	NA	NA	NA	2264	NA
Fxyd5	NA	NA	NA	NA	NA	0.036113995	0.262726255	0.529	0.339	1	NA	NA	1781
Sdhb	0.476128785	0.393724887	0.333	0.275	1	NA	NA	NA	NA	NA	NA	3314	NA
Ifrd2	NA	NA	NA	NA	NA	0.178219045	-0.128077632	0.176	0.246	1	NA	NA	739
Nprl2	0.003238365	0.185736331	0.111	0	1	NA	NA	NA	NA	NA	NA	2625.5	NA
Nxf1	0.486282077	-0.173136815	0.444	0.488	1	0.316221228	-0.106107543	0.529	0.519	1	NA	776	988
Bltp2	0.316233635	-0.240869877	0.222	0.35	1	0.339333295	0.159469616	0.471	0.394	1	NA	363	1420
AI597479	0.162043539	-0.158404946	0	0.188	1	NA	NA	NA	NA	NA	NA	916	NA
Kansl3	0.300481508	0.122516964	0.222	0.112	1	NA	NA	NA	NA	NA	NA	2018	NA
Rbm25	0.152860942	-0.202472041	0.111	0.338	1	0.175958971	0.115637821	0.412	0.314	1	NA	554	1196
Fads1	0.099474823	0.275491914	0.667	0.425	1	0.246288475	-0.126643757	0.441	0.506	1	NA	3074	753
Lmbr1	0.170382152	0.209260419	0.111	0.025	1	NA	NA	NA	NA	NA	NA	2767	NA
Tnfrsf22	0.005990977	0.253992362	0.222	0.025	1	NA	NA	NA	NA	NA	NA	2997	NA
Cars	0.080266636	0.136557816	0.222	0.062	1	NA	NA	NA	NA	NA	NA	2160	NA
Adssl1	0.415938987	0.248734385	0.556	0.475	1	NA	NA	NA	NA	NA	NA	2974	NA
Odc1	NA	NA	NA	NA	NA	0.017145716	-0.340672156	0.559	0.682	1	NA	NA	55
Pabpc4	0.406063423	-0.23928324	0.556	0.6	1	0.117091887	-0.14684477	0.618	0.651	1	NA	369	584
Pgam1	0.276272256	0.146548676	1	0.95	1	0.102006999	0.197290387	1	0.974	1	NA	2266	1549
Evi5	0.29816888	-0.126026094	0	0.112	1	NA	NA	NA	NA	NA	NA	1312	NA
Git1	0.243493579	-0.115293236	0	0.138	1	NA	NA	NA	NA	NA	NA	1477	NA
Gltp	0.584549383	-0.266237866	0.333	0.362	1	NA	NA	NA	NA	NA	NA	279	NA
Bnip2	0.269066989	-0.152627155	0.111	0.262	1	NA	NA	NA	NA	NA	NA	979	NA
Brms1l	0.298161368	-0.135692498	0	0.112	1	NA	NA	NA	NA	NA	NA	1172	NA
Dhdds	0.293140301	-0.144541214	0.111	0.25	1	NA	NA	NA	NA	NA	NA	1066	NA
Tjap1	0.12121845	0.159051331	0.222	0.075	1	NA	NA	NA	NA	NA	NA	2395	NA
Rpl15	0.951167363	-0.159083201	0.889	0.963	1	0.214020129	-0.162654284	0.971	0.957	1	NA	909	473
Tmem167	0.100514046	-0.39222334	0.667	0.738	1	NA	NA	NA	NA	NA	NA	76	NA
Mplkip	0.313494627	0.10499059	0.444	0.275	1	NA	NA	NA	NA	NA	NA	1793	NA
Rpa3	0.220057932	-0.101035703	0	0.15	1	NA	NA	NA	NA	NA	NA	1703	NA
Zfp715	0.562380815	0.190060969	0.222	0.175	1	NA	NA	NA	NA	NA	NA	2653	NA
Rps5	0.653372017	-0.118401863	1	0.988	1	NA	NA	NA	NA	NA	NA	1429	NA
Atp6v0d1	NA	NA	NA	NA	NA	0.006149005	0.239327046	0.735	0.484	1	NA	NA	1703
Ndufs2	NA	NA	NA	NA	NA	0.001504523	-0.36862566	0.412	0.624	1	NA	NA	38
Cad	NA	NA	NA	NA	NA	0.164677046	-0.127594499	0.324	0.426	1	NA	NA	743
Sh3bp5l	0.366142358	-0.10005496	0	0.088	1	NA	NA	NA	NA	NA	NA	1732	NA
Pten	NA	NA	NA	NA	NA	0.075969899	-0.166428712	0.265	0.416	1	NA	NA	445
Trnt1	0.108557499	0.186857215	0.444	0.188	1	NA	NA	NA	NA	NA	NA	2632	NA
Ehmt2	0.097225194	0.139024033	0.556	0.3	1	NA	NA	NA	NA	NA	NA	2196	NA
Med16	0.341747995	0.193264164	0.333	0.225	1	NA	NA	NA	NA	NA	NA	2672	NA
St3gal1	0.250383567	-0.23449436	0.111	0.275	1	NA	NA	NA	NA	NA	NA	392	NA
Dedd	0.26940367	-0.121368409	0	0.125	1	NA	NA	NA	NA	NA	NA	1382	NA
Mcemp1	0.269410449	-0.121582153	0	0.125	1	0.058199755	0.139397753	0.235	0.119	1	NA	1377	1326
Chp1	NA	NA	NA	NA	NA	0.188047785	0.153867705	0.794	0.643	1	NA	NA	1400
Tvp23b	NA	NA	NA	NA	NA	0.188837972	-0.120847109	0.206	0.294	1	NA	NA	817
Dnajc7	0.053846403	-0.424848892	0.333	0.613	1	0.091598969	-0.133520649	0.441	0.553	1	NA	57	691
Cacybp	NA	NA	NA	NA	NA	0.00053601	-0.479327862	0.765	0.892	1	NA	NA	17
Ndufa2	0.624901982	-0.146325129	0.556	0.637	1	0.282838186	-0.150904985	0.647	0.662	1	NA	1050	553
Cox6c	0.421918769	-0.266959755	0.778	0.938	1	0.211181829	-0.111784165	0.941	0.916	1	NA	276	918
Tsg101	0.198082348	-0.261761044	0.222	0.425	1	0.50541752	-0.106578871	0.353	0.363	1	NA	296	977
Ankrd28	NA	NA	NA	NA	NA	0.000699557	0.32121649	0.471	0.23	1	NA	NA	1884
Srp19	NA	NA	NA	NA	NA	0.247080134	0.193106998	0.853	0.767	1	NA	NA	1526
Mrps25	NA	NA	NA	NA	NA	0.225119423	-0.109848891	0.176	0.251	1	NA	NA	942
Slc25a11	0.521988881	-0.10929876	0.111	0.188	1	NA	NA	NA	NA	NA	NA	1560	NA
Chfr	0.10034582	0.155010576	0.556	0.262	1	NA	NA	NA	NA	NA	NA	2351	NA
Tex261	NA	NA	NA	NA	NA	0.014783265	0.13064645	0.676	0.416	1	NA	NA	1277
Psmb1	0.400661266	-0.108989231	0.333	0.613	1	NA	NA	NA	NA	NA	NA	1568	NA
Matcap1	0.003238365	0.121287646	0.111	0	1	NA	NA	NA	NA	NA	NA	1993	NA
Tmem208	0.521988881	-0.115428747	0.111	0.188	1	0.308122624	-0.10456771	0.147	0.199	1	NA	1474	1013
E2f4	0.553615736	0.162738537	0.333	0.275	1	NA	NA	NA	NA	NA	NA	2434	NA
Surf4	0.146467975	0.4166547	0.889	0.838	1	2.31972413582924e-06	0.520265608	1	0.878	0.055285985	NA	3335	1982
Surf2	0.800940116	0.14261981	0.222	0.2	1	NA	NA	NA	NA	NA	NA	2224	NA
Ppp1cb	0.299334368	0.175247365	1	0.787	1	0.411224593	0.138736309	0.853	0.842	1	NA	2532	1321
Tsen15	0.391670288	0.205422655	0.333	0.212	1	NA	NA	NA	NA	NA	NA	2748	NA
Trappc2l	0.216713333	0.243359771	0.556	0.375	1	NA	NA	NA	NA	NA	NA	2942	NA
Gata2	0.631200001	0.402758268	0.222	0.362	1	0.495226778	-0.603257004	0.235	0.262	1	Gata2	3324	6
Rabl6	0.146121743	-0.20847358	0	0.2	1	NA	NA	NA	NA	NA	NA	521	NA
Edf1	NA	NA	NA	NA	NA	0.000754958	0.337745445	0.647	0.383	1	NA	NA	1900
Ube2i	0.327005632	-0.26108211	1	0.9	1	0.472465229	-0.135298967	0.941	0.937	1	NA	298	672
Tsr3	0.023913796	0.166828312	0.333	0.088	1	NA	NA	NA	NA	NA	NA	2472	NA
Actn1	0.111227046	-0.347025981	0.111	0.388	1	NA	NA	NA	NA	NA	NA	124	NA
Sirt2	0.48524347	0.116544273	0.222	0.15	1	NA	NA	NA	NA	NA	NA	1935	NA
Hnrnpl	0.452281941	-0.136494122	0.222	0.338	1	NA	NA	NA	NA	NA	NA	1157	NA
Nolc1	0.421803333	-0.23584244	0.556	0.688	1	0.133790084	-0.241335582	0.647	0.842	1	NA	382	159
Casd1	0.056687633	0.305184146	0.556	0.262	1	NA	NA	NA	NA	NA	NA	3165	NA
Cnksr3	0.562462413	0.168641103	0.111	0.062	1	NA	NA	NA	NA	NA	NA	2486	NA
Hmgb3	0.579192954	-0.246554727	0.556	0.562	1	0.112645033	-0.216493182	0.382	0.479	1	NA	345	225
Nipsnap3b	0.524872382	-0.209871151	0.333	0.412	1	0.040910623	0.13381895	0.588	0.37	1	NA	507	1297
Lage3	0.019066495	0.254522169	0.778	0.362	1	NA	NA	NA	NA	NA	NA	3001	NA
Gdi1	0.106479856	-0.23192093	0	0.238	1	NA	NA	NA	NA	NA	NA	402	NA
Cybb	0.27875645	-0.479259612	0.333	0.488	1	0.92015345	0.280594286	0.471	0.481	1	NA	37	1822
Golga7	NA	NA	NA	NA	NA	0.044463503	-0.228158353	0.618	0.704	1	NA	NA	196
Xk	NA	NA	NA	NA	NA	0.423071674	0.202120883	0.088	0.059	1	NA	NA	1574
Cd48	0.853033394	-0.132904032	0.556	0.45	1	0.61235782	-0.144256547	0.324	0.35	1	NA	1204	611
Gzmb	0.548753015	-1.949294594	0.111	0.188	1	0.121260129	-1.295106748	0.029	0.111	1	Gzmb	2	1
Mocs2	NA	NA	NA	NA	NA	0.002609058	0.270419201	0.206	0.068	1	NA	NA	1802
Nat9	0.170382152	0.141633707	0.111	0.025	1	NA	NA	NA	NA	NA	NA	2219	NA
Lpl	0.368830622	-0.851915149	0.222	0.338	1	0.567495347	-0.110413876	0.353	0.392	1	Lpl	4	934
Atp6v0e	0.675783411	-0.153939948	0.667	0.762	1	0.020657669	0.181401337	0.794	0.686	1	NA	962	1492
Srf	0.128482567	0.278374	0.556	0.325	1	NA	NA	NA	NA	NA	NA	3084	NA
Hspa8	0.354428808	0.290881555	1	0.875	1	0.026167508	0.348811112	0.971	0.937	1	NA	3124	1909
Mrpl32	0.118463178	-0.166782269	0	0.225	1	NA	NA	NA	NA	NA	NA	822	NA
Setdb1	0.399888085	0.185494209	0.222	0.138	1	NA	NA	NA	NA	NA	NA	2619	NA
Cers2	NA	NA	NA	NA	NA	0.376197131	-0.101804107	0.647	0.709	1	NA	NA	1055
Capza2	0.188142278	0.221204392	0.778	0.7	1	0.017231805	-0.248439788	0.647	0.735	1	NA	2829	149
Prpf3	0.033955127	0.162594684	0.556	0.212	1	0.015534107	0.109054952	0.412	0.223	1	NA	2433	1149
Anp32e	0.425075185	-0.241085379	0.889	0.838	1	0.18635844	-0.179161898	0.853	0.876	1	NA	362	381
Aph1a	NA	NA	NA	NA	NA	0.124396309	-0.170752245	0.265	0.36	1	NA	NA	416
Cnih1	0.585899065	-0.115420123	0.556	0.637	1	0.532554535	-0.10634365	0.647	0.654	1	NA	1475	982
Eps8	0.220057932	-0.161688338	0	0.15	1	NA	NA	NA	NA	NA	NA	875	NA
Med22	0.526424781	0.116937784	0.222	0.15	1	0.00262526	0.133852743	0.324	0.14	1	NA	1942	1298
Surf1	NA	NA	NA	NA	NA	0.274183629	0.22958531	0.147	0.096	1	NA	NA	1672
Med28	0.11357011	-0.282471284	0.333	0.55	1	0.320372802	-0.16237316	0.5	0.516	1	NA	239	475
Qdpr	0.647248174	0.139812495	0.444	0.438	1	0.516925753	-0.101361053	0.471	0.482	1	NA	2203	1057
Sqstm1	0.912884723	0.169144175	0.889	0.775	1	NA	NA	NA	NA	NA	NA	2490	NA
Nfe2l2	0.692488145	-0.120883019	0.556	0.675	1	NA	NA	NA	NA	NA	NA	1392	NA
Prpsap1	0.391584073	-0.163525042	0.222	0.35	1	0.337286951	0.166413542	0.382	0.317	1	NA	853	1453
Lta4h	0.175955857	0.240248533	0.889	0.537	1	0.06799446	0.211461092	0.676	0.527	1	NA	2923	1604
Dstn	0.477103131	0.185732079	0.667	0.55	1	8.64421580878606e-06	0.52313508	0.882	0.614	0.206017595	NA	2623	1983
Ncf1	0.196599725	-0.372544194	0.222	0.45	1	0.002699425	0.270477846	0.706	0.477	1	NA	96	1803
Lbp	NA	NA	NA	NA	NA	3.19207577354965e-06	0.165406752	0.294	0.071	0.076076742	NA	NA	1448
Fli1	0.1001055	0.250606671	0.444	0.225	1	NA	NA	NA	NA	NA	NA	2983	NA
Hsd11b1	NA	NA	NA	NA	NA	1.13644926110871e-05	0.305499751	0.471	0.172	0.270849952	NA	NA	1861
Lonrf3	NA	NA	NA	NA	NA	0.000200217	0.32538508	0.235	0.068	1	NA	NA	1888
Atp5f1e	0.739900268	0.380810186	0.333	0.4	1	0.18573445	0.220627978	0.5	0.4	1	NA	3299	1644
Nelfcd	0.131642041	-0.182516557	0	0.212	1	NA	NA	NA	NA	NA	NA	681	NA
Ctsz	NA	NA	NA	NA	NA	0.031020175	0.318835134	0.676	0.497	1	NA	NA	1880
Ube2a	0.381093464	0.123369502	0.444	0.3	1	NA	NA	NA	NA	NA	NA	2028	NA
Ppdpf	0.289007192	-0.125837453	0.111	0.262	1	NA	NA	NA	NA	NA	NA	1316	NA
Nkap	NA	NA	NA	NA	NA	0.125483358	0.219192133	0.235	0.141	1	NA	NA	1637
Cr1l	0.289007192	-0.163677672	0.111	0.262	1	NA	NA	NA	NA	NA	NA	852	NA
Ppfibp1	0.009655857	0.2970701	0.333	0.075	1	NA	NA	NA	NA	NA	NA	3143	NA
Cd34	0.432767199	0.176172241	0.444	0.35	1	0.000257977	-0.497016621	0.118	0.407	1	NA	2541	14
Plgrkt	0.07670179	-0.205578887	0	0.275	1	NA	NA	NA	NA	NA	NA	536	NA
Pdcd1lg2	0.007529728	0.259849498	0.222	0.025	1	NA	NA	NA	NA	NA	NA	3022	NA
Gtf3a	0.111137893	0.199228761	0.556	0.3	1	NA	NA	NA	NA	NA	NA	2712	NA
Mapkapk2	NA	NA	NA	NA	NA	0.087756242	0.28222721	0.941	0.768	1	NA	NA	1830
Lamp2	0.934357821	-0.122324755	0.778	0.738	1	0.000155514	0.316309213	0.971	0.744	1	NA	1373	1876
Atxn10	0.764465434	-0.121530254	0.667	0.637	1	NA	NA	NA	NA	NA	NA	1378	NA
Eif3d	0.456362382	0.152208824	0.444	0.35	1	NA	NA	NA	NA	NA	NA	2325	NA
Pacsin2	0.113496276	0.248569701	0.444	0.238	1	0.931875803	0.150217409	0.206	0.233	1	NA	2972	1383
Srsf6	NA	NA	NA	NA	NA	0.137184878	-0.172387425	0.794	0.86	1	NA	NA	409
Slpi	0.151497098	0.576464989	0.667	0.537	1	0.045059984	0.295274829	0.765	0.632	1	Slpi	3397	1846
Nbr1	0.269410449	-0.100616446	0	0.125	1	NA	NA	NA	NA	NA	NA	1719	NA
Coa3	0.40967968	0.230606563	0.444	0.362	1	0.395166135	-0.120197087	0.324	0.376	1	NA	2872	828
Psmd3	0.726854647	0.101701346	0.778	0.762	1	NA	NA	NA	NA	NA	NA	1750	NA
Glod4	NA	NA	NA	NA	NA	0.007033843	0.155364341	0.5	0.275	1	NA	NA	1407
Vps53	NA	NA	NA	NA	NA	0.021847992	0.250233406	0.353	0.198	1	NA	NA	1735
Taok1	0.351672328	-0.210416175	0.222	0.338	1	0.456826763	-0.157903964	0.441	0.423	1	NA	506	500
Dnttip1	NA	NA	NA	NA	NA	0.093708311	-0.101808564	0.029	0.125	1	NA	NA	1054
Aldoc	NA	NA	NA	NA	NA	0.434043656	-0.154416362	0.324	0.339	1	NA	NA	526
Rpl19	0.066176424	0.287568832	1	0.95	1	NA	NA	NA	NA	NA	NA	3116	NA
Arl5b	0.26940367	-0.127029385	0	0.125	1	NA	NA	NA	NA	NA	NA	1296	NA
Zfp207	NA	NA	NA	NA	NA	0.148661177	-0.172195337	0.647	0.736	1	NA	NA	411
Psmd11	0.267377235	-0.249793251	0.444	0.575	1	NA	NA	NA	NA	NA	NA	331	NA
Timp2	NA	NA	NA	NA	NA	0.20193754	0.144853901	0.088	0.043	1	NA	NA	1357
Zc3h18	0.17275814	-0.279903413	0.111	0.338	1	NA	NA	NA	NA	NA	NA	244	NA
Top2b	0.911775319	-0.106254699	0.778	0.662	1	0.111074104	-0.222153081	0.618	0.677	1	NA	1616	209
Igfbp4	0.03008955	0.514295698	1	0.713	1	0.003457712	-0.440412894	0.794	0.846	1	NA	3387	19
Suz12	0.415956936	0.117883724	0.667	0.65	1	0.094975024	-0.165563528	0.559	0.653	1	NA	1953	450
Tnfaip1	0.000528809	0.592758467	0.556	0.138	1	NA	NA	NA	NA	NA	Tnfaip1	3400	NA
Slc35c2	0.52501923	-0.158934686	0.444	0.6	1	0.567936318	0.259873232	0.618	0.561	1	NA	910	1774
Rhot1	0.400812509	-0.17595525	0.333	0.45	1	NA	NA	NA	NA	NA	NA	743	NA
Serinc3	0.076874923	-0.454513329	1	1	1	6.51568040312778e-07	-0.706495474	0.882	0.997	0.015528821	Serinc3	47	2
Pgs1	NA	NA	NA	NA	NA	0.009639954	0.138327163	0.353	0.178	1	NA	NA	1318
Birc5	0.706108849	0.102777978	0.889	0.738	1	0.087280923	0.151965036	0.882	0.756	1	NA	1763	1392
Etv4	0.059888306	0.174020051	0.111	0.013	1	NA	NA	NA	NA	NA	NA	2521	NA
Ctsa	0.906242794	-0.127063563	0.444	0.362	1	NA	NA	NA	NA	NA	NA	1294	NA
Zswim1	0.220057932	-0.116243452	0	0.15	1	NA	NA	NA	NA	NA	NA	1461	NA
Myo1c	0.447134672	-0.195793072	0.222	0.325	1	NA	NA	NA	NA	NA	NA	595	NA
Crk	0.196288633	-0.304698904	0.222	0.4	1	0.410645481	-0.103536334	0.324	0.381	1	NA	188	1028
Cox7c	0.558417788	-0.130035093	1	0.95	1	0.02003681	-0.261849154	0.912	0.929	1	NA	1253	133
Ppp2r5c	0.405478105	0.145563921	0.333	0.225	1	0.458891304	0.360877614	0.294	0.233	1	NA	2256	1918
B4galt5	0.245200603	-0.243608774	0.222	0.388	1	0.070272491	-0.141264466	0.147	0.31	1	NA	354	639
Ddx27	0.50859365	0.235659017	0.333	0.275	1	0.327954107	-0.13255617	0.324	0.362	1	NA	2905	705
Cyb5r3	0.100788212	-0.297680739	0.111	0.4	1	0.072060483	-0.178111506	0.235	0.359	1	NA	205	385
Ints2	0.140878571	0.25451117	0.667	0.4	1	0.320925606	-0.128976491	0.265	0.294	1	NA	3000	729
Med13l	0.354274796	-0.125769415	0.222	0.4	1	NA	NA	NA	NA	NA	NA	1317	NA
Mafk	0.871761092	0.115286681	0.222	0.212	1	NA	NA	NA	NA	NA	NA	1922	NA
Med1	0.993932507	-0.103371625	0.444	0.412	1	NA	NA	NA	NA	NA	NA	1666	NA
Erbb3	NA	NA	NA	NA	NA	0.00011098	0.255958963	0.088	0.01	1	NA	NA	1757
Stard3	0.002315835	0.388744911	0.333	0.05	1	NA	NA	NA	NA	NA	NA	3308	NA
Vmp1	0.714911851	-0.1259924	0.444	0.45	1	NA	NA	NA	NA	NA	NA	1314	NA
Uchl5	0.479349722	0.21942917	0.556	0.462	1	0.322392603	0.116286583	0.735	0.598	1	NA	2822	1200
Zcchc10	NA	NA	NA	NA	NA	0.040759392	-0.176140922	0.206	0.355	1	NA	NA	393
Psmb6	NA	NA	NA	NA	NA	0.073129077	0.101734995	0.676	0.543	1	NA	NA	1094
Spag7	0.366004166	0.165686307	0.556	0.388	1	0.025792731	0.175108626	0.735	0.497	1	NA	2460	1476
Pfn1	0.653358228	-0.143767339	1	0.95	1	0.547647315	-0.168630943	0.912	0.99	1	NA	1075	432
Tomm34	0.594224851	-0.136193731	0.333	0.4	1	0.157039219	-0.104258387	0.294	0.408	1	NA	1162	1017
Ywhab	0.682719576	0.191394372	1	0.85	1	NA	NA	NA	NA	NA	NA	2660	NA
Gpx3	NA	NA	NA	NA	NA	4.17037033405667e-08	0.356234601	0.265	0.045	0.000993924	NA	NA	1913
Anxa6	0.790819539	-0.120149111	0.222	0.262	1	0.002937968	-0.227586863	0.059	0.307	1	NA	1404	197
Zkscan6	NA	NA	NA	NA	NA	0.010916475	0.252686208	0.118	0.034	1	NA	NA	1745
Kpna2	0.5936232	-0.216463377	0.444	0.625	1	0.013377304	0.254213306	0.824	0.606	1	NA	470	1751
Srsf1	0.053687171	0.45200135	0.889	0.838	1	NA	NA	NA	NA	NA	NA	3357	NA
Mtmr4	0.665747207	-0.129963206	0.111	0.15	1	NA	NA	NA	NA	NA	NA	1255	NA
Gid4	0.055575908	0.144683995	0.444	0.162	1	NA	NA	NA	NA	NA	NA	2246	NA
Akap1	0.07670179	-0.276530963	0	0.275	1	0.278622849	-0.126317603	0.176	0.227	1	NA	247	759
Nol11	0.130626636	0.147637501	0.667	0.438	1	0.367480219	-0.130150336	0.382	0.445	1	NA	2278	721
C1qbp	0.354180486	0.279198864	1	0.85	1	6.34399871594412e-05	-0.584525135	0.706	0.929	1	C1qbp	3088	9
Chd3	0.230067075	0.151984474	0.333	0.175	1	0.007583863	-0.13447494	0	0.177	1	NA	2323	678
Appbp2	0.329744393	0.179957675	0.667	0.575	1	NA	NA	NA	NA	NA	NA	2579	NA
Ncor1	0.377707849	0.140537189	0.556	0.4	1	NA	NA	NA	NA	NA	NA	2211	NA
Trpv2	0.17956231	-0.162087906	0	0.175	1	NA	NA	NA	NA	NA	NA	869	NA
Cwc25	0.443631145	-0.10096759	0.111	0.212	1	NA	NA	NA	NA	NA	NA	1707	NA
Ctdnep1	NA	NA	NA	NA	NA	0.033708813	0.198697851	0.765	0.537	1	NA	NA	1558
Elp5	0.326389499	-0.146111008	0.111	0.275	1	0.047027814	0.10293784	0.412	0.243	1	NA	1052	1106
Gabarap	0.406260109	-0.188770217	0.667	0.75	1	NA	NA	NA	NA	NA	NA	637	NA
G3bp1	NA	NA	NA	NA	NA	0.238940759	-0.184000117	0.794	0.944	1	NA	NA	354
Atox1	0.187697634	-0.180607194	0.111	0.362	1	0.185316801	-0.131689734	0.265	0.344	1	NA	703	710
Ikzf1	0.219114738	-0.216534735	0.444	0.6	1	NA	NA	NA	NA	NA	NA	469	NA
Pnpo	NA	NA	NA	NA	NA	0.288694128	0.217477092	0.206	0.151	1	NA	NA	1625
Cbx1	0.09986936	0.218457982	0.889	0.588	1	NA	NA	NA	NA	NA	NA	2817	NA
Cdk5rap3	0.127952645	0.249047188	0.222	0.075	1	NA	NA	NA	NA	NA	NA	2975	NA
Slc25a39	0.47646557	-0.158913583	0.667	0.688	1	0.008148676	0.197333456	0.882	0.658	1	NA	911	1550
Ndel1	0.052841175	0.326540525	0.556	0.3	1	NA	NA	NA	NA	NA	NA	3220	NA
Mpdu1	0.375548826	0.281644543	0.222	0.138	1	NA	NA	NA	NA	NA	NA	3100	NA
Atp5mc3	0.395007385	-0.149207465	0.889	0.963	1	0.053111219	-0.22369597	0.971	0.965	1	NA	1006	202
Lsp1	0.29816888	-0.158400661	0	0.112	1	NA	NA	NA	NA	NA	NA	917	NA
Avpi1	0.50560889	0.196339201	0.222	0.15	1	NA	NA	NA	NA	NA	NA	2696	NA
Pank3	0.07956503	0.208879794	0.889	0.562	1	NA	NA	NA	NA	NA	NA	2766	NA
Rars	0.619562142	0.406035047	0.444	0.462	1	0.55691398	-0.160064411	0.529	0.487	1	NA	3326	491
Ccl6	0.91081628	0.452009652	0.333	0.35	1	6.05236239032291e-07	0.412128829	0.647	0.262	0.014424595	NA	3358	1955
Ccl4	0.450748606	0.102798456	0.333	0.212	1	0.123771267	-0.674112957	0.118	0.215	1	Ccl4	1764	3
Ywhah	0.099220473	-0.380392841	0.778	0.875	1	NA	NA	NA	NA	NA	NA	88	NA
Sart3	NA	NA	NA	NA	NA	0.282450101	0.194008908	0.324	0.26	1	NA	NA	1533
E2f2	0.269396891	-0.112054139	0	0.125	1	NA	NA	NA	NA	NA	NA	1525	NA
Slc35b4	0.018272165	0.193622419	0.667	0.3	1	NA	NA	NA	NA	NA	NA	2674	NA
Fis1	0.264475943	0.158958535	0.778	0.562	1	NA	NA	NA	NA	NA	NA	2394	NA
Rab3d	NA	NA	NA	NA	NA	0.001447246	0.150988181	0.294	0.109	1	NA	NA	1386
Atp6ap1	NA	NA	NA	NA	NA	0.161770452	0.145891558	0.676	0.576	1	NA	NA	1366
BC005537	0.212584851	0.357226317	0.778	0.662	1	NA	NA	NA	NA	NA	NA	3271	NA
Rab5c	0.278163204	-0.284198177	0.778	0.738	1	NA	NA	NA	NA	NA	NA	231	NA
Mdh2	0.121521788	0.303340241	1	0.65	1	NA	NA	NA	NA	NA	NA	3157	NA
Atp6v1e1	NA	NA	NA	NA	NA	0.110503554	0.256865469	0.618	0.5	1	NA	NA	1760
Map1s	0.179557699	-0.190802942	0	0.175	1	NA	NA	NA	NA	NA	NA	618	NA
Atp6v0a1	0.486005435	0.212259876	0.333	0.262	1	0.000267025	0.173720711	0.441	0.175	1	NA	2784	1472
Psmc3ip	0.004390896	0.436999669	0.556	0.175	1	NA	NA	NA	NA	NA	NA	3347	NA
D8Ertd738e	0.379961998	-0.136079438	0.444	0.662	1	0.261346438	0.132301033	0.735	0.637	1	NA	1164	1289
Calm3	0.55706179	-0.1213718	0.778	0.812	1	NA	NA	NA	NA	NA	NA	1381	NA
Cops3	0.789684535	0.114795858	0.333	0.338	1	NA	NA	NA	NA	NA	NA	1918	NA
Fkbp8	0.377987537	0.164105055	0.667	0.55	1	0.002375969	0.279305829	0.794	0.498	1	NA	2445	1818
Ddx39b	NA	NA	NA	NA	NA	0.078448199	-0.234439686	0.765	0.754	1	NA	NA	179
Gipc1	NA	NA	NA	NA	NA	0.063380964	0.123040569	0.441	0.291	1	NA	NA	1241
Plscr3	0.356649752	-0.139338097	0.111	0.238	1	NA	NA	NA	NA	NA	NA	1118	NA
Trip10	0.274849425	0.188765958	0.333	0.2	1	NA	NA	NA	NA	NA	NA	2644	NA
Cops6	0.278297208	-0.109632282	0.111	0.312	1	0.015533997	0.138737306	0.529	0.304	1	NA	1551	1322
Ubb	0.535767288	0.14969855	0.444	0.425	1	NA	NA	NA	NA	NA	NA	2296	NA
Gyg	0.100954153	-0.349167399	0.111	0.388	1	NA	NA	NA	NA	NA	NA	119	NA
Arid3a	0.228492467	0.369165385	0.444	0.288	1	0.186710416	0.171935488	0.559	0.429	1	NA	3287	1465
Ubxn6	NA	NA	NA	NA	NA	0.111050256	0.122221672	0.294	0.182	1	NA	NA	1236
Mydgf	0.157235446	0.200279182	0.556	0.4	1	NA	NA	NA	NA	NA	NA	2715	NA
Cyb561	0.170382152	0.202062412	0.111	0.025	1	NA	NA	NA	NA	NA	NA	2724	NA
Mrpl24	NA	NA	NA	NA	NA	0.395910046	-0.128492941	0.412	0.399	1	NA	NA	733
Gle1	0.711366402	-0.138722247	0.444	0.425	1	0.000750213	0.316136684	0.676	0.389	1	NA	1127	1875
Slc35e1	0.057557888	0.167476451	0.444	0.188	1	3.36636321848447e-08	0.297695256	0.588	0.188	0.000802305	NA	2476	1849
Fbxo5	0.009290032	0.293704244	0.667	0.238	1	NA	NA	NA	NA	NA	NA	3135	NA
Hdac2	NA	NA	NA	NA	NA	0.102248315	-0.125674043	0.412	0.579	1	NA	NA	762
Rwdd1	NA	NA	NA	NA	NA	0.161024078	0.207584908	0.412	0.336	1	NA	NA	1591
Trmt11	0.26940367	-0.113039336	0	0.125	1	NA	NA	NA	NA	NA	NA	1510	NA
Pcmt1	0.525049455	-0.158819591	0.222	0.312	1	0.43663584	0.127182197	0.324	0.285	1	NA	912	1260
Snx3	0.282094455	0.13872512	0.889	0.9	1	NA	NA	NA	NA	NA	NA	2189	NA
Aig1	0.088111301	0.127918372	0.222	0.062	1	NA	NA	NA	NA	NA	NA	2071	NA
Fuca2	NA	NA	NA	NA	NA	0.003828103	0.333784387	0.529	0.334	1	NA	NA	1898
Ltv1	NA	NA	NA	NA	NA	0.021072563	0.230818522	0.5	0.307	1	NA	NA	1676
Cd164	NA	NA	NA	NA	NA	0.242343278	-0.136483101	0.529	0.629	1	NA	NA	666
Rab32	0.076703978	-0.265579149	0	0.275	1	NA	NA	NA	NA	NA	NA	282	NA
Slc16a10	0.220063503	-0.10050426	0	0.15	1	NA	NA	NA	NA	NA	NA	1724	NA
Fyn	0.562380815	-0.112443142	0.111	0.188	1	NA	NA	NA	NA	NA	NA	1517	NA
Prep	0.410658156	0.104224574	0.333	0.225	1	NA	NA	NA	NA	NA	NA	1786	NA
Tnfaip3	0.330217624	-0.112724761	0	0.1	1	NA	NA	NA	NA	NA	NA	1513	NA
Arfgef3	0.112097834	0.100435541	0.222	0.062	1	NA	NA	NA	NA	NA	NA	1738	NA
Reps1	NA	NA	NA	NA	NA	0.079055769	-0.1508727	0.118	0.232	1	NA	NA	554
Gopc	0.269410449	-0.112963994	0	0.125	1	NA	NA	NA	NA	NA	NA	1511	NA
Vta1	0.030393876	0.636930028	0.556	0.288	1	0.057810787	0.19861602	0.559	0.37	1	Vta1	3403	1556
Smpdl3a	0.530656456	0.108562211	0.333	0.262	1	0.001028775	0.170529434	0.5	0.24	1	NA	1839	1462
Reep3	0.183309475	-0.236987231	0.111	0.3	1	0.049782346	-0.169486173	0.147	0.291	1	NA	378	427
Pkib	0.298161368	-0.137844428	0	0.112	1	NA	NA	NA	NA	NA	NA	1141	NA
Serinc1	0.285033824	0.129015903	0.667	0.5	1	0.419792812	-0.113765076	0.471	0.474	1	NA	2079	894
Echdc1	0.118463178	-0.206716497	0	0.225	1	NA	NA	NA	NA	NA	NA	533	NA
P4ha1	NA	NA	NA	NA	NA	0.147665089	0.171668527	0.441	0.318	1	NA	NA	1464
Zwint	NA	NA	NA	NA	NA	0.146402258	0.111850174	0.588	0.465	1	NA	NA	1170
Poc1b	0.275213488	-0.203831983	0.222	0.35	1	NA	NA	NA	NA	NA	NA	546	NA
Tmpo	0.354020265	0.183501929	0.889	0.85	1	0.011931758	-0.334255829	0.706	0.823	1	NA	2609	60
Hbs1l	0.894245967	0.108422615	0.222	0.212	1	NA	NA	NA	NA	NA	NA	1834	NA
Myb	0.043368688	0.313280452	0.778	0.412	1	0.008121682	0.250645953	0.735	0.51	1	NA	3196	1737
Med23	0.021109763	0.162552029	0.444	0.138	1	NA	NA	NA	NA	NA	NA	2431	NA
Map7	0.047389194	0.194621264	0.333	0.112	1	NA	NA	NA	NA	NA	NA	2685	NA
Stx7	0.380123065	-0.243752637	0.333	0.45	1	NA	NA	NA	NA	NA	NA	353	NA
Pex7	0.175489575	0.13140829	0.444	0.288	1	NA	NA	NA	NA	NA	NA	2105	NA
Ifngr1	0.591102544	0.308327459	0.556	0.537	1	2.06197902065952e-05	0.50729247	0.853	0.534	0.49143146	NA	3173	1980
Snrpf	0.186787186	-0.320269394	1	0.938	1	0.197995682	-0.137426103	1	0.937	1	NA	163	656
Cep83	NA	NA	NA	NA	NA	0.377569028	-0.109157648	0.235	0.268	1	NA	NA	947
Socs2	0.345204075	0.207592961	0.556	0.412	1	0.024260235	-0.27231766	0.294	0.453	1	NA	2758	114
Cry1	0.600990402	-0.164630284	0.333	0.362	1	NA	NA	NA	NA	NA	NA	841	NA
Hsp90b1	NA	NA	NA	NA	NA	0.34305311	0.125785399	0.882	0.865	1	NA	NA	1257
Dram1	0.232849896	-0.225852728	0.111	0.288	1	0.153094064	0.234998072	0.382	0.296	1	NA	427	1691
Ccar1	NA	NA	NA	NA	NA	0.03379992	0.379191057	0.706	0.535	1	NA	NA	1932
Ddx21	0.447547209	0.151198344	0.667	0.637	1	NA	NA	NA	NA	NA	NA	2316	NA
Ddx50	0.034172641	-0.387957643	0.111	0.525	1	NA	NA	NA	NA	NA	NA	81	NA
Srgn	0.012280262	0.755040276	1	0.975	1	4.06880251356952e-05	0.655726341	1	0.995	0.969717703	Srgn	3409	1993
Ppa1	0.676138284	0.140246466	0.444	0.488	1	0.196749817	0.326168436	0.618	0.553	1	NA	2207	1890
Eif4ebp2	0.242699595	0.148977603	0.111	0.35	1	0.131714909	-0.14622783	0.294	0.413	1	NA	2291	592
Sgpl1	0.020117002	-0.46886103	0	0.412	1	NA	NA	NA	NA	NA	NA	41	NA
Anapc16	NA	NA	NA	NA	NA	0.033998308	-0.21475198	0.235	0.381	1	NA	NA	233
Micu1	0.398063772	-0.134680911	0.111	0.225	1	NA	NA	NA	NA	NA	NA	1179	NA
Cand1	NA	NA	NA	NA	NA	0.225941809	-0.122928894	0.382	0.469	1	NA	NA	794
Tbk1	0.203373671	-0.261621832	0.222	0.388	1	0.136871372	0.220534182	0.559	0.432	1	NA	297	1642
Pno1	NA	NA	NA	NA	NA	0.003974443	-0.351108194	0.382	0.547	1	NA	NA	50
Plek	0.171754977	-0.385894868	0.333	0.55	1	0.333432152	0.143322691	0.5	0.444	1	NA	84	1348
Usp15	0.033557671	0.305850206	0.778	0.45	1	0.070868316	0.220610044	0.529	0.378	1	NA	3167	1643
Elane	0.135516388	0.592732555	0.778	0.575	1	4.23093811798949e-09	1.316159285	0.941	0.632	0.000100836	Elane	3399	2009
Tbc1d15	0.571333089	0.21142943	0.333	0.238	1	NA	NA	NA	NA	NA	NA	2779	NA
Pcsk4	0.090868058	0.11964222	0.222	0.062	1	NA	NA	NA	NA	NA	NA	1972	NA
Rab21	0.563338957	0.15119045	0.667	0.5	1	0.020096283	0.264715998	0.824	0.576	1	NA	2315	1789
2310011J03Rik	0.162051942	-0.194563699	0	0.188	1	NA	NA	NA	NA	NA	NA	600	NA
Peli1	0.183402621	-0.215206881	0.111	0.338	1	NA	NA	NA	NA	NA	NA	480	NA
Dock2	0.826698059	-0.144003055	0.667	0.575	1	NA	NA	NA	NA	NA	NA	1073	NA
Rab1a	0.028046489	-0.508653219	0.667	0.787	1	NA	NA	NA	NA	NA	NA	27	NA
Gamt	0.007529728	0.138549573	0.222	0.025	1	NA	NA	NA	NA	NA	NA	2184	NA
Ndufs7	NA	NA	NA	NA	NA	0.045889175	0.419600445	0.412	0.259	1	NA	NA	1959
Meis1	0.3764093	-0.181467944	0.111	0.238	1	0.049685762	-0.154047424	0.029	0.146	1	NA	696	532
Uqcr11	0.082318382	0.289446519	0.889	0.55	1	NA	NA	NA	NA	NA	NA	3119	NA
Tcf3	0.229077119	0.183751884	0.444	0.275	1	0.27423837	-0.15590085	0.265	0.312	1	NA	2610	515
Yeats4	0.326942839	-0.140062618	0.444	0.637	1	NA	NA	NA	NA	NA	NA	1109	NA
Snrpd3	NA	NA	NA	NA	NA	0.178808131	-0.170271918	0.676	0.696	1	NA	NA	418
Mdm2	0.680306659	-0.105519271	0.333	0.362	1	0.022345168	-0.245669752	0.265	0.404	1	NA	1637	151
E2f7	NA	NA	NA	NA	NA	0.072969367	0.238551938	0.265	0.154	1	NA	NA	1700
Csrp2	0.84533653	0.1243695	0.111	0.1	1	NA	NA	NA	NA	NA	NA	2042	NA
Osbpl8	0.303338638	0.154556494	0.778	0.6	1	0.148412954	0.131907772	0.618	0.506	1	NA	2349	1286
Ap3d1	0.135665668	0.266257561	0.333	0.15	1	NA	NA	NA	NA	NA	NA	3039	NA
Sf3a2	0.162408441	-0.220590219	0.111	0.35	1	0.318890691	-0.138823636	0.324	0.349	1	NA	445	649
Llph	0.239097736	-0.262970868	0.556	0.688	1	0.087678567	-0.205997781	0.706	0.712	1	NA	291	268
Hmg20b	0.110664096	0.112959345	0.444	0.188	1	NA	NA	NA	NA	NA	NA	1897	NA
Fzr1	0.271777319	0.194148091	0.444	0.3	1	NA	NA	NA	NA	NA	NA	2682	NA
Ncln	0.365464003	0.219471018	0.333	0.225	1	0.00012877	0.30370257	0.529	0.236	1	NA	2823	1860
Nfyb	0.564588139	-0.136237851	0.333	0.388	1	NA	NA	NA	NA	NA	NA	1160	NA
Txnrd1	0.445157288	0.165476207	0.556	0.55	1	NA	NA	NA	NA	NA	NA	2458	NA
Ppm1m	0.285582471	-0.28968314	0.222	0.388	1	0.095040752	-0.156173399	0.265	0.378	1	NA	223	514
Wdr82	0.109427529	0.32498574	0.889	0.575	1	0.230380987	-0.193607299	0.618	0.614	1	NA	3217	317
Pofut2	0.075355675	0.159292538	0.222	0.062	1	NA	NA	NA	NA	NA	NA	2399	NA
Sumo3	0.468309541	0.18210639	0.667	0.588	1	NA	NA	NA	NA	NA	NA	2601	NA
Hint1	NA	NA	NA	NA	NA	0.727769793	-0.105988475	0.853	0.937	1	NA	NA	990
Fbxw11	0.472743199	-0.12562188	0.333	0.4	1	NA	NA	NA	NA	NA	NA	1320	NA
Stk10	0.243487441	-0.148572319	0	0.138	1	NA	NA	NA	NA	NA	NA	1014	NA
Pfkl	NA	NA	NA	NA	NA	0.144272589	-0.184772397	0.412	0.45	1	NA	NA	349
Pus10	0.183402621	-0.188635287	0.111	0.338	1	NA	NA	NA	NA	NA	NA	641	NA
Pex13	0.106476955	-0.208359579	0	0.238	1	NA	NA	NA	NA	NA	NA	523	NA
Xpo1	0.307855527	-0.178053834	0.556	0.637	1	NA	NA	NA	NA	NA	NA	726	NA
Asb3	0.026974045	0.290742067	0.444	0.162	1	NA	NA	NA	NA	NA	NA	3123	NA
Cdc34	0.291895366	0.165195389	0.333	0.2	1	NA	NA	NA	NA	NA	NA	2455	NA
Sptbn1	0.555851907	0.11630728	0.444	0.425	1	NA	NA	NA	NA	NA	NA	1933	NA
Mdh1	0.554776527	-0.157791784	0.444	0.5	1	0.080054415	0.161349629	0.706	0.553	1	NA	924	1427
Prss57	NA	NA	NA	NA	NA	0.00050858	0.10051704	0.382	0.145	1	NA	NA	1084
Ccng1	0.573614309	-0.225211133	0.333	0.425	1	NA	NA	NA	NA	NA	NA	428	NA
Nudcd2	0.493388344	0.161653362	0.778	0.762	1	NA	NA	NA	NA	NA	NA	2423	NA
Cyfip2	NA	NA	NA	NA	NA	0.063251729	0.128728302	0.618	0.447	1	NA	NA	1268
Ppp2ca	0.251857625	-0.300977199	0.778	0.838	1	0.167565047	-0.182782185	0.853	0.916	1	NA	194	360
Hnrnpab	NA	NA	NA	NA	NA	0.052318054	-0.223251143	0.971	0.969	1	NA	NA	204
Phykpl	0.106482758	-0.212002356	0	0.238	1	0.196940248	-0.115480657	0.118	0.199	1	NA	497	872
Hspa4	0.339998731	0.174850284	0.556	0.438	1	NA	NA	NA	NA	NA	NA	2528	NA
Cnot6	0.085572776	-0.343340108	0.333	0.537	1	NA	NA	NA	NA	NA	NA	129	NA
Mapk9	0.149527064	0.242688799	0.444	0.238	1	NA	NA	NA	NA	NA	NA	2937	NA
Canx	0.259127763	0.1370025	0.889	0.7	1	NA	NA	NA	NA	NA	NA	2166	NA
Rack1	0.091513137	0.268887792	1	0.975	1	NA	NA	NA	NA	NA	NA	3049	NA
Rnf130	0.10009887	-0.342556066	0.444	0.688	1	NA	NA	NA	NA	NA	NA	131	NA
Rad50	0.728182208	-0.133501476	0.333	0.338	1	NA	NA	NA	NA	NA	NA	1189	NA
Clk4	0.283287578	0.206447575	0.333	0.2	1	0.075795037	-0.148227876	0.176	0.291	1	NA	2753	574
Sar1b	NA	NA	NA	NA	NA	0.106784902	-0.155032697	0.294	0.415	1	NA	NA	521
Ube2b	NA	NA	NA	NA	NA	0.30666678	0.169038714	0.588	0.487	1	NA	NA	1456
Med7	0.519103425	-0.116157285	0.111	0.2	1	NA	NA	NA	NA	NA	NA	1464	NA
Havcr2	0.298161368	-0.160487685	0	0.112	1	NA	NA	NA	NA	NA	NA	891	NA
Tnip1	0.131645533	-0.175359286	0	0.212	1	NA	NA	NA	NA	NA	NA	753	NA
Vdac1	0.341835098	-0.226911279	0.556	0.675	1	0.237385267	-0.116944546	0.676	0.723	1	NA	423	856
Ascc2	0.131635058	-0.195995158	0	0.212	1	NA	NA	NA	NA	NA	NA	593	NA
Pttg1	0.061028098	0.199198664	0.556	0.275	1	NA	NA	NA	NA	NA	NA	2711	NA
Btg2	0.426512144	-0.209272005	0.111	0.212	1	NA	NA	NA	NA	NA	NA	513	NA
Myo1g	0.276925966	-0.147869155	0.111	0.262	1	NA	NA	NA	NA	NA	NA	1024	NA
Guk1	0.198827452	-0.109110724	0	0.162	1	NA	NA	NA	NA	NA	NA	1565	NA
Patz1	NA	NA	NA	NA	NA	0.014671837	0.10170128	0.618	0.367	1	NA	NA	1093
Eif4enif1	NA	NA	NA	NA	NA	0.030873048	-0.255038404	0.471	0.569	1	NA	NA	140
Ogdh	0.212582835	-0.283677408	0.667	0.675	1	NA	NA	NA	NA	NA	NA	233	NA
Drg1	NA	NA	NA	NA	NA	0.008456384	0.224584524	0.824	0.584	1	NA	NA	1651
Rtn4	0.351420603	-0.167429171	0.333	0.537	1	0.15933998	0.214220954	0.618	0.514	1	NA	817	1614
Pnpt1	NA	NA	NA	NA	NA	0.102784173	0.223721825	0.441	0.33	1	NA	NA	1649
Pold2	0.001186537	0.348073526	0.556	0.138	1	0.048253155	-0.157428714	0.088	0.219	1	NA	3259	507
Zkscan17	0.006720868	0.148225851	0.222	0.025	1	NA	NA	NA	NA	NA	NA	2285	NA
Dbnl	NA	NA	NA	NA	NA	0.011217036	0.197476334	0.559	0.336	1	NA	NA	1552
Mrps24	0.395518027	-0.190959333	0.222	0.338	1	NA	NA	NA	NA	NA	NA	617	NA
Ccdc117	0.220063503	-0.132087725	0	0.15	1	NA	NA	NA	NA	NA	NA	1221	NA
Dynll2	0.342410389	-0.204545365	0.333	0.55	1	NA	NA	NA	NA	NA	NA	538	NA
Xbp1	0.732234202	-0.114290134	0.778	0.775	1	NA	NA	NA	NA	NA	NA	1490	NA
Smg8	0.639349164	-0.113309008	0.222	0.262	1	NA	NA	NA	NA	NA	NA	1508	NA
Rnf187	0.329461808	-0.190395165	0.333	0.45	1	NA	NA	NA	NA	NA	NA	621	NA
Cnot8	NA	NA	NA	NA	NA	0.063010378	0.198847673	0.647	0.461	1	NA	NA	1559
Rps6kb1	0.391447641	0.121395973	0.556	0.375	1	NA	NA	NA	NA	NA	NA	1996	NA
Sap30l	0.037257612	0.181311229	0.444	0.162	1	NA	NA	NA	NA	NA	NA	2592	NA
Fam114a2	0.61524391	-0.143818424	0.444	0.438	1	0.216593788	-0.133904702	0.324	0.405	1	NA	1074	684
Znhit3	0.069589863	-0.328838827	0.111	0.388	1	NA	NA	NA	NA	NA	NA	150	NA
Prpsap2	0.106485659	-0.178232169	0	0.238	1	NA	NA	NA	NA	NA	NA	724	NA
Ggnbp2	0.177357741	0.255448162	0.667	0.475	1	0.27979607	-0.145452242	0.382	0.471	1	NA	3007	599
Shmt1	0.141096968	0.380293426	0.444	0.25	1	NA	NA	NA	NA	NA	NA	3296	NA
Llgl1	0.88892635	0.142616333	0.222	0.225	1	0.185445092	-0.106060194	0.176	0.272	1	NA	2223	989
Drg2	0.152858666	0.109495572	0.333	0.15	1	0.284568575	-0.13045769	0.176	0.232	1	NA	1849	719
Srebf1	NA	NA	NA	NA	NA	0.257897851	-0.110356572	0.147	0.22	1	NA	NA	935
Tom1l1	0.26940367	-0.12725649	0	0.125	1	NA	NA	NA	NA	NA	NA	1292	NA
Bzw2	0.296051596	0.115516592	0.667	0.488	1	0.710076544	-0.128195875	0.588	0.58	1	NA	1925	735
Pdia6	NA	NA	NA	NA	NA	0.065147996	0.219687695	0.853	0.717	1	NA	NA	1639
Nampt	NA	NA	NA	NA	NA	0.423040133	0.108886508	0.559	0.6	1	NA	NA	1147
Tspan13	NA	NA	NA	NA	NA	0.058132116	-0.101176197	0	0.096	1	NA	NA	1059
Lpin1	0.827610376	-0.113733964	0.111	0.138	1	NA	NA	NA	NA	NA	NA	1501	NA
Pum2	0.221422167	0.180941932	0.667	0.412	1	0.12999373	0.195477835	0.471	0.342	1	NA	2584	1543
Gna13	0.729915484	-0.143006319	0.556	0.525	1	NA	NA	NA	NA	NA	NA	1081	NA
Prkar1a	0.489467386	-0.215968745	0.667	0.787	1	NA	NA	NA	NA	NA	NA	475	NA
Rdh14	0.102668905	0.225541989	0.333	0.138	1	NA	NA	NA	NA	NA	NA	2844	NA
Ubxn2a	0.243493579	-0.106942709	0	0.138	1	NA	NA	NA	NA	NA	NA	1605	NA
Cmpk2	0.006720868	0.236119853	0.222	0.025	1	NA	NA	NA	NA	NA	NA	2909	NA
Id2	1	0.228554717	0.111	0.125	1	NA	NA	NA	NA	NA	NA	2862	NA
Ncoa1	0.67250752	0.107933598	0.111	0.075	1	NA	NA	NA	NA	NA	NA	1830	NA
Rrm2	0.650159532	-0.216358576	0.778	0.725	1	NA	NA	NA	NA	NA	NA	472	NA
Bcap29	0.585820431	-0.13701839	0.333	0.388	1	0.192736396	-0.137114271	0.324	0.387	1	NA	1151	659
Klf11	NA	NA	NA	NA	NA	0.084359257	0.252620461	0.118	0.053	1	NA	NA	1744
Adcy3	NA	NA	NA	NA	NA	0.015910251	0.244015669	0.088	0.023	1	NA	NA	1715
Cbll1	NA	NA	NA	NA	NA	0.073634176	0.228707463	0.265	0.156	1	NA	NA	1667
Dnmt3a	0.540241943	0.108267333	0.444	0.362	1	0.014284384	0.112321993	0.441	0.235	1	NA	1832	1172
Dld	0.16878494	0.104159502	0.556	0.325	1	NA	NA	NA	NA	NA	NA	1783	NA
Rab10	0.482774529	-0.21579072	0.556	0.738	1	NA	NA	NA	NA	NA	NA	477	NA
Itgb3	0.387602002	0.437021547	0.222	0.138	1	NA	NA	NA	NA	NA	NA	3348	NA
Nle1	0.469017105	-0.101401268	0.111	0.2	1	NA	NA	NA	NA	NA	NA	1697	NA
Tlk2	0.220057932	-0.12051427	0	0.15	1	NA	NA	NA	NA	NA	NA	1397	NA
Rffl	0.239070184	0.222678521	0.444	0.275	1	NA	NA	NA	NA	NA	NA	2835	NA
Lig3	0.582712596	-0.129422833	0.222	0.288	1	NA	NA	NA	NA	NA	NA	1261	NA
Ddx42	NA	NA	NA	NA	NA	0.369451997	0.134554382	0.5	0.376	1	NA	NA	1303
Ftsj3	0.023607749	0.204471889	0.556	0.225	1	0.003543629	0.269083794	0.412	0.206	1	NA	2739	1798
Nf1	0.066679172	0.113058389	0.333	0.112	1	NA	NA	NA	NA	NA	NA	1900	NA
Ddx5	0.672965767	-0.132535486	0.889	0.9	1	NA	NA	NA	NA	NA	NA	1213	NA
Psmd12	0.070601128	0.340220641	0.667	0.438	1	0.030466912	0.16183823	0.706	0.508	1	NA	3248	1433
Helz	0.586721824	-0.108211327	0.222	0.312	1	NA	NA	NA	NA	NA	NA	1587	NA
Nherf1	NA	NA	NA	NA	NA	0.031923367	-0.199886492	0.147	0.297	1	NA	NA	301
Nt5c	0.467050012	-0.116237319	0.111	0.212	1	0.299731051	0.20679903	0.324	0.264	1	NA	1462	1589
Sumo2	0.078892054	-0.41156047	0.778	0.887	1	0.173169995	-0.182329496	0.853	0.886	1	NA	66	362
Cluh	0.026382153	0.296274421	0.778	0.375	1	0.541456083	-0.120903546	0.382	0.387	1	NA	3141	814
Pafah1b1	0.214159592	0.251699491	0.889	0.675	1	0.311392123	-0.158641653	0.618	0.6	1	NA	2985	499
Galk1	0.302030475	-0.185870592	0.222	0.362	1	NA	NA	NA	NA	NA	NA	658	NA
Mrpl38	0.01127948	0.24645838	0.444	0.125	1	NA	NA	NA	NA	NA	NA	2952	NA
Acox1	0.269410449	-0.117767382	0	0.125	1	NA	NA	NA	NA	NA	NA	1438	NA
Ankfy1	0.025610902	0.331005204	0.556	0.25	1	NA	NA	NA	NA	NA	NA	3229	NA
Exoc7	0.54153374	0.143523939	0.111	0.062	1	NA	NA	NA	NA	NA	NA	2232	NA
Ube2g1	0.872554399	-0.113765429	0.556	0.488	1	0.519345082	-0.107540399	0.441	0.471	1	NA	1500	965
Med31	0.022410927	0.202599064	0.333	0.088	1	NA	NA	NA	NA	NA	NA	2730	NA
Txndc17	0.103497802	-0.347620567	0.222	0.6	1	0.57736695	0.279152037	0.588	0.596	1	NA	122	1817
Sec14l1	0.396826984	-0.111579477	0.111	0.238	1	NA	NA	NA	NA	NA	NA	1531	NA
Mink1	0.198832517	-0.128988886	0	0.162	1	NA	NA	NA	NA	NA	NA	1270	NA
Eral1	0.269066989	-0.164446082	0.111	0.262	1	NA	NA	NA	NA	NA	NA	842	NA
Blmh	0.47201423	-0.147788269	0.222	0.312	1	0.439158396	-0.103124749	0.324	0.347	1	NA	1025	1033
Cpd	0.649111296	0.133770663	0.333	0.275	1	NA	NA	NA	NA	NA	NA	2133	NA
Timm22	0.118469544	-0.189837627	0	0.225	1	NA	NA	NA	NA	NA	NA	625	NA
Nxn	0.326386022	-0.110769712	0.111	0.275	1	0.119576877	0.144816986	0.353	0.244	1	NA	1542	1356
Ywhae	0.014254153	0.384823648	1	0.887	1	0.182644306	-0.168103804	0.882	0.915	1	NA	3304	434
Prpf8	0.045220986	-0.483947866	0.222	0.662	1	0.100210174	-0.195095092	0.559	0.675	1	NA	35	311
Spag9	0.409796529	-0.195119998	0.111	0.212	1	0.124513124	0.208325134	0.324	0.209	1	NA	597	1595
Luc7l3	0.340366537	0.228774615	0.667	0.575	1	NA	NA	NA	NA	NA	NA	2863	NA
Lrrc59	0.701032478	-0.167555263	0.556	0.562	1	0.144031476	0.297243311	0.676	0.622	1	NA	814	1848
Slc35b1	0.568320501	-0.163822345	0.333	0.362	1	0.044880132	0.258088916	0.441	0.289	1	NA	850	1765
Snx11	NA	NA	NA	NA	NA	0.008083841	0.10047955	0.235	0.092	1	NA	NA	1082
Dvl2	NA	NA	NA	NA	NA	0.671707393	-0.126556455	0.353	0.326	1	NA	NA	756
Adprm	0.080266636	0.202125289	0.222	0.062	1	NA	NA	NA	NA	NA	NA	2725	NA
Top2a	0.790693843	-0.128334813	0.556	0.637	1	NA	NA	NA	NA	NA	NA	1280	NA
Kat2a	NA	NA	NA	NA	NA	0.406899081	-0.126581575	0.235	0.27	1	NA	NA	755
Lsm12	0.621219139	-0.123891157	0.333	0.4	1	NA	NA	NA	NA	NA	NA	1347	NA
Ubtf	NA	NA	NA	NA	NA	0.001036148	-0.346676048	0.471	0.658	1	NA	NA	51
Eftud2	0.002786176	0.533495626	0.778	0.388	1	NA	NA	NA	NA	NA	NA	3391	NA
Scfd1	0.179557699	-0.147083756	0	0.175	1	NA	NA	NA	NA	NA	NA	1036	NA
Ap4s1	0.327370368	-0.159565183	0.111	0.262	1	NA	NA	NA	NA	NA	NA	903	NA
Gtf2a1	0.431600447	0.168896809	0.222	0.138	1	NA	NA	NA	NA	NA	NA	2489	NA
Sel1l	0.317142624	-0.203820084	0.333	0.475	1	0.012002169	0.413736073	0.588	0.379	1	NA	547	1958
Klhdc2	NA	NA	NA	NA	NA	0.138592728	-0.201863918	0.382	0.486	1	NA	NA	287
Pnn	0.358333523	0.207992932	0.444	0.375	1	NA	NA	NA	NA	NA	NA	2762	NA
Psma6	0.026388882	0.358646196	0.778	0.4	1	NA	NA	NA	NA	NA	NA	3273	NA
Nfkbia	0.911932936	-0.437337417	0.778	0.675	1	NA	NA	NA	NA	NA	NA	53	NA
Ralgapa1	0.346417372	-0.162775304	0.111	0.25	1	0.002516848	0.126327808	0.412	0.19	1	NA	862	1259
Gstz1	0.088111301	0.109491451	0.222	0.062	1	NA	NA	NA	NA	NA	NA	1848	NA
Sptlc2	NA	NA	NA	NA	NA	0.029652188	0.151909501	0.765	0.532	1	NA	NA	1390
Slirp	NA	NA	NA	NA	NA	0.217831182	-0.163886084	0.5	0.596	1	NA	NA	463
Mthfd1	0.212619618	0.220204375	0.667	0.525	1	0.176955622	0.118015257	0.618	0.469	1	NA	2827	1213
Sgpp1	NA	NA	NA	NA	NA	0.001451867	0.190477152	0.618	0.314	1	NA	NA	1516
Fut8	0.03818067	0.465444992	0.667	0.338	1	NA	NA	NA	NA	NA	NA	3367	NA
Sav1	0.651514537	-0.155588119	0.333	0.362	1	0.524888877	0.102515543	0.471	0.416	1	NA	948	1103
Pygl	0.033660152	-0.400082509	0	0.362	1	0.014205989	0.347174873	0.471	0.288	1	NA	73	1907
Tmx1	0.110307473	0.321380699	0.889	0.662	1	NA	NA	NA	NA	NA	NA	3211	NA
Actr10	0.162034739	-0.16782007	0.111	0.362	1	NA	NA	NA	NA	NA	NA	811	NA
Glrx5	NA	NA	NA	NA	NA	0.462444867	-0.10759882	0.5	0.551	1	NA	NA	962
Hif1a	NA	NA	NA	NA	NA	0.080722125	-0.219267638	0.618	0.669	1	NA	NA	217
Vrk1	0.555931816	0.132962351	0.444	0.362	1	NA	NA	NA	NA	NA	NA	2126	NA
Eif2s1	0.199681915	-0.318659135	0.333	0.6	1	0.284307734	0.108316427	0.706	0.601	1	NA	166	1143
Pigh	0.184358599	0.15030176	0.111	0.025	1	NA	NA	NA	NA	NA	NA	2301	NA
Rdh12	0.04680912	0.130671017	0.222	0.05	1	NA	NA	NA	NA	NA	NA	2099	NA
Vti1b	0.220052362	-0.103579254	0	0.15	1	NA	NA	NA	NA	NA	NA	1661	NA
Erh	0.834529808	0.107345315	0.222	0.212	1	0.015012405	-0.117528433	0.029	0.206	1	NA	1822	851
Mta1	0.491992046	0.200449846	0.444	0.388	1	0.119618453	-0.1662504	0.382	0.465	1	NA	2716	447
Gtpbp4	0.174972767	0.18945627	0.444	0.262	1	0.149804148	-0.164896405	0.324	0.434	1	NA	2648	457
Zmynd11	0.349394933	-0.216854114	0.333	0.488	1	NA	NA	NA	NA	NA	NA	465	NA
Esyt2	0.374606533	-0.160796786	0.222	0.412	1	NA	NA	NA	NA	NA	NA	885	NA
Tdp1	0.317463044	0.14058592	0.222	0.112	1	NA	NA	NA	NA	NA	NA	2212	NA
Psmc1	0.0820113	0.25557684	0.889	0.562	1	0.244934994	-0.151437504	0.471	0.556	1	NA	3008	548
Pitrm1	0.66468119	-0.105541125	0.444	0.412	1	NA	NA	NA	NA	NA	NA	1636	NA
Pfkp	0.01237874	0.348750117	0.889	0.537	1	NA	NA	NA	NA	NA	NA	3261	NA
Akr1c13	0.260639609	0.533640008	0.333	0.188	1	0.42156059	-0.124454381	0.118	0.167	1	NA	3392	777
Akr1c18	0.170382152	0.755433495	0.111	0.025	1	NA	NA	NA	NA	NA	Akr1c18	3410	NA
Gdi2	0.119135384	0.284745274	0.889	0.938	1	0.266131112	-0.121645695	0.794	0.908	1	NA	3105	807
Numb	0.405481712	-0.114289127	0.111	0.25	1	NA	NA	NA	NA	NA	NA	1491	NA
Abcd4	0.001278745	0.107326243	0.222	0.013	1	NA	NA	NA	NA	NA	NA	1820	NA
Isca2	0.109650863	0.1390163	0.444	0.212	1	NA	NA	NA	NA	NA	NA	2195	NA
Npc2	0.305742229	0.308991543	0.889	0.8	1	NA	NA	NA	NA	NA	NA	3178	NA
Fcf1	0.269410449	-0.106531446	0	0.125	1	NA	NA	NA	NA	NA	NA	1609	NA
Tmed10	NA	NA	NA	NA	NA	0.141466056	-0.197773155	0.794	0.892	1	NA	NA	305
Gpatch2l	0.001278745	0.148058371	0.222	0.013	1	NA	NA	NA	NA	NA	NA	2280	NA
Evl	0.406727547	-0.108429064	0	0.075	1	NA	NA	NA	NA	NA	NA	1582	NA
Yy1	0.257624481	0.164252638	0.444	0.3	1	NA	NA	NA	NA	NA	NA	2447	NA
Wars1	0.162051942	-0.173746476	0	0.188	1	NA	NA	NA	NA	NA	NA	772	NA
Hsp90aa1	0.15297195	0.337834154	1	0.925	1	NA	NA	NA	NA	NA	NA	3245	NA
Cinp	0.072338557	0.180999481	0.444	0.2	1	0.08134189	-0.134700604	0.118	0.228	1	NA	2585	676
Traf3	0.710014019	0.199721954	0.333	0.312	1	0.264164948	-0.104212642	0.206	0.278	1	NA	2713	1018
Tnfaip2	0.353374604	-0.274884215	0.222	0.362	1	0.070799798	0.123070113	0.647	0.474	1	NA	254	1242
Eif5	0.055292721	-0.531696734	0.667	0.85	1	NA	NA	NA	NA	NA	NA	20	NA
Zfyve21	NA	NA	NA	NA	NA	0.003955037	0.113120768	0.176	0.055	1	NA	NA	1176
Trim27	0.541182319	0.103838405	0.333	0.238	1	NA	NA	NA	NA	NA	NA	1780	NA
Exoc2	0.317268823	-0.221896824	0.222	0.362	1	NA	NA	NA	NA	NA	NA	441	NA
Gcnt2	0.442542313	0.15678274	0.222	0.125	1	NA	NA	NA	NA	NA	NA	2366	NA
Nedd9	0.00126087	0.145299015	0.333	0.038	1	NA	NA	NA	NA	NA	NA	2254	NA
Tbc1d7	0.142275347	0.102062821	0.222	0.075	1	NA	NA	NA	NA	NA	NA	1757	NA
Mcur1	0.322495186	-0.182174278	0.222	0.388	1	NA	NA	NA	NA	NA	NA	686	NA
Dek	0.27731705	0.238660447	0.889	0.787	1	NA	NA	NA	NA	NA	NA	2917	NA
Spin1	0.44120885	-0.15819809	0.444	0.688	1	NA	NA	NA	NA	NA	NA	918	NA
Wrnip1	0.064586311	0.296224719	0.778	0.512	1	0.230652928	-0.121261954	0.412	0.466	1	NA	3140	810
Ly86	0.067457788	0.151225226	0.111	0.013	1	NA	NA	NA	NA	NA	NA	2318	NA
Ssr1	0.120859645	0.389466839	0.889	0.725	1	0.089134404	-0.189856805	0.706	0.793	1	NA	3310	326
Auh	0.356645919	0.180778838	0.333	0.212	1	NA	NA	NA	NA	NA	NA	2582	NA
Sptlc1	0.035078972	0.241261303	0.556	0.238	1	NA	NA	NA	NA	NA	NA	2927	NA
Sfxn1	NA	NA	NA	NA	NA	0.171883161	-0.157004026	0.765	0.765	1	NA	NA	510
Lman2	0.129603002	0.51426079	0.778	0.637	1	NA	NA	NA	NA	NA	NA	3386	NA
Prelid1	0.504060286	-0.161723369	0.778	0.85	1	0.015257561	0.205747114	1	0.899	1	NA	873	1588
Pdlim7	0.213478203	0.178649174	0.556	0.338	1	NA	NA	NA	NA	NA	NA	2560	NA
Ddx41	0.628976707	-0.106104229	0.111	0.162	1	NA	NA	NA	NA	NA	NA	1620	NA
Txndc15	0.365225043	0.102719398	0.222	0.125	1	0.060507288	-0.104083021	0.029	0.143	1	NA	1762	1022
Caml	0.064998335	0.190769767	0.333	0.112	1	0.073181304	-0.100585606	0.059	0.174	1	NA	2657	1072
Mterf3	0.096576146	0.21798435	0.222	0.062	1	NA	NA	NA	NA	NA	NA	2813	NA
Uqcrb	0.39631835	-0.258117012	0.556	0.662	1	0.29105464	-0.121823413	0.588	0.646	1	NA	305	805
Fastkd3	NA	NA	NA	NA	NA	0.200396444	-0.15703452	0.176	0.24	1	NA	NA	509
Cetn3	0.201593635	0.268761324	0.444	0.325	1	NA	NA	NA	NA	NA	NA	3048	NA
Smad5	0.177688719	0.249757518	0.333	0.188	1	NA	NA	NA	NA	NA	NA	2979	NA
Hnrnpk	0.205620869	0.178842868	1	0.938	1	0.066567352	-0.179377839	0.912	0.965	1	NA	2566	378
Ccnh	0.793760853	0.13092162	0.222	0.338	1	NA	NA	NA	NA	NA	NA	2101	NA
Naa35	NA	NA	NA	NA	NA	0.88426971	-0.100761426	0.382	0.315	1	NA	NA	1064
Trip13	NA	NA	NA	NA	NA	0.297506322	-0.119697599	0.5	0.534	1	NA	NA	833
Pdcd6	0.032709384	0.494373399	0.889	0.588	1	NA	NA	NA	NA	NA	NA	3380	NA
Sdha	0.268664952	0.306042212	0.889	0.8	1	NA	NA	NA	NA	NA	NA	3168	NA
Cast	0.414158019	-0.113593494	0.111	0.225	1	NA	NA	NA	NA	NA	NA	1503	NA
Glrx	0.547055438	0.197039842	0.778	0.6	1	1.65931183038294e-05	0.377574192	0.941	0.592	0.395463789	NA	2701	1929
Nsun2	NA	NA	NA	NA	NA	0.902967584	0.183566114	0.618	0.619	1	NA	NA	1497
Med10	0.027778198	0.312678006	0.667	0.362	1	NA	NA	NA	NA	NA	NA	3192	NA
Ndufs6	0.219692142	0.182528358	0.778	0.525	1	0.015524173	0.214563406	0.735	0.494	1	NA	2605	1617
Mrpl36	0.022107737	-0.396936217	0.111	0.488	1	NA	NA	NA	NA	NA	NA	75	NA
Clptm1l	0.56041403	0.139000547	0.444	0.4	1	0.030368538	0.155601468	0.471	0.33	1	NA	2193	1408
Vcan	0.220057932	-0.224444766	0	0.15	1	NA	NA	NA	NA	NA	NA	431	NA
Zcchc9	0.198832517	-0.116900003	0	0.162	1	NA	NA	NA	NA	NA	NA	1452	NA
Rad17	0.006081903	0.436233349	0.667	0.275	1	NA	NA	NA	NA	NA	NA	3346	NA
Serf1	0.573124976	0.116741725	0.222	0.162	1	NA	NA	NA	NA	NA	NA	1939	NA
Smn1	0.270859632	0.218485136	0.444	0.275	1	NA	NA	NA	NA	NA	NA	2818	NA
Ptcd2	0.269410449	-0.148664267	0	0.125	1	NA	NA	NA	NA	NA	NA	1013	NA
Btf3	0.414204258	-0.254302086	1	0.975	1	NA	NA	NA	NA	NA	NA	319	NA
Ankra2	NA	NA	NA	NA	NA	0.004102141	0.113936532	0.206	0.074	1	NA	NA	1181
Hexb	NA	NA	NA	NA	NA	0.051640431	-0.106116108	0	0.101	1	NA	NA	987
Gfm2	0.521980977	-0.136308697	0.111	0.188	1	NA	NA	NA	NA	NA	NA	1158	NA
Polk	0.13163855	-0.18975673	0	0.212	1	NA	NA	NA	NA	NA	NA	627	NA
Hmgcr	0.482776434	0.24776555	0.778	0.713	1	NA	NA	NA	NA	NA	NA	2965	NA
F2rl2	0.039399489	0.102233015	0.333	0.088	1	NA	NA	NA	NA	NA	NA	1759	NA
Aggf1	0.029692037	-0.380905733	0	0.375	1	NA	NA	NA	NA	NA	NA	87	NA
Ap3b1	0.278559768	-0.191788351	0.222	0.388	1	NA	NA	NA	NA	NA	NA	613	NA
Ercc8	NA	NA	NA	NA	NA	0.071517289	-0.119487139	0.029	0.132	1	NA	NA	835
Elovl7	NA	NA	NA	NA	NA	0.04020485	0.108292922	0.265	0.143	1	NA	NA	1142
Pde4d	0.269410449	-0.102582076	0	0.125	1	NA	NA	NA	NA	NA	NA	1679	NA
Rab3c	0.003238365	0.234053558	0.111	0	1	NA	NA	NA	NA	NA	NA	2891.5	NA
Dhfr	0.038247663	0.25270424	0.667	0.312	1	NA	NA	NA	NA	NA	NA	2992	NA
Trappc13	NA	NA	NA	NA	NA	0.385960668	-0.11766059	0.324	0.354	1	NA	NA	850
Cwc27	0.367023002	0.130167441	0.333	0.2	1	NA	NA	NA	NA	NA	NA	2092	NA
Srek1ip1	0.679358919	-0.11839818	0.222	0.25	1	NA	NA	NA	NA	NA	NA	1431	NA
Emb	0.826512539	0.247680472	0.778	0.762	1	0.171782509	0.156777484	0.971	0.871	1	NA	2964	1411
Mrps30	NA	NA	NA	NA	NA	0.315301185	-0.100142786	0.147	0.211	1	NA	NA	1076
Slc4a7	0.032176609	0.332741716	0.333	0.1	1	NA	NA	NA	NA	NA	NA	3234	NA
Psmd6	5.41498944645235e-05	0.498093839	0.667	0.138	1	NA	NA	NA	NA	NA	NA	3382	NA
Atxn7	0.069900417	0.149765607	0.556	0.262	1	NA	NA	NA	NA	NA	NA	2297	NA
Il6st	0.638679428	-0.107734877	0.111	0.175	1	NA	NA	NA	NA	NA	NA	1593	NA
Ndufs4	0.170020015	0.268298711	0.444	0.275	1	NA	NA	NA	NA	NA	NA	3047	NA
Samd8	0.050380893	0.107986886	0.222	0.05	1	NA	NA	NA	NA	NA	NA	1831	NA
Vdac2	0.039872398	0.374272619	1	0.938	1	0.078519571	-0.221008374	0.853	0.96	1	NA	3292	211
Ube2e1	NA	NA	NA	NA	NA	0.564185295	-0.112469615	0.5	0.474	1	NA	NA	909
Glud1	NA	NA	NA	NA	NA	0.811530479	0.111077883	0.941	0.913	1	NA	NA	1164
Dnajc9	0.04958395	0.400909771	0.889	0.637	1	0.111529806	-0.235332655	0.559	0.645	1	NA	3320	176
Ppp3cb	NA	NA	NA	NA	NA	0.66486303	0.250791893	0.294	0.344	1	NA	NA	1740
Camk2g	0.453175805	-0.116357418	0.111	0.225	1	0.065251263	-0.108716826	0.059	0.182	1	NA	1459	950
Vcl	NA	NA	NA	NA	NA	0.034808981	0.109241494	0.5	0.322	1	NA	NA	1152
Ap3m1	NA	NA	NA	NA	NA	0.239449391	0.155786785	0.559	0.465	1	NA	NA	1410
Psmc6	0.16359475	-0.240156368	0.222	0.488	1	NA	NA	NA	NA	NA	NA	365	NA
Mapk1ip1l	NA	NA	NA	NA	NA	0.228790624	-0.1219769	0.618	0.654	1	NA	NA	804
Ktn1	0.464745445	0.131993075	0.222	0.138	1	0.278937206	-0.103143083	0.118	0.175	1	NA	2112	1031
Ppif	NA	NA	NA	NA	NA	0.098890563	-0.177990124	0.235	0.336	1	NA	NA	386
Arf4	0.066852145	-0.319769456	0.111	0.45	1	0.575266597	-0.129954391	0.5	0.442	1	NA	165	722
Rnase6	0.31511752	0.111084707	0.111	0.038	1	NA	NA	NA	NA	NA	NA	1875	NA
Mettl6	NA	NA	NA	NA	NA	0.001931917	0.118627828	0.382	0.169	1	NA	NA	1215
Sh3bp5	0.220063503	-0.164757573	0	0.15	1	NA	NA	NA	NA	NA	NA	840	NA
Capn7	0.486821584	0.145428694	0.333	0.275	1	NA	NA	NA	NA	NA	NA	2255	NA
Arhgef3	NA	NA	NA	NA	NA	5.03342594320926e-05	0.150800763	0.265	0.071	1	NA	NA	1385
Btd	0.16204774	-0.181466185	0	0.188	1	NA	NA	NA	NA	NA	NA	697	NA
Bap1	0.536506038	0.136100761	0.333	0.275	1	NA	NA	NA	NA	NA	NA	2155	NA
Phf7	0.059888306	0.179762271	0.111	0.013	1	NA	NA	NA	NA	NA	NA	2577	NA
Dph3	0.089075473	0.2353028	0.444	0.212	1	0.435218952	0.194302136	0.324	0.288	1	NA	2903	1536
Nisch	NA	NA	NA	NA	NA	0.007539128	0.23685869	0.853	0.605	1	NA	NA	1697
Parg	0.06173529	0.194017157	0.333	0.112	1	NA	NA	NA	NA	NA	NA	2678	NA
Ebpl	0.220063503	-0.109226591	0	0.15	1	NA	NA	NA	NA	NA	NA	1563	NA
Kpna3	0.29891636	-0.157782175	0.111	0.3	1	NA	NA	NA	NA	NA	NA	925	NA
Rnaseh2b	NA	NA	NA	NA	NA	0.192801788	-0.132317677	0.353	0.426	1	NA	NA	706
Mapk8	0.367026973	-0.15276931	0.111	0.225	1	NA	NA	NA	NA	NA	NA	977	NA
Pspc1	0.133462707	0.169675642	0.444	0.225	1	NA	NA	NA	NA	NA	NA	2494	NA
Ctsb	0.794998447	-0.173784417	0.778	0.787	1	NA	NA	NA	NA	NA	NA	771	NA
Zmym2	NA	NA	NA	NA	NA	0.096634514	0.201565008	0.412	0.286	1	NA	NA	1571
Prkcd	0.337022127	-0.190240264	0.222	0.362	1	0.030859428	0.139860947	0.529	0.32	1	NA	623	1328
Tkt	0.480912058	0.257880519	0.889	0.762	1	0.390118558	0.157131195	0.824	0.759	1	NA	3014	1414
Pinx1	NA	NA	NA	NA	NA	0.381660979	0.164295304	0.265	0.203	1	NA	NA	1445
Mrpl57	0.921902526	-0.108574525	0.333	0.325	1	NA	NA	NA	NA	NA	NA	1579	NA
Zdhhc20	0.428131177	0.130187812	0.444	0.35	1	NA	NA	NA	NA	NA	NA	2093	NA
Hmbox1	0.647423287	0.12181365	0.222	0.175	1	NA	NA	NA	NA	NA	NA	2001	NA
Ints9	0.719748424	0.131721203	0.222	0.2	1	NA	NA	NA	NA	NA	NA	2108	NA
Mtmr6	0.979984318	-0.106389316	0.333	0.3	1	NA	NA	NA	NA	NA	NA	1612	NA
Esd	NA	NA	NA	NA	NA	0.002041214	0.290621928	0.529	0.283	1	NA	NA	1842
Lcp1	NA	NA	NA	NA	NA	0.010348304	0.297798054	1	0.931	1	NA	NA	1850
Tsc22d1	NA	NA	NA	NA	NA	0.063131356	-0.216798634	0.147	0.264	1	NA	NA	223
Dnajc15	NA	NA	NA	NA	NA	0.364530157	0.19465559	0.324	0.254	1	NA	NA	1539
Rgcc	0.365956933	-0.192632892	0.222	0.362	1	NA	NA	NA	NA	NA	NA	609	NA
Mtrf1	0.004528445	0.390785006	0.333	0.062	1	NA	NA	NA	NA	NA	NA	3311	NA
Sugt1	0.179557699	-0.135821357	0	0.175	1	NA	NA	NA	NA	NA	NA	1169	NA
Dpysl2	0.076703978	-0.248207146	0	0.275	1	NA	NA	NA	NA	NA	NA	333	NA
Bnip3l	1	-0.161160043	0.889	0.8	1	0.15048458	-0.219780325	0.676	0.754	1	NA	879	214
Ppp2r2a	0.308144283	-0.199544821	0.222	0.412	1	NA	NA	NA	NA	NA	NA	572	NA
Bora	0.220063503	-0.126482165	0	0.15	1	NA	NA	NA	NA	NA	NA	1307	NA
Rb1	0.430634826	-0.132099869	0.111	0.225	1	NA	NA	NA	NA	NA	NA	1220	NA
Itm2b	0.967434714	-0.182023268	1	0.975	1	7.25943126619235e-06	0.67288524	1	0.939	0.173014025	Itm2b	688	1996
Sucla2	NA	NA	NA	NA	NA	0.509270812	-0.100665544	0.353	0.384	1	NA	NA	1067
Uchl3	0.654296353	-0.127758242	0.333	0.4	1	NA	NA	NA	NA	NA	NA	1288	NA
Fbxl3	0.347194281	0.121624143	0.333	0.2	1	NA	NA	NA	NA	NA	NA	2000	NA
Dnajc3	0.40409783	-0.184543092	0.444	0.537	1	NA	NA	NA	NA	NA	NA	667	NA
Mbnl2	0.089715192	-0.333997764	0.222	0.488	1	NA	NA	NA	NA	NA	NA	146	NA
Nup155	0.038142901	0.165084295	0.444	0.15	1	NA	NA	NA	NA	NA	NA	2452	NA
Fyb	0.077927381	-0.297221404	0.111	0.475	1	NA	NA	NA	NA	NA	NA	207	NA
Mcpt8	0.085434491	0.490192851	0.222	0.062	1	NA	NA	NA	NA	NA	NA	3378	NA
Dad1	0.311872306	-0.252737807	0.444	0.525	1	NA	NA	NA	NA	NA	NA	322	NA
Lrp10	0.230608584	0.126495863	0.556	0.362	1	NA	NA	NA	NA	NA	NA	2059	NA
Haus4	0.232375619	-0.217050646	0.111	0.312	1	NA	NA	NA	NA	NA	NA	464	NA
Slc7a8	0.548745424	0.476479875	0.222	0.175	1	NA	NA	NA	NA	NA	NA	3372	NA
Oxct1	0.515850134	0.168476933	0.667	0.575	1	NA	NA	NA	NA	NA	NA	2484	NA
Pabpn1	0.392865856	0.226738478	0.778	0.7	1	NA	NA	NA	NA	NA	NA	2854	NA
6030458C11Rik	0.228700872	0.243385351	0.222	0.1	1	NA	NA	NA	NA	NA	NA	2943	NA
Zfr	0.637559895	0.190452301	0.222	0.388	1	0.036349085	-0.174238028	0.206	0.379	1	NA	2656	403
Sub1	0.349246775	-0.247418954	0.667	0.812	1	0.01920699	-0.356785289	0.706	0.799	1	NA	339	46
Dcaf11	0.491142606	-0.111826335	0.111	0.212	1	0.00571072	0.134185538	0.353	0.17	1	NA	1530	1301
Psme1	0.602341749	0.130586475	0.667	0.588	1	NA	NA	NA	NA	NA	NA	2097	NA
Ripk3	0.386539571	-0.145825314	0.111	0.238	1	0.001482433	0.3084274	0.382	0.182	1	NA	1055	1864
Sdr39u1	0.360185887	0.242671499	0.444	0.312	1	0.402805269	-0.102218823	0.235	0.272	1	NA	2936	1047
Cct5	0.135211449	-0.325747124	0.222	0.425	1	NA	NA	NA	NA	NA	NA	155	NA
Tars	0.33181925	0.15853757	0.778	0.525	1	0.20186303	0.193330922	0.647	0.572	1	NA	2387	1527
Brix1	0.37217352	0.189470138	0.444	0.3	1	NA	NA	NA	NA	NA	NA	2650	NA
Rad1	NA	NA	NA	NA	NA	0.038277513	-0.112370807	0.029	0.156	1	NA	NA	911
Mtdh	NA	NA	NA	NA	NA	0.154347509	-0.210767452	0.706	0.785	1	NA	NA	244
Ank	0.535286635	-0.138036267	0.111	0.188	1	NA	NA	NA	NA	NA	NA	1137	NA
Rnf19a	0.330209263	-0.11240814	0	0.1	1	NA	NA	NA	NA	NA	NA	1519	NA
Pabpc1	NA	NA	NA	NA	NA	0.002359262	-0.278571397	1	1	1	NA	NA	108
Ywhaz	0.28845668	0.326623984	1	0.95	1	0.070998998	-0.13963634	0.882	0.91	1	NA	3221	646
Atp6v1c1	NA	NA	NA	NA	NA	0.188736639	-0.114587043	0.235	0.33	1	NA	NA	882
Slc25a32	0.179557699	-0.14923633	0	0.175	1	NA	NA	NA	NA	NA	NA	1005	NA
Lrp12	0.655932303	0.113094095	0.444	0.425	1	0.102555181	-0.183300172	0.382	0.489	1	NA	1901	357
Oxr1	0.226100862	-0.19985513	0.111	0.3	1	NA	NA	NA	NA	NA	NA	568	NA
Csmd3	0.001015722	0.146420369	0.222	0.013	1	NA	NA	NA	NA	NA	NA	2265	NA
Eif3h	0.349565057	-0.163260072	0.667	0.825	1	NA	NA	NA	NA	NA	NA	855	NA
Utp23	0.078977405	0.121971921	0.444	0.188	1	NA	NA	NA	NA	NA	NA	2006	NA
Rad21	0.270162615	0.123546987	1	0.9	1	0.469571629	0.101806872	0.971	0.876	1	NA	2032	1097
Shcbp1	0.146121743	-0.126103615	0	0.2	1	NA	NA	NA	NA	NA	NA	1310	NA
Eny2	0.439931401	0.192369384	0.667	0.6	1	0.1175188	-0.194950072	0.471	0.572	1	NA	2667	312
Ebag9	0.291891367	0.175345472	0.333	0.2	1	NA	NA	NA	NA	NA	NA	2534	NA
Myc	0.30348603	0.107339997	0.778	0.637	1	0.234370074	-0.183225448	0.588	0.746	1	NA	1821	358
Sqle	0.865428425	-0.109283973	0.444	0.475	1	NA	NA	NA	NA	NA	NA	1562	NA
Ndufb9	NA	NA	NA	NA	NA	0.110849481	-0.234913024	0.441	0.542	1	NA	NA	178
Zhx1	0.07670179	-0.25199243	0	0.275	1	NA	NA	NA	NA	NA	NA	324	NA
Tbc1d31	NA	NA	NA	NA	NA	0.294959724	0.245583075	0.265	0.22	1	NA	NA	1721
Sla	NA	NA	NA	NA	NA	0.193656757	-0.114418734	0.147	0.246	1	NA	NA	885
Asap1	0.048442012	-0.356653987	0	0.325	1	0.002193289	0.203256601	0.647	0.35	1	NA	112	1582
Gtse1	0.77726618	-0.100907094	0.333	0.338	1	NA	NA	NA	NA	NA	NA	1711	NA
Zc3h7b	NA	NA	NA	NA	NA	0.019397971	-0.15481749	0.029	0.182	1	NA	NA	522
Rangap1	0.647190427	0.275584774	0.667	0.588	1	0.059397048	-0.215868343	0.529	0.65	1	NA	3076	228
L3mbtl2	NA	NA	NA	NA	NA	0.569542165	0.104413584	0.176	0.156	1	NA	NA	1115
Rbx1	0.068842901	0.245684051	0.778	0.512	1	0.068789371	0.174830852	0.735	0.569	1	NA	2948	1475
St13	0.057507625	0.40759581	1	0.775	1	NA	NA	NA	NA	NA	NA	3328	NA
Adsl	0.034892951	0.130854899	0.333	0.088	1	NA	NA	NA	NA	NA	NA	2100	NA
Josd1	NA	NA	NA	NA	NA	0.364764803	-0.122507765	0.294	0.328	1	NA	NA	799
Tomm22	0.543996456	-0.176497044	0.556	0.512	1	0.181081778	0.119982945	0.706	0.537	1	NA	739	1222
Sh3bp1	NA	NA	NA	NA	NA	0.293546695	0.231225711	0.265	0.212	1	NA	NA	1678
Samm50	NA	NA	NA	NA	NA	0.00206767	0.268504406	0.529	0.281	1	NA	NA	1796
Parvg	0.726602921	-0.119929143	0.556	0.55	1	NA	NA	NA	NA	NA	NA	1409	NA
Myh9	0.70459253	-0.183695698	0.667	0.6	1	0.615856475	-0.126290299	0.647	0.603	1	NA	675	760
Ndufa6	0.178083114	-0.303911606	0.222	0.4	1	0.045414002	0.194395655	0.618	0.473	1	NA	190	1537
Smdt1	0.192027192	-0.206962402	0.111	0.325	1	NA	NA	NA	NA	NA	NA	531	NA
Slc38a2	0.221257752	-0.338826913	0.667	0.738	1	NA	NA	NA	NA	NA	NA	140	NA
Srebf2	NA	NA	NA	NA	NA	0.107520785	-0.143210244	0.824	0.805	1	NA	NA	622
Rpap3	0.000300024	0.218438552	0.444	0.062	1	NA	NA	NA	NA	NA	NA	2816	NA
Xrcc6	0.131416988	0.195122925	0.222	0.075	1	NA	NA	NA	NA	NA	NA	2688	NA
Desi1	NA	NA	NA	NA	NA	0.030794753	-0.105111026	0	0.122	1	NA	NA	1004
Hdac7	0.328256155	-0.239272205	0.111	0.238	1	NA	NA	NA	NA	NA	NA	370	NA
Polr3h	0.003220324	0.313247708	0.556	0.15	1	NA	NA	NA	NA	NA	NA	3195	NA
Aco2	NA	NA	NA	NA	NA	0.090667405	0.314413664	0.941	0.855	1	NA	NA	1872
Col2a1	0.003238365	0.234053558	0.111	0	1	NA	NA	NA	NA	NA	NA	2891.5	NA
Nckap1l	0.71880281	0.302588508	0.444	0.4	1	NA	NA	NA	NA	NA	NA	3154	NA
Txndc11	0.111501753	0.19832687	0.444	0.238	1	NA	NA	NA	NA	NA	NA	2708	NA
Litaf	0.010775407	0.353873206	0.889	0.475	1	NA	NA	NA	NA	NA	NA	3266	NA
Nubp1	0.174344275	0.180578165	0.556	0.35	1	NA	NA	NA	NA	NA	NA	2581	NA
Hapstr1	0.319126752	-0.200096909	0.111	0.238	1	0.065474801	-0.147799932	0.059	0.17	1	NA	565	577
Il1rap	0.127650889	0.177710124	0.333	0.15	1	NA	NA	NA	NA	NA	NA	2552	NA
Anks3	0.070692801	0.137530681	0.222	0.062	1	NA	NA	NA	NA	NA	NA	2171	NA
Nudt16l1	0.141305755	0.114749389	0.333	0.138	1	NA	NA	NA	NA	NA	NA	1916	NA
Mgrn1	1	0.127822459	0.111	0.125	1	NA	NA	NA	NA	NA	NA	2070	NA
Crebbp	0.364121327	-0.130717571	0.111	0.262	1	NA	NA	NA	NA	NA	NA	1243	NA
Zfp263	0.017358124	0.342098532	0.444	0.138	1	NA	NA	NA	NA	NA	NA	3252	NA
Glyr1	NA	NA	NA	NA	NA	0.032744629	-0.265262525	0.706	0.748	1	NA	NA	129
Cyc1	0.124162862	-0.358894445	0.333	0.6	1	NA	NA	NA	NA	NA	NA	108	NA
Sharpin	0.220063503	-0.120115399	0	0.15	1	NA	NA	NA	NA	NA	NA	1406	NA
Maf1	0.910408349	0.154091214	0.444	0.438	1	NA	NA	NA	NA	NA	NA	2346	NA
Hgh1	0.361730189	-0.229812844	0.222	0.362	1	0.455343036	-0.111799547	0.324	0.36	1	NA	411	917
Bop1	0.002441326	0.384042054	0.667	0.225	1	NA	NA	NA	NA	NA	NA	3301	NA
Gpaa1	0.398273805	0.276257115	0.333	0.262	1	0.000463526	0.170052563	0.529	0.246	1	NA	3079	1461
Grina	0.787192353	-0.108971657	0.333	0.262	1	NA	NA	NA	NA	NA	NA	1569	NA
Plec	NA	NA	NA	NA	NA	0.006197266	0.264112287	0.618	0.407	1	NA	NA	1786
Scrib	0.04682261	0.233351059	0.444	0.175	1	NA	NA	NA	NA	NA	NA	2884	NA
Pycrl	0.252513646	0.136655606	0.333	0.188	1	NA	NA	NA	NA	NA	NA	2162	NA
Ly6c2	0.162051942	-0.229809456	0	0.188	1	0.174943027	0.141661926	0.235	0.159	1	NA	412	1339
Ly6e	0.365309995	-0.189057756	0.889	0.912	1	NA	NA	NA	NA	NA	NA	634	NA
Cep97	0.243493579	-0.11348284	0	0.138	1	NA	NA	NA	NA	NA	NA	1506	NA
Chkb	0.243493579	-0.125116764	0	0.138	1	0.015347007	0.115779005	0.265	0.119	1	NA	1329	1198
Yaf2	0.648367522	-0.100566543	0.333	0.35	1	NA	NA	NA	NA	NA	NA	1721	NA
Zcrb1	NA	NA	NA	NA	NA	0.969997229	0.12448609	0.265	0.267	1	NA	NA	1248
Cblb	0.026659437	0.100582619	0.222	0.038	1	NA	NA	NA	NA	NA	NA	1739	NA
Atg3	0.150290769	0.210085229	0.778	0.5	1	NA	NA	NA	NA	NA	NA	2773	NA
Slc35a5	NA	NA	NA	NA	NA	0.723709164	0.19970073	0.147	0.137	1	NA	NA	1564
Mzt2	0.691829914	0.108523242	0.111	0.188	1	NA	NA	NA	NA	NA	NA	1838	NA
Mcm4	0.176842354	0.275982382	0.778	0.7	1	0.102351927	-0.239158801	0.706	0.789	1	NA	3078	163
Ube2v2	0.266870142	0.294738661	0.667	0.525	1	NA	NA	NA	NA	NA	NA	3137	NA
Nde1	NA	NA	NA	NA	NA	0.894194234	0.121061766	0.294	0.273	1	NA	NA	1230
Ntan1	0.477788937	0.118716431	0.333	0.238	1	NA	NA	NA	NA	NA	NA	1962	NA
Rrn3	0.259913329	0.273145615	0.333	0.212	1	NA	NA	NA	NA	NA	NA	3065	NA
B3gnt5	0.429043309	0.165182474	0.222	0.125	1	NA	NA	NA	NA	NA	NA	2454	NA
Naa50	0.196922393	0.315666395	1	0.713	1	0.113536478	-0.229219954	0.765	0.775	1	NA	3199	190
Hira	0.043271427	0.43820629	0.778	0.5	1	0.25930305	-0.110515962	0.353	0.442	1	NA	3349	932
Usp7	0.082018564	-0.36923244	0.556	0.713	1	NA	NA	NA	NA	NA	NA	102	NA
Pmm2	0.160988332	0.245757752	0.444	0.225	1	NA	NA	NA	NA	NA	NA	2949	NA
Dgcr8	0.220052362	-0.12415109	0	0.15	1	NA	NA	NA	NA	NA	NA	1343	NA
Trmt2a	0.898140844	0.115800915	0.333	0.35	1	NA	NA	NA	NA	NA	NA	1927	NA
Tomm70a	NA	NA	NA	NA	NA	0.086339634	-0.157333652	0.735	0.74	1	NA	NA	508
Tfg	NA	NA	NA	NA	NA	0.011486671	-0.289551016	0.471	0.559	1	NA	NA	97
Ccdc116	0.170382152	0.175046096	0.111	0.025	1	NA	NA	NA	NA	NA	NA	2529	NA
Sdf2l1	NA	NA	NA	NA	NA	0.159222042	-0.200769824	0.765	0.736	1	NA	NA	294
Ppil2	0.681927746	-0.104851625	0.111	0.15	1	NA	NA	NA	NA	NA	NA	1642	NA
Ncbp2	NA	NA	NA	NA	NA	0.717947624	-0.10099012	0.559	0.503	1	NA	NA	1063
Pak2	0.63532809	0.161037342	0.556	0.45	1	NA	NA	NA	NA	NA	NA	2417	NA
Fgd4	0.699216445	-0.11021467	0.222	0.25	1	NA	NA	NA	NA	NA	NA	1543	NA
Dnm1l	0.414459935	-0.195315737	0.222	0.362	1	NA	NA	NA	NA	NA	NA	596	NA
Yars2	0.141225124	0.168121634	0.333	0.15	1	NA	NA	NA	NA	NA	NA	2480	NA
B4galt4	0.011214695	0.152278299	0.333	0.075	1	NA	NA	NA	NA	NA	NA	2326	NA
Tfrc	0.166054269	0.228254626	0.778	0.662	1	NA	NA	NA	NA	NA	NA	2859	NA
Fyttd1	0.16204774	-0.158121662	0	0.188	1	NA	NA	NA	NA	NA	NA	920	NA
Lrch3	0.632881047	0.122009841	0.222	0.175	1	NA	NA	NA	NA	NA	NA	2009	NA
Snx4	0.518029049	-0.132841996	0.333	0.425	1	NA	NA	NA	NA	NA	NA	1205	NA
Zfp148	0.194870832	-0.207961351	0.111	0.3	1	NA	NA	NA	NA	NA	NA	524	NA
Gsk3b	0.413943256	-0.181689801	0.222	0.338	1	0.589534764	0.125300257	0.412	0.35	1	NA	692	1255
Umps	0.087078506	0.207833159	0.667	0.388	1	0.593990981	-0.1318653	0.441	0.391	1	NA	2761	708
Ndufb4	0.02674206	-0.609505827	0.444	0.725	1	0.258028108	-0.168704348	0.647	0.685	1	NA	12	431
Abcc5	0.53857729	-0.106347658	0.111	0.2	1	0.000213452	0.284289318	0.382	0.151	1	NA	1615	1834
Muc13	NA	NA	NA	NA	NA	0.212217209	-0.241043085	0.353	0.408	1	NA	NA	160
Rabl3	0.007350443	0.308512962	0.444	0.112	1	NA	NA	NA	NA	NA	NA	3175	NA
Hcls1	0.175107057	-0.356746715	0.222	0.425	1	NA	NA	NA	NA	NA	NA	111	NA
Ap2m1	0.711600383	-0.135937056	0.556	0.562	1	0.052004435	0.203741827	0.559	0.4	1	NA	1166	1583
Tmem41a	0.243493579	-0.112692915	0	0.138	1	NA	NA	NA	NA	NA	NA	1514	NA
Usp25	0.640459194	-0.188455249	0.333	0.388	1	NA	NA	NA	NA	NA	NA	644	NA
Samsn1	0.890339124	-0.121457748	0.556	0.5	1	0.476655033	-0.192395143	0.5	0.482	1	NA	1379	322
Rfc4	0.04305273	0.236384884	0.333	0.1	1	NA	NA	NA	NA	NA	NA	2911	NA
Mrpl39	0.306071405	0.15564869	0.222	0.112	1	NA	NA	NA	NA	NA	NA	2356	NA
Atp5pf	0.347581984	-0.233898091	0.556	0.775	1	0.110363409	-0.176230384	0.676	0.725	1	NA	394	391
App	NA	NA	NA	NA	NA	0.409307123	0.100497789	0.471	0.376	1	NA	NA	1083
Ets2	0.041336749	0.301220057	0.333	0.112	1	NA	NA	NA	NA	NA	NA	3150	NA
Kpna1	0.667748811	-0.107523071	0.222	0.288	1	NA	NA	NA	NA	NA	NA	1599	NA
Runx1	0.621121018	0.110163452	0.556	0.537	1	0.435472875	0.141434089	0.647	0.568	1	NA	1860	1338
Son	0.711210374	0.10373337	0.778	0.75	1	0.448072281	-0.114005629	0.824	0.788	1	NA	1777	889
Gart	0.358175871	0.178782677	0.556	0.45	1	0.021584606	-0.269368566	0.412	0.592	1	NA	2562	118
Tmem50b	0.239073282	0.214576871	0.444	0.275	1	0.261699956	-0.165327401	0.265	0.32	1	NA	2799	451
Ifngr2	0.502509665	0.118553668	0.333	0.262	1	NA	NA	NA	NA	NA	NA	1961	NA
Il10rb	0.003723789	0.138977288	0.333	0.05	1	NA	NA	NA	NA	NA	NA	2192	NA
Ifnar2	NA	NA	NA	NA	NA	0.442944339	-0.105919261	0.382	0.441	1	NA	NA	992
Paxbp1	0.077767989	0.252345962	0.222	0.062	1	NA	NA	NA	NA	NA	NA	2988	NA
Sod1	NA	NA	NA	NA	NA	0.016215318	0.192161034	1	0.783	1	NA	NA	1520
Tmbim6	0.258682343	0.334628444	1	0.988	1	0.000162024	0.479026735	1	0.958	1	NA	3238	1976
Racgap1	NA	NA	NA	NA	NA	0.138754543	-0.179768097	0.324	0.416	1	NA	NA	376
Smarcd1	0.261479431	-0.21125937	0.111	0.275	1	0.170211328	-0.123368811	0.147	0.241	1	NA	502	787
Cox14	NA	NA	NA	NA	NA	0.009445922	-0.218477296	0.294	0.469	1	NA	NA	218
Cers5	NA	NA	NA	NA	NA	5.24310467259984e-07	0.389656891	0.471	0.154	0.012495891	NA	NA	1939
Lima1	0.651368801	0.132420764	0.111	0.075	1	NA	NA	NA	NA	NA	NA	2124	NA
Larp4	NA	NA	NA	NA	NA	0.55051556	-0.144315469	0.559	0.558	1	NA	NA	609
Dip2b	0.232849896	-0.15156485	0.111	0.288	1	NA	NA	NA	NA	NA	NA	987	NA
Atf1	0.054026588	-0.29509169	0.111	0.5	1	0.020867212	-0.224112059	0.265	0.431	1	NA	212	200
Prr13	NA	NA	NA	NA	NA	0.500797218	-0.125134434	0.559	0.592	1	NA	NA	771
Tarbp2	0.220063503	-0.104166485	0	0.15	1	NA	NA	NA	NA	NA	NA	1654	NA
Cdkn1a	0.094730725	0.228303604	0.778	0.45	1	0.059874247	-0.283917575	0.471	0.545	1	NA	2861	100
Nus1	NA	NA	NA	NA	NA	0.052255566	-0.207198682	0.382	0.49	1	NA	NA	263
Akirin1	0.117377994	-0.335029661	0.333	0.6	1	0.016463733	0.241510844	0.676	0.534	1	NA	145	1709
Gtf2ird1	NA	NA	NA	NA	NA	0.015401813	0.234936778	0.353	0.186	1	NA	NA	1689
Noct	NA	NA	NA	NA	NA	0.360070311	0.16553145	0.559	0.532	1	NA	NA	1450
Abcc1	0.8179685	-0.150362045	0.556	0.525	1	0.457729226	-0.144107529	0.529	0.556	1	NA	995	612
Ndufa5	0.076699601	-0.216543002	0	0.275	1	NA	NA	NA	NA	NA	NA	468	NA
Rfc2	0.162934566	-0.274956145	0.222	0.462	1	0.188991224	-0.132697893	0.382	0.441	1	NA	253	704
Denr	0.108792898	-0.263819087	0.222	0.55	1	0.128802543	-0.164101103	0.294	0.376	1	NA	287	460
Prmt5	NA	NA	NA	NA	NA	0.178396322	-0.123805078	0.441	0.495	1	NA	NA	783
Ivns1abp	NA	NA	NA	NA	NA	0.114038341	-0.184617881	0.618	0.68	1	NA	NA	350
Rpp14	0.341666374	-0.137207638	0.222	0.375	1	0.199109774	-0.184109468	0.382	0.421	1	NA	1148	353
Slc38a1	0.210458932	0.19556444	0.778	0.713	1	0.289329691	-0.155588252	0.765	0.717	1	NA	2690	519
Gps2	0.16204774	-0.168333785	0	0.188	1	NA	NA	NA	NA	NA	NA	807	NA
Twf2	0.257168127	-0.257998547	0.222	0.375	1	NA	NA	NA	NA	NA	NA	306	NA
Ube2j2	0.320810497	-0.208366728	0.444	0.613	1	NA	NA	NA	NA	NA	NA	522	NA
Tpi1	0.1868172	0.303796694	1	0.963	1	NA	NA	NA	NA	NA	NA	3162	NA
Cdca3	0.397646857	-0.163200855	0.333	0.512	1	NA	NA	NA	NA	NA	NA	856	NA
Ccndbp1	0.076703978	-0.209691153	0	0.275	1	NA	NA	NA	NA	NA	NA	508	NA
Mrps23	0.27330046	-0.131716027	0.222	0.425	1	NA	NA	NA	NA	NA	NA	1229	NA
Pigx	0.101822019	0.156855996	0.556	0.288	1	0.001384279	0.169862631	0.588	0.293	1	NA	2368	1460
Acat2	0.502258653	0.274206709	0.667	0.575	1	NA	NA	NA	NA	NA	NA	3069	NA
Chd1	0.345422109	-0.251859243	0.556	0.6	1	NA	NA	NA	NA	NA	NA	325	NA
Mpc1	0.55267078	0.145153111	0.333	0.3	1	NA	NA	NA	NA	NA	NA	2250	NA
Phf10	0.448295227	0.254692257	0.667	0.6	1	0.081557325	-0.177828819	0.647	0.732	1	NA	3004	389
Hcfc1r1	0.269410449	-0.131490143	0	0.125	1	0.002505494	0.114857931	0.265	0.1	1	NA	1234	1187
Pkmyt1	0.131642041	-0.150960714	0	0.212	1	NA	NA	NA	NA	NA	NA	992	NA
Tnfrsf21	0.423348919	-0.178174694	0.222	0.338	1	0.001325531	0.187304336	0.676	0.395	1	NA	725	1506
Tbc1d5	0.220057932	-0.138243704	0	0.15	1	NA	NA	NA	NA	NA	NA	1133	NA
Satb1	0.464740408	0.122981255	0.222	0.138	1	NA	NA	NA	NA	NA	NA	2025	NA
Cdc5l	0.199620499	-0.204435434	0.111	0.35	1	NA	NA	NA	NA	NA	NA	539	NA
Mrpl14	NA	NA	NA	NA	NA	0.000721842	0.140003989	0.382	0.154	1	NA	NA	1329
Slc29a1	NA	NA	NA	NA	NA	0.007829484	-0.279434392	0.265	0.469	1	NA	NA	106
Hsp90ab1	0.005735373	0.579907317	1	1	1	NA	NA	NA	NA	NA	Hsp90ab1	3398	NA
Enpp4	0.146121743	-0.159511693	0	0.2	1	NA	NA	NA	NA	NA	NA	904	NA
Cnpy3	0.079950949	-0.314271496	0.111	0.4	1	0.101875652	0.188884811	0.618	0.461	1	NA	177	1511
Ubr2	0.269068676	-0.142833429	0.111	0.275	1	NA	NA	NA	NA	NA	NA	1084	NA
Foxp4	0.020407674	0.148084682	0.222	0.038	1	NA	NA	NA	NA	NA	NA	2281	NA
Nfya	0.064340648	0.239200586	0.333	0.125	1	NA	NA	NA	NA	NA	NA	2918	NA
Brd4	0.052175646	0.291338023	0.889	0.6	1	0.093269568	0.200986564	0.765	0.635	1	NA	3126	1570
Pim1	NA	NA	NA	NA	NA	0.420384279	-0.160721915	0.853	0.868	1	NA	NA	489
Glo1	0.234090924	-0.143051051	0.111	0.338	1	0.00055516	0.120556776	0.471	0.196	1	NA	1079	1224
Akap8	0.020490919	0.281592857	0.444	0.15	1	NA	NA	NA	NA	NA	NA	3099	NA
Wiz	0.006157932	0.210564613	0.444	0.1	1	NA	NA	NA	NA	NA	NA	2775	NA
Emilin2	0.688471989	0.267092034	0.667	0.688	1	NA	NA	NA	NA	NA	NA	3041	NA
Smchd1	0.225818161	-0.155067072	0.111	0.312	1	0.265429107	-0.111607781	0.294	0.36	1	NA	955	921
Dpy30	0.446473809	-0.156207773	0.444	0.65	1	NA	NA	NA	NA	NA	NA	941	NA
Spast	0.486005435	0.147580248	0.333	0.262	1	0.13387084	0.143353718	0.382	0.265	1	NA	2277	1349
Slc30a6	0.651368801	0.13702248	0.111	0.075	1	NA	NA	NA	NA	NA	NA	2167	NA
Yipf4	0.118359411	0.380256573	0.556	0.288	1	NA	NA	NA	NA	NA	NA	3295	NA
Ttc27	0.84533653	0.152379369	0.111	0.1	1	NA	NA	NA	NA	NA	NA	2329	NA
Man2a1	0.465650277	0.262579017	0.556	0.512	1	0.185120091	0.102682714	0.706	0.534	1	NA	3029	1104
Vapa	0.346871948	-0.1979248	0.444	0.662	1	0.193694124	-0.146136002	0.794	0.725	1	NA	581	593
Hnrnpll	0.415936685	-0.116200974	0.333	0.5	1	NA	NA	NA	NA	NA	NA	1463	NA
Ralbp1	0.134102822	0.183189871	0.889	0.613	1	0.07712568	0.161361874	0.735	0.569	1	NA	2607	1428
Srsf7	NA	NA	NA	NA	NA	0.074719943	-0.220037541	0.647	0.619	1	NA	NA	213
Ndufv2	0.212666289	-0.293254505	0.444	0.613	1	NA	NA	NA	NA	NA	NA	215	NA
Atp6v0c	NA	NA	NA	NA	NA	0.000290418	0.329425637	1	0.883	1	NA	NA	1891
Rhoq	0.41187282	0.100163375	0.667	0.537	1	0.070016484	-0.144821513	0.353	0.547	1	NA	1735	603
Cript	NA	NA	NA	NA	NA	0.034130741	-0.115026785	0.059	0.211	1	NA	NA	877
Mcfd2	0.551816777	0.221407804	0.556	0.5	1	0.397940695	-0.10540686	0.471	0.494	1	NA	2830	1001
Msh2	0.027073235	0.110664823	0.556	0.212	1	NA	NA	NA	NA	NA	NA	1867	NA
Hagh	0.131645533	-0.169445312	0	0.212	1	NA	NA	NA	NA	NA	NA	796	NA
Spsb3	0.22870746	0.122115368	0.222	0.1	1	NA	NA	NA	NA	NA	NA	2010	NA
C3	0.930779144	0.13233918	0.111	0.112	1	0.012373044	0.209705922	0.235	0.103	1	NA	2120	1601
Ift140	0.845338904	0.148886416	0.111	0.1	1	NA	NA	NA	NA	NA	NA	2290	NA
Nme4	NA	NA	NA	NA	NA	0.209727502	-0.10542616	0.088	0.164	1	NA	NA	1000
Axin1	NA	NA	NA	NA	NA	0.305633009	-0.107127816	0.206	0.254	1	NA	NA	972
Luc7l	NA	NA	NA	NA	NA	0.121379562	-0.179819874	0.647	0.638	1	NA	NA	375
Dusp1	0.406738117	-0.102865822	0	0.075	1	NA	NA	NA	NA	NA	NA	1673	NA
Cuta	0.174061009	-0.271559949	0.222	0.45	1	NA	NA	NA	NA	NA	NA	262	NA
Plin3	NA	NA	NA	NA	NA	2.63022685670288e-08	0.831539189	0.912	0.505	0.000626862	Plin3	NA	2003
Uqcc2	NA	NA	NA	NA	NA	0.233783746	-0.109916968	0.088	0.153	1	NA	NA	941
Snrpc	NA	NA	NA	NA	NA	0.222476737	-0.140333692	0.412	0.468	1	NA	NA	642
Taf11	0.053544704	0.274675054	0.667	0.35	1	0.097748111	-0.165039744	0.265	0.346	1	NA	3071	455
Anks1	0.123602299	-0.132725551	0.111	0.438	1	0.32077891	0.163774418	0.441	0.389	1	NA	1210	1441
Fkbp5	0.827255314	0.118808485	0.333	0.338	1	0.009684777	-0.235373055	0.265	0.442	1	NA	1965	175
Map3k8	0.453140691	-0.10616049	0	0.062	1	NA	NA	NA	NA	NA	NA	1619	NA
Svil	0.442590262	-0.178420619	0.222	0.35	1	NA	NA	NA	NA	NA	NA	723	NA
Epc1	0.26940367	-0.129329643	0	0.125	1	NA	NA	NA	NA	NA	NA	1263	NA
Sos1	0.013100006	0.263304893	0.667	0.238	1	NA	NA	NA	NA	NA	NA	3031	NA
Cox7a2l	0.538409778	-0.19955933	0.556	0.7	1	0.186025374	-0.18190658	0.676	0.662	1	NA	571	364
Polr2d	0.062397358	-0.433413251	0.333	0.6	1	0.995443622	0.193060563	0.618	0.641	1	NA	55	1525
Slc25a46	0.118466361	-0.217113255	0	0.225	1	NA	NA	NA	NA	NA	NA	463	NA
Tpgs2	0.001099959	0.205231175	0.444	0.075	1	NA	NA	NA	NA	NA	NA	2746	NA
Slc39a6	NA	NA	NA	NA	NA	0.140497723	-0.123947594	0.235	0.357	1	NA	NA	779
Elp2	0.590946399	0.140134816	0.778	0.7	1	0.036737382	-0.161829155	0.5	0.658	1	NA	2205	482
Mapre2	NA	NA	NA	NA	NA	0.382683633	0.11024293	0.5	0.421	1	NA	NA	1158
Esco1	0.146129403	-0.187176674	0	0.2	1	NA	NA	NA	NA	NA	NA	651	NA
Myo1f	0.074685916	-0.386853347	0.111	0.4	1	0.013807053	0.262074571	0.588	0.418	1	NA	82	1779
Tapbp	0.156463587	-0.404265003	0.556	0.7	1	NA	NA	NA	NA	NA	NA	70	NA
Pfdn6	NA	NA	NA	NA	NA	0.53552543	-0.101072297	0.265	0.291	1	NA	NA	1060
Wdr46	0.930778167	0.105207548	0.111	0.112	1	NA	NA	NA	NA	NA	NA	1796	NA
Rnf138	0.25574261	-0.251557839	0.222	0.4	1	0.655095469	0.284441243	0.382	0.304	1	NA	326	1835
Vps52	0.554834056	0.116644433	0.222	0.15	1	NA	NA	NA	NA	NA	NA	1938	NA
Slc39a7	0.037975962	0.253263393	0.667	0.288	1	0.038919708	0.302638797	0.471	0.346	1	NA	2996	1857
Brd2	0.681102207	0.123275125	0.778	0.762	1	0.153247702	-0.157663182	0.735	0.746	1	NA	2027	502
Psmb8	NA	NA	NA	NA	NA	0.220683338	0.181395869	0.471	0.381	1	NA	NA	1491
Hspa9	0.090577326	0.235677406	1	0.8	1	0.225984088	-0.19489255	0.765	0.794	1	NA	2906	313
Etf1	0.005937405	0.378234161	1	0.65	1	NA	NA	NA	NA	NA	NA	3294	NA
Nelfe	NA	NA	NA	NA	NA	0.000181143	0.38367063	0.412	0.17	1	NA	NA	1937
Stard4	0.639351572	-0.108953228	0.222	0.262	1	0.000270573	0.319385027	0.618	0.331	1	NA	1570	1881
Iws1	0.167611053	0.150301985	0.556	0.288	1	NA	NA	NA	NA	NA	NA	2302	NA
Csnk2b	NA	NA	NA	NA	NA	0.209107513	-0.129228559	0.265	0.33	1	NA	NA	728
Bag6	0.182319477	-0.140815486	0.222	0.5	1	0.396341581	0.157084171	0.471	0.432	1	NA	1103	1413
Riok3	0.572952438	0.206167768	0.333	0.325	1	0.564195417	0.18941776	0.382	0.37	1	NA	2751	1513
Npc1	0.089454842	0.265474487	0.444	0.225	1	NA	NA	NA	NA	NA	NA	3037	NA
Dhx16	0.649492189	0.123983308	0.333	0.312	1	0.805480576	0.115037479	0.324	0.291	1	NA	2035	1190
Impact	NA	NA	NA	NA	NA	0.01970162	-0.146520807	0.029	0.19	1	NA	NA	590
Gnl1	0.243493579	-0.10579626	0	0.138	1	NA	NA	NA	NA	NA	NA	1631	NA
Nr3c1	NA	NA	NA	NA	NA	0.308334868	0.171276237	0.412	0.354	1	NA	NA	1463
Arap3	0.024699513	0.26067461	0.333	0.088	1	NA	NA	NA	NA	NA	NA	3027	NA
Ik	0.184492593	0.178832386	0.778	0.613	1	NA	NA	NA	NA	NA	NA	2564	NA
Ap3s1	0.643508023	0.214449203	1	0.912	1	0.000435926	0.368614445	1	0.949	1	NA	2798	1922
Yipf5	0.286108603	0.105607118	0.333	0.188	1	NA	NA	NA	NA	NA	NA	1800	NA
Rab27b	0.04680912	0.350310572	0.222	0.05	1	NA	NA	NA	NA	NA	NA	3263	NA
Sec11c	0.195441512	0.163178952	0.778	0.5	1	NA	NA	NA	NA	NA	NA	2436	NA
Afg3l2	0.445017502	-0.11878233	0.111	0.2	1	NA	NA	NA	NA	NA	NA	1418	NA
Lox	0.26940367	-0.266184637	0	0.125	1	0.17823909	-0.169262469	0.029	0.1	1	NA	280	429
Psmg2	0.176130041	0.33218068	0.444	0.238	1	NA	NA	NA	NA	NA	NA	3232	NA
Ppic	0.173797919	0.153134177	0.556	0.325	1	NA	NA	NA	NA	NA	NA	2337	NA
Ptpn2	0.451544738	0.109836181	0.556	0.4	1	NA	NA	NA	NA	NA	NA	1856	NA
Mbd1	0.289139722	-0.217642029	0.222	0.388	1	NA	NA	NA	NA	NA	NA	460	NA
Smad2	0.871200881	0.15848188	0.333	0.4	1	NA	NA	NA	NA	NA	NA	2386	NA
Csnk1a1	0.933508868	-0.100337896	0.667	0.65	1	NA	NA	NA	NA	NA	NA	1729	NA
Txnl1	0.623284242	-0.135897189	0.444	0.525	1	NA	NA	NA	NA	NA	NA	1167	NA
Nars	0.275899617	-0.250748613	0.667	0.625	1	NA	NA	NA	NA	NA	NA	328	NA
Fech	NA	NA	NA	NA	NA	0.133389919	0.211910428	0.294	0.195	1	NA	NA	1607
Nedd4l	0.118469544	-0.190377526	0	0.225	1	NA	NA	NA	NA	NA	NA	622	NA
Lmnb1	0.392049494	-0.204304696	0.444	0.537	1	0.161971688	-0.180054128	0.529	0.603	1	NA	540	373
Rps14	0.196058346	0.267286192	1	0.95	1	0.000967395	-0.372118472	0.971	0.95	1	NA	3042	37
Cd74	NA	NA	NA	NA	NA	0.1560039	-0.168012175	0	0.056	1	NA	NA	435
Tcof1	NA	NA	NA	NA	NA	0.120440888	-0.177841682	0.735	0.695	1	NA	NA	388
Csf1r	0.515879605	-0.108912801	0.111	0.212	1	NA	NA	NA	NA	NA	NA	1572	NA
Psat1	0.517763047	0.142270246	0.889	0.7	1	NA	NA	NA	NA	NA	NA	2222	NA
Cndp2	0.120401261	0.271818764	0.556	0.338	1	0.032563353	0.100300606	0.5	0.297	1	NA	3060	1081
Cyb5a	0.108180056	-0.34857636	0.444	0.65	1	NA	NA	NA	NA	NA	NA	121	NA
Anxa1	0.133004708	-0.279985631	0.111	0.412	1	0.000492535	0.53616036	0.706	0.408	1	NA	242	1986
Incenp	0.236378208	-0.276462391	0.222	0.362	1	NA	NA	NA	NA	NA	NA	248	NA
Fth1	0.902520773	-0.100647979	1	0.975	1	3.14695996958944e-05	-0.491835985	0.971	0.984	0.75001497	NA	1716	15
Fads2	0.157798276	0.108422649	0.222	0.075	1	NA	NA	NA	NA	NA	NA	1835	NA
Tmem216	NA	NA	NA	NA	NA	0.000393945	0.218959342	0.265	0.087	1	NA	NA	1634
Sdhaf2	0.100977804	-0.286060515	0.111	0.375	1	NA	NA	NA	NA	NA	NA	226	NA
Ms4a6b	0.67250752	0.14701505	0.111	0.075	1	NA	NA	NA	NA	NA	NA	2271	NA
Ms4a6d	0.426435916	-0.106235911	0.111	0.25	1	NA	NA	NA	NA	NA	NA	1618	NA
Ms4a2	NA	NA	NA	NA	NA	0.303388242	-0.171078457	0.029	0.076	1	NA	NA	414
Ms4a3	NA	NA	NA	NA	NA	4.53972993179063e-09	0.682446803	0.971	0.65	0.000108195	Ms4a3	NA	1998
Mrpl16	0.936054266	0.104776074	0.111	0.138	1	NA	NA	NA	NA	NA	NA	1791	NA
Zfp91	0.045419577	-0.318304957	0.111	0.525	1	NA	NA	NA	NA	NA	NA	169	NA
Lpxn	0.243487441	-0.154912607	0	0.138	1	0.071013197	-0.12020254	0.029	0.132	1	NA	957	827
Rfk	NA	NA	NA	NA	NA	0.198589254	-0.139325504	0.294	0.362	1	NA	NA	647
Carnmt1	0.315212677	-0.268678732	0.333	0.438	1	NA	NA	NA	NA	NA	NA	268	NA
Ccdc86	0.904335574	0.18931107	0.222	0.288	1	0.105869419	-0.185923548	0.324	0.404	1	NA	2646	347
Ddb1	0.374153501	0.181108031	0.556	0.562	1	NA	NA	NA	NA	NA	NA	2588	NA
Zfand5	0.357692895	-0.247443756	0.556	0.65	1	NA	NA	NA	NA	NA	NA	337	NA
Rtn3	NA	NA	NA	NA	NA	0.180605618	0.128846962	0.941	0.863	1	NA	NA	1271
Naa40	0.054522268	0.258491751	0.556	0.262	1	NA	NA	NA	NA	NA	NA	3019	NA
Stambpl1	0.198822387	-0.10270503	0	0.162	1	NA	NA	NA	NA	NA	NA	1677	NA
Lipa	NA	NA	NA	NA	NA	0.011818363	0.130845298	0.441	0.236	1	NA	NA	1280
Ak3	0.195009601	-0.245637208	0.111	0.312	1	NA	NA	NA	NA	NA	NA	348	NA
Rcl1	NA	NA	NA	NA	NA	0.002347072	-0.407135143	0.5	0.64	1	NA	NA	25
Snx15	NA	NA	NA	NA	NA	0.257896207	0.19812877	0.265	0.199	1	NA	NA	1553
Pcgf5	0.033206802	0.223502281	0.556	0.212	1	NA	NA	NA	NA	NA	NA	2838	NA
Syvn1	0.099877735	0.24761367	0.444	0.212	1	NA	NA	NA	NA	NA	NA	2963	NA
Tjp2	0.366142358	-0.130454077	0	0.088	1	NA	NA	NA	NA	NA	NA	1247	NA
Uhrf2	0.417910747	-0.102904066	0.111	0.238	1	NA	NA	NA	NA	NA	NA	1672	NA
Dpf2	NA	NA	NA	NA	NA	0.164501956	0.359160558	0.5	0.373	1	NA	NA	1917
Mrpl21	0.377495546	0.120298264	0.222	0.125	1	NA	NA	NA	NA	NA	NA	1981	NA
Rps6kb2	0.000940474	0.293516151	0.222	0.013	1	NA	NA	NA	NA	NA	NA	3133	NA
Coro1b	0.550519073	-0.195804251	0.444	0.537	1	NA	NA	NA	NA	NA	NA	594	NA
Eif1ad	NA	NA	NA	NA	NA	0.006604923	-0.359827879	0.588	0.672	1	NA	NA	44
Chka	0.59461696	-0.117943911	0.111	0.175	1	NA	NA	NA	NA	NA	NA	1437	NA
Banf1	0.54013959	0.124024592	1	0.9	1	0.064625529	-0.235694602	0.882	0.867	1	NA	2036	174
Tmem134	0.866157605	0.158259997	0.444	0.4	1	NA	NA	NA	NA	NA	NA	2383	NA
Aip	0.085686498	-0.285154591	0	0.262	1	NA	NA	NA	NA	NA	NA	229	NA
Sf3b2	NA	NA	NA	NA	NA	0.285930428	-0.106510567	0.471	0.563	1	NA	NA	980
Cdk2ap2	NA	NA	NA	NA	NA	0.001006769	0.280351782	0.647	0.389	1	NA	NA	1819
Pip5k1b	0.200716079	0.196337103	0.333	0.175	1	NA	NA	NA	NA	NA	NA	2695	NA
Rab1b	0.382988058	0.145861592	0.444	0.275	1	NA	NA	NA	NA	NA	NA	2259	NA
Doc2g	0.003238365	0.185736331	0.111	0	1	NA	NA	NA	NA	NA	NA	2625.5	NA
Aldh3b1	NA	NA	NA	NA	NA	0.023242735	0.165950206	0.176	0.071	1	NA	NA	1452
Rce1	0.261355526	-0.155227504	0.111	0.262	1	NA	NA	NA	NA	NA	NA	954	NA
Minpp1	NA	NA	NA	NA	NA	0.158501381	-0.176111105	0.471	0.508	1	NA	NA	394
Papss2	0.198832517	-0.155552297	0	0.162	1	NA	NA	NA	NA	NA	NA	949	NA
Cpt1a	0.413537352	0.153763497	0.333	0.238	1	NA	NA	NA	NA	NA	NA	2344	NA
Mrpl11	0.082026877	0.231302441	0.333	0.125	1	NA	NA	NA	NA	NA	NA	2876	NA
Drap1	0.525841158	-0.119379562	0.333	0.512	1	0.245840209	-0.130959192	0.412	0.498	1	NA	1413	715
Smarca2	0.417921878	-0.11654378	0.111	0.238	1	NA	NA	NA	NA	NA	NA	1456	NA
Rnaseh2c	0.530161706	0.152669681	0.333	0.25	1	NA	NA	NA	NA	NA	NA	2332	NA
Kat5	0.369281695	0.122305675	0.444	0.275	1	NA	NA	NA	NA	NA	NA	2012	NA
Capn1	0.376413103	-0.139122224	0.111	0.238	1	0.006445852	0.194736267	0.382	0.19	1	NA	1123	1540
Smc5	0.868039767	0.30244093	0.111	0.15	1	NA	NA	NA	NA	NA	NA	3153	NA
Map4k2	0.269410449	-0.116792798	0	0.125	1	NA	NA	NA	NA	NA	NA	1453	NA
Sf1	0.521923892	-0.128448378	0.778	0.875	1	0.157666262	-0.208658704	0.824	0.855	1	NA	1276	255
Prdx5	0.953916988	-0.117360101	0.556	0.512	1	1.29269571734212e-06	0.475577463	0.912	0.513	0.030808817	NA	1445	1974
Gpr137	0.29816888	-0.104236498	0	0.112	1	NA	NA	NA	NA	NA	NA	1652	NA
Bad	0.288685781	-0.135089636	0.111	0.275	1	NA	NA	NA	NA	NA	NA	1177	NA
Vegfb	0.295851782	0.138047119	0.444	0.288	1	NA	NA	NA	NA	NA	NA	2177	NA
Stip1	0.760595637	-0.14715211	0.667	0.675	1	0.021974749	-0.323683747	0.529	0.695	1	NA	1033	65
Mark2	0.053889788	0.242388562	0.889	0.6	1	NA	NA	NA	NA	NA	NA	2933	NA
Smc3	0.13607249	0.362291504	0.889	0.775	1	0.33358138	0.136058778	0.765	0.815	1	NA	3277	1310
Pdcd4	0.601863225	-0.101007363	0.111	0.175	1	NA	NA	NA	NA	NA	NA	1705	NA
Zdhhc6	0.414313868	-0.141219952	0.222	0.35	1	NA	NA	NA	NA	NA	NA	1096	NA
Hhex	NA	NA	NA	NA	NA	0.087247638	-0.116609551	0.088	0.195	1	NA	NA	861
Cep55	0.043692655	0.392904633	0.444	0.175	1	NA	NA	NA	NA	NA	NA	3312	NA
Eif3a	0.5819964	-0.230605128	0.667	0.637	1	NA	NA	NA	NA	NA	NA	407	NA
Prdx3	0.319560263	-0.20598237	0.444	0.575	1	0.201635212	-0.179186925	0.588	0.601	1	NA	534	380
Noc3l	0.118463178	-0.183683355	0	0.225	1	NA	NA	NA	NA	NA	NA	676	NA
Hells	NA	NA	NA	NA	NA	0.062311949	-0.126244364	0.118	0.264	1	NA	NA	761
Aldh18a1	0.651362442	0.136306344	0.111	0.075	1	NA	NA	NA	NA	NA	NA	2158	NA
Tm9sf3	0.324819821	-0.286760874	0.778	0.787	1	NA	NA	NA	NA	NA	NA	225	NA
Smndc1	0.342600273	0.11516735	0.667	0.537	1	NA	NA	NA	NA	NA	NA	1921	NA
Mxi1	0.30366901	0.131775529	0.556	0.35	1	0.000326291	0.264206429	0.588	0.299	1	NA	2109	1787
Add3	0.245893343	-0.218962591	0.111	0.312	1	NA	NA	NA	NA	NA	NA	454	NA
Xpnpep1	NA	NA	NA	NA	NA	0.00045878	0.468725144	0.706	0.431	1	NA	NA	1973
Trim8	0.292729725	-0.165823187	0.111	0.275	1	NA	NA	NA	NA	NA	NA	828	NA
Maoa	NA	NA	NA	NA	NA	0.000445276	0.297857591	0.471	0.207	1	NA	NA	1851
Nt5c2	0.403382277	-0.152467292	0.111	0.225	1	NA	NA	NA	NA	NA	NA	980	NA
Gk	NA	NA	NA	NA	NA	0.023687139	-0.184125558	0.118	0.283	1	NA	NA	352
Slk	NA	NA	NA	NA	NA	0.093177454	0.221137799	0.471	0.33	1	NA	NA	1645
Sfr1	0.258084093	0.149775069	0.889	0.637	1	NA	NA	NA	NA	NA	NA	2298	NA
Gsto1	NA	NA	NA	NA	NA	0.110443309	0.194910367	0.971	0.825	1	NA	NA	1541
Casp7	0.699341484	0.115815916	0.222	0.175	1	0.021688656	0.112511549	0.353	0.18	1	NA	1928	1173
Slc18a2	0.64615071	0.252833211	0.222	0.162	1	0.062899926	-0.190227846	0	0.093	1	NA	2993	325
Btbd1	0.409293026	-0.125720521	0.222	0.4	1	0.17886809	0.192507809	0.471	0.373	1	NA	1318	1522
P4hb	NA	NA	NA	NA	NA	6.02334248094182e-05	0.407097301	0.971	0.859	1	NA	NA	1953
Arhgdia	0.13347898	0.416632405	1	0.812	1	NA	NA	NA	NA	NA	NA	3334	NA
Alyref	0.535504669	0.102185988	0.889	0.887	1	0.373923629	-0.124795014	0.824	0.887	1	NA	1758	774
Pcyt2	0.196797857	0.233817293	0.333	0.162	1	4.55046397963422e-05	0.346771626	0.471	0.188	1	NA	2885	1906
Sirt7	NA	NA	NA	NA	NA	0.01702689	0.123582799	0.382	0.212	1	NA	NA	1244
Tollip	0.041989125	0.412523502	0.667	0.45	1	NA	NA	NA	NA	NA	NA	3330	NA
Lrrc45	0.39988277	0.185802219	0.222	0.138	1	NA	NA	NA	NA	NA	NA	2629	NA
Mob2	0.179557699	-0.151041818	0	0.175	1	NA	NA	NA	NA	NA	NA	991	NA
Fasn	0.229625988	-0.314675379	0.556	0.637	1	0.059618245	-0.230402044	0.588	0.661	1	NA	175	185
Gps1	0.373193613	0.107464199	0.444	0.312	1	NA	NA	NA	NA	NA	NA	1825	NA
Zdhhc16	0.479007959	-0.106238302	0.111	0.212	1	NA	NA	NA	NA	NA	NA	1617	NA
Mms19	0.202496603	0.166222357	0.222	0.088	1	NA	NA	NA	NA	NA	NA	2466	NA
Slc16a3	0.026048435	0.271023216	0.333	0.1	1	NA	NA	NA	NA	NA	NA	3054	NA
Csnk1d	NA	NA	NA	NA	NA	0.118839603	-0.178276515	0.382	0.495	1	NA	NA	384
Wdr45b	0.122302561	-0.268577271	0.111	0.338	1	0.044173231	-0.222074925	0.294	0.402	1	NA	269	210
Hps1	0.179557699	-0.148985973	0	0.175	1	NA	NA	NA	NA	NA	NA	1008	NA
Got1	0.034699866	0.455828068	0.778	0.425	1	0.149554692	-0.163050902	0.382	0.463	1	NA	3361	469
Chuk	0.209116185	-0.191771643	0.111	0.338	1	0.149888483	-0.128190985	0.206	0.302	1	NA	614	736
Scd2	NA	NA	NA	NA	NA	0.086920438	-0.210729815	0.824	0.923	1	NA	NA	245
Ndufb8	0.139446444	-0.335327406	0.444	0.688	1	NA	NA	NA	NA	NA	NA	143	NA
Mrpl43	0.159097613	0.188037426	0.556	0.325	1	NA	NA	NA	NA	NA	NA	2637	NA
Sfxn3	0.311729807	0.115344228	0.222	0.112	1	NA	NA	NA	NA	NA	NA	1923	NA
Ldb1	0.271135569	-0.2199925	0.333	0.55	1	NA	NA	NA	NA	NA	NA	447	NA
Nfkb2	0.29816888	-0.104803973	0	0.112	1	0.025291385	-0.14514535	0.029	0.183	1	NA	1644	600
Actr1a	NA	NA	NA	NA	NA	0.0026863	0.157786589	0.618	0.355	1	NA	NA	1415
Arih1	0.116448783	0.236665933	0.778	0.525	1	0.095811871	0.189088931	0.588	0.519	1	NA	2913	1512
Adpgk	NA	NA	NA	NA	NA	0.922374006	0.195877059	0.382	0.387	1	NA	NA	1544
Sacm1l	0.512931738	0.119834986	0.333	0.25	1	NA	NA	NA	NA	NA	NA	1974	NA
Tbl1x	0.437320016	-0.18193057	0.222	0.325	1	NA	NA	NA	NA	NA	NA	690	NA
Hsd17b10	0.212767671	-0.1602778	0.222	0.45	1	NA	NA	NA	NA	NA	NA	894	NA
Huwe1	NA	NA	NA	NA	NA	0.151130894	-0.164597609	0.353	0.442	1	NA	NA	458
Gnl3l	0.497645723	0.156804749	0.333	0.275	1	0.017995934	0.249722246	0.471	0.289	1	NA	2367	1732
Sat1	0.736113482	0.249723796	0.667	0.6	1	0.004719606	0.322698663	0.824	0.656	1	NA	2978	1886
Rps24	0.470753256	-0.13802889	1	1	1	NA	NA	NA	NA	NA	NA	1138	NA
Atp10a	0.48195141	-0.168944041	0.222	0.35	1	0.066946575	-0.165108862	0.176	0.312	1	NA	799	453
Kdm5c	0.385605225	-0.179410383	0.222	0.325	1	0.052837217	0.10079062	0.441	0.267	1	NA	714	1086
Sbds	NA	NA	NA	NA	NA	0.765850671	-0.109593882	0.471	0.429	1	NA	NA	944
Rabgef1	0.430631006	-0.119393387	0.111	0.225	1	NA	NA	NA	NA	NA	NA	1412	NA
Cd63	0.675784732	0.126613523	0.667	0.762	1	0.000451497	0.413061893	0.971	0.773	1	NA	2062	1957
Mmp19	0.7920805	-0.10164302	0.111	0.138	1	NA	NA	NA	NA	NA	NA	1692	NA
Cdk2	0.013342009	-0.518642926	0.111	0.55	1	NA	NA	NA	NA	NA	NA	24	NA
Rps26	0.382165703	-0.20959584	0.444	0.55	1	NA	NA	NA	NA	NA	NA	510	NA
Esyt1	0.474528119	-0.155428322	0.444	0.525	1	0.032674784	-0.25623265	0.412	0.568	1	NA	952	139
Nabp2	0.106485659	-0.152971263	0	0.238	1	NA	NA	NA	NA	NA	NA	974	NA
Atp5f1b	NA	NA	NA	NA	NA	0.17393097	0.136559396	0.912	0.826	1	NA	NA	1311
Prim1	0.054161189	0.14791048	0.333	0.112	1	NA	NA	NA	NA	NA	NA	2279	NA
Shmt2	0.493673554	0.198753252	0.778	0.613	1	0.048445704	-0.236951871	0.412	0.576	1	NA	2709	168
Mbd6	0.41415415	-0.105846736	0.111	0.225	1	NA	NA	NA	NA	NA	NA	1629	NA
Dctn2	0.207578915	0.132792855	0.333	0.162	1	NA	NA	NA	NA	NA	NA	2125	NA
Hdhd2	0.450203823	0.191686008	0.444	0.375	1	0.399927371	-0.111731776	0.294	0.342	1	NA	2663	919
Usp33	NA	NA	NA	NA	NA	0.032662184	0.239107616	0.294	0.154	1	NA	NA	1702
Clns1a	NA	NA	NA	NA	NA	0.121511034	-0.195798571	0.647	0.725	1	NA	NA	307
Bet1l	0.152854557	0.206431483	0.333	0.15	1	NA	NA	NA	NA	NA	NA	2752	NA
Sirt3	0.526420398	0.128788674	0.222	0.15	1	NA	NA	NA	NA	NA	NA	2077	NA
Psmd13	0.669971503	-0.118450868	0.556	0.512	1	NA	NA	NA	NA	NA	NA	1428	NA
Ifitm1	0.624198737	-0.296581557	1	0.988	1	0.023042949	-0.230637351	1	0.992	1	NA	208	184
Ifitm3	NA	NA	NA	NA	NA	0.172827665	-0.162110682	0.794	0.932	1	NA	NA	479
Hras	0.402403776	-0.201651721	0.333	0.475	1	0.137606523	0.11787356	0.441	0.334	1	NA	558	1211
Taldo1	0.324762517	-0.222428366	0.444	0.562	1	NA	NA	NA	NA	NA	NA	439	NA
Rplp2	0.460147928	-0.144112437	0.556	0.65	1	NA	NA	NA	NA	NA	NA	1072	NA
Chid1	0.04345286	0.143178238	0.222	0.05	1	NA	NA	NA	NA	NA	NA	2229	NA
Tmem192	NA	NA	NA	NA	NA	6.70782042573146e-05	0.309892388	0.324	0.103	1	NA	NA	1865
Chm	0.589653292	0.101424751	0.333	0.25	1	0.425569821	0.158857065	0.353	0.296	1	NA	1747	1417
Gusb	0.769407608	0.203784768	0.556	0.475	1	NA	NA	NA	NA	NA	NA	2735	NA
Phkg1	0.24929083	0.148205226	0.556	0.362	1	0.045641195	-0.166227472	0.324	0.449	1	NA	2283	448
Tm9sf2	0.04726447	-0.415808281	0.333	0.6	1	NA	NA	NA	NA	NA	NA	64	NA
Clybl	0.243493579	-0.124378315	0	0.138	1	NA	NA	NA	NA	NA	NA	1341	NA
Tnrc6c	0.367026973	-0.157156525	0.111	0.225	1	NA	NA	NA	NA	NA	NA	932	NA
Tmc6	0.422935656	0.111589268	0.111	0.05	1	NA	NA	NA	NA	NA	NA	1880	NA
Gaa	0.598293207	0.121984377	0.333	0.3	1	NA	NA	NA	NA	NA	NA	2007	NA
Eif4a3	0.603378191	0.118017067	0.667	0.6	1	NA	NA	NA	NA	NA	NA	1956	NA
Podxl	0.483135424	-0.283796532	0.111	0.188	1	0.029584988	-0.256397674	0	0.124	1	NA	232	138
Mkln1	0.274565956	0.194996165	0.444	0.275	1	NA	NA	NA	NA	NA	NA	2687	NA
Bach1	0.536379222	-0.176504271	0.222	0.3	1	NA	NA	NA	NA	NA	NA	738	NA
Cct8	NA	NA	NA	NA	NA	0.073665654	0.134693833	0.912	0.804	1	NA	NA	1304
Usp16	0.407296904	0.108308796	0.333	0.212	1	NA	NA	NA	NA	NA	NA	1833	NA
Shisa5	0.174199992	0.242965819	0.556	0.375	1	NA	NA	NA	NA	NA	NA	2939	NA
Uqcrc1	0.39604269	0.15152894	0.556	0.525	1	NA	NA	NA	NA	NA	NA	2321	NA
Alox5	0.967044575	-0.183994069	0.333	0.312	1	0.318477057	-0.237309867	0.176	0.236	1	NA	672	167
Wdr73	0.062491335	0.10374547	0.222	0.05	1	NA	NA	NA	NA	NA	NA	1778	NA
Sec11a	NA	NA	NA	NA	NA	0.134255803	-0.171044412	0.618	0.725	1	NA	NA	415
Jmjd8	0.243487441	-0.117491948	0	0.138	1	NA	NA	NA	NA	NA	NA	1443	NA
Wdr24	0.000940474	0.389408748	0.222	0.013	1	NA	NA	NA	NA	NA	NA	3309	NA
Prps2	0.138813065	-0.246804075	0.111	0.325	1	0.104013933	-0.150783616	0.235	0.346	1	NA	343	556
Hspa4l	0.30925189	-0.122535105	0.111	0.275	1	NA	NA	NA	NA	NA	NA	1368	NA
Plk4	NA	NA	NA	NA	NA	0.266052387	0.114493705	0.647	0.486	1	NA	NA	1185
Mfsd8	2.65015335766934e-06	0.271093846	0.444	0.025	0.063161105	NA	NA	NA	NA	NA	NA	3058	NA
Itih5	0.183059418	0.106928306	0.333	0.162	1	NA	NA	NA	NA	NA	NA	1815	NA
Atp5f1c	0.038930626	0.271626163	1	0.762	1	NA	NA	NA	NA	NA	NA	3059	NA
Taf3	0.377200819	-0.13563693	0.111	0.225	1	NA	NA	NA	NA	NA	NA	1173	NA
Exosc7	0.365464003	0.251751029	0.333	0.225	1	NA	NA	NA	NA	NA	NA	2986	NA
Zdhhc3	0.203368548	0.124190307	0.556	0.35	1	NA	NA	NA	NA	NA	NA	2039	NA
Pgm1	0.054480835	-0.297884522	0	0.312	1	NA	NA	NA	NA	NA	NA	203	NA
Rpl14	NA	NA	NA	NA	NA	0.000501819	-0.366516028	0.882	0.926	1	NA	NA	42
Rassf3	0.272914247	-0.217173709	0.111	0.275	1	NA	NA	NA	NA	NA	NA	462	NA
Ccr1	0.146125573	-0.322355395	0	0.2	1	NA	NA	NA	NA	NA	NA	159	NA
Itgb1	NA	NA	NA	NA	NA	0.1067464	-0.236278452	0.647	0.68	1	NA	NA	172
Nudt5	0.447474206	-0.140786644	0.111	0.225	1	NA	NA	NA	NA	NA	NA	1104	NA
Pdia4	0.573616346	0.170928111	0.444	0.412	1	NA	NA	NA	NA	NA	NA	2506	NA
Iscu	0.553439177	-0.104008106	0.333	0.45	1	0.058636068	0.179224646	0.647	0.444	1	NA	1657	1484
Get4	0.126338291	0.235773887	0.556	0.375	1	NA	NA	NA	NA	NA	NA	2907	NA
Nop16	0.356900132	0.193799083	0.556	0.412	1	NA	NA	NA	NA	NA	NA	2677	NA
Thoc3	0.311869985	-0.179049698	0.333	0.537	1	NA	NA	NA	NA	NA	NA	716	NA
Faf2	0.118466361	-0.201891991	0	0.225	1	NA	NA	NA	NA	NA	NA	556	NA
Hk3	0.256879482	0.137668215	0.556	0.388	1	1.07262030884147e-08	0.670539147	0.794	0.373	0.000255638	Hk3	2174	1994
Aasdhppt	0.682321506	0.102297302	0.333	0.262	1	NA	NA	NA	NA	NA	NA	1760	NA
Alkbh8	0.2118622	0.157448001	0.222	0.088	1	NA	NA	NA	NA	NA	NA	2374	NA
Lypla1	0.09689484	0.150307434	0.556	0.262	1	NA	NA	NA	NA	NA	NA	2303	NA
Rb1cc1	0.096569635	0.120708157	0.222	0.062	1	NA	NA	NA	NA	NA	NA	1986	NA
Sgk3	0.323732345	0.280447266	0.444	0.288	1	0.132941132	-0.166376623	0.206	0.302	1	NA	3092	446
Stau2	0.022332333	0.321727945	0.222	0.038	1	NA	NA	NA	NA	NA	NA	3213	NA
Terf1	0.118459995	-0.210877013	0	0.225	1	NA	NA	NA	NA	NA	NA	504	NA
Ube2w	0.297808567	0.155956497	0.444	0.3	1	NA	NA	NA	NA	NA	NA	2361	NA
Tmem70	NA	NA	NA	NA	NA	0.34168343	-0.105126996	0.265	0.304	1	NA	NA	1003
Pikfyve	NA	NA	NA	NA	NA	0.066292319	-0.107589163	0.059	0.172	1	NA	NA	963
Idh1	0.057463785	0.446437273	0.889	0.6	1	0.206288341	0.138627443	0.676	0.579	1	NA	3354	1320
Creb1	0.142017465	0.12920007	0.667	0.338	1	NA	NA	NA	NA	NA	NA	2080	NA
Eef1b2	0.462423201	-0.230446575	1	0.988	1	NA	NA	NA	NA	NA	NA	410	NA
Ndufs1	0.259650041	-0.161977584	0.222	0.412	1	0.26095573	-0.120157902	0.265	0.352	1	NA	870	829
Mob4	NA	NA	NA	NA	NA	0.314750726	-0.112443062	0.265	0.32	1	NA	NA	910
Hspd1	0.602682728	-0.141053128	0.667	0.775	1	0.005125344	-0.38050198	0.824	0.887	1	NA	1099	32
Sf3b1	0.382613372	-0.173349631	0.444	0.613	1	NA	NA	NA	NA	NA	NA	773	NA
Slc40a1	NA	NA	NA	NA	NA	8.50922800077555e-11	0.286704267	0.353	0.056	2.02800430942484e-06	NA	NA	1836
Wdr75	0.347014075	-0.134079905	0.111	0.238	1	NA	NA	NA	NA	NA	NA	1184	NA
Acadl	0.393983703	0.168407133	0.667	0.525	1	NA	NA	NA	NA	NA	NA	2483	NA
Rpe	0.832304317	-0.105415569	0.333	0.288	1	0.075085048	0.230998313	0.382	0.244	1	NA	1639	1677
Cd28	0.198827452	-0.199609051	0	0.162	1	0.274235369	-0.135140713	0.147	0.211	1	NA	570	673
Raph1	0.537859499	0.246957004	0.444	0.338	1	NA	NA	NA	NA	NA	NA	2956	NA
Wdr12	0.337978097	0.157753367	0.556	0.4	1	NA	NA	NA	NA	NA	NA	2379	NA
Sumo1	0.414150788	-0.165905576	0.444	0.55	1	NA	NA	NA	NA	NA	NA	826	NA
Als2	0.571569323	0.148200761	0.667	0.625	1	NA	NA	NA	NA	NA	NA	2282	NA
Casp8	0.020288722	-0.438490542	0.111	0.512	1	NA	NA	NA	NA	NA	NA	52	NA
Cflar	0.385602242	-0.150542233	0.222	0.325	1	NA	NA	NA	NA	NA	NA	994	NA
Ndufb3	NA	NA	NA	NA	NA	0.301621861	-0.134468636	0.265	0.322	1	NA	NA	679
Clk1	0.436205364	-0.107003946	0.111	0.225	1	NA	NA	NA	NA	NA	NA	1603	NA
Orc2	0.085590312	0.337535166	0.778	0.425	1	NA	NA	NA	NA	NA	NA	3244	NA
Tex30	0.022283549	0.462206489	1	0.6	1	0.313790517	-0.12515025	0.559	0.608	1	NA	3364	770
Ptp4a1	0.44970661	0.140249104	0.778	0.725	1	0.009185798	-0.167227897	0.353	0.6	1	NA	2208	439
Il1rl1	0.781222315	0.327022425	0.222	0.188	1	0.196414738	-0.19509687	0.029	0.092	1	NA	3223	310
Il1r1	NA	NA	NA	NA	NA	0.029870022	-0.211450789	0.088	0.236	1	NA	NA	242
Il1r2	0.406738117	-0.102572063	0	0.075	1	NA	NA	NA	NA	NA	NA	1680	NA
Eif5b	0.068241258	-0.24814877	0.556	0.738	1	0.258753949	-0.116678745	0.676	0.767	1	NA	334	860
Stk17b	NA	NA	NA	NA	NA	0.148486763	-0.145776939	0.147	0.24	1	NA	NA	595
Asnsd1	0.165536647	-0.175110734	0.111	0.388	1	NA	NA	NA	NA	NA	NA	756	NA
Gls	0.078043588	0.464043314	0.778	0.512	1	0.714650067	-0.100227437	0.588	0.527	1	NA	3366	1075
Stat1	1	0.118096585	0.111	0.125	1	NA	NA	NA	NA	NA	NA	1958	NA
Mgat4a	0.361996849	0.103831116	0.333	0.2	1	0.099571351	-0.104956129	0.118	0.241	1	NA	1779	1007
Coa5	0.398147318	0.144393494	0.778	0.575	1	NA	NA	NA	NA	NA	NA	2241	NA
Plekhb2	0.441660243	-0.168626287	0.222	0.312	1	NA	NA	NA	NA	NA	NA	803	NA
Ptpn18	NA	NA	NA	NA	NA	0.018152982	0.12146049	0.5	0.297	1	NA	NA	1232
Imp4	0.117478024	-0.308389845	0.222	0.475	1	0.235668162	-0.149858273	0.412	0.463	1	NA	183	563
Mff	0.108293826	-0.290824408	0.111	0.425	1	0.411066536	-0.102282424	0.353	0.376	1	NA	221	1045
Sdhaf4	0.580241574	0.132137813	0.222	0.162	1	NA	NA	NA	NA	NA	NA	2115	NA
Agfg1	0.087927729	0.360903603	0.444	0.238	1	NA	NA	NA	NA	NA	NA	3275	NA
Cxcr2	0.26940367	-0.128963463	0	0.125	1	NA	NA	NA	NA	NA	NA	1271	NA
Pecr	0.422935656	0.158453036	0.111	0.05	1	NA	NA	NA	NA	NA	NA	2385	NA
Atic	NA	NA	NA	NA	NA	0.043669293	0.233585737	0.618	0.469	1	NA	NA	1684
Bard1	0.027687002	0.167750786	0.444	0.138	1	0.179412177	-0.113015501	0.088	0.17	1	NA	2478	902
Zfand2b	0.018629321	0.234369899	0.222	0.038	1	NA	NA	NA	NA	NA	NA	2898	NA
Stk16	0.174969844	0.222332811	0.444	0.262	1	NA	NA	NA	NA	NA	NA	2833	NA
Tuba4a	0.157388504	0.126302946	1	0.713	1	3.59858245130655e-07	0.679253348	0.912	0.741	0.008576502	Tuba4a	2058	1997
Sp100	0.146129403	-0.180099846	0	0.2	1	NA	NA	NA	NA	NA	NA	706	NA
Itm2c	0.548910855	-0.146448395	0.333	0.388	1	0.700310686	0.144524344	0.412	0.375	1	NA	1047	1353
Psmd1	0.351515337	0.107397258	0.778	0.637	1	0.032608157	-0.200631519	0.588	0.704	1	NA	1823	295
Ncl	0.16050008	0.301432471	1	0.85	1	0.007395776	-0.381074406	0.735	0.905	1	NA	3151	31
Ptma	NA	NA	NA	NA	NA	0.127824342	-0.139298667	0.971	0.994	1	NA	NA	648
Pde6d	0.236725643	0.143893997	0.556	0.362	1	NA	NA	NA	NA	NA	NA	2238	NA
Mrpl44	0.088357415	0.191879012	0.667	0.312	1	0.027410519	0.115200143	0.529	0.338	1	NA	2665	1191
Serpine2	0.845338904	0.111649696	0.111	0.1	1	NA	NA	NA	NA	NA	NA	1881	NA
Eif4e2	0.293592757	-0.115249074	0.111	0.312	1	NA	NA	NA	NA	NA	NA	1478	NA
Ndufa10	0.553077616	-0.115935508	0.333	0.425	1	0.213501025	-0.108370308	0.294	0.392	1	NA	1467	955
Rnpepl1	NA	NA	NA	NA	NA	0.000238173	0.115938705	0.382	0.138	1	NA	NA	1199
Capn10	0.297203527	0.108484571	0.111	0.038	1	NA	NA	NA	NA	NA	NA	1836	NA
Ppp1r7	0.170429453	0.174517631	0.556	0.338	1	0.668230681	-0.11009769	0.471	0.431	1	NA	2525	939
Inpp5d	0.593618829	-0.10045101	0.222	0.3	1	0.316221967	0.139769339	0.412	0.322	1	NA	1725	1327
Lrrfip1	0.370219991	0.120785846	0.444	0.338	1	NA	NA	NA	NA	NA	NA	1988	NA
Ilkap	0.026970324	0.297970549	0.556	0.238	1	NA	NA	NA	NA	NA	NA	3144	NA
Cln8	NA	NA	NA	NA	NA	0.008613392	-0.138288188	0	0.172	1	NA	NA	652
Ubxn4	0.412645901	0.17745084	0.667	0.613	1	NA	NA	NA	NA	NA	NA	2549	NA
Mcm6	0.06742346	0.273085163	1	0.8	1	NA	NA	NA	NA	NA	NA	3063	NA
Dars	0.067891292	0.346480035	0.889	0.725	1	NA	NA	NA	NA	NA	NA	3257	NA
Rgs18	NA	NA	NA	NA	NA	0.126903695	-0.201457833	0.235	0.352	1	NA	NA	290
Rgs1	0.781820544	-0.103534043	0.111	0.075	1	NA	NA	NA	NA	NA	NA	1662	NA
Cdc73	0.755021494	-0.1209906	0.333	0.35	1	NA	NA	NA	NA	NA	NA	1391	NA
Tsn	0.28930528	-0.267945986	0.667	0.725	1	NA	NA	NA	NA	NA	NA	272	NA
Dbi	0.429373883	-0.177338935	0.667	0.738	1	0.47066748	0.102379194	0.794	0.76	1	NA	730	1102
Nek7	NA	NA	NA	NA	NA	0.829211799	-0.102748076	0.441	0.394	1	NA	NA	1037
Ptprc	0.036999088	-0.603432374	0.444	0.675	1	NA	NA	NA	NA	NA	NA	13	NA
Pigr	0.059888306	0.230010686	0.111	0.013	1	NA	NA	NA	NA	NA	NA	2865	NA
Csrp1	NA	NA	NA	NA	NA	0.068222402	0.106069036	0.324	0.195	1	NA	NA	1124
Arl8a	0.22216744	-0.284977185	0.333	0.537	1	0.096938803	0.302364648	0.559	0.473	1	NA	230	1856
Ube2t	0.118466361	-0.18940618	0	0.225	1	NA	NA	NA	NA	NA	NA	631	NA
Rab29	0.220063503	-0.132743036	0	0.15	1	NA	NA	NA	NA	NA	NA	1209	NA
Nucks1	0.252412732	0.191494989	1	0.85	1	0.30186354	-0.149774237	0.882	0.862	1	NA	2661	564
Elk4	0.412467038	-0.151953493	0.222	0.312	1	NA	NA	NA	NA	NA	NA	983	NA
Cyb5r1	0.386543356	-0.104660989	0.111	0.238	1	NA	NA	NA	NA	NA	NA	1646	NA
Adipor1	0.294343859	0.146903723	0.778	0.55	1	NA	NA	NA	NA	NA	NA	2268	NA
Xpr1	NA	NA	NA	NA	NA	0.203914257	-0.104108384	0.147	0.23	1	NA	NA	1021
Stx6	NA	NA	NA	NA	NA	0.188736598	-0.15404487	0.265	0.328	1	NA	NA	533
Ncf2	NA	NA	NA	NA	NA	0.057911078	0.121003496	0.647	0.461	1	NA	NA	1228
Parp1	0.859851503	-0.164233488	0.667	0.575	1	0.011320652	-0.282841555	0.441	0.616	1	NA	844	102
Acbd3	NA	NA	NA	NA	NA	0.108615439	-0.11452901	0.088	0.186	1	NA	NA	883
Cox20	0.336186022	0.148644903	0.444	0.288	1	NA	NA	NA	NA	NA	NA	2287	NA
Desi2	0.570386543	0.112415503	0.333	0.288	1	NA	NA	NA	NA	NA	NA	1892	NA
Srp9	0.217786341	-0.171033917	0.889	0.887	1	0.270859084	-0.132749297	0.794	0.834	1	NA	785	702
Nvl	0.029692037	0.1757038	0.667	0.3	1	NA	NA	NA	NA	NA	NA	2536	NA
Fh1	0.082411822	0.136250872	0.444	0.212	1	0.289393446	0.225198172	0.294	0.24	1	NA	2157	1653
Tagln2	0.618964537	0.181789494	0.889	0.863	1	NA	NA	NA	NA	NA	NA	2596	NA
Copa	0.55421609	-0.12240003	0.556	0.6	1	NA	NA	NA	NA	NA	NA	1370	NA
Dcaf8	0.054477562	-0.292159879	0	0.312	1	0.067106857	-0.123900907	0.176	0.317	1	NA	219	781
Uck2	NA	NA	NA	NA	NA	0.187981718	-0.173474752	0.794	0.838	1	NA	NA	407
Pou2f1	0.269072117	-0.129270032	0.111	0.275	1	0.0003917	0.310079653	0.471	0.211	1	NA	1265	1866
Mpzl1	0.651368801	0.179071597	0.111	0.075	1	NA	NA	NA	NA	NA	NA	2569	NA
Mpc2	NA	NA	NA	NA	NA	0.000123559	0.298463429	0.706	0.4	1	NA	NA	1852
Sell	0.816375235	-0.145626291	0.444	0.512	1	NA	NA	NA	NA	NA	NA	1057	NA
Scyl3	NA	NA	NA	NA	NA	0.016771939	-0.148045171	0.029	0.191	1	NA	NA	575
Soat1	0.099717003	0.234326316	0.667	0.4	1	NA	NA	NA	NA	NA	NA	2897	NA
Smyd2	0.135665668	0.196412455	0.333	0.15	1	NA	NA	NA	NA	NA	NA	2697	NA
Cenpf	2.51156869406081e-05	0.152943778	0.222	0	0.598582167	NA	NA	NA	NA	NA	NA	2333.5	NA
Eprs	0.597972224	-0.148889417	0.444	0.525	1	0.103812179	-0.135071742	0.441	0.564	1	NA	1011	674
Bpnt1	0.179557699	-0.114832713	0	0.175	1	NA	NA	NA	NA	NA	NA	1483	NA
Iars2	NA	NA	NA	NA	NA	0.011395115	0.242394141	0.529	0.314	1	NA	NA	1712
Nek2	0.054480835	-0.241214943	0	0.312	1	NA	NA	NA	NA	NA	NA	361	NA
Lpgat1	0.755518412	0.130949592	0.333	0.388	1	NA	NA	NA	NA	NA	NA	2102	NA
Ppp2r5a	0.039809291	-0.371115768	0.111	0.512	1	NA	NA	NA	NA	NA	NA	99	NA
Angel2	0.183616251	-0.213844205	0.111	0.325	1	NA	NA	NA	NA	NA	NA	484	NA
Nmt2	0.076699601	-0.211601074	0	0.275	1	0.056878195	-0.15410091	0.088	0.219	1	NA	500	530
Fam107b	0.796550185	-0.139367562	0.556	0.65	1	0.002462912	0.329900763	0.824	0.746	1	NA	1117	1893
Fcgr2b	0.71542444	-0.176778604	0.444	0.5	1	0.053470533	0.133852879	0.794	0.579	1	NA	735	1299
Sephs1	NA	NA	NA	NA	NA	0.051053305	-0.152550768	0.147	0.302	1	NA	NA	541
Atf6	NA	NA	NA	NA	NA	0.001496262	0.27760039	0.559	0.291	1	NA	NA	1815
Aldh9a1	0.104350035	-0.283182625	0.111	0.375	1	NA	NA	NA	NA	NA	NA	236	NA
Prdx6	0.280351981	-0.265786588	0.667	0.812	1	0.000325761	0.299786185	0.941	0.759	1	NA	281	1853
Klhl20	0.10113948	0.134928344	0.333	0.125	1	NA	NA	NA	NA	NA	NA	2142	NA
Cenpl	0.140567681	0.327850929	0.333	0.162	1	NA	NA	NA	NA	NA	NA	3226	NA
Rabgap1l	NA	NA	NA	NA	NA	0.014191379	-0.1543421	0.029	0.193	1	NA	NA	527
Vim	0.512966522	-0.178507084	1	0.838	1	NA	NA	NA	NA	NA	NA	722	NA
4921504E06Rik	0.003238365	0.185736331	0.111	0	1	NA	NA	NA	NA	NA	NA	2625.5	NA
Pip4k2a	0.232849896	-0.197546697	0.111	0.288	1	0.337293748	-0.107289048	0.235	0.307	1	NA	583	968
Bmi1	0.196793605	0.166809293	0.333	0.162	1	NA	NA	NA	NA	NA	NA	2470	NA
Dnajc1	NA	NA	NA	NA	NA	0.576736215	0.182616373	0.235	0.206	1	NA	NA	1493
Nek6	0.042988242	-0.335137337	0	0.338	1	NA	NA	NA	NA	NA	NA	144	NA
Psmb7	0.381046624	0.140976588	0.556	0.412	1	NA	NA	NA	NA	NA	NA	2214	NA
Ppp6c	0.299741683	0.193679349	0.444	0.288	1	NA	NA	NA	NA	NA	NA	2675	NA
Orc4	0.003199016	0.355627942	0.556	0.162	1	NA	NA	NA	NA	NA	NA	3268	NA
Mmadhc	NA	NA	NA	NA	NA	0.207489162	-0.118319239	0.353	0.449	1	NA	NA	846
Yme1l1	0.314225171	-0.127156735	0.111	0.262	1	NA	NA	NA	NA	NA	NA	1293	NA
Acbd5	0.17956231	-0.159968049	0	0.175	1	NA	NA	NA	NA	NA	NA	897	NA
Abi2	0.198832517	-0.109318962	0	0.162	1	NA	NA	NA	NA	NA	NA	1558	NA
Pdss1	0.058609025	0.291307987	0.333	0.112	1	NA	NA	NA	NA	NA	NA	3125	NA
Apbb1ip	0.118688833	0.366898672	0.667	0.5	1	NA	NA	NA	NA	NA	NA	3284	NA
Odf2	0.195009601	-0.204115204	0.111	0.312	1	NA	NA	NA	NA	NA	NA	542	NA
Med27	1	0.179808085	0.111	0.125	1	NA	NA	NA	NA	NA	NA	2578	NA
Ddx31	0.17973959	0.159089083	0.333	0.162	1	NA	NA	NA	NA	NA	NA	2396	NA
Dpm2	NA	NA	NA	NA	NA	6.00106067411905e-05	0.254516479	0.5	0.217	1	NA	NA	1752
Tsc1	0.179557699	-0.137538127	0	0.175	1	NA	NA	NA	NA	NA	NA	1144	NA
Lcn2	0.234603555	-0.202626924	0.556	0.338	1	0.000724597	1.155481685	0.588	0.341	1	Lcn2	553	2007
Gpd2	0.403966844	-0.183916103	0.222	0.325	1	NA	NA	NA	NA	NA	NA	673	NA
Cytip	0.807888298	-0.159995699	0.444	0.475	1	NA	NA	NA	NA	NA	NA	896	NA
Olfm1	0.748040008	-0.198922217	0.111	0.15	1	0.021350587	-0.308139527	0.029	0.185	1	NA	577	80
Fcnb	NA	NA	NA	NA	NA	2.14722261243696e-05	0.202978992	0.265	0.064	0.511747565	NA	NA	1581
Abl1	NA	NA	NA	NA	NA	0.189850734	-0.175115875	0.441	0.49	1	NA	NA	399
Tor1b	0.193443281	0.17570569	0.222	0.088	1	NA	NA	NA	NA	NA	NA	2537	NA
Tor1a	0.092894524	0.310033075	0.556	0.35	1	NA	NA	NA	NA	NA	NA	3182	NA
BC005624	0.280206447	0.251926314	0.444	0.25	1	0.087360709	0.104329166	0.412	0.28	1	NA	2987	1113
Hspa5	0.494734488	0.154526903	0.889	0.8	1	0.579000154	0.112258362	0.794	0.83	1	NA	2348	1171
Gapvd1	NA	NA	NA	NA	NA	0.168828114	0.154756936	0.706	0.568	1	NA	NA	1404
Zeb2	0.519107204	-0.12810956	0.111	0.2	1	NA	NA	NA	NA	NA	NA	1283	NA
Rab14	0.66922213	0.111156065	0.778	0.7	1	NA	NA	NA	NA	NA	NA	1876	NA
Gsn	0.929871475	-0.119591274	0.333	0.35	1	0.724093284	0.137417118	0.353	0.322	1	NA	1411	1313
Stom	NA	NA	NA	NA	NA	0.01643608	0.226700372	0.529	0.387	1	NA	NA	1657
Rbm18	0.243493579	-0.116675366	0	0.138	1	NA	NA	NA	NA	NA	NA	1455	NA
Gca	0.269410449	-0.103057015	0	0.125	1	NA	NA	NA	NA	NA	NA	1669	NA
Ndufa8	0.56756247	-0.133270224	0.444	0.488	1	NA	NA	NA	NA	NA	NA	1198	NA
Psmd14	0.404104426	-0.271838117	0.556	0.662	1	NA	NA	NA	NA	NA	NA	260	NA
Strbp	0.554112675	0.173588189	0.444	0.375	1	NA	NA	NA	NA	NA	NA	2519	NA
Wdr5	0.620791245	0.113044354	0.667	0.637	1	NA	NA	NA	NA	NA	NA	1899	NA
Agpat2	0.0892635	0.11099861	0.556	0.3	1	NA	NA	NA	NA	NA	NA	1873	NA
Sec16a	0.220063503	-0.12117444	0	0.15	1	NA	NA	NA	NA	NA	NA	1388	NA
Pmpca	NA	NA	NA	NA	NA	0.083531214	0.130172819	0.588	0.379	1	NA	NA	1275
Abca2	0.061475511	0.444563092	0.556	0.338	1	0.524237162	0.363061297	0.324	0.302	1	NA	3353	1919
Uap1l1	0.532050491	-0.10286112	0.111	0.2	1	NA	NA	NA	NA	NA	NA	1674	NA
Arl6ip6	0.068550219	-0.245031776	0	0.288	1	0.454757085	-0.125369092	0.353	0.349	1	NA	350	767
Anapc2	0.558936376	-0.132923716	0.222	0.3	1	NA	NA	NA	NA	NA	NA	1203	NA
Rbms1	0.978210856	-0.132248804	0.778	0.812	1	NA	NA	NA	NA	NA	NA	1219	NA
Psd4	0.291000377	-0.117248063	0.111	0.3	1	NA	NA	NA	NA	NA	NA	1447	NA
Il1rn	NA	NA	NA	NA	NA	1.89233130702336e-06	0.208303989	0.176	0.026	0.045099932	NA	NA	1594
Dnajc10	NA	NA	NA	NA	NA	0.248768089	0.161292081	0.588	0.563	1	NA	NA	1426
Slc25a12	0.163805223	0.25808885	0.333	0.162	1	NA	NA	NA	NA	NA	NA	3016	NA
Ssrp1	0.410950319	-0.263402524	0.778	0.625	1	NA	NA	NA	NA	NA	NA	288	NA
Ube2l6	0.651362442	0.355065176	0.111	0.075	1	NA	NA	NA	NA	NA	NA	3267	NA
Clp1	0.37523348	-0.11255209	0.111	0.25	1	0.000739607	0.159697689	0.529	0.244	1	NA	1516	1422
Tfpi	0.193291311	0.110761918	0.333	0.162	1	0.253714927	-0.104693609	0.088	0.15	1	NA	1868	1009
Itgav	0.54153374	0.139382765	0.111	0.062	1	NA	NA	NA	NA	NA	NA	2201	NA
Zc3h15	0.386033116	0.125870929	0.556	0.512	1	NA	NA	NA	NA	NA	NA	2055	NA
Mtx2	0.072937175	-0.341404071	0.222	0.488	1	0.244649863	0.109232171	0.559	0.51	1	NA	134	1151
Atf2	0.286988883	0.170534545	0.556	0.412	1	0.14762425	-0.155650453	0.353	0.487	1	NA	2501	518
Ola1	0.230483526	0.185728176	0.667	0.5	1	NA	NA	NA	NA	NA	NA	2622	NA
Itga6	0.288681738	-0.275221151	0.333	0.488	1	0.012899676	-0.323043314	0.324	0.523	1	NA	251	67
Arl14ep	0.356649752	-0.145262238	0.111	0.238	1	NA	NA	NA	NA	NA	NA	1061	NA
Slc12a6	0.157747764	0.18396911	0.333	0.162	1	NA	NA	NA	NA	NA	NA	2611	NA
Emc4	0.106229488	-0.375125624	0.222	0.488	1	NA	NA	NA	NA	NA	NA	92	NA
Katnbl1	0.396842036	-0.118686405	0.111	0.238	1	NA	NA	NA	NA	NA	NA	1421	NA
Nop10	0.705919168	-0.118394216	0.444	0.512	1	NA	NA	NA	NA	NA	NA	1432	NA
Lin7c	0.60299545	-0.150007197	0.444	0.525	1	0.660147108	-0.102619824	0.5	0.497	1	NA	999	1040
Eif3m	NA	NA	NA	NA	NA	0.521538912	0.144716551	0.471	0.442	1	NA	NA	1354
Cstf3	0.408750973	-0.103968489	0.111	0.225	1	NA	NA	NA	NA	NA	NA	1658	NA
Fbxo3	NA	NA	NA	NA	NA	0.192468458	0.190217773	0.441	0.328	1	NA	NA	1515
Caprin1	0.950684905	-0.103511707	0.889	0.713	1	0.121558792	-0.117271276	0.735	0.786	1	NA	1663	854
Cat	0.246885396	-0.229065397	0.333	0.5	1	NA	NA	NA	NA	NA	NA	417	NA
Api5	0.394343081	0.202543951	0.667	0.675	1	NA	NA	NA	NA	NA	NA	2728	NA
Hsd17b12	NA	NA	NA	NA	NA	0.024037065	0.210801673	0.588	0.473	1	NA	NA	1602
Ext2	0.371406176	-0.144357621	0.111	0.238	1	0.072524972	-0.147337377	0.088	0.204	1	NA	1069	583
Myef2	0.02632966	0.174201962	0.333	0.088	1	NA	NA	NA	NA	NA	NA	2524	NA
Dut	NA	NA	NA	NA	NA	0.571904419	-0.133336901	0.912	0.91	1	NA	NA	694
Cops2	NA	NA	NA	NA	NA	0.103689116	-0.168626785	0.294	0.434	1	NA	NA	433
Sord	0.703684771	-0.137580336	0.333	0.362	1	0.278295753	-0.108511501	0.235	0.328	1	NA	1143	952
Harbi1	0.269396891	-0.127055473	0	0.125	1	NA	NA	NA	NA	NA	NA	1295	NA
Hypk	NA	NA	NA	NA	NA	0.055061753	-0.270521512	0.529	0.625	1	NA	NA	116
Arhgap1	0.623922501	-0.106036222	0.333	0.412	1	0.038190167	0.228680448	0.559	0.383	1	NA	1624	1666
Arfgap2	NA	NA	NA	NA	NA	0.012737257	-0.156530532	0.118	0.317	1	NA	NA	513
Adal	0.00468642	0.13357671	0.333	0.05	1	NA	NA	NA	NA	NA	NA	2131	NA
Tubgcp4	0.085686498	-0.230570791	0	0.262	1	NA	NA	NA	NA	NA	NA	409	NA
Mkks	0.106482758	-0.188617233	0	0.238	1	NA	NA	NA	NA	NA	NA	642	NA
Mtch2	0.14881227	-0.243384958	0.333	0.512	1	NA	NA	NA	NA	NA	NA	355	NA
Lrrc57	0.090128769	0.117511525	0.333	0.125	1	NA	NA	NA	NA	NA	NA	1947	NA
Ehd4	0.207287029	-0.262930611	0.222	0.4	1	NA	NA	NA	NA	NA	NA	293	NA
Ptpra	0.601319787	-0.133679561	0.222	0.275	1	NA	NA	NA	NA	NA	NA	1188	NA
Nusap1	0.643177068	-0.141095285	0.333	0.375	1	NA	NA	NA	NA	NA	NA	1098	NA
Chac1	0.007113089	0.141004524	0.222	0.025	1	NA	NA	NA	NA	NA	NA	2215	NA
Spint1	0.220063503	-0.142930913	0	0.15	1	NA	NA	NA	NA	NA	NA	1083	NA
Rad51	0.236173616	-0.108239031	0.111	0.35	1	NA	NA	NA	NA	NA	NA	1585	NA
Adissp	0.028375492	0.226031834	0.444	0.162	1	NA	NA	NA	NA	NA	NA	2849	NA
Cdc25b	0.085575046	0.159954296	0.333	0.112	1	NA	NA	NA	NA	NA	NA	2405	NA
Smox	0.330209263	-0.10965543	0	0.1	1	NA	NA	NA	NA	NA	NA	1550	NA
Rassf2	0.17956231	-0.157358618	0	0.175	1	NA	NA	NA	NA	NA	NA	930	NA
Slc23a2	0.064998335	0.268271622	0.333	0.112	1	NA	NA	NA	NA	NA	NA	3046	NA
Tmem230	0.220057932	-0.10638586	0	0.15	1	NA	NA	NA	NA	NA	NA	1613	NA
Fam98b	0.117483645	-0.32096056	0.222	0.475	1	0.161282562	-0.14656118	0.324	0.416	1	NA	162	589
Mcm8	NA	NA	NA	NA	NA	0.053170223	0.244708283	0.176	0.085	1	NA	NA	1719
Crls1	0.442211764	-0.164806349	0.222	0.325	1	NA	NA	NA	NA	NA	NA	839	NA
Hdc	0.101381283	0.741425762	0.333	0.15	1	NA	NA	NA	NA	NA	Hdc	3408	NA
Gabpb1	1	0.101112782	0.222	0.238	1	0.023651771	-0.169448133	0.147	0.336	1	NA	1746	428
Usp8	0.597968712	0.101045286	0.556	0.512	1	NA	NA	NA	NA	NA	NA	1745	NA
Usp50	NA	NA	NA	NA	NA	0.246244321	-0.115102176	0.588	0.624	1	NA	NA	876
Stard7	0.387150572	-0.117269777	0.333	0.5	1	NA	NA	NA	NA	NA	NA	1446	NA
Mrps5	0.196599725	0.217191793	0.556	0.412	1	0.045406326	-0.215903556	0.382	0.487	1	NA	2808	227
Bcl2l11	NA	NA	NA	NA	NA	0.120292643	-0.154093743	0.118	0.223	1	NA	NA	531
Snrpb	0.502073376	-0.196163427	0.667	0.775	1	NA	NA	NA	NA	NA	NA	592	NA
Nop56	0.506830604	-0.226440316	0.667	0.787	1	NA	NA	NA	NA	NA	NA	425	NA
Idh3b	0.100491777	0.343594197	0.556	0.362	1	0.05405201	-0.175628799	0.353	0.514	1	NA	3256	397
Rrbp1	0.430994836	-0.182745885	0.444	0.5	1	0.950910135	-0.105081729	0.618	0.564	1	NA	680	1005
Mgme1	0.47722026	0.118148418	0.444	0.312	1	NA	NA	NA	NA	NA	NA	1959	NA
Polr3f	0.26940367	-0.112403304	0	0.125	1	0.047470285	0.131460655	0.324	0.193	1	NA	1520	1285
Dtd1	0.035353644	0.311334802	0.444	0.175	1	NA	NA	NA	NA	NA	NA	3185	NA
Cd93	0.012551304	0.66254233	0.778	0.475	1	NA	NA	NA	NA	NA	Cd93	3405	NA
Cst3	0.526574849	-0.204032804	0.889	0.887	1	NA	NA	NA	NA	NA	NA	543	NA
Acss1	0.406727547	-0.125180724	0	0.075	1	NA	NA	NA	NA	NA	NA	1328	NA
Tpx2	0.938264263	-0.169200824	0.667	0.588	1	0.466211428	-0.193563785	0.676	0.659	1	NA	797	318
Pdrg1	0.131642041	-0.155895574	0	0.212	1	NA	NA	NA	NA	NA	NA	946	NA
Dnmt3b	0.162043539	-0.157572609	0	0.188	1	0.133591119	-0.111289544	0.059	0.145	1	NA	927	927
E2f1	0.331824242	0.198204998	0.333	0.238	1	NA	NA	NA	NA	NA	NA	2707	NA
Cstf1	NA	NA	NA	NA	NA	0.19565894	-0.133544397	0.206	0.285	1	NA	NA	690
Tpd52	0.654251282	-0.135705459	0.556	0.512	1	0.450619099	-0.14882028	0.529	0.558	1	NA	1170	571
Pag1	0.119952722	0.310277643	0.333	0.162	1	NA	NA	NA	NA	NA	NA	3183	NA
Rbm38	0.660076746	0.117072621	0.333	0.462	1	NA	NA	NA	NA	NA	NA	1943	NA
Gnas	0.881005864	-0.114252331	1	0.988	1	NA	NA	NA	NA	NA	NA	1492	NA
Impa1	0.184670937	0.160069746	0.667	0.462	1	0.411111724	0.110263106	0.618	0.519	1	NA	2409	1160
Fabp5	0.16336768	0.519729617	1	0.775	1	0.047577147	-0.296289795	0.765	0.86	1	NA	3388	90
Ptpn1	0.060940574	-0.464724864	0.222	0.525	1	NA	NA	NA	NA	NA	NA	43	NA
Nfatc2	0.005990977	0.287885083	0.222	0.025	1	NA	NA	NA	NA	NA	NA	3117	NA
Car2	0.655297274	-0.502360949	0.222	0.288	1	0.003177104	-0.366647908	0	0.209	1	NA	30	41
Psma7	0.143935861	0.181250357	0.778	0.512	1	NA	NA	NA	NA	NA	NA	2590	NA
Gid8	NA	NA	NA	NA	NA	0.098517116	-0.174056804	0.265	0.376	1	NA	NA	405
Arfgap1	0.775751496	0.266526969	0.222	0.212	1	NA	NA	NA	NA	NA	NA	3040	NA
Helz2	0.031692359	0.112328228	0.222	0.038	1	NA	NA	NA	NA	NA	NA	1889	NA
Pcmtd2	0.220063503	-0.146689762	0	0.15	1	NA	NA	NA	NA	NA	NA	1040	NA
Raly	0.130498709	-0.19979215	0.111	0.338	1	0.578522758	0.146207452	0.324	0.27	1	NA	569	1368
Itch	0.157058529	-0.237777683	0.222	0.537	1	NA	NA	NA	NA	NA	NA	376	NA
Armc1	0.289303181	-0.316109917	0.667	0.725	1	0.056861768	-0.28381658	0.588	0.645	1	NA	172	101
Mtfr1	0.318763876	0.168395441	0.333	0.2	1	NA	NA	NA	NA	NA	NA	2482	NA
Acss2	0.297203527	0.190277853	0.111	0.038	1	NA	NA	NA	NA	NA	NA	2655	NA
Gss	NA	NA	NA	NA	NA	0.018080901	0.248242193	0.118	0.037	1	NA	NA	1730
Eif6	0.814579598	0.133068967	0.556	0.475	1	NA	NA	NA	NA	NA	NA	2128	NA
Nfs1	0.148167723	-0.247345069	0.111	0.338	1	NA	NA	NA	NA	NA	NA	340	NA
Rbm39	0.950846604	0.103434887	0.778	0.762	1	0.347563212	-0.108749052	0.676	0.683	1	NA	1773	949
Samhd1	0.983530932	-0.176451596	0.778	0.713	1	0.088570257	-0.214522941	0.529	0.608	1	NA	740	235
Rbl1	0.230864556	-0.165589062	0.111	0.338	1	NA	NA	NA	NA	NA	NA	831	NA
Rprd1b	NA	NA	NA	NA	NA	0.174132091	-0.138479613	0.147	0.241	1	NA	NA	651
Dhx35	0.220057932	-0.108877325	0	0.15	1	NA	NA	NA	NA	NA	NA	1573	NA
Zmat3	0.353250435	0.104802238	0.222	0.112	1	NA	NA	NA	NA	NA	NA	1792	NA
Pik3ca	0.437672165	0.123612951	0.444	0.312	1	0.075266409	-0.160029354	0.176	0.307	1	NA	2034	492
Zfp639	0.058748025	0.320632606	0.444	0.2	1	NA	NA	NA	NA	NA	NA	3208	NA
Actl6a	NA	NA	NA	NA	NA	0.000690327	-0.398341191	0.412	0.638	1	NA	NA	28
Ndufb5	0.818253784	0.115449561	0.333	0.362	1	NA	NA	NA	NA	NA	NA	1924	NA
Ttc14	0.517673048	0.158953133	0.222	0.162	1	0.687513912	0.147906275	0.294	0.281	1	NA	2393	1375
Dnajc19	0.178019788	-0.197135415	0.111	0.338	1	0.364259943	-0.109551949	0.265	0.297	1	NA	585	945
Fxr1	0.67812406	0.38078458	0.333	0.288	1	0.041274322	0.110183265	0.471	0.315	1	NA	3298	1157
Nceh1	0.220057932	-0.102402281	0	0.15	1	NA	NA	NA	NA	NA	NA	1683	NA
Sec62	0.14352273	-0.299985892	0.222	0.462	1	0.26134595	-0.1221249	0.471	0.516	1	NA	197	803
Dcun1d1	0.597726766	0.150352013	0.556	0.475	1	NA	NA	NA	NA	NA	NA	2306	NA
Anxa5	0.294790684	-0.421508183	0.556	0.637	1	0.051228599	-0.226367683	0.412	0.601	1	NA	59	199
Exosc9	NA	NA	NA	NA	NA	0.066950551	0.109055944	0.412	0.262	1	NA	NA	1150
Ccna2	0.003072592	0.546027257	0.889	0.45	1	0.020143068	-0.239693944	0.353	0.551	1	Ccna2	3395	162
Slc7a11	0.241832462	0.122765638	0.333	0.175	1	NA	NA	NA	NA	NA	NA	2021	NA
Rab33b	NA	NA	NA	NA	NA	0.058903977	0.37443616	0.618	0.452	1	NA	NA	1927
Ufm1	0.733780457	0.176535767	0.556	0.575	1	0.344911463	-0.102021263	0.471	0.548	1	NA	2544	1051
Exosc8	0.284689929	-0.141729028	0.111	0.275	1	NA	NA	NA	NA	NA	NA	1090	NA
Mbnl1	NA	NA	NA	NA	NA	0.533429353	-0.119741748	0.853	0.786	1	NA	NA	832
Mfsd1	NA	NA	NA	NA	NA	0.339837851	0.110262578	0.559	0.432	1	NA	NA	1159
Kpna4	0.386035395	-0.192065572	0.444	0.525	1	NA	NA	NA	NA	NA	NA	612	NA
Serp1	0.145264465	-0.314283844	1	0.912	1	0.025004498	0.263984748	0.971	0.895	1	NA	176	1784
Etfdh	0.493724226	-0.108250581	0.111	0.2	1	NA	NA	NA	NA	NA	NA	1584	NA
4930579G24Rik	0.162051942	-0.176921519	0	0.188	1	NA	NA	NA	NA	NA	NA	732	NA
Slc33a1	0.810619468	-0.139267653	0.333	0.312	1	NA	NA	NA	NA	NA	NA	1120	NA
Ssr3	0.253368062	0.331924385	0.889	0.7	1	0.213170417	0.118724066	0.824	0.759	1	NA	3230	1216
Ccnl1	0.076699601	-0.255130506	0	0.275	1	0.433353168	-0.103907199	0.235	0.278	1	NA	316	1025
Dclre1b	0.108602184	0.119903792	0.222	0.075	1	NA	NA	NA	NA	NA	NA	1976	NA
Nras	0.261927988	-0.256186258	0.444	0.662	1	0.39685488	0.121544745	0.706	0.619	1	NA	312	1233
Sike1	0.100430531	0.225437137	0.333	0.138	1	NA	NA	NA	NA	NA	NA	2842	NA
Sec22b	0.206821107	0.348612532	0.556	0.4	1	NA	NA	NA	NA	NA	NA	3260	NA
Prpf38b	0.637236676	-0.117044969	0.444	0.475	1	NA	NA	NA	NA	NA	NA	1450	NA
Ampd2	NA	NA	NA	NA	NA	0.013770529	0.150601455	0.647	0.394	1	NA	NA	1384
Ahcyl1	0.146129403	-0.13331251	0	0.2	1	NA	NA	NA	NA	NA	NA	1195	NA
Dram2	0.601902525	-0.162825807	0.222	0.262	1	0.884232076	0.149252908	0.206	0.207	1	NA	861	1379
S100a11	0.347993437	-0.298766818	0.444	0.575	1	5.74974128189468e-06	0.532567623	0.941	0.569	0.137033584	NA	200	1985
Jtb	0.32806898	0.139114545	0.333	0.2	1	0.452641025	0.113968224	0.353	0.272	1	NA	2199	1182
Hax1	0.330590025	-0.126996235	0.222	0.425	1	NA	NA	NA	NA	NA	NA	1297	NA
Il6ra	0.061164513	-0.228426874	0	0.3	1	NA	NA	NA	NA	NA	NA	420	NA
Adar	0.193443281	0.165112761	0.222	0.088	1	0.135017369	0.10647198	0.235	0.143	1	NA	2453	1129
Pmvk	0.38931154	-0.182158698	0.333	0.438	1	NA	NA	NA	NA	NA	NA	687	NA
Slc35a3	0.201967463	0.119831075	0.444	0.225	1	0.000430876	0.312917758	0.529	0.259	1	NA	1973	1871
Plrg1	0.434148654	-0.101339916	0.111	0.238	1	NA	NA	NA	NA	NA	NA	1698	NA
Gar1	0.431666032	0.160039055	0.667	0.6	1	0.033830299	-0.268849503	0.647	0.725	1	NA	2408	121
Ints12	0.179557699	-0.129850004	0	0.175	1	NA	NA	NA	NA	NA	NA	1256	NA
Gstcd	0.35585475	0.132383955	0.333	0.225	1	NA	NA	NA	NA	NA	NA	2121	NA
Papss1	NA	NA	NA	NA	NA	0.213743813	-0.133885113	0.206	0.273	1	NA	NA	685
Fubp1	0.203606315	0.148883954	0.778	0.488	1	NA	NA	NA	NA	NA	NA	2289	NA
Cks1b	0.110646365	0.165274617	1	0.825	1	0.054043531	-0.16280049	0.765	0.83	1	NA	2456	471
Gba	0.088042589	0.120108967	0.333	0.125	1	NA	NA	NA	NA	NA	NA	1978	NA
Scamp3	0.273279604	-0.1394199	0.111	0.325	1	NA	NA	NA	NA	NA	NA	1115	NA
Rit1	0.220052362	-0.131647631	0	0.15	1	NA	NA	NA	NA	NA	NA	1232	NA
Arhgef2	0.07991145	-0.317087487	0.111	0.388	1	NA	NA	NA	NA	NA	NA	171	NA
Lamtor2	0.146947559	-0.302730022	0.333	0.588	1	NA	NA	NA	NA	NA	NA	192	NA
Lmna	0.298161368	-0.168622924	0	0.112	1	NA	NA	NA	NA	NA	NA	804	NA
Sema4a	0.290418244	0.198034314	0.556	0.412	1	0.000692223	0.247867705	0.647	0.386	1	NA	2706	1727
Gpatch4	0.189835018	0.107767632	0.333	0.162	1	NA	NA	NA	NA	NA	NA	1827	NA
Lrba	0.481286402	-0.155547453	0.111	0.2	1	NA	NA	NA	NA	NA	NA	950	NA
Acp6	0.243487441	-0.106375854	0	0.138	1	NA	NA	NA	NA	NA	NA	1614	NA
Rnf115	NA	NA	NA	NA	NA	0.069107559	-0.182619548	0.235	0.355	1	NA	NA	361
Polr3c	0.327370368	-0.149381406	0.111	0.262	1	NA	NA	NA	NA	NA	NA	1004	NA
Gclm	0.462005517	-0.124513879	0.889	0.875	1	0.245289652	-0.107570087	0.882	0.897	1	NA	1340	964
Pip5k1a	NA	NA	NA	NA	NA	0.334218052	-0.126438471	0.235	0.272	1	NA	NA	758
Snx27	0.49371905	-0.174359139	0.333	0.425	1	0.597477367	-0.110214576	0.412	0.418	1	NA	764	937
Mrpl9	0.26873798	-0.16553969	0.111	0.288	1	NA	NA	NA	NA	NA	NA	832	NA
Tspan5	0.244485566	0.246737372	0.333	0.212	1	0.014021286	0.288401963	0.441	0.273	1	NA	2955	1837
Dapp1	NA	NA	NA	NA	NA	0.238264075	-0.112111401	0.147	0.241	1	NA	NA	914
Ppp3ca	0.131868933	0.247205509	0.778	0.575	1	0.056626965	0.108378095	0.824	0.543	1	NA	2960	1145
Nfkb1	0.225805685	-0.389960378	0.667	0.787	1	0.002374085	-0.430458163	0.735	0.785	1	NA	78	21
Manba	NA	NA	NA	NA	NA	8.61533939737894e-05	0.186806535	0.441	0.169	1	NA	NA	1505
Cisd2	NA	NA	NA	NA	NA	0.417328441	-0.132819053	0.676	0.682	1	NA	NA	700
Wls	0.286224531	-0.235471799	0.222	0.4	1	NA	NA	NA	NA	NA	NA	384	NA
Zranb2	0.310510718	0.161384572	0.667	0.512	1	0.024006639	-0.236327448	0.412	0.576	1	NA	2421	171
Rpf1	0.358005962	0.137717287	0.556	0.338	1	NA	NA	NA	NA	NA	NA	2175	NA
Bcl10	0.320810497	-0.178686892	0.444	0.613	1	0.310505562	-0.13565912	0.441	0.481	1	NA	720	670
Asph	0.580241574	-0.116974608	0.111	0.175	1	NA	NA	NA	NA	NA	NA	1451	NA
Ccne2	1	0.402318304	0.111	0.125	1	NA	NA	NA	NA	NA	NA	3323	NA
Nbn	0.114777064	0.121819302	0.222	0.075	1	NA	NA	NA	NA	NA	NA	2002	NA
Cpne3	0.283239736	-0.282476172	0.556	0.65	1	NA	NA	NA	NA	NA	NA	238	NA
Tgs1	NA	NA	NA	NA	NA	0.171530996	-0.166919899	0.206	0.289	1	NA	NA	442
Ubxn2b	0.131642041	-0.160029285	0	0.212	1	NA	NA	NA	NA	NA	NA	895	NA
Pnisr	0.562384527	-0.104174274	0.111	0.188	1	NA	NA	NA	NA	NA	NA	1653	NA
Sdcbp	0.127626779	-0.306732296	0.333	0.637	1	NA	NA	NA	NA	NA	NA	184	NA
Ccnc	0.198832517	-0.141301861	0	0.162	1	NA	NA	NA	NA	NA	NA	1093	NA
Ndufaf4	0.05550103	0.325328654	0.667	0.35	1	NA	NA	NA	NA	NA	NA	3219	NA
Lmo4	0.559894844	0.20984282	0.556	0.562	1	NA	NA	NA	NA	NA	NA	2769	NA
Gbp3	0.297203527	0.231427466	0.111	0.038	1	NA	NA	NA	NA	NA	NA	2879	NA
Map3k7	0.31105419	-0.110925378	0.111	0.3	1	NA	NA	NA	NA	NA	NA	1539	NA
Akirin2	0.470866508	0.188563265	0.444	0.35	1	0.073051645	-0.188416412	0.412	0.473	1	NA	2640	337
Slc35a1	NA	NA	NA	NA	NA	0.037601948	-0.113505357	0	0.114	1	NA	NA	898
Rnf20	NA	NA	NA	NA	NA	0.381902708	-0.103082868	0.235	0.288	1	NA	NA	1034
Smc2	NA	NA	NA	NA	NA	0.302093803	-0.144068775	0.529	0.592	1	NA	NA	613
Exosc3	0.26940367	-0.112123987	0	0.125	1	NA	NA	NA	NA	NA	NA	1524	NA
Ncbp1	NA	NA	NA	NA	NA	0.07473109	-0.203301121	0.412	0.498	1	NA	NA	282
Anp32b	0.247375415	0.166078289	1	0.963	1	NA	NA	NA	NA	NA	NA	2462	NA
Coro2a	NA	NA	NA	NA	NA	0.291638821	-0.119248376	0.5	0.51	1	NA	NA	837
Txn1	0.281595734	0.384584905	1	0.838	1	0.074603781	0.149318446	0.912	0.884	1	NA	3303	1380
Ptgr1	NA	NA	NA	NA	NA	0.001452827	0.155619309	0.618	0.32	1	NA	NA	1409
Ptbp3	0.068920041	0.286104662	0.889	0.863	1	0.000385934	0.451834394	0.912	0.871	1	NA	3112	1968
Hsdl2	0.434362601	0.120924426	0.333	0.238	1	0.206587447	0.154308032	0.382	0.305	1	NA	1990	1402
Snx30	0.297203527	0.196144012	0.111	0.038	1	NA	NA	NA	NA	NA	NA	2694	NA
Pole3	0.099787206	0.356682924	0.444	0.25	1	NA	NA	NA	NA	NA	NA	3270	NA
Kdm4c	0.085688904	-0.199478628	0	0.262	1	NA	NA	NA	NA	NA	NA	573	NA
Aco1	0.280215982	-0.174563447	0.222	0.438	1	NA	NA	NA	NA	NA	NA	762	NA
Smu1	0.432764543	-0.132841849	0.222	0.375	1	0.032057567	-0.181768602	0.206	0.368	1	NA	1206	366
Aptx	0.168052721	0.135481474	0.222	0.088	1	NA	NA	NA	NA	NA	NA	2149	NA
B4galt1	0.143164202	-0.213397127	0.111	0.375	1	0.00357228	0.26995924	0.647	0.378	1	NA	489	1800
Bag1	0.285733302	0.264001592	0.778	0.775	1	0.134532969	-0.208647882	0.706	0.833	1	NA	3032	256
Nfx1	0.213207092	-0.187976096	0.111	0.3	1	NA	NA	NA	NA	NA	NA	645	NA
Rad23b	0.022940413	-0.466642472	0.222	0.613	1	0.105968115	-0.133996852	0.441	0.603	1	NA	42	683
Epb41l4b	NA	NA	NA	NA	NA	0.020568493	-0.144312044	0	0.138	1	NA	NA	610
Dcaf12	0.653229292	-0.134179519	0.222	0.25	1	NA	NA	NA	NA	NA	NA	1182	NA
Ubap1	NA	NA	NA	NA	NA	0.006649173	0.277411541	0.324	0.151	1	NA	NA	1813
Nudt2	NA	NA	NA	NA	NA	0.021421571	-0.11074671	0	0.137	1	NA	NA	929
Dctn3	0.275998178	0.248441876	0.333	0.212	1	NA	NA	NA	NA	NA	NA	2970	NA
Vcp	0.263722801	-0.297838819	0.889	0.85	1	0.215935898	0.212211436	0.853	0.817	1	NA	204	1609
Tln1	0.135011076	-0.35798566	0.667	0.762	1	0.534133729	-0.10849818	0.794	0.781	1	NA	110	953
Clta	0.260178116	-0.306077293	0.889	0.812	1	0.044677706	0.151497402	0.971	0.834	1	NA	185	1388
Glipr2	0.203971593	0.30764618	0.333	0.188	1	0.168854882	0.161708944	0.412	0.297	1	NA	3171	1432
Psip1	0.110326895	0.25610627	0.778	0.5	1	0.214498443	-0.175253355	0.5	0.527	1	NA	3010	398
Plin2	0.491661153	-0.10956448	0.333	0.562	1	0.156360174	0.107885604	0.647	0.481	1	NA	1552	1140
Rps6	0.605067013	0.13754239	1	0.975	1	NA	NA	NA	NA	NA	NA	2172	NA
Mier1	0.26267546	0.128641384	0.556	0.325	1	NA	NA	NA	NA	NA	NA	2075	NA
Pde4b	0.821106427	-0.10103362	0.111	0.125	1	NA	NA	NA	NA	NA	NA	1704	NA
Jak1	NA	NA	NA	NA	NA	0.116165681	-0.153734119	0.618	0.749	1	NA	NA	534
Slc6a9	4.23895310462993e-05	0.424010196	0.556	0.075	1	NA	NA	NA	NA	NA	NA	3340	NA
Cdkn2c	0.026659437	0.137028057	0.222	0.038	1	NA	NA	NA	NA	NA	NA	2168	NA
Rnf11	0.225460737	0.246673441	0.333	0.188	1	NA	NA	NA	NA	NA	NA	2954	NA
Osbpl9	0.246477737	0.113252332	0.444	0.262	1	NA	NA	NA	NA	NA	NA	1902	NA
Usp1	0.152198429	-0.340640239	0.444	0.65	1	0.050740596	-0.222885138	0.618	0.73	1	NA	138	206
Txndc12	0.112018055	0.283499546	0.667	0.5	1	0.262933977	0.13328332	0.618	0.457	1	NA	3104	1293
Hook1	0.269410449	-0.115648001	0	0.125	1	NA	NA	NA	NA	NA	NA	1470	NA
Plaa	NA	NA	NA	NA	NA	0.016006525	-0.278211591	0.353	0.508	1	NA	NA	109
Pum1	0.204845493	-0.231564829	0.333	0.5	1	0.075431512	-0.204120164	0.382	0.482	1	NA	404	278
Laptm5	NA	NA	NA	NA	NA	0.14857326	-0.126754075	0.824	0.777	1	NA	NA	749
Cc2d1b	0.146125573	-0.148484351	0	0.2	1	NA	NA	NA	NA	NA	NA	1015	NA
Tnfrsf1b	0.014339737	0.302657494	0.778	0.375	1	0.010505666	0.132596714	0.647	0.405	1	NA	3155	1292
Scp2	NA	NA	NA	NA	NA	0.263285751	0.142269847	0.647	0.584	1	NA	NA	1343
Magoh	NA	NA	NA	NA	NA	0.022897181	-0.281298142	0.353	0.51	1	NA	NA	104
Ndc1	0.341803417	0.132063881	0.667	0.488	1	0.39897975	0.10164702	0.618	0.579	1	NA	2114	1092
Lrrc42	0.222460005	0.240023887	0.333	0.175	1	NA	NA	NA	NA	NA	NA	2922	NA
Tmem59	NA	NA	NA	NA	NA	0.011488076	0.229448388	0.941	0.785	1	NA	NA	1671
Tceanc2	0.131642041	-0.184246262	0	0.212	1	NA	NA	NA	NA	NA	NA	669	NA
Mrpl37	0.269410449	-0.115508672	0	0.125	1	NA	NA	NA	NA	NA	NA	1473	NA
Ybx1	0.361887743	0.135684278	1	1	1	NA	NA	NA	NA	NA	NA	2152	NA
Svbp	0.703869183	0.160337805	0.333	0.312	1	0.52018509	-0.146625266	0.324	0.32	1	NA	2410	586
Rragc	0.589488943	-0.208651205	0.444	0.5	1	NA	NA	NA	NA	NA	NA	519	NA
Macf1	0.152858365	-0.244660104	0.111	0.338	1	NA	NA	NA	NA	NA	NA	352	NA
Ppie	0.341055999	0.179218005	0.222	0.112	1	NA	NA	NA	NA	NA	NA	2571	NA
Ppt1	0.396433194	-0.182860302	0.222	0.388	1	0.001434723	0.237562251	0.588	0.309	1	NA	679	1699
Pithd1	0.576177495	0.309941424	0.222	0.175	1	NA	NA	NA	NA	NA	NA	3181	NA
Lypla2	NA	NA	NA	NA	NA	0.058055267	0.133865229	0.5	0.336	1	NA	NA	1300
Gale	NA	NA	NA	NA	NA	0.057996628	-0.137773914	0.029	0.143	1	NA	NA	655
Hmgcl	0.024412915	0.191386264	0.222	0.038	1	0.013862784	0.107754518	0.265	0.124	1	NA	2659	1137
Pnrc2	0.432462453	0.131037215	0.444	0.3	1	NA	NA	NA	NA	NA	NA	2103	NA
Srsf10	0.043099546	-0.399231481	0.222	0.512	1	0.205140999	-0.180178745	0.471	0.481	1	NA	74	371
Rnf220	0.479769206	-0.100804088	0.222	0.388	1	0.159352508	-0.159274745	0.353	0.436	1	NA	1712	497
Kif2c	0.903659191	-0.109297	0.222	0.225	1	NA	NA	NA	NA	NA	NA	1561	NA
Toe1	0.134967223	0.100325263	0.222	0.075	1	NA	NA	NA	NA	NA	NA	1736	NA
Prdx1	NA	NA	NA	NA	NA	0.013727699	-0.249476875	0.676	0.863	1	NA	NA	146
Akr1a1	NA	NA	NA	NA	NA	0.218317747	-0.169835136	0.735	0.772	1	NA	NA	423
Rad54l	0.378331567	0.166479287	0.444	0.325	1	NA	NA	NA	NA	NA	NA	2467	NA
Stil	NA	NA	NA	NA	NA	0.050727003	0.25042097	0.353	0.209	1	NA	NA	1736
Ebna1bp2	0.29634344	-0.194624362	0.222	0.388	1	NA	NA	NA	NA	NA	NA	599	NA
Mrto4	0.586726635	0.146632402	0.333	0.3	1	NA	NA	NA	NA	NA	NA	2267	NA
Pink1	0.519110983	-0.112440549	0.111	0.2	1	NA	NA	NA	NA	NA	NA	1518	NA
Ddost	0.981369028	0.177383463	0.333	0.388	1	NA	NA	NA	NA	NA	NA	2547	NA
Hp1bp3	0.636503043	-0.121817431	0.333	0.45	1	0.591619172	-0.102417951	0.441	0.4	1	NA	1375	1043
Ptpn12	0.956544801	-0.187408205	0.444	0.375	1	0.452544262	-0.100611454	0.324	0.357	1	NA	649	1071
Zcchc17	0.05485306	0.138204858	0.444	0.175	1	NA	NA	NA	NA	NA	NA	2179	NA
Pef1	0.457422933	-0.233499271	0.333	0.412	1	NA	NA	NA	NA	NA	NA	397	NA
Khdrbs1	0.338806921	-0.127928622	0.333	0.6	1	0.058051269	-0.179309938	0.382	0.576	1	NA	1285	379
Ak2	NA	NA	NA	NA	NA	0.192148186	-0.13271646	0.706	0.796	1	NA	NA	703
Phc2	NA	NA	NA	NA	NA	0.136172675	-0.137022652	0.147	0.233	1	NA	NA	663
Tmem234	0.061076877	-0.419727611	0.333	0.625	1	NA	NA	NA	NA	NA	NA	60	NA
Eif3i	0.536102047	-0.132014561	0.333	0.462	1	NA	NA	NA	NA	NA	NA	1223	NA
Zfp362	0.179557699	-0.170552705	0	0.175	1	NA	NA	NA	NA	NA	NA	788	NA
Hdac1	0.597467769	-0.173269018	0.333	0.35	1	0.308619069	0.161703288	0.441	0.379	1	NA	775	1431
Nipal3	0.298161368	-0.125422097	0	0.112	1	NA	NA	NA	NA	NA	NA	1322	NA
Srrm1	0.227114067	-0.242960719	0.333	0.475	1	0.005946233	-0.288926586	0.382	0.587	1	NA	357	98
Yars	0.179735457	0.177087947	0.333	0.162	1	NA	NA	NA	NA	NA	NA	2545	NA
Sfpq	0.600072758	0.164609251	0.889	0.887	1	NA	NA	NA	NA	NA	NA	2449	NA
Syf2	0.219487565	-0.218004234	0.111	0.288	1	NA	NA	NA	NA	NA	NA	458	NA
Stmn1	0.307308547	0.121897813	1	0.912	1	0.025035613	-0.30316879	0.882	0.918	1	NA	2004	83
Psmb2	0.034465907	-0.389657763	0.111	0.537	1	0.040891659	-0.24147626	0.324	0.471	1	NA	79	156
Sh3bgrl3	NA	NA	NA	NA	NA	0.125494988	0.164575614	1	0.95	1	NA	NA	1447
Nudc	0.250504305	0.188643285	0.556	0.388	1	0.509863217	-0.114890054	0.412	0.429	1	NA	2643	879
Csf3r	0.845338904	0.121430954	0.111	0.1	1	NA	NA	NA	NA	NA	NA	1997	NA
Meaf6	0.044111843	0.321562407	0.444	0.188	1	NA	NA	NA	NA	NA	NA	3212	NA
Hgf	0.31511752	0.181294001	0.111	0.038	1	NA	NA	NA	NA	NA	NA	2591	NA
Wasf2	0.726259705	-0.130927148	0.667	0.613	1	NA	NA	NA	NA	NA	NA	1241	NA
Cdca8	0.755987581	-0.13229147	0.556	0.588	1	NA	NA	NA	NA	NA	NA	1218	NA
Fgr	NA	NA	NA	NA	NA	0.004955917	0.128964769	0.118	0.029	1	NA	NA	1273
Stx12	0.132794619	0.145193421	0.333	0.138	1	NA	NA	NA	NA	NA	NA	2253	NA
Ppp1r8	0.036196068	0.265777416	0.556	0.25	1	0.103261243	-0.152998091	0.147	0.254	1	NA	3038	537
Rpa2	0.099187303	0.219205292	0.556	0.312	1	0.466316052	-0.113089974	0.353	0.376	1	NA	2821	901
Mtf1	NA	NA	NA	NA	NA	0.023229351	0.135611859	0.441	0.26	1	NA	NA	1308
Rcc1	0.662029974	0.104501206	0.667	0.662	1	0.050572573	-0.254744496	0.588	0.725	1	NA	1789	141
Trnau1ap	0.146129403	-0.170817373	0	0.2	1	NA	NA	NA	NA	NA	NA	786	NA
Taf12	NA	NA	NA	NA	NA	0.205427156	-0.116820852	0.176	0.249	1	NA	NA	859
Sf3a3	0.123246792	0.109800503	0.667	0.35	1	NA	NA	NA	NA	NA	NA	1855	NA
Epb41	NA	NA	NA	NA	NA	0.017467787	0.148634471	0.5	0.309	1	NA	NA	1377
Srsf4	NA	NA	NA	NA	NA	0.1777991	-0.151621247	0.471	0.526	1	NA	NA	545
Padi2	0.84533653	0.155769757	0.111	0.1	1	NA	NA	NA	NA	NA	NA	2357	NA
Kcnab2	0.821944545	0.162854778	0.444	0.438	1	0.022475008	0.396688771	0.647	0.415	1	NA	2435	1944
Psmc2	NA	NA	NA	NA	NA	0.040627401	0.399532169	0.647	0.498	1	NA	NA	1948
Xrcc2	0.930778167	0.288033413	0.111	0.112	1	NA	NA	NA	NA	NA	NA	3118	NA
[truncated: 2,279 more rows]
