# Supplementary material for: Gene-expression memory-based prediction of cell lineages from scRNA-seq datasets
Source: Nat Commun. 2024 Mar 29;15:2744. doi: 10.1038/s41467-024-47158-y (PMC10980719; doi:10.1038/s41467-024-47158-y)
Supplement: Supplementary file 11 — Source Data [file 41467_2024_47158_MOESM11_ESM.zip › Source Data files/Source Data file S16c.csv]

	mESC	mESC pred	CD8	CD8 pred	MEF	MEF pred	HSPC	HSPC pred	L1210	L1210 pred	HSC	HSC pred
ENSMUSG00000000001	1	1	0	1	0	1	0	1	0	0	1	0
ENSMUSG00000000028	0	0	0	1	0	0	1	1	0	0	1	1
ENSMUSG00000000031	0	0	1	1	0	0	0	0	0	0	0	0
ENSMUSG00000000037	1	1	0	0	0	0	0	0	0	0	0	0
ENSMUSG00000000056	0	0	0	0	0	1	0	0	0	0	1	1
ENSMUSG00000000058	0	0	0	1	0	0	0	0	0	0	0	0
ENSMUSG00000000078	1	1	1	1	0	0	0	1	1	1	1	1
ENSMUSG00000000085	1	1	0	1	0	0	1	1	0	0	1	1
ENSMUSG00000000088	1	1	1	0	0	1	0	0	0	1	1	1
ENSMUSG00000000094	0	0	0	1	0	0	0	0	0	0	0	0
ENSMUSG00000000103	1	1	0	0	0	0	0	0	0	0	0	0
ENSMUSG00000000120	1	0	0	0	0	0	0	0	0	0	0	0
ENSMUSG00000000127	0	0	0	0	0	0	0	0	0	1	1	0
ENSMUSG00000000131	1	1	1	1	1	1	0	0	0	0	0	0
ENSMUSG00000000142	1	1	0	0	0	0	0	0	0	0	0	0
ENSMUSG00000000148	0	0	1	1	0	0	0	0	0	0	1	1
ENSMUSG00000000149	0	0	0	0	0	0	0	0	1	0	0	0
ENSMUSG00000000154	1	0	0	0	0	0	0	0	0	0	1	1
ENSMUSG00000000157	0	0	0	0	0	0	0	0	0	1	0	0
ENSMUSG00000000159	0	0	0	0	0	0	0	1	0	0	0	0
ENSMUSG00000000167	1	0	0	0	0	0	0	0	0	0	0	0
ENSMUSG00000000168	0	0	0	0	0	0	0	0	0	0	1	1
ENSMUSG00000000171	1	1	0	0	0	0	1	1	0	0	1	1
ENSMUSG00000000184	1	1	1	1	1	0	1	1	1	1	1	1
ENSMUSG00000000194	0	1	0	0	0	0	1	0	0	0	0	0
ENSMUSG00000000244	0	0	0	0	0	0	0	1	0	0	1	1
ENSMUSG00000000247	0	0	0	1	0	0	0	0	0	0	0	0
ENSMUSG00000000253	0	1	1	1	0	0	0	0	1	1	0	0
ENSMUSG00000000263	0	0	0	0	0	0	0	0	0	0	0	1
ENSMUSG00000000275	0	0	0	0	0	1	0	1	0	0	1	0
ENSMUSG00000000276	0	0	1	1	0	0	0	0	0	0	0	0
ENSMUSG00000000278	1	1	0	0	1	0	0	0	1	0	1	1
ENSMUSG00000000282	0	0	0	0	0	1	0	0	0	1	0	0
ENSMUSG00000000290	0	0	0	0	0	1	0	0	1	1	1	1
ENSMUSG00000000295	0	1	1	1	1	0	1	0	0	0	0	0
ENSMUSG00000000296	1	1	1	1	0	0	0	0	0	0	0	0
ENSMUSG00000000301	0	0	0	0	1	0	0	0	0	0	1	0
ENSMUSG00000000303	1	1	0	0	1	1	0	0	0	1	0	0
ENSMUSG00000000308	1	0	0	0	1	1	0	0	0	0	0	0
ENSMUSG00000000317	0	0	0	0	0	0	0	0	0	0	1	0
ENSMUSG00000000318	1	1	0	0	0	0	0	0	0	0	1	1
ENSMUSG00000000320	0	0	0	0	0	0	0	0	0	0	1	1
ENSMUSG00000000325	1	1	0	1	0	0	0	0	0	0	0	0
ENSMUSG00000000326	0	0	1	1	1	1	1	1	1	0	0	1
ENSMUSG00000000339	0	0	1	0	1	1	0	1	0	0	0	0
ENSMUSG00000000340	0	0	0	0	0	0	1	0	0	0	0	0
ENSMUSG00000000346	1	1	0	0	1	0	0	0	0	0	1	1
ENSMUSG00000000355	0	0	0	1	0	0	0	0	0	0	0	0
ENSMUSG00000000359	0	0	1	1	0	0	0	0	0	0	0	0
ENSMUSG00000000365	1	1	0	0	0	0	0	0	0	0	1	1
ENSMUSG00000000374	0	0	1	0	0	0	0	0	1	0	0	1
ENSMUSG00000000378	0	1	0	0	0	0	0	0	0	0	1	1
ENSMUSG00000000384	1	0	0	0	0	0	0	1	0	0	1	1
ENSMUSG00000000386	0	0	0	0	1	1	0	0	0	0	0	0
ENSMUSG00000000392	0	0	1	1	0	0	0	0	0	0	0	0
ENSMUSG00000000399	0	0	0	1	1	1	1	0	0	0	1	0
ENSMUSG00000000402	1	0	0	0	0	0	0	0	0	0	0	0
ENSMUSG00000000409	0	0	0	0	1	0	1	0	0	0	0	0
ENSMUSG00000000416	1	1	0	0	0	0	0	0	0	0	0	0
ENSMUSG00000000420	0	0	0	0	0	0	1	0	0	0	1	1
ENSMUSG00000000439	0	0	0	0	1	1	0	0	0	0	0	0
ENSMUSG00000000440	0	0	1	0	0	0	0	0	0	0	0	0
ENSMUSG00000000441	0	0	0	0	0	0	1	0	0	1	1	0
ENSMUSG00000000486	1	1	1	1	0	0	0	0	0	0	1	1
ENSMUSG00000000489	0	0	0	0	0	1	0	0	0	0	0	0
ENSMUSG00000000531	1	0	0	0	0	0	0	0	0	0	0	1
ENSMUSG00000000532	0	0	0	0	0	0	0	0	0	0	1	1
ENSMUSG00000000538	0	0	0	0	1	0	0	0	0	0	1	1
ENSMUSG00000000544	1	0	0	0	0	0	0	0	0	0	0	0
ENSMUSG00000000552	0	0	0	0	0	0	1	1	0	0	1	1
ENSMUSG00000000555	0	1	1	1	0	1	0	1	0	0	1	1
ENSMUSG00000000561	1	1	1	0	0	0	1	1	0	0	0	0
ENSMUSG00000000563	1	1	1	0	0	0	0	0	0	0	1	1
ENSMUSG00000000567	1	1	1	1	0	0	0	0	0	1	0	0
ENSMUSG00000000568	1	1	0	0	0	0	0	0	1	1	1	1
ENSMUSG00000000579	0	0	0	0	0	1	0	1	0	0	0	0
ENSMUSG00000000581	1	0	0	0	1	0	0	0	0	0	0	0
ENSMUSG00000000594	0	0	1	0	1	1	0	0	1	0	0	0
ENSMUSG00000000600	1	0	1	0	0	0	0	0	0	1	0	0
ENSMUSG00000000605	1	0	0	0	0	0	0	0	1	0	1	0
ENSMUSG00000000627	0	1	0	0	0	0	0	0	0	0	0	0
ENSMUSG00000000628	1	1	0	1	1	1	0	0	0	1	0	0
ENSMUSG00000000631	0	0	0	0	0	1	0	0	0	0	0	1
ENSMUSG00000000673	0	0	0	0	0	0	0	0	0	0	1	0
ENSMUSG00000000682	1	0	0	0	1	1	1	1	1	1	1	0
ENSMUSG00000000686	0	0	0	0	1	1	1	1	0	0	1	1
ENSMUSG00000000690	0	1	0	0	0	0	0	1	0	0	0	0
ENSMUSG00000000693	0	0	1	1	0	0	0	0	0	0	0	0
ENSMUSG00000000708	1	1	0	0	0	0	0	0	0	0	1	1
ENSMUSG00000000711	0	0	0	0	1	1	0	1	0	0	1	1
ENSMUSG00000000730	1	1	0	0	0	0	0	0	0	0	0	0
ENSMUSG00000000732	1	0	0	0	0	0	0	1	0	0	0	0
ENSMUSG00000000738	1	0	0	0	0	0	0	0	0	0	0	0
ENSMUSG00000000739	1	0	0	0	0	0	0	0	0	0	0	0
ENSMUSG00000000740	1	1	1	1	1	0	1	0	1	1	0	0
ENSMUSG00000000743	0	0	0	0	0	1	0	0	0	0	0	0
ENSMUSG00000000751	0	1	1	1	1	1	0	0	0	0	1	1
ENSMUSG00000000753	0	0	1	1	0	0	1	1	0	0	0	0
ENSMUSG00000000759	0	1	0	0	1	0	0	0	0	0	1	1
ENSMUSG00000000776	0	0	0	0	0	0	1	0	0	0	0	0
ENSMUSG00000000782	1	0	0	1	1	1	0	0	0	0	0	0
ENSMUSG00000000787	1	1	1	1	0	0	0	0	0	0	0	1
ENSMUSG00000000791	0	0	0	0	0	1	0	0	0	0	0	0
ENSMUSG00000000804	0	0	1	0	0	0	0	0	0	0	0	0
ENSMUSG00000000811	0	1	0	0	0	0	0	0	0	0	0	0
ENSMUSG00000000817	0	0	0	0	1	0	0	0	0	0	0	0
ENSMUSG00000000823	0	0	0	0	0	0	0	0	0	0	1	1
ENSMUSG00000000826	0	1	0	1	0	1	0	1	0	0	0	0
ENSMUSG00000000827	0	0	0	0	1	1	0	0	0	0	1	0
ENSMUSG00000000838	1	1	1	1	0	0	0	1	0	0	0	1
ENSMUSG00000000861	0	0	0	0	0	0	0	0	1	1	1	1
ENSMUSG00000000869	0	0	0	0	1	1	0	0	0	0	1	0
ENSMUSG00000000876	0	0	0	0	1	0	1	0	1	0	0	0
ENSMUSG00000000881	0	0	1	1	0	0	0	0	0	1	1	1
ENSMUSG00000000884	0	1	0	0	0	0	0	0	0	0	1	1
ENSMUSG00000000901	1	0	0	0	0	1	0	0	0	0	1	0
ENSMUSG00000000902	0	0	0	0	0	0	0	1	0	0	0	0
ENSMUSG00000000903	0	0	0	0	0	0	1	1	0	0	0	0
ENSMUSG00000000915	0	0	0	0	0	0	0	1	0	0	0	0
ENSMUSG00000000916	0	0	0	0	1	0	1	0	0	0	1	1
ENSMUSG00000000934	1	0	0	0	0	0	0	0	0	0	0	1
ENSMUSG00000000938	0	0	0	1	0	0	0	0	0	0	0	0
ENSMUSG00000000942	0	0	1	1	0	0	0	0	0	1	0	0
ENSMUSG00000000948	1	0	0	0	0	0	0	0	0	0	0	0
ENSMUSG00000000957	0	0	0	0	0	0	1	0	0	0	0	1
ENSMUSG00000000958	0	0	0	0	0	0	1	0	0	0	1	1
ENSMUSG00000000959	0	0	0	0	1	0	1	0	0	0	0	1
ENSMUSG00000000976	0	1	0	0	0	0	0	0	0	0	0	0
ENSMUSG00000000982	1	1	0	0	0	0	1	0	0	1	1	1
ENSMUSG00000001016	0	1	0	0	1	1	0	0	0	0	1	1
ENSMUSG00000001017	0	0	0	0	1	1	1	1	0	0	0	0
ENSMUSG00000001018	0	0	1	0	0	0	0	0	1	0	0	0
ENSMUSG00000001020	0	0	1	1	1	1	1	1	1	1	1	1
ENSMUSG00000001021	0	0	0	0	0	0	1	1	0	0	0	0
ENSMUSG00000001023	0	0	0	0	0	0	0	0	0	1	0	1
ENSMUSG00000001025	1	1	1	1	1	1	1	1	1	1	1	1
ENSMUSG00000001027	0	0	0	0	0	0	0	1	0	0	0	0
ENSMUSG00000001029	0	0	0	0	0	0	1	1	0	0	1	1
ENSMUSG00000001036	0	0	0	1	0	1	0	0	0	0	0	0
ENSMUSG00000001039	0	1	0	0	0	0	0	0	0	0	1	1
ENSMUSG00000001052	0	0	0	0	1	1	0	0	0	0	0	0
ENSMUSG00000001053	1	1	0	0	0	0	1	1	0	0	1	0
ENSMUSG00000001054	0	0	0	0	0	0	1	0	0	0	0	1
ENSMUSG00000001056	1	1	1	1	1	1	1	1	0	0	1	1
ENSMUSG00000001062	0	0	1	0	0	0	0	0	0	0	0	0
ENSMUSG00000001065	0	0	0	0	1	1	0	1	0	0	0	0
ENSMUSG00000001089	0	0	1	0	0	0	0	0	0	0	0	1
ENSMUSG00000001098	0	0	1	0	0	0	0	1	0	0	0	0
ENSMUSG00000001100	1	1	0	0	0	0	0	0	0	0	0	1
ENSMUSG00000001105	1	0	1	1	1	0	0	0	0	0	0	0
ENSMUSG00000001119	0	0	1	1	0	0	0	0	0	0	0	0
ENSMUSG00000001120	0	0	1	0	1	0	0	0	0	0	1	0
ENSMUSG00000001123	1	1	1	0	0	1	1	1	1	1	1	1
ENSMUSG00000001127	0	0	0	0	1	0	0	0	0	0	0	1
ENSMUSG00000001128	1	0	0	0	0	0	0	0	1	1	1	1
ENSMUSG00000001131	0	0	1	1	0	0	0	0	0	0	0	0
ENSMUSG00000001138	0	0	1	0	0	0	1	0	0	0	0	0
ENSMUSG00000001150	1	1	0	0	0	0	0	0	1	1	0	0
ENSMUSG00000001151	0	0	0	0	1	0	0	0	0	0	1	1
ENSMUSG00000001155	0	0	0	0	1	0	0	0	0	0	0	0
ENSMUSG00000001156	0	0	0	0	0	0	0	1	0	0	0	0
ENSMUSG00000001157	0	0	0	0	1	0	0	1	1	0	0	0
ENSMUSG00000001158	0	1	1	0	0	0	1	0	1	0	0	0
ENSMUSG00000001173	0	0	0	0	1	1	0	0	0	0	1	1
ENSMUSG00000001175	1	1	1	1	0	0	0	0	1	1	1	1
ENSMUSG00000001211	1	0	0	0	1	0	0	0	0	0	1	1
ENSMUSG00000001227	0	0	0	0	0	0	1	0	0	0	0	0
ENSMUSG00000001228	1	1	1	1	1	1	0	1	0	0	1	1
ENSMUSG00000001229	1	0	0	0	0	1	1	0	0	0	1	0
ENSMUSG00000001240	0	0	1	0	0	0	0	0	0	0	0	1
ENSMUSG00000001247	1	1	0	0	0	0	0	0	1	0	0	0
ENSMUSG00000001248	0	0	0	0	1	1	0	0	0	0	1	1
ENSMUSG00000001270	1	1	1	1	1	0	0	0	0	0	0	0
ENSMUSG00000001280	1	0	1	0	1	1	0	0	0	0	1	1
ENSMUSG00000001281	1	1	0	0	0	1	0	1	0	0	1	0
ENSMUSG00000001285	1	1	1	0	0	0	0	0	0	0	1	1
ENSMUSG00000001288	0	0	0	0	0	1	0	0	0	0	0	0
ENSMUSG00000001289	1	0	1	0	1	0	1	0	0	0	1	1
ENSMUSG00000001300	1	0	1	1	0	0	0	0	0	0	0	1
ENSMUSG00000001305	0	0	0	0	1	1	0	0	0	0	0	0
ENSMUSG00000001313	0	1	0	0	0	0	0	0	0	1	0	0
ENSMUSG00000001323	0	0	0	0	0	1	0	0	0	0	1	0
ENSMUSG00000001348	0	0	0	0	1	0	0	0	0	0	0	0
ENSMUSG00000001349	0	0	1	1	0	0	0	0	0	0	0	0
ENSMUSG00000001366	0	0	0	0	0	0	0	0	0	0	1	1
ENSMUSG00000001376	1	0	0	0	0	0	0	0	0	0	0	0
ENSMUSG00000001380	0	1	0	0	1	1	0	0	1	0	1	0
ENSMUSG00000001383	0	0	0	0	1	0	0	0	0	0	1	1
ENSMUSG00000001403	1	1	1	1	1	1	1	1	0	1	1	1
ENSMUSG00000001415	1	1	0	0	0	1	0	0	0	0	1	0
ENSMUSG00000001416	1	1	0	0	1	0	0	1	1	1	1	1
ENSMUSG00000001418	1	0	1	0	0	0	0	0	0	0	1	0
ENSMUSG00000001419	0	0	0	0	0	1	1	1	0	0	0	0
ENSMUSG00000001420	0	0	0	0	0	0	0	1	0	0	0	1
ENSMUSG00000001424	0	0	0	1	1	1	1	1	0	0	1	0
ENSMUSG00000001435	0	0	1	0	0	0	0	0	0	1	0	1
ENSMUSG00000001436	0	0	0	0	1	1	0	0	1	0	1	0
ENSMUSG00000001440	1	1	1	0	1	0	0	0	1	1	1	1
ENSMUSG00000001441	1	1	0	0	1	1	0	0	0	0	1	1
ENSMUSG00000001444	0	0	0	0	1	1	0	0	0	0	0	0
ENSMUSG00000001445	0	0	0	0	1	0	0	1	0	0	0	0
ENSMUSG00000001467	1	1	1	1	1	1	0	0	0	0	1	1
ENSMUSG00000001472	0	1	0	0	1	0	1	0	0	0	0	0
ENSMUSG00000001473	1	1	1	1	1	1	1	0	0	0	1	1
ENSMUSG00000001482	0	0	0	1	0	1	0	0	0	0	0	0
ENSMUSG00000001496	0	0	0	0	0	1	0	0	0	0	0	0
ENSMUSG00000001497	0	0	1	1	0	0	0	0	0	0	0	0
ENSMUSG00000001504	1	0	0	1	0	0	0	0	0	0	0	0
ENSMUSG00000001506	0	0	1	1	0	0	0	0	0	0	0	0
ENSMUSG00000001507	1	0	1	1	0	0	0	0	0	0	0	0
ENSMUSG00000001517	1	1	1	1	0	0	0	0	0	1	1	1
ENSMUSG00000001518	1	1	0	0	0	0	0	0	0	0	0	0
ENSMUSG00000001521	1	0	0	1	0	1	0	0	0	1	0	0
ENSMUSG00000001524	0	0	0	0	0	1	1	1	0	0	0	0
ENSMUSG00000001525	1	1	1	1	1	1	1	1	1	1	1	1
ENSMUSG00000001542	1	0	1	1	0	0	0	1	0	0	0	0
ENSMUSG00000001552	1	1	1	1	0	0	1	1	0	0	0	1
ENSMUSG00000001555	0	1	1	1	0	0	0	0	0	0	0	0
ENSMUSG00000001558	0	0	0	0	0	0	0	0	0	0	1	0
ENSMUSG00000001569	1	1	0	0	1	1	0	0	0	0	0	0
ENSMUSG00000001576	1	0	0	0	1	0	1	0	0	0	1	0
ENSMUSG00000001583	0	0	0	0	0	0	1	1	0	0	0	0
ENSMUSG00000001588	0	0	0	0	1	1	0	1	0	0	1	0
ENSMUSG00000001604	0	1	0	1	0	0	0	0	0	0	0	0
ENSMUSG00000001627	1	1	1	0	1	1	1	1	1	1	1	0
ENSMUSG00000001630	1	0	0	0	0	0	0	0	0	1	1	1
ENSMUSG00000001632	0	0	0	0	0	0	1	0	0	0	0	0
ENSMUSG00000001642	1	1	0	0	0	0	0	0	0	0	0	0
ENSMUSG00000001657	0	0	1	1	0	0	0	0	0	0	0	0
ENSMUSG00000001661	0	1	0	1	0	0	0	0	0	0	0	0
ENSMUSG00000001663	1	1	1	1	0	0	0	0	1	1	1	0
ENSMUSG00000001665	0	0	1	1	0	0	0	0	0	0	1	0
ENSMUSG00000001666	1	0	1	1	0	0	0	0	1	0	0	0
ENSMUSG00000001674	1	1	0	0	0	0	1	0	1	0	1	1
ENSMUSG00000001687	0	0	0	0	0	1	0	1	0	0	1	1
ENSMUSG00000001700	0	0	0	1	0	0	1	1	0	1	0	0
ENSMUSG00000001707	1	1	1	0	1	0	1	1	0	0	1	1
ENSMUSG00000001729	0	0	0	1	0	1	0	0	0	1	1	1
ENSMUSG00000001739	0	0	0	0	0	0	0	0	1	1	0	0
ENSMUSG00000001741	0	0	0	0	1	1	0	0	0	0	0	0
ENSMUSG00000001750	0	0	1	0	1	0	0	0	0	1	1	1
ENSMUSG00000001751	0	1	0	0	0	0	0	0	0	0	0	0
ENSMUSG00000001755	0	1	0	0	1	0	0	0	0	0	0	0
ENSMUSG00000001761	0	1	0	0	0	0	1	0	0	1	0	0
ENSMUSG00000001767	0	1	1	1	1	1	1	0	0	1	0	0
ENSMUSG00000001774	0	1	0	0	1	1	1	0	0	0	1	1
ENSMUSG00000001785	0	0	1	0	1	1	1	0	1	1	1	0
ENSMUSG00000001786	0	0	0	0	1	0	0	0	0	0	0	0
ENSMUSG00000001794	1	1	0	1	0	1	1	1	0	1	1	1
ENSMUSG00000001802	0	0	0	0	0	0	0	0	0	0	0	1
ENSMUSG00000001819	0	0	1	1	0	0	0	0	0	0	0	0
ENSMUSG00000001823	0	0	1	1	0	0	0	0	0	0	0	0
ENSMUSG00000001827	1	1	0	0	0	0	0	0	0	0	0	0
ENSMUSG00000001829	0	1	0	0	0	0	1	1	0	0	0	0
ENSMUSG00000001833	0	1	0	0	0	0	0	0	0	0	1	0
ENSMUSG00000001844	0	0	0	0	1	1	1	1	0	1	1	0
ENSMUSG00000001847	0	1	0	0	1	1	1	1	0	0	1	1
ENSMUSG00000001855	1	0	0	0	1	1	1	1	0	0	1	0
ENSMUSG00000001864	0	0	1	1	0	0	0	0	0	0	0	0
ENSMUSG00000001865	0	0	0	0	0	0	0	0	1	1	0	0
ENSMUSG00000001891	1	1	0	0	0	0	0	0	0	0	0	0
ENSMUSG00000001901	0	0	0	0	0	0	0	0	0	0	1	1
ENSMUSG00000001909	1	1	0	0	0	0	0	0	0	1	1	1
ENSMUSG00000001910	0	0	0	0	1	1	0	0	0	0	1	1
ENSMUSG00000001911	1	1	1	1	0	0	0	0	0	0	0	0
ENSMUSG00000001918	0	0	1	1	1	1	1	1	0	0	1	1
ENSMUSG00000001924	0	0	0	0	1	1	0	0	0	0	1	1
ENSMUSG00000001930	0	0	0	0	0	1	0	0	0	0	1	1
ENSMUSG00000001946	0	0	0	0	0	0	0	0	0	0	1	1
ENSMUSG00000001948	0	1	0	0	0	0	0	0	0	0	0	0
ENSMUSG00000001962	0	1	0	1	1	0	0	0	0	0	1	0
ENSMUSG00000001964	1	1	0	1	1	0	0	0	0	0	0	1
ENSMUSG00000001983	0	0	0	0	0	0	0	0	0	0	1	1
ENSMUSG00000001986	0	0	0	1	0	0	0	0	0	0	1	1
ENSMUSG00000001995	0	0	0	1	0	0	0	0	0	0	0	1
ENSMUSG00000001998	0	0	0	0	0	1	0	0	0	0	0	0
ENSMUSG00000001999	1	0	0	0	0	0	0	0	0	0	0	1
ENSMUSG00000002006	1	1	0	0	0	0	1	1	0	0	0	0
ENSMUSG00000002007	0	0	0	0	1	0	1	0	0	0	0	1
ENSMUSG00000002010	1	0	0	0	0	0	0	0	0	0	1	1
ENSMUSG00000002012	0	1	0	0	0	0	0	0	0	0	1	1
ENSMUSG00000002014	1	0	1	1	1	1	1	0	0	0	0	1
ENSMUSG00000002015	1	0	0	0	1	0	0	1	0	0	1	1
ENSMUSG00000002017	0	1	0	0	1	1	0	0	0	0	0	0
ENSMUSG00000002020	0	0	1	1	0	0	0	1	0	0	0	0
ENSMUSG00000002028	0	0	0	0	0	0	0	0	0	0	1	0
ENSMUSG00000002031	0	0	0	0	0	0	0	0	1	1	1	1
ENSMUSG00000002032	0	0	0	0	1	1	0	0	0	0	0	0
ENSMUSG00000002033	0	0	0	0	0	1	0	0	0	0	0	0
ENSMUSG00000002043	1	1	1	1	1	0	0	0	0	0	0	0
ENSMUSG00000002052	1	1	1	1	0	1	0	0	1	0	0	0
ENSMUSG00000002055	1	1	1	0	0	1	1	0	0	0	1	1
ENSMUSG00000002058	0	1	0	0	0	0	0	0	0	1	1	0
ENSMUSG00000002059	0	1	0	1	0	1	0	0	0	0	0	1
ENSMUSG00000002064	1	1	0	0	0	0	0	1	0	0	1	1
ENSMUSG00000002068	1	1	0	0	1	0	1	0	0	1	1	1
ENSMUSG00000002076	1	1	0	0	0	0	0	0	0	0	0	0
ENSMUSG00000002083	1	0	1	1	0	0	0	0	1	1	1	1
ENSMUSG00000002100	0	0	0	0	0	0	0	0	0	0	1	0
ENSMUSG00000002102	1	0	0	0	0	0	0	1	0	0	1	1
ENSMUSG00000002103	0	1	0	0	0	0	1	1	0	0	0	0
ENSMUSG00000002105	0	0	0	0	1	1	0	1	0	1	0	0
ENSMUSG00000002107	1	1	1	1	1	1	1	1	1	0	1	1
ENSMUSG00000002111	0	0	0	0	0	0	0	0	1	0	1	1
ENSMUSG00000002129	1	1	1	1	1	1	0	0	0	0	1	1
ENSMUSG00000002147	0	0	0	0	1	1	0	0	0	0	1	1
ENSMUSG00000002190	1	0	0	0	0	0	0	0	0	1	0	0
ENSMUSG00000002204	0	0	0	0	0	0	1	1	1	1	0	0
ENSMUSG00000002205	0	0	1	1	0	0	0	1	0	0	1	0
ENSMUSG00000002210	0	1	0	0	1	0	0	0	0	0	0	0
ENSMUSG00000002221	0	1	0	0	1	0	0	0	0	0	1	1
ENSMUSG00000002222	0	0	0	0	0	0	0	0	0	0	1	1
ENSMUSG00000002227	0	0	0	0	1	0	0	0	0	0	1	1
ENSMUSG00000002233	1	1	0	0	1	1	0	0	0	0	1	1
ENSMUSG00000002249	0	1	0	0	0	0	0	0	0	0	0	0
ENSMUSG00000002250	0	0	0	0	0	0	0	0	0	0	1	1
ENSMUSG00000002257	1	1	0	0	0	0	1	1	0	0	1	0
ENSMUSG00000002265	1	1	1	1	0	0	0	0	0	0	1	1
ENSMUSG00000002274	0	0	0	0	0	0	0	0	1	1	0	0
ENSMUSG00000002280	0	1	0	0	0	0	0	0	0	0	0	0
ENSMUSG00000002289	0	0	0	1	0	0	0	0	0	0	1	1
ENSMUSG00000002297	1	1	1	1	0	1	1	1	0	0	1	1
ENSMUSG00000002307	0	0	0	0	1	0	0	0	0	0	1	0
ENSMUSG00000002308	1	0	1	0	0	0	0	0	0	1	0	0
ENSMUSG00000002319	0	0	0	1	0	0	0	0	1	0	0	0
ENSMUSG00000002320	0	0	0	0	1	0	0	0	0	0	0	0
ENSMUSG00000002324	1	1	0	0	0	0	0	0	0	0	0	0
ENSMUSG00000002325	0	0	0	0	0	0	0	0	0	0	1	0
ENSMUSG00000002326	0	0	0	0	1	0	1	0	0	0	0	0
ENSMUSG00000002329	0	0	1	1	0	0	0	0	0	0	0	0
ENSMUSG00000002332	0	0	0	0	1	0	1	1	1	1	0	0
ENSMUSG00000002341	0	1	0	0	0	0	0	0	0	0	0	0
ENSMUSG00000002342	1	0	0	0	0	0	1	1	0	0	0	0
ENSMUSG00000002343	0	1	0	0	1	0	0	0	0	0	0	0
ENSMUSG00000002345	0	0	1	1	0	0	0	0	0	0	1	0
ENSMUSG00000002346	0	1	0	0	1	1	0	0	0	0	0	1
ENSMUSG00000002365	0	0	0	0	0	0	0	0	0	0	0	1
ENSMUSG00000002372	1	1	0	0	0	0	0	0	0	0	1	1
ENSMUSG00000002379	1	1	0	0	1	0	1	0	0	0	1	1
ENSMUSG00000002384	0	0	0	0	1	0	0	0	0	0	0	0
ENSMUSG00000002393	0	0	0	0	0	1	0	0	0	0	0	1
ENSMUSG00000002395	1	1	0	0	0	0	1	0	0	0	0	1
ENSMUSG00000002396	1	1	0	0	1	0	0	0	0	0	1	0
ENSMUSG00000002409	1	0	0	0	0	0	1	1	0	0	1	1
ENSMUSG00000002416	1	1	1	0	0	0	0	0	0	1	0	0
ENSMUSG00000002428	0	1	0	0	0	0	1	1	0	1	1	1
ENSMUSG00000002455	0	1	0	0	0	1	1	1	0	0	0	0
ENSMUSG00000002458	0	0	0	0	1	1	0	0	0	0	1	1
ENSMUSG00000002459	1	0	0	0	0	0	0	0	0	0	0	0
ENSMUSG00000002477	1	1	1	1	1	0	0	0	0	0	1	1
ENSMUSG00000002489	0	1	0	1	0	0	0	1	1	1	1	1
ENSMUSG00000002496	0	0	1	0	0	1	0	1	0	0	1	0
ENSMUSG00000002504	0	1	0	0	0	0	0	0	0	0	0	0
ENSMUSG00000002524	0	0	1	0	1	0	0	0	0	1	1	1
ENSMUSG00000002546	0	1	0	0	1	0	0	0	0	1	0	1
ENSMUSG00000002550	0	0	0	1	1	0	1	0	0	0	1	0
ENSMUSG00000002565	0	0	0	0	0	0	0	0	0	1	1	1
ENSMUSG00000002580	1	1	1	1	1	0	0	0	0	0	0	0
ENSMUSG00000002602	0	1	1	1	0	0	0	0	0	0	1	1
ENSMUSG00000002603	0	0	0	0	0	1	0	0	0	1	1	1
ENSMUSG00000002608	0	0	0	0	1	0	0	0	0	0	1	0
ENSMUSG00000002617	1	1	0	0	0	0	0	0	0	0	0	0
ENSMUSG00000002625	0	0	0	0	0	0	0	0	0	0	1	1
ENSMUSG00000002633	0	1	0	0	0	0	0	0	0	0	0	0
ENSMUSG00000002635	1	0	0	1	0	0	1	0	0	0	0	0
ENSMUSG00000002658	0	1	0	0	1	0	0	0	0	0	0	0
ENSMUSG00000002660	1	1	0	1	1	1	0	0	0	0	0	0
ENSMUSG00000002661	0	1	0	0	0	0	0	1	0	0	0	0
ENSMUSG00000002668	0	0	0	0	1	1	1	0	1	1	1	1
ENSMUSG00000002679	0	0	0	0	1	0	1	0	0	0	0	0
ENSMUSG00000002688	0	0	1	1	0	0	0	0	0	0	0	0
ENSMUSG00000002699	0	0	0	0	1	1	1	0	0	0	0	0
ENSMUSG00000002718	0	0	0	0	1	1	0	0	0	1	1	1
ENSMUSG00000002728	1	0	0	0	1	1	1	0	0	0	1	1
ENSMUSG00000002731	0	1	0	0	0	0	1	0	0	0	0	0
ENSMUSG00000002732	0	1	0	0	0	0	0	0	0	0	0	0
ENSMUSG00000002733	0	0	0	0	0	0	0	0	0	1	1	0
ENSMUSG00000002741	0	0	0	0	1	0	1	0	0	0	0	0
ENSMUSG00000002748	1	1	0	0	1	1	0	1	0	0	1	1
ENSMUSG00000002767	1	0	0	0	0	0	0	0	0	0	0	0
ENSMUSG00000002768	0	0	0	0	0	1	0	0	1	0	0	0
ENSMUSG00000002778	0	0	1	1	0	0	1	1	0	0	1	0
ENSMUSG00000002781	0	0	0	1	0	0	1	1	0	0	0	0
ENSMUSG00000002797	0	1	1	1	1	0	0	0	0	0	0	0
ENSMUSG00000002799	0	0	0	0	0	1	0	0	0	0	1	1
ENSMUSG00000002803	0	0	1	0	0	1	0	0	0	0	0	0
ENSMUSG00000002804	0	1	0	0	0	0	0	0	0	0	1	0
ENSMUSG00000002808	0	0	0	1	0	0	0	1	0	0	0	1
ENSMUSG00000002812	0	1	0	0	1	1	0	0	1	0	1	0
ENSMUSG00000002814	0	0	1	0	1	0	0	0	0	1	0	0
ENSMUSG00000002820	0	1	0	0	0	0	0	0	0	0	1	1
ENSMUSG00000002825	0	0	0	0	1	0	0	0	0	1	1	1
ENSMUSG00000002831	0	0	0	0	1	0	0	0	0	0	0	1
ENSMUSG00000002833	1	0	0	0	0	0	0	0	0	0	0	0
ENSMUSG00000002835	1	1	0	0	0	1	1	0	0	0	1	1
ENSMUSG00000002844	0	1	1	1	1	1	0	0	0	1	1	0
ENSMUSG00000002845	0	1	0	0	0	0	0	0	0	1	0	0
ENSMUSG00000002846	0	0	0	0	0	1	0	1	0	0	1	0
ENSMUSG00000002847	1	0	0	0	0	0	0	1	0	0	0	0
ENSMUSG00000002870	1	1	1	1	1	1	1	0	0	1	1	1
ENSMUSG00000002871	0	0	0	0	1	0	1	0	0	0	0	0
ENSMUSG00000002885	0	0	0	1	0	0	0	0	0	1	1	0
ENSMUSG00000002897	0	0	0	0	1	1	1	1	1	1	0	0
ENSMUSG00000002900	0	0	0	1	0	0	0	0	0	0	0	0
ENSMUSG00000002910	0	0	1	1	0	1	0	0	0	0	0	0
ENSMUSG00000002944	0	0	0	0	0	0	0	1	0	0	0	0
ENSMUSG00000002948	0	0	0	1	0	0	0	0	0	0	0	0
ENSMUSG00000002949	0	1	0	0	0	0	0	0	0	0	0	0
ENSMUSG00000002957	1	1	0	0	0	0	0	0	1	1	0	0
ENSMUSG00000002968	0	0	0	0	0	0	0	0	0	0	1	0
ENSMUSG00000002980	1	1	0	0	0	0	0	0	0	0	0	0
ENSMUSG00000002981	1	1	0	0	0	1	1	0	1	0	0	1
ENSMUSG00000002983	0	1	1	1	1	0	1	1	0	0	1	1
ENSMUSG00000002984	1	1	1	0	1	1	0	0	0	1	1	1
ENSMUSG00000002985	1	1	0	0	0	0	0	0	0	0	1	1
ENSMUSG00000002996	0	1	0	0	0	0	0	0	1	1	1	1
ENSMUSG00000002997	0	0	1	0	0	0	0	0	1	1	1	1
ENSMUSG00000003031	0	1	0	0	1	0	0	0	0	0	1	1
ENSMUSG00000003032	1	1	1	1	0	0	0	0	1	1	0	1
ENSMUSG00000003033	0	0	0	0	1	0	0	0	0	0	1	0
ENSMUSG00000003037	1	1	0	0	1	0	0	0	0	0	0	0
ENSMUSG00000003038	1	1	1	1	0	0	0	0	0	1	1	1
ENSMUSG00000003039	1	0	0	0	1	0	1	0	0	0	1	1
ENSMUSG00000003051	0	1	0	0	0	0	0	0	0	0	0	0
ENSMUSG00000003062	0	1	1	0	0	0	0	0	0	0	0	1
ENSMUSG00000003068	0	0	0	0	0	1	0	0	0	0	0	0
ENSMUSG00000003070	1	0	0	0	0	0	0	0	0	0	0	0
ENSMUSG00000003072	1	1	1	1	1	0	0	0	0	0	1	1
ENSMUSG00000003099	0	0	0	0	1	0	1	1	0	1	0	0
ENSMUSG00000003131	0	0	0	0	0	0	1	0	0	0	1	0
ENSMUSG00000003134	0	1	0	0	0	0	0	0	0	0	0	1
ENSMUSG00000003135	0	1	0	0	0	0	0	0	1	0	0	1
ENSMUSG00000003153	1	1	0	0	0	0	1	1	0	1	0	0
ENSMUSG00000003154	0	0	1	1	0	0	0	0	0	0	0	0
ENSMUSG00000003161	1	1	1	1	0	0	1	0	0	1	1	0
ENSMUSG00000003166	0	0	0	0	1	0	0	0	0	0	0	0
ENSMUSG00000003184	1	0	0	0	0	0	0	0	0	0	0	0
ENSMUSG00000003190	0	0	0	0	0	0	0	0	0	1	0	0
ENSMUSG00000003198	1	1	0	0	0	0	0	0	0	0	0	0
ENSMUSG00000003199	0	1	1	0	0	0	0	0	0	0	0	1
ENSMUSG00000003200	1	0	0	0	1	0	0	0	0	0	1	0
ENSMUSG00000003206	0	0	0	0	1	1	0	0	0	0	1	1
ENSMUSG00000003208	0	1	0	0	0	0	0	0	0	0	0	0
ENSMUSG00000003226	1	1	0	0	1	0	0	0	0	0	0	0
ENSMUSG00000003228	0	0	0	0	0	1	0	0	0	0	0	0
ENSMUSG00000003233	0	0	1	0	0	0	1	0	0	0	0	0
ENSMUSG00000003234	0	0	0	0	1	0	0	0	0	0	0	0
ENSMUSG00000003235	1	1	1	1	1	1	0	0	0	0	1	0
ENSMUSG00000003269	0	1	0	0	0	0	1	0	0	0	0	0
ENSMUSG00000003271	0	1	0	0	0	1	0	0	0	0	0	0
ENSMUSG00000003282	0	0	0	0	1	0	0	0	0	0	1	1
ENSMUSG00000003283	0	0	0	0	0	0	0	0	0	1	0	0
ENSMUSG00000003299	0	1	0	0	0	0	0	0	0	0	0	1
ENSMUSG00000003308	0	1	0	0	0	0	0	0	0	0	0	0
ENSMUSG00000003309	1	1	0	0	1	1	0	0	0	0	0	0
ENSMUSG00000003316	1	0	0	0	0	0	0	0	0	0	0	0
ENSMUSG00000003344	0	0	0	0	0	0	0	0	0	0	0	1
ENSMUSG00000003345	0	0	0	0	0	0	0	0	0	0	1	1
ENSMUSG00000003346	1	0	0	1	0	0	0	0	0	0	1	1
ENSMUSG00000003348	0	1	1	0	1	0	0	1	0	0	1	0
ENSMUSG00000003355	0	1	1	1	1	0	1	1	0	0	1	1
ENSMUSG00000003360	0	0	0	0	0	0	0	0	0	0	1	1
ENSMUSG00000003363	1	0	1	0	0	1	1	0	1	0	1	1
ENSMUSG00000003378	0	0	0	0	1	0	0	0	0	0	1	0
ENSMUSG00000003379	0	0	0	0	0	0	1	1	0	0	0	0
ENSMUSG00000003380	1	1	0	0	0	0	1	0	0	0	1	0
ENSMUSG00000003382	0	1	0	0	1	0	0	0	0	0	0	0
ENSMUSG00000003402	0	1	0	0	1	1	0	0	0	0	0	1
ENSMUSG00000003411	0	0	1	1	0	0	0	0	0	0	0	0
ENSMUSG00000003418	0	0	0	0	0	0	0	0	0	0	1	1
ENSMUSG00000003420	0	1	0	0	1	1	0	0	0	0	1	0
ENSMUSG00000003421	0	0	1	0	0	0	0	0	0	0	0	0
ENSMUSG00000003423	0	1	0	0	1	0	0	0	0	0	1	1
ENSMUSG00000003429	1	1	1	1	1	1	0	1	0	0	1	1
ENSMUSG00000003435	0	0	0	0	1	1	1	1	0	0	1	1
ENSMUSG00000003436	1	0	0	1	1	1	0	0	0	0	0	0
ENSMUSG00000003437	0	0	1	0	1	0	1	1	0	0	1	0
ENSMUSG00000003438	1	0	1	0	1	1	0	0	0	0	1	1
ENSMUSG00000003444	0	0	0	0	0	0	1	0	0	0	0	1
ENSMUSG00000003452	1	0	1	0	0	0	0	0	0	0	0	0
ENSMUSG00000003458	0	0	1	1	0	0	0	0	0	0	0	0
ENSMUSG00000003464	0	0	0	0	1	1	0	0	0	0	0	0
ENSMUSG00000003476	0	1	0	0	0	0	0	0	0	0	0	0
ENSMUSG00000003477	0	0	1	1	0	0	0	0	0	0	0	0
ENSMUSG00000003484	0	0	0	0	0	0	0	1	0	0	0	0
ENSMUSG00000003500	0	0	0	0	0	0	1	1	0	0	1	1
ENSMUSG00000003518	1	0	1	1	0	1	0	0	1	0	1	1
ENSMUSG00000003526	1	1	0	0	1	0	0	0	0	0	1	1
ENSMUSG00000003528	0	0	1	1	0	1	1	1	0	0	1	1
ENSMUSG00000003531	0	1	0	0	0	0	0	0	0	0	0	0
ENSMUSG00000003534	0	0	1	0	0	0	0	0	0	0	0	1
ENSMUSG00000003541	1	1	1	1	0	1	0	0	1	1	0	1
ENSMUSG00000003545	0	0	0	1	0	0	0	0	0	0	0	0
ENSMUSG00000003546	0	1	0	0	1	0	0	1	0	0	0	0
ENSMUSG00000003559	0	0	0	0	0	0	0	0	0	1	1	1
ENSMUSG00000003573	0	0	0	0	0	0	0	0	0	0	1	1
ENSMUSG00000003575	0	0	0	0	0	0	1	0	0	0	0	0
ENSMUSG00000003581	0	0	0	1	0	0	0	0	0	0	0	0
ENSMUSG00000003585	0	1	0	0	0	0	0	0	0	0	1	1
ENSMUSG00000003617	0	0	1	0	0	0	0	0	0	0	0	0
ENSMUSG00000003623	0	0	0	0	0	0	1	0	0	1	1	0
ENSMUSG00000003644	0	0	0	0	1	0	0	0	0	1	1	1
ENSMUSG00000003657	1	1	0	0	0	0	0	0	0	0	0	0
ENSMUSG00000003660	1	1	0	0	0	0	0	1	1	0	0	0
ENSMUSG00000003665	0	0	0	1	0	0	0	0	0	0	1	0
ENSMUSG00000003680	0	0	0	0	0	0	0	0	1	0	0	0
ENSMUSG00000003731	1	0	0	0	1	0	0	0	1	1	0	0
ENSMUSG00000003746	0	1	1	0	1	1	0	1	0	0	1	1
ENSMUSG00000003778	0	0	1	1	1	1	1	1	0	0	1	1
ENSMUSG00000003779	1	1	1	1	0	0	0	1	0	0	1	1
ENSMUSG00000003808	0	0	0	0	0	0	0	0	1	0	0	0
ENSMUSG00000003809	1	0	0	0	0	0	0	0	0	0	1	1
ENSMUSG00000003810	0	1	0	0	0	0	0	0	0	0	1	0
ENSMUSG00000003812	0	0	0	0	0	0	1	1	1	1	1	1
ENSMUSG00000003813	1	1	0	0	1	1	0	1	0	0	1	1
ENSMUSG00000003814	1	1	1	1	1	1	1	1	1	1	1	1
ENSMUSG00000003824	1	0	0	0	0	0	0	0	0	1	1	0
ENSMUSG00000003847	0	0	1	1	0	1	0	0	0	0	1	1
ENSMUSG00000003848	1	0	0	0	1	1	1	1	1	1	1	1
ENSMUSG00000003849	1	1	1	1	1	0	0	0	0	0	0	1
ENSMUSG00000003865	1	1	0	0	0	0	0	0	0	0	1	0
ENSMUSG00000003868	1	1	1	1	0	0	1	0	0	0	1	1
ENSMUSG00000003873	1	1	1	1	0	1	1	1	0	0	1	1
ENSMUSG00000003882	0	0	0	0	0	0	1	1	0	0	0	0
ENSMUSG00000003923	0	1	0	0	0	0	0	0	0	0	1	1
ENSMUSG00000003929	0	0	0	1	0	0	0	0	0	0	0	0
ENSMUSG00000003948	0	0	0	0	1	1	0	1	0	0	1	0
ENSMUSG00000003949	0	0	0	0	0	0	0	0	0	0	1	1
ENSMUSG00000003955	1	0	1	1	1	1	0	1	0	0	0	0
ENSMUSG00000003970	1	1	1	1	1	0	0	0	0	1	1	1
ENSMUSG00000003992	1	0	0	0	1	1	1	1	1	1	0	1
ENSMUSG00000004032	0	1	0	0	0	0	0	0	0	0	0	0
ENSMUSG00000004035	0	0	0	0	0	0	0	0	0	0	1	1
ENSMUSG00000004038	0	0	0	0	0	0	0	0	0	0	0	1
ENSMUSG00000004040	0	0	0	0	1	1	0	1	0	0	1	0
ENSMUSG00000004043	0	0	0	1	1	0	0	0	0	1	0	1
ENSMUSG00000004044	1	1	1	1	0	0	0	0	0	0	1	0
ENSMUSG00000004054	0	0	0	0	1	1	0	0	0	0	1	1
ENSMUSG00000004056	0	0	0	0	1	1	0	0	0	0	0	1
ENSMUSG00000004069	0	0	0	0	1	1	0	0	0	1	1	1
ENSMUSG00000004070	0	0	1	1	0	0	1	0	0	0	0	0
ENSMUSG00000004085	1	0	1	0	0	0	0	0	0	0	1	1
ENSMUSG00000004096	0	0	0	0	1	0	0	0	1	1	1	0
ENSMUSG00000004098	0	0	1	1	0	0	0	0	0	0	0	0
ENSMUSG00000004099	1	1	0	1	1	1	0	1	0	1	1	1
ENSMUSG00000004100	1	1	0	0	1	1	1	1	0	0	1	1
ENSMUSG00000004105	0	0	1	1	1	0	1	1	0	0	0	0
ENSMUSG00000004110	0	0	0	0	0	0	0	0	0	0	1	0
ENSMUSG00000004151	1	1	1	1	0	0	0	0	0	0	0	0
ENSMUSG00000004207	1	1	1	1	1	1	1	1	1	1	1	1
ENSMUSG00000004221	0	0	0	0	0	0	1	1	1	0	0	0
ENSMUSG00000004233	0	0	1	1	0	1	0	0	0	0	0	1
ENSMUSG00000004263	1	1	0	0	0	0	0	1	0	1	0	0
ENSMUSG00000004264	1	1	1	1	1	1	0	0	1	1	1	1
ENSMUSG00000004266	0	0	0	0	0	1	1	1	0	0	1	0
ENSMUSG00000004268	1	1	1	1	1	0	0	0	0	0	0	1
ENSMUSG00000004270	1	1	0	1	0	0	0	0	0	0	1	0
ENSMUSG00000004285	1	1	0	1	1	0	0	0	0	0	1	1
ENSMUSG00000004317	1	0	1	1	0	0	0	0	0	0	1	1
ENSMUSG00000004319	1	1	0	0	0	0	1	0	0	0	1	0
ENSMUSG00000004328	0	0	0	0	0	0	1	0	0	0	0	0
ENSMUSG00000004341	1	1	0	0	0	0	0	0	0	0	0	0
ENSMUSG00000004347	0	0	0	0	0	0	0	0	0	0	0	1
ENSMUSG00000004356	1	1	0	0	0	0	1	0	0	0	1	0
ENSMUSG00000004359	1	1	0	0	0	0	0	0	0	0	0	0
ENSMUSG00000004360	0	0	0	0	1	0	0	0	0	0	0	0
ENSMUSG00000004364	1	0	0	0	0	1	0	0	0	0	1	1
ENSMUSG00000004371	1	0	1	1	0	0	0	0	0	0	0	0
ENSMUSG00000004383	1	0	0	0	0	0	0	0	0	0	0	1
ENSMUSG00000004393	0	1	0	0	1	1	0	0	1	0	1	1
ENSMUSG00000004394	0	1	0	0	1	1	0	0	0	0	1	0
ENSMUSG00000004446	1	1	1	1	1	0	0	0	0	0	0	0
ENSMUSG00000004451	0	1	0	0	0	0	0	1	0	0	0	0
ENSMUSG00000004455	1	1	0	0	1	0	0	1	0	0	1	1
ENSMUSG00000004460	0	0	0	0	1	0	0	1	0	0	1	0
ENSMUSG00000004462	0	0	0	0	1	0	0	0	0	0	0	0
ENSMUSG00000004473	0	1	0	0	0	0	0	0	0	1	0	1
ENSMUSG00000004508	0	0	0	0	0	0	0	0	0	0	1	0
ENSMUSG00000004530	0	0	1	1	1	1	0	0	1	0	1	1
ENSMUSG00000004535	1	1	0	1	0	1	0	0	0	0	1	1
ENSMUSG00000004552	0	0	0	0	1	1	1	0	0	0	1	0
ENSMUSG00000004558	0	0	0	0	1	0	0	0	0	0	0	0
ENSMUSG00000004561	0	1	0	1	1	0	0	0	0	1	1	1
ENSMUSG00000004562	0	0	0	0	0	0	0	0	0	0	0	1
ENSMUSG00000004567	0	0	0	0	1	0	0	0	0	0	0	1
ENSMUSG00000004568	0	0	0	1	0	0	0	0	0	0	1	1
ENSMUSG00000004591	1	0	0	0	1	1	0	1	0	1	1	0
ENSMUSG00000004609	0	0	0	0	0	0	0	0	0	1	1	1
ENSMUSG00000004610	1	1	1	1	1	0	1	0	0	1	1	0
ENSMUSG00000004612	0	0	0	0	0	1	0	0	0	0	1	1
ENSMUSG00000004626	0	0	0	0	1	0	1	1	0	0	0	1
ENSMUSG00000004631	1	1	1	1	0	0	0	0	0	0	0	0
ENSMUSG00000004633	0	0	0	0	0	0	0	0	0	0	1	1
ENSMUSG00000004637	0	0	0	0	1	0	0	1	0	0	1	1
ENSMUSG00000004642	1	1	0	0	0	1	0	1	0	0	1	1
ENSMUSG00000004651	0	0	0	0	0	0	1	1	0	0	0	0
ENSMUSG00000004655	0	0	1	1	0	0	0	0	0	0	0	0
ENSMUSG00000004661	1	0	0	0	0	0	0	0	0	0	1	1
ENSMUSG00000004665	1	0	1	1	1	1	1	0	0	1	0	0
ENSMUSG00000004667	1	1	1	0	1	1	0	0	0	1	1	1
ENSMUSG00000004677	1	0	0	0	0	1	0	0	0	0	1	1
ENSMUSG00000004698	0	0	0	0	0	0	0	1	0	0	1	1
ENSMUSG00000004707	0	0	0	0	1	1	0	1	0	1	0	0
ENSMUSG00000004709	0	0	0	0	0	0	0	0	0	0	1	1
ENSMUSG00000004730	0	0	0	0	0	0	0	0	1	1	0	0
ENSMUSG00000004748	0	0	0	0	0	0	0	0	0	1	0	1
ENSMUSG00000004768	1	1	0	0	0	0	0	0	0	0	1	1
ENSMUSG00000004771	1	1	0	0	0	1	1	1	1	0	1	1
ENSMUSG00000004788	0	0	1	1	1	0	0	0	0	1	0	0
ENSMUSG00000004789	0	0	0	0	1	1	0	0	0	0	1	0
ENSMUSG00000004791	0	0	1	1	0	0	0	0	1	1	0	0
ENSMUSG00000004798	1	1	0	0	1	0	1	1	0	0	1	1
ENSMUSG00000004837	0	0	0	0	1	0	0	0	0	0	0	1
ENSMUSG00000004842	0	0	0	0	0	0	0	0	0	0	1	0
ENSMUSG00000004843	1	0	0	0	0	1	1	1	0	0	0	0
ENSMUSG00000004846	1	0	1	1	0	0	1	0	0	1	0	1
ENSMUSG00000004849	0	1	0	0	1	0	0	0	0	0	1	0
ENSMUSG00000004864	1	1	1	1	0	0	0	0	0	0	0	0
ENSMUSG00000004865	1	1	0	0	0	0	0	0	0	0	1	1
ENSMUSG00000004872	0	1	0	0	0	1	0	0	0	0	0	0
ENSMUSG00000004880	1	1	0	0	1	1	0	1	0	0	1	1
ENSMUSG00000004885	1	0	1	1	0	0	0	0	0	0	0	0
ENSMUSG00000004891	1	0	1	1	0	0	0	0	0	0	0	0
ENSMUSG00000004892	1	0	0	0	0	0	0	0	0	0	0	0
ENSMUSG00000004895	0	0	1	0	0	0	0	0	0	1	1	1
ENSMUSG00000004896	0	0	0	0	0	1	0	0	0	0	0	0
ENSMUSG00000004897	1	1	0	0	0	0	0	0	1	1	1	1
ENSMUSG00000004902	0	0	0	0	0	0	1	0	0	0	0	0
ENSMUSG00000004929	0	1	0	1	0	0	0	1	0	0	1	1
ENSMUSG00000004931	0	0	0	0	1	0	0	0	0	0	0	0
ENSMUSG00000004936	0	0	0	0	0	1	1	1	0	0	0	0
ENSMUSG00000004937	0	1	1	0	0	0	1	0	0	0	0	0
ENSMUSG00000004939	0	0	0	0	0	0	0	1	0	0	0	0
ENSMUSG00000004945	0	0	0	0	1	0	0	0	0	0	0	1
ENSMUSG00000004947	1	1	0	0	1	0	0	0	0	0	0	0
ENSMUSG00000004948	1	1	0	0	0	0	0	0	0	0	0	0
ENSMUSG00000004951	1	0	1	1	0	0	0	0	0	0	0	0
ENSMUSG00000004952	0	0	0	0	0	0	0	0	1	1	0	1
ENSMUSG00000004980	1	1	1	1	0	0	1	0	1	1	1	1
ENSMUSG00000004988	1	0	0	1	0	0	0	0	0	0	0	0
ENSMUSG00000004994	1	0	0	0	1	1	1	1	0	1	0	0
ENSMUSG00000004996	0	0	0	0	0	0	0	0	1	0	1	1
ENSMUSG00000005034	1	0	0	0	1	1	0	0	0	1	1	1
ENSMUSG00000005043	0	0	0	0	0	0	0	0	0	0	1	0
ENSMUSG00000005054	1	1	1	1	1	1	1	1	1	1	1	1
ENSMUSG00000005057	0	0	0	0	0	0	0	1	0	0	1	1
ENSMUSG00000005069	0	0	0	0	1	0	0	0	1	0	1	1
ENSMUSG00000005078	1	1	0	0	0	0	0	0	0	0	0	1
ENSMUSG00000005087	0	0	1	1	1	0	0	0	1	1	1	1
ENSMUSG00000005102	1	0	1	0	0	0	1	1	0	0	0	1
ENSMUSG00000005103	1	1	1	1	1	1	0	1	0	0	1	1
ENSMUSG00000005107	0	0	0	1	1	0	1	1	0	0	0	0
ENSMUSG00000005124	0	0	1	0	0	0	0	0	0	0	0	0
ENSMUSG00000005125	1	1	0	1	0	0	1	1	0	0	1	1
ENSMUSG00000005131	0	0	0	0	0	0	0	1	0	0	0	0
ENSMUSG00000005142	1	1	0	1	1	1	0	0	0	1	0	0
ENSMUSG00000005148	1	1	1	1	0	0	0	0	1	0	1	1
ENSMUSG00000005150	1	1	0	0	0	0	0	1	0	0	0	0
ENSMUSG00000005161	1	1	0	1	1	0	0	0	1	0	1	1
ENSMUSG00000005198	1	1	0	1	1	1	0	1	0	0	1	1
ENSMUSG00000005204	0	1	1	0	1	1	1	0	0	0	0	0
ENSMUSG00000005233	1	1	1	1	1	0	0	1	0	1	1	1
ENSMUSG00000005267	0	1	0	0	0	0	1	0	0	0	0	1
ENSMUSG00000005268	1	0	0	0	0	0	0	1	0	0	0	0
ENSMUSG00000005299	0	1	0	0	1	0	0	0	0	0	0	1
ENSMUSG00000005312	0	0	0	0	1	1	0	1	0	0	0	0
ENSMUSG00000005320	0	1	0	0	0	0	1	1	0	0	0	0
ENSMUSG00000005338	0	0	0	0	0	0	0	0	0	0	0	1
ENSMUSG00000005339	0	0	0	0	0	0	0	0	0	1	0	0
ENSMUSG00000005354	1	1	1	0	1	0	0	0	0	1	1	1
ENSMUSG00000005360	0	0	1	1	0	0	0	0	0	1	1	0
ENSMUSG00000005362	0	0	0	0	1	1	0	0	0	0	0	0
ENSMUSG00000005364	0	0	0	0	1	0	0	0	0	0	1	0
ENSMUSG00000005370	1	0	1	1	1	1	1	0	0	0	1	0
ENSMUSG00000005371	1	0	0	0	0	0	0	0	0	0	1	1
ENSMUSG00000005373	1	1	0	0	0	0	0	0	0	0	0	0
ENSMUSG00000005374	0	0	0	0	0	0	0	1	0	0	1	1
ENSMUSG00000005378	1	1	0	0	0	0	0	0	0	0	1	1
ENSMUSG00000005397	1	1	1	1	0	0	0	0	0	0	0	0
ENSMUSG00000005410	1	1	1	1	1	1	1	1	0	1	1	1
ENSMUSG00000005413	1	1	0	0	1	1	0	1	1	1	1	1
ENSMUSG00000005417	0	1	0	0	0	0	0	0	0	0	1	0
ENSMUSG00000005442	1	0	0	1	0	0	1	1	0	0	1	1
ENSMUSG00000005447	0	0	0	0	0	0	0	0	0	1	0	0
ENSMUSG00000005465	0	0	0	0	1	0	0	0	0	0	1	0
ENSMUSG00000005469	0	0	0	0	0	1	0	0	0	1	1	1
ENSMUSG00000005470	0	0	0	1	1	1	1	0	0	0	1	1
ENSMUSG00000005474	0	0	0	0	1	0	0	0	0	0	1	1
ENSMUSG00000005481	1	1	1	1	0	0	0	0	0	0	1	1
ENSMUSG00000005483	0	0	0	0	1	1	0	1	0	0	1	1
ENSMUSG00000005501	0	1	0	0	0	0	0	0	0	0	1	0
ENSMUSG00000005505	0	0	0	0	0	0	0	1	0	0	0	0
ENSMUSG00000005506	1	1	1	0	0	1	1	0	0	0	0	0
ENSMUSG00000005510	1	0	0	0	1	0	1	0	0	0	0	0
ENSMUSG00000005514	0	0	1	1	1	0	0	0	0	0	1	1
ENSMUSG00000005533	1	0	0	0	0	0	0	0	0	1	1	1
ENSMUSG00000005534	1	0	0	0	0	1	1	1	0	0	0	1
ENSMUSG00000005540	0	0	0	0	0	0	1	1	0	0	1	0
ENSMUSG00000005553	0	1	0	0	0	0	0	0	0	0	0	0
ENSMUSG00000005566	1	1	0	0	1	0	0	0	1	1	1	1
ENSMUSG00000005575	0	1	0	0	0	0	0	0	0	0	1	1
ENSMUSG00000005580	0	0	0	0	0	0	0	0	0	0	1	1
ENSMUSG00000005583	0	0	0	0	0	0	1	0	1	1	1	1
ENSMUSG00000005609	1	1	0	0	0	0	0	0	1	1	0	0
ENSMUSG00000005610	1	1	1	1	1	1	0	0	1	1	1	1
ENSMUSG00000005611	0	0	0	0	0	0	0	0	0	0	0	1
ENSMUSG00000005615	1	1	0	0	0	0	0	0	0	0	1	1
ENSMUSG00000005621	1	0	0	0	1	1	1	1	0	1	1	0
ENSMUSG00000005625	0	0	0	0	1	0	0	0	0	0	1	1
ENSMUSG00000005656	1	0	0	0	1	0	0	0	0	0	0	1
ENSMUSG00000005667	1	1	1	1	0	0	1	0	0	1	1	0
ENSMUSG00000005672	1	1	0	0	1	0	0	0	1	0	1	1
ENSMUSG00000005674	0	0	0	0	0	0	0	0	1	1	0	1
ENSMUSG00000005681	0	1	0	0	1	0	0	0	0	0	1	0
ENSMUSG00000005682	0	0	0	0	0	0	0	1	0	0	0	1
ENSMUSG00000005683	0	1	0	0	1	1	0	1	0	0	0	1
ENSMUSG00000005686	1	0	1	1	0	0	1	1	0	0	1	1
ENSMUSG00000005687	1	1	0	0	1	0	1	1	0	1	1	0
ENSMUSG00000005696	0	0	0	0	1	1	0	0	0	0	0	0
ENSMUSG00000005698	1	1	0	0	0	1	0	0	0	0	0	1
ENSMUSG00000005699	0	1	0	0	0	0	0	0	0	0	0	1
ENSMUSG00000005705	1	1	0	0	0	0	0	1	0	0	0	0
ENSMUSG00000005718	0	0	1	1	1	0	0	0	0	0	1	1
ENSMUSG00000005732	1	1	1	1	1	0	0	0	0	1	1	1
ENSMUSG00000005763	0	0	0	0	1	0	0	0	0	0	0	0
ENSMUSG00000005774	1	0	1	0	1	0	0	1	0	0	0	0
ENSMUSG00000005779	1	1	1	1	1	0	0	0	1	1	0	1
ENSMUSG00000005800	0	0	0	0	0	0	0	0	1	1	0	0
ENSMUSG00000005802	1	0	1	1	1	0	0	0	0	1	0	0
ENSMUSG00000005803	0	0	1	1	0	0	0	0	0	0	0	1
ENSMUSG00000005804	1	0	0	0	1	1	0	0	0	0	0	0
ENSMUSG00000005813	0	0	0	0	0	0	0	1	1	0	1	0
ENSMUSG00000005823	0	0	0	0	0	0	0	0	0	0	1	0
ENSMUSG00000005824	0	0	0	0	0	0	0	0	1	0	1	0
ENSMUSG00000005836	1	0	1	1	0	0	0	0	0	0	1	0
ENSMUSG00000005846	0	0	0	1	0	0	1	1	1	0	1	1
ENSMUSG00000005871	1	0	0	0	0	1	0	0	0	0	1	1
ENSMUSG00000005873	1	1	0	0	1	0	1	1	1	1	1	1
ENSMUSG00000005881	0	0	0	0	0	1	0	1	0	0	0	0
ENSMUSG00000005882	0	1	1	0	0	0	0	0	0	0	0	0
ENSMUSG00000005883	0	0	0	0	0	0	0	0	0	0	1	0
ENSMUSG00000005886	1	0	0	0	0	1	0	0	0	0	1	0
ENSMUSG00000005892	1	1	0	0	0	0	0	0	0	0	0	0
ENSMUSG00000005893	0	0	0	1	0	0	0	0	0	0	1	1
ENSMUSG00000005899	0	0	0	0	1	1	0	0	1	0	1	1
ENSMUSG00000005936	0	0	0	1	0	0	0	0	0	0	1	1
ENSMUSG00000005947	1	1	0	0	1	1	0	0	0	0	1	0
ENSMUSG00000005949	0	0	0	0	0	0	0	0	0	1	0	0
ENSMUSG00000005950	0	0	0	0	1	1	0	0	0	0	0	0
ENSMUSG00000005958	1	0	0	0	0	0	0	0	0	1	0	0
ENSMUSG00000005968	0	0	0	0	1	0	0	0	0	0	0	0
ENSMUSG00000005973	1	1	0	0	0	1	1	0	0	0	0	1
ENSMUSG00000005980	0	0	0	0	0	0	0	0	0	0	1	1
ENSMUSG00000005981	0	0	0	0	1	0	0	0	0	0	0	0
ENSMUSG00000005982	0	0	0	0	1	1	1	0	0	0	0	0
ENSMUSG00000005983	1	1	0	1	0	0	0	0	0	0	0	0
ENSMUSG00000005986	0	0	0	0	0	0	0	0	0	0	0	1
ENSMUSG00000006005	1	1	0	0	0	1	0	0	0	0	1	0
ENSMUSG00000006010	1	1	0	1	0	0	0	0	0	0	0	0
ENSMUSG00000006014	1	0	1	1	0	0	0	0	0	0	1	0
ENSMUSG00000006021	1	1	0	0	0	0	0	0	0	0	0	0
ENSMUSG00000006024	0	0	0	0	0	0	1	0	0	0	0	0
ENSMUSG00000006050	0	0	1	0	0	1	0	0	0	0	0	0
ENSMUSG00000006056	1	1	0	0	0	0	0	0	0	0	0	0
ENSMUSG00000006057	1	1	1	0	0	1	1	0	0	0	1	1
ENSMUSG00000006058	1	1	0	0	0	0	0	1	0	0	1	1
ENSMUSG00000006095	0	0	1	1	1	0	1	1	1	0	1	0
ENSMUSG00000006127	0	0	0	0	1	0	0	1	0	0	1	1
ENSMUSG00000006134	0	0	0	0	1	1	0	0	0	0	0	0
ENSMUSG00000006169	1	1	0	0	0	0	0	1	1	1	0	0
ENSMUSG00000006179	0	0	0	0	0	1	0	0	0	0	0	0
ENSMUSG00000006191	0	0	0	0	0	0	0	0	0	0	1	1
ENSMUSG00000006200	1	1	0	0	0	0	0	0	0	0	0	0
ENSMUSG00000006205	1	1	1	1	0	0	0	0	0	0	0	0
ENSMUSG00000006215	0	0	0	0	1	1	0	1	0	0	1	1
ENSMUSG00000006216	1	0	0	1	0	0	0	0	0	0	0	0
ENSMUSG00000006218	1	0	0	0	0	0	0	0	0	0	0	0
ENSMUSG00000006219	1	0	1	1	0	0	0	0	0	0	1	1
ENSMUSG00000006221	0	1	0	1	0	0	0	0	0	0	0	1
ENSMUSG00000006235	0	0	0	0	0	0	0	0	0	0	1	1
ENSMUSG00000006262	0	0	0	0	1	0	0	0	1	0	0	0
ENSMUSG00000006273	1	0	0	0	1	0	0	0	0	0	1	1
ENSMUSG00000006276	0	0	0	0	1	1	0	0	0	0	1	0
ENSMUSG00000006281	0	0	0	0	0	0	0	0	0	0	1	0
ENSMUSG00000006288	0	0	0	0	1	0	0	0	0	0	1	1
ENSMUSG00000006289	0	0	0	0	1	1	1	0	0	0	1	0
ENSMUSG00000006299	0	1	0	0	1	0	0	0	0	0	0	0
ENSMUSG00000006301	0	0	0	0	0	0	0	1	0	0	0	0
ENSMUSG00000006304	1	1	0	1	1	0	1	0	1	0	1	1
ENSMUSG00000006310	0	1	0	0	1	1	1	1	0	0	0	0
ENSMUSG00000006311	0	1	0	0	0	0	0	0	0	0	0	0
ENSMUSG00000006315	0	0	0	0	0	0	1	0	0	0	0	0
ENSMUSG00000006333	1	1	1	1	0	1	0	0	1	1	1	1
ENSMUSG00000006335	0	0	0	0	0	0	1	0	0	0	0	0
ENSMUSG00000006342	1	1	0	0	0	0	0	0	0	0	0	0
ENSMUSG00000006344	0	0	0	0	0	0	0	1	0	0	1	0
ENSMUSG00000006345	0	1	0	0	1	0	0	0	0	1	1	1
ENSMUSG00000006356	1	0	1	1	1	1	1	1	0	0	0	0
ENSMUSG00000006360	1	1	1	1	0	1	1	0	0	0	1	1
ENSMUSG00000006362	0	0	0	0	0	1	1	0	0	0	0	0
ENSMUSG00000006369	1	1	1	0	0	1	0	0	0	0	1	0
ENSMUSG00000006373	1	1	1	1	1	1	0	0	0	0	1	1
ENSMUSG00000006378	1	1	0	1	1	1	0	0	0	1	0	0
ENSMUSG00000006386	1	1	0	0	0	0	0	0	0	0	0	0
ENSMUSG00000006389	0	0	0	0	0	0	1	1	0	0	1	1
ENSMUSG00000006390	1	0	0	0	0	0	0	0	0	0	1	1
ENSMUSG00000006392	0	1	1	0	1	0	1	0	0	1	0	1
ENSMUSG00000006395	0	0	0	0	0	1	0	0	0	0	0	0
ENSMUSG00000006398	1	1	1	1	1	1	1	1	0	0	1	1
ENSMUSG00000006411	1	1	0	0	0	0	0	0	0	0	1	1
ENSMUSG00000006412	1	1	1	1	1	0	1	0	0	0	1	1
ENSMUSG00000006418	0	0	0	0	0	0	1	0	0	0	0	0
ENSMUSG00000006423	1	1	0	0	0	0	0	0	0	0	0	0
ENSMUSG00000006435	0	0	0	0	0	0	0	0	0	0	1	1
ENSMUSG00000006442	1	1	1	1	1	1	1	1	1	1	1	1
ENSMUSG00000006445	1	1	0	1	0	0	0	1	0	0	0	0
ENSMUSG00000006456	1	1	0	1	1	1	0	0	0	0	0	0
ENSMUSG00000006457	0	0	0	0	0	0	0	0	0	0	1	0
ENSMUSG00000006462	0	0	0	0	0	0	0	0	0	0	1	0
ENSMUSG00000006464	0	1	0	0	0	0	0	0	0	0	0	0
ENSMUSG00000006471	0	1	0	0	0	0	0	0	0	0	0	0
ENSMUSG00000006494	1	1	0	0	0	0	1	0	0	0	0	0
ENSMUSG00000006498	0	0	0	0	1	1	0	1	0	1	1	1
ENSMUSG00000006517	1	0	1	1	1	0	1	1	0	0	0	0
ENSMUSG00000006519	1	1	1	1	0	0	1	0	1	1	0	0
ENSMUSG00000006526	0	0	0	0	0	0	0	0	0	0	1	0
ENSMUSG00000006542	0	0	0	0	0	0	0	1	0	0	0	0
ENSMUSG00000006567	0	0	0	0	0	0	0	1	0	0	0	1
ENSMUSG00000006575	1	1	0	0	0	0	0	0	0	0	0	0
ENSMUSG00000006576	0	0	0	0	0	0	0	0	0	0	1	1
ENSMUSG00000006585	0	1	1	1	1	1	1	1	0	1	0	0
ENSMUSG00000006586	0	0	1	1	0	0	0	0	0	0	0	0
ENSMUSG00000006589	1	1	1	1	1	1	1	1	0	0	0	0
ENSMUSG00000006599	0	1	0	0	1	1	0	0	0	0	0	0
ENSMUSG00000006611	0	0	0	0	0	0	1	0	0	0	0	1
ENSMUSG00000006641	0	1	0	0	0	0	0	0	1	0	1	1
ENSMUSG00000006642	0	0	0	0	0	0	0	1	0	0	0	0
ENSMUSG00000006649	0	0	0	0	0	0	0	1	0	0	1	0
ENSMUSG00000006673	0	0	0	0	1	1	0	0	0	0	0	0
ENSMUSG00000006676	0	0	0	0	1	1	1	0	0	0	0	0
ENSMUSG00000006678	1	1	1	1	1	1	0	1	0	0	1	1
ENSMUSG00000006699	0	0	1	1	1	1	0	0	0	0	1	1
ENSMUSG00000006705	1	0	0	0	0	1	0	0	0	0	1	1
ENSMUSG00000006711	0	0	0	0	0	0	0	0	0	1	0	0
ENSMUSG00000006715	1	1	0	1	1	1	1	0	0	0	0	0
ENSMUSG00000006717	1	1	0	0	0	1	1	0	0	0	1	0
ENSMUSG00000006728	1	1	1	1	1	0	0	1	1	1	1	1
ENSMUSG00000006731	0	0	1	1	1	1	0	0	1	0	0	0
ENSMUSG00000006732	0	0	1	0	0	0	0	1	0	0	0	1
ENSMUSG00000006736	0	1	1	1	1	1	1	1	0	1	1	0
ENSMUSG00000006740	1	1	0	0	0	0	1	0	0	0	0	0
ENSMUSG00000006763	0	0	0	0	0	0	0	0	0	0	1	1
ENSMUSG00000006764	1	0	0	0	0	0	0	0	0	0	0	0
ENSMUSG00000006777	1	1	0	0	0	0	0	0	0	0	0	0
ENSMUSG00000006782	1	0	0	0	0	1	1	1	0	0	0	0
ENSMUSG00000006784	0	1	0	0	0	0	0	0	0	0	0	0
ENSMUSG00000006800	0	0	1	1	0	0	0	0	0	0	0	1
ENSMUSG00000006818	1	1	0	0	1	1	0	0	0	1	0	0
ENSMUSG00000006850	0	0	1	0	0	1	1	1	0	0	0	0
ENSMUSG00000006906	0	0	0	0	1	1	0	1	0	0	0	1
ENSMUSG00000006920	0	0	0	0	0	1	1	1	0	0	0	0
ENSMUSG00000006931	0	0	0	0	0	0	0	0	0	0	1	0
ENSMUSG00000006932	1	1	1	0	0	0	1	1	1	0	1	1
ENSMUSG00000006941	0	0	0	0	0	0	0	0	0	0	1	1
ENSMUSG00000006998	0	0	0	0	1	1	0	1	0	0	1	1
ENSMUSG00000007021	0	1	0	0	0	0	0	0	0	0	0	0
ENSMUSG00000007029	1	1	1	0	1	1	0	0	0	0	1	1
ENSMUSG00000007034	0	0	0	0	0	0	0	0	0	0	1	0
ENSMUSG00000007035	1	1	0	0	1	0	0	0	0	0	1	0
ENSMUSG00000007036	0	0	0	0	0	0	0	1	0	0	0	1
ENSMUSG00000007038	1	0	1	0	0	0	0	1	0	1	1	1
ENSMUSG00000007039	1	1	0	0	0	0	0	0	0	0	0	1
ENSMUSG00000007041	1	1	1	1	1	1	1	0	0	1	1	1
ENSMUSG00000007050	1	1	1	1	1	0	0	0	0	0	1	1
ENSMUSG00000007080	1	1	0	0	0	1	0	1	0	0	1	1
ENSMUSG00000007097	0	0	0	0	0	0	1	1	0	0	0	0
ENSMUSG00000007122	0	0	0	0	1	0	0	0	0	0	0	1
ENSMUSG00000007207	0	0	1	1	0	0	0	0	0	0	0	0
ENSMUSG00000007338	0	0	0	0	1	0	0	0	0	0	1	1
ENSMUSG00000007379	0	0	1	0	0	0	1	0	0	0	0	0
ENSMUSG00000007411	0	0	0	1	0	0	0	0	0	0	0	1
ENSMUSG00000007415	0	1	0	0	1	1	0	0	0	0	1	1
ENSMUSG00000007458	1	1	0	0	1	0	1	1	1	1	0	0
ENSMUSG00000007476	0	1	0	0	0	0	0	0	0	0	0	0
ENSMUSG00000007480	0	0	0	0	0	0	0	0	0	0	1	1
ENSMUSG00000007564	0	0	0	0	0	0	0	0	1	0	1	0
ENSMUSG00000007570	0	0	0	1	0	0	1	1	0	1	0	0
ENSMUSG00000007589	1	1	0	0	1	0	1	1	0	0	1	0
ENSMUSG00000007603	0	0	0	0	1	0	1	0	1	0	0	0
ENSMUSG00000007610	0	0	1	1	1	0	0	0	0	0	0	0
ENSMUSG00000007613	0	0	0	0	0	1	0	1	1	0	1	1
ENSMUSG00000007646	1	0	0	0	1	0	1	0	0	0	1	1
ENSMUSG00000007655	0	0	1	1	0	0	0	0	0	0	0	0
ENSMUSG00000007656	0	0	0	0	0	0	0	0	0	0	1	1
ENSMUSG00000007659	1	0	1	1	1	1	1	0	1	0	0	1
ENSMUSG00000007670	1	1	0	0	0	0	0	1	0	0	0	1
ENSMUSG00000007682	0	0	0	0	0	0	1	1	0	1	0	0
ENSMUSG00000007721	1	1	0	0	1	0	0	0	0	0	1	1
ENSMUSG00000007739	1	1	1	0	1	1	0	0	0	1	1	0
ENSMUSG00000007777	0	0	0	0	0	1	0	0	0	1	1	0
ENSMUSG00000007783	0	0	0	0	0	0	0	0	0	0	1	0
ENSMUSG00000007805	0	0	1	1	0	0	0	0	0	0	0	0
ENSMUSG00000007812	0	0	0	0	0	0	0	0	0	0	0	1
ENSMUSG00000007815	1	1	1	1	1	1	1	0	0	0	0	1
ENSMUSG00000007817	0	0	1	1	0	1	1	1	0	1	1	1
ENSMUSG00000007827	0	0	0	0	0	0	1	0	0	0	1	1
ENSMUSG00000007833	1	0	0	0	0	0	1	0	0	0	1	1
ENSMUSG00000007836	1	1	1	1	0	0	0	0	0	1	0	1
ENSMUSG00000007837	0	0	0	0	0	0	1	1	0	0	1	1
ENSMUSG00000007850	1	1	0	0	1	0	0	1	1	1	1	1
ENSMUSG00000007867	0	1	0	0	0	0	0	0	0	0	0	0
ENSMUSG00000007872	1	1	1	1	1	0	1	1	0	0	1	0
ENSMUSG00000007880	1	0	1	1	1	1	1	1	0	1	1	1
ENSMUSG00000007888	0	0	1	1	0	0	0	0	0	0	0	0
ENSMUSG00000007891	1	1	1	1	1	1	0	0	0	0	1	1
ENSMUSG00000007892	1	1	1	1	1	1	0	0	1	0	1	1
ENSMUSG00000007908	0	0	0	1	0	0	0	0	0	0	0	0
ENSMUSG00000007946	1	1	0	0	0	0	0	0	0	0	0	0
ENSMUSG00000007950	1	0	0	0	1	0	1	1	0	0	0	1
ENSMUSG00000007987	0	1	0	0	0	0	0	0	0	0	0	0
ENSMUSG00000007989	1	0	0	0	0	0	0	0	0	0	0	0
ENSMUSG00000008028	0	1	0	0	0	0	0	0	0	0	0	0
ENSMUSG00000008035	1	0	0	0	0	0	0	0	0	0	1	0
ENSMUSG00000008036	1	1	0	0	1	0	0	0	0	0	1	1
ENSMUSG00000008090	1	1	0	0	1	0	0	0	0	1	0	0
ENSMUSG00000008136	0	0	1	1	0	1	0	0	0	0	0	1
ENSMUSG00000008140	1	1	0	0	1	0	0	0	1	0	0	1
ENSMUSG00000008153	1	0	0	0	0	0	0	0	0	0	0	0
ENSMUSG00000008167	1	1	0	0	0	0	0	0	0	0	1	1
ENSMUSG00000008200	0	1	0	0	0	1	0	0	0	1	0	0
ENSMUSG00000008206	0	1	1	1	0	0	1	0	0	0	0	0
ENSMUSG00000008226	0	0	0	1	0	0	1	0	0	0	0	0
ENSMUSG00000008301	0	0	0	1	1	1	0	1	0	0	0	0
ENSMUSG00000008305	0	0	1	1	0	1	0	0	0	0	0	0
ENSMUSG00000008318	0	0	0	0	0	0	0	1	1	0	1	0
ENSMUSG00000008333	0	0	1	0	0	0	0	0	0	0	0	0
ENSMUSG00000008348	1	1	1	1	1	1	1	1	1	1	1	1
ENSMUSG00000008373	0	1	0	0	0	1	0	0	0	0	0	1
ENSMUSG00000008384	0	0	1	1	0	0	0	0	1	1	1	1
ENSMUSG00000008393	0	1	0	0	0	0	1	0	0	0	0	0
ENSMUSG00000008398	0	0	0	0	0	1	1	1	1	0	0	0
ENSMUSG00000008429	0	0	0	0	0	1	1	0	0	0	0	1
ENSMUSG00000008435	0	0	0	0	1	0	0	0	0	0	0	0
ENSMUSG00000008450	0	0	0	0	0	1	1	1	0	0	1	1
ENSMUSG00000008475	1	1	1	1	1	1	0	0	1	0	1	1
ENSMUSG00000008482	1	0	0	0	0	0	1	0	0	0	0	0
ENSMUSG00000008489	0	0	1	1	0	0	0	0	0	0	0	0
ENSMUSG00000008496	0	0	0	0	0	0	1	1	1	0	1	1
ENSMUSG00000008540	0	0	0	1	0	0	0	0	1	1	1	0
ENSMUSG00000008575	0	0	1	1	0	0	0	0	0	0	0	0
ENSMUSG00000008601	0	1	0	0	0	0	0	0	0	0	0	0
ENSMUSG00000008604	0	0	0	1	1	1	0	1	0	0	1	0
ENSMUSG00000008668	1	1	1	1	1	1	1	1	0	1	1	1
ENSMUSG00000008682	1	1	1	1	1	1	1	0	1	1	1	1
ENSMUSG00000008683	1	1	0	1	1	0	1	0	0	0	1	1
ENSMUSG00000008690	0	0	0	0	1	1	0	0	0	0	1	1
ENSMUSG00000008730	0	0	0	1	0	1	0	0	0	1	0	0
ENSMUSG00000008734	0	0	0	0	0	0	0	0	0	1	0	0
ENSMUSG00000008763	0	0	0	0	1	1	1	0	0	0	0	0
ENSMUSG00000008822	0	1	0	0	0	0	0	0	0	0	0	0
ENSMUSG00000008845	0	0	0	0	0	0	1	1	0	1	1	1
ENSMUSG00000008855	0	0	0	0	1	1	0	0	0	0	1	1
ENSMUSG00000008859	1	0	0	0	0	0	0	0	0	0	0	0
ENSMUSG00000008892	1	1	0	1	1	0	0	0	0	0	1	1
ENSMUSG00000008932	0	0	0	0	0	0	1	1	0	0	0	0
ENSMUSG00000008958	0	0	0	0	0	0	0	0	0	0	0	1
ENSMUSG00000008976	1	0	0	0	0	1	0	0	0	0	1	0
ENSMUSG00000008999	0	0	0	0	0	0	0	0	0	0	0	1
ENSMUSG00000009013	1	1	1	1	1	1	1	0	0	1	1	1
ENSMUSG00000009030	0	1	0	1	1	0	0	1	0	0	0	0
ENSMUSG00000009035	0	0	0	0	0	0	0	1	0	0	0	1
ENSMUSG00000009073	0	0	0	0	1	0	0	0	1	0	1	0
ENSMUSG00000009076	1	1	0	0	0	0	1	0	0	0	0	0
ENSMUSG00000009079	0	0	0	0	1	1	0	0	1	0	1	1
ENSMUSG00000009090	0	0	0	0	1	1	0	0	1	0	0	0
ENSMUSG00000009092	0	0	0	0	0	0	1	0	0	0	0	0
ENSMUSG00000009097	1	1	1	1	0	0	0	0	0	0	0	0
ENSMUSG00000009112	0	0	0	0	1	1	0	0	0	0	0	1
ENSMUSG00000009114	0	0	0	0	1	1	0	1	0	0	0	0
ENSMUSG00000009145	1	1	1	1	0	0	1	1	0	0	0	0
ENSMUSG00000009207	0	0	0	1	0	0	0	0	0	0	0	1
ENSMUSG00000009248	1	1	0	0	0	0	0	0	0	0	0	0
ENSMUSG00000009291	0	0	1	1	0	0	0	0	0	0	1	1
ENSMUSG00000009293	0	0	1	1	0	0	1	0	0	0	1	1
ENSMUSG00000009350	0	0	0	0	0	0	0	0	0	1	0	0
ENSMUSG00000009378	0	0	0	0	0	0	0	0	0	0	0	1
ENSMUSG00000009406	0	1	0	0	1	0	1	1	0	0	0	0
ENSMUSG00000009418	1	0	1	1	0	0	1	1	0	0	1	1
ENSMUSG00000009470	0	0	1	1	0	0	0	0	1	0	1	1
ENSMUSG00000009535	1	0	0	0	0	0	0	0	0	0	1	0
ENSMUSG00000009545	0	0	0	0	0	0	0	0	0	0	0	1
ENSMUSG00000009549	1	0	0	0	1	0	0	0	0	0	0	0
ENSMUSG00000009555	0	0	0	0	1	1	0	0	0	1	1	0
ENSMUSG00000009563	0	0	0	0	0	0	1	0	1	0	0	0
ENSMUSG00000009566	0	0	0	0	0	0	0	0	1	0	0	0
ENSMUSG00000009569	0	0	0	0	0	0	0	0	0	0	1	1
ENSMUSG00000009575	1	1	1	0	0	1	1	1	0	1	1	1
ENSMUSG00000009585	1	1	0	0	1	1	0	1	1	1	1	1
ENSMUSG00000009621	0	0	0	0	0	1	0	0	0	0	0	0
ENSMUSG00000009628	1	1	0	0	0	0	0	0	0	0	0	0
ENSMUSG00000009630	0	0	0	0	0	0	0	0	1	1	1	1
ENSMUSG00000009640	0	0	0	0	0	0	0	0	0	0	1	0
ENSMUSG00000009647	0	0	0	0	1	0	1	0	0	0	1	1
ENSMUSG00000009670	0	1	0	0	0	0	0	0	0	0	0	0
ENSMUSG00000009681	0	0	1	1	0	0	0	0	1	1	1	1
ENSMUSG00000009687	1	1	1	1	0	0	1	0	1	0	1	1
ENSMUSG00000009731	0	1	1	1	0	0	0	0	0	0	0	0
ENSMUSG00000009733	1	1	0	0	0	0	0	0	0	0	1	0
ENSMUSG00000009739	1	0	0	0	0	0	0	0	0	0	0	0
ENSMUSG00000009741	0	0	0	0	0	0	0	0	1	0	1	0
ENSMUSG00000009772	0	0	1	1	0	0	0	0	0	0	0	0
ENSMUSG00000009828	1	1	1	0	0	0	0	0	0	0	0	0
ENSMUSG00000009863	1	1	1	1	1	0	0	0	0	0	0	1
ENSMUSG00000009876	0	0	1	1	0	0	0	1	0	0	1	1
ENSMUSG00000009894	1	1	1	1	1	0	0	0	0	0	0	0
ENSMUSG00000009905	1	0	0	0	0	0	0	0	0	1	0	1
ENSMUSG00000009907	0	0	0	0	0	0	1	1	0	0	0	0
ENSMUSG00000009927	1	1	1	1	1	1	1	0	0	0	1	1
ENSMUSG00000009941	0	0	0	0	0	0	0	0	0	0	0	1
ENSMUSG00000009995	0	0	0	0	0	0	0	0	0	0	1	0
ENSMUSG00000010025	0	1	0	0	0	0	0	0	0	0	0	0
ENSMUSG00000010045	1	1	0	0	0	0	0	0	0	0	1	1
ENSMUSG00000010047	0	0	0	0	1	0	1	1	0	0	0	0
ENSMUSG00000010048	0	1	0	0	1	1	1	1	1	0	1	1
ENSMUSG00000010051	0	0	0	0	0	1	0	0	0	0	0	0
ENSMUSG00000010054	0	0	0	0	1	0	0	0	0	0	0	0
ENSMUSG00000010057	0	0	0	0	0	0	0	0	0	1	0	0
ENSMUSG00000010067	1	1	1	1	0	0	0	0	0	0	0	0
ENSMUSG00000010080	0	0	1	1	0	0	0	0	0	0	0	0
ENSMUSG00000010095	1	1	1	0	1	0	1	1	0	1	1	1
ENSMUSG00000010097	0	0	0	0	1	1	0	0	0	0	1	0
ENSMUSG00000010110	0	1	0	0	0	0	0	0	0	0	0	0
ENSMUSG00000010142	0	0	0	0	1	0	0	1	0	0	1	1
ENSMUSG00000010205	0	0	0	0	1	1	0	1	0	0	0	0
ENSMUSG00000010277	1	1	0	0	1	1	1	1	1	1	0	0
ENSMUSG00000010290	0	0	0	0	0	1	0	0	0	0	0	0
ENSMUSG00000010307	1	1	0	0	1	0	0	0	0	0	0	0
ENSMUSG00000010342	1	1	0	0	0	0	0	1	0	0	0	0
ENSMUSG00000010358	1	1	0	0	0	0	0	0	0	0	1	1
ENSMUSG00000010362	1	1	0	0	1	0	0	0	0	0	1	0
ENSMUSG00000010376	1	1	1	0	1	0	0	0	0	0	1	1
ENSMUSG00000010392	0	0	0	0	1	1	0	0	0	0	0	0
ENSMUSG00000010406	0	0	0	1	1	0	0	0	0	1	0	0
ENSMUSG00000010453	0	0	0	0	0	0	1	0	0	0	0	0
ENSMUSG00000010461	0	0	1	1	0	0	0	0	0	0	0	0
ENSMUSG00000010476	0	0	1	1	0	0	0	0	0	0	0	0
ENSMUSG00000010517	0	0	0	0	0	1	1	0	0	0	1	1
ENSMUSG00000010538	0	0	0	0	0	0	0	0	0	0	1	0
ENSMUSG00000010554	0	0	0	0	1	1	0	0	0	0	1	0
ENSMUSG00000010592	1	1	0	0	0	0	0	0	0	0	0	0
ENSMUSG00000010607	1	1	0	0	0	0	0	0	0	0	0	0
ENSMUSG00000010608	1	1	1	1	1	1	1	0	1	0	1	0
ENSMUSG00000010609	0	0	0	0	0	0	0	0	0	0	1	0
ENSMUSG00000010660	0	1	1	0	0	1	0	1	0	0	0	0
ENSMUSG00000010663	0	0	1	1	0	0	0	1	1	1	1	1
ENSMUSG00000010721	0	0	0	0	1	1	0	0	0	0	1	0
ENSMUSG00000010751	0	0	0	1	0	0	0	0	0	0	0	0
ENSMUSG00000010755	1	1	1	1	0	0	0	0	0	0	1	1
ENSMUSG00000010760	1	1	0	0	0	0	0	0	1	1	1	1
ENSMUSG00000010803	1	1	0	0	0	0	0	0	0	0	0	0
ENSMUSG00000010830	0	1	1	1	0	0	0	0	0	0	0	0
ENSMUSG00000010911	0	0	0	0	0	0	0	0	0	0	1	1
ENSMUSG00000010914	0	0	0	0	0	0	0	0	0	0	1	1
ENSMUSG00000010936	0	1	0	0	0	0	0	1	0	0	0	0
ENSMUSG00000011008	0	0	0	0	0	1	0	1	0	0	1	1
ENSMUSG00000011096	1	1	1	1	1	0	0	0	1	1	1	1
ENSMUSG00000011114	1	1	0	0	1	0	0	0	0	1	1	1
ENSMUSG00000011148	0	0	0	1	0	0	1	1	1	1	1	1
ENSMUSG00000011158	0	0	0	0	1	0	0	1	0	0	1	1
ENSMUSG00000011171	0	0	0	0	0	0	0	0	0	0	1	1
ENSMUSG00000011179	1	1	1	1	1	1	0	0	1	1	1	1
ENSMUSG00000011254	0	0	0	0	0	0	0	1	0	0	1	0
ENSMUSG00000011256	1	1	0	0	1	1	0	0	0	0	0	0
ENSMUSG00000011257	0	0	0	1	0	0	0	0	1	1	0	0
ENSMUSG00000011263	0	0	0	0	0	0	0	0	0	1	1	1
ENSMUSG00000011267	0	0	0	0	1	1	0	0	0	0	0	0
ENSMUSG00000011382	0	0	0	0	0	1	0	0	0	0	0	0
ENSMUSG00000011427	0	0	0	0	0	0	0	0	0	0	1	0
ENSMUSG00000011463	0	0	0	1	0	0	0	0	0	0	0	0
ENSMUSG00000011632	1	0	0	0	0	0	0	0	0	0	0	0
ENSMUSG00000011658	0	0	1	0	0	0	0	0	0	0	0	1
ENSMUSG00000011751	0	0	0	0	0	0	1	0	0	0	0	1
ENSMUSG00000011752	1	1	1	1	1	1	1	1	0	1	1	1
ENSMUSG00000011831	0	0	0	0	0	0	0	0	0	0	1	1
ENSMUSG00000011832	0	0	0	0	1	0	0	0	0	0	0	0
ENSMUSG00000011837	0	0	0	0	0	0	0	1	0	0	0	0
ENSMUSG00000011877	0	0	1	1	0	1	0	0	0	0	1	0
ENSMUSG00000011884	0	0	1	0	1	1	0	0	1	0	1	1
ENSMUSG00000011958	0	1	0	0	0	0	1	0	0	0	0	0
ENSMUSG00000011960	0	0	0	0	1	1	0	1	0	0	0	0
ENSMUSG00000012076	0	0	0	0	0	0	0	0	0	0	1	0
ENSMUSG00000012114	0	0	0	0	1	1	0	0	0	0	1	0
ENSMUSG00000012117	0	0	0	0	1	0	0	0	0	0	0	0
ENSMUSG00000012126	0	0	0	0	1	0	0	0	0	0	0	0
ENSMUSG00000012296	0	0	0	0	1	0	0	0	0	0	1	0
ENSMUSG00000012350	0	0	0	0	1	0	0	0	0	0	0	0
ENSMUSG00000012396	1	1	0	0	1	0	1	1	0	0	0	0
ENSMUSG00000012405	1	1	1	1	1	0	1	0	0	0	1	1
ENSMUSG00000012422	1	1	1	0	0	0	0	0	0	0	0	0
ENSMUSG00000012429	0	1	0	0	0	1	0	1	0	0	0	0
ENSMUSG00000012443	1	1	1	1	1	1	0	1	0	1	1	1
ENSMUSG00000012483	1	1	1	0	1	1	1	0	0	0	1	1
ENSMUSG00000012519	0	0	0	0	0	0	1	0	0	0	1	1
ENSMUSG00000012535	1	1	0	0	1	1	1	0	0	0	1	1
ENSMUSG00000012609	0	0	0	0	1	1	0	1	0	0	1	1
ENSMUSG00000012640	1	0	1	0	0	0	0	0	0	0	0	0
ENSMUSG00000012819	0	0	0	0	1	1	0	0	0	0	0	1
ENSMUSG00000012848	1	1	1	1	1	0	0	0	0	0	1	1
ENSMUSG00000012889	0	0	0	0	1	1	0	0	0	0	1	1
ENSMUSG00000013033	0	1	0	0	0	0	0	0	0	0	1	1
ENSMUSG00000013076	0	1	0	0	0	0	0	1	0	0	0	0
ENSMUSG00000013089	0	0	0	0	0	0	0	0	0	0	1	1
ENSMUSG00000013150	1	1	1	0	0	0	1	0	0	0	0	0
ENSMUSG00000013155	0	0	0	0	1	0	1	1	0	0	1	1
ENSMUSG00000013158	0	1	0	0	0	0	0	0	0	0	0	0
ENSMUSG00000013160	1	1	0	0	0	0	0	0	1	1	1	1
ENSMUSG00000013236	1	0	1	1	0	0	0	0	0	0	0	0
ENSMUSG00000013275	1	0	0	0	0	0	0	0	0	0	1	0
ENSMUSG00000013353	0	0	0	0	1	0	0	0	0	0	0	0
ENSMUSG00000013415	1	1	0	1	0	0	0	0	0	0	0	0
ENSMUSG00000013418	0	1	0	0	0	0	0	0	0	0	0	0
ENSMUSG00000013419	1	1	0	0	0	0	0	1	0	0	0	0
ENSMUSG00000013465	1	1	0	0	1	0	0	0	0	0	1	0
ENSMUSG00000013495	0	1	0	0	0	0	0	0	0	0	0	0
ENSMUSG00000013523	0	1	0	0	0	0	0	0	0	0	0	0
ENSMUSG00000013539	0	0	0	0	0	0	0	0	0	0	1	0
ENSMUSG00000013593	0	0	0	0	1	1	0	0	0	1	0	1
ENSMUSG00000013611	0	0	0	0	0	0	0	1	0	0	1	0
ENSMUSG00000013622	1	0	1	1	0	0	0	0	0	0	0	0
ENSMUSG00000013629	1	0	0	0	1	1	0	1	0	0	1	1
ENSMUSG00000013662	0	1	0	0	0	0	0	0	0	0	1	0
ENSMUSG00000013663	0	0	0	0	0	0	0	0	0	0	1	1
ENSMUSG00000013698	1	1	0	1	0	0	1	1	0	0	1	0
ENSMUSG00000013701	1	1	1	1	1	1	0	0	0	0	1	1
ENSMUSG00000013707	0	0	0	0	1	0	1	1	0	1	1	0
ENSMUSG00000013736	0	0	0	0	0	0	1	0	0	0	0	1
ENSMUSG00000013787	0	0	0	1	0	1	0	0	0	0	0	1
ENSMUSG00000013822	0	1	0	0	1	1	0	0	1	0	1	1
ENSMUSG00000013833	0	1	0	0	0	0	0	0	0	0	0	0
ENSMUSG00000013846	0	0	0	0	0	0	0	0	0	0	1	0
ENSMUSG00000013858	0	1	0	0	0	0	0	1	0	0	0	0
ENSMUSG00000013878	1	0	1	1	1	0	0	0	0	0	0	0
ENSMUSG00000013921	0	0	1	0	0	0	0	0	0	0	1	0
ENSMUSG00000013928	0	0	0	0	0	0	0	0	0	0	1	1
ENSMUSG00000013973	1	0	0	0	0	0	0	1	0	0	0	0
ENSMUSG00000013974	0	0	0	0	0	0	0	0	0	1	0	0
ENSMUSG00000013997	1	0	0	0	1	0	0	0	0	1	0	0
ENSMUSG00000014030	0	0	0	0	0	0	1	1	0	0	0	0
ENSMUSG00000014039	1	0	0	0	1	1	0	0	0	0	0	0
ENSMUSG00000014074	0	0	0	0	0	1	0	1	0	0	1	1
ENSMUSG00000014075	0	0	1	1	0	0	0	0	0	0	1	1
ENSMUSG00000014077	0	0	0	0	1	0	1	0	0	1	0	1
ENSMUSG00000014158	1	0	0	0	0	0	0	0	0	0	1	0
ENSMUSG00000014164	0	1	0	0	0	0	0	0	0	0	0	0
ENSMUSG00000014177	1	0	1	0	0	0	0	0	0	0	1	1
ENSMUSG00000014195	1	1	0	0	1	0	0	0	0	0	1	1
ENSMUSG00000014198	0	0	0	0	0	1	0	0	0	0	0	0
ENSMUSG00000014226	1	1	1	1	1	0	1	0	0	1	1	1
ENSMUSG00000014232	0	0	0	0	1	0	0	0	0	0	0	0
ENSMUSG00000014243	1	1	0	0	0	0	1	0	0	0	0	0
ENSMUSG00000014245	1	0	0	0	1	1	0	0	0	0	0	0
ENSMUSG00000014294	1	0	0	1	1	0	0	1	0	1	1	1
ENSMUSG00000014301	0	0	1	1	0	1	1	0	0	0	0	0
ENSMUSG00000014303	0	0	0	0	1	0	0	0	0	0	1	1
ENSMUSG00000014313	1	1	0	0	1	1	0	0	0	0	0	1
ENSMUSG00000014329	0	0	1	1	0	0	0	0	0	0	0	0
ENSMUSG00000014349	0	1	0	0	0	0	1	0	0	0	0	0
ENSMUSG00000014353	1	1	1	1	1	0	0	0	0	0	0	0
ENSMUSG00000014355	0	1	0	1	1	1	0	1	0	0	1	1
ENSMUSG00000014361	0	0	1	0	0	0	0	0	0	0	0	1
ENSMUSG00000014402	0	1	0	0	0	0	0	0	0	0	0	0
ENSMUSG00000014418	1	0	0	0	1	0	0	0	0	0	1	1
ENSMUSG00000014426	0	0	0	0	0	0	0	1	0	0	0	0
ENSMUSG00000014444	0	0	0	0	0	0	0	1	0	0	0	0
ENSMUSG00000014470	0	1	0	0	0	0	0	1	0	1	0	0
ENSMUSG00000014496	0	0	0	0	0	1	0	1	0	0	1	1
ENSMUSG00000014498	1	0	1	1	1	1	0	0	0	0	1	0
ENSMUSG00000014504	0	0	1	1	1	0	1	0	0	1	0	1
ENSMUSG00000014543	0	0	0	0	0	0	0	0	0	1	0	0
ENSMUSG00000014547	0	0	0	0	0	0	0	0	0	0	1	0
ENSMUSG00000014551	1	1	0	0	0	1	1	0	0	0	0	0
ENSMUSG00000014554	0	0	0	0	1	1	0	0	0	0	1	1
ENSMUSG00000014592	0	0	0	1	0	0	0	0	0	1	0	0
ENSMUSG00000014599	0	0	1	1	0	0	0	0	0	0	0	0
ENSMUSG00000014601	0	0	0	0	1	0	0	0	0	1	0	0
ENSMUSG00000014606	1	1	0	0	1	0	0	0	0	0	1	1
ENSMUSG00000014633	1	0	0	0	1	1	1	1	0	0	1	1
ENSMUSG00000014668	1	1	0	0	1	0	0	1	0	0	0	0
ENSMUSG00000014686	0	0	0	0	0	0	1	1	0	0	0	0
ENSMUSG00000014704	0	0	0	0	0	0	0	0	0	0	0	1
ENSMUSG00000014748	0	1	1	1	0	0	0	0	1	0	1	1
ENSMUSG00000014763	1	1	0	0	0	0	0	0	0	0	0	1
ENSMUSG00000014767	0	0	0	0	0	0	0	0	0	0	1	0
ENSMUSG00000014769	1	1	0	1	1	0	1	0	0	1	1	1
ENSMUSG00000014771	1	0	0	0	1	1	0	0	0	0	0	0
ENSMUSG00000014786	0	0	0	0	0	1	0	0	0	0	0	0
ENSMUSG00000014791	0	0	0	0	1	0	0	0	0	0	0	0
ENSMUSG00000014837	1	1	0	0	0	1	0	0	0	0	0	0
ENSMUSG00000014856	1	1	0	0	1	0	0	0	0	0	0	0
ENSMUSG00000014859	0	0	0	0	1	1	1	0	1	0	1	1
ENSMUSG00000014867	0	0	1	0	0	0	1	0	0	1	1	1
ENSMUSG00000014905	0	0	1	1	0	1	0	1	0	0	0	0
ENSMUSG00000014907	0	0	0	0	0	0	1	0	0	0	1	0
ENSMUSG00000014932	1	1	0	0	0	0	0	0	0	0	1	0
ENSMUSG00000014956	0	0	1	1	1	1	0	0	0	0	1	1
ENSMUSG00000014959	1	0	0	0	1	1	0	0	0	0	1	0
ENSMUSG00000014980	0	1	0	0	0	0	1	0	0	0	0	0
ENSMUSG00000015002	0	1	1	1	1	1	0	0	0	0	0	0
ENSMUSG00000015013	1	0	0	0	0	1	1	0	0	0	0	0
ENSMUSG00000015016	1	1	0	0	0	0	0	0	0	0	0	0
ENSMUSG00000015023	0	0	1	1	0	0	0	0	1	1	1	1
ENSMUSG00000015027	0	0	0	0	0	0	1	0	0	0	0	0
ENSMUSG00000015053	0	1	0	0	0	0	0	0	1	1	1	1
ENSMUSG00000015083	0	0	0	0	0	1	0	0	0	0	1	0
ENSMUSG00000015085	0	1	0	0	0	0	0	0	0	0	0	0
ENSMUSG00000015087	0	0	1	0	0	0	0	1	0	0	0	0
ENSMUSG00000015090	0	0	0	0	0	0	0	0	0	0	0	1
ENSMUSG00000015092	1	0	0	1	1	0	0	0	0	0	1	1
ENSMUSG00000015094	0	0	0	0	1	1	0	0	0	0	1	0
ENSMUSG00000015095	0	0	0	0	0	0	1	0	0	0	0	0
ENSMUSG00000015112	1	1	0	0	1	1	0	0	0	0	1	1
ENSMUSG00000015120	0	0	1	0	0	0	0	0	0	1	1	1
ENSMUSG00000015126	1	0	0	0	1	0	0	0	0	0	0	0
ENSMUSG00000015127	1	0	0	0	1	1	0	0	0	0	1	0
ENSMUSG00000015133	0	1	0	0	1	0	0	0	0	0	0	0
ENSMUSG00000015134	0	0	0	0	0	0	0	1	1	0	0	1
ENSMUSG00000015143	0	1	1	1	0	0	0	0	0	1	1	1
ENSMUSG00000015149	0	1	0	1	0	0	0	1	0	0	0	1
ENSMUSG00000015165	0	0	0	0	1	1	1	0	0	0	1	1
ENSMUSG00000015176	1	1	0	0	1	1	1	1	1	1	1	1
ENSMUSG00000015189	0	0	0	0	1	0	0	0	0	0	0	0
ENSMUSG00000015202	0	0	0	0	0	0	0	0	0	0	1	1
ENSMUSG00000015214	0	0	1	0	0	0	0	0	0	0	0	0
ENSMUSG00000015217	1	1	1	1	0	0	1	1	0	1	1	1
ENSMUSG00000015224	0	0	0	0	0	0	0	0	0	0	1	0
ENSMUSG00000015243	0	0	1	1	0	0	0	1	0	0	0	0
ENSMUSG00000015247	1	1	0	0	0	0	0	0	1	0	0	0
ENSMUSG00000015289	1	0	1	1	1	0	0	1	1	0	1	1
ENSMUSG00000015290	0	1	0	0	0	0	0	0	0	0	1	1
ENSMUSG00000015291	0	0	0	0	1	1	0	0	0	0	0	1
ENSMUSG00000015305	1	1	0	1	0	0	0	0	0	1	1	1
ENSMUSG00000015312	1	1	0	0	1	0	0	0	0	0	1	0
ENSMUSG00000015314	1	0	0	0	1	0	0	0	0	0	0	0
ENSMUSG00000015316	1	0	0	0	1	0	1	1	0	0	1	1
ENSMUSG00000015335	0	0	0	0	0	0	0	0	0	0	1	0
ENSMUSG00000015337	0	0	1	0	1	1	0	0	0	0	1	1
ENSMUSG00000015340	0	0	0	0	0	0	1	1	1	1	0	0
ENSMUSG00000015341	0	0	1	1	1	0	0	0	0	0	0	0
ENSMUSG00000015354	1	0	1	1	0	0	0	0	0	0	0	1
ENSMUSG00000015355	0	0	0	0	1	0	0	0	0	1	0	0
ENSMUSG00000015357	1	0	0	1	1	0	1	0	0	0	0	0
ENSMUSG00000015377	0	0	1	1	0	0	0	0	0	0	0	0
ENSMUSG00000015401	0	0	0	0	0	0	0	0	0	0	0	1
ENSMUSG00000015437	0	0	0	0	1	1	0	0	0	1	0	1
ENSMUSG00000015441	0	0	0	0	1	0	0	0	0	0	0	0
ENSMUSG00000015451	0	1	0	0	0	0	0	0	0	0	0	0
ENSMUSG00000015452	0	0	0	0	0	0	0	0	0	0	1	1
ENSMUSG00000015461	0	0	0	0	0	0	0	1	1	1	1	0
ENSMUSG00000015467	0	1	0	0	0	0	0	0	0	0	0	0
ENSMUSG00000015468	0	0	0	0	0	0	0	0	0	0	1	1
ENSMUSG00000015474	0	0	0	0	0	1	0	1	0	0	1	1
ENSMUSG00000015478	0	0	0	0	1	0	0	0	0	0	1	0
ENSMUSG00000015484	0	0	0	0	0	0	0	0	0	0	0	1
ENSMUSG00000015488	0	1	0	0	0	0	0	1	0	0	0	0
ENSMUSG00000015501	0	0	0	0	0	0	1	1	0	0	0	0
ENSMUSG00000015533	0	1	0	0	1	0	0	0	0	0	0	0
ENSMUSG00000015536	0	1	0	0	0	0	0	0	0	0	0	0
ENSMUSG00000015542	0	1	0	0	1	0	0	0	0	0	1	1
ENSMUSG00000015568	0	1	1	1	0	0	0	0	1	1	1	1
ENSMUSG00000015575	1	1	0	0	0	1	1	0	0	0	0	0
ENSMUSG00000015597	1	0	1	1	0	1	0	0	0	0	0	0
ENSMUSG00000015605	0	0	0	0	1	1	0	0	0	0	0	0
ENSMUSG00000015619	1	1	1	1	0	0	1	0	0	1	0	0
ENSMUSG00000015647	1	0	1	1	0	1	0	0	0	0	0	0
ENSMUSG00000015652	1	0	1	0	0	0	0	0	0	0	0	0
ENSMUSG00000015653	0	1	1	1	0	0	0	0	0	0	0	0
ENSMUSG00000015656	1	1	1	1	1	1	1	1	0	1	1	1
ENSMUSG00000015668	1	1	0	0	0	0	0	0	1	1	0	0
ENSMUSG00000015671	1	1	0	0	1	0	1	0	0	0	1	1
ENSMUSG00000015672	1	0	0	1	1	0	0	0	0	0	0	0
ENSMUSG00000015697	1	0	1	1	0	0	1	1	1	1	0	0
ENSMUSG00000015702	0	0	0	0	0	1	0	0	0	0	0	0
ENSMUSG00000015709	0	0	0	0	0	0	0	0	0	1	0	0
ENSMUSG00000015714	0	0	1	1	0	0	1	1	0	0	1	1
ENSMUSG00000015733	1	1	0	0	0	0	0	0	0	0	1	1
ENSMUSG00000015745	0	1	0	0	0	0	0	1	0	0	0	0
ENSMUSG00000015747	0	0	0	0	0	0	0	0	0	1	0	0
ENSMUSG00000015748	1	0	0	0	1	0	0	0	0	0	1	0
ENSMUSG00000015749	0	1	1	1	0	0	0	0	0	1	1	1
ENSMUSG00000015750	0	0	0	0	1	1	0	0	0	0	0	0
ENSMUSG00000015755	0	0	0	1	0	0	1	0	0	0	0	0
ENSMUSG00000015757	0	0	0	0	1	0	0	0	0	0	0	0
ENSMUSG00000015759	0	0	0	0	0	0	0	0	0	0	1	1
ENSMUSG00000015766	1	1	1	1	1	1	0	0	1	1	0	1
ENSMUSG00000015776	1	1	0	0	0	0	1	0	0	0	0	0
ENSMUSG00000015790	0	0	0	0	0	0	0	0	0	0	1	0
ENSMUSG00000015804	0	1	0	0	1	0	0	0	0	0	0	0
ENSMUSG00000015806	1	1	0	0	1	0	1	0	0	0	1	0
ENSMUSG00000015837	1	1	1	1	0	0	1	1	0	1	1	1
ENSMUSG00000015839	0	1	1	1	1	0	0	0	1	0	1	1
ENSMUSG00000015846	0	0	1	0	0	0	0	1	0	0	0	0
ENSMUSG00000015850	0	1	0	0	0	0	0	0	0	0	0	0
ENSMUSG00000015869	0	1	0	0	1	0	0	0	0	0	0	0
ENSMUSG00000015880	0	1	1	1	1	1	1	0	0	0	1	1
ENSMUSG00000015882	1	0	0	0	0	0	0	1	0	0	0	0
ENSMUSG00000015889	0	0	0	0	1	1	0	1	1	1	1	1
ENSMUSG00000015932	1	1	1	1	1	0	0	0	1	1	0	0
ENSMUSG00000015937	1	1	0	0	0	0	0	0	0	0	1	1
ENSMUSG00000015943	0	1	0	0	1	0	0	0	0	0	0	1
ENSMUSG00000015947	0	0	0	0	0	0	1	0	1	1	0	0
ENSMUSG00000015950	0	0	0	0	0	0	0	1	1	1	1	1
ENSMUSG00000015957	0	0	0	1	0	0	0	0	0	0	0	0
ENSMUSG00000015961	1	0	0	0	1	1	1	0	0	1	0	1
ENSMUSG00000015966	0	0	0	0	0	0	0	1	0	0	0	0
ENSMUSG00000015970	0	0	0	0	0	0	0	0	1	0	0	0
ENSMUSG00000015971	0	0	0	0	1	0	0	0	0	0	0	0
ENSMUSG00000015980	0	0	1	0	0	0	0	0	0	0	0	1
ENSMUSG00000015994	0	0	0	0	1	1	1	1	0	0	0	0
ENSMUSG00000016018	1	0	0	0	0	0	0	0	0	0	1	1
ENSMUSG00000016024	0	0	0	0	0	0	0	0	0	1	0	1
ENSMUSG00000016028	0	0	0	0	1	0	0	0	0	0	0	0
ENSMUSG00000016087	0	0	1	0	1	1	0	1	0	0	1	1
ENSMUSG00000016128	0	0	0	0	0	1	0	0	0	0	0	0
ENSMUSG00000016194	0	0	0	0	1	1	0	0	0	1	0	0
ENSMUSG00000016206	0	0	0	0	0	0	1	1	0	0	0	1
ENSMUSG00000016239	0	0	0	0	0	0	0	0	0	0	1	1
ENSMUSG00000016252	1	1	1	1	0	0	0	0	0	1	1	1
ENSMUSG00000016253	0	0	0	0	1	0	1	1	0	1	0	1
ENSMUSG00000016256	1	1	1	1	1	1	1	0	0	1	1	1
ENSMUSG00000016257	0	0	0	0	0	0	0	0	0	0	0	1
ENSMUSG00000016308	0	0	1	1	1	0	0	0	0	1	1	0
ENSMUSG00000016319	1	1	1	1	1	0	0	0	0	0	1	1
ENSMUSG00000016344	1	1	0	0	0	0	0	1	0	0	0	0
ENSMUSG00000016349	0	1	0	0	0	0	0	0	0	0	0	0
ENSMUSG00000016356	1	0	0	0	0	0	0	0	0	0	0	0
ENSMUSG00000016382	0	0	1	1	0	0	0	0	0	0	1	1
ENSMUSG00000016409	0	1	0	0	0	1	0	0	0	0	0	0
ENSMUSG00000016427	0	0	1	1	1	0	1	0	0	0	0	0
ENSMUSG00000016477	1	0	0	0	0	1	0	0	0	0	1	1
ENSMUSG00000016481	0	0	0	0	1	0	0	0	0	1	0	0
ENSMUSG00000016487	1	0	1	1	0	0	0	0	1	0	0	0
ENSMUSG00000016493	0	0	0	0	0	0	0	1	0	0	1	0
ENSMUSG00000016494	0	0	1	1	0	0	0	0	1	1	1	1
ENSMUSG00000016495	0	0	0	0	0	0	0	0	0	1	0	1
ENSMUSG00000016496	0	0	0	0	0	0	1	0	0	0	0	0
ENSMUSG00000016498	0	0	0	0	0	1	1	1	0	0	1	1
ENSMUSG00000016503	0	1	1	0	0	0	0	0	0	0	1	1
ENSMUSG00000016520	0	0	0	0	0	0	0	1	0	0	0	0
ENSMUSG00000016526	1	0	1	1	0	1	1	0	0	1	1	1
ENSMUSG00000016528	0	0	0	0	1	0	0	0	0	1	0	0
ENSMUSG00000016534	0	1	1	1	0	0	0	0	0	1	1	1
ENSMUSG00000016541	1	1	1	0	1	0	1	1	0	1	0	0
ENSMUSG00000016552	0	0	0	0	0	0	0	1	0	0	0	0
ENSMUSG00000016554	1	0	0	0	1	0	1	0	0	0	1	0
ENSMUSG00000016559	1	1	1	1	1	0	1	1	0	1	1	1
ENSMUSG00000016619	0	1	0	0	1	1	0	0	0	0	0	0
ENSMUSG00000016624	1	0	0	0	0	0	0	0	0	0	0	1
ENSMUSG00000016637	0	0	0	0	1	1	0	0	0	0	1	1
ENSMUSG00000016664	0	0	1	0	1	1	1	1	0	0	0	0
ENSMUSG00000016756	0	0	0	0	0	0	1	1	0	0	1	0
ENSMUSG00000016757	1	1	0	0	1	0	1	1	1	1	1	1
ENSMUSG00000016758	1	1	0	0	0	0	0	0	0	0	1	0
ENSMUSG00000016763	0	0	0	0	1	1	0	0	0	0	0	0
ENSMUSG00000016831	0	1	0	0	1	1	0	1	0	0	1	0
ENSMUSG00000016833	0	1	0	0	1	1	0	0	0	1	1	1
ENSMUSG00000016918	0	0	1	1	0	0	0	0	0	1	0	0
ENSMUSG00000016921	1	1	1	1	1	1	1	0	0	0	1	1
ENSMUSG00000016933	0	0	0	0	1	1	0	1	0	0	1	1
ENSMUSG00000016940	0	0	0	0	1	0	0	0	0	0	1	0
ENSMUSG00000016942	0	0	0	0	0	0	0	0	0	0	1	1
ENSMUSG00000016946	0	0	0	0	0	1	0	0	0	0	1	0
ENSMUSG00000016984	0	0	0	0	1	0	0	0	0	0	1	1
ENSMUSG00000016995	1	0	0	0	0	0	0	0	0	0	0	0
ENSMUSG00000017002	0	0	0	0	0	1	0	0	1	1	0	0
ENSMUSG00000017009	1	1	1	1	0	0	1	1	0	1	1	1
ENSMUSG00000017057	0	1	1	1	0	0	0	1	0	0	0	1
ENSMUSG00000017119	0	1	0	0	1	1	1	1	0	0	1	1
ENSMUSG00000017132	0	0	0	0	1	1	0	0	0	0	1	1
ENSMUSG00000017144	1	0	0	1	0	0	0	0	0	0	0	0
ENSMUSG00000017146	1	1	0	0	0	0	0	0	0	0	1	1
ENSMUSG00000017167	1	0	0	0	0	0	0	0	0	0	0	0
ENSMUSG00000017176	0	0	0	0	0	0	0	0	0	0	1	1
ENSMUSG00000017188	1	1	0	0	0	0	0	0	0	0	1	1
ENSMUSG00000017204	0	1	0	0	0	0	0	1	0	0	0	0
ENSMUSG00000017210	0	0	0	0	1	0	1	1	0	0	0	0
ENSMUSG00000017221	1	1	0	0	1	1	1	1	0	0	1	1
ENSMUSG00000017264	1	0	0	0	1	0	1	1	0	0	0	0
ENSMUSG00000017286	0	1	0	0	0	0	0	0	0	0	0	0
ENSMUSG00000017288	1	0	0	0	1	0	0	0	0	0	0	0
ENSMUSG00000017291	1	1	0	1	0	0	0	0	0	0	0	0
ENSMUSG00000017314	0	0	1	0	1	0	1	0	0	0	0	1
ENSMUSG00000017376	0	0	0	0	1	0	0	0	0	0	1	1
ENSMUSG00000017386	0	1	1	0	1	1	1	0	0	0	1	1
ENSMUSG00000017390	1	1	0	0	0	0	0	0	0	1	1	1
ENSMUSG00000017404	1	1	1	1	1	0	1	0	0	1	1	1
ENSMUSG00000017405	0	0	0	0	0	0	0	0	0	1	0	0
ENSMUSG00000017418	1	1	0	1	0	0	0	0	0	0	0	0
ENSMUSG00000017421	1	0	1	1	1	1	0	0	0	1	0	1
ENSMUSG00000017428	1	1	0	0	1	0	1	0	0	0	0	0
ENSMUSG00000017446	0	0	0	0	0	0	0	1	0	0	0	0
ENSMUSG00000017453	1	1	0	0	0	0	0	0	0	0	0	0
ENSMUSG00000017466	0	0	1	1	0	0	0	0	0	1	1	1
ENSMUSG00000017478	1	1	0	1	0	0	0	0	0	0	0	0
ENSMUSG00000017485	1	0	0	0	0	1	0	1	1	0	0	0
ENSMUSG00000017491	0	0	0	0	0	0	0	1	0	0	0	0
ENSMUSG00000017493	0	1	1	1	1	1	0	0	1	1	1	1
ENSMUSG00000017499	1	1	0	1	1	1	1	1	0	0	1	1
ENSMUSG00000017548	1	1	1	1	1	0	0	0	0	0	1	1
ENSMUSG00000017550	1	1	0	0	0	1	1	1	0	1	1	1
ENSMUSG00000017561	0	1	1	1	1	1	0	0	1	0	1	1
ENSMUSG00000017607	0	0	0	0	0	0	0	0	0	1	0	0
ENSMUSG00000017615	1	0	1	0	0	0	0	1	0	1	0	0
ENSMUSG00000017631	1	0	0	0	1	1	1	1	0	1	0	1
ENSMUSG00000017639	1	1	0	0	1	0	0	0	0	0	0	0
ENSMUSG00000017652	1	0	0	0	0	0	1	1	0	0	0	0
ENSMUSG00000017664	0	0	0	0	0	0	0	1	0	0	0	0
ENSMUSG00000017667	1	1	0	1	0	0	0	0	0	0	0	1
ENSMUSG00000017670	0	0	0	0	0	0	0	0	1	1	0	1
ENSMUSG00000017677	1	1	0	0	1	1	0	0	0	0	0	0
ENSMUSG00000017679	0	0	1	1	0	0	0	1	0	0	0	0
ENSMUSG00000017686	0	0	0	0	1	0	0	0	0	0	0	0
ENSMUSG00000017692	0	1	0	0	0	0	0	0	0	0	0	1
ENSMUSG00000017697	1	1	1	1	1	1	1	0	0	0	0	0
ENSMUSG00000017707	1	0	0	0	1	1	1	1	0	1	1	1
ENSMUSG00000017713	0	0	0	1	0	0	0	0	0	0	0	0
ENSMUSG00000017715	0	0	0	0	1	1	0	1	0	0	0	0
ENSMUSG00000017716	1	1	1	1	1	0	1	1	1	0	1	1
ENSMUSG00000017718	0	1	0	0	0	0	0	0	0	0	0	0
ENSMUSG00000017721	0	0	0	0	0	0	1	0	0	0	0	0
ENSMUSG00000017723	1	0	1	1	0	0	0	0	0	0	1	1
ENSMUSG00000017724	1	1	1	0	0	0	0	0	0	0	1	1
ENSMUSG00000017734	1	1	0	0	0	0	0	0	0	0	0	0
ENSMUSG00000017747	0	1	0	0	0	0	0	0	0	0	0	0
ENSMUSG00000017754	0	0	1	0	1	0	0	0	0	0	0	0
ENSMUSG00000017756	0	1	0	0	0	0	0	0	0	0	0	0
ENSMUSG00000017760	1	1	1	1	1	0	1	0	1	1	1	1
ENSMUSG00000017764	1	1	0	0	0	0	0	0	0	0	0	0
ENSMUSG00000017765	0	0	1	0	0	0	0	0	0	1	0	0
ENSMUSG00000017774	1	0	1	1	0	0	1	1	0	0	1	0
ENSMUSG00000017776	1	0	0	0	1	1	1	1	0	0	0	0
ENSMUSG00000017778	1	1	0	0	0	0	1	1	0	0	1	1
ENSMUSG00000017781	1	0	0	0	0	0	0	0	0	1	1	0
ENSMUSG00000017801	0	0	0	0	1	0	0	0	1	0	0	0
ENSMUSG00000017830	0	0	0	0	0	0	0	0	0	0	1	1
ENSMUSG00000017831	0	0	0	0	1	1	0	0	0	0	1	1
ENSMUSG00000017837	0	0	0	0	1	0	0	0	0	0	0	1
ENSMUSG00000017843	0	0	0	0	1	0	0	0	0	0	1	1
ENSMUSG00000017858	0	0	0	0	0	0	0	0	0	0	1	0
ENSMUSG00000017861	1	1	1	1	0	1	0	1	0	0	1	1
ENSMUSG00000017897	0	0	0	1	0	0	0	0	0	0	0	0
ENSMUSG00000017929	0	0	0	1	0	0	0	1	0	1	0	1
ENSMUSG00000017969	0	0	1	1	0	0	0	1	0	0	0	0
ENSMUSG00000017978	0	0	0	0	0	0	0	0	0	0	1	0
ENSMUSG00000017999	0	1	0	0	1	1	1	1	0	1	1	1
ENSMUSG00000018001	1	0	1	1	0	1	0	0	0	0	1	1
ENSMUSG00000018008	0	0	0	0	0	0	0	0	0	1	1	1
ENSMUSG00000018012	1	1	1	1	0	0	1	0	0	0	0	0
ENSMUSG00000018040	0	0	1	0	1	0	1	0	0	0	1	0
ENSMUSG00000018042	1	1	1	1	0	0	1	0	0	1	1	0
ENSMUSG00000018068	0	1	0	0	0	0	1	0	0	0	0	0
ENSMUSG00000018076	0	0	1	1	1	0	1	1	0	0	1	1
ENSMUSG00000018102	0	0	1	1	0	0	0	0	0	0	1	1
ENSMUSG00000018143	0	1	0	0	1	0	0	1	0	0	1	1
ENSMUSG00000018160	0	1	1	0	0	1	0	0	0	0	0	0
ENSMUSG00000018166	0	0	0	0	0	0	0	1	0	0	0	1
ENSMUSG00000018167	1	1	0	0	0	1	0	0	0	0	0	0
ENSMUSG00000018168	0	0	0	0	1	1	0	0	0	0	0	0
ENSMUSG00000018169	0	0	0	0	0	0	0	0	0	0	1	1
ENSMUSG00000018171	0	1	1	1	0	0	0	1	0	0	1	1
ENSMUSG00000018189	0	1	0	0	1	1	1	0	0	1	1	1
ENSMUSG00000018196	1	1	0	0	0	0	0	0	0	0	0	0
ENSMUSG00000018199	1	0	0	0	0	0	0	0	0	0	0	1
ENSMUSG00000018209	1	0	0	0	1	1	0	0	0	0	0	0
ENSMUSG00000018239	0	0	1	0	0	0	0	0	0	0	0	0
ENSMUSG00000018263	1	0	0	1	0	0	0	0	0	0	0	0
ENSMUSG00000018286	1	1	0	0	0	1	1	0	0	0	1	1
ENSMUSG00000018287	1	0	0	0	0	0	0	0	0	0	0	0
ENSMUSG00000018293	1	1	1	1	0	1	1	1	0	1	1	1
ENSMUSG00000018322	0	0	0	1	1	0	0	0	0	0	1	0
ENSMUSG00000018326	1	0	0	0	1	1	1	1	0	0	1	0
ENSMUSG00000018334	0	0	0	0	1	1	1	1	0	0	0	0
ENSMUSG00000018339	1	1	1	1	0	0	0	0	0	0	0	0
ENSMUSG00000018340	1	0	1	1	1	1	1	1	0	1	1	1
ENSMUSG00000018341	0	0	0	0	1	1	0	0	0	0	1	1
ENSMUSG00000018347	0	0	0	0	0	1	0	0	0	0	1	0
ENSMUSG00000018362	0	0	0	0	1	1	1	1	0	1	1	1
ENSMUSG00000018363	1	0	0	0	0	0	1	0	0	0	0	0
ENSMUSG00000018372	0	1	0	0	0	0	0	0	0	0	0	0
ENSMUSG00000018377	1	1	0	0	0	1	0	1	0	0	1	1
ENSMUSG00000018378	0	1	0	0	0	0	1	0	0	0	0	0
ENSMUSG00000018379	1	1	1	0	1	1	0	0	0	1	1	1
ENSMUSG00000018381	0	0	0	0	1	1	1	0	0	0	1	0
ENSMUSG00000018395	0	0	1	0	0	0	1	1	0	0	0	0
ENSMUSG00000018398	1	1	0	0	0	0	0	0	0	0	1	0
ENSMUSG00000018401	0	0	0	0	1	1	1	1	1	0	0	1
ENSMUSG00000018405	0	0	0	0	1	0	0	0	0	0	0	0
ENSMUSG00000018411	0	1	0	0	0	0	0	0	0	0	0	0
ENSMUSG00000018412	1	0	0	0	0	0	0	0	0	0	1	1
ENSMUSG00000018415	0	0	0	0	0	0	1	0	1	0	1	1
ENSMUSG00000018417	0	0	1	0	0	0	0	0	0	0	0	0
ENSMUSG00000018425	1	0	1	0	0	0	0	0	0	0	1	1
ENSMUSG00000018427	0	0	0	1	1	0	1	1	0	0	0	0
ENSMUSG00000018428	1	1	0	1	0	1	1	1	0	1	0	0
ENSMUSG00000018433	0	1	0	0	1	1	0	0	0	0	1	0
ENSMUSG00000018442	0	0	0	0	0	0	0	0	0	1	0	0
ENSMUSG00000018446	1	1	0	0	1	1	1	1	1	1	1	1
ENSMUSG00000018449	0	0	0	0	0	0	1	1	1	1	0	0
ENSMUSG00000018451	1	0	0	0	0	0	0	0	0	0	0	0
ENSMUSG00000018474	1	1	1	1	0	1	0	0	0	0	0	0
ENSMUSG00000018476	1	1	1	1	0	0	0	0	0	0	1	1
ENSMUSG00000018481	0	1	0	1	1	1	0	1	0	1	0	0
ENSMUSG00000018500	0	1	1	1	0	1	0	0	0	1	0	0
ENSMUSG00000018501	1	1	0	0	1	0	0	0	0	0	1	1
ENSMUSG00000018507	1	1	0	0	0	0	1	0	0	0	1	0
ENSMUSG00000018509	0	0	1	0	0	0	0	0	0	1	1	1
ENSMUSG00000018537	1	0	0	0	0	0	0	0	0	1	1	0
ENSMUSG00000018541	0	0	0	0	0	1	0	0	0	0	0	0
ENSMUSG00000018543	0	1	0	0	0	0	0	0	0	0	1	0
ENSMUSG00000018547	0	0	0	0	0	0	0	1	0	0	1	0
ENSMUSG00000018548	1	1	0	0	0	1	0	1	0	0	1	1
ENSMUSG00000018559	1	0	1	1	0	0	0	0	0	0	0	0
ENSMUSG00000018565	1	0	0	0	1	0	1	0	1	0	1	0
ENSMUSG00000018567	1	1	1	1	1	0	1	1	1	1	1	1
ENSMUSG00000018569	1	1	0	0	0	0	0	0	0	0	0	0
ENSMUSG00000018570	0	0	0	0	0	0	0	0	0	0	1	1
ENSMUSG00000018572	0	0	0	0	1	0	1	0	0	0	0	0
ENSMUSG00000018574	0	1	0	0	1	0	0	0	0	0	0	1
ENSMUSG00000018583	1	1	0	0	1	0	1	0	0	1	1	1
ENSMUSG00000018585	1	1	1	1	1	0	0	1	0	0	1	1
ENSMUSG00000018593	1	1	1	1	0	0	1	1	0	0	0	0
ENSMUSG00000018599	0	0	0	0	0	0	0	0	0	0	1	0
ENSMUSG00000018604	1	1	1	1	0	0	0	0	0	0	0	0
ENSMUSG00000018648	1	1	0	0	1	1	0	0	0	0	0	0
ENSMUSG00000018651	0	0	1	1	0	0	1	0	1	1	1	0
ENSMUSG00000018654	0	0	0	0	1	1	0	0	0	0	1	1
ENSMUSG00000018659	1	0	0	0	1	0	0	0	0	0	0	0
ENSMUSG00000018661	0	1	1	1	0	0	0	0	1	0	1	0
ENSMUSG00000018666	1	1	0	0	1	0	1	1	1	0	1	1
ENSMUSG00000018669	1	1	0	0	0	0	0	0	0	0	0	0
ENSMUSG00000018672	0	0	0	1	0	0	0	0	0	0	0	0
ENSMUSG00000018677	1	0	0	0	0	0	1	0	0	0	1	1
ENSMUSG00000018678	0	0	0	0	1	0	0	1	0	0	1	0
ENSMUSG00000018697	0	1	0	0	1	1	0	0	1	1	1	0
ENSMUSG00000018707	0	1	0	1	1	1	0	0	0	0	0	0
ENSMUSG00000018727	1	1	0	0	0	0	0	0	0	0	0	0
ENSMUSG00000018736	1	1	1	1	0	0	0	0	0	0	1	0
ENSMUSG00000018740	0	0	0	0	1	0	0	0	0	0	0	0
ENSMUSG00000018750	0	0	0	0	0	0	0	0	0	0	1	1
ENSMUSG00000018752	0	0	0	0	0	0	0	0	0	0	0	1
ENSMUSG00000018761	0	1	0	0	1	0	0	0	0	0	1	0
ENSMUSG00000018765	1	1	0	0	1	1	1	0	0	0	0	0
ENSMUSG00000018770	1	1	1	1	1	1	1	0	1	1	1	1
ENSMUSG00000018774	1	1	0	0	0	0	0	0	1	1	1	1
ENSMUSG00000018796	0	0	0	0	0	0	0	0	1	1	0	1
ENSMUSG00000018809	0	1	0	0	0	0	0	1	0	0	0	0
ENSMUSG00000018819	1	0	1	1	1	1	1	1	1	1	1	1
ENSMUSG00000018820	0	0	0	0	1	1	0	0	0	0	0	1
ENSMUSG00000018821	1	1	1	1	0	0	0	0	0	0	0	1
ENSMUSG00000018841	1	1	1	1	0	0	0	0	0	0	0	0
ENSMUSG00000018844	0	0	0	0	0	0	0	1	0	0	0	0
ENSMUSG00000018845	1	0	0	0	0	0	0	0	0	0	1	0
ENSMUSG00000018846	1	0	0	0	1	1	0	1	1	0	0	0
ENSMUSG00000018848	1	1	1	1	1	0	0	0	0	0	0	0
ENSMUSG00000018849	1	1	0	1	0	0	1	1	0	0	0	0
ENSMUSG00000018858	1	1	1	0	0	0	0	0	0	0	0	0
ENSMUSG00000018861	1	0	0	0	0	0	1	1	0	0	0	0
ENSMUSG00000018882	0	1	0	0	0	0	0	0	0	0	0	0
ENSMUSG00000018899	0	0	0	0	1	0	1	0	0	1	0	0
ENSMUSG00000018900	0	0	0	0	0	0	0	0	0	0	0	1
ENSMUSG00000018906	1	1	0	0	0	0	1	1	0	0	0	0
ENSMUSG00000018909	0	0	1	1	0	0	0	1	0	0	1	1
ENSMUSG00000018916	0	0	0	0	1	1	0	0	0	0	0	0
ENSMUSG00000018919	0	0	0	0	1	0	0	0	0	0	0	0
ENSMUSG00000018920	0	1	0	0	0	0	0	0	0	0	1	0
ENSMUSG00000018921	1	1	0	0	0	0	0	1	0	0	1	0
ENSMUSG00000018923	0	0	0	1	0	0	0	0	0	0	0	0
ENSMUSG00000018927	0	0	0	0	0	0	0	0	0	1	0	0
ENSMUSG00000018930	0	0	0	0	1	0	0	0	0	1	0	1
ENSMUSG00000018932	0	0	1	1	1	1	0	0	0	0	1	1
ENSMUSG00000018965	1	1	1	0	0	1	0	0	0	0	1	1
ENSMUSG00000018974	1	0	0	1	0	0	0	1	0	0	1	1
ENSMUSG00000018983	0	0	0	1	0	0	0	1	0	1	1	1
ENSMUSG00000018986	0	0	0	0	1	0	0	1	0	0	1	1
ENSMUSG00000018995	0	0	0	0	1	0	0	0	0	0	1	0
ENSMUSG00000018999	1	1	0	0	0	0	0	1	0	0	0	0
ENSMUSG00000019039	0	1	0	0	0	0	0	1	0	0	0	0
ENSMUSG00000019054	0	1	1	0	1	0	1	0	0	0	0	0
ENSMUSG00000019055	0	0	1	0	0	0	0	1	0	0	1	1
ENSMUSG00000019066	0	1	0	0	1	0	0	0	0	1	0	0
ENSMUSG00000019080	0	0	1	1	0	0	0	0	0	0	0	0
ENSMUSG00000019082	0	0	1	1	0	1	0	0	0	0	1	0
ENSMUSG00000019087	0	0	0	0	1	0	0	1	1	1	1	0
ENSMUSG00000019088	0	1	1	0	0	0	0	0	0	0	0	1
ENSMUSG00000019102	1	1	0	0	0	0	0	0	0	0	1	1
ENSMUSG00000019122	0	0	0	1	0	0	1	1	1	1	1	1
ENSMUSG00000019124	0	1	0	0	0	0	0	0	0	0	1	1
ENSMUSG00000019132	1	0	0	0	1	1	1	0	0	1	0	0
ENSMUSG00000019139	0	1	0	1	0	0	0	0	0	0	1	0
ENSMUSG00000019158	1	0	1	0	0	0	0	0	1	0	1	1
ENSMUSG00000019173	0	0	0	0	0	0	0	0	0	1	1	1
ENSMUSG00000019179	1	1	0	0	1	0	0	0	0	0	1	1
ENSMUSG00000019188	1	1	0	1	1	1	0	0	0	0	1	1
ENSMUSG00000019189	0	1	0	0	1	0	0	1	0	0	0	0
ENSMUSG00000019194	0	0	1	1	0	0	0	0	0	0	0	1
ENSMUSG00000019210	1	1	0	0	0	0	1	1	0	0	0	1
ENSMUSG00000019214	0	0	0	0	1	0	0	0	0	0	1	1
ENSMUSG00000019230	1	1	1	1	0	0	0	0	0	0	0	0
ENSMUSG00000019235	0	0	0	0	1	0	0	0	0	0	0	0
ENSMUSG00000019254	0	0	0	0	0	0	0	0	0	0	1	1
ENSMUSG00000019256	0	0	1	1	0	0	0	0	0	0	0	1
ENSMUSG00000019295	0	0	0	0	0	0	0	0	0	1	1	1
ENSMUSG00000019297	0	0	0	0	1	1	0	0	0	0	1	1
ENSMUSG00000019302	0	0	0	1	1	0	0	1	0	1	1	0
ENSMUSG00000019303	1	1	0	0	1	0	0	0	0	0	1	1
ENSMUSG00000019312	1	0	0	0	0	0	0	0	0	0	0	0
ENSMUSG00000019320	1	0	0	0	0	0	0	0	0	0	0	0
ENSMUSG00000019338	0	0	0	0	0	0	0	1	0	0	0	0
ENSMUSG00000019362	1	1	1	1	1	0	0	0	0	0	1	1
ENSMUSG00000019370	1	0	0	0	0	0	1	0	1	0	1	1
ENSMUSG00000019373	0	0	0	0	0	1	1	1	0	0	0	0
ENSMUSG00000019428	1	1	0	0	1	0	1	1	0	0	1	1
ENSMUSG00000019432	1	1	1	0	1	0	1	1	1	1	1	1
ENSMUSG00000019433	1	1	1	0	0	1	0	0	0	0	1	1
ENSMUSG00000019437	1	0	0	1	0	0	1	0	0	0	0	0
ENSMUSG00000019461	0	0	0	0	0	0	1	0	0	0	0	0
ENSMUSG00000019464	0	0	0	0	0	1	1	1	0	0	0	0
ENSMUSG00000019467	1	0	1	1	1	0	0	0	0	0	0	1
ENSMUSG00000019470	0	0	0	0	0	0	1	1	0	0	0	1
ENSMUSG00000019471	0	0	0	0	1	0	0	0	0	0	1	1
ENSMUSG00000019478	1	0	0	0	1	0	0	1	0	1	0	0
ENSMUSG00000019487	0	1	0	0	1	0	0	1	0	0	0	1
ENSMUSG00000019494	1	0	0	0	1	0	1	0	0	0	1	0
ENSMUSG00000019505	1	1	1	1	0	1	1	1	0	0	1	1
ENSMUSG00000019518	0	0	0	0	0	0	0	0	0	0	1	0
ENSMUSG00000019528	0	0	0	0	0	0	1	1	0	0	1	1
ENSMUSG00000019539	0	1	1	1	0	1	0	0	0	0	0	0
ENSMUSG00000019558	1	1	0	0	0	0	0	0	0	0	1	1
ENSMUSG00000019564	0	1	0	0	0	0	0	0	0	0	1	0
ENSMUSG00000019577	0	0	1	1	0	0	0	0	0	0	0	0
ENSMUSG00000019578	0	0	0	0	0	0	1	0	0	0	0	0
ENSMUSG00000019579	0	0	0	0	0	0	0	0	0	0	1	1
ENSMUSG00000019647	1	1	0	1	0	1	0	0	0	0	1	1
ENSMUSG00000019659	0	0	0	0	1	0	0	0	0	0	0	1
ENSMUSG00000019689	1	0	0	0	0	0	0	0	0	0	1	1
ENSMUSG00000019699	0	0	0	0	0	0	0	0	0	0	1	1
ENSMUSG00000019710	1	1	0	0	0	1	0	0	1	0	1	1
ENSMUSG00000019715	0	0	1	1	0	0	0	0	0	0	1	1
ENSMUSG00000019718	0	0	0	1	0	0	0	0	0	0	1	0
ENSMUSG00000019726	0	0	0	0	1	1	1	0	0	0	1	1
ENSMUSG00000019731	0	0	0	0	0	0	0	0	0	1	1	1
ENSMUSG00000019732	0	0	0	0	0	0	0	0	0	0	0	1
ENSMUSG00000019734	0	0	0	1	0	1	0	0	0	0	0	0
ENSMUSG00000019737	1	0	0	1	0	0	0	0	0	0	1	1
ENSMUSG00000019738	1	0	0	0	1	1	0	0	1	0	0	1
ENSMUSG00000019756	0	0	0	0	0	0	0	0	0	1	0	0
ENSMUSG00000019761	0	0	0	0	1	1	0	0	0	0	0	0
ENSMUSG00000019763	0	1	1	0	0	0	0	0	0	0	0	0
ENSMUSG00000019768	0	0	1	1	0	0	0	0	0	0	1	1
ENSMUSG00000019772	0	0	1	1	0	0	0	0	0	0	0	0
ENSMUSG00000019773	1	1	1	0	1	1	0	1	0	1	1	1
ENSMUSG00000019774	0	0	0	0	1	0	0	0	0	0	0	1
ENSMUSG00000019775	0	0	1	1	0	0	0	0	0	0	0	0
ENSMUSG00000019777	1	1	0	1	1	1	0	0	0	0	0	1
ENSMUSG00000019779	1	0	1	1	0	0	0	0	0	0	0	0
ENSMUSG00000019782	1	1	0	1	0	0	0	0	0	0	1	0
ENSMUSG00000019787	0	0	0	0	0	0	0	1	0	0	0	0
ENSMUSG00000019790	0	0	0	0	0	1	0	0	0	0	1	1
ENSMUSG00000019791	1	0	0	0	0	0	0	0	0	0	1	1
ENSMUSG00000019792	0	0	0	0	0	0	0	0	0	0	1	0
ENSMUSG00000019794	0	1	0	0	1	0	0	0	0	0	0	0
ENSMUSG00000019795	0	0	1	1	1	0	1	0	0	0	1	1
ENSMUSG00000019796	1	0	0	0	0	0	0	0	0	1	0	0
ENSMUSG00000019797	1	0	0	1	0	0	0	0	0	0	0	0
ENSMUSG00000019804	1	1	0	1	0	1	0	0	1	0	1	1
ENSMUSG00000019806	0	1	1	1	0	0	0	0	0	0	1	1
ENSMUSG00000019808	1	1	0	0	1	0	0	0	0	1	0	1
ENSMUSG00000019809	0	0	0	0	0	0	0	0	0	0	1	1
ENSMUSG00000019810	0	0	1	0	0	0	0	1	0	1	0	0
ENSMUSG00000019813	1	1	0	0	0	0	1	0	0	0	0	0
ENSMUSG00000019814	1	0	1	0	1	0	0	0	0	0	1	1
ENSMUSG00000019817	1	1	1	1	0	0	0	0	0	0	0	0
ENSMUSG00000019818	0	0	1	1	0	0	0	0	0	0	0	0
ENSMUSG00000019820	0	0	1	1	1	0	0	0	0	0	1	1
ENSMUSG00000019822	1	0	0	0	0	0	0	0	0	0	0	1
ENSMUSG00000019823	0	0	1	0	0	1	0	0	0	0	0	0
ENSMUSG00000019831	0	0	0	1	0	0	0	0	0	0	0	0
ENSMUSG00000019832	0	0	0	0	0	0	0	0	0	0	0	1
ENSMUSG00000019834	0	0	0	0	0	0	0	0	0	0	1	0
ENSMUSG00000019837	0	0	1	1	1	0	0	0	0	0	0	0
ENSMUSG00000019838	0	0	1	0	1	1	1	0	1	1	0	0
ENSMUSG00000019841	1	1	0	0	0	1	0	1	0	0	1	0
ENSMUSG00000019842	1	1	0	0	0	1	1	1	0	0	0	0
ENSMUSG00000019843	0	0	0	0	0	0	0	0	0	0	1	1
ENSMUSG00000019845	0	1	0	0	0	0	1	1	0	0	1	1
ENSMUSG00000019846	0	0	1	0	0	0	0	0	0	0	0	0
ENSMUSG00000019848	1	1	0	0	0	0	0	0	0	0	0	0
ENSMUSG00000019849	0	1	0	0	0	0	0	0	0	0	1	0
ENSMUSG00000019850	0	0	0	0	1	0	0	0	0	1	1	0
ENSMUSG00000019851	1	1	1	1	0	0	0	0	0	0	0	1
ENSMUSG00000019852	1	0	0	0	0	0	0	0	0	1	1	1
ENSMUSG00000019853	0	0	0	1	0	0	0	0	0	0	0	0
ENSMUSG00000019854	1	0	0	0	0	0	0	0	1	0	1	1
ENSMUSG00000019856	0	1	0	0	0	0	0	0	0	0	0	0
ENSMUSG00000019857	0	1	0	1	0	1	0	0	0	1	0	0
ENSMUSG00000019861	0	0	0	1	1	0	0	0	0	0	0	0
ENSMUSG00000019863	0	0	0	0	0	0	0	0	1	1	0	0
ENSMUSG00000019865	0	0	0	0	0	0	0	0	0	0	0	1
ENSMUSG00000019866	0	0	1	0	0	0	0	0	0	0	0	1
ENSMUSG00000019867	0	0	0	0	0	0	0	1	0	0	0	0
ENSMUSG00000019868	1	1	1	0	0	0	0	0	0	1	0	0
ENSMUSG00000019872	0	0	0	0	1	1	0	0	0	0	1	1
ENSMUSG00000019873	0	0	0	0	0	0	0	0	0	0	1	0
ENSMUSG00000019874	0	0	0	1	0	0	0	0	0	0	0	0
ENSMUSG00000019876	0	0	0	1	0	0	1	1	1	0	1	1
ENSMUSG00000019877	1	0	0	0	0	0	0	0	0	1	1	1
ENSMUSG00000019878	0	0	0	0	0	0	0	0	0	0	1	0
ENSMUSG00000019880	0	1	1	1	0	0	0	0	0	0	0	0
ENSMUSG00000019883	0	0	0	0	1	0	0	1	0	0	0	0
ENSMUSG00000019888	1	0	0	0	0	0	0	0	0	0	0	1
ENSMUSG00000019889	1	0	0	0	1	0	0	0	0	0	1	0
ENSMUSG00000019890	1	1	0	0	0	0	0	0	0	0	0	0
ENSMUSG00000019891	0	1	1	0	0	0	0	0	0	0	0	0
ENSMUSG00000019897	0	0	1	1	1	0	0	0	1	1	0	0
ENSMUSG00000019900	0	0	0	0	0	0	1	1	0	0	0	0
ENSMUSG00000019907	1	0	0	0	0	0	0	0	0	0	1	1
ENSMUSG00000019913	0	0	0	0	0	0	0	0	0	0	1	0
ENSMUSG00000019916	0	0	1	1	0	1	0	0	0	0	1	0
ENSMUSG00000019920	0	0	1	0	0	0	0	0	0	0	1	1
ENSMUSG00000019923	1	1	0	0	0	0	0	0	0	0	0	1
ENSMUSG00000019927	1	0	0	0	1	0	0	0	0	0	1	1
ENSMUSG00000019935	0	0	0	0	0	0	0	0	0	0	1	1
ENSMUSG00000019942	1	1	1	1	1	1	1	1	0	1	1	1
ENSMUSG00000019943	1	1	1	1	1	0	0	1	0	0	1	0
ENSMUSG00000019944	0	0	0	0	0	0	0	0	0	0	1	1
ENSMUSG00000019947	0	0	0	1	1	1	0	0	0	1	1	0
ENSMUSG00000019948	0	0	0	0	1	0	0	0	0	0	0	0
ENSMUSG00000019951	1	0	0	0	1	1	0	0	0	0	0	0
ENSMUSG00000019952	1	0	0	0	1	0	0	0	0	0	0	1
ENSMUSG00000019960	0	0	1	1	0	0	1	1	0	0	0	1
ENSMUSG00000019961	1	1	1	1	1	1	0	0	0	0	1	1
ENSMUSG00000019966	0	0	1	0	0	0	0	0	0	0	0	0
ENSMUSG00000019969	0	1	0	1	1	1	0	0	0	0	0	0
ENSMUSG00000019970	1	1	1	1	1	1	0	0	0	0	0	0
ENSMUSG00000019971	1	0	0	0	0	0	0	0	0	0	0	1
ENSMUSG00000019975	0	1	0	0	0	0	1	0	0	0	1	1
ENSMUSG00000019977	0	0	0	0	1	1	0	1	0	0	0	0
ENSMUSG00000019978	0	1	0	0	0	0	0	0	1	0	1	0
ENSMUSG00000019979	0	0	1	0	0	0	0	1	0	0	1	0
ENSMUSG00000019982	1	0	0	0	0	1	0	0	0	0	1	1
ENSMUSG00000019984	0	0	0	0	0	0	0	0	0	0	1	1
ENSMUSG00000019986	0	0	0	0	0	0	0	0	0	0	1	1
ENSMUSG00000019988	0	0	0	0	1	0	0	0	0	0	0	0
ENSMUSG00000019989	0	0	0	0	0	0	1	1	0	0	0	0
ENSMUSG00000019992	1	1	0	0	1	0	0	1	0	0	1	1
ENSMUSG00000019996	0	0	0	0	0	1	0	0	0	1	1	1
ENSMUSG00000019997	1	1	1	1	0	0	0	0	0	0	0	0
ENSMUSG00000020003	0	0	1	0	1	0	1	1	0	0	1	0
ENSMUSG00000020007	0	0	0	0	0	0	0	0	0	1	1	1
ENSMUSG00000020009	0	1	0	0	1	1	0	0	1	0	0	0
ENSMUSG00000020015	1	0	0	0	0	0	0	0	1	0	1	1
ENSMUSG00000020017	0	0	0	0	0	0	0	0	0	1	0	0
ENSMUSG00000020018	1	1	1	1	1	1	0	0	1	1	1	1
ENSMUSG00000020021	0	0	0	0	0	0	0	0	0	1	1	1
ENSMUSG00000020022	1	0	0	1	1	0	0	0	0	0	1	1
ENSMUSG00000020023	0	0	1	1	0	1	0	0	0	0	0	0
ENSMUSG00000020024	0	1	1	0	0	0	0	0	0	0	1	1
ENSMUSG00000020027	1	1	1	1	0	0	0	0	1	0	1	1
ENSMUSG00000020029	0	0	1	1	1	1	0	1	0	0	1	1
ENSMUSG00000020032	0	0	1	1	0	0	0	0	0	0	0	0
ENSMUSG00000020034	0	0	0	1	1	0	0	0	0	0	1	1
ENSMUSG00000020038	0	1	0	0	1	1	0	0	0	0	0	0
ENSMUSG00000020042	0	1	1	1	0	0	0	0	0	0	0	0
ENSMUSG00000020044	0	0	1	1	0	0	0	0	0	1	0	0
ENSMUSG00000020048	1	1	1	1	0	0	1	1	0	1	1	1
ENSMUSG00000020059	1	1	0	0	0	0	0	0	0	0	0	0
ENSMUSG00000020062	0	0	0	0	0	0	0	0	0	0	1	0
ENSMUSG00000020063	1	0	0	0	0	0	0	0	0	0	0	0
ENSMUSG00000020064	0	0	0	0	1	0	0	0	0	0	0	0
ENSMUSG00000020069	1	1	0	0	0	0	0	0	0	0	1	0
ENSMUSG00000020070	0	1	0	0	0	0	0	0	0	0	1	1
ENSMUSG00000020074	0	1	0	0	1	1	0	0	0	0	1	0
ENSMUSG00000020075	1	1	1	1	1	1	1	0	0	0	1	0
ENSMUSG00000020076	1	1	0	0	1	0	0	0	1	0	0	0
ENSMUSG00000020077	1	1	0	0	1	1	1	1	1	1	1	1
ENSMUSG00000020078	0	0	1	0	0	0	0	0	0	0	1	1
ENSMUSG00000020079	0	0	0	0	0	0	1	0	0	0	1	0
ENSMUSG00000020085	1	0	0	0	0	0	0	0	0	0	0	0
ENSMUSG00000020086	0	1	0	1	0	0	0	0	0	0	0	1
ENSMUSG00000020087	0	0	1	0	0	1	0	0	0	0	0	0
ENSMUSG00000020088	0	1	0	0	1	1	1	1	0	1	1	1
ENSMUSG00000020089	1	1	1	0	1	0	1	0	0	0	1	1
ENSMUSG00000020090	0	0	0	0	0	0	0	0	0	0	1	1
ENSMUSG00000020091	1	0	0	0	0	0	1	1	0	0	1	1
ENSMUSG00000020092	0	0	0	0	0	0	0	0	0	0	1	0
ENSMUSG00000020097	0	0	0	0	0	0	0	0	1	1	1	1
ENSMUSG00000020098	1	0	0	1	0	0	0	0	0	0	1	1
ENSMUSG00000020099	1	0	1	1	0	0	0	0	0	0	0	0
ENSMUSG00000020100	0	0	0	1	1	1	0	0	0	0	0	0
ENSMUSG00000020102	0	0	0	0	0	0	0	0	0	0	1	0
ENSMUSG00000020105	1	0	1	1	0	0	0	0	0	0	0	1
ENSMUSG00000020107	0	0	1	0	0	0	1	1	0	0	0	0
ENSMUSG00000020108	1	1	1	1	0	0	0	0	0	0	1	1
ENSMUSG00000020109	0	0	0	0	1	0	0	0	0	0	0	0
ENSMUSG00000020111	1	1	0	0	1	0	0	0	0	0	0	0
ENSMUSG00000020114	1	1	0	0	0	0	1	0	1	0	1	1
ENSMUSG00000020115	0	0	0	0	1	0	0	0	0	0	0	1
ENSMUSG00000020116	1	1	0	0	0	0	0	1	0	0	0	0
ENSMUSG00000020120	0	0	0	0	0	1	0	0	0	1	1	1
ENSMUSG00000020121	0	0	1	0	0	0	0	0	0	0	1	1
ENSMUSG00000020122	0	1	0	0	0	0	0	0	0	0	0	0
ENSMUSG00000020123	0	0	0	1	0	0	0	0	0	0	0	0
ENSMUSG00000020124	0	0	0	1	1	1	0	0	0	0	1	1
ENSMUSG00000020125	0	0	0	0	0	0	0	0	1	1	0	0
ENSMUSG00000020128	0	0	0	0	1	1	0	0	0	1	1	1
ENSMUSG00000020130	1	0	0	1	1	1	0	0	0	0	1	1
ENSMUSG00000020131	1	0	0	0	0	0	1	1	0	0	0	0
ENSMUSG00000020132	0	0	0	0	0	1	0	0	1	0	0	0
ENSMUSG00000020133	0	0	0	0	0	0	1	0	0	0	0	0
ENSMUSG00000020134	1	1	0	0	1	1	0	1	0	0	0	1
ENSMUSG00000020135	0	0	0	0	0	0	1	1	0	0	0	0
ENSMUSG00000020137	0	1	0	0	0	0	0	1	0	0	1	0
ENSMUSG00000020140	0	0	0	0	0	0	0	1	0	0	0	0
ENSMUSG00000020142	0	0	0	0	1	1	0	0	0	0	1	1
ENSMUSG00000020143	0	0	0	0	0	0	0	0	0	1	1	1
ENSMUSG00000020149	1	1	0	0	0	0	0	0	0	0	0	0
ENSMUSG00000020152	1	1	1	1	1	1	0	0	0	0	1	1
ENSMUSG00000020153	1	0	0	0	1	0	0	0	0	0	1	1
ENSMUSG00000020155	0	0	0	0	0	0	1	1	0	0	0	0
ENSMUSG00000020156	0	0	0	0	0	0	0	0	0	0	1	1
ENSMUSG00000020160	0	0	0	1	0	0	0	0	0	0	1	1
ENSMUSG00000020163	1	1	1	1	1	1	1	1	0	0	1	1
ENSMUSG00000020166	0	0	0	0	1	0	1	1	0	0	1	1
ENSMUSG00000020167	0	0	0	0	1	1	0	0	0	1	0	0
ENSMUSG00000020169	0	0	0	0	0	0	0	0	0	0	1	0
ENSMUSG00000020170	0	0	0	0	0	0	0	0	0	0	1	0
ENSMUSG00000020171	0	1	0	0	1	0	0	0	0	0	1	0
ENSMUSG00000020173	0	1	0	0	0	0	0	0	0	0	0	0
ENSMUSG00000020176	0	1	1	1	0	0	1	1	1	1	1	1
ENSMUSG00000020178	0	0	0	0	1	1	0	0	0	0	0	0
ENSMUSG00000020180	1	1	1	1	0	1	0	0	0	0	1	1
ENSMUSG00000020181	1	0	0	0	0	0	0	0	0	0	0	0
ENSMUSG00000020182	0	0	0	0	0	0	1	0	0	0	1	1
ENSMUSG00000020183	1	0	1	1	0	0	1	1	0	0	0	0
ENSMUSG00000020184	1	1	1	1	1	1	1	0	0	0	1	1
ENSMUSG00000020185	0	1	1	1	0	0	1	1	0	0	1	1
ENSMUSG00000020186	1	1	1	1	1	0	1	0	0	0	0	1
ENSMUSG00000020189	0	0	0	0	0	1	1	1	0	1	1	1
ENSMUSG00000020190	0	1	0	0	1	0	0	0	0	0	1	1
ENSMUSG00000020191	0	0	0	0	0	0	0	0	0	0	1	1
ENSMUSG00000020196	0	0	0	0	1	1	0	0	0	0	0	0
ENSMUSG00000020198	0	0	0	1	0	0	0	1	0	0	0	0
ENSMUSG00000020205	1	1	1	1	0	0	0	0	0	0	0	0
ENSMUSG00000020211	0	1	0	0	1	0	0	0	0	0	1	1
ENSMUSG00000020212	0	0	0	1	1	1	0	0	0	0	1	1
ENSMUSG00000020219	0	0	0	0	1	1	0	0	0	0	1	1
ENSMUSG00000020220	0	1	0	0	0	0	0	1	1	0	1	1
ENSMUSG00000020224	1	1	0	0	0	1	1	0	1	0	1	0
ENSMUSG00000020225	0	1	0	0	1	0	0	0	0	0	1	1
ENSMUSG00000020226	0	1	0	0	0	0	0	0	0	0	0	0
ENSMUSG00000020227	0	1	0	0	0	0	1	1	0	1	1	1
ENSMUSG00000020228	1	1	0	1	0	0	0	0	0	0	1	1
ENSMUSG00000020230	0	0	0	0	0	0	1	1	0	0	1	1
ENSMUSG00000020232	1	1	1	0	0	0	1	0	0	1	1	1
ENSMUSG00000020235	1	1	0	1	1	1	0	1	0	0	1	1
ENSMUSG00000020238	0	1	0	0	1	0	0	0	0	0	0	1
ENSMUSG00000020241	0	0	1	1	0	0	0	0	0	0	0	0
ENSMUSG00000020246	0	0	0	0	0	0	0	0	0	1	1	0
ENSMUSG00000020248	0	0	1	1	1	0	1	1	1	0	0	0
ENSMUSG00000020250	1	1	1	1	1	1	1	1	0	0	1	1
ENSMUSG00000020251	0	1	1	1	0	0	0	0	0	0	0	0
ENSMUSG00000020253	1	1	0	0	0	0	0	0	0	0	1	0
ENSMUSG00000020255	1	0	0	0	0	0	0	0	0	0	0	1
ENSMUSG00000020256	0	0	1	1	0	0	1	1	0	0	0	0
ENSMUSG00000020257	0	0	1	0	1	1	0	1	0	0	0	1
ENSMUSG00000020260	1	1	0	0	0	0	0	0	0	1	0	0
ENSMUSG00000020261	0	1	0	0	0	0	0	1	0	0	0	0
ENSMUSG00000020262	0	1	0	0	0	0	0	0	0	0	1	1
ENSMUSG00000020263	0	0	1	0	0	1	1	0	0	1	1	1
ENSMUSG00000020265	1	0	0	0	1	0	0	0	0	0	0	1
ENSMUSG00000020267	1	1	1	1	1	0	0	0	0	1	1	1
ENSMUSG00000020268	0	0	0	0	0	0	0	0	0	1	0	0
ENSMUSG00000020271	1	1	0	0	0	0	0	0	0	0	0	1
ENSMUSG00000020272	1	0	0	0	1	1	1	1	1	0	1	1
ENSMUSG00000020275	0	0	0	0	0	0	0	0	0	0	1	0
ENSMUSG00000020277	1	1	1	1	0	1	0	0	0	0	1	1
ENSMUSG00000020280	1	1	0	0	0	0	0	1	0	0	0	0
ENSMUSG00000020282	0	0	0	0	0	0	0	0	0	0	1	1
ENSMUSG00000020283	0	1	0	0	0	0	1	0	0	1	0	0
ENSMUSG00000020284	0	0	0	0	0	0	0	0	0	0	1	1
ENSMUSG00000020287	1	0	0	0	0	0	1	1	0	0	0	0
ENSMUSG00000020288	0	0	0	0	0	0	0	0	0	1	0	0
ENSMUSG00000020289	0	1	0	0	0	0	0	0	0	0	1	1
ENSMUSG00000020290	1	1	0	0	1	0	0	0	0	1	1	1
ENSMUSG00000020297	0	1	0	0	0	1	1	1	0	0	0	0
ENSMUSG00000020300	0	0	0	0	1	0	1	1	0	0	0	0
ENSMUSG00000020303	1	0	1	1	0	0	0	0	0	0	0	0
ENSMUSG00000020305	0	0	0	1	0	1	0	0	0	0	1	1
ENSMUSG00000020307	0	1	0	1	1	1	1	0	0	0	1	0
ENSMUSG00000020308	0	0	0	0	0	0	1	0	0	0	1	1
ENSMUSG00000020309	0	0	0	0	1	1	0	0	0	0	0	0
ENSMUSG00000020311	0	1	1	1	0	0	0	0	0	0	0	0
ENSMUSG00000020315	1	1	1	1	0	0	1	1	0	0	1	1
ENSMUSG00000020319	0	0	0	0	0	0	0	1	0	0	0	0
ENSMUSG00000020321	1	1	0	1	0	1	0	0	0	1	1	1
ENSMUSG00000020323	0	0	0	1	0	0	0	0	0	1	0	1
ENSMUSG00000020325	0	0	1	1	0	0	0	0	0	0	0	0
ENSMUSG00000020326	1	1	1	1	1	1	1	1	1	0	1	1
ENSMUSG00000020328	1	1	0	1	1	0	0	0	1	1	1	1
ENSMUSG00000020329	0	0	1	0	0	1	0	0	0	0	0	0
ENSMUSG00000020330	1	1	1	1	1	0	1	1	0	1	1	1
ENSMUSG00000020333	1	1	0	0	0	0	0	0	0	0	0	0
ENSMUSG00000020335	0	0	0	1	0	0	0	0	0	0	0	0
ENSMUSG00000020340	1	1	0	0	1	1	0	1	1	1	1	1
ENSMUSG00000020346	1	0	0	0	0	0	0	0	0	0	0	0
ENSMUSG00000020349	1	1	0	0	0	0	0	0	1	1	0	0
ENSMUSG00000020354	0	0	0	1	0	0	0	0	0	0	1	1
ENSMUSG00000020358	1	1	1	1	1	1	1	0	0	1	1	1
ENSMUSG00000020359	0	1	0	0	0	0	0	0	0	0	0	0
ENSMUSG00000020361	1	1	1	1	1	1	1	1	0	0	1	1
ENSMUSG00000020362	1	0	0	0	0	0	0	0	0	0	0	0
ENSMUSG00000020363	0	0	1	1	0	0	0	1	0	0	1	0
ENSMUSG00000020366	0	0	0	0	1	0	0	0	0	0	0	0
ENSMUSG00000020368	1	1	1	0	1	0	0	1	0	0	1	1
ENSMUSG00000020372	1	1	0	0	0	0	0	0	0	0	1	1
ENSMUSG00000020374	0	0	0	1	0	0	0	0	0	0	0	0
ENSMUSG00000020375	0	0	0	0	0	0	0	0	1	0	0	0
ENSMUSG00000020376	0	0	1	0	0	0	0	0	0	0	1	1
ENSMUSG00000020380	1	1	0	0	0	0	0	1	0	0	1	1
ENSMUSG00000020385	0	0	0	0	1	1	0	0	0	0	1	1
ENSMUSG00000020386	0	1	0	0	1	0	1	1	1	0	0	0
ENSMUSG00000020388	1	1	0	1	0	0	0	0	0	0	1	1
ENSMUSG00000020389	0	0	0	0	1	0	0	0	0	1	0	0
ENSMUSG00000020390	1	0	1	0	1	0	0	0	0	0	0	0
ENSMUSG00000020392	1	1	0	0	1	0	1	1	0	0	0	0
ENSMUSG00000020393	0	1	0	0	0	1	0	0	0	0	0	0
ENSMUSG00000020395	0	0	0	0	1	1	0	0	0	0	0	0
ENSMUSG00000020396	1	0	0	0	0	1	0	0	0	0	1	1
ENSMUSG00000020397	1	0	0	0	0	0	1	1	0	0	0	0
ENSMUSG00000020399	0	0	0	0	1	1	0	0	1	1	1	1
ENSMUSG00000020400	1	1	0	0	1	1	1	0	0	0	1	1
ENSMUSG00000020402	1	1	0	0	1	1	0	0	0	0	0	0
ENSMUSG00000020407	1	1	0	0	0	0	0	0	0	0	0	1
ENSMUSG00000020409	1	1	1	1	1	0	1	1	1	1	0	0
ENSMUSG00000020411	1	0	0	0	0	0	0	0	0	0	0	0
ENSMUSG00000020412	0	0	0	1	0	0	0	0	0	0	0	0
ENSMUSG00000020413	0	0	0	0	0	0	1	1	0	0	1	0
ENSMUSG00000020415	1	1	0	0	0	0	0	1	0	0	0	0
ENSMUSG00000020419	1	1	0	0	0	0	1	1	0	0	0	1
ENSMUSG00000020420	1	0	1	1	0	0	0	0	0	0	0	0
ENSMUSG00000020422	1	0	0	1	0	0	1	1	0	0	1	1
ENSMUSG00000020423	1	1	1	1	0	0	0	0	0	0	0	0
ENSMUSG00000020424	1	1	0	0	0	0	0	0	0	0	0	1
ENSMUSG00000020427	1	1	1	1	0	0	0	0	0	0	0	0
ENSMUSG00000020430	1	1	0	0	1	1	1	0	0	0	0	0
ENSMUSG00000020432	1	1	1	1	0	0	0	0	1	1	1	1
ENSMUSG00000020434	0	0	0	1	0	0	0	0	0	0	0	1
ENSMUSG00000020437	0	0	0	0	1	0	1	0	0	1	0	0
ENSMUSG00000020439	0	0	0	0	0	0	1	1	0	0	1	1
ENSMUSG00000020440	1	1	1	1	1	1	0	1	0	0	0	0
ENSMUSG00000020444	0	0	0	0	0	0	1	0	0	0	1	0
ENSMUSG00000020448	1	1	0	0	0	0	1	0	0	0	0	0
ENSMUSG00000020451	1	1	1	0	0	1	0	1	0	0	0	0
ENSMUSG00000020453	1	1	0	0	0	0	1	0	0	1	0	0
ENSMUSG00000020454	1	0	0	0	1	1	0	0	1	1	0	0
ENSMUSG00000020455	0	1	0	1	0	0	1	0	1	0	1	0
ENSMUSG00000020456	0	0	0	0	0	1	1	1	0	0	0	1
ENSMUSG00000020457	0	1	0	0	1	0	0	0	0	0	1	0
ENSMUSG00000020458	1	1	1	1	0	0	0	0	1	0	0	0
ENSMUSG00000020459	1	1	0	0	0	0	0	1	0	0	0	0
ENSMUSG00000020460	1	1	1	1	1	1	1	0	1	0	1	1
ENSMUSG00000020461	0	0	0	0	1	0	0	0	0	0	0	0
ENSMUSG00000020462	1	1	0	0	0	0	0	0	0	0	1	1
ENSMUSG00000020464	0	0	0	0	0	1	0	0	0	0	0	0
ENSMUSG00000020467	0	0	1	1	0	0	0	0	0	0	0	0
ENSMUSG00000020471	0	1	1	1	1	0	1	1	0	1	1	1
ENSMUSG00000020472	0	0	0	0	1	1	1	0	0	0	0	0
ENSMUSG00000020473	1	1	1	1	0	0	0	0	0	0	0	0
ENSMUSG00000020474	1	1	0	0	0	1	1	0	0	0	0	0
ENSMUSG00000020475	1	1	0	0	0	0	0	0	0	0	0	0
ENSMUSG00000020476	1	0	0	0	0	0	0	1	0	0	1	1
ENSMUSG00000020477	1	1	0	0	1	1	0	0	0	0	1	1
ENSMUSG00000020481	0	0	0	0	0	0	0	1	0	0	0	0
ENSMUSG00000020482	1	1	0	0	0	1	0	1	0	0	0	0
ENSMUSG00000020483	1	1	0	0	1	0	1	0	0	0	0	0
ENSMUSG00000020484	1	0	1	1	1	1	0	0	0	1	1	1
ENSMUSG00000020485	1	1	1	1	1	0	0	0	0	0	0	0
ENSMUSG00000020490	0	0	0	0	0	0	0	0	0	1	0	0
ENSMUSG00000020491	0	0	0	0	0	0	0	1	0	0	0	0
ENSMUSG00000020492	1	1	1	0	1	0	0	0	0	0	1	1
ENSMUSG00000020493	0	0	1	1	1	1	1	1	0	0	1	1
ENSMUSG00000020495	1	1	0	0	0	0	0	1	0	0	0	0
ENSMUSG00000020496	0	0	0	0	1	1	1	0	0	0	1	1
ENSMUSG00000020513	0	0	0	0	0	0	0	0	0	1	0	1
ENSMUSG00000020514	0	1	1	1	1	0	0	0	1	0	0	0
ENSMUSG00000020515	1	1	1	0	0	0	1	0	0	0	0	0
ENSMUSG00000020516	1	0	1	0	0	0	0	0	0	0	0	0
ENSMUSG00000020519	0	0	0	0	0	0	0	1	0	0	1	1
ENSMUSG00000020520	1	1	0	0	0	0	0	1	0	0	1	0
ENSMUSG00000020521	0	0	1	0	1	0	0	0	0	0	0	0
[truncated: 12,346 more rows]
