# Supplementary material for: Gene-expression memory-based prediction of cell lineages from scRNA-seq datasets
Source: Nat Commun. 2024 Mar 29;15:2744. doi: 10.1038/s41467-024-47158-y (PMC10980719; doi:10.1038/s41467-024-47158-y)
Supplement: Supplementary file 11 — Source Data [file 41467_2024_47158_MOESM11_ESM.zip › Source Data files/Source Data file S4f.xlsx]

## Sheet: FigS4F
Fraction	HSPC	WM989
GEMLI_selection	0.0384009191474318	0.192076663034672
overlap	0.188940770964368	0.304780264297488
cell_type_markers	0.7726583098882	0.50314307266784
