# Supplementary material for: Gene-expression memory-based prediction of cell lineages from scRNA-seq datasets
Source: Nat Commun. 2024 Mar 29;15:2744. doi: 10.1038/s41467-024-47158-y (PMC10980719; doi:10.1038/s41467-024-47158-y)
Supplement: Supplementary file 11 — Source Data [file 41467_2024_47158_MOESM11_ESM.zip › Source Data files/Source Data file S2e.csv]

	current.1	current.2	projected.1	projected.2		clone.id	cell.barcode				genenumber	quantile
AAACCCATCGCCGAAC-1	-3.734873503	-0.417411434	-4.554455371	-0.990255297		1	AGGGTGACACTCAAGT-1			AAACCCAGTACCGGCT-1	5394	3
AAACGAACAGGTGTGA-1	-2.26259181	3.062060591	-3.036642027	1.65660937		1	TAGACCACACTGGCGT-1			AAACCCATCGCCGAAC-1	5598	4
AACCACAAGTTTGTCG-1	-0.623003492	0.549982171	-1.830846657	0.250456899		1	AAACCCATCGCCGAAC-1			AAACGAACAGGTGTGA-1	6202	6
AAGGTAACATACCGTA-1	-2.819614282	0.862062654	-3.943721092	0.407409167		2	CACAGATAGTGATGGC-1			AAACGCTCAGAAGTTA-1	6487	7
AAGTACCGTACAACGG-1	-4.988644033	0.177849897	-5.61175026	-0.476159863		2	TATCTTGGTACGGGAT-1			AAAGAACCATGGCCAC-1	8486	10
AAGTGAAAGCTACTAC-1	0.501092297	8.808160454	1.016913696	8.71025215		2	AAACGAACAGGTGTGA-1			AAAGGATCACCAGCTG-1	6084	5
AATCGTGAGACTCTTG-1	-8.542311134	-7.703487459	-8.219990454	-7.546953815		3	GCATTAGGTAGGAGTC-1			AAAGGATTCTTAGCAG-1	7366	9
ACAACCAGTGTGTGTT-1	-3.195893494	-3.16827413	-3.648736192	-3.269432665		3	GGTTAACTCTCGGTAA-1			AAAGGTAAGATGGTAT-1	6821	8
ACAAGCTCAGAGGCTA-1	-4.808206698	-2.689322359	-5.759695956	-3.235019476		3	GTCGCGAAGGGCCAAT-1			AAAGGTACAGTCGTTA-1	9242	10
ACATCCCCATCAGCAT-1	-7.075643642	-1.204131397	-7.500261499	-2.462274063		3	AAAGAACCATGGCCAC-1			AAAGGTAGTTGCTTGA-1	7420	9
ACCAACACAATAGTCC-1	9.044832327	-6.017429781	8.950262249	-6.1759135		4	TGATCAGGTGATGAAT-1			AAAGTCCGTTGCTTGA-1	5964	5
ACCGTTCGTCGGTGTC-1	-8.305076852	0.693209962	-7.993211654	-1.33028139		4	AAAGGATTCTTAGCAG-1			AAATGGACAGGTCCGT-1	4614	2
ACCGTTCGTTTCTATC-1	1.256940908	3.919758399	1.263422805	3.921401547		6	CGACAGCTCCTACACC-1			AACAACCCAAATTGCC-1	6362	7
ACTATCTGTCACCCTT-1	-1.29970472	-9.560577174	-0.909740124	-9.138153631		6	AAAGGTACAGTCGTTA-1			AACAACCCACCTGTCT-1	3740	1
ACTCTCGAGGTGAGCT-1	9.727810635	8.566300482	9.727822852	8.566046958		7	AGAGAATAGGTCATAA-1			AACAGGGGTGGCGCTT-1	7141	9
ACTGTGAGTACTGCCG-1	8.285672473	-2.552731375	9.793202583	-3.402094264		7	GAGTGAGTCCAGTACA-1			AACCACAAGTTTGTCG-1	7180	9
ACTTAGGTCCCAAGTA-1	-8.396497903	5.290105223	-8.489109615	5.025733283		7	GGAGAACTCCCAGGAC-1			AACCATGCAAATTAGG-1	7410	9
ACTTCCGCACGCAGTC-1	-4.058620334	-4.989704328	-4.468977175	-5.213625334		7	GTCTTTAAGAGCGACT-1			AACCATGCAACAAGAT-1	5429	3
AGAAATGCATGTGGCC-1	5.019152232	-4.712901973	5.384601812	-4.739047845		7	AAAGGTAGTTGCTTGA-1			AACCTGACAGACGATG-1	5948	5
AGACACTTCTCAAAGC-1	-0.313750788	2.699052498	-1.464605003	1.720892423		8	GACGTTAGTCAACACT-1			AACCTGAGTAGACTGG-1	6976	8
AGATGCTTCAAAGACA-1	0.508634785	-9.969256537	0.696398679	-9.830242215		9	AATCACGAGCGCCGTT-1			AACCTTTCATCCGGCA-1	4691	2
AGCCAGCTCATCACAG-1	1.055004944	11.48926732	0.955057696	11.69451087		9	TCGCACTTCATCACAG-1			AACGAAATCGACGATT-1	6511	7
AGGAATAAGCTTCGTA-1	7.845898761	1.236643208	8.023503912	0.790505669		9	TCGGATACAGTGGCTC-1			AACGTCAGTTAGGCTT-1	7161	9
AGGAGGTAGTTGGAAT-1	-5.383998007	4.638808219	-6.203334197	2.32482441		9	TCGTGGGTCCCATTTA-1			AAGAACATCTCCGATC-1	6853	8
AGGGAGTAGACGATAT-1	-2.738618044	3.903139919	-3.511472259	1.387591768		9	AACAACCCAAATTGCC-1			AAGATAGCAAATGAGT-1	5103	2
AGGGTGACACTCAAGT-1	-1.836091068	-2.501004272	-1.396957439	-2.359636246		10	AACCTGACAGACGATG-1			AAGATAGTCCTAAGTG-1	6289	6
AGGGTTTGTCGTGATT-1	-10.88747057	7.314526314	-10.88885568	7.314292634		10	ACAGAAAAGTGAATAC-1			AAGCCATCACTTGACA-1	4069	1
AGGTCTACACCATTCC-1	6.042701418	4.059648396	6.042285818	4.065303665		10	ACGGTCGGTTCCGTTC-1			AAGCCATGTTCCACGG-1	7231	9
AGGTTACAGCCAAGGT-1	-0.686150484	-4.330006905	-0.663555004	-5.015983695		10	ACGTACAGTGGACTGA-1			AAGCGAGCACTCAAGT-1	5348	3
AGTCATGGTCGGCCTA-1	-1.145774105	5.659437215	-0.986545531	5.550953336		10	ACTATCTAGAGCTGCA-1			AAGCGAGGTACGGCAA-1	4595	2
AGTTCGACACCTTCCA-1	8.001698042	-2.128494912	9.388656616	-2.897282048		10	AGACCCGGTTAGGGAC-1			AAGCGTTGTATCATGC-1	8370	10
ATCAGGTAGCCGCTTG-1	-5.499307834	-4.88633972	-6.075393051	-3.217904267		10	AGGTTGTCAAGGCAAC-1			AAGCGTTTCTACCAGA-1	3865	1
ATCCATTTCGGTTAGT-1	-4.293976884	6.206186896	-4.557341669	5.935084465		10	AGTACCATCGACGACC-1			AAGGAATCACAGCGCT-1	5253	3
ATCCCTGCACACTGGC-1	3.863230215	-5.941445731	3.440411195	-6.154765251		10	AGTTAGCCACCTGATA-1			AAGGTAACATACCGTA-1	7684	9
ATCGCCTTCCTACGGG-1	-4.085755096	-4.371749333	-5.353737588	-4.202680218		10	AGTTAGCCAGTCGAGA-1			AAGTACCAGTAGCATA-1	6587	7
ATCGTAGCAAGTGCAG-1	-7.09850601	2.605599641	-8.387578309	1.309112601		10	ATCGGATCAGTCTACA-1			AAGTACCGTACAACGG-1	6743	8
ATCTCTACAAGGACAC-1	6.217702233	5.923768564	6.223103246	5.923546648		10	ATCGTAGTCGCACGAC-1			AAGTACCGTTGCCGAC-1	7758	10
ATGGATCGTAGTCTGT-1	-1.282995935	9.58970643	-0.69370114	9.608014443		10	ATCGTCCTCTCGCGTT-1			AAGTGAAAGCTACTAC-1	5593	4
ATGGATCGTGGTCTTA-1	-1.497108383	-5.172816563	-2.404730405	-5.705438037		10	ATGAGGGCAGAAGCTG-1			AAGTGAACACCCTGAG-1	7820	10
ATGGGAGAGCTTTCTT-1	-3.214227199	4.356965112	-3.562114138	2.686063702		10	ATGGGTTCACGCTTAA-1			AAGTGAAGTACTTCCC-1	8437	10
ATTACCTGTTTCGACA-1	-2.079078649	-8.767827459	-1.888894713	-8.419136473		10	ATGGGTTTCCGCAACG-1			AAGTGAATCGCAATGT-1	9353	10
ATTACTCAGCCTAGGA-1	3.705767577	-5.53746159	2.940793376	-5.938983974		10	ATGGTTGGTACGAGCA-1			AAGTTCGCAGCACAGA-1	5755	4
ATTCCATCAGGTCTCG-1	1.432916576	8.699310661	2.106427504	7.871729627		10	ATGTCCCGTTGCTCAA-1			AAGTTCGGTATACAGA-1	6148	6
ATTTACCCAGATTAAG-1	-6.417296217	-4.210910088	-6.601634766	-4.351352848		10	ATTCCATAGCACCCAC-1			AATCACGAGCGCCGTT-1	4212	1
CAATACGGTGACTGTT-1	-3.835070104	-2.909051612	-5.561365749	-4.853155318		10	CACAGGCCAAACCACT-1			AATCACGCAAAGACGC-1	5506	3
CACAGATAGTGATGGC-1	-4.092222659	1.174863691	-5.39778212	-0.081228198		10	CACCGTTGTGAGTTTC-1			AATCGACAGGGCGAGA-1	8350	10
CACCGTTAGCCTCAGC-1	-7.231130154	-5.772231897	-6.835515464	-5.585085587		10	CAGCAATGTATACGGG-1			AATCGACGTACTGTTG-1	6254	6
CACGAATCATTGTACG-1	6.623355159	-4.378061424	7.241854042	-4.876377211		10	CAGTTCCTCGTGCGAC-1			AATCGTGAGACTCTTG-1	5600	4
CAGATCATCTGCGAGC-1	-9.323052884	2.874184013	-9.163189614	2.012517856		10	CATAGACAGACTAGAT-1			AATCGTGCATGCCGCA-1	6776	8
CAGATTGCATTGTACG-1	1.124298775	-3.107472	2.348601273	-5.270730333		10	CCTAACCCATGACTAC-1			AATCGTGTCGAATGCT-1	6360	7
CAGCAGCAGACTCTAC-1	-6.131526269	-8.781497374	-6.12730992	-8.78049092		10	CCTCCAAGTCCGAAGA-1			AATGACCAGCTCCGAC-1	8308	10
CAGCCAGCAGCCATTA-1	-6.551394353	-2.43088805	-7.256348674	-3.773548818		10	CCTTCAGGTGTGTCGC-1			AATGACCAGTTGCCTA-1	6357	7
CAGGGCTTCTTCACAT-1	-6.318025263	-4.894081826	-7.202894313	-4.997316407		10	CGCAGGTAGTATAGGT-1			AATGACCGTGCATTTG-1	6264	6
CAGTTCCCACCGTACG-1	6.38533328	7.238308379	6.384410212	7.237081761		10	CGGTCAGTCGGTAAGG-1			AATGCCAAGTTGTCGT-1	6591	7
CATTGCCAGAAGCCTG-1	-5.611901446	-6.538591804	-5.269245082	-6.519818255		10	CGTCAAATCCACCTGT-1			AATGCCACAGGCTTGC-1	7236	9
CATTTCACACGCAGTC-1	-2.11346301	-10.319838	-1.992867143	-9.875888929		10	CGTTGGGGTGAGCTCC-1			AATGCCATCACTCCGT-1	5594	4
CCAAGCGGTACTTGTG-1	2.488241665	5.930935738	2.332712689	5.693935264		10	CTACGGGGTCTTCATT-1			AATGGAAGTACACTCA-1	6050	5
CCACTTGAGGTCGTAG-1	-1.502607312	8.692592194	-1.718559694	8.837097028		10	CTAGGTAGTGAAGCTG-1			AATGGCTTCGGCTGGT-1	5041	2
CCATCACAGGGTCTTT-1	-5.892863379	1.216947899	-6.635834132	0.529709463		10	CTAGGTATCCAACTAG-1			AATTCCTCAATCGTCA-1	5446	3
CCCAACTGTATACGGG-1	10.61396792	-4.551585026	9.867135882	-4.113216569		10	CTCACTGCATACCAGT-1			AATTTCCAGCGACATG-1	6386	7
CCCATTGAGAGAGTTT-1	3.990905407	6.510977747	4.167154758	6.260161077		10	CTGAGCGCACAAATCC-1			AATTTCCCAATCCTTT-1	5120	2
CCGGACAAGAGATTCA-1	4.554183598	2.031997593	4.550951008	2.030946741		10	CTGAGGCCAACCGGAA-1			AATTTCCTCGATTTCT-1	6654	8
CCGTGAGTCCGCAACG-1	-2.248779748	12.14015331	-2.247578858	12.14068494		10	CTGGACGCATCTTCGC-1			ACAACCAGTGTGTGTT-1	6312	6
CCTCCAAAGATTAGAC-1	-5.931434899	-5.490469982	-6.397425478	-4.119385655		10	CTTACCGGTTCTATCT-1			ACAAGCTCAGAGGCTA-1	6516	7
CCTCCAAAGCATGGGT-1	-9.077421693	-1.80003898	-8.772047142	-2.250755261		10	CTTCCTTCACGTACAT-1			ACACCAAAGATCACTC-1	4449	1
CGAATTGAGTAGCATA-1	-2.136179249	-5.103546867	-2.607573054	-6.141583254		10	GAAATGATCATGGAGG-1			ACACCAAAGTAAAGCT-1	6543	7
CGACAGCAGTACCATC-1	2.709231011	-8.432343175	2.919620708	-8.629273196		10	GAAGAATCATCATGAC-1			ACACGCGAGGTTCTAC-1	6389	7
CGAGTGCCAGGTTACT-1	-2.477523953	-1.588901981	-4.333175139	-1.906102633		10	GACCAATCATGCAGCC-1			ACACGCGCACTCCTGT-1	9698	10
CGATGCGAGAGGTTAT-1	-7.540804698	3.340271133	-8.48887461	1.830363149		10	GACCGTGCAACAAGTA-1			ACACTGACACTACCCT-1	9629	10
CGATGGCAGGTTCCAT-1	-0.705177534	-9.114372032	-0.704636952	-9.107930049		10	GACCTTCTCTCGTCGT-1			ACACTGATCCATCTAT-1	6043	5
CGCAGGTTCTTTCTAG-1	5.301596412	0.422102986	5.548486056	-0.234544426		10	GAGAGGTCACTACTTT-1			ACAGAAAAGTGAATAC-1	4604	2
CGCCATTAGGAGGGTG-1	-6.18255612	6.58836971	-6.251909081	6.077632657		10	GAGGCAACAAAGGGCT-1			ACAGCCGCACTGAGGA-1	5265	3
CGGAGAATCCACACAA-1	6.845043627	0.128789558	7.458956197	-1.144228885		10	GAGGGATAGGTCATAA-1			ACAGGGACACTATCGA-1	7200	9
CGGGACTCATTGCTTT-1	3.233617034	4.408392901	3.234136478	4.402926116		10	GCCAGCACAGTAGGAC-1			ACATCCCCATCAGCAT-1	9092	10
CGGGCATGTGTCCACG-1	2.185352243	-0.720119684	2.233665631	-1.662105864		10	GCCCGAACAAGCTCTA-1			ACATCCCGTCCCGTGA-1	4911	2
CGTAGTAAGTGTTGAA-1	-9.611679477	2.12885477	-9.591485603	1.440228664		10	GCGTTTCCATGGAAGC-1			ACATCGATCATTGGTG-1	7105	9
CGTAGTATCCCGTTGT-1	-5.58873772	-3.532938315	-6.418344857	-4.603091096		10	GCTACAACAACCACGC-1			ACATCGATCCTACGAA-1	7401	9
CGTTCTGGTGGAGGTT-1	7.363787956	-1.090007861	8.147450315	-2.998634243		10	GGAATCTTCTCTGGTC-1			ACATGCATCGATACTG-1	6475	7
CTATCCGTCTATCGGA-1	9.119439163	-1.323661284	9.554741447	-2.685871305		10	GGATGTTTCCGTGACG-1			ACATTTCGTGAGACGT-1	7351	9
CTCCTTTAGAAGTGTT-1	8.410255482	1.733945261	8.475325627	1.110356109		10	GGGACAAAGTTAGAAC-1			ACCAACACAATAGTCC-1	6132	6
CTGCCATAGTGTAGTA-1	7.043588312	-0.711167692	7.846510546	-2.014178611		10	GGGATGATCGAGTGAG-1			ACCATTTCAAGCGAGT-1	5567	4
CTGTACCCATGATCTG-1	-9.361804686	-7.564195199	-9.354392254	-7.565606534		10	GGTAATCGTCTAGGCC-1			ACCCAAACAAAGCAAT-1	8608	10
CTGTACCTCCTCTGCA-1	8.674296674	-4.295210409	9.057928528	-4.552060545		10	GGTAGAGGTCATGCAT-1			ACCCAAAGTAGGAGGG-1	6652	8
CTTACCGTCAGCACCG-1	-2.311366687	-6.113970807	-2.906042801	-6.340451138		10	GTAACCATCCGTTGAA-1			ACCCTTGAGACAAGCC-1	5237	3
CTTCAATCAGTGGCTC-1	-6.55135338	3.979528125	-7.356635119	1.514998071		10	GTATTTCGTAACGTTC-1			ACCGTTCGTCGGTGTC-1	6890	8
CTTCCTTAGCACTTTG-1	-0.062564249	3.860787275	-0.395245976	2.976980778		10	GTCATTTGTTCATCGA-1			ACCGTTCGTTTCTATC-1	6205	6
CTTCGGTTCCTCTCGA-1	-7.959532807	-3.812052855	-8.43712777	-4.560321646		10	GTCTCACCACCATATG-1			ACCTACCTCTACGGGC-1	6097	6
CTTCTCTGTTCGGCGT-1	1.74029799	-4.782735132	2.491123288	-7.147392268		10	GTCTCACTCAAAGGAT-1			ACCTGTCAGTAGACCG-1	5100	2
CTTTCAAAGCCGTTGC-1	-7.496348779	-3.047044902	-7.694107977	-4.383385346		10	GTCTTTACAAACGGCA-1			ACCTGTCTCCATACTT-1	6979	8
GAAGAATCAGAGGACT-1	0.047933224	0.071279459	0.926135746	-1.707905106		10	GTGACGCGTACGTTCA-1			ACGATCAGTGTACAGG-1	3786	1
GAAGCGATCTGCGGGT-1	-4.066637152	7.71930433	-3.872174243	7.11704053		10	GTGAGCCAGAGGCTGT-1			ACGATGTCATATCTGG-1	6614	7
GAAGGGTCAAGAAACT-1	-1.635262375	2.137997898	-1.820518707	1.226352988		10	GTGATGTGTGCGAGTA-1			ACGCACGCATAATCCG-1	6677	8
GAATAGACAGATAAAC-1	-0.435623914	-3.575325667	-0.670616347	-4.294132072		10	GTGATGTTCACCTACC-1			ACGGTCGGTAAGTCAA-1	5575	4
GAATCGTCAGGAGACT-1	4.213675721	-1.418746371	4.899548157	-1.838279564		10	GTGCAGCCATGGTACT-1			ACGGTCGGTTCCGTTC-1	7330	9
GACATCACATCGAGCC-1	-3.877560031	-1.960087183	-6.256619667	-3.014924826		10	GTGGCGTCAGACGCTC-1			ACGGTTAGTCACTCGG-1	6405	7
GACCAATGTACAACGG-1	4.034776671	0.666581361	4.063576422	0.236965907		10	GTTACAGTCGGCTATA-1			ACGTACAGTGGACTGA-1	6408	7
GACGTTACAGGATGAC-1	-6.232939699	-13.04835437	-6.233028289	-13.04802729		10	GTTTGGAGTGAAGCTG-1			ACGTCCTGTTAACAGA-1	5994	5
GAGGCAAAGCTAAGTA-1	8.079804701	10.41069975	8.0809122	10.40988009		10	GTTTGGATCTCCGAGG-1			ACGTTCCGTGATATAG-1	6560	7
GATAGCTAGCGTTGTT-1	-5.775300971	10.15462118	-5.775104878	10.15522642		10	TAACGACAGTCACGAG-1			ACTACGAGTGTTCCAA-1	6457	7
GATCCCTCAGCTACAT-1	1.295666299	-5.069504012	2.312271946	-6.587005022		10	TAACGACTCATCGCTC-1			ACTACGATCTTGGAAC-1	6177	6
GATCCCTGTCGAGTGA-1	1.772132726	-1.874396745	2.959006639	-3.776720439		10	TACCGGGAGCAATTAG-1			ACTATCTAGAGCTGCA-1	5145	2
GCAACCGGTCCACGCA-1	3.036877994	-4.7246764	2.668833566	-5.69703243		10	TACTTGTGTCATCGGC-1			ACTATCTAGCGGATCA-1	4056	1
GCACATAGTAGCGTTT-1	-2.285472291	6.665955496	-2.024782456	6.035659116		10	TATCTGTGTGTAGGAC-1			ACTATCTGTCACCCTT-1	8100	10
GCATCGGGTCCAGTTA-1	-5.611458728	2.09780501	-6.033536827	1.008732559		10	TCAAGCAAGTAGTCCT-1			ACTATGGGTTCTTGCC-1	5651	4
GCATTAGAGCGACTTT-1	-0.171699133	7.43904086	0.170371384	7.648001972		10	TCAGGTATCGGACCAC-1			ACTCCCAGTGGTTCTA-1	7365	9
GCCAGCAGTTCGGTCG-1	0.503026039	9.995033637	0.509383625	9.991759245		10	TCCTCGATCGAAGAAT-1			ACTCCCATCCGCAACG-1	7154	9
GCCAGCATCGGTGAAG-1	0.067848676	-6.44000746	0.394670065	-6.634481607		10	TCGAAGTCACGTACAT-1			ACTCTCGAGACATGCG-1	6041	5
GCCATTCAGGTTCTTG-1	10.25304323	-5.652582806	10.01507491	-5.506256727		10	TCGTGGGCACCAAAGG-1			ACTCTCGAGGTGAGCT-1	4238	1
GCCGATGGTCGGCACT-1	8.291910615	3.795231237	8.292359731	3.790439323		10	TGCAGATAGATGGTCG-1			ACTCTCGGTAAGGCCA-1	6488	7
GCCTGTTTCCTTCTTC-1	-2.891657657	-9.565433612	-2.807948868	-9.250534071		10	TGCGGGTAGAAGTGTT-1			ACTGATGGTGCGACAA-1	6348	6
GCGGAAATCCTCATAT-1	9.830173583	-2.940903115	9.908115305	-3.24490763		10	TGGAACTAGAGCTGAC-1			ACTGCAACATTCCTCG-1	6608	7
GCTCAAATCGTCCATC-1	-10.65581524	-4.409278451	-10.64899611	-4.411445406		10	TGGAACTCAGAAGCTG-1			ACTGCAAGTGGTCAAG-1	6078	5
GCTGAATCATGTTCGA-1	-7.347363457	-2.192816546	-8.482728956	-3.988292998		10	TGTGAGTCAAGCTCTA-1			ACTGTGAAGTCAATCC-1	6895	8
GGAACCCTCTTCTGTA-1	-5.027049512	-1.083885486	-5.849712218	-1.879440311		10	TGTGATGTCTCCGCAT-1			ACTGTGAGTACTGCCG-1	6178	6
GGAATCTTCCTTCGAC-1	-0.246320143	-0.505142091	0.980004204	-2.942807459		10	TGTGGCGGTTAACAGA-1			ACTGTGAGTCAAGTTC-1	4449	1
GGAGCAACAACTACGT-1	1.431933636	5.858754706	2.023216992	6.17780905		10	TTACGTTCATACAGAA-1			ACTGTGATCATGCCCT-1	7004	8
GGAGGATTCGCTCTCA-1	-3.3475764	2.717156192	-4.12308056	1.154147623		10	TTACTGTAGACCATAA-1			ACTTAGGTCCCAAGTA-1	6888	8
GGATGTTTCGACCCAG-1	5.831908601	11.27144012	5.653744379	11.16514577		10	TTAGTCTGTTTCGTTT-1			ACTTCCGCACGCAGTC-1	6355	7
GGGAAGTCAAAGCACG-1	1.325322648	9.448129829	1.736713512	9.273461707		10	TTCCGGTAGTACGAGC-1			ACTTCGCAGAAACTCA-1	6662	8
GGGAGATCATCGGAAG-1	3.277788986	8.358889697	3.236611403	8.17653854		10	TTCCGGTTCTAACACG-1			ACTTTCATCTGTGCTC-1	6763	8
GGGAGATCATTGTCGA-1	-0.670691365	9.485312235	-0.130027027	9.542369735		10	TTCCTAAGTTCGTACA-1			ACTTTGTCACTTGAGT-1	6023	5
GGGTAGAGTCGTATGT-1	-2.122086867	4.97785665	-2.423733447	4.49730381		10	TTCGATTTCCAGCTCT-1			AGAAATGCATGTGGCC-1	5247	3
GGTGGCTGTACCATAC-1	0.6215783	-1.775131189	0.029073503	-3.847167173		10	TTGAGTGCATGACAAA-1			AGAACAAGTCCAGCAC-1	5234	3
GGTTAACTCTGTCCGT-1	3.549946506	4.534900761	4.344520362	4.630632764		10	TTGATGGTCGAAACAA-1			AGAACAATCGGAATTC-1	3427	1
GTACAACGTTAGAAAC-1	-1.247385284	-12.65487655	-1.247728998	-12.65349153		10	TTGGGATGTATTGACC-1			AGAACCTAGACAGCTG-1	5875	5
GTAGGAGTCGCCTATC-1	4.525765819	7.997193515	4.131935615	7.471329059		10	TTTACCACATTCCTCG-1			AGAAGCGCAATGACCT-1	4367	1
GTCACTCTCGCAGATT-1	-9.25631044	-0.854749756	-8.958172157	-1.389004383		10	TTTACTGCACATGACT-1			AGAAGCGGTGTCCAAT-1	4762	2
GTCGAATAGAGAATCT-1	-0.505276046	5.089236282	0.23899662	4.687354421		10	TTTAGTCCAAACGGCA-1			AGAAGCGTCGTAACTG-1	3318	1
GTCGTAACAAAGACGC-1	-5.48528036	3.936246476	-6.466257886	2.150871543		10	TTTGGAGGTGACACAG-1			AGAAGTAGTAAGCAAT-1	5491	3
GTCTAGATCTGGTCAA-1	-0.512934022	-7.867901699	-0.375439365	-8.162453512		10	AAACCCAGTACCGGCT-1			AGACACTCAGACAAGC-1	5439	3
GTGAGGAAGTCATTGC-1	0.765295609	-0.865793964	0.296700922	-2.503887206		10	AAAGGTAAGATGGTAT-1			AGACACTTCTCAAAGC-1	7709	10
GTGCTGGAGCACCAGA-1	4.830514123	2.700522762	4.981388989	3.281561687		10	AAAGTCCGTTGCTTGA-1			AGACAGGAGCCGTCGT-1	6097	6
GTGTAACCACACTTAG-1	12.2475327	0.028329811	12.24656002	0.027161013		10	AACCATGCAACAAGAT-1			AGACAGGGTTAGGCCC-1	7179	9
GTTAGACAGCACTCTA-1	1.801473655	-6.138414896	2.182582767	-7.37676632		10	AAGCCATCACTTGACA-1			AGACCATGTCGTCAGC-1	5386	3
GTTCCGTCACTCACTC-1	6.707968105	-8.157376319	6.713684887	-8.161169714		10	AAGTACCAGTAGCATA-1			AGACCCGGTTAGGGAC-1	5836	5
GTTGAACGTGATAGAT-1	4.462517428	14.21216673	4.462352344	14.212424		10	AAGTACCGTTGCCGAC-1			AGACCCGTCGGCTGTG-1	8120	10
GTTGCTCAGCCAACCC-1	11.27027264	5.461608451	11.27141301	5.459349093		10	AATCGTGCATGCCGCA-1			AGACTCAAGATTGAGT-1	3690	1
TAAGCCATCCAATCTT-1	4.608606437	-3.071230683	4.622714586	-3.606896845		10	AATCGTGTCGAATGCT-1			AGACTCATCATCAGTG-1	6785	8
TACCTCGCACGCTATA-1	8.424616178	-3.564765802	8.548357558	-3.82854204		10	ACAGGGACACTATCGA-1			AGAGAATAGGTCATAA-1	6654	8
TACGGGCTCAATCGGT-1	-0.034527083	-4.309882212	-0.478446655	-4.852189385		10	ACATTTCGTGAGACGT-1			AGAGAGCCATCTATCT-1	5525	3
TAGACCACACTGGCGT-1	-3.06780481	-0.355075817	-3.613420213	-0.493574106		10	ACGTCCTGTTAACAGA-1			AGAGCAGCAAGTGATA-1	4093	1
TAGATCGGTTCCGTTC-1	1.419915323	7.505844596	1.617031299	7.57394293		10	ACTATCTAGCGGATCA-1			AGAGCCCGTCCGGTCA-1	5613	4
TAGGTACAGGTCGTGA-1	13.7078648	2.842882105	13.70774265	2.843326223		10	ACTGTGATCATGCCCT-1			AGATCGTCATGCCGCA-1	7576	9
TATACCTGTCTCGACG-1	3.032903701	-9.68086191	3.041258661	-9.679368448		10	AGAACAAGTCCAGCAC-1			AGATGCTGTAGCACAG-1	4763	2
TATCTGTTCCTATTGT-1	6.814508919	-5.145990509	7.275956193	-5.063357819		10	AGAAGCGTCGTAACTG-1			AGATGCTTCAAAGACA-1	6638	7
TATCTTGGTACGGGAT-1	-5.105501646	-5.210433472	-6.182081504	-5.320832847		10	AGACACTCAGACAAGC-1			AGCATCAGTGCTGTCG-1	5694	4
TATGTTCGTGTGTGGA-1	1.909560808	-3.943964287	2.910123506	-4.147209261		10	AGACCATGTCGTCAGC-1			AGCCAATAGTGGATAT-1	7802	10
TATTGCTCAATCGTCA-1	7.896696481	-5.164968991	8.365727761	-5.143953242		10	AGACCCGTCGGCTGTG-1			AGCCACGGTAATTGGA-1	5306	3
TCACAAGCAGAGGCTA-1	-3.245827919	2.125154631	-2.99420409	1.193957733		10	AGACTCATCATCAGTG-1			AGCCAGCCATTACTCT-1	6050	5
TCACGGGCAATACCCA-1	5.244357089	10.15025021	5.243313961	10.14608375		10	AGATGCTGTAGCACAG-1			AGCCAGCTCAAGGACG-1	5536	3
TCATGCCGTAGCGAGT-1	-2.398423681	1.400889449	-3.083186446	0.937218742		10	AGCGCCAAGATACTGA-1			AGCCAGCTCATCACAG-1	5104	2
TCCATGCAGTAACGTA-1	11.2847856	5.43156445	11.2870346	5.430442155		10	AGCGCTGCAATCCTTT-1			AGCGCCAAGATACTGA-1	5554	4
TCCTAATTCTCATTAC-1	-7.227665462	-8.425673034	-7.045580358	-8.193853635		10	AGGCATTCACCTGATA-1			AGCGCTGCAATCCTTT-1	5785	4
TCCTGCAGTCGAGTTT-1	5.173216952	-1.155526815	6.289482698	-1.5126386		10	AGGCCACGTGTGTTTG-1			AGCGCTGTCCTAAGTG-1	6120	6
TCGACGGTCACCACAA-1	1.040338124	-7.661048868	1.319047948	-7.679441923		10	AGGGCCTGTGAGCTCC-1			AGCGTATCACCTATCC-1	6271	6
TCGACGGTCTGGGTCG-1	-6.568096908	0.095104535	-7.21010063	-0.591579143		10	AGGGTTTAGTGTGTTC-1			AGCGTATTCCGATCGG-1	4210	1
TCGCTTGCAGGCCCTA-1	-12.55559371	1.138461433	-12.55503303	1.135600117		10	AGGTAGGTCTTACTGT-1			AGCGTATTCCGGCAAC-1	7092	9
TCGGTCTAGTCTGCGC-1	9.596425112	-3.661459484	9.750005663	-4.663662214		10	AGGTCTACAGGTACGA-1			AGCTTCCGTCGCATGC-1	8670	10
TCGTAGAGTATGACAA-1	2.18892897	2.066942249	2.187380524	2.065781627		10	AGTCATGAGTCTGCAT-1			AGGAATAAGCTTCGTA-1	4740	2
TCGTGGGTCTCATGCC-1	3.000639464	-0.22839738	3.744189188	-0.755433981		10	AGTGTTGGTTTGGCTA-1			AGGAATACAGTTTCGA-1	5984	5
TCTCAGCTCGTCAGAT-1	10.16226726	-1.635338479	10.45767215	-1.720844871		10	AGTGTTGTCGGTAGGA-1			AGGACTTAGGCCTAGA-1	5621	4
TCTGCCAAGGAACATT-1	1.265306796	-8.863643578	1.50067233	-8.798279192		10	AGTTCCCAGGCTTAGG-1			AGGAGGTAGTTGGAAT-1	5997	5
TCTGCCAGTACCCACG-1	2.073342716	-8.15303938	2.078128151	-8.151867473		10	ATAGACCTCCATTGTT-1			AGGATAAGTCTACACA-1	9222	10
TCTGGCTTCTTGTGCC-1	-7.851513736	-1.412540064	-8.301547897	-2.522688427		10	ATCCGTCTCTGGTGGC-1			AGGATCTGTATCGTTG-1	6348	6
TCTGTCGTCATTTGTC-1	-6.017693198	-7.719600226	-5.594186663	-7.349322664		10	ATCGTAGGTGTTCCAA-1			AGGATCTTCTCATTTG-1	3103	1
TCTTGCGTCACCTTAT-1	-1.858780672	-0.560359717	-1.86015001	-0.561661002		10	ATCGTGAAGCATGAAT-1			AGGCATTCACCTGATA-1	6911	8
TGAATCGGTCTAACGT-1	7.773302336	5.834546298	7.769777785	5.841750059		10	ATGAGTCGTTACGTAC-1			AGGCCACGTGTGTTTG-1	6765	8
TGACTCCCAAGACTGG-1	-7.49909837	1.501390545	-7.702945028	0.234818404		10	ATGGGAGAGACGCCCT-1			AGGCTGCCAGACAAAT-1	5465	3
TGAGCATAGAAAGCGA-1	2.156263598	8.296976303	2.475053752	8.477697332		10	ATGGGAGAGACTGAGC-1			AGGGAGTAGACGATAT-1	5510	3
TGAGCGCAGGTCCGAA-1	5.468790661	-2.29781054	6.276753238	-2.15841069		10	ATGGGAGCAGCGTACC-1			AGGGAGTCACAGCGCT-1	7616	9
TGATGGTCAAATAAGC-1	-4.237928351	1.780641297	-6.340792843	0.068871899		10	ATTGGGTCATAACTCG-1			AGGGCCTAGTAAACTG-1	9271	10
TGCAGATAGTTGCGCC-1	-2.811176762	6.865201246	-2.8911291	5.960279414		10	CAAAGAATCACTTCTA-1			AGGGCCTCACGAAAGC-1	6599	7
TGGAGAGCAGTATACC-1	8.626837973	-5.818445214	8.955564057	-5.381608318		10	CAATTTCCACGTACAT-1			AGGGCCTGTGAGCTCC-1	4486	1
TGGATCAGTGAAGCTG-1	4.198135766	6.974943752	4.072386088	6.571390687		10	CACAACACAGGGAGAG-1			AGGGCCTTCAACGAGG-1	4938	2
TGGCGTGAGTCGGCCT-1	1.017761481	13.1041835	1.019136149	13.10429172		10	CACGAATCATACCACA-1			AGGGCCTTCTGGCCAG-1	6234	6
TGGGATTGTACCGTGC-1	4.436531559	4.587754847	4.44190182	4.592222956		10	CAGCACGGTCACAGTT-1			AGGGCTCCAAGATGGC-1	5468	3
TGGTAGTGTTAAGACA-1	-12.31481393	2.19115311	-12.31163742	2.192286925		10	CAGGGCTCAGAGCGTA-1			AGGGTCCGTCCCTCAT-1	7641	9
TGGTTAGCAGGAGGAG-1	9.885353743	0.924991259	9.860077896	0.612157576		10	CAGGTATCATCCTTGC-1			AGGGTCCTCCGTTGGG-1	6787	8
TGTAACGGTAGTATAG-1	-4.458964649	4.609318663	-5.076344285	2.909221927		10	CATACTTCAATGGCCC-1			AGGGTGACACTCAAGT-1	7699	10
TGTAAGCTCTGGAGAG-1	-0.062996638	12.03134982	0.245408251	11.91524036		10	CCAATGAGTACGTAGG-1			AGGGTTTAGTGGGAAA-1	5346	3
TTAGTCTTCTCATGCC-1	7.393829808	-8.860630652	7.390251495	-8.860186071		10	CCGAACGTCCCTTGGT-1			AGGGTTTAGTGTGTTC-1	4733	2
TTATTGCCATGAGATA-1	-0.436094211	-2.705130929	0.301559897	-4.63228577		10	CCGATCTAGGGAGAAT-1			AGGGTTTGTCGTGATT-1	3380	1
TTCCTAACAGTCACGC-1	8.894138538	-8.019189586	8.893194617	-8.016732601		10	CCGGTAGCAGACCAGA-1			AGGGTTTGTTCACGAT-1	4758	2
TTCGATTAGCTACGTT-1	-2.774368834	1.148211798	-5.457542577	0.401110733		10	CCGGTAGGTGAGCTCC-1			AGGGTTTTCGGACTTA-1	5419	3
TTCTAACCAATAGGAT-1	-7.234306874	3.851140595	-8.157255799	2.311630204		10	CCGTGAGGTTAAGCAA-1			AGGTAGGAGTATCTGC-1	4763	2
TTCTTGAAGCTAATCC-1	0.475436971	2.453186309	-0.046093168	2.280725594		10	CCTCCAAGTTAAACAG-1			AGGTAGGCAGCCGTTG-1	6299	6
TTGGGCGAGTTCTACG-1	6.427183392	-2.425983527	7.435094792	-3.422004099		10	CCTGTTGAGGCAGGGA-1			AGGTAGGTCTTACTGT-1	6041	5
TTGGGCGGTAACCCGC-1	-4.571687325	3.235292559	-5.461561231	1.633350035		10	CCTTCAGAGGCGCTCT-1			AGGTCATTCCGTCACT-1	6266	6
TTGGGTAGTGAGATTA-1	2.782105457	10.53233651	2.682591836	10.35695971		10	CGAATTGGTGATTCAC-1			AGGTCTACACCATTCC-1	6171	6
TTTCCTCTCATCACAG-1	-4.144575317	-6.988518552	-4.540298092	-6.916947418		10	CGACAGCCATAGACTC-1			AGGTCTACAGGTACGA-1	6351	7
TTTGACTTCACAGTGT-1	-6.92056657	-6.760667958	-6.812102872	-6.496337811		10	CGAGAAGAGTGCGCTC-1			AGGTGTTGTGTACAGG-1	5986	5
TTTGATCCACACACGC-1	2.23308497	-2.727561596	3.90473486	-3.829640114		10	CGAGGCTAGGCATCAG-1			AGGTTACAGCCAAGGT-1	7753	10
						10	CGAGGCTAGTTACTCG-1			AGGTTACAGCCATGCC-1	5651	4
						10	CGATGGCCAACGGTAG-1			AGGTTACCATCGATCA-1	6601	7
						10	CGGGTGTAGTGCAACG-1			AGGTTACTCAAATAGG-1	4201	1
						10	CGTAAGTAGAGATCGC-1			AGGTTACTCTGAGGTT-1	7490	9
						10	CGTCCATAGTAGGAAG-1			AGGTTGTCAAGGCAAC-1	5728	4
						10	CGTTCTGCACTTCATT-1			AGGTTGTTCCTTATGT-1	5871	5
						10	CTACATTCACGGAAGT-1			AGTACCACACATACGT-1	4076	1
						10	CTACCTGCAAATAGCA-1			AGTACCAGTAGCGTAG-1	4653	2
						10	CTCAATTGTTATCTGG-1			AGTACCATCGACGACC-1	5394	3
						10	CTCATGCGTGTAAATG-1			AGTACTGCACTGTCGG-1	2287	1
						10	CTCCAACCAACAAAGT-1			AGTACTGCAGCTCCTT-1	6792	8
						10	CTCCCAACAGATACCT-1			AGTAGCTAGTTCACTG-1	6971	8
						10	CTGATCCGTCGAACGA-1			AGTAGCTGTAAGTAGT-1	7813	10
						10	CTGCATCTCATTCATC-1			AGTAGTCCACCTCTAC-1	5325	3
						10	CTGGTCTTCCAAGCAT-1			AGTCACAAGTGATGGC-1	7313	9
						10	CTTGATTCAATCTCTT-1			AGTCATGAGATCGGTG-1	5128	2
						10	GAACACTCAAGAATGT-1			AGTCATGAGTCTGCAT-1	4259	1
						10	GAAGGACCAAGTGACG-1			AGTCATGCATTGCCGG-1	7206	9
						10	GAATCGTCAGAACTTC-1			AGTCATGGTCGGCCTA-1	4956	2
						10	GACAGCCGTAATGATG-1			AGTCTCCGTGATCATC-1	6488	7
						10	GACCTTCTCCGCAAAT-1			AGTGACTTCCACAAGT-1	7536	9
						10	GACTATGTCCGATCGG-1			AGTGATCAGTCATGCT-1	7353	9
						10	GAGCCTGTCGCTTGCT-1			AGTGATCTCAGCTCTC-1	7768	10
						10	GATCATGCAATTCACG-1			AGTGCCGTCTTCACAT-1	6524	7
						10	GATCCCTTCTACCACC-1			AGTGTTGGTGCCTGAC-1	4766	2
						10	GATGACTGTAGGCTCC-1			AGTGTTGGTTGTTGCA-1	6251	6
						10	GATTCGACATCACCAA-1			AGTGTTGGTTTGGCTA-1	6365	7
						10	GCATCGGGTATGCAAA-1			AGTGTTGTCGGTAGGA-1	6136	6
						10	GCCAGTGTCAGGCGAA-1			AGTTAGCCACCTGATA-1	6431	7
						10	GCTGCAGAGTTAACAG-1			AGTTAGCCAGTCGAGA-1	6912	8
						10	GGACGTCCACGTAGAG-1			AGTTCCCAGGCTTAGG-1	5636	4
						10	GGAGATGGTCGCAACC-1			AGTTCGAAGTTTCGGT-1	4361	1
						10	GGATCTATCAGATTGC-1			AGTTCGACACCTTCCA-1	6250	6
						10	GGCTTTCTCAAGTGTC-1			AGTTCGAGTACCATAC-1	7229	9
						10	GGCTTTCTCGTTGTTT-1			AGTTCGAGTCCCTGAG-1	5344	3
						10	GGGATGACAGTAGTTC-1			AGTTCGATCCCAAGTA-1	7066	8
						10	GGGATGAGTAGCTTTG-1			ATACCGAAGGTATTGA-1	7088	9
						10	GGGCTACCAGTGCGCT-1			ATAGACCAGCCTCGTG-1	5908	5
						10	GGGCTCACATACATCG-1			ATAGACCTCCATTGTT-1	5905	5
						10	GGTCTGGTCAATCCGA-1			ATATCCTAGGTTCAGG-1	4639	2
						10	GGTGGCTCAGTCTACA-1			ATCACTTCACGATTCA-1	8477	10
						10	GTAAGTCTCAGCTAGT-1			ATCACTTCACTAGTAC-1	8596	10
						10	GTATTGGAGAGCATTA-1			ATCAGGTAGCCGCTTG-1	6881	8
						10	GTCAAGTGTGTATTGC-1			ATCAGGTCATCGAGCC-1	4209	1
						10	GTCACGGGTCTTTCAT-1			ATCATTCTCGCCTCTA-1	9796	10
						10	GTCATCCGTGAGAACC-1			ATCCACCAGCACCGAA-1	6604	7
						10	GTGAGTTGTGGAATGC-1			ATCCACCGTTTCGTAG-1	6966	8
						10	GTGATGTCATGATGCT-1			ATCCATTTCGGTTAGT-1	5244	3
						10	GTGATGTGTTAAGGGC-1			ATCCCTGCACACTGGC-1	5266	3
						10	GTGCGTGCAGATGCGA-1			ATCCCTGGTCATCACA-1	6725	8
						10	GTGTGATAGACCTGGA-1			ATCCGTCTCTGGTGGC-1	6230	6
						10	GTGTGGCGTCATGACT-1			ATCCTATCACCCTGAG-1	6238	6
						10	GTTACCCAGCTTGTGT-1			ATCGCCTTCCTACGGG-1	6138	6
						10	GTTAGACCAGTCGAGA-1			ATCGCCTTCGGACAAG-1	8088	10
						10	GTTTACTGTTCAAACC-1			ATCGGATCAGTCTACA-1	5416	3
						10	GTTTGGAGTCGAGTTT-1			ATCGTAGAGATCGCTT-1	6049	5
						10	TAAGCGTGTCACTGAT-1			ATCGTAGCAAGTGCAG-1	8037	10
						10	TACACCCCAAATTAGG-1			ATCGTAGGTGTTCCAA-1	5777	4
						10	TACAGGTAGGTCGTGA-1			ATCGTAGTCGCACGAC-1	5823	4
						10	TACCCGTGTCGAATTC-1			ATCGTCCTCTCGCGTT-1	8074	10
						10	TACGGGCCAAACTGCT-1			ATCGTGAAGAACTCCT-1	5342	3
						10	TAGATCGTCACGATAC-1			ATCGTGAAGCATGAAT-1	3933	1
						10	TATACCTAGCAGTACG-1			ATCTCTACAAGGACAC-1	6348	6
						10	TATCGCCAGAGCCTGA-1			ATCTTCAGTATCTCGA-1	4247	1
						10	TATTTCGCACTGGATT-1			ATCTTCATCCGTGGGT-1	6217	6
						10	TCAAGTGTCGTTTACT-1			ATCTTCATCTGACGCG-1	5972	5
						10	TCATACTGTAGGAGTC-1			ATGACCACAGTAACAA-1	6862	8
						10	TCATGAGGTTCGGACC-1			ATGACCAGTGAGTAGC-1	3579	1
						10	TCCCAGTCAGCTCATA-1			ATGAGGGCAGAAGCTG-1	3822	1
						10	TCCTCGAAGAGAGAAC-1			ATGAGTCGTTACGTAC-1	5671	4
						10	TCGACCTGTCGTTGCG-1			ATGCCTCTCTCATGCC-1	7384	9
						10	TCGCACTTCGTAGCTA-1			ATGGATCCACAGCTGC-1	7116	9
						10	TCGCAGGAGTAGGAAG-1			ATGGATCGTAGTCTGT-1	5716	4
						10	TCGCTTGCAATAGAGT-1			ATGGATCGTCGCCTAG-1	6641	8
						10	TCGGATAAGACTGAGC-1			ATGGATCGTGGTCTTA-1	7484	9
						10	TCGTCCATCACGGACC-1			ATGGGAGAGACGCCCT-1	6578	7
						10	TCGTGCTCAGAGGGTT-1			ATGGGAGAGACTGAGC-1	7152	9
						10	TCTATACGTCAACGCC-1			ATGGGAGAGCTTTCTT-1	6098	6
						10	TGAATCGTCCATCTCG-1			ATGGGAGCAGCGTACC-1	7034	8
						10	TGAGGAGGTCCTTTGC-1			ATGGGAGGTGTCCGGT-1	8091	10
						10	TGAGTCAAGTGCGTCC-1			ATGGGTTCACGCTTAA-1	5884	5
						10	TGATCAGCAGCGACCT-1			ATGGGTTTCCGCAACG-1	6094	5
						10	TGCATCCAGAGTACCG-1			ATGGTTGGTACGAGCA-1	4320	1
						10	TGCTCGTGTGTTATCG-1			ATGTCCCCATGGCCCA-1	5818	4
						10	TGCTTGCAGAAGCCTG-1			ATGTCCCGTTGCTCAA-1	5666	4
						10	TGCTTGCTCGGCTGGT-1			ATTACCTAGGATGCGT-1	7183	9
						10	TGGCGTGTCTTACCAT-1			ATTACCTGTTTCGACA-1	7197	9
						10	TGGTAGTAGTCCCGAC-1			ATTACCTTCGCCACTT-1	6388	7
						10	TGGTAGTCAGCTACCG-1			ATTACTCAGCCTAGGA-1	5347	3
						10	TGGTTAGTCCTGGGAC-1			ATTATCCGTGAATGAT-1	5987	5
						10	TGTACAGCAGTCTTCC-1			ATTATCCTCCGAGATT-1	4980	2
						10	TGTCCACTCCGTGCGA-1			ATTCACTAGTACTCGT-1	6015	5
						10	TGTTACTCACTGTCGG-1			ATTCACTTCAGCATTG-1	4233	1
						10	TGTTCATAGATAACAC-1			ATTCAGGAGAAACCCG-1	8564	10
						10	TGTTCATCATACTGAC-1			ATTCATCTCGCAAGAG-1	5594	4
						10	TGTTCATGTGCCGGTT-1			ATTCCATAGCACCCAC-1	6269	6
						10	TGTTCCGCATCACCAA-1			ATTCCATCAGGTCTCG-1	5894	5
						10	TGTTGGACACACGGAA-1			ATTCCCGCACCCAACG-1	5259	3
						10	TTACAGGAGGGAGTGG-1			ATTCCTATCATTTACC-1	4994	2
						10	TTAGGCACACAATGAA-1			ATTCGTTGTTCGAGCC-1	7182	9
						10	TTCTTCCTCGGATAAA-1			ATTCTACTCATGAGGG-1	3980	1
						10	TTTGGTTTCTACGCAA-1			ATTGGGTCATAACTCG-1	6563	7
						10	AACAACCCACCTGTCT-1			ATTTACCCAGATTAAG-1	6190	6
						11	TGATGGTGTTTACACG-1			ATTTCTGAGACGGTTG-1	9352	10
						11	AACAGGGGTGGCGCTT-1			CAAAGAAAGATCGCCC-1	6923	8
						12	GCCAGCATCGGTGAAG-1			CAAAGAAAGTTAACGA-1	6089	5
						12	TTAGTCTTCTCATGCC-1			CAAAGAAGTCCACAGC-1	5516	3
						12	AACCACAAGTTTGTCG-1			CAAAGAATCACTTCTA-1	5751	4
						13	ACTCCCAGTGGTTCTA-1			CAACAACAGACAAGCC-1	7261	9
						13	AACCATGCAAATTAGG-1			CAACAACGTCCACGCA-1	8038	10
						14	AACGAAATCGACGATT-1			CAACAGTCACGCCAGT-1	8030	10
						14	GGGACCTGTTCGGTCG-1			CAACCAAAGTGTACAA-1	5430	3
						15	AACCTTTCATCCGGCA-1			CAACGGCAGAAGGGAT-1	6719	8
						16	CAACGGCAGAAGGGAT-1			CAAGACTAGGTGCTGA-1	7526	9
						16	AACGTCAGTTAGGCTT-1			CAAGAGGGTGACCGTC-1	5028	2
						17	ACACCAAAGATCACTC-1			CAATACGAGGTTGGTG-1	3996	1
						17	ACCTGTCAGTAGACCG-1			CAATACGGTGACTGTT-1	7785	10
						17	CTCATCGTCTAGTGAC-1			CAATTTCCACGTACAT-1	6967	8
						17	TAGGTACGTGTTACAC-1			CAATTTCGTATCACCA-1	5720	4
						18	CAGCAGCCAGGGATAC-1			CAATTTCTCTGCACCT-1	5337	3
						18	AAGAACATCTCCGATC-1			CACAACACAGGGAGAG-1	4005	1
						19	AGACTCAAGATTGAGT-1			CACACAAAGCGACTGA-1	6198	6
						19	CCACTTGCACGACGAA-1			CACAGATAGGAAGTGA-1	7125	9
						20	CATCAAGCAGGTATGG-1			CACAGATAGTGATGGC-1	6216	6
						20	CTCCTTTCATTATGCG-1			CACAGATGTTTAAGGA-1	6329	6
						20	GATCAGTTCCATATGG-1			CACAGGCCAAACCACT-1	6657	8
						20	AAGCCATGTTCCACGG-1			CACATGAAGATGACAT-1	4670	2
						21	CTGCCTAGTAGTTCCA-1			CACCGTTAGCCTCAGC-1	9056	10
						21	AAGCGAGCACTCAAGT-1			CACCGTTGTGAGTTTC-1	6583	7
						22	GCCAGTGTCCGAGGCT-1			CACCGTTTCAGGAAAT-1	6335	6
						22	GTCATTTAGTTAGTAG-1			CACGAATAGGGAGAAT-1	5682	4
						22	TATCAGGCACTTGTCC-1			CACGAATCATACCACA-1	7470	9
						22	TTCACGCCAGCGAACA-1			CACGAATCATTGTACG-1	5928	5
						22	AAGCGAGGTACGGCAA-1			CACGTGGCAAGGTTGG-1	5485	3
						23	TTGGTTTAGTTTGAGA-1			CACGTTCCAGTCCGTG-1	6532	7
						23	AAGCGTTGTATCATGC-1			CACGTTCTCCCAAGTA-1	6904	8
						24	AGGGCCTTCAACGAGG-1			CACTGAACACAAGCTT-1	6969	8
						24	CACTGGGTCAGGAACG-1			CACTGGGGTACGTACT-1	5713	4
						24	CGAGAAGAGGATTCAA-1			CACTGGGTCAGGAACG-1	4797	2
						24	AAGCGTTTCTACCAGA-1			CAGAGCCGTACCAATC-1	6476	7
						25	TCATGCCGTAGCGAGT-1			CAGAGCCTCATGGCCG-1	5713	4
						25	TTCGATTAGCTACGTT-1			CAGATACAGCAAATGT-1	4162	1
						25	AAGGTAACATACCGTA-1			CAGATACCAATAGGGC-1	4470	1
						26	ACAAGCTCAGAGGCTA-1			CAGATCATCTGCGAGC-1	6508	7
						26	GCATTAGAGCGACTTT-1			CAGATTGAGAGGACTC-1	5385	3
						26	AAGTACCGTACAACGG-1			CAGATTGCATTGTACG-1	6393	7
						27	CCGTGAGTCCGCAACG-1			CAGCAATGTATACGGG-1	6070	5
						27	GCCAGCAGTTCGGTCG-1			CAGCACGCAGACCAGA-1	6002	5
						27	AAGTGAAAGCTACTAC-1			CAGCACGGTCACAGTT-1	6196	6
						28	GAAGGACCAACTACGT-1			CAGCACGGTGCATTTG-1	6333	6
						29	AAGTGAACACCCTGAG-1			CAGCAGCAGACTCTAC-1	6561	7
						30	GATGGAGGTTCCAAAC-1			CAGCAGCCAGGGATAC-1	6198	6
						30	AAGTGAAGTACTTCCC-1			CAGCCAGCAGCCATTA-1	6779	8
						31	TGCGACGAGAATACAC-1			CAGGCCACACTATCCC-1	8962	10
						31	AAGTTCGCAGCACAGA-1			CAGGCCAGTAGGACTG-1	5415	3
						32	TAAGCCACATCTTCGC-1			CAGGGCTCAGAGCGTA-1	5355	3
						32	TCTACATGTCCGTACG-1			CAGGGCTGTAATCAGA-1	5682	4
						32	TTCGGTCCATTCAGCA-1			CAGGGCTTCTTCACAT-1	7901	10
						32	AAGTTCGGTATACAGA-1			CAGGTATCATCCTTGC-1	5475	3
						33	CTGATCCGTTCAAGGG-1			CAGTTCCCACCGTACG-1	5454	3
						33	AATCACGCAAAGACGC-1			CAGTTCCTCGTGCGAC-1	3985	1
						34	ACCGTTCGTTTCTATC-1			CATACAGCAGACCTGC-1	3456	1
						34	CTGTACCCATGATCTG-1			CATACCCAGATTACCC-1	7272	9
						34	AATCGTGAGACTCTTG-1			CATACCCTCGAGAAAT-1	6997	8
						35	ACTCCCATCCGCAACG-1			CATACTTCAATGGCCC-1	5911	5
						35	AGGTAGGAGTATCTGC-1			CATACTTCAGGTCCGT-1	7518	9
						35	ATTCACTTCAGCATTG-1			CATAGACAGACTAGAT-1	6969	8
						35	TCGAACAGTGAATAAC-1			CATCAAGCAGGTATGG-1	6104	6
						36	TCAGCCTTCGACACCG-1			CATCAAGGTGCGAACA-1	7824	10
						36	AATGACCAGCTCCGAC-1			CATCCACTCGGTTCAA-1	6246	6
						37	AATGACCGTGCATTTG-1			CATCCCATCGAACCTA-1	6326	6
						37	AATGACCAGTTGCCTA-1			CATCCGTGTCTCTCTG-1	5526	3
						38	AGGATCTTCTCATTTG-1			CATCGGGGTCGTCGGT-1	3741	1
						38	AGGTTACTCAAATAGG-1			CATCGTCTCTCTGAGA-1	5336	3
						38	AGTACCACACATACGT-1			CATGAGTTCAACTTTC-1	6625	7
						38	ATGACCAGTGAGTAGC-1			CATGCGGAGCGACTTT-1	5704	4
						38	CCAAGCGAGCAATAGT-1			CATGGATTCACTTCTA-1	4036	1
						38	CCGGTAGTCGAACTCA-1			CATGGATTCTCGTTTA-1	5372	3
						38	CCGTAGGTCTTGGCTC-1			CATTCATCAATTTCGG-1	4649	2
						38	CGCCATTCAATGACCT-1			CATTCCGGTCAACACT-1	7031	8
						38	CGTAGTACATGCCGCA-1			CATTCTATCGAGGCAA-1	6949	8
						38	CTGCCATAGACATACA-1			CATTGAGTCCAAGAGG-1	4813	2
						38	CTTCTCTCAGCAGGAT-1			CATTGCCAGAAGCCTG-1	7392	9
						38	GTAAGTCCATAGATGA-1			CATTGTTAGTGGCCTC-1	6025	5
						38	GTTCATTCAAGTCCCG-1			CATTGTTGTGGTCTTA-1	5956	5
						38	TCCTAATCAACACACT-1			CATTGTTTCAATCCAG-1	6162	6
						38	TCGGATACAGCTACAT-1			CATTTCAAGTATAACG-1	7625	9
						38	TGAATCGAGCGCTGCT-1			CATTTCAAGTGGATTA-1	7165	9
						38	TTCCTAACATTCTCCG-1			CATTTCACACGCAGTC-1	5759	4
						38	CTGCCATTCTAGTACG-1			CATTTCAGTAGCTGAG-1	6902	8
						39	GGCTTGGGTTAAGGAT-1			CATTTCAGTCATTGCA-1	4515	2
						39	AATGCCAAGTTGTCGT-1			CCAAGCGAGCAATAGT-1	3070	1
						40	GGTGTTATCTGATTCT-1			CCAAGCGGTACTTGTG-1	5893	5
						40	AATGCCACAGGCTTGC-1			CCAATGACAAGCCTGC-1	6231	6
						41	TCCATGCTCACACGAT-1			CCAATGAGTACGTAGG-1	5527	3
						41	AATGCCATCACTCCGT-1			CCAATTTTCGAACGGA-1	5984	5
						42	AGGTTGTTCCTTATGT-1			CCACAAAAGAGTCAAT-1	5433	3
						42	CCGAACGGTAGCTGCC-1			CCACAAAGTAGACAAT-1	6356	7
						42	GTGGGAACAGAGGCTA-1			CCACACTGTAGGTACG-1	7934	10
						42	AATGGAAGTACACTCA-1			CCACACTTCGTGCATA-1	6974	8
						43	ATCTTCAGTATCTCGA-1			CCACCATAGAGTCGAC-1	6028	5
						43	CTGCATCCAAACTCGT-1			CCACGTTGTTGCTTGA-1	4378	1
						43	GCCAGTGTCATCCTAT-1			CCACTTGAGGTCGTAG-1	4828	2
						43	AATTCCTCAATCGTCA-1			CCACTTGCACGACGAA-1	3869	1
						44	CGGGTCATCTTAGGAC-1			CCACTTGGTCCCGCAA-1	8220	10
						44	GAGCTGCCATATGGCT-1			CCACTTGTCGTTCTAT-1	6182	6
						44	GCCTGTTGTCCGAAGA-1			CCATCACAGGGTCTTT-1	6593	7
						44	TAGGTTGTCAAGGCTT-1			CCCAACTGTATACGGG-1	5529	3
						44	TCATTGTAGTATGTAG-1			CCCATTGAGAGAGTTT-1	5267	3
						44	TGTCCCAAGCGCCTAC-1			CCCATTGTCATTTCGT-1	6027	5
						44	AATTTCCAGCGACATG-1			CCCATTGTCGGTTCAA-1	5022	2
						45	GTCTAGACAACTGATC-1			CCCGGAAGTGTACAGG-1	5187	3
						45	AATTTCCTCGATTTCT-1			CCCGGAATCGAGCCTG-1	6156	6
						47	AGGGTTTGTCGTGATT-1			CCCTCAAGTTCTGAGT-1	5951	5
						47	TCCTAATTCTCATTAC-1			CCGAACGGTAGCTGCC-1	6150	6
						47	ACAACCAGTGTGTGTT-1			CCGAACGGTCGCGTTG-1	8685	10
						48	AGGGTCCGTCCCTCAT-1			CCGAACGTCCCTTGGT-1	7000	8
						48	ACACCAAAGTAAAGCT-1			CCGATCTAGGGAGAAT-1	5387	3
						49	ACTACGATCTTGGAAC-1			CCGGACAAGAGATTCA-1	6401	7
						49	AGCGCTGTCCTAAGTG-1			CCGGACAAGTCGGCAA-1	6014	5
						49	CTTCCGAAGTATTAGG-1			CCGGACACACGATTCA-1	7431	9
						49	TCGCTTGCAAGTTGGG-1			CCGGGTAGTCAGGTAG-1	4870	2
						49	ACACGCGAGGTTCTAC-1			CCGGTAGCAGACCAGA-1	5492	3
						50	AGCCAATAGTGGATAT-1			CCGGTAGGTGAGCTCC-1	5365	3
						50	GATCACATCTCCGCAT-1			CCGGTAGTCGAACTCA-1	3466	1
						50	GCTTCACCACGCGTCA-1			CCGTAGGCAGCGTGCT-1	4897	2
						50	ACACTGACACTACCCT-1			CCGTAGGTCTTGGCTC-1	4782	2
						51	CTTTCAAAGCCGTTGC-1			CCGTGAGGTTAAGCAA-1	3146	1
						51	GCTGAATCATGTTCGA-1			CCGTGAGGTTGGATCT-1	4178	1
						51	ACATCCCCATCAGCAT-1			CCGTGAGTCCGCAACG-1	5103	2
						52	ACTATGGGTTCTTGCC-1			CCTAACCAGCTGTGCC-1	6080	5
						52	CATTCCGGTCAACACT-1			CCTAACCCAGAGTTGG-1	4959	2
						52	TCACAAGAGTCGAAGC-1			CCTAACCCATGACTAC-1	5683	4
						52	ACATCGATCCTACGAA-1			CCTATCGCAATCGCCG-1	8092	10
						53	AGATGCTTCAAAGACA-1			CCTATCGCAGACCAAG-1	6700	8
						53	TCGTGGGTCTCATGCC-1			CCTCACAAGACTAAGT-1	6113	6
						53	ACCAACACAATAGTCC-1			CCTCACAAGAGCCGAT-1	6428	7
						54	TCCTTTCCACTAGTAC-1			CCTCAGTAGGCGATAC-1	5791	4
						54	ACCATTTCAAGCGAGT-1			CCTCAGTCATTCACAG-1	7710	10
						55	CCTCAGTCATTCACAG-1			CCTCAGTTCTATGTGG-1	4272	1
						55	ACCCAAAGTAGGAGGG-1			CCTCATGCAGTCCCGA-1	6887	8
						56	TTCCTAAGTACCTAGT-1			CCTCCAAAGATTAGAC-1	8229	10
						56	ACCCTTGAGACAAGCC-1			CCTCCAAAGCATGGGT-1	6420	7
						57	CGATGCGAGAGGTTAT-1			CCTCCAAAGCTGCCTG-1	7009	8
						57	CTTCGGTTCCTCTCGA-1			CCTCCAAGTCCGAAGA-1	6050	5
						57	ACCGTTCGTCGGTGTC-1			CCTCCAAGTTAAACAG-1	7496	9
						58	GAGTCATAGCCTGAGA-1			CCTCCAATCTGAGCAT-1	6610	7
						58	GATGAGGCAATGACCT-1			CCTCCTCCAGTAACAA-1	8916	10
						58	TTTATGCGTCCAGAAG-1			CCTCCTCTCGGTGTAT-1	7894	10
						58	ACCTACCTCTACGGGC-1			CCTCTCCTCAAACCCA-1	3049	1
						59	AGTTCGATCCCAAGTA-1			CCTGCATTCGGAGTAG-1	5613	4
						59	CTCATGCCATCAGTCA-1			CCTGTTGAGGCAGGGA-1	4562	2
						59	TGCATCCCAAATCAGA-1			CCTTCAGAGGCGCTCT-1	5548	3
						59	ACGGTCGGTAAGTCAA-1			CCTTCAGGTGTGTCGC-1	5870	5
						60	CGAAGTTTCTGTCCCA-1			CGAAGGATCTCGGTCT-1	7358	9
						60	ACGGTTAGTCACTCGG-1			CGAAGTTAGCCTCCAG-1	6263	6
						61	TCTGCCAAGGAACATT-1			CGAAGTTAGTAGCCAG-1	7305	9
						61	TGGAGAGCAGTATACC-1			CGAAGTTTCTGTCCCA-1	5927	5
						61	ACTATCTGTCACCCTT-1			CGAATTGAGTAGCATA-1	7447	9
						62	CAGGGCTTCTTCACAT-1			CGAATTGAGTTAGAAC-1	7654	9
						62	GGAACCCTCTTCTGTA-1			CGAATTGGTGATTCAC-1	6094	5
						62	ACTCTCGAGGTGAGCT-1			CGACAGCAGTACCATC-1	6078	5
						63	CGGCAGTCAGTCAGCC-1			CGACAGCCATAGACTC-1	6900	8
						63	ACTCTCGGTAAGGCCA-1			CGACAGCTCCTACACC-1	9501	10
						64	CACAGATGTTTAAGGA-1			CGAGAAGAGGATTCAA-1	3279	1
						64	ACTGATGGTGCGACAA-1			CGAGAAGAGTGCGCTC-1	6009	5
						65	CAAAGAAAGATCGCCC-1			CGAGGAAAGGGCAGGA-1	6267	6
						65	CATTGTTGTGGTCTTA-1			CGAGGAAGTAATTAGG-1	4800	2
						65	CCACTTGTCGTTCTAT-1			CGAGGCTAGGCATCAG-1	6971	8
						65	GCGAGAACAATCGCGC-1			CGAGGCTAGTTACTCG-1	5817	4
						65	TGGTACATCGGTCAGC-1			CGAGGCTGTTCTCTAT-1	5835	5
						65	ACTGCAACATTCCTCG-1			CGAGTGCCAGGTTACT-1	7246	9
						66	TCACGGGAGAAACCCG-1			CGATCGGCAAACACGG-1	6489	7
						66	ACTGTGAAGTCAATCC-1			CGATGCGAGAGGTTAT-1	7230	9
						67	AGTTCGACACCTTCCA-1			CGATGGCAGGTTCCAT-1	6322	6
						67	GCCATTCAGGTTCTTG-1			CGATGGCCAACGGTAG-1	5481	3
						67	ACTGTGAGTACTGCCG-1			CGATGGCCAGCAGAAC-1	5238	3
						68	GTTAGTGTCAAGCGTT-1			CGCAGGTAGTATAGGT-1	5570	4
						68	ACTGTGAGTCAAGTTC-1			CGCAGGTTCTTTCTAG-1	6127	6
						69	AGGTCTACACCATTCC-1			CGCATAAGTTTGATCG-1	5457	3
						69	GTGCTGGAGCACCAGA-1			CGCATGGAGATCGGTG-1	5952	5
						69	ACTTAGGTCCCAAGTA-1			CGCATGGGTAAGCGGT-1	6162	6
						70	ATTTACCCAGATTAAG-1			CGCCATTAGGAGGGTG-1	4517	2
						70	CAGCAGCAGACTCTAC-1			CGCCATTCAATGACCT-1	3340	1
						70	ACTTCCGCACGCAGTC-1			CGCGTGAGTTGCTAGT-1	6748	8
						71	GTAACCATCCGCACGA-1			CGCGTGATCAACACCA-1	6615	7
						71	ACTTTCATCTGTGCTC-1			CGGAATTCAAGGGTCA-1	6206	6
						72	GCTTGGGCAAGGTCAG-1			CGGACACTCATCAGTG-1	6495	7
						72	ACTTTGTCACTTGAGT-1			CGGAGAATCCACACAA-1	5562	4
						73	GAGGCAAAGCTAAGTA-1			CGGCAGTAGGGTAATT-1	5201	3
						73	GATAGCTAGCGTTGTT-1			CGGCAGTCAGTCAGCC-1	6511	7
						73	AGAAATGCATGTGGCC-1			CGGGACTCATTGCTTT-1	6067	5
						74	AGAGAGCCATCTATCT-1			CGGGCATGTGTCCACG-1	5788	4
						74	CAGATACAGCAAATGT-1			CGGGCATTCAGTGCGC-1	5605	4
						74	CATCGTCTCTCTGAGA-1			CGGGTCATCTTAGGAC-1	6035	5
						74	CTTGATTGTTAGTTCG-1			CGGGTGTAGTGCAACG-1	5019	2
						74	GCACGGTCACATTCGA-1			CGGTCAGGTAGACGTG-1	6190	6
						74	GGTTAACCATATGAAG-1			CGGTCAGTCGGTAAGG-1	7029	8
						74	GTCCCATTCTCGGTAA-1			CGTAAGTAGAGATCGC-1	6643	8
						74	TGATTCTCACCCAAGC-1			CGTAAGTTCTTGATTC-1	4293	1
						74	AGAACAATCGGAATTC-1			CGTAGTAAGTGTTGAA-1	6511	7
						75	GATGGAGCAATCAGCT-1			CGTAGTACATGCCGCA-1	3865	1
						75	AGAACCTAGACAGCTG-1			CGTAGTATCCCGTTGT-1	6956	8
						76	TCCATGCTCCGGTAAT-1			CGTCAAACATCCGTTC-1	5680	4
						76	AGAAGCGGTGTCCAAT-1			CGTCAAATCCACCTGT-1	6038	5
						77	GTCGAATAGAGAATCT-1			CGTCCATAGTAGGAAG-1	6317	6
						77	TGGATCAGTGAAGCTG-1			CGTGTCTCACTCTGCT-1	6555	7
						77	AGACACTTCTCAAAGC-1			CGTGTCTGTTCTCAGA-1	4945	2
						78	CATTCTATCGAGGCAA-1			CGTTAGATCTTGTTAC-1	6087	5
						78	AGACAGGAGCCGTCGT-1			CGTTCTGCACTTCATT-1	6794	8
						79	AGGGCTCCAAGATGGC-1			CGTTCTGGTGGAGGTT-1	6107	6
						79	GCCAGCATCGATAACC-1			CGTTCTGTCCTGTTAT-1	6105	6
						79	GTCACTCGTTTCGCTC-1			CGTTGGGAGATCCGAG-1	6481	7
						79	AGAGCAGCAAGTGATA-1			CGTTGGGAGCAGCGAT-1	5739	4
						80	CAAGAGGGTGACCGTC-1			CGTTGGGGTGAGCTCC-1	5661	4
						80	AGAGCCCGTCCGGTCA-1			CTAACCCAGGTGCGAT-1	5538	3
						81	CGTTGGGAGCAGCGAT-1			CTAACTTAGGGTTAAT-1	6570	7
						81	AGCCAGCCATTACTCT-1			CTAACTTGTTCAGGTT-1	3724	1
						82	CGCATGGAGATCGGTG-1			CTAACTTTCACACCCT-1	6531	7
						83	TGTAAGCTCTGGAGAG-1			CTAAGTGCACTTGAAC-1	6545	7
						83	TTCCTAACAGTCACGC-1			CTACATTCACGGAAGT-1	4770	2
						83	AGCCAGCTCATCACAG-1			CTACCCAGTACGATCT-1	7269	9
						84	TTGACCCCAAGTTCGT-1			CTACCTGCAAATAGCA-1	6918	8
						84	AGCGTATTCCGGCAAC-1			CTACGGGGTCTTCATT-1	6156	6
						85	CTCCTTTAGAAGTGTT-1			CTAGGTAGTGAAGCTG-1	6020	5
						85	TCGACGGTCACCACAA-1			CTAGGTATCCAACTAG-1	5568	4
						85	AGGAATAAGCTTCGTA-1			CTATCCGTCCGTTGGG-1	6720	8
						86	CGTTAGATCTTGTTAC-1			CTATCCGTCGCGTTTC-1	4375	1
						86	AGGAATACAGTTTCGA-1			CTATCCGTCTATCGGA-1	5391	3
						87	CTCTCAGGTTCACGAT-1			CTATCCGTCTGTAACG-1	6106	6
						87	TATTGGGAGAATCTAG-1			CTCAAGAAGAAATTGC-1	5360	3
						87	TGGTAGTGTAGGAAAG-1			CTCAAGACAAGTTCCA-1	6841	8
						87	TGTAAGCTCTATACTC-1			CTCAATTGTTATCTGG-1	7694	10
						87	AGGACTTAGGCCTAGA-1			CTCACTGCATACCAGT-1	6161	6
						88	GTCGTAACAAAGACGC-1			CTCAGAACACCCAAGC-1	6068	5
						88	TGATGGTCAAATAAGC-1			CTCAGGGAGAGCAGCT-1	5820	4
						88	AGGAGGTAGTTGGAAT-1			CTCAGTCCAGCAAGAC-1	5825	4
						89	GTCACGGAGTCGGGAT-1			CTCATCGAGACTCATC-1	9543	10
						89	AGGATCTGTATCGTTG-1			CTCATCGTCTACGGTA-1	8252	10
						90	TGTGATGGTGTATTGC-1			CTCATCGTCTAGTGAC-1	4115	1
						90	AGGCTGCCAGACAAAT-1			CTCATGCAGGGTATAT-1	5044	2
						91	ATCAGGTAGCCGCTTG-1			CTCATGCCAAGACCGA-1	5575	4
						91	ATCGCCTTCCTACGGG-1			CTCATGCCATCAGTCA-1	6196	6
						91	AGGGAGTAGACGATAT-1			CTCATGCGTGTAAATG-1	6019	5
						92	GATTGGTGTTGGGTTT-1			CTCATTAGTCATTCCC-1	7929	10
						92	AGGGCCTAGTAAACTG-1			CTCCAACCAACAAAGT-1	8287	10
						93	GTTCATTCACACCTGG-1			CTCCACAAGCACCTGC-1	7220	9
						93	AGGGCCTCACGAAAGC-1			CTCCACAAGTGCACTT-1	8046	10
						94	CTGCCATTCAGACCTA-1			CTCCACATCACTTCTA-1	8533	10
						94	AGGGTTTAGTGGGAAA-1			CTCCATGGTTCGCGTG-1	8276	10
						95	GATCAGTGTAGTGTGG-1			CTCCATGTCGGAATTC-1	3457	1
						96	GTCAGCGCAAGTGCTT-1			CTCCCAACAGATACCT-1	5852	5
						96	AGGTCATTCCGTCACT-1			CTCCGATCATCGGATT-1	6561	7
						97	GACCAATGTACAACGG-1			CTCCTTTAGAAGTGTT-1	5147	2
						97	TACGGGCTCAATCGGT-1			CTCCTTTCATTATGCG-1	8157	10
						97	AGGTTACAGCCAAGGT-1			CTCGAGGTCTCCCTAG-1	5240	3
						98	CAGGCCAGTAGGACTG-1			CTCTCAGCAAGGGCAT-1	4388	1
						98	AGGTTACCATCGATCA-1			CTCTCAGGTTCACGAT-1	6349	7
						99	TCGAACAGTTGCCAAT-1			CTGAGCGCACAAATCC-1	4683	2
						99	AGGTTACTCTGAGGTT-1			CTGAGCGGTTCTCTAT-1	5827	4
						100	TGGATCACACACGTGC-1			CTGAGGCCAACCGGAA-1	6144	6
						100	AGTAGCTGTAAGTAGT-1			CTGATCCGTCGAACGA-1	5358	3
						101	TCACTATAGTGGTTGG-1			CTGATCCGTTCAAGGG-1	4941	2
						101	AGTCATGAGATCGGTG-1			CTGCATCCAAACTCGT-1	5953	5
						102	GACGTTACAGGATGAC-1			CTGCATCTCATTCATC-1	6554	7
						102	TTCTTGAAGCTAATCC-1			CTGCATCTCTTAATCC-1	6391	7
						102	AGTCATGGTCGGCCTA-1			CTGCCATAGAACAAGG-1	6236	6
						103	TTCCTAAGTCAGGCAA-1			CTGCCATAGACATACA-1	4731	2
						103	AGTCTCCGTGATCATC-1			CTGCCATAGTGTAGTA-1	6551	7
						104	CCACACTGTAGGTACG-1			CTGCCATTCAGACCTA-1	6584	7
						104	CCTCCTCTCGGTGTAT-1			CTGCCATTCTAGTACG-1	3646	1
						104	GTTATGGCATGACGAG-1			CTGCCTAGTAGTTCCA-1	5729	4
						104	AGTGACTTCCACAAGT-1			CTGCGAGGTACAAGTA-1	4841	2
						105	GTAGAGGGTTACCGTA-1			CTGGACGAGGAGAGTA-1	8113	10
						105	AGTTCGAGTACCATAC-1			CTGGACGCAGGACTAG-1	4362	1
						106	TGCATGACACATACGT-1			CTGGACGCATCTTCGC-1	6704	8
						106	AGTTCGAGTCCCTGAG-1			CTGGACGTCACCTCAC-1	5840	5
						107	CAATTTCTCTGCACCT-1			CTGGCAGTCATGGCCG-1	7479	9
						107	TCTCTGGAGGGATCGT-1			CTGGTCTGTTCCCAAA-1	7257	9
						107	TTGTTCATCCTATTTG-1			CTGGTCTTCCAAGCAT-1	7204	9
						107	ATACCGAAGGTATTGA-1			CTGTACCCATGATCTG-1	4915	2
						108	TGTGTGATCAGCATTG-1			CTGTACCTCCTCTGCA-1	5606	4
						108	ATAGACCAGCCTCGTG-1			CTGTAGACATTCACAG-1	5133	2
						109	GTTGTGACAGGTGTTT-1			CTGTATTAGGACATCG-1	6985	8
						109	ATATCCTAGGTTCAGG-1			CTGTGAAGTGGTCAAG-1	5467	3
						110	TATTTCGCACAAACGG-1			CTTACCGAGAAGCTGC-1	4773	2
						110	ATCCACCGTTTCGTAG-1			CTTACCGCACCACTGG-1	5611	4
						111	CGGGACTCATTGCTTT-1			CTTACCGGTGGTGATG-1	7158	9
						111	GGTTAACTCTGTCCGT-1			CTTACCGGTTCTATCT-1	6123	6
						111	ATCCATTTCGGTTAGT-1			CTTACCGTCACCATAG-1	5970	5
						112	ATTACTCAGCCTAGGA-1			CTTACCGTCAGCACCG-1	7752	10
						112	TAAGCCATCCAATCTT-1			CTTCAATAGATAACAC-1	7293	9
						112	ATCCCTGCACACTGGC-1			CTTCAATAGCACTTTG-1	6414	7
						113	TTGCGTCCAGCTACAT-1			CTTCAATCAGTGGCTC-1	5868	5
						113	ATCCCTGGTCATCACA-1			CTTCCGAAGTATTAGG-1	5664	4
						114	CATGGATTCACTTCTA-1			CTTCCTTAGCACTTTG-1	7592	9
						114	GTGCGTGCACAGAGAC-1			CTTCCTTAGTGCTCAT-1	7423	9
						115	CAGTTCCCACCGTACG-1			CTTCCTTCACGCTGTG-1	6481	7
						115	TCTGGCTTCTTGTGCC-1			CTTCCTTCACGTACAT-1	6808	8
						115	ATCGTAGCAAGTGCAG-1			CTTCCTTTCACATACG-1	7884	10
						117	TGAATCGGTCTAACGT-1			CTTCCTTTCCGGCAAC-1	8122	10
						117	TTGGGTAGTGAGATTA-1			CTTCGGTAGGGTTAAT-1	4482	1
						117	ATCTCTACAAGGACAC-1			CTTCGGTTCCTCTCGA-1	7691	10
						118	CATTGTTAGTGGCCTC-1			CTTCTAAAGTATAACG-1	5809	4
						118	ATCTTCATCCGTGGGT-1			CTTCTAACAGTTGGTT-1	6356	7
						119	CCGGACAAGTCGGCAA-1			CTTCTCTCAGCAGGAT-1	4134	1
						119	CGGGCATTCAGTGCGC-1			CTTCTCTGTTCGGCGT-1	5892	5
						120	CGAGGAAGTAATTAGG-1			CTTGATTCAATCTCTT-1	6180	6
						120	ATGCCTCTCTCATGCC-1			CTTGATTGTTAGTTCG-1	6458	7
						121	CCACTTGAGGTCGTAG-1			CTTTCAAAGCCGTTGC-1	7443	9
						121	GGGAGATCATTGTCGA-1			GAAATGACACAACCGC-1	4845	2
						121	ATGGATCGTAGTCTGT-1			GAAATGACACTGTTCC-1	5490	3
						122	CCGGACAAGAGATTCA-1			GAAATGATCATGGAGG-1	5028	2
						122	CTTACCGTCAGCACCG-1			GAACACTCAAGAATGT-1	5659	4
						122	ATGGATCGTGGTCTTA-1			GAACTGTGTGATTCTG-1	4029	1
						123	CGTAGTATCCCGTTGT-1			GAAGAATCAGAGGACT-1	7997	10
						123	TAGGTACAGGTCGTGA-1			GAAGAATCATCATGAC-1	4089	1
						123	ATGGGAGAGCTTTCTT-1			GAAGCGATCTGCGGGT-1	4803	2
						124	GTGTTAGCAACCAATC-1			GAAGGACCAACTACGT-1	7225	9
						124	ATGTCCCCATGGCCCA-1			GAAGGACCAAGTGACG-1	3528	1
						125	CGATGGCAGGTTCCAT-1			GAAGGGTCAAGAAACT-1	6115	6
						125	GTCTAGATCTGGTCAA-1			GAATAGACAGATAAAC-1	7095	9
						125	ATTACCTGTTTCGACA-1			GAATCGTCAGAACTTC-1	5547	3
						126	GGGACAAAGAGCCGAT-1			GAATCGTCAGGAGACT-1	5653	4
						126	ATTATCCTCCGAGATT-1			GACACGCTCAACTGGT-1	6880	8
						127	GGGAAGTCAAAGCACG-1			GACAGCCCACACACGC-1	7663	9
						127	TAGATCGGTTCCGTTC-1			GACAGCCGTAATGATG-1	6550	7
						127	ATTCCATCAGGTCTCG-1			GACATCAAGCTCGAAG-1	3437	1
						128	TAATTCCTCCGCACGA-1			GACATCAAGTGGTTGG-1	8702	10
						128	ATTCTACTCATGAGGG-1			GACATCACATCGAGCC-1	8275	10
						129	CACGTTCCAGTCCGTG-1			GACCAATCATGCAGCC-1	7926	10
						129	CAAAGAAAGTTAACGA-1			GACCAATGTACAACGG-1	5599	4
						131	TGAGGAGCACAGAGCA-1			GACCCAGCAGCTACTA-1	6022	5
						131	CAACAACGTCCACGCA-1			GACCCAGGTAGCACAG-1	4531	2
						132	TAGAGTCTCCAATCCC-1			GACCGTGCAAAGCGTG-1	4434	1
						132	CAAGACTAGGTGCTGA-1			GACCGTGCAACAAGTA-1	4668	2
						133	CGAGTGCCAGGTTACT-1			GACCTTCTCCGCAAAT-1	5793	4
						133	GACATCACATCGAGCC-1			GACCTTCTCTCGTCGT-1	5450	3
						133	CAATACGGTGACTGTT-1			GACGTTACAGGATGAC-1	3563	1
						134	GCGTGCAAGCCTATCA-1			GACGTTAGTCAACACT-1	3284	1
						134	CAATTTCGTATCACCA-1			GACTATGTCCGATCGG-1	5260	3
						135	CCTCCAAAGCTGCCTG-1			GACTCTCCATGAGTAA-1	6373	7
						136	CTTACCGCACCACTGG-1			GACTGATGTGGTTCTA-1	3984	1
						136	GAAATGACACTGTTCC-1			GAGAAATAGTAGATCA-1	7779	10
						136	GTGCTTCCAAATGGTA-1			GAGACCCCAGGTGAGT-1	7185	9
						136	TGGGAAGGTAAGTTAG-1			GAGACTTAGATAGGGA-1	7831	10
						136	CACATGAAGATGACAT-1			GAGAGGTCACTACTTT-1	5721	4
						137	TCGACGGTCTGGGTCG-1			GAGAGGTGTGCTGATT-1	5034	2
						137	TGTAACGGTAGTATAG-1			GAGAGGTGTTTCCATT-1	5861	5
						137	CACCGTTAGCCTCAGC-1			GAGATGGAGGAAGTGA-1	5830	5
						138	TGAGCGCAGGTCCGAA-1			GAGCCTGCAGTAACGG-1	5845	5
						138	TTGGGCGAGTTCTACG-1			GAGCCTGTCGCTTGCT-1	6256	6
						138	CACGAATCATTGTACG-1			GAGCTGCCATATGGCT-1	6418	7
						139	TCTTAGTGTGTGAATA-1			GAGGCAAAGCTAAGTA-1	3589	1
						139	CACGTTCTCCCAAGTA-1			GAGGCAACAAAGGGCT-1	5285	3
						140	GGAGATGCAGAAGCTG-1			GAGGGATAGGTCATAA-1	5029	2
						141	CGTAAGTTCTTGATTC-1			GAGGGATTCACTGCTC-1	6099	6
						141	CAGAGCCGTACCAATC-1			GAGGGTAAGTAGACCG-1	6425	7
						142	CATCGGGGTCGTCGGT-1			GAGGGTATCTGCTGAA-1	5596	4
						142	CCTCAGTTCTATGTGG-1			GAGTCATAGCCTGAGA-1	5532	3
						142	GCATGATCACCCATAA-1			GAGTCATAGCGACCCT-1	4495	1
						142	TTGAGTGTCCTGGTCT-1			GAGTCTAGTCACAATC-1	4295	1
						142	CAGATACCAATAGGGC-1			GAGTCTATCGACCATA-1	5708	4
						143	CGTAGTAAGTGTTGAA-1			GAGTGAGAGCTAAATG-1	6106	6
						143	TGACTCCCAAGACTGG-1			GAGTGAGCAAGTTGGG-1	5523	3
						143	CAGATCATCTGCGAGC-1			GAGTGAGTCCAGTACA-1	7179	9
						144	TTTGATCAGTAAACTG-1			GAGTTACTCTCTGAGA-1	7672	9
						144	CAGATTGAGAGGACTC-1			GAGTTGTAGTGGTTCT-1	3679	1
						145	TATCTGTTCCTATTGT-1			GAGTTTGCACTGGCGT-1	7756	10
						145	TCTGCCAGTACCCACG-1			GAGTTTGTCTGTCAGA-1	7831	10
						145	CAGATTGCATTGTACG-1			GATAGAACAGAGGAAA-1	6983	8
						146	GGAATCTTCCTTCGAC-1			GATAGAAGTATACCCA-1	6840	8
						146	GGGTAGAGTCGTATGT-1			GATAGCTAGAGGTATT-1	6062	5
						146	CAGCCAGCAGCCATTA-1			GATAGCTAGCGTTGTT-1	2805	1
						147	GGCAGTCCAAATACGA-1			GATCACAGTTATAGCC-1	6153	6
						147	CAGGCCACACTATCCC-1			GATCACATCTCCGCAT-1	7853	10
						148	TCTATCATCAGTCCGG-1			GATCAGTCACAGTATC-1	5998	5
						149	CCTCCTCCAGTAACAA-1			GATCAGTGTAGTGTGG-1	5244	3
						149	CTCCACATCACTTCTA-1			GATCAGTGTTGTGGAG-1	8507	10
						149	CTGTATTAGGACATCG-1			GATCAGTTCCATATGG-1	7016	8
						149	TAGACTGGTCAAGTTC-1			GATCATGCAATTCACG-1	4678	2
						149	TCGCACTCATCCTGTC-1			GATCATGGTCTAATCG-1	5061	2
						149	CATACCCAGATTACCC-1			GATCCCTAGCAGCCCT-1	8039	10
						150	CTTCCTTTCCGGCAAC-1			GATCCCTCAGCTACAT-1	6715	8
						150	CATACCCTCGAGAAAT-1			GATCCCTGTCGAGTGA-1	6272	6
						151	GCTCAAATCCCGAACG-1			GATCCCTTCTACCACC-1	5703	4
						151	CATACTTCAGGTCCGT-1			GATCGTAAGTGCAAAT-1	5395	3
						152	GACCGTGCAAAGCGTG-1			GATCGTATCGAGCACC-1	6413	7
						153	CCACGTTGTTGCTTGA-1			GATGACTGTAGGCTCC-1	6624	7
						153	GAACTGTGTGATTCTG-1			GATGAGGCAATGACCT-1	6877	8
						153	GACTGATGTGGTTCTA-1			GATGGAGCAATCAGCT-1	4874	2
						153	GAGAAATAGTAGATCA-1			GATGGAGGTTCCAAAC-1	5959	5
						153	TACGGTATCAGATTGC-1			GATTCGAAGCCATTCA-1	6154	6
						154	CCACAAAAGAGTCAAT-1			GATTCGACATCACCAA-1	5515	3
						154	CATCCACTCGGTTCAA-1			GATTCTTTCAGAACCT-1	5325	3
						155	CCACTTGGTCCCGCAA-1			GATTGGTCACAGCTGC-1	7377	9
						155	CATCCGTGTCTCTCTG-1			GATTGGTGTTGGGTTT-1	5867	5
						156	TTCAATCGTCGAACAG-1			GATTTCTAGGCATCTT-1	7444	9
						156	CATGCGGAGCGACTTT-1			GCAACATGTTACCTGA-1	6717	8
						157	CTCATTAGTCATTCCC-1			GCAACCGGTCCACGCA-1	7447	9
						157	CTGTGAAGTGGTCAAG-1			GCACATAGTAGCGTTT-1	5529	3
						157	GCCTGTTGTCACTCTC-1			GCACGGTCACATTCGA-1	3528	1
						157	CATGGATTCTCGTTTA-1			GCACTAAAGTAAGAGG-1	5924	5
						158	CTTACCGAGAAGCTGC-1			GCACTAACAAGATTGA-1	7979	10
						158	GAGTTGTAGTGGTTCT-1			GCATCGGGTATGCAAA-1	3558	1
						158	TGCAGGCTCTGTGTGA-1			GCATCGGGTCCAGTTA-1	6180	6
						158	CATTGAGTCCAAGAGG-1			GCATCGGTCGCTTGAA-1	8077	10
						159	CATTTCAGTCATTGCA-1			GCATCTCGTGGTCAAG-1	5966	5
						160	GAAGCGATCTGCGGGT-1			GCATGATCACCCATAA-1	5940	5
						160	TCTGTCGTCATTTGTC-1			GCATTAGAGCGACTTT-1	4997	2
						160	CATTGCCAGAAGCCTG-1			GCATTAGCAGACCCGT-1	6614	7
						161	TCACACCTCACTCCGT-1			GCATTAGGTAGGAGTC-1	8195	10
						161	CATTTCAAGTATAACG-1			GCCAGCACAGTAGGAC-1	5723	4
						162	GTACAACGTTAGAAAC-1			GCCAGCACAGTGGTGA-1	7024	8
						162	TATGTTCGTGTGTGGA-1			GCCAGCAGTTCGGTCG-1	4931	2
						162	CATTTCACACGCAGTC-1			GCCAGCATCGATAACC-1	5621	4
						163	CCACCATAGAGTCGAC-1			GCCAGCATCGGTGAAG-1	5701	4
						163	TCGGGACTCTGGGATT-1			GCCAGGTAGTAAACGT-1	6043	5
						163	TTGTGTTGTATCCCAA-1			GCCAGTGTCAGGCGAA-1	7779	10
						163	CATTTCAGTAGCTGAG-1			GCCAGTGTCATCCTAT-1	3618	1
						164	GTTCCGTCACTCACTC-1			GCCAGTGTCCGAGGCT-1	5829	5
						164	TGAGCATAGAAAGCGA-1			GCCATGGAGGTGCTTT-1	8285	10
						164	CCAAGCGGTACTTGTG-1			GCCATTCAGGTTCTTG-1	6893	8
						165	TTACGTTTCCTAACAG-1			GCCCAGAGTTATCCAG-1	8689	10
						165	CCAATGACAAGCCTGC-1			GCCCGAACAAGCTCTA-1	6655	8
						166	CTCCATGTCGGAATTC-1			GCCCGAAGTAATCAAG-1	4880	2
						167	GAGATGGAGGAAGTGA-1			GCCCGAATCCTATGGA-1	7573	9
						167	CCACACTTCGTGCATA-1			GCCGATGGTCGGCACT-1	4306	1
						168	GCATCGGGTCCAGTTA-1			GCCTGTTGTCACTCTC-1	6680	8
						168	TTGGGCGGTAACCCGC-1			GCCTGTTGTCCGAAGA-1	5327	3
						168	CCATCACAGGGTCTTT-1			GCCTGTTTCCTTCTTC-1	8366	10
						169	CTATCCGTCTATCGGA-1			GCGAGAACAATCGCGC-1	5589	4
						169	TCTCAGCTCGTCAGAT-1			GCGATCGCATTGACCA-1	5843	5
						169	CCCAACTGTATACGGG-1			GCGGAAATCCTCATAT-1	5322	3
						170	GTAGGAGTCGCCTATC-1			GCGTGCAAGCCTATCA-1	5369	3
						170	TGGCGTGAGTCGGCCT-1			GCGTGCAAGCTCCGAC-1	5176	3
						170	CCCATTGAGAGAGTTT-1			GCGTTTCCATGGAAGC-1	6374	7
						171	TACGGGCAGCCGATAG-1			GCGTTTCTCTCGACCT-1	5700	4
						171	CCCATTGTCGGTTCAA-1			GCTACAAAGTCGAGGT-1	5537	3
						172	GGTTAACTCACTTGGA-1			GCTACAACAACCACGC-1	5614	4
						172	CCCGGAAGTGTACAGG-1			GCTACAATCTTGGAAC-1	6286	6
						173	GCTACAAAGTCGAGGT-1			GCTCAAACACGGGTAA-1	6654	8
						173	CCGGACACACGATTCA-1			GCTCAAATCCCGAACG-1	7022	8
						174	TCTCTGGGTACCGCGT-1			GCTCAAATCGTCCATC-1	5248	3
						174	CCGGGTAGTCAGGTAG-1			GCTGAATCATGTTCGA-1	8820	10
						175	GATCCCTAGCAGCCCT-1			GCTGCAGAGTTAACAG-1	3112	1
						175	GCTCAAACACGGGTAA-1			GCTGGGTGTCTGCGCA-1	6461	7
						175	GGTGGCTCATACTGTG-1			GCTTCACCACGCGTCA-1	5878	5
						175	GTAATGCGTACACTCA-1			GCTTCACGTTGGGACA-1	6220	6
						175	TATTGCTAGAGAAGGT-1			GCTTGGGAGGTATTGA-1	8871	10
						176	CTAACCCAGGTGCGAT-1			GCTTGGGCAAGGTCAG-1	6521	7
						176	GCCCAGAGTTATCCAG-1			GCTTTCGTCCGCACGA-1	5194	3
						176	TCATTGTAGTGGACTG-1			GGAACCCAGTGCCAGA-1	5495	3
						176	TTCTTGATCAGGACGA-1			GGAACCCTCTTCTGTA-1	6200	6
						176	CCTAACCAGCTGTGCC-1			GGAATCTAGAATTCAG-1	5954	5
						177	CTGCGAGGTACAAGTA-1			GGAATCTTCCTTCGAC-1	7676	9
						177	CCTAACCCAGAGTTGG-1			GGAATCTTCTCTGGTC-1	8120	10
						178	TGTTGAGCAAATTGCC-1			GGAATGGCAAGTGATA-1	6289	6
						178	CCTATCGCAATCGCCG-1			GGAATGGTCGAGGCAA-1	5695	4
						179	CGAGGCTGTTCTCTAT-1			GGACGTCCAACACAAA-1	6241	6
						179	CCTATCGCAGACCAAG-1			GGACGTCCACGTAGAG-1	5542	3
						180	CGGACACTCATCAGTG-1			GGAGAACGTATTCCGA-1	5870	5
						180	CCTCACAAGAGCCGAT-1			GGAGAACTCCCAGGAC-1	6651	8
						181	GAAGGGTCAAGAAACT-1			GGAGATGCAGAAGCTG-1	6587	7
						181	TCTTGCGTCACCTTAT-1			GGAGATGGTCGCAACC-1	5279	3
						181	CCTCCAAAGATTAGAC-1			GGAGATGGTGTCCAAT-1	7988	10
						182	GTCACTCTCGCAGATT-1			GGAGCAACAACTACGT-1	5661	4
						182	TGGGATTGTACCGTGC-1			GGAGGATTCCTGTTGC-1	5755	4
						182	CCTCCAAAGCATGGGT-1			GGAGGATTCGCTCTCA-1	6160	6
						183	CTCCGATCATCGGATT-1			GGATCTATCAGATTGC-1	5836	5
						183	CCTCTCCTCAAACCCA-1			GGATGTTCAAGAGTTA-1	6831	8
						184	TAAGCACGTGTTAACC-1			GGATGTTTCCGTGACG-1	3703	1
						184	CCTGCATTCGGAGTAG-1			GGATGTTTCGACCCAG-1	4035	1
						185	TTCTTGACACAGCCAC-1			GGCAGTCCAAATACGA-1	5130	2
						186	GTGCTGGTCCTGATAG-1			GGCTTGGGTTAAGGAT-1	6071	5
						186	CGAAGTTAGCCTCCAG-1			GGCTTTCTCAAGTGTC-1	4210	1
						187	GTTGCTCAGCCAACCC-1			GGCTTTCTCGCAATGT-1	5744	4
						187	TCCATGCAGTAACGTA-1			GGCTTTCTCGTTGTTT-1	6783	8
						187	CGAATTGAGTAGCATA-1			GGGAAGTCAAAGCACG-1	5565	4
						188	TAAGCCATCTGCTGAA-1			GGGAAGTCAGTTGTTG-1	6946	8
						188	CGAATTGAGTTAGAAC-1			GGGACAAAGAGCCGAT-1	5115	2
						189	CGCAGGTTCTTTCTAG-1			GGGACAAAGTTAGAAC-1	6613	7
						189	GCCTGTTTCCTTCTTC-1			GGGACCTGTTCGGTCG-1	6513	7
						189	CGACAGCAGTACCATC-1			GGGAGATAGTGCAACG-1	6638	7
						190	GATCGTATCGAGCACC-1			GGGAGATCATCGGAAG-1	5404	3
						190	CGAGGAAAGGGCAGGA-1			GGGAGATCATTGTCGA-1	5989	5
						191	CTCATCGTCTACGGTA-1			GGGAGATGTGGTCCCA-1	4172	1
						191	CGATCGGCAAACACGG-1			GGGAGATTCTCCAATT-1	6762	8
						192	CTGGACGAGGAGAGTA-1			GGGAGTAGTCGCGGTT-1	5892	5
						192	CGATGGCCAGCAGAAC-1			GGGATCCCAGAGGAAA-1	5220	3
						193	CGTTGGGAGATCCGAG-1			GGGATCCTCGTGCAGC-1	6336	6
						193	CGCATAAGTTTGATCG-1			GGGATGACAGTAGTTC-1	4838	2
						194	TCGCTCAAGATACAGT-1			GGGATGACATCGAAGG-1	5895	5
						195	CTTCAATCAGTGGCTC-1			GGGATGAGTAGCTTTG-1	5534	3
						195	TTCTAACCAATAGGAT-1			GGGATGATCGAGTGAG-1	5211	3
						195	CGCCATTAGGAGGGTG-1			GGGCCATAGATGGCGT-1	4271	1
						196	CGGGCATGTGTCCACG-1			GGGCGTTAGACTCTAC-1	6040	5
						196	GCCGATGGTCGGCACT-1			GGGCTACCAGTGCGCT-1	5267	3
						196	CGGAGAATCCACACAA-1			GGGCTACCATCCGGCA-1	7067	8
						197	TCGCTTGAGGTCGACA-1			GGGCTCACATACATCG-1	5348	3
						197	CGTGTCTGTTCTCAGA-1			GGGTAGAAGAGAGTTT-1	4059	1
						198	CTGCCATAGTGTAGTA-1			GGGTAGAAGTCTGCGC-1	5745	4
						198	GCAACCGGTCCACGCA-1			GGGTAGACACAAACGG-1	5159	2
						198	CGTTCTGGTGGAGGTT-1			GGGTAGACAGCTACTA-1	6373	7
						199	TTTCAGTGTAAGACCG-1			GGGTAGAGTCGTATGT-1	8525	10
						199	CTAACTTGTTCAGGTT-1			GGTAACTGTCTAACGT-1	4910	2
						200	GCCCGAAGTAATCAAG-1			GGTAACTGTTGGACCC-1	5669	4
						201	TCCCATGTCTCAGGCG-1			GGTAATCCAACATACC-1	7830	10
						201	CTCAGAACACCCAAGC-1			GGTAATCGTCTAGGCC-1	4834	2
						202	TCGGGCACAACAAAGT-1			GGTAGAGGTCATGCAT-1	5464	3
						202	CTCAGGGAGAGCAGCT-1			GGTCACGCATACTTTC-1	8059	10
						203	TTGAACGCAGAGTCAG-1			GGTCTGGTCAATCCGA-1	3766	1
						203	CTCAGTCCAGCAAGAC-1			GGTGATTAGTCACAGG-1	7620	9
						204	TACTTCACAGGTCCGT-1			GGTGGCTCAGTCTACA-1	5930	5
						204	CTCCACAAGCACCTGC-1			GGTGGCTCATACTGTG-1	7126	9
						205	TGGTAGTCAGCTCATA-1			GGTGGCTGTACCATAC-1	5955	5
						205	CTGCCATAGAACAAGG-1			GGTGTTATCTGATTCT-1	7226	9
						206	TACCTCGCATGTGGCC-1			GGTTAACCATATGAAG-1	6453	7
						206	CTGGTCTGTTCCCAAA-1			GGTTAACGTTCAAACC-1	5301	3
						207	TACCTCGCACGCTATA-1			GGTTAACTCACTTGGA-1	5884	5
						207	TATACCTGTCTCGACG-1			GGTTAACTCTCGGTAA-1	6682	8
						207	CTGTACCTCCTCTGCA-1			GGTTAACTCTGTCCGT-1	6159	6
						208	GTCATGAGTATGGTTC-1			GTAACCAAGTTCAACC-1	6889	8
						208	CTTACCGGTGGTGATG-1			GTAACCATCCGCACGA-1	6471	7
						209	GGGAGATGTGGTCCCA-1			GTAACCATCCGTTGAA-1	6170	6
						209	TACGGTAGTGTTGCCG-1			GTAAGTCCATAGATGA-1	3724	1
						209	TCTTTGAGTTATTCCT-1			GTAAGTCTCAGCTAGT-1	7661	9
						209	TGGTACATCCAGCACG-1			GTAATGCAGTGACACG-1	6659	8
						209	CTTCAATAGCACTTTG-1			GTAATGCGTACACTCA-1	7286	9
						210	GCACATAGTAGCGTTT-1			GTACAACGTTAGAAAC-1	4018	1
						210	TGCAGATAGTTGCGCC-1			GTACAGTCATAAGATG-1	5895	5
						210	CTTCCTTAGCACTTTG-1			GTAGAGGGTACACGTT-1	6102	6
						211	TGAGCATAGAGTTGCG-1			GTAGAGGGTTACCGTA-1	7568	9
						211	CTTCCTTCACGCTGTG-1			GTAGATCGTGCCCAGT-1	5839	5
						212	GATCCCTCAGCTACAT-1			GTAGGAGTCAAGCCGC-1	5452	3
						212	GTTAGACAGCACTCTA-1			GTAGGAGTCGCCTATC-1	5142	2
						212	CTTCTCTGTTCGGCGT-1			GTAGGTTTCAAACCCA-1	5696	4
						213	GGTCACGCATACTTTC-1			GTATTGGAGAGCATTA-1	5693	4
						213	TGAGCGCTCCTCCACA-1			GTATTGGTCAGTAGGG-1	3920	1
						214	GTGTAACCACACTTAG-1			GTATTTCGTAACGTTC-1	6764	8
						214	GTTGAACGTGATAGAT-1			GTCAAACAGTCCCAAT-1	5882	5
						214	GAAGAATCAGAGGACT-1			GTCAAGTGTGTATTGC-1	6032	5
						215	GAATCGTCAGGAGACT-1			GTCACGGAGTCGGGAT-1	6161	6
						215	TATTGCTCAATCGTCA-1			GTCACGGGTCTTTCAT-1	5781	4
						215	GAATAGACAGATAAAC-1			GTCACTCGTTTCGCTC-1	6235	6
						216	GACATCAAGCTCGAAG-1			GTCACTCTCGCAGATT-1	6141	6
						217	GTCGTTCGTCTTTCTA-1			GTCAGCGCAAGTGCTT-1	6216	6
						217	TCACGCTGTAGAATGT-1			GTCATCCGTGAGAACC-1	6109	6
						217	TGTAGACAGTCAACAA-1			GTCATGAGTATGGTTC-1	5140	2
						217	GACATCAAGTGGTTGG-1			GTCATTTAGTTAGTAG-1	6002	5
						218	TACTTCAAGCCTCAGC-1			GTCATTTGTTCATCGA-1	6448	7
						218	GACCCAGGTAGCACAG-1			GTCCCATTCTCGGTAA-1	6879	8
						219	TTCAATCTCGGCATAT-1			GTCGAATAGAGAATCT-1	5918	5
						219	GAGAGGTGTGCTGATT-1			GTCGCGAAGCTGTGCC-1	4855	2
						220	GTGAGCCGTCTTACTT-1			GTCGCGAAGGGCCAAT-1	3196	1
						220	TACAGGTTCACGACTA-1			GTCGTAACAAAGACGC-1	5054	2
						220	TGCGACGTCCCAGTGG-1			GTCGTAACACATGGTT-1	4796	2
						220	TTGGGATAGTCATGGG-1			GTCGTTCGTCTTTCTA-1	3658	1
						220	GAGCCTGCAGTAACGG-1			GTCTAGACAACTGATC-1	5995	5
						221	GGATGTTCAAGAGTTA-1			GTCTAGACATAGAGGC-1	5688	4
						221	GAGGGTAAGTAGACCG-1			GTCTAGATCTGGTCAA-1	6498	7
						222	GCTTCACGTTGGGACA-1			GTCTCACCACACCTTC-1	6113	6
						222	GATAGCTAGAGGTATT-1			GTCTCACCACCATATG-1	7198	9
						223	TAGAGTCCATTGGCAT-1			GTCTCACTCAAAGGAT-1	5279	3
						223	GATCATGGTCTAATCG-1			GTCTTTAAGAGCGACT-1	6764	8
						224	TGGTTAGCAGGAGGAG-1			GTCTTTACAAACGGCA-1	7620	9
						224	TTTGATCCACACACGC-1			GTGACGCGTACGTTCA-1	6599	7
						224	GATCCCTGTCGAGTGA-1			GTGACGCTCGTACACA-1	3056	1
						226	GGTGATTAGTCACAGG-1			GTGAGCCAGAGGCTGT-1	5186	3
						226	GATTGGTCACAGCTGC-1			GTGAGCCGTCTTACTT-1	5999	5
						227	TTTCGATCAACAAAGT-1			GTGAGGAAGTCATTGC-1	6981	8
						227	GCAACATGTTACCTGA-1			GTGAGGAGTTCAGCGC-1	5486	3
						228	GCCAGCACAGTGGTGA-1			GTGAGTTGTGGAATGC-1	6483	7
						228	TAACCAGCACGGGTAA-1			GTGATGTAGACATATG-1	5978	5
						229	TCGCTCACAGCAGAAC-1			GTGATGTCATGATGCT-1	5846	5
						229	GCACTAACAAGATTGA-1			GTGATGTGTGCGAGTA-1	6379	7
						230	TCAGTCCGTCCTGTTC-1			GTGATGTGTTAAGGGC-1	6239	6
						230	GCATTAGCAGACCCGT-1			GTGATGTTCACCTACC-1	5085	2
						231	TCCAGAATCCACTGAA-1			GTGCACGGTCATGCAT-1	5922	5
						231	GCCATGGAGGTGCTTT-1			GTGCAGCAGCCTCCAG-1	6430	7
						232	TCCTGCAGTCGAGTTT-1			GTGCAGCCATGGTACT-1	8678	10
						232	TCGGTCTAGTCTGCGC-1			GTGCGTGCACAGAGAC-1	7852	10
						232	GCGGAAATCCTCATAT-1			GTGCGTGCAGATGCGA-1	5701	4
						233	GGTAACTGTTGGACCC-1			GTGCTGGAGCACCAGA-1	5244	3
						233	GCGTGCAAGCTCCGAC-1			GTGCTGGTCCTGATAG-1	5604	4
						234	TCGTAGAGTATGACAA-1			GTGCTTCCAAATGGTA-1	5203	3
						234	TTTGACTTCACAGTGT-1			GTGGCGTCAGACGCTC-1	5889	5
						234	GCTCAAATCGTCCATC-1			GTGGGAACAGAGGCTA-1	6593	7
						235	GGGATCCCAGAGGAAA-1			GTGGTTAGTTCCGTTC-1	6837	8
						235	GCTTGGGAGGTATTGA-1			GTGTAACCACACTTAG-1	3663	1
						236	TTGATGGGTATACCTG-1			GTGTGATAGACCTGGA-1	6127	6
						236	GGAACCCAGTGCCAGA-1			GTGTGGCGTCATGACT-1	6646	8
						237	GGGAGTAGTCGCGGTT-1			GTGTTAGCAACCAATC-1	5504	3
						237	TATGTTCAGCGAGGAG-1			GTGTTAGGTCGTCGGT-1	5676	4
						238	GTAATGCAGTGACACG-1			GTGTTCCTCCAACACA-1	5648	4
						238	GGAGATGGTGTCCAAT-1			GTTACAGTCGGCTATA-1	5643	4
						239	GGAGGATTCGCTCTCA-1			GTTACCCAGCTTGTGT-1	6940	8
						239	TCACAAGCAGAGGCTA-1			GTTACGAAGTTTGTCG-1	7495	9
						239	GGAGCAACAACTACGT-1			GTTACGACAGTTCACA-1	5479	3
						240	GGGAGATCATCGGAAG-1			GTTACGAGTATCGTTG-1	6307	6
						240	TCACGGGCAATACCCA-1			GTTACGATCAGCTTCC-1	6840	8
						240	GGATGTTTCGACCCAG-1			GTTAGACAGCACTCTA-1	5649	4
						241	GTGTTCCTCCAACACA-1			GTTAGACCAGTCGAGA-1	6525	7
						243	TTGTTCATCTACTCAT-1			GTTAGTGTCAAGCGTT-1	4430	1
						243	GGGCTACCATCCGGCA-1			GTTATGGCATGACGAG-1	8947	10
						244	TAAGCACAGGAAAGAC-1			GTTCATTCAAGTCCCG-1	3327	1
						244	GGGTAGAAGAGAGTTT-1			GTTCATTCACACCTGG-1	6382	7
						245	TGGCGTGCAAAGTGTA-1			GTTCCGTCACTCACTC-1	6438	7
						245	GGTAATCCAACATACC-1			GTTCTATGTGTTGACT-1	6745	8
						246	GTGAGGAAGTCATTGC-1			GTTGAACAGTGCTACT-1	4075	1
						246	TTATTGCCATGAGATA-1			GTTGAACGTGATAGAT-1	3219	1
						246	GGTGGCTGTACCATAC-1			GTTGAACTCCTGGGAC-1	5574	4
						247	TGGAGAGAGACGCAGT-1			GTTGCGGGTGCTTATG-1	6835	8
						247	GTAGGAGTCAAGCCGC-1			GTTGCGGGTTGGAGGT-1	5425	3
						248	TCGCACTGTACCGGCT-1			GTTGCTCAGCCAACCC-1	4675	2
						248	GTCAAACAGTCCCAAT-1			GTTGCTCTCGGTCATA-1	4655	2
						249	TTGTTGTGTTCATCGA-1			GTTGTCCGTGTAAATG-1	6403	7
						249	GTGACGCTCGTACACA-1			GTTGTGACAGGTGTTT-1	3690	1
						250	TGTTCATAGAAGGCTC-1			GTTTACTGTTCAAACC-1	7365	9
						250	GTGATGTAGACATATG-1			GTTTGGAGTCGAGTTT-1	5225	3
						251	TGGTACAAGTCATACC-1			GTTTGGAGTGAAGCTG-1	4929	2
						251	GTTGAACAGTGCTACT-1			GTTTGGATCTCCGAGG-1	7406	9
						252	TACTTGTTCCACGTAA-1			TAACCAGCACGGGTAA-1	7566	9
						252	GTTGCGGGTTGGAGGT-1			TAACGACAGTCACGAG-1	5702	4
						253	TGAGTCAAGCACTCAT-1			TAACGACTCATCGCTC-1	5716	4
						253	TACGTCCCAAGCGATG-1			TAAGCACAGGAAAGAC-1	7381	9
						254	TTTGTTGAGAATAACC-1			TAAGCACGTGTTAACC-1	7320	9
						254	TAGGTTGGTAGGCAGT-1			TAAGCCACATCTTCGC-1	8658	10
						255	TCTTGCGTCGGTGAAG-1			TAAGCCATCCAATCTT-1	5379	3
						255	TCACTATCACAGCCTG-1			TAAGCCATCTGCTGAA-1	5824	4
						256	TCTACCGGTATCACGT-1			TAAGCGTGTCACTGAT-1	4327	1
						256	TGACCCTAGCGTTCAT-1			TAATCTCGTGTGAGCA-1	8307	10
						256	TTCCGGTCAACGGCTC-1			TAATTCCTCCGCACGA-1	6817	8
						256	TTTATGCCAAGCAATA-1			TAATTCCTCGTTCATT-1	5391	3
						256	TCAGGTAGTACTAGCT-1			TACAACGCAGGTGTGA-1	6669	8
						257	TTGACCCAGTACTGTC-1			TACACCCAGTCGTTAC-1	6068	5
						257	TCATATCCAGTCGGTC-1			TACACCCCAAATTAGG-1	7763	10
						258	TGGGAGAAGAGCTGCA-1			TACAGGTAGGTCGTGA-1	5632	4
						258	TCATTGTTCTTCCTAA-1			TACAGGTTCACGACTA-1	6924	8
						259	TGGTAGTGTTAAGACA-1			TACAGGTTCGGTGTAT-1	5834	5
						259	TTTCCTCTCATCACAG-1			TACATTCCACACGCCA-1	9438	10
						259	TCGCTTGCAGGCCCTA-1			TACCCGTGTCGAATTC-1	6830	8
						260	TTTAGTCAGTCCTGCG-1			TACCGGGAGCAATTAG-1	6612	7
						260	TGATCAGCAACAGCCC-1			TACCTCGCACGCTATA-1	5678	4
						261	TTTGACTAGAACTTCC-1			TACCTCGCATGTGGCC-1	7560	9
						261	TGGGCGTCATTATGCG-1			TACGGGCAGCCGATAG-1	6084	5
						262	TTTCGATTCTAACGCA-1			TACGGGCCAAACTGCT-1	6624	7
						262	TTCTCTCAGGTAGGCT-1			TACGGGCTCAATCGGT-1	8016	10
										TACGGTAGTGTTGCCG-1	5582	4
										TACGGTATCAGATTGC-1	6491	7
										TACGTCCCAAGCGATG-1	6438	7
										TACTTACAGAGGGCGA-1	3844	1
										TACTTACGTGTTCCTC-1	5935	5
										TACTTCAAGCCTCAGC-1	5712	4
										TACTTCACAGGTCCGT-1	5551	4
										TACTTGTGTCATCGGC-1	6973	8
										TACTTGTGTCGTTGCG-1	6373	7
										TACTTGTTCCACGTAA-1	7342	9
										TACTTGTTCCTTGGAA-1	5108	2
										TAGACCACACTGGCGT-1	4373	1
										TAGACCATCCGTCAAA-1	7791	10
										TAGACTGGTCAAGTTC-1	6714	8
										TAGAGTCCATTGGCAT-1	4749	2
										TAGAGTCTCCAATCCC-1	5654	4
										TAGATCGGTTCCGTTC-1	6219	6
										TAGATCGTCACGATAC-1	6739	8
										TAGGTACAGGTCGTGA-1	3277	1
										TAGGTACGTGTTACAC-1	5954	5
										TAGGTTGGTAGGCAGT-1	4918	2
										TAGGTTGGTGCCCAGT-1	6182	6
										TAGGTTGTCAAGGCTT-1	4967	2
										TAGTGCATCAAGAGTA-1	5127	2
										TATACCTAGCAGTACG-1	4930	2
										TATACCTGTCTCGACG-1	6621	7
										TATCAGGCACTTGTCC-1	6530	7
										TATCGCCAGAGCCTGA-1	7052	8
										TATCTGTGTGTAGGAC-1	5212	3
										TATCTGTTCCTATTGT-1	6892	8
										TATCTTGGTACGGGAT-1	7143	9
										TATGTTCAGCGAGGAG-1	5954	5
										TATGTTCGTGTGTGGA-1	6117	6
										TATTGCTAGAGAAGGT-1	5355	3
										TATTGCTCAATCGTCA-1	6175	6
										TATTGCTCAGCTATAC-1	7285	9
										TATTGGGAGAATCTAG-1	7643	9
										TATTTCGCACAAACGG-1	6837	8
										TATTTCGCACTGGATT-1	7157	9
										TCAAGCAAGTAGTCCT-1	5591	4
										TCAAGCACAAAGCAAT-1	6022	5
										TCAAGTGTCGTTTACT-1	5984	5
										TCAATTCAGTATTCCG-1	4260	1
										TCACAAGAGTCGAAGC-1	4306	1
										TCACAAGCAGAGGCTA-1	6464	7
										TCACACCTCACTCCGT-1	7648	9
										TCACGCTGTAGAATGT-1	7344	9
										TCACGGGAGAAACCCG-1	6601	7
										TCACGGGAGCTAGCCC-1	5043	2
										TCACGGGCAATACCCA-1	4445	1
										TCACTATAGTGGTTGG-1	6065	5
										TCACTATCACAGCCTG-1	5821	4
										TCACTATCATGACGGA-1	6788	8
										TCAGCCTTCGACACCG-1	7269	9
										TCAGGGCAGAGCAAGA-1	4210	1
										TCAGGTAGTACTAGCT-1	6472	7
										TCAGGTAGTTCGTGCG-1	4322	1
										TCAGGTATCGGACCAC-1	7168	9
										TCAGTCCGTCCTGTTC-1	6321	6
										TCAGTGATCAGCTCTC-1	6867	8
										TCATACTGTAGGAGTC-1	6086	5
										TCATACTGTGCCGTAC-1	6879	8
										TCATACTTCGTTCTGC-1	5413	3
										TCATATCCAGAAGTTA-1	3375	1
										TCATATCCAGTCGGTC-1	6946	8
										TCATCATGTGGTGATG-1	5837	5
										TCATCCGGTCATCGGC-1	6102	6
										TCATGAGGTTCGGACC-1	4712	2
										TCATGCCGTAGCGAGT-1	6556	7
										TCATTGTAGTATGTAG-1	4028	1
										TCATTGTAGTGGACTG-1	5431	3
										TCATTGTTCTTCCTAA-1	5512	3
										TCCAGAATCCACTGAA-1	8448	10
										TCCATGCAGTAACGTA-1	4801	2
										TCCATGCTCACACGAT-1	5553	4
										TCCATGCTCCGGTAAT-1	5739	4
										TCCCAGTCAGCTCATA-1	5164	3
										TCCCATGTCTCAGGCG-1	7347	9
										TCCTAATCAACACACT-1	4833	2
										TCCTAATTCTCATTAC-1	6370	7
										TCCTCGAAGAGAGAAC-1	4476	1
										TCCTCGATCGAAGAAT-1	5567	4
										TCCTGCAAGCTACTGT-1	7194	9
										TCCTGCAGTCGAGTTT-1	7066	8
										TCCTTTCCACTAGTAC-1	7620	9
										TCGAACAGTGAATAAC-1	4244	1
										TCGAACAGTTGCCAAT-1	6596	7
										TCGAAGTCAAATACGA-1	9798	10
										TCGAAGTCACGTACAT-1	6096	6
										TCGACCTGTCGTTGCG-1	5863	5
										TCGACGGTCACCACAA-1	7282	9
										TCGACGGTCTGGGTCG-1	6590	7
										TCGATTTAGCCGCACT-1	7454	9
										TCGCACTCATCCTGTC-1	7564	9
										TCGCACTGTACCGGCT-1	6430	7
										TCGCACTTCATCACAG-1	6418	7
										TCGCACTTCGTAGCTA-1	4810	2
										TCGCAGGAGTAGGAAG-1	7614	9
										TCGCTCAAGATACAGT-1	5429	3
										TCGCTCACAGCAGAAC-1	9065	10
										TCGCTTGAGGTCGACA-1	6057	5
										TCGCTTGCAAGTTGGG-1	6075	5
										TCGCTTGCAATAGAGT-1	4660	2
										TCGCTTGCAGGCCCTA-1	3537	1
										TCGGATAAGACTGAGC-1	5772	4
										TCGGATACAGCTACAT-1	3682	1
										TCGGATACAGTGGCTC-1	6270	6
										TCGGGACTCTGGGATT-1	5258	3
										TCGGGCACAACAAAGT-1	5781	4
										TCGGGCACAGACGCTC-1	6713	8
										TCGGTCTAGTCTGCGC-1	5670	4
										TCGTAGAGTATGACAA-1	3443	1
										TCGTCCATCACGGACC-1	5560	4
										TCGTCCATCGGCTGGT-1	6420	7
										TCGTGCTCAGAGGGTT-1	4757	2
										TCGTGGGCACCAAAGG-1	6125	6
										TCGTGGGTCCCATTTA-1	3804	1
										TCGTGGGTCTCATGCC-1	6336	6
										TCTAACTGTAGCTTGT-1	8521	10
										TCTACATAGGTTCTTG-1	7463	9
										TCTACATGTCCGTACG-1	8385	10
										TCTACCGGTATCACGT-1	5279	3
										TCTATACGTCAACGCC-1	6137	6
										TCTATCATCAGTCCGG-1	9228	10
										TCTCAGCTCGTCAGAT-1	4737	2
										TCTCCGAAGTGATCGG-1	5104	2
										TCTCTGGAGATCACCT-1	8157	10
										TCTCTGGAGGGATCGT-1	7074	9
										TCTCTGGGTACCGCGT-1	8048	10
										TCTGCCAAGGAACATT-1	7726	10
										TCTGCCAGTACCCACG-1	6142	6
										TCTGGCTTCTTGTGCC-1	7081	9
										TCTGTCGTCATTTGTC-1	7292	9
										TCTTAGTGTGTGAATA-1	7769	10
										TCTTGCGTCACCTTAT-1	4423	1
										TCTTGCGTCGGTGAAG-1	4909	2
										TCTTTGAGTTATTCCT-1	5638	4
										TCTTTGAGTTCTATCT-1	7764	10
										TGAATCGAGCGCTGCT-1	5199	3
										TGAATCGGTCTAACGT-1	4890	2
										TGAATCGTCCATCTCG-1	5512	3
										TGACCCTAGCGTTCAT-1	5448	3
										TGACCCTTCACTCCGT-1	5820	4
										TGACTCCCAAGACTGG-1	6179	6
										TGAGCATAGAAAGCGA-1	5988	5
										TGAGCATAGAGTTGCG-1	4800	2
										TGAGCATAGGACAAGA-1	5960	5
										TGAGCGCAGGTCCGAA-1	5618	4
										TGAGCGCTCCTCCACA-1	4562	2
										TGAGGAGCACAGAGCA-1	5396	3
										TGAGGAGGTCCTTTGC-1	5039	2
										TGAGTCAAGCACTCAT-1	6528	7
										TGAGTCAAGTGCGTCC-1	4659	2
										TGATCAGCAACAGCCC-1	7898	10
										TGATCAGCAGCGACCT-1	5795	4
										TGATCAGGTGATGAAT-1	5658	4
										TGATGGTCAAATAAGC-1	7458	9
										TGATGGTGTTTACACG-1	5849	5
										TGATTCTCACCCAAGC-1	5502	3
										TGATTTCAGCGGATCA-1	6443	7
										TGCAGATAGATGGTCG-1	4768	2
										TGCAGATAGTTGCGCC-1	5659	4
										TGCAGGCAGTACAGCG-1	6662	8
										TGCAGGCTCTGTGTGA-1	4882	2
										TGCATCCAGAGTACCG-1	6718	8
										TGCATCCCAAATCAGA-1	8795	10
										TGCATCCGTTCCTTGC-1	7762	10
										TGCATGACACATACGT-1	6460	7
										TGCGACGAGAATACAC-1	6145	6
										TGCGACGTCCCAGTGG-1	6022	5
										TGCGGGTAGAAGTGTT-1	5105	2
										TGCTCGTAGGAGTACC-1	8853	10
										TGCTCGTGTCAGTCCG-1	7753	10
										TGCTCGTGTGTTATCG-1	5170	3
										TGCTCGTTCGTAGTCA-1	4543	2
										TGCTTGCAGAAGCCTG-1	6796	8
										TGCTTGCTCGGCTGGT-1	6204	6
										TGGAACTAGAGCTGAC-1	5791	4
										TGGAACTCAGAAGCTG-1	5821	4
										TGGAGAGAGACGCAGT-1	4732	2
										TGGAGAGCAGTATACC-1	7043	8
										TGGAGAGTCTCAGGCG-1	6676	8
										TGGATCACACACGTGC-1	6094	5
										TGGATCAGTGAAGCTG-1	5611	4
										TGGCGTGAGTCGGCCT-1	4682	2
										TGGCGTGCAAAGTGTA-1	6236	6
										TGGCGTGTCTTACCAT-1	5653	4
										TGGGAAGAGGCATTTC-1	6436	7
										TGGGAAGGTAAGTTAG-1	5122	2
										TGGGAGAAGAGCTGCA-1	5419	3
										TGGGATTGTACCGTGC-1	5664	4
										TGGGCGTAGTCCCGGT-1	5246	3
										TGGGCGTCATTATGCG-1	5763	4
										TGGTACAAGTCATACC-1	3905	1
										TGGTACACAGCCTATA-1	6234	6
										TGGTACATCAACCCGG-1	8371	10
										TGGTACATCCAGCACG-1	5054	2
										TGGTACATCGGTCAGC-1	6637	7
										TGGTAGTAGTCCCGAC-1	5671	4
										TGGTAGTCAGCTACCG-1	3579	1
										TGGTAGTCAGCTCATA-1	5018	2
										TGGTAGTGTAGGAAAG-1	8796	10
										TGGTAGTGTTAAGACA-1	3589	1
										TGGTTAGCAGGAGGAG-1	5007	2
										TGGTTAGGTGACTGTT-1	6282	6
										TGGTTAGTCCTGGGAC-1	5889	5
										TGTAACGGTAGTATAG-1	6595	7
										TGTAAGCTCTATACTC-1	9070	10
										TGTAAGCTCTGGAGAG-1	4407	1
										TGTACAGCAGTCTTCC-1	6350	7
										TGTACAGTCTGCTCTG-1	5099	2
										TGTAGACAGTCAACAA-1	3158	1
										TGTCAGACATTGACAC-1	9505	10
										TGTCCACTCCGTGCGA-1	4482	1
										TGTCCCAAGCGCCTAC-1	6326	6
										TGTCCCACATTCTTCA-1	8045	10
										TGTGAGTCAAGCTCTA-1	4600	2
										TGTGATGGTGTATTGC-1	6081	5
										TGTGATGTCTCCGCAT-1	4563	2
										TGTGGCGGTTAACAGA-1	7162	9
										TGTGTGATCAGCATTG-1	6225	6
										TGTTACTCACTGTCGG-1	5150	2
										TGTTACTGTGTTCAGT-1	6928	8
										TGTTCATAGAAGGCTC-1	5028	2
										TGTTCATAGATAACAC-1	6003	5
										TGTTCATCATACTGAC-1	7151	9
										TGTTCATGTGCCGGTT-1	3276	1
										TGTTCCGAGTAATACG-1	8275	10
										TGTTCCGCAATGCTCA-1	5907	5
										TGTTCCGCATCACCAA-1	6129	6
										TGTTCCGGTGCGAACA-1	5688	4
										TGTTGAGAGGTCACTT-1	5771	4
										TGTTGAGCAAATTGCC-1	7686	10
										TGTTGAGCACCAACAT-1	4728	2
										TGTTGGACACACGGAA-1	5962	5
										TGTTGGACACTAACGT-1	6843	8
										TTAATCCAGTGCACCC-1	5674	4
										TTACAGGAGGGAGTGG-1	5107	2
										TTACGTTCATACAGAA-1	4155	1
										TTACGTTTCCTAACAG-1	5811	4
										TTACTGTAGACCATAA-1	6409	7
										TTACTGTAGTGATAAC-1	6877	8
										TTAGGCACACAATGAA-1	4569	2
										TTAGTCTAGCGACTTT-1	7711	10
										TTAGTCTGTTTCGTTT-1	5151	2
										TTAGTCTTCTCATGCC-1	6172	6
										TTATTGCCATGAGATA-1	6274	6
										TTCAATCGTCGAACAG-1	6128	6
										TTCAATCTCGGCATAT-1	6175	6
										TTCACGCCAGCGAACA-1	7138	9
										TTCAGGAGTAGCCCTG-1	6968	8
										TTCATGTAGTATAACG-1	4128	1
										TTCATGTTCATTTGGG-1	6318	6
										TTCCACGAGCGATGAC-1	6558	7
										TTCCGGTAGTACGAGC-1	4470	1
										TTCCGGTCAACGGCTC-1	6670	8
										TTCCGGTTCTAACACG-1	6031	5
										TTCCTAAAGTAAACAC-1	7109	9
										TTCCTAACAGTCACGC-1	5807	4
										TTCCTAACATTCTCCG-1	3196	1
										TTCCTAAGTACCTAGT-1	5274	3
										TTCCTAAGTCAGGCAA-1	7349	9
										TTCCTAAGTGAACGGT-1	7453	9
										TTCCTAAGTTCGTACA-1	6881	8
										TTCCTTCGTCATATGC-1	6604	7
										TTCGATTAGCTACGTT-1	7602	9
										TTCGATTTCCAGCTCT-1	5821	4
										TTCGCTGTCCATTGCC-1	6792	8
										TTCGGTCCATTCAGCA-1	5748	4
										TTCGGTCTCTGAGATC-1	7961	10
										TTCTAACCAATAGGAT-1	6703	8
										TTCTCTCAGGTAGGCT-1	7110	9
										TTCTTCCTCGGATAAA-1	7084	9
										TTCTTGAAGCTAATCC-1	6310	6
										TTCTTGACACAGCCAC-1	8371	10
										TTCTTGATCAGGACGA-1	7884	10
										TTCTTGATCAGTGGGA-1	6158	6
										TTGAACGCAGAGTCAG-1	5618	4
										TTGAACGGTCGAATTC-1	6763	8
										TTGACCCAGTACTGTC-1	7405	9
										TTGACCCCAAGTTCGT-1	6093	5
										TTGAGTGAGCCGCACT-1	6491	7
										TTGAGTGCATGACAAA-1	4935	2
										TTGAGTGTCCGTCCTA-1	8442	10
										TTGAGTGTCCTGGTCT-1	7797	10
										TTGATGGGTATACCTG-1	5423	3
										TTGATGGTCGAAACAA-1	6422	7
										TTGCGTCCAGCTACAT-1	6229	6
										TTGCGTCGTTCAGGTT-1	4503	2
										TTGGGATAGTCATGGG-1	6575	7
										TTGGGATGTATTGACC-1	6283	6
										TTGGGATTCCTCACTG-1	6681	8
										TTGGGCGAGACATAAC-1	7090	9
										TTGGGCGAGAGCAAGA-1	5640	4
										TTGGGCGAGTTCTACG-1	5541	3
										TTGGGCGGTAACCCGC-1	6240	6
										TTGGGCGTCGCCATAA-1	5353	3
										TTGGGTAGTGAGATTA-1	5818	4
										TTGGTTTAGTTTGAGA-1	6491	7
										TTGGTTTCACCTGAAT-1	4549	2
										TTGTGTTGTATCCCAA-1	6168	6
										TTGTTCATCCTATTTG-1	5382	3
										TTGTTCATCTACTCAT-1	6237	6
										TTGTTGTGTTCATCGA-1	4535	2
										TTGTTTGCAACCTATG-1	5972	5
										TTTACCAAGGGAGTTC-1	7716	10
										TTTACCAAGTAGAGTT-1	5953	5
										TTTACCACATTCCTCG-1	6981	8
										TTTACCATCTACTCAT-1	6099	6
										TTTACTGCACATGACT-1	6905	8
										TTTACTGGTAACGTTC-1	5120	2
										TTTAGTCAGTCCTGCG-1	6295	6
										TTTAGTCCAAACGGCA-1	6992	8
										TTTAGTCGTCGCTTGG-1	6075	5
										TTTATGCCAAGCAATA-1	7282	9
										TTTATGCGTCCAGAAG-1	7099	9
										TTTCAGTGTAAGACCG-1	4259	1
										TTTCATGCAGACTCTA-1	6149	6
										TTTCCTCTCATCACAG-1	5440	3
										TTTCGATCAACAAAGT-1	5339	3
										TTTCGATTCTAACGCA-1	7088	9
										TTTGACTAGAACTTCC-1	5704	4
										TTTGACTTCACAGTGT-1	7150	9
										TTTGATCAGTAAACTG-1	5104	2
										TTTGATCCACACACGC-1	7496	9
										TTTGGAGGTGACACAG-1	7429	9
										TTTGGTTTCTACGCAA-1	6906	8
										TTTGTTGAGAATAACC-1	7217	9
