# Supplementary material for: Gene-expression memory-based prediction of cell lineages from scRNA-seq datasets
Source: Nat Commun. 2024 Mar 29;15:2744. doi: 10.1038/s41467-024-47158-y (PMC10980719; doi:10.1038/s41467-024-47158-y)
Supplement: Supplementary file 11 — Source Data [file 41467_2024_47158_MOESM11_ESM.zip › Source Data files/Source Data file S2d.csv]

mESC		CD8		L1210		MEF		HSPC		HSC
distance_1	distance_ctrl_1	distance_3	distance_ctrl_3	distance_4	distance_ctrl_4	distance_2	distance_ctrl_2	distance_5	distance_ctrl_5	distance_6	distance_ctrl_6
0.009181048	0.084633205	0.013830761	0.034812756	0.034151488	0.030969392	0.003119849	0.041479299	NA	NA	0.019889314	0.089367663
0.010925219	0.025444035	0.005101227	0.024541397	0.01486003	0.061753977	0.055631895	0.063500782	0.050011036	0.066745508	0.082656402	0.04740039
0.009945465	0.122669342	0.078681625	0.103248031	0.151961465	0.093670008	0.019864824	0.041545629	NA	NA	0.053720412	0.197758433
0.019719161	0.09085181	0.007237088	0.047292325	0.043233336	0.060483628	0.016864927	0.082302816	NA	NA	0.043956297	0.107631667
0.006826218	0.016395065	0.020900803	0.034027383	0.042084719	0.066967199	0.015449232	0.044109637	NA	NA	0.054294963	0.153965146
0.01023889	0.029978957	0.028631927	0.022498419	0.125462427	0.074869952	0.038797491	0.057703027	NA	NA	0.055311961	0.082517884
0.009519325	0.014076334	0.011250677	0.017854318	0.043431695	0.040608318	0.10267044	0.068531148	NA	NA	0.082707032	0.048294872
0.011686163	0.015824303	0.005054188	0.014872277	0.034206983	0.051568461	0.03900766	0.016577681	NA	NA	0.033600699	0.141783533
0.020636843	0.025077733	0.012576145	0.031807115	0.042323957	0.047266088	0.017873983	0.048032092	NA	NA	0.146843402	0.150996688
0.012851182	0.014678354	0.085454112	0.21020027	0.030927726	0.116713849	0.030032418	0.03783519	NA	NA	0.076796862	0.224772604
0.028732956	0.019221315	0.008938627	0.024838268	0.032495739	0.03182761	0.016950997	0.106183071	NA	NA	0.043911645	0.171450393
0.01127241	0.019129565	0.023373893	0.009580018	0.029558172	0.072039955	0.007568143	0.066652183	0.060238572	0.068143851	0.054380704	0.156166975
0.031685887	0.0149773	0.016930622	0.110394382	0.019389632	0.150008057	0.054954056	0.131051844	NA	NA	0.040981993	0.084265618
0.01011696	0.015146755	0.008862362	0.009376207	0.06225144	0.030614421	0.088389442	0.08354419	NA	NA	0.122078297	0.071318653
0.117606554	0.03008572	0.196439964	0.017053566	0.02353348	0.023298885	0.03251886	0.027602783	NA	NA	0.030070987	0.168019334
0.009321706	0.006817251	0.023708144	0.0208847	0.011577914	0.112946525	0.057164301	0.120189064	0.079154914	0.11491641	0.027616127	0.107334841
NA	NA	0.005653164	0.013961715	0.058239929	0.087864413	0.012801233	0.031363515	NA	NA	0.087861183	0.05684064
0.037747905	0.015766845	0.012576145	0.019084058	0.032495739	0.070556469	0.025611948	0.037839698	NA	NA	NA	NA
0.014391537	0.015005978	0.023708144	0.077276489	0.029558172	0.047468906	0.032998654	0.06141525	NA	NA	NA	NA
0.009622939	0.020957259	0.013830761	0.102091632	0.042084719	0.061483476	0.03900766	0.019956786	NA	NA	NA	NA
0.023589805	0.051341425	0.008862362	0.018412353	0.043233336	0.033120167	0.025580002	0.028497105	NA	NA	0.027771647	0.084854256
0.003657146	0.024489282	0.016930622	0.090881655	0.042323957	0.201815222	0.154326889	0.023403006	NA	NA	0.031277649	0.098041671
NA	NA	0.030133414	0.029799338	0.030927726	0.067765362	0.035784035	0.057309337	0.061028315	0.0608961	0.055398779	0.060454756
0.013076492	0.015592942	0.005101227	0.046994249	0.011577914	0.050436697	0.027304557	0.053149416	0.068356312	0.078626508	0.051788283	0.097071173
0.01726443	0.029141857	0.078681625	0.011966413	0.034151488	0.065556115	0.012920369	0.027727511	0.047545315	0.05192177	0.068668275	0.088077889
0.009053152	0.025460302	0.007237088	0.25547331	0.019389632	0.112043258	0.064088225	0.023585926	NA	NA	0.120015441	0.054004554
0.010330266	0.01541992	0.196439964	0.055687265	0.02353348	0.075598551	0.055816267	0.05087858	NA	NA	0.031244813	0.162081314
0.015635769	0.019578893	0.151741717	0.00934866	0.151961465	0.063398181	0.016947744	0.054900838	NA	NA	0.036304286	0.133697095
0.007489404	0.09825957	0.020900803	0.034368091	0.125462427	0.03160695	0.089201916	0.038728983	0.048778339	0.140269615	NA	NA
0.007310033	0.016161626	0.008938627	0.038168728	0.043431695	0.048392998	0.038654664	0.048755663	NA	NA	NA	NA
0.034214069	0.025899493	0.011250677	0.031214202	0.01486003	0.113453167	0.100737912	0.0919097	NA	NA	0.043560538	0.053228399
NA	NA	0.005653164	0.016480344	0.058239929	0.028040744	0.023403006	0.032346704	NA	NA	0.172165261	0.274060923
0.01065363	0.052025816	0.028631927	0.076648821	0.034206983	0.079938365	0.026175188	0.091203887	0.057541135	0.076006465	0.1209532	0.140615153
0.01127241	0.022093845	0.085454112	0.020167898	0.06225144	0.042660134	0.030341672	0.04499927	NA	NA	0.04182803	0.084144026
0.009708345	0.016855887	0.016930622	0.109704044	0.151961465	0.136007029	0.016950997	0.043982162	NA	NA	0.029453515	0.116605915
0.009519325	0.020517751	0.04880745	0.197279239	0.030927726	0.030765087	0.013229958	0.184297891	NA	NA	NA	NA
0.007310033	0.010442599	0.078681625	0.018187095	0.042323957	0.062453764	0.022358062	0.056219373	NA	NA	0.029090949	0.229834145
0.02778959	0.022621184	0.013830761	0.036308617	0.029558172	0.093054714	0.044667481	0.044910328	NA	NA	0.05076494	0.070116703
0.030973305	0.057996671	0.008938627	0.041902129	0.019389632	0.056690708	0.035684464	0.062641401	NA	NA	NA	NA
0.00631614	0.027649466	0.008862362	0.095226361	0.032495739	0.033687083	0.025611948	0.052799427	NA	NA	0.036095934	0.15524759
0.011896213	0.022658423	0.011250677	0.016320495	0.034151488	0.075851863	0.028832616	0.036863429	NA	NA	NA	NA
0.016159394	0.017320694	0.030133414	0.019553743	0.043431695	0.043715852	0.014882453	0.054964518	NA	NA	0.05302956	0.049820601
0.019060642	0.021141613	0.005054188	0.045867337	0.011577914	0.105188769	0.064088225	0.059390116	NA	NA	0.035714515	0.197533397
0.007455525	0.075712647	0.085454112	0.043248556	0.06225144	0.048601705	0.007051086	0.054945932	NA	NA	0.092221292	0.181140408
0.017894873	0.036108719	0.151741717	0.010989853	0.043233336	0.192139311	0.054816151	0.054681149	NA	NA	0.069433073	0.118497937
0.022238255	0.051038181	0.196439964	0.103638817	0.01486003	0.065757963	0.072907916	0.134747008	NA	NA	0.070473544	0.076559121
0.048310909	0.026386558	0.028631927	0.028315397	0.125462427	0.028284862	0.01812792	0.025423781	NA	NA	0.027616127	0.063339076
0.010343699	0.013798873	0.020900803	0.023702206	0.02353348	0.03712313	0.016409066	0.073469139	NA	NA	0.043911645	0.084835419
0.008875658	0.017939806	0.005653164	0.021819767	0.058239929	0.024311465	0.029717912	0.05810208	NA	NA	0.118497937	0.148770697
0.01065363	0.020531249	0.023708144	0.078823072	0.042084719	0.099611807	0.030493309	0.044030224	0.069136783	0.06484525	0.043548651	0.092221292
0.033928943	0.021248716	0.007237088	0.043172878	0.034206983	0.042644361	0.041032728	0.055844253	NA	NA	0.023145803	0.294878435
0.024494411	0.084229423	0.012576145	0.040177453	0.01486003	0.082090306	0.016409066	0.341774395	NA	NA	0.076796862	0.091965206
0.014479084	0.084446386	0.016930622	0.015276008	0.02353348	0.128919364	0.045976432	0.056983712	NA	NA	0.027771647	0.06483231
0.082724303	0.033678466	0.030133414	0.092959062	0.151961465	0.034059469	0.017440764	0.069638877	NA	NA	0.061006216	0.084944706
0.024059679	0.031734454	0.020900803	0.02544854	0.030927726	0.044950549	0.054481766	0.028832616	NA	NA	0.048146516	0.169282175
0.028732956	0.026821428	0.013830761	0.014391796	0.029558172	0.055788379	0.027695345	0.099518698	0.050011036	0.077991374	0.034639061	0.182372956
0.009515493	0.017128956	0.028631927	0.020039503	0.034151488	0.138564539	0.028832616	0.055521584	NA	NA	0.172165261	0.070617529
0.013565893	0.020998219	0.005653164	0.052788167	0.034206983	0.041459494	0.064088225	0.033722207	NA	NA	0.072696534	0.107348525
0.007301776	0.055974035	0.007237088	0.026327077	0.042084719	0.036166103	0.154326889	0.241889512	NA	NA	0.120705217	0.124020227
0.022150137	0.027941022	0.04880745	0.04175077	0.042323957	0.081112573	0.005808116	0.197532017	NA	NA	0.07882026	0.192114034
0.009449217	0.04501613	0.011250677	0.031509385	0.011577914	0.092464735	0.021811303	0.10476458	NA	NA	0.046394493	0.086880264
0.007636857	0.032897796	0.005054188	0.206750527	0.125462427	0.079565599	0.036001148	0.135298277	NA	NA	0.065324326	0.105303486
0.059108223	0.038623384	0.008862362	0.037447707	0.06225144	0.066879268	0.058966463	0.054481766	NA	NA	0.049547258	0.110934119
0.117606554	0.02612842	0.005101227	0.02072019	0.058239929	0.062176878	0.038037361	0.025985772	NA	NA	0.069433073	0.11029719
0.013495578	0.019208407	0.008938627	0.010772529	0.019389632	0.081403357	0.016461682	0.086105898	0.042345347	0.091595996	0.03449678	0.093852348
0.00896846	0.017727956	0.196439964	0.029957017	0.043431695	0.03096404	0.034852816	0.092392687	NA	NA	0.031244813	0.189371657
0.017894873	0.112650136	0.078681625	0.01960824	0.043233336	0.03043024	0.037284328	0.054698547	NA	NA	0.030070987	0.080922471
0.008875658	0.031015009	0.023708144	0.030741131	0.032495739	0.027478526	0.04529455	0.041866326	NA	NA	NA	NA
0.01806606	0.023545537	0.005101227	0.034453072	0.06225144	0.033487264	0.05461791	0.134902183	NA	NA	0.029090949	0.084379785
0.017409623	0.032495898	0.023373893	0.027094816	0.019389632	0.042342117	0.020962349	0.04031261	0.036801807	0.071188099	0.05076494	0.034258457
0.014339597	0.026190579	0.011250677	0.034491467	0.01486003	0.038365715	0.014882453	0.02916788	0.047545315	0.091053824	0.048596765	0.080525351
NA	NA	0.196439964	0.014337634	0.125462427	0.073714375	0.056860974	0.042434136	NA	NA	0.093813963	0.13201646
NA	NA	0.04880745	0.021900878	0.02353348	0.030173811	0.037284328	0.066656345	0.067803093	0.094495592	0.050026615	0.036095934
0.012826914	0.085545498	0.013830761	0.020198849	0.029558172	0.066572042	0.072907916	0.050406945	NA	NA	0.043560538	0.191364514
NA	NA	0.008862362	0.033294441	0.034206983	0.046012803	0.01975686	0.037222112	NA	NA	0.072245646	0.101748714
0.00896846	0.018942355	0.030133414	0.022347867	0.151961465	0.082979265	0.024306549	0.070093341	NA	NA	0.04700185	0.153943283
0.039921104	0.018154791	0.078681625	0.07008695	0.034151488	0.052326558	0.104471427	0.066107155	NA	NA	0.103462067	0.070329659
0.012909392	0.034057366	0.028631927	0.196876966	0.058239929	0.074667221	0.029140857	0.046596874	NA	NA	0.077484184	0.16242553
0.00631614	0.037899874	0.020900803	0.053598313	0.043431695	0.066522815	0.038275593	0.038348217	NA	NA	0.036095934	0.25086286
0.003657146	0.025708025	0.008938627	0.07795875	0.042323957	0.056531797	0.167635137	0.076518878	NA	NA	0.072002733	0.1273585
NA	NA	0.005653164	0.012213703	0.032495739	0.097835647	0.038603336	0.104126002	NA	NA	0.035111136	0.11706689
0.020511982	0.022427125	0.151741717	0.085698653	0.042084719	0.046136551	0.047785905	0.136905467	NA	NA	0.079607817	0.045532447
0.017141815	0.027007491	0.016930622	0.044261931	0.011577914	0.191572966	0.057164301	0.05008624	NA	NA	0.051713173	0.087275185
0.011601365	0.055991877	0.007237088	0.02232181	0.030927726	0.045238497	0.023401252	0.022789537	NA	NA	0.043911645	0.06131619
0.014479084	0.027124877	0.012576145	0.031189334	0.043233336	0.083968642	0.074722921	0.064305321	NA	NA	0.023145803	0.141046432
0.026917432	0.014391537	0.007237088	0.112670713	0.034206983	0.061967046	0.041345887	0.048999355	0.062383444	0.146988766	0.04301384	0.113671809
0.014391537	0.053111417	0.013830761	0.045302824	0.151961465	0.100563816	0.051100535	0.03071792	NA	NA	0.048388009	0.206829796
0.024059679	0.023972777	0.028631927	0.022137528	0.030927726	0.098615669	0.038037361	0.151312748	0.116029845	0.074957906	0.113767126	0.068778534
0.00896846	0.041556496	0.016930622	0.079233997	0.058239929	0.02961544	0.03048783	0.034367986	NA	NA	0.043560538	0.153870489
0.007256984	0.024303531	0.030133414	0.220704335	0.019389632	0.042636469	0.058966463	0.047529274	NA	NA	NA	NA
0.023758907	0.044424926	0.011250677	0.143982703	0.02353348	0.024490412	0.023635924	0.113010598	0.073379347	0.170918284	0.063788232	0.066288292
0.005039292	0.026622897	0.008938627	0.017367506	0.01486003	0.063633172	0.054481766	0.070993591	0.050011036	0.062614747	0.045963116	0.250038454
0.007083566	0.007754898	0.04880745	0.041225637	0.042084719	0.030647939	0.154326889	0.036364765	NA	NA	0.082707032	0.195059275
0.039692139	0.030405195	0.023373893	0.023738987	0.029558172	0.035666357	0.057120127	0.121807126	NA	NA	0.053720412	0.058313389
0.014339597	0.038680567	0.008862362	0.041531039	0.125462427	0.14518614	0.015585801	0.081636326	0.034853131	0.067160603	NA	NA
NA	NA	0.005653164	0.005616549	0.042323957	0.06147075	0.031195502	0.10003711	NA	NA	0.072002733	0.182775945
0.006445977	0.026285914	0.005054188	0.066059322	0.043233336	0.052491172	0.100737912	0.154218554	NA	NA	0.070473544	0.22102135
0.055309704	0.037246459	0.005101227	0.029650872	0.034151488	0.060523437	0.029919376	0.065033889	NA	NA	0.027771647	0.154495518
0.004495098	0.017125944	0.151741717	0.035950941	0.043431695	0.05324708	0.019429308	0.038512368	NA	NA	0.071888414	0.079156483
0.017894873	0.049053519	0.078681625	0.041543476	0.06225144	0.06198213	0.026826301	0.04737142	NA	NA	0.043911645	0.247595083
0.014060749	0.045003056	0.196439964	0.022797718	0.032495739	0.063102407	0.030341672	0.05279491	NA	NA	0.033600699	0.143506659
0.023589805	0.04751581	0.085454112	0.018682042	0.011577914	0.095422481	0.038603336	0.048466156	NA	NA	0.077484184	0.227332067
0.012756411	0.022349132	0.04880745	0.016509193	0.043233336	0.036114803	0.047903877	0.177380049	0.065795632	0.067557314	NA	NA
0.014060749	0.01800853	0.016930622	0.025228586	0.125462427	0.048982528	0.024306549	0.025580002	NA	NA	0.030068544	0.061901726
0.009622939	0.018221441	0.005653164	0.029501323	0.058239929	0.062819607	0.064088225	0.0498936	NA	NA	0.146843402	0.109991083
0.027453854	0.037104854	0.023708144	0.030073403	0.151961465	0.047780252	0.016376906	0.029151299	NA	NA	0.053720412	0.141180026
0.033928943	0.022830951	0.151741717	0.023344146	0.06225144	0.085908526	0.038275593	0.146933009	NA	NA	0.120015441	0.108249445
0.016227228	0.016934015	0.008862362	0.01530332	0.019389632	0.034841022	0.025580002	0.059430278	0.060238572	0.067576077	0.071888414	0.130252182
0.009321706	0.027034818	0.005101227	0.084244039	0.030927726	0.023984175	0.041657906	0.029058364	NA	NA	0.050026615	0.163521043
0.01011696	0.028737917	0.013830761	0.031873848	0.034206983	0.060377493	0.018700419	0.041022987	NA	NA	0.031277649	0.236312452
0.017141815	0.030266174	0.011250677	0.163886541	0.01486003	0.066541605	0.026889713	0.086385353	0.048224138	0.101711935	0.06439241	0.090986001
0.005794521	0.016138474	0.007237088	0.054704689	0.042084719	0.129827502	0.036531415	0.038929895	0.090165414	0.064854924	0.095790562	0.108384701
0.006826218	0.038211147	0.028631927	0.037465305	0.042323957	0.063933215	0.057164301	0.054486569	NA	NA	0.043868897	0.129107023
0.011481133	0.018197319	0.085454112	0.038626721	0.032495739	0.075499833	0.025611948	0.063764175	NA	NA	0.122078297	0.160233594
0.01065363	0.017244398	0.005054188	0.094127603	0.011577914	0.075704799	0.021811303	0.041086425	NA	NA	0.035111136	0.065253261
0.021103933	0.018868032	0.012576145	0.193982168	0.029558172	0.046297355	0.038654664	0.02742748	NA	NA	0.072002733	0.061917816
0.014587708	0.063715483	0.196439964	0.053119531	0.034151488	0.051671807	0.03900766	0.091212901	NA	NA	0.07882026	0.08141035
0.013171548	0.029825425	0.020900803	0.036105712	0.02353348	0.138942715	0.054481766	0.031170386	NA	NA	0.051808009	0.090202691
0.016857766	0.030076694	0.078681625	0.042033999	0.043431695	0.122521913	0.029480424	0.059990798	NA	NA	0.048146516	0.158332165
0.019719161	0.024055758	0.028631927	0.05363229	0.029558172	0.064817353	0.026175188	0.105574734	NA	NA	0.048388009	0.06365981
0.011896213	0.016333413	0.008862362	0.012102734	0.058239929	0.057885588	0.016947744	0.132584149	0.085099143	0.13851141	0.03235949	0.048319432
0.003772084	0.014408405	0.151741717	0.024597007	0.02353348	0.085498635	0.027695345	0.018198139	NA	NA	0.063622891	0.092646247
0.011382872	0.025485756	0.007237088	0.259519022	0.125462427	0.0801707	0.053832001	0.027463348	0.056112044	0.091667923	0.069433073	0.25774356
NA	NA	0.078681625	0.082659177	0.042323957	0.105888867	0.055631895	0.059509948	NA	NA	0.032372101	0.060994338
0.013495578	0.021379095	0.008938627	0.028264837	0.043431695	0.054782847	0.065633232	0.116323731	NA	NA	0.050026615	0.105154317
0.012380287	0.016948417	0.020900803	0.028669733	0.032495739	0.079152908	0.023401252	0.029755626	NA	NA	0.041411292	0.118721165
0.009945465	0.010475478	0.005653164	0.043202376	0.019389632	0.021230203	0.022358062	0.078977029	NA	NA	0.033494899	0.115112068
0.005073443	0.022293037	0.013830761	0.018281883	0.034206983	0.050437395	0.009083894	0.035269427	NA	NA	0.033648722	0.074854567
0.006652557	0.033028183	0.023708144	0.011789736	0.030927726	0.053562307	0.112791054	0.034080586	NA	NA	0.04700185	0.254908781
0.016227228	0.017473849	0.005054188	0.019637327	0.043233336	0.041434189	0.016703115	0.066794603	NA	NA	0.051661576	0.058732064
0.014391537	0.020248044	0.196439964	0.115341532	0.151961465	0.096308674	0.05461791	0.084539882	NA	NA	NA	NA
NA	NA	0.023373893	0.014932384	0.011577914	0.037380766	0.035050727	0.068835972	NA	NA	0.030070987	0.093650808
0.00933916	0.010518779	0.012576145	0.0931522	0.042084719	0.069017889	0.064088225	0.04061772	NA	NA	0.051808009	0.096810709
0.019060642	0.017489026	0.016930622	0.021206071	0.01486003	0.032020313	0.013120319	0.023960776	NA	NA	NA	NA
0.015973044	0.012877414	0.04880745	0.012675542	0.06225144	0.129219622	0.038654664	0.05792083	NA	NA	0.146843402	0.213009079
0.015469545	0.032257241	0.030133414	0.03495565	0.034151488	0.111812675	0.020962349	0.044223413	NA	NA	0.12713466	0.152084017
NA	NA	0.085454112	0.024841828	0.042323957	0.066890754	0.058009495	0.122411596	0.03752921	0.069697438	0.061828732	0.092188164
0.007301776	0.016760688	0.011250677	0.020932411	0.043233336	0.050320657	0.021811303	0.049493115	0.042345347	0.062064613	0.063622891	0.099655011
0.019702697	0.022928149	0.078681625	0.081078544	0.034206983	0.060667093	0.005808116	0.073643709	NA	NA	0.087861183	0.124236241
0.051320321	0.024534366	0.005653164	0.196150101	0.034151488	0.036929198	0.024256317	0.03952412	NA	NA	0.050026615	0.173324031
NA	NA	0.005101227	0.020399309	0.043431695	0.081576865	0.035684464	0.058329303	0.07464818	0.093210482	0.032372101	0.159955883
0.015446525	0.021927617	0.013830761	0.088404882	0.06225144	0.023384394	0.041032728	0.23926486	0.073494153	0.046951847	NA	NA
0.011425724	0.027264585	0.007237088	0.111439051	0.029558172	0.069089529	0.033198292	0.063198786	0.027533588	0.053720345	0.05286906	0.149867775
0.013945753	0.022843689	0.023708144	0.024801836	0.058239929	0.043259702	0.039206587	0.093007245	NA	NA	0.03449678	0.139564782
0.020511982	0.019060603	0.196439964	0.061263917	0.032495739	0.057973644	0.034852816	0.042617735	NA	NA	0.029453515	0.14487807
NA	NA	0.020900803	0.048621271	0.151961465	0.029351281	0.073152604	0.053691214	NA	NA	0.077399497	0.081854416
0.010353383	0.021700683	0.016930622	0.107271799	0.019389632	0.075060265	0.03048783	0.051344731	0.050688116	0.041516555	0.122078297	0.254889085
0.027453854	0.01791234	0.028631927	0.018803107	0.02353348	0.064294104	0.003119849	0.050946363	NA	NA	NA	NA
0.010330266	0.023487181	0.151741717	0.036020671	0.042084719	0.03215613	0.020710605	0.080022887	NA	NA	0.1313248	0.038917056
NA	NA	0.008938627	0.026270499	0.125462427	0.122251221	0.089201916	0.060741056	0.050989622	0.119216423	0.054294963	0.126885601
0.009181048	0.029323239	0.030133414	0.020857965	0.011577914	0.150154928	0.047785905	0.072907916	NA	NA	0.05076494	0.110250906
NA	NA	0.008862362	0.015536684	0.01486003	0.042098844	NA	NA	NA	NA	NA	NA
0.017894873	0.020893367	0.005054188	0.021586059	0.030927726	0.134716155	0.072907916	0.066103835	NA	NA	0.037009621	0.070021457
0.010967963	0.051296327	0.007237088	0.006698835	0.043431695	0.146311166	0.012848411	0.220889759	0.050688116	0.114237495	0.07882026	0.068190216
0.01163127	0.066170264	0.012576145	0.045441038	0.01486003	0.032961516	0.055631895	0.03722931	NA	NA	0.030334337	0.115691982
0.019096637	0.024450715	0.013830761	0.022009234	0.034151488	0.053912081	0.056521148	0.143200126	NA	NA	0.1209532	0.136334697
0.013076492	0.034453891	0.008862362	0.011552296	0.034206983	0.025718893	0.017999819	0.054190209	NA	NA	NA	NA
0.007188428	0.024508808	0.023708144	0.042784653	0.042084719	0.120850874	0.018804512	0.036266393	NA	NA	0.05302956	0.137176821
0.082724303	0.072222766	0.020900803	0.037408393	0.125462427	0.035554513	0.038603336	0.074073055	NA	NA	NA	NA
0.010534463	0.011972051	0.005101227	0.013798692	0.029558172	0.038975488	0.049555129	0.036457936	0.041687697	0.083032175	0.044340956	0.093140435
0.006652557	0.012967585	0.005054188	0.017262618	0.042323957	0.084021566	0.027695345	0.027927942	NA	NA	0.050026615	0.072177022
0.013495578	0.020375309	0.011250677	0.019986703	0.043233336	0.056223189	0.045976432	0.098800472	0.045954901	0.11480121	0.046394493	0.102183533
0.022238255	0.016430936	0.151741717	0.024785679	0.030927726	0.037624804	0.016703115	0.067038872	NA	NA	NA	NA
0.01011696	0.066319481	0.008938627	0.028092433	0.011577914	0.031655564	0.023635924	0.023635924	NA	NA	0.117323447	0.068158328
0.036684664	0.02849021	0.023373893	0.086136514	0.032495739	0.058190818	0.03048783	0.038812381	NA	NA	0.093813963	0.107952705
0.023589805	0.03098	0.04880745	0.201944949	0.019389632	0.071325884	0.020710605	0.025790204	0.048778339	0.057509383	0.12713466	0.136998004
0.025603741	0.028268186	0.028631927	0.046800068	0.06225144	0.078962742	0.019864824	0.078989989	NA	NA	NA	NA
0.055309704	0.073893574	0.005653164	0.017666429	0.151961465	0.041928374	0.030493309	0.050666585	NA	NA	0.072002733	0.030068544
0.017894873	0.020532332	0.016930622	0.013078814	0.058239929	0.067627329	0.007051086	0.125455414	NA	NA	0.031244813	0.213741808
0.010001274	0.014734841	0.196439964	0.075690667	0.02353348	0.09347805	0.047785905	0.070434404	NA	NA	0.030068544	0.144320628
0.007310033	0.015159739	0.196439964	0.192082626	0.058239929	0.086459004	0.041032728	0.173185622	NA	NA	0.04301384	0.180039038
0.019719161	0.017369119	0.085454112	0.076815232	0.125462427	0.033651038	0.016138408	0.117326236	0.050989622	0.104884637	0.03449678	0.116352571
0.016227228	0.011161106	0.016930622	0.015026304	0.043233336	0.058502801	0.053832001	0.070575685	NA	NA	0.044340956	0.214258207
0.007083566	0.031692665	0.030133414	0.066759835	0.06225144	0.172162648	0.012920369	0.1368595	NA	NA	0.061612587	0.126790018
0.025391682	0.021597624	0.008938627	0.095466818	0.030927726	0.030090315	0.167635137	0.085322846	NA	NA	0.101310265	0.193884678
0.019702257	0.031644498	0.028631927	0.035362185	0.019389632	0.067187011	0.027100966	0.03898234	NA	NA	0.023145803	0.111606377
0.011417822	0.017679873	0.007237088	0.00929808	0.029558172	0.04354251	0.016947744	0.119887548	NA	NA	0.1209532	0.084881087
0.010330266	0.022455769	0.011250677	0.021682525	0.034206983	0.109682667	0.039651701	0.160990529	NA	NA	NA	NA
0.006738949	0.028059667	0.005653164	0.013350213	0.042084719	0.051166582	0.036001148	0.115554488	NA	NA	0.146843402	0.095962692
0.022899427	0.013230884	0.005101227	0.021116951	0.043431695	0.040473254	0.030341672	0.068547997	NA	NA	0.039681217	0.065102695
0.015635769	0.023647749	0.078681625	0.023697987	0.042323957	0.034516828	0.009083894	0.054249892	0.069588535	0.057620413	0.12220215	0.132195072
0.006826218	0.037348206	0.020900803	0.017029063	0.011577914	0.107541813	0.039067214	0.071077767	NA	NA	0.113767126	0.249536597
0.010193317	0.058647089	0.023373893	0.114086521	0.034151488	0.074167343	0.020962349	0.034624165	NA	NA	0.050026615	0.187190045
0.015469545	0.021925968	0.008862362	0.040332135	0.02353348	0.031984596	0.025580002	0.029413926	NA	NA	0.078711656	0.100969505
0.006951968	0.016683425	0.005054188	0.132871115	0.01486003	0.050758019	0.039206587	0.025635391	NA	NA	NA	NA
0.011178929	0.029877291	0.013830761	0.023134934	0.032495739	0.118991605	0.029480424	0.070005734	0.045585224	0.067227331	0.048596765	0.177913152
0.005073443	0.012371169	0.151741717	0.022565429	0.151961465	0.047049227	0.026358479	0.048242101	NA	NA	0.082707032	0.038939572
0.039692139	0.010424539	0.013830761	0.010643129	0.032495739	0.105515532	0.019052064	0.020110143	NA	NA	0.051713173	0.150390512
0.017056121	0.016099176	0.151741717	0.021901313	0.058239929	0.052948487	0.031195502	0.078364268	0.048849952	0.121676559	NA	NA
0.01179396	0.009070699	0.196439964	0.029440272	0.029558172	0.03145676	0.058966463	0.055534167	NA	NA	0.082707032	0.093527817
0.017552544	0.027355903	0.005054188	0.048499587	0.043431695	0.056134715	0.027100966	0.093530116	0.042345347	0.075602276	0.048596765	0.063879145
0.014060749	0.017777797	0.005101227	0.033265384	0.043233336	0.082277554	0.05910684	0.049138072	NA	NA	NA	NA
0.012902915	0.009708246	0.030133414	0.021754361	0.034151488	0.041895629	0.10672739	0.057035306	0.079154914	0.11874555	0.05286906	0.173787782
0.010967963	0.013019262	0.007237088	0.056109206	0.01486003	0.037505122	0.044667481	0.089636055	NA	NA	0.087919964	0.102051134
0.00896846	0.030444364	0.028631927	0.198920452	0.011577914	0.022893557	NA	NA	0.068974323	0.115062023	0.04182803	0.154843744
0.015336722	0.018435133	0.008862362	0.027068558	0.034206983	0.051396474	0.028197156	0.099308729	NA	NA	0.067048027	0.126912057
0.01065363	0.017052812	0.005653164	0.012958704	0.151961465	0.058027362	0.065633232	0.041032351	0.041687697	0.058271938	0.07882026	0.207810126
0.009945465	0.08045851	0.012576145	0.013058742	0.030927726	0.070669334	0.007051086	0.051475622	0.088161341	0.086697403	0.054380704	0.152928878
0.021530874	0.016947535	0.04880745	0.015173752	0.042323957	0.091318558	0.035784035	0.118040207	NA	NA	0.120015441	0.04482573
0.008875658	0.024484605	0.020900803	0.027435509	0.06225144	0.116887282	0.018700419	0.063888116	NA	NA	0.035111136	0.141420527
0.00631614	0.027414249	0.011250677	0.153637307	0.019389632	0.060883675	0.01812792	0.042896374	0.047000268	0.045409832	0.087861183	0.034908901
0.006205064	0.027794052	0.078681625	0.104222921	0.042084719	0.024285466	0.039206587	0.132857178	0.07115391	0.076938908	0.044340956	0.099785019
0.010353383	0.037175548	0.008938627	0.015736379	0.02353348	0.179506545	0.044936143	0.098275925	NA	NA	0.066290182	0.105965347
0.041209844	0.017998737	0.016930622	0.040492445	0.125462427	0.091432264	0.034741168	0.166687912	NA	NA	0.095790562	0.078546211
0.019055978	0.031053039	0.005101227	0.01221474	0.034206983	0.041816243	0.038037361	0.067230065	NA	NA	0.093813963	0.096876538
0.016857766	0.024164903	0.005054188	0.031585764	0.06225144	0.151548351	0.032998654	0.038195382	NA	NA	0.065324326	0.037883744
0.01011696	0.03159327	0.005653164	0.075613458	0.01486003	0.111869484	0.018804512	0.034333989	NA	NA	0.120705217	0.15309122
0.010353383	0.011801168	0.011250677	0.021533917	0.042084719	0.035110988	0.016703115	0.037454382	NA	NA	0.172165261	0.091904146
0.006443387	0.016103235	0.023708144	0.066016812	0.034151488	0.0655284	0.01975686	0.047135005	NA	NA	NA	NA
0.016410659	0.014385351	0.007237088	0.136788527	0.125462427	0.092391879	0.10267044	0.047819134	NA	NA	0.072245646	0.048461058
0.009177425	0.012394131	0.008938627	0.013452005	0.058239929	0.032664288	0.032882588	0.074798521	0.069136783	0.074652566	0.036304286	0.120705217
0.011601365	0.017694586	0.023373893	0.089953759	0.151961465	0.075974772	0.013260546	0.026826316	NA	NA	0.127560033	0.101764008
0.009708345	0.021418082	0.013830761	0.017892984	0.042323957	0.044518108	0.071759482	0.022974528	0.060294014	0.108542529	0.05286906	0.120708464
0.026917432	0.009326283	0.151741717	0.031445379	0.030927726	0.043507287	0.021811303	0.116419248	NA	NA	0.023145803	0.092295458
0.009404935	0.043362085	0.016930622	0.014808741	0.043233336	0.056712194	0.013229958	0.04243551	0.062383444	0.062383444	0.031277649	0.175617334
0.037747905	0.027185234	0.04880745	0.06839067	0.02353348	0.07875237	0.027943975	0.051167928	NA	NA	0.061828732	0.048217467
0.006951968	0.059098954	0.085454112	0.024267774	0.019389632	0.092555121	0.031656797	0.03740839	NA	NA	0.118497937	0.106240587
0.041209844	0.011601365	0.020900803	0.203161079	0.011577914	0.092270551	0.030341672	0.063291955	NA	NA	0.035111136	0.1706984
0.01726443	0.021385289	0.196439964	0.045727717	0.032495739	0.032501187	0.107261018	0.136243824	NA	NA	NA	NA
NA	NA	0.028631927	0.095004574	0.043431695	0.030591693	0.025611948	0.013229958	NA	NA	0.071888414	0.097762647
0.009321706	0.012211332	0.078681625	0.030138902	0.029558172	0.02903065	0.072907916	0.031413104	NA	NA	0.122078297	0.170377818
0.021547868	0.023685679	0.012576145	0.020618812	0.125462427	0.045909383	0.030429032	0.083728795	NA	NA	NA	NA
0.007310033	0.040802985	0.011250677	0.019770992	0.042084719	0.054185529	NA	NA	0.077087953	0.170628712	0.044340956	0.084301264
0.034214069	0.026529219	0.04880745	0.034596826	0.151961465	0.132159605	0.029165074	0.028578728	NA	NA	0.061006216	0.0804125
0.024059679	0.049209473	0.023373893	0.03426526	0.02353348	0.164934882	0.10672739	0.168345258	NA	NA	0.068668275	0.085700654
0.013495578	0.033028361	0.008862362	0.095416748	0.034151488	0.07354433	0.043157842	0.045685904	0.080315309	0.058888969	0.09120543	0.067143049
0.011417822	0.037226904	0.005653164	0.014946039	0.043233336	0.032275968	0.007323447	0.087763719	NA	NA	0.068430991	0.069433073
0.023218596	0.056537581	0.196439964	0.046382425	0.030927726	0.062208705	0.055631895	0.064604513	NA	NA	0.037009621	0.037009621
0.017355679	0.040590927	0.023708144	0.03425801	0.058239929	0.035152902	0.021811303	0.035135639	NA	NA	0.067048027	0.05173728
NA	NA	0.013830761	0.033460176	0.043431695	0.05032097	0.034935739	0.039826934	NA	NA	0.05464471	0.103846114
0.037747905	0.010758201	0.007237088	0.011555686	0.029558172	0.0284966	0.039067214	0.042214198	NA	NA	0.084301264	0.102362056
0.012822243	0.013903752	0.151741717	0.097034742	0.01486003	0.029360397	0.070832373	0.165564162	NA	NA	0.05286906	0.118891313
0.014218516	0.022532503	0.078681625	0.045724441	0.019389632	0.026267334	0.102939469	0.109704239	NA	NA	0.072002733	0.084509145
NA	NA	0.008938627	0.014077954	0.042323957	0.039790871	0.017440764	0.098964031	0.027533588	0.08199043	0.039681217	0.081831618
0.024636996	0.05142081	0.005054188	0.065726505	0.011577914	0.044723898	0.079225123	0.030739068	NA	NA	0.069433073	0.059554161
0.010290301	0.018815793	0.020900803	0.017853232	0.06225144	0.064550406	0.026826301	0.095641345	NA	NA	0.092221292	0.198982082
0.005073443	0.017174339	0.030133414	0.04507374	0.032495739	0.160041474	0.063660517	0.081418167	NA	NA	0.127560033	0.101694424
NA	NA	0.005101227	0.186905845	0.034206983	0.051165756	0.01975686	0.022855592	NA	NA	0.078711656	0.180367095
0.010967963	0.017792973	0.008862362	0.02904921	0.032495739	0.077729325	0.024306549	0.227657494	NA	NA	0.061006216	0.215094024
0.013402956	0.032928656	0.151741717	0.111307365	0.034206983	0.036171425	0.021347643	0.046931063	0.07753785	0.058816352	0.027616127	0.139222941
0.009053152	0.024139486	0.005101227	0.013593923	0.042084719	0.043049398	0.023512349	0.069184422	NA	NA	0.103462067	0.114561394
0.01978324	0.028503814	0.196439964	0.101276062	0.011577914	0.052217594	0.029165074	0.076405516	NA	NA	0.082656402	0.118641115
0.007188428	0.009548362	0.011250677	0.022940913	0.043233336	0.037660549	0.034852816	0.201215787	NA	NA	NA	NA
0.040024521	0.040329736	0.085454112	0.227795084	0.043431695	0.046346052	0.023403006	0.039218105	NA	NA	0.023145803	0.073398372
NA	NA	0.04880745	0.059847301	0.034151488	0.058378777	0.03900766	0.029082235	0.047949028	0.087366783	0.048596765	0.066447836
0.060081999	0.015507839	0.012576145	0.015790796	0.042323957	0.132461878	0.027304557	0.033843556	NA	NA	0.033600699	0.180421955
0.022150137	0.024509943	0.007237088	0.010872784	0.125462427	0.070052484	0.028576667	0.062132124	0.12342604	0.115052741	NA	NA
0.009833209	0.020915315	0.030133414	0.032620466	0.029558172	0.052124872	NA	NA	NA	NA	0.183416372	0.065350921
0.009181048	0.032403462	0.078681625	0.011678284	0.058239929	0.050577395	0.009282684	0.031503852	NA	NA	0.043548651	0.123510222
NA	NA	0.023373893	0.015088626	0.151961465	0.091039771	0.012920369	0.033303508	NA	NA	0.05286906	0.128579533
0.02778959	0.020704472	0.020900803	0.088564206	0.01486003	0.069772745	0.020962349	0.066486851	0.061028315	0.107911408	0.04708192	0.172971202
0.014897471	0.024118914	0.008938627	0.074795176	0.06225144	0.046377498	0.031195502	0.070759414	NA	NA	0.092221292	0.232521532
0.013076492	0.011711777	0.013830761	0.0344534	0.019389632	0.128412511	0.093833681	0.032928472	NA	NA	NA	NA
0.013444407	0.033223878	0.028631927	0.045829713	0.030927726	0.0447154	0.025611948	0.098921485	NA	NA	0.06439241	0.079663891
0.021331825	0.02663935	0.005653164	0.028650207	0.02353348	0.068667445	0.021295233	0.089625384	NA	NA	0.048849291	0.085354085
0.01023889	0.015028573	0.008862362	0.009632747	0.058239929	0.132900929	0.025611948	0.064361243	NA	NA	NA	NA
0.021527891	0.035852196	0.016930622	0.014818986	0.019389632	0.058819451	0.031636014	0.083026408	NA	NA	0.053720412	0.130140732
0.005073443	0.026279269	0.085454112	0.038526617	0.043233336	0.088330626	0.036001148	0.037628379	NA	NA	0.037277988	0.058421981
0.01163127	0.055279459	0.005101227	0.058116685	0.032495739	0.10898779	0.047785905	0.064827581	NA	NA	0.068430991	0.102442224
0.04109198	0.032256541	0.028631927	0.029366357	0.042084719	0.08233276	0.10267044	0.040680461	NA	NA	NA	NA
0.013402956	0.017253307	0.023373893	0.129852339	0.034206983	0.022781101	0.129866576	0.058382038	NA	NA	0.109747829	0.116450988
0.015030905	0.091850283	0.008938627	0.026578906	0.042323957	0.040060034	0.055631895	0.055628004	NA	NA	0.118497937	0.170922753
0.014479084	0.028030823	0.013830761	0.019341939	0.029558172	0.034767387	0.104471427	0.012429916	NA	NA	0.077399497	0.113595202
0.022238255	0.018262503	0.005653164	0.027658561	0.030927726	0.061961958	0.028832616	0.01611409	NA	NA	0.183416372	0.182952075
0.009708345	0.057040927	0.023708144	0.011791306	0.01486003	0.035215807	0.02768717	0.02423621	NA	NA	0.035714515	0.160073415
0.021331825	0.022306389	0.007237088	0.18358311	0.151961465	0.075413228	0.019864824	0.043789477	NA	NA	0.043911645	0.068430991
0.03568477	0.018920393	0.04880745	0.018454907	0.06225144	0.058833531	0.007568143	0.030341672	NA	NA	0.053469209	0.07940358
0.006677551	0.024024374	0.151741717	0.030412159	0.011577914	0.068398651	0.039760845	0.118666457	NA	NA	0.087919964	0.091230423
0.015663057	0.061586455	0.078681625	0.068809209	0.02353348	0.042514504	0.154326889	0.036490268	NA	NA	0.060044226	0.058788725
NA	NA	0.011250677	0.105021659	0.034151488	0.059954978	0.05461791	0.032416279	NA	NA	0.031277649	0.192308061
0.006821144	0.012519408	0.020900803	0.0261928	0.125462427	0.064242837	0.030341672	0.051923324	NA	NA	0.1209532	0.080425072
0.010724393	0.027156876	0.005054188	0.030814441	0.043431695	0.086966813	0.093833681	0.040869475	NA	NA	0.039681217	0.047846624
0.015680503	0.03663515	0.011250677	0.023429469	0.06225144	0.030448945	0.026358479	0.041691891	NA	NA	0.05076494	0.099651855
0.006821144	0.024749541	0.030133414	0.015758318	0.151961465	0.086837089	0.036001148	0.134813984	NA	NA	0.068430991	0.069326367
0.074264026	0.021904173	0.04880745	0.053912026	0.125462427	0.084723087	0.083687912	0.075260118	NA	NA	0.040981993	0.149454178
0.010871243	0.015125236	0.023708144	0.104616258	0.030927726	0.077856391	0.03048783	0.04089107	NA	NA	0.045963116	0.092164396
NA	NA	0.028631927	0.053789608	0.02353348	0.058764227	0.041032728	0.055559166	NA	NA	0.067048027	0.138663494
0.056310773	0.060547842	0.012576145	0.015472814	0.042323957	0.084494364	0.016092678	0.018804512	NA	NA	0.070473544	0.041272597
0.015679866	0.015062968	0.078681625	0.077624408	0.034206983	0.032050084	0.03900766	0.038340418	NA	NA	0.048819028	0.182031564
0.023218596	0.087180358	0.005101227	0.024782637	0.032495739	0.129609266	0.058009495	0.11821763	NA	NA	0.065529074	0.173107839
0.048310909	0.022169388	0.008938627	0.034037933	0.042084719	0.099157303	0.018804512	0.052230948	NA	NA	0.054294963	0.090000154
0.02025128	0.021465192	0.020900803	0.03920053	0.01486003	0.033357648	0.027943975	0.133772463	NA	NA	0.043868897	0.084926802
0.059108223	0.021831831	0.016930622	0.045831489	0.029558172	0.122913965	0.039067214	0.053127921	NA	NA	0.043911645	0.108683633
0.017355679	0.018467707	0.008862362	0.257206681	0.019389632	0.051301315	0.053832001	0.106337689	NA	NA	NA	NA
NA	NA	0.005653164	0.013942844	0.043431695	0.035732654	0.015449232	0.068152945	NA	NA	NA	NA
0.01060777	0.019443567	0.085454112	0.108213306	0.034151488	0.05611164	0.039760845	0.022144786	NA	NA	0.033494899	0.13534006
0.005794521	0.023837521	0.007237088	0.028257601	0.058239929	0.039123325	0.020962349	0.031335473	0.065795632	0.073730021	0.082656402	0.117263
0.022899427	0.04561789	0.151741717	0.012813882	0.011577914	0.045281566	0.047903877	0.053832001	NA	NA	0.019889314	0.083212699
0.009053152	0.060964622	0.196439964	0.113150218	0.043233336	0.049183918	0.037284328	0.057689714	NA	NA	NA	NA
0.022899427	0.055721971	0.005653164	0.019449098	0.019389632	0.134336116	0.038654664	0.107856944	0.085099143	0.085561796	0.063622891	0.226567934
0.023758907	0.069953897	0.085454112	0.018365665	0.02353348	0.050407927	0.025171333	0.270339432	NA	NA	0.070473544	0.201610399
NA	NA	0.151741717	0.009443466	0.151961465	0.064370061	0.023635924	0.036610058	NA	NA	0.077399497	0.098920332
0.009658566	0.033541954	0.008938627	0.030955477	0.032495739	0.043852037	0.054594656	0.024010912	NA	NA	0.072245646	0.114126441
0.013945753	0.013650056	0.078681625	0.013462446	0.06225144	0.056790252	0.013814485	0.074114984	NA	NA	0.061006216	0.141786241
0.009515493	0.015712179	0.012576145	0.048742914	0.043431695	0.039209872	0.073333803	0.053600119	NA	NA	NA	NA
0.015973044	0.023665677	0.005101227	0.008934027	0.034206983	0.062793809	0.028832616	0.043648614	NA	NA	0.055398779	0.257728417
NA	NA	0.030133414	0.183843782	0.058239929	0.053835694	0.029165074	0.041086425	0.048224138	0.076146818	0.042874464	0.059360757
0.005465579	0.019838959	0.196439964	0.048898002	0.030927726	0.068102885	0.026889713	0.029511429	NA	NA	0.043911645	0.140758913
0.039921104	0.018901824	0.005054188	0.026137511	0.125462427	0.101637391	0.005808116	0.032949421	NA	NA	0.053469209	0.068430991
0.012516291	0.019851086	0.023373893	0.086667981	0.042323957	0.021280914	0.038797491	0.09264341	NA	NA	NA	NA
0.024871981	0.032714285	0.04880745	0.024105839	0.011577914	0.028069059	0.030493309	0.025171333	0.036801807	0.06890264	0.071888414	0.219989111
0.02318757	0.018212121	0.008862362	0.054194336	0.01486003	0.055922498	0.019864824	0.043279011	NA	NA	0.031277649	0.207698803
0.012826914	0.013141057	0.020900803	0.110134433	0.029558172	0.036838323	0.029480424	0.041347538	NA	NA	0.043560538	0.181238053
0.010871243	0.03847317	0.023708144	0.077993657	0.034151488	0.067993576	0.03900766	0.047484684	0.063560602	0.042674051	0.027771647	0.13869249
0.021262959	0.045987908	0.016930622	0.03035906	0.043233336	0.086822313	0.031195502	0.046884688	NA	NA	0.068430991	0.182216378
0.012851182	0.033390051	0.028631927	0.109017319	0.042084719	0.117168311	0.029919376	0.021321653	NA	NA	0.063788232	0.066267509
0.021103933	0.028284262	0.078681625	0.078395164	0.030927726	0.141101589	0.035684464	0.020618104	NA	NA	0.051713173	0.080310679
0.014339597	0.065125717	0.028631927	0.032888457	0.032495739	0.0608949	0.073844501	0.035417442	0.080919583	0.054085886	0.041966099	0.209404295
0.01726443	0.026373772	0.04880745	0.016170644	0.011577914	0.079869936	0.088389442	0.060992721	NA	NA	0.05464471	0.08604207
0.007188428	0.068823411	0.023708144	0.024930321	0.125462427	0.029799236	0.012801233	0.044618928	0.072875931	0.109266818	NA	NA
0.014426546	0.036336221	0.011250677	0.163038716	0.043233336	0.053704285	0.058966463	0.031927862	0.060033393	0.054602451	0.039681217	0.158688792
0.010724393	0.098498497	0.008862362	0.053123211	0.06225144	0.063163397	0.016703115	0.040884342	NA	NA	0.032210936	0.07750921
0.006205064	0.031592831	0.020900803	0.019161386	0.01486003	0.057742248	0.10672739	0.040743928	NA	NA	NA	NA
0.060081999	0.012065931	0.030133414	0.02844961	0.151961465	0.059036478	0.031927862	0.037987309	NA	NA	0.043548651	0.09163887
0.027453854	0.030599695	0.085454112	0.023834977	0.034151488	0.039121662	0.016376906	0.026326526	0.080315309	0.083293371	0.076796862	0.037442299
0.015679866	0.02412666	0.008938627	0.013564459	0.042084719	0.094973856	0.012848411	0.032641422	NA	NA	0.047933639	0.07902491
0.140478987	0.020604988	0.023373893	0.013269014	0.034206983	0.034504129	0.019052064	0.027242848	NA	NA	NA	NA
0.011601365	0.04416819	0.005653164	0.045586647	0.058239929	0.057120867	0.031656797	0.138555502	NA	NA	NA	NA
0.014290269	0.024509683	0.151741717	0.053757982	0.043431695	0.06079737	0.030341672	0.02955574	0.029725844	0.075524818	0.024512195	0.061654425
0.017072947	0.026035427	0.013830761	0.239104862	0.02353348	0.075003661	0.049555129	0.054412945	NA	NA	0.041411292	0.148920056
0.041209844	0.03028171	0.005054188	0.021540455	0.042323957	0.031168801	0.104471427	0.109652155	NA	NA	0.09120543	0.150147439
0.026917432	0.022399257	0.007237088	0.038371076	0.029558172	0.041700453	0.107261018	0.030660904	0.040738254	0.070602821	0.05302956	0.024512195
0.040024521	0.016350184	0.196439964	0.049163098	0.019389632	0.168308133	0.031195502	0.084419376	0.038565608	0.081197446	0.1209532	0.102575492
0.017898522	0.016653739	0.04880745	0.017433804	0.043233336	0.04410679	0.047903877	0.127887339	NA	NA	NA	NA
0.013945753	0.014387935	0.028631927	0.066240938	0.019389632	0.095804934	0.036531415	0.11192537	NA	NA	0.063267837	0.063176735
NA	NA	0.008862362	0.027079904	0.034206983	0.050990973	0.030859378	0.186185119	NA	NA	0.053469209	0.061942838
0.00933916	0.036372161	0.005101227	0.221054251	0.01486003	0.115904648	0.007568143	0.046857402	NA	NA	0.146843402	0.141071929
0.009833209	0.03316973	0.007237088	0.114900837	0.043431695	0.058422231	0.10672739	0.020721467	NA	NA	0.087919964	0.11286231
0.074264026	0.033527715	0.023708144	0.040667973	0.058239929	0.103951608	0.029480424	0.062056988	NA	NA	0.060044226	0.255190174
0.036684664	0.051890066	0.023373893	0.01587657	0.02353348	0.029246795	0.047785905	0.057991574	NA	NA	0.043868897	0.077526159
0.011178929	0.022662286	0.011250677	0.019818327	0.151961465	0.105055152	0.021811303	0.044636427	0.038256553	0.184399592	0.158071321	0.09771909
0.021527891	0.027477834	0.151741717	0.040166859	0.011577914	0.165476105	0.03251886	0.035171726	NA	NA	0.127560033	0.096947069
0.034544784	0.03894598	0.005054188	0.012917735	0.125462427	0.030898233	0.027304557	0.104937826	NA	NA	0.037009621	0.083072165
0.030973305	0.013425671	0.020900803	0.030259885	0.042323957	0.038289931	0.05910684	0.037127555	0.047000268	0.047206231	0.076796862	0.21423264
0.022013	0.012579181	0.016930622	0.060425491	0.06225144	0.034054266	0.100737912	0.035505772	NA	NA	0.036234466	0.096855726
0.017894873	0.026384938	0.196439964	0.020971956	0.034151488	0.014873447	0.073844501	0.068899506	NA	NA	NA	NA
0.140478987	0.145659923	0.008938627	0.031507067	0.029558172	0.074496323	0.043157842	0.111412317	NA	NA	0.066290182	0.09837221
0.033928943	0.015961523	0.085454112	0.107701023	0.042084719	0.061245141	0.030429032	0.060564321	NA	NA	0.041411292	0.077133284
0.013402956	0.076704159	0.013830761	0.017596792	0.032495739	0.069104957	0.027943975	0.036646179	NA	NA	0.035173397	0.194779254
0.008875658	0.034428951	0.030133414	0.04341066	0.030927726	0.087088877	0.031656797	0.04068575	NA	NA	0.079607817	0.077333551
0.003972128	0.019514627	0.023373893	0.020033366	0.042084719	0.037498517	0.079225123	0.100244326	NA	NA	0.117226061	0.117226061
0.014290269	0.030639933	0.013830761	0.101926743	0.043233336	0.104506309	0.047785905	0.175990271	NA	NA	NA	NA
0.011425724	0.114440034	0.016930622	0.040025549	0.034206983	0.13665077	0.023635924	0.031519993	NA	NA	0.043956297	0.220005925
0.003682303	0.052131871	0.005054188	0.029822673	0.06225144	0.071541851	0.071759482	0.023961345	NA	NA	0.053720412	0.158909839
0.007455525	0.062741221	0.04880745	0.059625145	0.019389632	0.098117297	0.045976432	0.068376587	NA	NA	NA	NA
0.04109198	0.059597737	0.007237088	0.070307005	0.034151488	0.115032006	0.032803052	0.055795137	NA	NA	0.032372101	0.083143397
0.026917432	0.042194653	0.008938627	0.012459541	0.042323957	0.084144159	0.030493309	0.039096966	NA	NA	0.027771647	0.262398788
0.025391682	0.019230876	0.028631927	0.022841971	0.151961465	0.078226574	0.10267044	0.052557499	NA	NA	0.172165261	0.269851833
0.023218596	0.011428622	0.012576145	0.030580156	0.032495739	0.094858227	0.05461791	0.033897383	NA	NA	0.156883617	0.065105109
0.037747905	0.009745897	0.023708144	0.01699156	0.043431695	0.072374727	0.167635137	0.047785905	NA	NA	0.065105109	0.111854216
0.015615322	0.020502741	0.005101227	0.015783576	0.02353348	0.054447505	0.028197156	0.040423444	NA	NA	NA	NA
NA	NA	0.085454112	0.061886711	0.058239929	0.035325865	0.024306549	0.07572547	NA	NA	0.04301384	0.083581111
0.117606554	0.039720143	0.020900803	0.034316883	0.125462427	0.048524831	0.009282684	0.028768138	NA	NA	NA	NA
0.008444515	0.096795728	0.030133414	0.026936732	0.029558172	0.012291037	0.016461682	0.035625468	0.053781152	0.054370049	0.037277988	0.15882226
0.013041283	0.056894529	0.008862362	0.011685299	0.01486003	0.071089304	0.029919376	0.060168605	NA	NA	0.060044226	0.212684296
0.027453854	0.0332916	0.078681625	0.092937171	0.011577914	0.052640486	0.038797491	0.109426994	NA	NA	0.101310265	0.062458688
0.016048352	0.019233952	0.005653164	0.011999837	0.030927726	0.030699533	0.023401252	0.0312479	NA	NA	NA	NA
0.010290301	0.009890467	0.020900803	0.010714538	0.019389632	0.056343411	0.013814485	0.05815115	NA	NA	0.035111136	0.033494899
0.012851182	0.02490995	0.023373893	0.075480598	0.02353348	0.136131245	0.110732481	0.104469213	NA	NA	NA	NA
0.015973044	0.040367948	0.005653164	0.054626588	0.151961465	0.06980539	0.163186071	0.2765928	NA	NA	0.067048027	0.231509357
NA	NA	0.011250677	0.043006148	0.042084719	0.078313519	0.019864824	0.049110565	NA	NA	0.065105109	0.101510025
0.01726443	0.039547082	0.005054188	0.038178217	0.043233336	0.040845188	0.10672739	0.102442049	0.040798032	0.105078985	0.045963116	0.073205706
0.014523195	0.030417832	0.012576145	0.043024967	0.034206983	0.067673764	0.083687912	0.036811405	NA	NA	0.044771353	0.117577261
0.014587708	0.021317753	0.196439964	0.039135857	0.125462427	0.037062983	0.025580002	0.185996369	NA	NA	0.07882026	0.112505052
0.008741045	0.019025789	0.013830761	0.111496651	0.042323957	0.041896432	0.023635924	0.081241355	NA	NA	0.095790562	0.096717267
0.00993176	0.091871107	0.008862362	0.026808161	0.029558172	0.045273896	0.016138408	0.070020639	NA	NA	0.055311961	0.195046569
0.017056121	0.010688238	0.008938627	0.010560736	0.030927726	0.113375175	0.03251886	0.046477474	NA	NA	0.122078297	0.145449367
0.018055757	0.071482933	0.023708144	0.090706991	0.06225144	0.071667758	0.034935739	0.047222496	0.073494153	0.076137706	NA	NA
0.009519325	0.05683855	0.030133414	0.20593535	0.058239929	0.059243683	0.017761782	0.043313429	NA	NA	0.172165261	0.059083402
0.020636843	0.019431363	0.151741717	0.022446594	0.032495739	0.107249393	0.03900766	0.043893346	0.069588535	0.101518508	0.079607817	0.126237228
0.036684664	0.051946689	0.085454112	0.024460096	0.011577914	0.066359722	0.104471427	0.025370501	NA	NA	0.033494899	0.097471259
0.006677551	0.018624086	0.04880745	0.024606189	0.034151488	0.04268737	0.029919376	0.053494743	NA	NA	0.117226061	0.087466994
0.009708345	0.027767584	0.016930622	0.051904512	0.043431695	0.029936556	0.005808116	0.201177934	NA	NA	NA	NA
0.012822243	0.03648578	0.028631927	0.024310569	0.01486003	0.073156005	0.007323447	0.094115919	NA	NA	0.031244813	0.048468322
0.021103933	0.034753554	0.005101227	0.017239931	0.043431695	0.037425027	0.034852816	0.033040715	NA	NA	0.101310265	0.139474263
0.006826218	0.029639962	0.078681625	0.038651669	0.01486003	0.035867339	0.100737912	0.065581454	NA	NA	0.051661576	0.094101177
0.008875658	0.019398178	0.023373893	0.029467495	0.032495739	0.04393866	0.018804512	0.116865564	0.092840037	0.21537153	0.077399497	0.12474685
0.017072947	0.041850854	0.023708144	0.015807206	0.043233336	0.066818078	0.021347643	0.084015666	0.073494153	0.096023333	0.082656402	0.072272339
0.006821144	0.030874662	0.005054188	0.084044713	0.019389632	0.038838761	0.073152604	0.072695996	NA	NA	0.072245646	0.345246238
0.041209844	0.027659845	0.016930622	0.017365317	0.02353348	0.115591775	0.043157842	0.02844657	NA	NA	0.1313248	0.083209743
0.005794521	0.030950658	0.151741717	0.0211173	0.151961465	0.047223075	0.039833383	0.108623707	NA	NA	0.023145803	0.156302368
0.006677551	0.019265257	0.030133414	0.022994272	0.029558172	0.069362659	0.016703115	0.09834409	NA	NA	0.063788232	0.164685523
0.010483011	0.045139885	0.011250677	0.05529811	0.042084719	0.029565179	0.038037361	0.039902716	NA	NA	0.053720412	0.179186469
0.003682303	0.063324	0.04880745	0.103707506	0.125462427	0.050822204	0.021811303	0.022420336	NA	NA	0.09120543	0.06616088
0.028732956	0.026292771	0.085454112	0.234101276	0.011577914	0.068051187	NA	NA	0.102579702	0.089628584	0.035173397	0.092171162
0.022899427	0.018726592	0.007237088	0.018284169	0.034206983	0.061185513	0.030859378	0.108054946	NA	NA	NA	NA
0.048310909	0.034916513	0.028631927	0.069575622	0.034151488	0.044690516	0.027084941	0.029228141	0.050989622	0.079188756	0.053469209	0.065177474
0.014523195	0.02950268	0.008938627	0.030514956	0.058239929	0.225821401	0.057357627	0.033505406	NA	NA	NA	NA
0.04109198	0.013477624	0.013830761	0.028628976	0.030927726	0.042667343	0.03251886	0.040589384	NA	NA	0.115282666	0.174352417
0.014426546	0.062734022	0.012576145	0.10268633	0.042323957	0.022923341	0.034741168	0.101636656	NA	NA	0.086046878	0.119928912
0.015469545	0.024953851	0.196439964	0.016458975	0.06225144	0.1010294	0.032998654	0.063205313	0.047545315	0.040503023	0.063267837	0.110565263
0.017951571	0.044450885	0.04880745	0.018458392	0.151961465	0.045895893	0.044667481	0.033421696	NA	NA	0.109747829	0.087299057
NA	NA	0.078681625	0.097800513	0.032495739	0.065642324	0.032882588	0.117000254	NA	NA	0.084301264	0.068409758
0.01806606	0.022740101	0.005653164	0.076037803	0.058239929	0.028590781	0.029480424	0.051168428	0.065795632	0.118997798	NA	NA
0.006652557	0.047544962	0.012576145	0.225083695	0.011577914	0.072640266	0.024256317	0.074566096	NA	NA	0.029090949	0.113749742
0.014479084	0.031573347	0.011250677	0.05897169	0.06225144	0.065625771	0.112791054	0.055728865	NA	NA	0.030334337	0.112830283
0.020511982	0.018506614	0.007237088	0.122570098	0.01486003	0.03795052	0.032998654	0.162699079	NA	NA	0.043956297	0.161942395
0.015469545	0.02007139	0.196439964	0.014377852	0.042323957	0.12647984	0.007323447	0.049740492	NA	NA	0.04301384	0.109747829
0.011803872	0.02572157	0.023708144	0.022158656	0.02353348	0.153846311	0.056860974	0.029337737	NA	NA	0.115282666	0.236404432
0.015487548	0.011063853	0.020900803	0.027585985	0.125462427	0.092851767	0.05461791	0.043025354	NA	NA	0.045963116	0.203939481
0.020020612	0.044232624	0.085454112	0.011357853	0.019389632	0.061091199	0.025611948	0.175112662	NA	NA	0.072002733	0.106406788
0.039921104	0.021776044	0.008862362	0.026517464	0.043431695	0.041801333	0.110595733	0.11950955	NA	NA	0.051713173	0.098543501
0.074264026	0.024390441	0.028631927	0.120336335	0.043233336	0.11351551	0.054481766	0.051365014	0.066642274	0.072513942	0.027771647	0.137052884
0.019719161	0.017527334	0.030133414	0.013886029	0.030927726	0.07013635	0.093833681	0.073360573	NA	NA	0.077399497	0.217629037
0.022150137	0.072529331	0.008938627	0.031199904	0.042084719	0.070550575	0.043157842	0.04478474	NA	NA	0.053469209	0.11037596
0.013318148	0.013711479	0.005054188	0.030034859	0.029558172	0.050940908	0.107261018	0.06646886	NA	NA	NA	NA
0.017072947	0.047841186	0.151741717	0.054329166	0.034151488	0.065486829	0.007051086	0.073175425	0.045585224	0.094417795	0.033600699	0.061352734
0.009053152	0.03786457	0.016930622	0.028686442	0.034206983	0.032369064	0.027304557	0.07469292	0.056112044	0.106509928	0.122078297	0.194447355
0.015679866	0.038091578	0.016930622	0.035262737	0.01486003	0.098739745	0.163186071	0.063125395	NA	NA	0.069433073	0.087500862
0.012909392	0.012977358	0.005054188	0.097908689	0.151961465	0.048189573	0.044936143	0.01663577	0.061357931	0.042816087	0.043956297	0.037899929
0.016654366	0.028743752	0.151741717	0.076565807	0.043431695	0.056247818	0.030859378	0.071441834	NA	NA	0.023145803	0.226384933
0.009484797	0.023090597	0.078681625	0.025273925	0.011577914	0.048068765	0.021811303	0.012848411	NA	NA	0.079607817	0.132873445
0.03568477	0.022231804	0.007237088	0.059252281	0.02353348	0.056049531	0.056521148	0.068808273	NA	NA	0.061612587	0.083992237
NA	NA	0.085454112	0.031822781	0.042084719	0.049927807	0.01975686	0.021793185	NA	NA	0.047933639	0.120739633
0.024871981	0.028516006	0.005653164	0.013154722	0.034206983	0.087002484	0.073333803	0.227274262	0.055025196	0.061491348	NA	NA
0.056310773	0.029954201	0.008862362	0.026479593	0.042323957	0.06978386	0.005808116	0.067688587	NA	NA	NA	NA
0.019055978	0.040350196	0.028631927	0.06947987	0.019389632	0.052062416	0.054954056	0.226755908	NA	NA	0.041966099	0.091083699
0.009945465	0.025147805	0.011250677	0.031724928	0.029558172	0.076734855	0.012848411	0.06084374	0.044754628	0.029088837	0.029453515	0.234635905
NA	NA	0.020900803	0.037221013	0.032495739	0.074086504	NA	NA	NA	NA	0.05076494	0.097836956
0.010758206	0.029795989	0.023708144	0.020915838	0.06225144	0.161496913	0.026826301	0.051675045	NA	NA	NA	NA
0.010967963	0.088733076	0.196439964	0.075328428	0.058239929	0.113500192	0.033198292	0.047104201	NA	NA	0.12713466	0.113536775
0.014387078	0.025212306	0.04880745	0.10249268	0.034151488	0.033184603	0.030341672	0.06528107	NA	NA	0.066290182	0.057380083
0.041209844	0.023072607	0.008938627	0.19583839	0.043233336	0.044898321	0.032998654	0.210974228	NA	NA	0.118497937	0.043956297
0.016048352	0.018549872	0.012576145	0.027617039	0.030927726	0.055608435	0.034935739	0.131534994	NA	NA	0.030007389	0.082144758
0.01127241	0.038751214	0.013830761	0.030975524	0.125462427	0.044499739	0.088389442	0.048027604	0.116029845	0.050079137	0.030068544	0.146975185
0.01525302	0.018617034	0.013830761	0.09587017	0.011577914	0.114990086	0.027943975	0.066099505	NA	NA	0.048819028	0.057994896
0.013402956	0.06814752	0.023373893	0.094259409	0.01486003	0.037948664	0.055631895	0.07901222	NA	NA	NA	NA
0.021331825	0.00304609	0.030133414	0.023393437	0.043233336	0.04364578	0.016947744	0.026890783	NA	NA	0.054380704	0.120015441
0.007256984	0.019009841	0.020900803	0.021461537	0.042323957	0.114411774	0.031636014	0.10103532	NA	NA	0.051808009	0.056584886
0.004495098	0.031891519	0.151741717	0.045057486	0.034206983	0.033956774	0.055816267	0.048127837	NA	NA	0.12713466	0.124914027
0.011896213	0.017516054	0.007237088	0.071757075	0.042084719	0.088785894	0.036502078	0.053776941	NA	NA	0.05302956	0.077484184
0.009945465	0.050841098	0.008862362	0.035569246	0.029558172	0.076948183	0.019052064	0.073778943	NA	NA	0.045963116	0.210268444
0.015446525	0.028744325	0.085454112	0.025223392	0.058239929	0.054255984	0.036531415	0.035378185	NA	NA	0.048388009	0.118831808
0.03568477	0.097159402	0.028631927	0.066279661	0.043431695	0.067248258	0.020710605	0.034898511	NA	NA	0.077484184	0.153174425
0.016227228	0.030877029	0.016930622	0.202251982	0.030927726	0.125481174	0.10267044	0.073279143	NA	NA	0.158071321	0.246862328
0.015615322	0.017020123	0.04880745	0.013488025	0.019389632	0.065614807	0.038275593	0.028611133	NA	NA	0.117323447	0.188838081
0.048310909	0.023105295	0.005653164	0.012244455	0.06225144	0.067943914	0.019864824	0.051322132	0.048849952	0.124528181	0.068668275	0.12938929
0.019055978	0.022417322	0.008938627	0.159266885	0.032495739	0.080786659	0.03048783	0.0264656	0.052836789	0.060117888	0.1209532	0.19311654
0.006553325	0.017902665	0.078681625	0.059678721	0.151961465	0.053966669	0.007568143	0.02306812	NA	NA	NA	NA
NA	NA	0.196439964	0.015462624	0.02353348	0.044225063	0.016376906	0.041371898	NA	NA	0.033648722	0.09560968
0.014897471	0.035241542	0.012576145	0.018263269	0.034151488	0.01847276	0.029919376	0.032020647	NA	NA	0.120015441	0.264186172
0.008741045	0.026585437	0.023708144	0.021145313	0.125462427	0.073834792	0.052039647	0.049149963	NA	NA	0.061006216	0.130625869
NA	NA	0.013830761	0.039485208	0.042323957	0.03940318	0.057164301	0.072907916	NA	NA	0.04700185	0.084883546
0.006951968	0.028154317	0.023708144	0.028708932	0.058239929	0.115738781	0.016376906	0.031616001	NA	NA	0.030334337	0.0550252
0.004847354	0.007349594	0.012576145	0.034242559	0.029558172	0.029310903	0.023512349	0.135145449	NA	NA	0.065105109	0.060236485
0.013444407	0.014751801	0.020900803	0.035812398	0.042084719	0.071896941	0.029480424	0.091212901	0.07464818	0.056598801	0.079607817	0.232240706
0.00403338	0.009451962	0.005653164	0.018813442	0.011577914	0.139403535	0.058009495	0.013120319	0.073494153	0.05435778	NA	NA
0.009449217	0.033544225	0.028631927	0.023563634	0.032495739	0.050355091	0.027943975	0.099826371	NA	NA	0.101310265	0.104690363
0.01023889	0.013006715	0.016930622	0.014443558	0.030927726	0.036201138	0.025580002	0.075093798	0.083209219	0.083640507	0.047933639	0.067024153
0.007636857	0.021064302	0.151741717	0.04408337	0.034151488	0.040571441	0.054481766	0.031002592	NA	NA	0.146843402	0.065292313
NA	NA	0.030133414	0.030678661	0.151961465	0.07543567	0.025611948	0.16218597	NA	NA	0.051713173	0.109508852
0.008467006	0.01059652	0.023373893	0.068962768	0.034206983	0.097152769	0.013120319	0.126393349	NA	NA	NA	NA
0.019096637	0.027868797	0.078681625	0.017479748	0.043431695	0.11264891	0.018700419	0.050800097	0.044754628	0.122600854	0.051661576	0.079987587
0.009708345	0.0181937	0.008938627	0.196009788	0.01486003	0.064456593	0.013937292	0.05051107	NA	NA	0.061612587	0.137574528
0.014966806	0.029195644	0.04880745	0.01148865	0.019389632	0.045124184	0.072907916	0.032892768	0.035300492	0.081462698	0.065324326	0.152154713
NA	NA	0.011250677	0.022388134	0.06225144	0.069690245	0.020962349	0.101971637	NA	NA	0.036234466	0.197852936
0.010871243	0.011611038	0.005101227	0.080211218	0.02353348	0.031330535	0.071759482	0.045841338	NA	NA	0.070473544	0.191954845
0.009321706	0.02450609	0.196439964	0.038713275	0.125462427	0.050310012	0.017296704	0.074618104	NA	NA	0.051788283	0.06570522
0.013340841	0.026900353	0.008862362	0.137240457	0.043233336	0.078144045	0.028197156	0.034987212	NA	NA	NA	NA
0.01726443	0.019485323	0.030133414	0.023451316	0.02353348	0.10373216	0.058009495	0.120857722	0.114026998	0.078889936	0.029453515	0.058965485
0.022150137	0.022714813	0.011250677	0.018430335	0.043233336	0.025257559	0.013229958	0.046742414	0.056112044	0.07100033	0.05464471	0.118926874
0.021530874	0.02457053	0.005653164	0.115507598	0.030927726	0.019915768	0.029140857	0.033913484	NA	NA	0.041411292	0.115416904
0.009449217	0.01963451	0.078681625	0.190935774	0.029558172	0.051773379	0.022358062	0.045244315	NA	NA	0.09120543	0.140063193
0.021126695	0.021734453	0.196439964	0.011143903	0.06225144	0.042955206	0.02768717	0.055699758	NA	NA	0.117226061	0.184089529
0.023758907	0.027322256	0.04880745	0.108896183	0.043431695	0.113320811	0.025580002	0.048022044	NA	NA	NA	NA
0.016410659	0.019419402	0.016930622	0.100776432	0.019389632	0.07630574	0.032998654	0.027469056	NA	NA	0.072002733	0.109470668
0.007310033	0.023185785	0.151741717	0.089617204	0.034151488	0.085314747	0.045976432	0.123008948	0.03752921	0.097073769	0.048819028	0.195321462
NA	NA	0.012576145	0.016793857	0.125462427	0.052644254	0.005808116	0.023512349	NA	NA	NA	NA
0.021527891	0.007848748	0.005101227	0.049593175	0.058239929	0.054671678	0.038911992	0.279911685	NA	NA	0.065324326	0.267331551
0.009404935	0.021580858	0.028631927	0.039028498	0.032495739	0.049397274	0.023512349	0.040002743	NA	NA	NA	NA
0.009622939	0.037058846	0.005054188	0.019567311	0.042084719	0.030533233	0.073152604	0.16355756	NA	NA	0.027616127	0.056176165
0.012243754	0.038452656	0.085454112	0.039904224	0.034206983	0.098636682	0.034741168	0.09403473	NA	NA	0.070473544	0.129864907
0.006445977	0.020534669	0.023373893	0.019400561	0.151961465	0.1553541	0.034852816	0.044253559	NA	NA	0.063622891	0.10456661
0.01169368	0.018480352	0.008938627	0.018734458	0.01486003	0.067052573	0.013814485	0.074672049	NA	NA	0.048146516	0.093534238
0.014218516	0.009035847	0.008862362	0.028649472	0.011577914	0.030814176	0.052039647	0.127344601	NA	NA	0.051661576	0.141785112
0.019055978	0.033775934	0.007237088	0.008928747	0.042323957	0.091210509	0.053832001	0.028239892	NA	NA	0.053720412	0.131476706
0.01127241	0.064593578	0.196439964	0.227554132	0.043233336	0.068772763	0.043157842	0.038637811	0.035300492	0.070163838	0.087919964	0.110239968
0.035644517	0.029357124	0.028631927	0.013604431	0.058239929	0.071359525	0.027695345	0.064445153	0.03227769	0.063025626	0.077399497	0.088855767
0.020636843	0.030653594	0.005653164	0.02892368	0.042084719	0.07356764	0.018700419	0.019186099	NA	NA	NA	NA
0.00403338	0.020714097	0.008938627	0.015589079	0.019389632	0.098566165	0.003119849	0.062941826	NA	NA	0.03235949	0.073749861
0.017355679	0.046912854	0.04880745	0.011098103	0.032495739	0.0732392	0.013229958	0.028955528	NA	NA	0.072245646	0.061828732
0.006677551	0.030267304	0.012576145	0.021497051	0.042323957	0.128127762	0.017296704	0.044344095	NA	NA	NA	NA
NA	NA	0.030133414	0.041623728	0.030927726	0.056575829	0.036531415	0.081411296	0.072304292	0.072097708	0.095790562	0.106615659
0.016654366	0.024574327	0.005054188	0.09640886	0.029558172	0.046376972	0.012848411	0.012006332	NA	NA	0.05286906	0.228310894
0.023344175	0.031094744	0.023373893	0.070652742	0.043431695	0.044867729	NA	NA	NA	NA	0.049547258	0.05061412
0.017951571	0.022325774	0.007237088	0.013834086	0.02353348	0.035691414	0.013260546	0.206313522	NA	NA	0.051788283	0.174971696
0.014218516	0.057950623	0.020900803	0.080537983	0.034151488	0.024518364	0.035050727	0.274175836	NA	NA	0.050026615	0.090243021
0.006205064	0.016728953	0.085454112	0.014649708	0.01486003	0.162523633	0.047903877	0.074099083	0.07115391	0.098400863	0.033494899	0.129180261
0.018954948	0.009076234	0.151741717	0.025289816	0.06225144	0.041486712	0.020962349	0.098269379	NA	NA	0.061828732	0.121471503
0.008869113	0.015452124	0.005101227	0.025676914	0.034206983	0.048157807	0.063660517	0.028678654	NA	NA	0.042874464	0.092669762
0.011601365	0.012785685	0.078681625	0.112006406	0.125462427	0.077196661	0.064088225	0.078801267	NA	NA	0.063788232	0.058382787
0.007256984	0.016456456	0.008862362	0.020160861	0.011577914	0.061893667	0.016376906	0.164932528	NA	NA	0.12220215	0.109024284
0.01806606	0.045761934	0.011250677	0.083878814	0.151961465	0.035771815	0.023512349	0.029092825	NA	NA	0.030334337	0.084968651
0.021547868	0.09195045	0.196439964	0.036638879	0.034151488	0.034895486	0.073333803	0.062365278	0.069136783	0.075027696	0.048849291	0.143162867
0.117606554	0.008328993	0.023373893	0.021794179	0.058239929	0.042133342	0.03900766	0.039240732	NA	NA	0.045963116	0.254954134
0.004847354	0.025580426	0.012576145	0.026841184	0.011577914	0.033479453	NA	NA	NA	NA	NA	NA
0.017552544	0.048155103	0.005653164	0.02448018	0.019389632	0.068993321	0.088389442	0.234502786	NA	NA	0.109747829	0.105889241
NA	NA	0.030133414	0.07285124	0.125462427	0.065491015	0.063660517	0.036673956	NA	NA	0.043560538	0.063668512
0.015030905	0.068077567	0.016930622	0.060971189	0.02353348	0.040122305	0.029165074	0.068991251	0.03227769	0.069136783	0.033600699	0.099136141
0.022013	0.093494747	0.151741717	0.016203352	0.042323957	0.204717642	0.058966463	0.215724258	NA	NA	0.037277988	0.142755173
0.006677551	0.026884876	0.028631927	0.05288227	0.042084719	0.132656236	0.073844501	0.036128746	NA	NA	0.07882026	0.053545256
0.008467006	0.04761764	0.085454112	0.029846921	0.151961465	0.029545053	0.029919376	0.171084552	NA	NA	0.029090949	0.069902965
0.008869113	0.025068371	0.020900803	0.098973683	0.01486003	0.065786061	0.112791054	0.085850699	NA	NA	0.087861183	0.08265386
0.060043658	0.019842011	0.04880745	0.017664769	0.032495739	0.040006098	0.029480424	0.030517697	NA	NA	0.019889314	0.06980986
0.063977867	0.070513337	0.023708144	0.052163244	0.043233336	0.046326141	0.012801233	0.032508028	NA	NA	NA	NA
0.008737887	0.027024256	0.005101227	0.029410383	0.06225144	0.06845603	0.023401252	0.131476453	NA	NA	0.053469209	0.088668895
0.010290301	0.182236926	0.007237088	0.039226128	0.034206983	0.061104574	0.032882588	0.097743793	NA	NA	0.072245646	0.071286337
0.01184709	0.023676517	0.005054188	0.253503585	0.043431695	0.056619042	0.038603336	0.032493386	NA	NA	0.05464471	0.227667946
0.013041283	0.019508013	0.008862362	0.032706021	0.029558172	0.111207674	0.035464081	0.06403928	NA	NA	0.033648722	0.099640539
0.006738949	0.11426067	0.008938627	0.011302198	0.030927726	0.035749081	0.030032418	0.026075487	0.066642274	0.161874174	0.065529074	0.094715904
0.015663057	0.01101244	0.013830761	0.006945009	0.151961465	0.091681515	0.020962349	0.068297776	NA	NA	0.029090949	0.106081813
0.007083566	0.057650617	0.008862362	0.028236495	0.043431695	0.04818375	0.031636014	0.087055484	NA	NA	0.033648722	0.050237683
0.012105781	0.117622907	0.023373893	0.021086212	0.043233336	0.075991935	0.041345887	0.056198981	NA	NA	NA	NA
0.008567504	0.016398503	0.011250677	0.023697643	0.029558172	0.04917337	0.015449232	0.031449714	NA	NA	NA	NA
0.019055978	0.021763226	0.005653164	0.104090614	0.019389632	0.027420869	0.017761782	0.038637755	NA	NA	0.071888414	0.07882026
0.117606554	0.024178824	0.007237088	0.023231806	0.042323957	0.092473439	0.102939469	0.064684973	NA	NA	0.036234466	0.045513915
0.012243754	0.096205251	0.196439964	0.021684737	0.034151488	0.101487217	0.041032728	0.070836833	NA	NA	0.043560538	0.049051884
0.015973044	0.064435672	0.020900803	0.08448564	0.01486003	0.052624816	NA	NA	NA	NA	0.035173397	0.077922667
0.012516291	0.017258829	0.005101227	0.011697883	0.032495739	0.034505589	0.110732481	0.136970236	NA	NA	0.061828732	0.140867098
NA	NA	0.028631927	0.01876866	0.034206983	0.043995647	0.029480424	0.030079986	NA	NA	0.04708192	0.120492978
0.039692139	0.054206839	0.030133414	0.027831761	0.030927726	0.062099339	0.088389442	0.080565373	0.050989622	0.080895861	0.095790562	0.108595833
0.014387078	0.0235382	0.016930622	0.027560516	0.058239929	0.028033531	0.029717912	0.14824108	0.042345347	0.075510624	0.091368475	0.2128517
0.01169368	0.043494333	0.078681625	0.017702878	0.02353348	0.163268273	0.036531415	0.05808996	NA	NA	0.048388009	0.08499351
0.009177425	0.024464213	0.008938627	0.220693533	0.06225144	0.131212731	0.051100535	0.072491506	NA	NA	0.072696534	0.081888747
0.03568477	0.025566533	0.012576145	0.034293387	0.042084719	0.06606145	0.03251886	0.109221505	NA	NA	0.120015441	0.131234341
0.04109198	0.030921845	0.005054188	0.034651902	0.125462427	0.087374809	0.10267044	0.152518916	NA	NA	0.07882026	0.193953178
0.016159394	0.029640479	0.085454112	0.059068841	0.011577914	0.050658876	0.064088225	0.062696167	NA	NA	0.027771647	0.175321509
0.048310909	0.013036908	0.005101227	0.026824771	0.042084719	0.062635948	0.045976432	0.021582805	NA	NA	0.07534444	0.0936527
0.021103933	0.031495872	0.016930622	0.210551096	0.06225144	0.037228401	0.017296704	0.057376267	NA	NA	0.069433073	0.072678028
0.022238255	0.035309471	0.078681625	0.086879816	0.029558172	0.081612608	0.013260546	0.070964067	NA	NA	NA	NA
0.007489404	0.018991668	0.04880745	0.017525665	0.030927726	0.08089386	0.039067214	0.08545213	NA	NA	0.031244813	0.190889098
0.011803872	0.019799953	0.005653164	0.076333649	0.019389632	0.041927295	0.021347643	0.147872551	0.041307496	0.1122907	0.063267837	0.080431645
0.014060749	0.014060749	0.008938627	0.030548575	0.032495739	0.059406421	0.017761782	0.043699135	0.061357931	0.127352313	0.027353132	0.092941597
0.009181048	0.034447792	0.023708144	0.029651251	0.125462427	0.032326632	0.017440764	0.025795491	NA	NA	0.061828732	0.091352967
0.049375946	0.0076363	0.012576145	0.02232483	0.034206983	0.187460176	0.019864824	0.045924171	NA	NA	0.031277649	0.09557214
0.013340841	0.072149733	0.013830761	0.02200478	0.011577914	0.070539257	0.058966463	0.144547578	NA	NA	0.04301384	0.172264682
0.016857766	0.018198565	0.020900803	0.051234216	0.02353348	0.030712802	0.031636014	0.092561502	NA	NA	NA	NA
0.010483011	0.015093038	0.030133414	0.101840077	0.034151488	0.05762522	0.022109738	0.027510587	NA	NA	0.04182803	0.128975622
0.020511982	0.030015645	0.008862362	0.055920785	0.043431695	0.040882136	0.038797491	0.167111269	0.077087953	0.096278727	0.065324326	0.198057889
0.059108223	0.093097639	0.007237088	0.026563946	0.058239929	0.038295044	0.020962349	0.033770289	NA	NA	0.087919964	0.04479028
0.018055757	0.046095327	0.196439964	0.01637657	0.151961465	0.055652787	0.016864927	0.109102639	0.087748048	0.180681252	0.05302956	0.078175878
0.061951568	0.023616493	0.011250677	0.01185568	0.042323957	0.026613692	0.023403006	0.079649962	NA	NA	0.070473544	0.190818296
0.019702257	0.04445599	0.023373893	0.02317236	0.01486003	0.078841914	0.015449232	0.024472887	NA	NA	0.107328453	0.098249329
0.005073443	0.087797073	0.151741717	0.011777892	0.043233336	0.174909926	0.031656797	0.095956709	NA	NA	0.05076494	0.138373229
0.009181048	0.037695071	0.013830761	0.015525821	0.125462427	0.056625595	0.029480424	0.036700201	0.050989622	0.086505208	0.048146516	0.06640022
0.061951568	0.020699114	0.151741717	0.021849022	0.034151488	0.037895301	0.031927862	0.113438441	NA	NA	0.082656402	0.070033064
0.009081818	0.029227089	0.020900803	0.018016351	0.029558172	0.097078051	0.012920369	0.05391605	NA	NA	0.019889314	0.224248909
0.031685887	0.072772382	0.007237088	0.038862244	0.058239929	0.161861502	0.064088225	0.058706608	NA	NA	0.032210936	0.053736348
0.01060777	0.074112199	0.008938627	0.042534183	0.011577914	0.029622744	0.024256317	0.028941957	NA	NA	0.027616127	0.172401689
0.017056121	0.013664654	0.023708144	0.250409646	0.151961465	0.053627138	0.041032728	0.04065697	0.040738254	0.072681874	0.030007389	0.191982089
0.026917432	0.013831009	0.005101227	0.011341697	0.030927726	0.076851345	0.051100535	0.055816267	NA	NA	0.049547258	0.058126271
0.019060642	0.019432478	0.016930622	0.103525814	0.019389632	0.062394965	0.036001148	0.088951899	0.061357931	0.092406731	0.031277649	0.168604791
0.007455525	0.013287808	0.005653164	0.021505957	0.032495739	0.055096177	0.129866576	0.054824945	NA	NA	0.079607817	0.159334094
0.063977867	0.023750879	0.078681625	0.013065347	0.02353348	0.051950473	0.017873983	0.032790243	NA	NA	NA	NA
0.015458594	0.020595491	0.196439964	0.023001561	0.043233336	0.046116414	0.035050727	0.064086049	0.09869167	0.063236896	0.036304286	0.075478857
0.014218516	0.017096027	0.005054188	0.084552333	0.06225144	0.133284795	0.039206587	0.038248518	NA	NA	0.05464471	0.086502613
NA	NA	0.023373893	0.062903812	0.01486003	0.06040269	0.026175188	0.07210639	NA	NA	0.05302956	0.151306886
0.013340841	0.075611045	0.011250677	0.022781855	0.043431695	0.045880915	0.028674197	0.053857783	NA	NA	0.03235949	0.084390348
0.006245726	0.02832024	0.012576145	0.012736177	0.042323957	0.047588649	0.052039647	0.100920073	NA	NA	NA	NA
0.00403338	0.015882301	0.085454112	0.103363519	0.034206983	0.05288832	0.055816267	0.042567033	NA	NA	0.035111136	0.05968942
0.00896846	0.014445192	0.028631927	0.032319719	0.042084719	0.037692956	0.01975686	0.084534132	NA	NA	0.077484184	0.064558441
0.010343699	0.013534058	0.023708144	0.025424343	0.01486003	0.152682289	0.03251886	0.09422915	NA	NA	0.043560538	0.045127177
0.010724393	0.102193892	0.008862362	0.016803839	0.042323957	0.076392218	0.035684464	0.118140127	0.040798032	0.059913852	0.037277988	0.045740559
0.015679866	0.013684604	0.020900803	0.107480246	0.043431695	0.049123306	0.027943975	0.060084426	NA	NA	0.027616127	0.081785942
0.017056121	0.024672376	0.151741717	0.101852258	0.030927726	0.042160808	0.073333803	0.032134404	NA	NA	0.024512195	0.063176735
0.140478987	0.016965244	0.005101227	0.216678412	0.034206983	0.071524491	0.037284328	0.037457146	NA	NA	0.042874464	0.187187582
0.016281853	0.018143952	0.196439964	0.028075121	0.042084719	0.098253631	0.024256317	0.069871	NA	NA	0.072245646	0.07698636
0.015635769	0.025710172	0.005653164	0.035167494	0.02353348	0.030541344	0.089201916	0.04705357	NA	NA	0.070473544	0.194390624
NA	NA	0.007237088	0.02473463	0.043233336	0.030835072	0.024306549	0.092339166	0.048778339	0.083162063	0.034639061	0.050484491
0.01978324	0.014953534	0.085454112	0.038923788	0.151961465	0.051870122	0.012920369	0.036531415	0.077087953	0.115275153	0.053720412	0.097508207
NA	NA	0.013830761	0.034185461	0.011577914	0.035469267	0.030429032	0.063231332	NA	NA	0.041411292	0.049586366
0.011966626	0.025910182	0.078681625	0.087456844	0.058239929	0.108176897	0.023403006	0.169535577	0.102579702	0.057972076	0.050026615	0.063364109
0.014391537	0.045905538	0.030133414	0.012071532	0.06225144	0.043000117	0.023635924	0.042224591	NA	NA	0.051808009	0.274770557
0.009449217	0.022004659	0.028631927	0.039965642	0.125462427	0.06690808	0.029480424	0.145307687	0.060238572	0.084188589	0.117226061	0.079543954
0.009658566	0.020925013	0.016930622	0.0113528	0.034151488	0.090368015	NA	NA	NA	NA	0.039681217	0.232750394
0.007489404	0.027784086	0.008938627	0.026116994	0.029558172	0.073236006	0.035784035	0.081872923	NA	NA	0.048849291	0.057662621
0.008567504	0.018866438	0.04880745	0.111710457	0.032495739	0.031399173	0.036531415	0.045017588	0.048849952	0.106963684	0.043868897	0.07495099
0.006951968	0.041798896	0.011250677	0.011556773	0.019389632	0.078789202	0.026889713	0.062003732	NA	NA	0.043956297	0.193007518
0.009177425	0.017308924	0.008862362	0.091768197	0.151961465	0.038470562	0.019052064	0.052179757	0.048778339	0.07743958	NA	NA
0.003657146	0.012666914	0.005653164	0.017955417	0.019389632	0.072466839	0.041345887	0.031927862	NA	NA	0.092221292	0.135134996
0.010193317	0.013697273	0.04880745	0.023454747	0.058239929	0.032459124	0.016950997	0.083810903	NA	NA	NA	NA
0.012851182	0.018591904	0.008938627	0.033597573	0.042323957	0.02951213	0.030493309	0.076560328	NA	NA	0.05076494	0.092221292
0.022157847	0.053935338	0.023373893	0.037622451	0.034151488	0.07782105	0.073333803	0.041434073	NA	NA	0.037277988	0.084229038
0.015487548	0.028284734	0.023708144	0.00651862	0.125462427	0.072484236	0.022109738	0.053588497	NA	NA	NA	NA
0.035644517	0.036542045	0.196439964	0.106321871	0.043431695	0.086433624	0.05461791	0.179686268	NA	NA	0.048596765	0.113410311
0.049375946	0.020633258	0.078681625	0.020649475	0.030927726	0.087008715	0.015449232	0.140379192	NA	NA	0.055311961	0.067151518
0.013340841	0.040226373	0.030133414	0.026594129	0.043233336	0.038475693	0.031927862	0.03184544	NA	NA	0.072696534	0.186291182
0.006205064	0.022724814	0.020900803	0.008808885	0.042084719	0.094454788	0.110595733	0.064369308	NA	NA	0.055398779	0.082974256
0.022899427	0.051860516	0.005101227	0.027493475	0.01486003	0.053869724	0.10672739	0.166150976	NA	NA	0.068668275	0.08253114
0.010001274	0.045815712	0.011250677	0.040242418	0.029558172	0.047796205	0.016409066	0.025933162	NA	NA	0.030334337	0.203243111
0.005465579	0.038277686	0.012576145	0.120338561	0.034206983	0.052680027	0.047785905	0.111394606	NA	NA	0.035111136	0.223458049
0.012380287	0.047541345	0.151741717	0.023730535	0.011577914	0.059526864	0.028832616	0.051045096	NA	NA	0.065105109	0.085956688
0.016857766	0.011872558	0.007237088	0.021599832	0.06225144	0.205090116	0.089201916	0.055124576	NA	NA	NA	NA
0.033928943	0.023931053	0.005054188	0.19696995	0.02353348	0.07715015	0.036502078	0.056197637	0.077087953	0.080578564	0.024512195	0.199282206
0.015615322	0.106854999	0.013830761	0.013174619	0.032495739	0.03795894	0.038911992	0.063367099	NA	NA	0.030096966	0.050011775
0.012851182	0.019610884	0.023708144	0.058582613	0.01486003	0.053281941	NA	NA	NA	NA	0.030334337	0.124826106
0.007188428	0.022029909	0.007237088	0.034481859	0.125462427	0.237028728	0.013229958	0.037748301	0.046958739	0.057360317	0.049547258	0.080288249
NA	NA	0.030133414	0.106631963	0.151961465	0.083361981	0.029140857	0.056137191	NA	NA	0.087861183	0.0692834
0.014897471	0.054347192	0.078681625	0.030987157	0.029558172	0.037904291	0.028674197	0.012801233	0.102579702	0.071443802	0.183416372	0.072395026
0.015030905	0.024303815	0.005054188	0.03393261	0.030927726	0.098703586	0.029717912	0.029765612	0.056112044	0.050995343	0.078711656	0.082478913
0.01065363	0.027744655	0.011250677	0.021397946	0.02353348	0.069519216	0.016947744	0.074071539	NA	NA	0.071888414	0.095931831
0.012902915	0.078558255	0.013830761	0.013422872	0.042084719	0.030784378	0.044667481	0.063852102	NA	NA	0.040981993	0.113936187
0.009321706	0.030472587	0.016930622	0.059228085	0.011577914	0.035889135	0.016703115	0.047568977	0.061357931	0.106528348	NA	NA
0.015680503	0.024433076	0.085454112	0.091958182	0.032495739	0.031625152	0.015585801	0.029110567	NA	NA	0.043560538	0.277151365
0.012105781	0.022250593	0.020900803	0.043097513	0.042323957	0.052562825	0.039651701	0.046474489	NA	NA	0.07882026	0.081645127
0.010588434	0.015305947	0.008938627	0.083930316	0.06225144	0.063406549	0.028576667	0.160032941	NA	NA	0.120705217	0.272194214
NA	NA	0.028631927	0.032865554	0.058239929	0.039678274	0.012801233	0.04145472	NA	NA	0.053720412	0.075196658
0.008741045	0.01693166	0.008862362	0.024779672	0.043233336	0.043369877	0.035684464	0.040055317	NA	NA	0.048388009	0.092745444
0.009833209	0.018445697	0.04880745	0.204678029	0.043431695	0.047431826	0.10267044	0.068148703	0.068356312	0.103243754	0.04708192	0.072234853
0.011178929	0.014831969	0.012576145	0.011828003	0.034206983	0.059530106	0.035784035	0.112945844	NA	NA	0.156883617	0.080803025
0.019481563	0.01255991	0.196439964	0.078336634	0.019389632	0.028635428	0.015449232	0.048031827	NA	NA	0.063267837	0.169957438
0.024494411	0.017284057	0.151741717	0.045876272	0.034151488	0.067387066	0.023401252	0.06998983	NA	NA	0.054380704	0.082543527
NA	NA	0.020900803	0.031637105	0.06225144	0.164660465	0.110595733	0.076456109	NA	NA	NA	NA
0.010353383	0.029685031	0.078681625	0.027686613	0.058239929	0.061335869	0.102939469	0.032361526	NA	NA	0.172165261	0.305162525
0.009622939	0.019458691	0.005101227	0.197425174	0.151961465	0.063314363	0.044936143	0.036648992	0.083209219	0.10528915	0.078711656	0.189277098
0.021530874	0.018806573	0.04880745	0.008921388	0.011577914	0.058534378	0.028832616	0.01770983	NA	NA	NA	NA
0.008869113	0.03182678	0.030133414	0.196960935	0.02353348	0.055191196	0.070832373	0.141947391	NA	NA	0.040981993	0.174685694
0.023344175	0.03791298	0.005054188	0.029577126	0.01486003	0.115647358	0.012848411	0.205749139	NA	NA	0.082656402	0.072514112
0.00993176	0.024053781	0.008938627	0.020386186	0.034206983	0.08161231	0.039760845	0.095522731	NA	NA	0.046822184	0.103920925
0.019060642	0.023238585	0.008862362	0.030536383	0.042323957	0.054732177	0.016947744	0.14940264	NA	NA	0.023145803	0.136135783
NA	NA	0.151741717	0.091216588	0.019389632	0.080585252	0.007568143	0.05368723	NA	NA	0.060044226	0.172165261
0.00631614	0.030976563	0.196439964	0.075130481	0.043233336	0.039316748	0.017873983	0.044113193	NA	NA	0.04182803	0.1680836
0.01806606	0.022619428	0.023373893	0.034861056	0.032495739	0.053078636	0.003119849	0.047391031	NA	NA	NA	NA
0.011425724	0.013000152	0.016930622	0.018802134	0.043431695	0.048007995	0.129866576	0.047221743	NA	NA	0.118497937	0.049689067
0.006245726	0.013462003	0.007237088	0.015525449	0.125462427	0.051221662	0.019864824	0.088971512	0.048942345	0.100139511	0.087861183	0.067533213
0.051320321	0.015092491	0.085454112	0.016966979	0.029558172	0.044459444	0.016864927	0.025790594	0.060698668	0.08430194	0.072696534	0.163775736
0.011382872	0.039811651	0.005653164	0.099416474	0.034151488	0.040907562	0.027084941	0.037539756	0.07033155	0.132851706	NA	NA
0.01978324	0.02310038	0.013830761	0.020212515	0.042084719	0.068112062	0.065633232	0.094930964	NA	NA	0.115282666	0.256750837
0.014479084	0.037181756	0.023708144	0.017340414	0.030927726	0.044075269	0.013814485	0.033188958	0.036801807	0.110937641	0.043548651	0.149775446
0.016857766	0.032257083	0.013830761	0.016288658	0.042323957	0.094942629	0.056860974	0.040809165	0.09869167	0.063697259	NA	NA
0.015679866	0.035556107	0.028631927	0.02017009	0.01486003	0.053798532	0.035050727	0.061094831	NA	NA	0.039681217	0.07963175
0.028732956	0.01204604	0.151741717	0.037134627	0.043233336	0.066196672	0.05910684	0.046912598	NA	NA	0.055311961	0.087769693
0.009622939	0.023607606	0.007237088	0.017615064	0.125462427	0.032735758	0.083687912	0.072218448	0.060294014	0.048578982	0.107328453	0.047544408
0.007256984	0.042981706	0.008938627	0.018879167	0.034206983	0.05160205	0.035784035	0.046906202	NA	NA	NA	NA
0.017409623	0.014282281	0.04880745	0.055254872	0.029558172	0.023468097	0.018804512	0.04166001	NA	NA	0.101310265	0.188322585
0.005794521	0.033501028	0.023708144	0.017872075	0.043431695	0.12686458	0.052039647	0.043520263	NA	NA	0.054294963	0.141373789
0.013495578	0.026409315	0.016930622	0.034258487	0.034151488	0.05583214	0.073844501	0.069756992	0.060238572	0.087790575	0.113767126	0.072330401
0.02778959	0.043688116	0.030133414	0.092179698	0.011577914	0.045649113	0.10672739	0.040847442	NA	NA	NA	NA
0.01011696	0.024295529	0.023373893	0.019262695	0.058239929	0.105789543	0.039067214	0.031931723	NA	NA	NA	NA
0.015635769	0.026656407	0.005101227	0.014808757	0.06225144	0.033064582	0.01812792	0.02538811	0.036801807	0.098166311	0.061612587	0.241643198
0.00933916	0.032125553	0.005054188	0.022477888	0.032495739	0.071012318	0.030493309	0.020710605	NA	NA	0.103462067	0.14840637
0.010483011	0.023098362	0.196439964	0.025279369	0.030927726	0.075077314	0.020710605	0.079064628	NA	NA	0.077399497	0.140590904
0.005073443	0.01737514	0.005653164	0.025234978	0.042084719	0.031766339	0.054481766	0.050551306	NA	NA	NA	NA
0.010343699	0.015979366	0.012576145	0.196899875	0.151961465	0.070003443	0.029165074	0.028717501	0.048778339	0.086033698	0.054380704	0.110376761
NA	NA	0.020900803	0.086047107	0.019389632	0.14770035	0.035684464	0.074686053	0.053781152	0.110995421	0.092221292	0.131020097
0.01169368	0.02595945	0.085454112	0.124864598	0.02353348	0.0368788	0.038275593	0.031080037	NA	NA	0.061006216	0.165069687
0.008741045	0.021376405	0.008938627	0.069133953	0.058239929	0.054674346	0.055816267	0.050225551	NA	NA	0.036095934	0.082803739
NA	NA	0.007237088	0.013092589	0.06225144	0.06419279	0.110732481	0.021601016	NA	NA	0.077399497	0.20518337
0.022899427	0.024158397	0.078681625	0.012249526	0.019389632	0.064168012	0.027304557	0.09815918	NA	NA	0.037277988	0.054100731
0.023589805	0.032949056	0.196439964	0.020709351	0.030927726	0.147192523	0.007568143	0.069736681	0.069135565	0.146428859	0.127151002	0.076076749
0.022150137	0.02670487	0.023373893	0.018354265	0.125462427	0.060491402	0.015585801	0.064037468	NA	NA	0.029090949	0.068625147
0.00993176	0.023462568	0.020900803	0.037178789	0.029558172	0.034440071	0.028674197	0.072140025	NA	NA	0.019889314	0.076766786
0.007083566	0.018265351	0.016930622	0.05047772	0.151961465	0.08953068	0.029514073	0.287556485	NA	NA	0.027353132	0.225221815
0.011481133	0.055702792	0.023708144	0.018360723	0.032495739	0.097066268	0.044667481	0.068176082	NA	NA	0.068430991	0.131398299
0.021527891	0.025368577	0.005101227	0.029560577	0.034151488	0.064164695	0.035050727	0.06224604	NA	NA	0.158071321	0.080273453
0.016654366	0.034084529	0.012576145	0.036843588	0.034206983	0.078472202	0.016138408	0.045162809	NA	NA	NA	NA
0.00403338	0.017914911	0.04880745	0.006672012	0.011577914	0.081116492	0.017873983	0.029350574	NA	NA	NA	NA
0.011425724	0.03783859	0.030133414	0.227653298	0.042323957	0.071275184	0.056860974	0.132293663	NA	NA	0.072002733	0.127151002
0.028732956	0.021236238	0.005054188	0.019760822	0.02353348	0.052579901	0.054954056	0.093250276	NA	NA	0.109747829	0.100534576
0.010758206	0.007346361	0.005653164	0.09883499	0.043431695	0.11531355	0.058009495	0.016138408	0.079154914	0.098545736	0.1209532	0.1209532
0.01525302	0.019558197	0.013830761	0.073675068	0.043233336	0.037473445	0.038037361	0.048032092	NA	NA	0.030007389	0.063225662
0.02778959	0.023063379	0.011250677	0.013894021	0.01486003	0.032912992	0.031656797	0.043234257	NA	NA	NA	NA
0.015458594	0.018483229	0.151741717	0.034421318	0.042084719	0.033056946	0.032803052	0.058767802	NA	NA	0.042874464	0.222680032
0.011425724	0.038901122	0.016930622	0.025127178	0.058239929	0.047734107	0.083687912	0.063994509	0.055025196	0.069629014	0.033494899	0.142185475
0.013340841	0.041270478	0.008862362	0.042840756	0.034206983	0.070670421	0.028197156	0.106761158	NA	NA	0.107328453	0.169159754
0.082724303	0.090810311	0.085454112	0.077034076	0.043431695	0.160540099	0.005808116	0.097276772	NA	NA	0.071888414	0.139147507
0.039921104	0.049689261	0.005054188	0.024071448	0.043233336	0.070520639	0.036001148	0.218063884	NA	NA	0.067048027	0.074921875
0.011896213	0.022734478	0.078681625	0.032353192	0.034151488	0.052483884	0.054954056	0.080570785	NA	NA	0.127151002	0.177401858
0.010330266	0.017918937	0.008938627	0.021939463	0.032495739	0.05520591	0.03251886	0.070484033	NA	NA	0.06439241	0.209188837
0.024494411	0.03000516	0.023708144	0.018005915	0.029558172	0.070098004	0.100737912	0.037683291	NA	NA	0.120705217	0.083975056
0.020636843	0.022472931	0.005653164	0.02253423	0.01486003	0.035143336	0.032882588	0.062591733	NA	NA	0.04708192	0.102682455
NA	NA	0.012576145	0.050314277	0.011577914	0.056822176	0.013260546	0.050873937	NA	NA	NA	NA
0.025391682	0.013422074	0.04880745	0.043723777	0.042084719	0.054574602	0.038275593	0.178585434	NA	NA	0.035714515	0.073853985
0.016159394	0.01418992	0.007237088	0.029403415	0.06225144	0.098974414	0.030859378	0.01980835	0.045954901	0.078934563	0.030007389	0.177255323
0.022150137	0.024529832	0.005101227	0.095423029	0.02353348	0.03457474	0.013937292	0.066448527	NA	NA	0.035111136	0.058355126
0.013171548	0.039421279	0.011250677	0.016319049	0.042323957	0.174070272	0.041657906	0.080778602	NA	NA	0.1209532	0.129880913
0.015446525	0.020591134	0.013830761	0.018071369	0.019389632	0.058014136	0.039102235	0.063762573	NA	NA	0.029453515	0.149421123
NA	NA	0.028631927	0.018855164	0.125462427	0.031591589	0.023512349	0.058491982	NA	NA	0.051661576	0.065956502
0.00933916	0.015729639	0.020900803	0.030359116	0.151961465	0.050408819	0.088389442	0.105554723	NA	NA	0.041966099	0.057904118
0.045177841	0.051206849	0.030133414	0.097337156	0.030927726	0.052135168	0.091281801	0.041657906	NA	NA	0.05076494	0.131461943
0.022150137	0.035578807	0.028631927	0.037509963	0.043233336	0.189711531	0.023401252	0.175010999	NA	NA	0.066290182	0.076600956
0.014966806	0.04785372	0.151741717	0.020854362	0.151961465	0.041029473	0.032882588	0.035154006	0.07753785	0.074700742	0.030070987	0.185914262
0.039921104	0.023347787	0.04880745	0.059491454	0.011577914	0.061541369	0.013814485	0.251792354	0.040738254	0.1845701	0.024512195	0.093568565
0.01978324	0.024989285	0.008938627	0.026041894	0.02353348	0.05305656	0.015449232	0.04003917	NA	NA	0.06439241	0.13428381
0.056310773	0.056185095	0.030133414	0.03461373	0.019389632	0.034202888	0.055816267	0.036814225	0.030792648	0.081987095	NA	NA
0.030973305	0.022942563	0.008862362	0.039199887	0.029558172	0.079110552	0.027304557	0.060131472	NA	NA	0.030068544	0.055705754
0.011417822	0.022876574	0.012576145	0.100573881	0.125462427	0.087703192	0.023403006	0.100393632	0.055025196	0.113663916	0.029453515	0.100946798
0.005465579	0.017712624	0.020900803	0.038862771	0.042084719	0.03292481	0.107261018	0.082576491	NA	NA	0.09120543	0.195494
0.016227228	0.009568678	0.005054188	0.019543272	0.06225144	0.046166085	0.007323447	0.090104624	0.060698668	0.030792648	NA	NA
0.010290301	0.030434041	0.078681625	0.095558886	0.034151488	0.06627971	0.038654664	0.080067908	NA	NA	0.101310265	0.107116671
0.013402956	0.020636843	0.011250677	0.077931142	0.058239929	0.055882985	0.045976432	0.024816085	NA	NA	0.082707032	0.088710035
0.024871981	0.02667984	0.196439964	0.009453091	0.034206983	0.036309664	0.028832616	0.036610058	NA	NA	0.065105109	0.14581715
0.015446525	0.025004201	0.016930622	0.01133891	0.043431695	0.026055748	0.056860974	0.054989086	0.064617995	0.075701782	NA	NA
0.01184709	0.062648799	0.085454112	0.10561403	0.01486003	0.076753287	0.083687912	0.107899462	NA	NA	0.051788283	0.074184552
0.020636843	0.014748432	0.023708144	0.228187573	0.042323957	0.041134547	0.017440764	0.064295613	NA	NA	0.03449678	0.062094491
0.023218596	0.020914518	0.005101227	0.060083894	0.032495739	0.099301577	0.088389442	0.017440764	NA	NA	0.051808009	0.144769072
0.011966626	0.016438393	0.007237088	0.035110096	0.030927726	0.092448843	0.044667481	0.044863507	NA	NA	0.084301264	0.192632689
0.014966806	0.099184256	0.008862362	0.145121098	0.06225144	0.058956714	0.055816267	0.049093376	NA	NA	0.084301264	0.171813893
0.014060749	0.025736201	0.007237088	0.028202996	0.011577914	0.129448197	0.039067214	0.019850249	NA	NA	0.087861183	0.04015806
0.010193317	0.017141702	0.011250677	0.012397143	0.042323957	0.047095656	0.023635924	0.093036567	NA	NA	NA	NA
0.082724303	0.023719913	0.005054188	0.040823808	0.125462427	0.036579077	0.020710605	0.022836067	NA	NA	0.048388009	0.104469024
0.015336722	0.042661754	0.023708144	0.012869703	0.034206983	0.152838828	0.015585801	0.044343426	0.060238572	0.194868846	0.065529074	0.328958415
0.017894873	0.022236042	0.016930622	0.040564871	0.019389632	0.041421842	0.017761782	0.049248942	0.047377794	0.094881743	0.036304286	0.089210917
0.011425724	0.015976524	0.04880745	0.103835948	0.034151488	0.046512157	0.063660517	0.15138796	NA	NA	0.1313248	0.075744565
0.019096637	0.023329949	0.005101227	0.029394593	0.02353348	0.040617487	0.073333803	0.032911123	NA	NA	NA	NA
0.014426546	0.012693674	0.012576145	0.021277473	0.043233336	0.084776464	0.079225123	0.030004886	0.059319679	0.061941746	0.087919964	0.074767689
0.003972128	0.051372459	0.028631927	0.091812242	0.030927726	0.038541173	0.044936143	0.046852409	NA	NA	NA	NA
0.010758206	0.018715682	0.151741717	0.022453487	0.01486003	0.05496259	0.045976432	0.080646035	NA	NA	0.12713466	0.068879252
0.055309704	0.015293135	0.008938627	0.058377948	0.029558172	0.053293924	0.070832373	0.089699183	NA	NA	NA	NA
0.027453854	0.037750595	0.013830761	0.028270588	0.151961465	0.059072826	0.016864927	0.023951052	NA	NA	0.043911645	0.040581131
0.009658566	0.011519259	0.030133414	0.050151124	0.058239929	0.055116803	0.055631895	0.042688755	0.035300492	0.106076831	0.036095934	0.172501168
0.017409623	0.074954638	0.023373893	0.021540217	0.032495739	0.06478139	0.073152604	0.208630911	0.073379347	0.106424222	0.078711656	0.116283268
0.007310033	0.028351977	0.085454112	0.004575593	0.042084719	0.034117065	0.012920369	0.02351546	NA	NA	0.158071321	0.175436098
0.140478987	0.008167934	0.078681625	0.104174372	0.043431695	0.07238423	0.039651701	0.07701635	NA	NA	0.033494899	0.09560968
0.040024521	0.011074672	0.078681625	0.031172142	0.043233336	0.014601118	0.056860974	0.034118196	NA	NA	0.033648722	0.074262607
0.012243754	0.037244519	0.151741717	0.219036956	0.151961465	0.090697245	0.091281801	0.020041495	0.092840037	0.16855663	NA	NA
0.008444515	0.01664262	0.012576145	0.027941846	0.030927726	0.038735956	0.031927862	0.185979137	NA	NA	0.117323447	0.115600255
0.021331825	0.017218329	0.04880745	0.057719343	0.043431695	0.034182582	0.021295233	0.057689802	0.066129212	0.084750126	0.084301264	0.083718168
0.007083566	0.05436474	0.013830761	0.167713924	0.01486003	0.069461876	0.088389442	0.069597832	NA	NA	0.027616127	0.111835004
0.01169368	0.009482482	0.030133414	0.022247935	0.042323957	0.192550262	0.016703115	0.051839909	NA	NA	0.146843402	0.175831783
0.018055757	0.032176758	0.008938627	0.03482089	0.06225144	0.054226028	0.029919376	0.04834444	NA	NA	0.091368475	0.144603148
0.014391537	0.016545675	0.007237088	0.037492401	0.034206983	0.042376078	0.107261018	0.079225123	0.085099143	0.046516096	0.037009621	0.080169055
0.009622939	0.016331718	0.011250677	0.102385243	0.011577914	0.044532475	0.065633232	0.038021339	NA	NA	0.043548651	0.108254945
0.014387078	0.016580105	0.008862362	0.011479196	0.058239929	0.044389627	0.016092678	0.04244888	0.073379347	0.199125983	0.04182803	0.105726128
0.014479084	0.02481307	0.196439964	0.03411067	0.034151488	0.036556136	0.044667481	0.029919376	NA	NA	0.103462067	0.062540782
0.005073443	0.034929848	0.005653164	0.015528166	0.019389632	0.067707539	0.020710605	0.161024059	NA	NA	0.035111136	0.043548651
0.010330266	0.020683527	0.016930622	0.026623422	0.125462427	0.033592677	0.022358062	0.02948328	NA	NA	0.03235949	0.194059845
0.022157847	0.018933022	0.085454112	0.052060442	0.032495739	0.140883088	0.079225123	0.061401489	0.056025676	0.119781426	0.048819028	0.192054041
0.008567504	0.009890467	0.005101227	0.072724374	0.02353348	0.09011043	0.036531415	0.081861223	0.080919583	0.068272556	0.047933639	0.090461355
NA	NA	0.020900803	0.014830063	0.042084719	0.124274012	0.039833383	0.081319212	0.030792648	0.092884414	0.050026615	0.076585983
0.011425724	0.033806648	0.005054188	0.032759637	0.029558172	0.032413208	0.041657906	0.041766962	NA	NA	0.087861183	0.062995373
0.017355679	0.0228061	0.013830761	0.120437682	0.042323957	0.056122501	0.027304557	0.133841959	NA	NA	0.047933639	0.060576115
0.00896846	0.044077669	0.005054188	0.031396705	0.043233336	0.101052273	0.054954056	0.090641954	0.030792648	0.101422839	0.077399497	0.222522498
0.006553325	0.029531355	0.151741717	0.032074328	0.042084719	0.054258494	0.031656797	0.098541276	NA	NA	NA	NA
0.025391682	0.030113945	0.023708144	0.014397989	0.030927726	0.054561728	0.023512349	0.14211931	NA	NA	NA	NA
0.021103933	0.023904431	0.020900803	0.011598312	0.019389632	0.061654867	0.007051086	0.071885681	NA	NA	0.061006216	0.143775913
0.012909392	0.025217869	0.005653164	0.015433778	0.034206983	0.040215195	0.026826301	0.105698728	0.07753785	0.139040329	0.09120543	0.058060805
0.048310909	0.013846833	0.007237088	0.034555337	0.02353348	0.062781348	0.016376906	0.083417956	NA	NA	NA	NA
0.013945753	0.025043835	0.04880745	0.027278544	0.058239929	0.049062281	0.032882588	0.038104879	NA	NA	0.072002733	0.126766761
0.03568477	0.043157856	0.196439964	0.016795668	0.032495739	0.019127495	0.039206587	0.093129087	0.085099143	0.068757435	0.046394493	0.118277378
0.015030905	0.026625197	0.008938627	0.025896737	0.034151488	0.09275223	0.030859378	0.061539893	NA	NA	0.117323447	0.128395741
0.006821144	0.026360501	0.030133414	0.021322613	0.011577914	0.076754638	0.017761782	0.047885978	NA	NA	0.118497937	0.160916267
0.012380287	0.072481189	0.016930622	0.046729954	0.01486003	0.045085642	0.016864927	0.034415235	NA	NA	0.1209532	0.096594179
0.020636843	0.090312114	0.005101227	0.010099306	0.043431695	0.039534878	0.045976432	0.080778602	NA	NA	NA	NA
0.034544784	0.055677507	0.028631927	0.014817177	0.151961465	0.210914174	0.029919376	0.071189918	NA	NA	0.045963116	0.093572388
0.012826914	0.043055628	0.078681625	0.20511405	0.06225144	0.063200451	0.038603336	0.122862933	0.035300492	0.052146501	NA	NA
0.051320321	0.026257789	0.012576145	0.071208939	0.125462427	0.021270403	0.110595733	0.042877571	NA	NA	NA	NA
0.055309704	0.017186869	0.011250677	0.099424867	0.029558172	0.079708294	0.057120127	0.144602388	NA	NA	NA	NA
0.010967963	0.033000083	0.023373893	0.020705155	0.034206983	0.115663283	0.027943975	0.098689602	NA	NA	0.12220215	0.26447811
0.005465579	0.037690529	0.030133414	0.10208645	0.058239929	0.150041022	0.037284328	0.058424939	NA	NA	0.049547258	0.110902383
0.012243754	0.027837047	0.011250677	0.203098592	0.151961465	0.047270588	0.026358479	0.044983718	NA	NA	NA	NA
0.010353383	0.041634687	0.020900803	0.063077854	0.032495739	0.07111543	0.021295233	0.036146168	NA	NA	NA	NA
0.006553325	0.054876547	0.012576145	0.022845149	0.034151488	0.054711456	NA	NA	NA	NA	0.068668275	0.119436415
0.016048352	0.015326372	0.013830761	0.02886083	0.125462427	0.031886505	0.016950997	0.0240497	NA	NA	NA	NA
0.012909392	0.019437672	0.196439964	0.076651493	0.019389632	0.048079761	0.167635137	0.045131386	NA	NA	0.048819028	0.212426844
0.003657146	0.014813402	0.016930622	0.077781916	0.02353348	0.115782159	0.031656797	0.086360283	NA	NA	NA	NA
0.049375946	0.017230233	0.078681625	0.108108143	0.029558172	0.046691677	0.107261018	0.061501305	NA	NA	0.051808009	0.163426418
0.014391537	0.029365017	0.04880745	0.023859971	0.01486003	0.039943855	0.034741168	0.071464835	0.116029845	0.134518754	0.113767126	0.134129597
0.045177841	0.050366171	0.085454112	0.120378572	0.043233336	0.022092338	0.031195502	0.085846924	NA	NA	0.05076494	0.156618729
0.011896213	0.041193283	0.008862362	0.016991623	0.042084719	0.036955269	0.041657906	0.063310909	NA	NA	NA	NA
0.009519325	0.047330879	0.151741717	0.024234406	0.043431695	0.080255451	0.071759482	0.113944978	NA	NA	NA	NA
0.014060749	0.015032149	0.007237088	0.032144357	0.06225144	0.032153362	0.038911992	0.038162837	NA	NA	0.04700185	0.156094661
0.016281853	0.021741274	0.028631927	0.029717962	0.030927726	0.092444482	0.064088225	0.031656797	NA	NA	NA	NA
0.017894873	0.017385616	0.023708144	0.019476132	0.011577914	0.090228372	0.089201916	0.125973281	NA	NA	0.029453515	0.029453515
0.015458594	0.033691068	0.005101227	0.021302145	0.042323957	0.061757415	0.028832616	0.084223833	NA	NA	0.04182803	0.113915592
0.035644517	0.031911209	0.04880745	0.034597925	0.034151488	0.13800366	0.041657906	0.035238869	NA	NA	0.146843402	0.123646665
0.010141969	0.014681497	0.005101227	0.046329408	0.043431695	0.039650596	0.016703115	0.023173293	NA	NA	0.172165261	0.104827362
0.009515493	0.042778774	0.023373893	0.020266436	0.125462427	0.068843224	NA	NA	NA	NA	0.07534444	0.038477765
0.02318757	0.030231196	0.030133414	0.148918985	0.02353348	0.06449184	0.01975686	0.053959124	NA	NA	0.156883617	0.076465958
0.024636996	0.024132196	0.020900803	0.116445514	0.042084719	0.043898583	0.038037361	0.102318214	NA	NA	0.066290182	0.170224378
0.023589805	0.013230435	0.196439964	0.020350668	0.042323957	0.141954537	0.036001148	0.033236409	NA	NA	0.023705612	0.106249104
0.011382872	0.030237553	0.005054188	0.040724348	0.030927726	0.037516274	0.110595733	0.038988736	NA	NA	0.029090949	0.083505696
0.010588434	0.026917432	0.085454112	0.213610894	0.019389632	0.088708076	0.023512349	0.06865547	0.045191067	0.17502225	0.023145803	0.088764168
0.01978324	0.029594647	0.078681625	0.018462751	0.032495739	0.071229238	0.057164301	0.10747708	NA	NA	NA	NA
0.026917432	0.041841775	0.008938627	0.051094828	0.151961465	0.081159335	0.065633232	0.127232051	NA	NA	NA	NA
0.014479084	0.025471397	0.005653164	0.079128971	0.034206983	0.058817585	0.03048783	0.112257245	NA	NA	0.065529074	0.1706984
0.030075161	0.021032193	0.023708144	0.042322274	0.043233336	0.05187956	0.018700419	0.095296867	NA	NA	0.05076494	0.116254769
0.019702697	0.027192498	0.008862362	0.016222247	0.01486003	0.066992127	0.038275593	0.103461623	NA	NA	0.036095934	0.107881047
0.016192246	0.04310361	0.151741717	0.016182725	0.058239929	0.072951478	0.039833383	0.121045717	NA	NA	0.072245646	0.137458916
0.012756411	0.028583082	0.007237088	0.013413249	0.011577914	0.047943353	0.044667481	0.021379181	NA	NA	0.12713466	0.07534444
0.017951571	0.027660728	0.016930622	0.018562591	0.029558172	0.093544104	0.019429308	0.06329615	NA	NA	0.087919964	0.082914672
0.025391682	0.015967671	0.011250677	0.067823742	0.06225144	0.067343981	0.028197156	0.086909989	NA	NA	0.050026615	0.172165261
0.03568477	0.018996639	0.007237088	0.028520458	0.01486003	0.074877485	0.037284328	0.069771574	NA	NA	0.046394493	0.11473443
NA	NA	0.008862362	0.015458523	0.058239929	0.073385457	0.047785905	0.053534621	NA	NA	0.043868897	0.095345173
0.003972128	0.013967893	0.04880745	0.017962736	0.011577914	0.063209308	0.026358479	0.064131559	NA	NA	0.05302956	0.166763345
0.017552544	0.009918415	0.013830761	0.024790243	0.02353348	0.08225022	0.041657906	0.014600684	0.048224138	0.103237035	0.055311961	0.102639427
0.011896213	0.023098477	0.011250677	0.097388785	0.034151488	0.040397226	0.03251886	0.036942867	NA	NA	0.033600699	0.061355449
0.020636843	0.02495261	0.005653164	0.022666709	0.125462427	0.033424626	0.039651701	0.030379889	NA	NA	0.115282666	0.07169151
0.007301776	0.025746724	0.028631927	0.03842607	0.019389632	0.051729801	0.089201916	0.065324276	NA	NA	NA	NA
0.015680503	0.012406917	0.008938627	0.258888785	0.06225144	0.086817643	0.012801233	0.053195655	NA	NA	0.04182803	0.161668827
0.00933916	0.010819244	0.012576145	0.148071754	0.029558172	0.054687004	0.015449232	0.03269192	NA	NA	0.048849291	0.098206472
0.016048352	0.011956787	0.196439964	0.081108564	0.043431695	0.035074014	0.102939469	0.112684967	NA	NA	0.063788232	0.095927043
0.024636996	0.018791953	0.151741717	0.01832528	0.030927726	0.060923378	0.058966463	0.06278806	NA	NA	0.036304286	0.201207036
0.012902915	0.018240576	0.016930622	0.023868098	0.043233336	0.037495491	0.038911992	0.173723561	0.036801807	0.092831787	0.109747829	0.108356724
0.009177425	0.105691271	0.085454112	0.022930913	0.034206983	0.148991136	0.054816151	0.11198101	NA	NA	0.032210936	0.163022231
0.010724393	0.014252722	0.005054188	0.011040253	0.042084719	0.067410299	0.013120319	0.083371156	NA	NA	0.084301264	0.089440254
0.016227228	0.017712875	0.030133414	0.006184021	0.042323957	0.088129712	0.035464081	0.067783258	NA	NA	0.077399497	0.160843908
0.013444407	0.022339072	0.023373893	0.017593067	0.151961465	0.081565532	0.023635924	0.078468283	0.103181401	0.09896838	0.156883617	0.099378379
0.051320321	0.022179055	0.078681625	0.020047901	0.032495739	0.11962082	0.025580002	0.04877303	NA	NA	NA	NA
0.010925219	0.017849167	0.012576145	0.036781775	0.034151488	0.024822576	0.017296704	0.01647252	NA	NA	0.084301264	0.072941582
0.009519325	0.018135063	0.007237088	0.090867581	0.01486003	0.064877704	0.032803052	0.049017715	NA	NA	0.091368475	0.080477155
0.008875658	0.027566702	0.008862362	0.26551451	0.151961465	0.044623939	0.05461791	0.048620926	NA	NA	0.031277649	0.145894285
0.006738949	0.051509273	0.020900803	0.008190947	0.06225144	0.030324119	0.058009495	0.083778259	NA	NA	NA	NA
0.017056121	0.068702552	0.078681625	0.051568025	0.043431695	0.060450028	0.054954056	0.113257292	NA	NA	0.024512195	0.131000847
0.00993176	0.013425857	0.023373893	0.011846805	0.011577914	0.035408074	0.107261018	0.03097766	NA	NA	0.065324326	0.094797995
0.014523195	0.028838512	0.016930622	0.10945733	0.125462427	0.15510461	0.039206587	0.037045759	NA	NA	0.12713466	0.139471821
0.021262959	0.067684047	0.196439964	0.026797871	0.042323957	0.06069317	0.057357627	0.079507661	NA	NA	0.078711656	0.076565645
0.034214069	0.041588502	0.151741717	0.149280123	0.043233336	0.030958878	0.073333803	0.031813005	0.048551986	0.099914163	0.068430991	0.068696749
0.021527891	0.030033088	0.008938627	0.021757691	0.058239929	0.035515542	0.017999819	0.059646847	0.066642274	0.046370445	0.036095934	0.067898775
0.010483011	0.024240114	0.013830761	0.024175793	0.019389632	0.061714285	0.035464081	0.169794091	NA	NA	0.146843402	0.085171284
NA	NA	0.011250677	0.012436057	0.034206983	0.096003141	0.020710605	0.038377383	NA	NA	0.055311961	0.105126654
NA	NA	0.005054188	0.012123895	0.02353348	0.181960652	0.016092678	0.085472817	NA	NA	NA	NA
0.010193317	0.027303981	0.085454112	0.010382091	0.032495739	0.03868572	0.049555129	0.039854492	NA	NA	0.066290182	0.16794093
0.024636996	0.012151026	0.04880745	0.023959277	0.042084719	0.067419531	0.028576667	0.043119928	0.068974323	0.062469149	NA	NA
0.056310773	0.064370927	0.023708144	0.028915662	0.030927726	0.031376324	0.129866576	0.05849611	0.077087953	0.079913092	0.039681217	0.12713466
0.004847354	0.01892068	0.005653164	0.12223085	0.029558172	0.117858842	0.013814485	0.023669168	NA	NA	0.048388009	0.080897222
0.009484797	0.02432632	0.151741717	0.112938877	0.034206983	0.064298568	0.030341672	0.104673214	NA	NA	0.043868897	0.080904194
NA	NA	0.196439964	0.031147095	0.030927726	0.052953451	0.073333803	0.045753764	0.048778339	0.071328065	0.029090949	0.080240697
0.015469545	0.030250908	0.085454112	0.032164336	0.019389632	0.110489609	0.022358062	0.024772103	NA	NA	NA	NA
0.006445977	0.022811698	0.020900803	0.04734528	0.029558172	0.027111582	0.083687912	0.03795101	0.068356312	0.060238572	0.037277988	0.066510995
0.011966626	0.021066179	0.078681625	0.072411567	0.042084719	0.127949091	0.055631895	0.0728208	NA	NA	0.032210936	0.0578053
0.021262959	0.035126057	0.028631927	0.040946719	0.151961465	0.114830245	0.013814485	0.073844501	NA	NA	0.049547258	0.144619255
0.019096637	0.019572315	0.013830761	0.009256984	0.02353348	0.068197489	0.031927862	0.123008948	NA	NA	0.117323447	0.126346529
NA	NA	0.005101227	0.192225439	0.011577914	0.059742437	0.03900766	0.080525324	0.040798032	0.055552849	0.07534444	0.066384322
0.010330266	0.045361958	0.008938627	0.013441552	0.042323957	0.056201346	0.012801233	0.037461868	NA	NA	NA	NA
0.014523195	0.026100294	0.030133414	0.054913811	0.058239929	0.036350752	0.070832373	0.035202094	NA	NA	NA	NA
0.005794521	0.033227659	0.04880745	0.104079546	0.032495739	0.064079574	0.039206587	0.040973287	NA	NA	0.030068544	0.078901386
0.031685887	0.026117731	0.005653164	0.014270104	0.043233336	0.063162663	0.021347643	0.047994172	0.060238572	0.07400306	0.036234466	0.054151898
0.016159394	0.027586566	0.023708144	0.03542066	0.043431695	0.090140947	0.020710605	0.046481117	0.066129212	0.144685852	0.036095934	0.1370867
NA	NA	0.008862362	0.00934605	0.01486003	0.051026242	0.073844501	0.019992836	0.073494153	0.157275379	0.03235949	0.104864928
0.012243754	0.08466136	0.023373893	0.014868301	0.06225144	0.077411445	0.072907916	0.167136256	NA	NA	0.027771647	0.062967834
0.015487548	0.027738784	0.011250677	0.100307674	0.125462427	0.066267916	0.029480424	0.059313026	NA	NA	0.101310265	0.070883369
NA	NA	0.016930622	0.082818427	0.034151488	0.047792506	0.016409066	0.060044427	0.047000268	0.095918	0.05076494	0.099435686
0.010925219	0.019594476	0.085454112	0.044078241	0.042084719	0.062794467	0.023635924	0.022601111	NA	NA	0.172165261	0.132473506
0.025603741	0.093788912	0.028631927	0.017750054	0.030927726	0.138062246	0.017440764	0.072050171	NA	NA	0.063267837	0.051830322
0.03568477	0.015087729	0.011250677	0.013694599	0.06225144	0.090492909	0.056521148	0.026452587	NA	NA	0.048849291	0.190650792
0.018954948	0.026630376	0.008938627	0.0234131	0.01486003	0.058697578	0.073152604	0.06563854	NA	NA	0.120015441	0.158852279
0.010343699	0.016297137	0.151741717	0.054442138	0.043233336	0.076409616	0.017873983	0.030061483	0.085099143	0.085099143	0.072245646	0.153738088
0.031685887	0.020690843	0.008862362	0.11843588	0.032495739	0.034466168	0.035684464	0.079508647	NA	NA	0.077399497	0.054040067
0.010001274	0.023144076	0.005101227	0.043413095	0.058239929	0.079277915	0.026175188	0.149422356	NA	NA	0.04708192	0.075704761
NA	NA	0.005653164	0.009253941	0.043431695	0.055293186	0.030493309	0.017873983	NA	NA	0.051713173	0.139877392
0.008869113	0.02510465	0.007237088	0.043018419	0.011577914	0.10332915	0.016138408	0.041936171	NA	NA	0.047933639	0.099077781
0.015635769	0.025639762	0.023708144	0.018181617	0.151961465	0.103498917	0.10267044	0.059287822	0.048942345	0.115330647	0.036304286	0.072580474
0.039692139	0.027314231	0.016930622	0.014012563	0.02353348	0.08174327	0.026826301	0.048128417	0.088161341	0.072453387	0.03449678	0.149139204
0.003682303	0.076643624	0.005054188	0.028061978	0.042323957	0.027631708	NA	NA	0.069588535	0.212602411	0.04301384	0.063252711
0.006205064	0.027167668	0.012576145	0.108606054	0.034206983	0.062344225	0.030032418	0.092258582	NA	NA	0.068430991	0.104153083
0.026917432	0.01913315	0.020900803	0.059861323	0.034151488	0.044864621	0.01975686	0.047755142	NA	NA	0.117323447	0.087356079
0.003772084	0.017671849	0.04880745	0.012102759	0.019389632	0.042051873	0.039651701	0.097850072	NA	NA	0.056613693	0.0788463
0.017056121	0.01417556	0.078681625	0.025987446	0.029558172	0.031424622	0.026358479	0.06414671	NA	NA	0.118497937	0.106555217
0.012826914	0.018476538	0.013830761	0.159797545	0.125462427	0.034061239	0.036531415	0.022146665	0.073494153	0.110413274	0.063622891	0.09007726
0.023758907	0.044504463	0.013830761	0.016745543	0.019389632	0.024833626	0.036001148	0.037265635	NA	NA	0.043868897	0.082332834
0.013565893	0.019278706	0.008938627	0.034906374	0.042084719	0.036182286	0.032803052	0.163514714	0.060698668	0.133073792	0.055398779	0.106518664
0.056310773	0.022157152	0.151741717	0.033605113	0.151961465	0.111739181	0.021295233	0.029164041	0.079154914	0.066041241	0.053720412	0.20000911
0.019719161	0.070533018	0.028631927	0.03568561	0.032495739	0.049719445	0.026175188	0.0810831	NA	NA	NA	NA
0.011803872	0.008262008	0.005054188	0.033710309	0.06225144	0.044450641	0.027304557	0.05486155	NA	NA	0.024512195	0.094089858
0.036684664	0.038948792	0.012576145	0.015068725	0.034151488	0.065400205	0.023403006	0.026788359	NA	NA	0.122078297	0.17491597
0.010871243	0.016679981	0.023708144	0.046601516	0.125462427	0.057004846	0.10267044	0.069184422	NA	NA	0.071888414	0.103277793
0.005794521	0.014404944	0.078681625	0.032540992	0.011577914	0.042285401	0.009282684	0.04909757	NA	NA	0.04700185	0.104168554
NA	NA	0.04880745	0.151967298	0.043431695	0.075008143	0.026826301	0.081850833	0.072304292	0.071769555	0.172165261	0.141615695
0.022238255	0.036247847	0.005101227	0.111663995	0.043233336	0.083946146	0.03251886	0.099071642	NA	NA	NA	NA
0.009708345	0.020650633	0.008862362	0.007492716	0.034206983	0.047338893	0.052039647	0.205580207	0.068495981	0.060748927	0.077399497	0.205573438
0.013335157	0.026107208	0.020900803	0.093584958	0.02353348	0.063767918	0.029165074	0.087790573	NA	NA	0.082707032	0.106375276
0.023344175	0.04575329	0.196439964	0.208948639	0.01486003	0.035894789	0.020710605	0.038344769	NA	NA	0.082656402	0.13930457
0.059108223	0.067796959	0.005653164	0.033113432	0.042323957	0.043741997	0.038911992	0.061802968	NA	NA	0.041966099	0.0886524
0.010534463	0.023675944	0.023373893	0.017665915	0.029558172	0.082827246	0.039651701	0.036892391	0.045585224	0.073122277	0.065324326	0.091405555
0.014966806	0.028435685	0.085454112	0.037234366	0.058239929	0.056839772	0.039833383	0.042131256	0.041307496	0.069685071	0.09120543	0.12951653
0.048310909	0.063046639	0.016930622	0.016888342	0.030927726	0.17125988	0.015585801	0.057552345	0.062383444	0.063380386	0.063267837	0.166637734
0.010290301	0.008081882	0.016930622	0.006628158	0.02353348	0.045342271	0.039206587	0.083145792	NA	NA	NA	NA
0.024871981	0.029830614	0.196439964	0.020957157	0.019389632	0.030182697	0.034741168	0.038320261	NA	NA	NA	NA
0.039921104	0.045549329	0.005101227	0.012168862	0.058239929	0.124517707	0.022109738	0.039392312	0.048551986	0.112628611	0.127151002	0.051808548
0.007489404	0.030176317	0.023373893	0.108902667	0.032495739	0.070882564	0.012848411	0.027525712	NA	NA	0.061828732	0.121137111
NA	NA	0.04880745	0.029928158	0.030927726	0.067099565	0.03251886	0.041483571	NA	NA	0.103462067	0.064277355
0.039692139	0.041583503	0.023708144	0.033001615	0.01486003	0.065970119	0.104471427	0.066847824	NA	NA	0.101310265	0.117845706
0.014387078	0.019078332	0.085454112	0.058612617	0.125462427	0.048408829	0.023635924	0.104471427	NA	NA	0.093813963	0.137076989
0.01163127	0.021624011	0.020900803	0.012997288	0.043431695	0.030898233	0.057120127	0.214693205	NA	NA	0.087919964	0.099017701
0.019481563	0.018720761	0.012576145	0.070915494	0.06225144	0.024839058	0.073844501	0.034355503	NA	NA	0.041966099	0.18075519
0.045177841	0.041041907	0.013830761	0.023292357	0.029558172	0.134569036	0.023403006	0.024196176	NA	NA	0.043956297	0.079295041
0.011382872	0.035786375	0.028631927	0.010898408	0.011577914	0.047256764	0.041032728	0.024080554	NA	NA	NA	NA
0.012902915	0.05597738	0.008938627	0.09719842	0.042323957	0.060313768	0.027943975	0.047746433	NA	NA	0.040981993	0.198747563
0.013041283	0.044694325	0.005054188	0.050396686	0.034206983	0.064155183	0.026826301	0.045315384	NA	NA	0.07882026	0.083252401
0.012516291	0.020540913	0.078681625	0.013346087	0.043233336	0.042005693	0.017761782	0.030710617	NA	NA	0.072002733	0.076375226
0.015973044	0.024315275	0.151741717	0.022483669	0.151961465	0.097152905	0.029140857	0.049459675	NA	NA	0.172165261	0.117926336
0.034544784	0.021599742	0.011250677	0.194895391	0.042084719	0.087613547	0.016376906	0.073362409	0.041307496	0.090000706	NA	NA
0.022657822	0.015675284	0.030133414	0.140316402	0.034151488	0.105983833	0.047903877	0.081671946	NA	NA	0.023705612	0.106808807
0.009833209	0.041875767	0.020900803	0.014249155	0.06225144	0.074690857	0.036001148	0.051702335	NA	NA	0.091368475	0.093660957
0.015679866	0.022573035	0.023708144	0.031736179	0.029558172	0.228556603	NA	NA	0.066129212	0.068544474	0.12713466	0.073382116
0.011803872	0.014450268	0.013830761	0.209290587	0.034206983	0.0373936	0.041657906	0.041962182	NA	NA	NA	NA
0.01179396	0.018159603	0.007237088	0.058456894	0.01486003	0.052963865	0.030429032	0.090282371	NA	NA	0.049547258	0.134944534
0.006821144	0.01993111	0.078681625	0.034419649	0.019389632	0.074724415	0.039651701	0.09449124	0.068356312	0.044095808	0.031244813	0.081183428
0.02778959	0.052243399	0.005653164	0.02770104	0.032495739	0.036160232	NA	NA	NA	NA	NA	NA
0.02318757	0.033539487	0.011250677	0.027942891	0.043233336	0.066839777	0.024306549	0.060056792	NA	NA	NA	NA
0.010871243	0.037397215	0.196439964	0.06191468	0.042084719	0.140133453	0.016138408	0.032157181	0.083209219	0.09935713	0.120705217	0.069595044
0.028732956	0.015411116	0.005101227	0.027271607	0.02353348	0.035794529	0.034852816	0.041097904	NA	NA	0.046822184	0.095570663
0.012909392	0.01677079	0.085454112	0.016556305	0.030927726	0.036566847	0.053832001	0.040709721	NA	NA	0.06439241	0.077062805
0.009321706	0.051958975	0.028631927	0.094983982	0.125462427	0.056647682	0.026175188	0.090093791	0.040887265	0.050688917	0.019889314	0.116432247
0.036684664	0.019594043	0.005054188	0.033558558	0.011577914	0.046290601	0.039833383	0.027978025	NA	NA	0.056613693	0.160871571
0.020511982	0.035685742	0.04880745	0.021489954	0.058239929	0.051986911	0.070832373	0.036381067	NA	NA	0.040981993	0.137086571
0.017898522	0.017543377	0.012576145	0.017515558	0.151961465	0.056530567	0.029919376	0.032662087	NA	NA	0.045963116	0.111578351
0.015615322	0.028778883	0.008862362	0.041885176	0.034151488	0.041374195	0.032882588	0.047189631	0.07753785	0.110810807	0.043868897	0.037404885
0.010290301	0.03586674	0.030133414	0.141864491	0.043431695	0.022715604	0.022358062	0.093222785	NA	NA	0.053720412	0.138084638
0.009519325	0.0114647	0.016930622	0.021047009	0.042323957	0.101287614	0.038275593	0.035074619	NA	NA	0.063267837	0.040861727
0.026922437	0.029508027	0.151741717	0.018396573	0.06225144	0.04367004	0.073152604	0.051839909	NA	NA	0.115282666	0.067385313
0.006652557	0.017312076	0.016930622	0.028884958	0.043431695	0.06727735	NA	NA	NA	NA	0.027771647	0.190191465
0.014060749	0.021649699	0.013830761	0.095624777	0.034151488	0.080754227	0.019429308	0.103737208	NA	NA	NA	NA
0.009449217	0.044308956	0.028631927	0.032547387	0.02353348	0.057433346	0.025171333	0.080418652	NA	NA	0.061828732	0.163662018
0.005073443	0.009901047	0.020900803	0.165244548	0.01486003	0.037077675	0.025580002	0.028400934	NA	NA	0.033494899	0.088297635
0.014218516	0.018190003	0.085454112	0.056891618	0.151961465	0.058521043	0.039651701	0.042174876	0.040798032	0.121438276	0.117323447	0.182676755
0.012516291	0.014273684	0.005054188	0.083853219	0.058239929	0.055611482	0.044667481	0.039072592	NA	NA	0.072696534	0.155713977
0.015469545	0.0175808	0.030133414	0.025496799	0.042084719	0.029201597	0.038037361	0.027651561	0.085099143	0.094876457	0.087919964	0.154798527
0.016048352	0.010745384	0.078681625	0.01960592	0.029558172	0.062374537	0.041032728	0.061769777	NA	NA	0.063622891	0.101435452
0.01127241	0.014896322	0.005101227	0.026825687	0.125462427	0.061298862	0.023403006	0.071377762	0.07033155	0.120845493	0.041966099	0.168926325
0.010330266	0.018594393	0.011250677	0.023791432	0.034206983	0.151984067	0.079225123	0.278248692	0.048849952	0.116175706	NA	NA
0.034544784	0.014884975	0.012576145	0.030224023	0.042323957	0.194929954	0.016092678	0.053637438	NA	NA	0.05302956	0.178799599
0.015458594	0.022876512	0.005653164	0.077006848	0.011577914	0.050724715	0.017999819	0.048466351	NA	NA	0.033600699	0.106249251
0.009053152	0.012327867	0.023708144	0.020764659	0.043233336	0.087820549	0.167635137	0.070371796	NA	NA	0.1209532	0.067962362
0.019096637	0.036044009	0.008862362	0.038638929	0.019389632	0.063788769	0.035684464	0.093559173	NA	NA	0.030070987	0.101863029
0.02025128	0.012774707	0.04880745	0.017304755	0.030927726	0.038553532	0.033198292	0.06987166	0.027533588	0.093341078	0.127151002	0.09512859
0.010871243	0.026148895	0.007237088	0.017970485	0.032495739	0.039070869	0.05461791	0.079688451	NA	NA	0.039681217	0.176423994
0.012902915	0.071103383	0.04880745	0.034134209	0.034206983	0.046442325	0.047785905	0.053276458	NA	NA	0.12713466	0.151744631
0.019055978	0.016384092	0.023373893	0.015811917	0.06225144	0.065542955	0.03048783	0.043483139	NA	NA	0.076796862	0.142610138
0.013041283	0.035395472	0.078681625	0.013754242	0.125462427	0.088235175	0.054481766	0.078528932	NA	NA	0.043560538	0.200929413
0.022238255	0.009734082	0.196439964	0.025178337	0.01486003	0.055032588	0.038037361	0.084888569	NA	NA	0.048849291	0.249795868
0.003657146	0.025247189	0.005653164	0.11566773	0.011577914	0.104419545	0.049555129	0.074606137	0.040738254	0.099035357	0.04301384	0.057218304
0.016410659	0.020886025	0.030133414	0.015034026	0.019389632	0.025053242	0.057164301	0.15271336	NA	NA	0.037277988	0.173954312
0.010483011	0.025495715	0.020900803	0.057624115	0.032495739	0.054656057	0.039206587	0.06174813	0.055025196	0.113871749	0.032372101	0.090051795
0.00631614	0.037780555	0.013830761	0.030467457	0.034151488	0.11288377	0.058966463	0.062589769	NA	NA	0.071888414	0.04301384
0.024494411	0.029480318	0.005101227	0.043502552	0.042323957	0.075146992	0.073333803	0.046938805	NA	NA	0.04708192	0.2343561
0.031685887	0.048655382	0.012576145	0.034674464	0.151961465	0.031143756	0.037284328	0.031149518	NA	NA	0.101310265	0.185495971
0.004495098	0.01516726	0.011250677	0.100746664	0.02353348	0.060051854	NA	NA	0.047949028	0.084483742	0.03449678	0.177322986
0.017552544	0.050117748	0.085454112	0.009079413	0.043233336	0.030629611	0.039102235	0.070353212	NA	NA	NA	NA
0.010330266	0.016549991	0.023708144	0.106052646	0.043431695	0.031112121	0.01975686	0.06789446	0.072875931	0.086264565	0.033648722	0.093959287
0.019060642	0.013808257	0.007237088	0.049401467	0.030927726	0.0315199	0.032998654	0.135672144	NA	NA	0.061612587	0.092152697
0.04109198	0.032083373	0.151741717	0.082290325	0.042084719	0.143448718	0.041032728	0.13112249	NA	NA	0.09120543	0.051221135
0.003972128	0.018407259	0.008938627	0.181364459	0.058239929	0.080580939	0.025171333	0.030365161	0.060033393	0.065978674	NA	NA
0.010290301	0.03351233	0.028631927	0.024943778	0.029558172	0.076949288	0.026358479	0.045288749	NA	NA	0.05076494	0.250565957
0.007455525	0.114580754	0.012576145	0.112651683	0.02353348	0.066618678	0.091281801	0.018778438	NA	NA	0.033600699	0.106532934
0.011601365	0.112509876	0.078681625	0.073546804	0.030927726	0.058574822	0.071759482	0.058161488	NA	NA	0.1209532	0.110747171
0.008444515	0.189776143	0.005101227	0.031006721	0.042323957	0.057288901	0.058009495	0.109181063	NA	NA	0.031277649	0.071666996
0.018480991	0.022177212	0.011250677	0.04798241	0.06225144	0.063065693	0.017761782	0.079242944	0.068356312	0.046761147	0.065324326	0.125345206
0.019096637	0.088582205	0.013830761	0.024306519	0.058239929	0.10669192	0.072907916	0.128541416	NA	NA	0.172165261	0.0619978
0.012851182	0.02832502	0.023373893	0.097229462	0.125462427	0.037336908	0.038037361	0.033488216	NA	NA	0.027771647	0.072943253
0.041209844	0.062813325	0.008862362	0.018231039	0.034151488	0.138006538	0.018804512	0.063281311	NA	NA	0.063267837	0.119065649
0.006826218	0.017100599	0.151741717	0.021990505	0.034206983	0.078673709	0.038603336	0.045058378	NA	NA	0.068668275	0.066431819
0.012380287	0.022616171	0.008938627	0.033943238	0.151961465	0.050427684	0.057357627	0.049686617	0.041687697	0.062246026	0.03449678	0.054004554
0.010001274	0.022511069	0.030133414	0.101276289	0.042084719	0.130674256	0.019052064	0.043657251	NA	NA	0.061612587	0.087077039
0.021527891	0.024496238	0.005054188	0.020556806	0.043431695	0.03287107	0.032882588	0.07835278	0.046958739	0.142274095	0.061006216	0.159051527
0.012243754	0.029119861	0.04880745	0.027233174	0.01486003	0.073016621	0.023635924	0.184319225	NA	NA	0.087919964	0.13525411
0.017409623	0.050277135	0.005653164	0.030703851	0.043233336	0.029780806	0.025171333	0.061805774	0.03227769	0.163546327	NA	NA
NA	NA	0.085454112	0.032862677	0.032495739	0.042779262	0.030859378	0.065907275	NA	NA	0.048596765	0.096002481
0.019702697	0.00974986	0.020900803	0.012840103	0.019389632	0.058240762	0.023403006	0.180354267	NA	NA	0.043911645	0.064149287
NA	NA	0.007237088	0.010967925	0.011577914	0.0633534	0.01812792	0.062188394	NA	NA	0.019889314	0.180367095
0.01169368	0.022736048	0.016930622	0.05942388	0.029558172	0.036016482	0.014882453	0.145944723	0.045954901	0.112172646	NA	NA
0.01726443	0.010198001	0.008938627	0.030786175	0.030927726	0.024160437	0.026175188	0.055314656	NA	NA	0.093813963	0.068664718
0.008444515	0.0177343	0.078681625	0.025556064	0.034151488	0.056662713	0.167635137	0.141042004	NA	NA	NA	NA
0.00631614	0.035137709	0.151741717	0.01489298	0.029558172	0.065361265	0.163186071	0.116733225	NA	NA	0.095790562	0.060071951
0.01525302	0.035734449	0.013830761	0.023451788	0.034206983	0.076150486	0.017440764	0.049673596	NA	NA	NA	NA
0.012902915	0.014056725	0.005054188	0.029053532	0.125462427	0.102298355	0.05910684	0.111038924	NA	NA	0.048819028	0.114630973
NA	NA	0.007237088	0.029046719	0.043431695	0.048806164	0.028674197	0.192947204	NA	NA	NA	NA
0.117606554	0.10380024	0.016930622	0.111863637	0.019389632	0.026096401	0.035464081	0.046683219	NA	NA	0.019889314	0.051661576
0.007301776	0.01465784	0.023708144	0.029769739	0.032495739	0.090055398	0.023635924	0.092810949	NA	NA	NA	NA
0.02778959	0.032120744	0.020900803	0.023010171	0.06225144	0.080573109	0.058009495	0.021694191	NA	NA	NA	NA
0.005465579	0.023250154	0.196439964	0.022080678	0.043233336	0.196732869	0.044936143	0.089408726	0.030792648	0.102417375	0.051661576	0.053844037
0.026917432	0.015141926	0.008862362	0.025876195	0.151961465	0.028925633	0.018700419	0.084622608	NA	NA	0.068668275	0.131582226
0.061951568	0.101716064	0.030133414	0.042779847	0.02353348	0.034563068	0.029717912	0.054177966	NA	NA	0.030096966	0.154454573
0.01179396	0.022841893	0.023373893	0.087760559	0.01486003	0.06030304	0.057164301	0.021310635	0.036801807	0.07522053	0.031277649	0.082656402
0.012380287	0.027566361	0.085454112	0.025069242	0.058239929	0.102358308	0.03048783	0.102235645	NA	NA	0.036095934	0.095734609
0.014060749	0.015058439	0.005101227	0.217167125	0.042323957	0.041366649	0.051100535	0.1466161	NA	NA	0.07534444	0.206039745
0.009622939	0.065906334	0.04880745	0.080441038	0.011577914	0.050694251	NA	NA	NA	NA	0.030007389	0.158411392
0.014523195	0.01614343	0.028631927	0.136244395	0.042084719	0.083676894	0.112791054	0.069881618	NA	NA	0.082656402	0.089302274
0.008869113	0.08435584	0.007237088	0.048053655	0.058239929	0.032336068	0.070832373	0.152790141	NA	NA	NA	NA
0.010290301	0.154035137	0.013830761	0.057774217	0.042084719	0.043764937	0.019429308	0.052499793	NA	NA	0.04301384	0.201858298
0.004495098	0.051079363	0.085454112	0.2227649	0.011577914	0.048136266	0.026358479	0.056531223	NA	NA	0.031244813	0.252087697
0.018480991	0.026071665	0.078681625	0.017718891	0.06225144	0.060885873	0.014882453	0.19865979	NA	NA	0.09120543	0.159157474
NA	NA	0.151741717	0.017799626	0.042323957	0.058434425	0.024256317	0.046474159	NA	NA	0.05302956	0.087669866
0.019702697	0.019498445	0.023708144	0.026008782	0.034151488	0.145171671	0.044936143	0.082179066	0.060033393	0.185713089	0.077484184	0.106574082
0.01023889	0.051900439	0.030133414	0.021084955	0.125462427	0.060209986	0.073333803	0.073808253	NA	NA	0.092221292	0.102410234
0.023344175	0.029027192	0.011250677	0.072109937	0.029558172	0.025456027	0.053832001	0.071687085	NA	NA	0.158071321	0.262417982
0.005039292	0.020982329	0.005054188	0.010350847	0.032495739	0.058770439	0.01812792	0.082723645	NA	NA	0.172165261	0.111980688
0.01065363	0.018649829	0.005653164	0.040836804	0.151961465	0.063937155	0.007051086	0.028874558	0.066642274	0.10657093	0.091368475	0.082769023
0.003682303	0.153246818	0.028631927	0.012141753	0.043233336	0.046016002	0.027084941	0.120536108	NA	NA	NA	NA
0.006677551	0.028218741	0.012576145	0.078939005	0.034206983	0.036963645	0.016376906	0.056058518	NA	NA	0.048596765	0.220126249
0.01806606	0.022112885	0.016930622	0.115228931	0.02353348	0.043326534	0.013814485	0.033979826	NA	NA	0.030334337	0.105797341
0.008737887	0.019424312	0.023373893	0.079941476	0.043431695	0.143304334	0.03048783	0.094917991	NA	NA	0.113767126	0.127099891
0.007455525	0.026042994	0.008938627	0.027126053	0.019389632	0.076547075	0.054481766	0.073680561	0.048942345	0.100302245	NA	NA
0.024636996	0.014677532	0.196439964	0.02191035	0.030927726	0.101766261	0.025171333	0.025514714	NA	NA	0.07534444	0.066068034
0.024494411	0.015767261	0.005101227	0.027425	0.01486003	0.077216539	0.020710605	0.040942399	NA	NA	NA	NA
0.021103933	0.022053649	0.085454112	0.014478277	0.043431695	0.040036076	0.027100966	0.130743181	NA	NA	0.043548651	0.114556967
0.040024521	0.026748363	0.013830761	0.017186893	0.125462427	0.045852209	0.031195502	0.181618894	NA	NA	0.109747829	0.128903257
0.021527891	0.022592337	0.012576145	0.018830892	0.019389632	0.057995261	0.019864824	0.069698755	NA	NA	NA	NA
0.003682303	0.024551969	0.005653164	0.016026248	0.043233336	0.019903563	0.10267044	0.045328359	0.061028315	0.107472841	0.082707032	0.099307661
0.01179396	0.036652795	0.023373893	0.035732135	0.034206983	0.049815651	0.129866576	0.089442736	0.07753785	0.096258963	NA	NA
0.011601365	0.029616011	0.151741717	0.039955376	0.042323957	0.104208662	NA	NA	NA	NA	0.06439241	0.134830755
0.017355679	0.01913108	0.016930622	0.053530286	0.058239929	0.152881494	0.028832616	0.061957925	NA	NA	0.043911645	0.106342463
0.023140111	0.032408939	0.007237088	0.041137521	0.030927726	0.134984853	0.110595733	0.124893315	NA	NA	0.027771647	0.19082439
0.037747905	0.036672532	0.005101227	0.089132807	0.032495739	0.062470119	0.029919376	0.048245315	NA	NA	0.068668275	0.079337084
0.01127241	0.019331051	0.008938627	0.024655156	0.02353348	0.041211114	0.045976432	0.03465551	NA	NA	NA	NA
0.011417822	0.11538661	0.011250677	0.142443216	0.011577914	0.027929569	0.019052064	0.040995141	0.048942345	0.226931369	0.048596765	0.102868745
0.060081999	0.019408448	0.078681625	0.030300179	0.042084719	0.028388695	0.054954056	0.061969906	0.092840037	0.117557779	0.055311961	0.17257961
0.005465579	0.016080212	0.04880745	0.027777288	0.01486003	0.041010561	0.104471427	0.044724478	0.07115391	0.048342649	NA	NA
0.024059679	0.045674827	0.028631927	0.034593487	0.034151488	0.067898968	0.037284328	0.073361048	NA	NA	0.07534444	0.107025471
0.009321706	0.019983058	0.030133414	0.043198641	0.029558172	0.046616052	0.017873983	0.124051767	NA	NA	0.037277988	0.105242709
0.018954948	0.015415714	0.020900803	0.125249587	0.06225144	0.068598329	0.057120127	0.048011826	NA	NA	0.031244813	0.111606922
0.059108223	0.01250881	0.196439964	0.20607704	0.151961465	0.13777546	0.03048783	0.063188	0.077087953	0.133524218	0.027353132	0.066087619
0.01065363	0.043271845	0.023373893	0.097624631	0.030927726	0.140888561	0.039206587	0.036733483	NA	NA	0.09120543	0.097914988
NA	NA	0.013830761	0.0121648	0.02353348	0.048501055	0.047903877	0.0449515	NA	NA	0.117323447	0.093274247
0.007083566	0.022553575	0.008938627	0.011653628	0.01486003	0.088455672	0.034741168	0.078431757	NA	NA	0.172165261	0.064089411
0.025603741	0.016093233	0.008862362	0.067843967	0.043233336	0.093036279	0.029514073	0.059952323	0.047000268	0.081347645	0.115282666	0.178661855
0.014060749	0.029435818	0.012576145	0.099559386	0.042323957	0.028144135	0.025611948	0.03839261	NA	NA	0.118497937	0.125924204
0.009404935	0.026367666	0.005054188	0.031520825	0.011577914	0.061321393	0.020962349	0.152336874	NA	NA	0.04301384	0.136650223
0.030075161	0.031366289	0.011250677	0.083352468	0.034206983	0.068209133	0.019864824	0.143281606	NA	NA	0.030007389	0.114946719
0.010588434	0.024169624	0.085454112	0.041977195	0.043431695	0.033821896	0.032882588	0.136939179	NA	NA	0.061828732	0.068613218
0.010967963	0.052677735	0.005101227	0.010589013	0.151961465	0.020151394	0.027100966	0.088820222	0.038256553	0.055998118	0.030068544	0.182994221
0.015680503	0.03528439	0.028631927	0.210996096	0.125462427	0.113749166	0.035050727	0.04037104	0.047377794	0.036460447	0.042874464	0.070175811
0.012380287	0.018164404	0.078681625	0.05628733	0.034151488	0.056488143	0.054594656	0.071781982	NA	NA	0.067048027	0.172679224
0.012902915	0.019370499	0.005653164	0.112600019	0.029558172	0.077832348	0.038911992	0.033239249	0.030792648	0.070527797	0.095790562	0.065056523
0.01060777	0.012363479	0.196439964	0.021584119	0.058239929	0.126792498	0.044936143	0.042896939	NA	NA	0.158071321	0.117090541
0.009945465	0.012489585	0.030133414	0.032880921	0.042084719	0.035238259	0.071759482	0.02378265	NA	NA	0.05076494	0.156852131
0.014391537	0.013212994	0.04880745	0.008613371	0.06225144	0.04209789	0.074722921	0.047959835	NA	NA	0.046822184	0.070559685
0.061951568	0.020735939	0.007237088	0.011375757	0.019389632	0.106811203	0.015585801	0.186409772	NA	NA	0.032210936	0.071590756
0.015446525	0.054437527	0.151741717	0.017175651	0.032495739	0.046130438	0.104471427	0.03115197	0.077891674	0.097628316	0.048146516	0.091789548
0.019096637	0.011724096	0.028631927	0.019133316	0.032495739	0.040366527	0.021295233	0.157553952	NA	NA	NA	NA
0.012243754	0.013959272	0.020900803	0.084129987	0.019389632	0.052081424	0.107261018	0.052941223	0.045191067	0.101483646	NA	NA
0.003972128	0.054159437	0.011250677	0.014985793	0.011577914	0.142342269	0.029514073	0.057558177	0.079154914	0.065617027	0.113767126	0.194399724
0.013318148	0.034415151	0.012576145	0.025399346	0.034206983	0.109018591	0.026358479	0.040425761	NA	NA	0.035111136	0.053949335
0.017072947	0.013565893	0.008938627	0.032188049	0.01486003	0.029747368	0.057164301	0.053011687	NA	NA	0.087919964	0.079978902
0.011803872	0.019348455	0.078681625	0.028555078	0.042084719	0.04908185	0.029140857	0.121437268	0.103181401	0.066283965	0.066290182	0.22701442
0.009321706	0.012754942	0.023708144	0.012908082	0.030927726	0.146257975	0.013229958	0.071278088	0.07115391	0.065915504	0.072245646	0.210768322
0.007301776	0.016011939	0.04880745	0.023951183	0.151961465	0.050814159	0.038911992	0.039067214	NA	NA	0.172165261	0.155137094
0.017355679	0.016681974	0.030133414	0.022262296	0.02353348	0.055700384	0.071759482	0.181609832	NA	NA	0.063788232	0.069119589
0.013565893	0.018372203	0.023373893	0.104269908	0.034151488	0.035589132	0.074722921	0.024794261	NA	NA	0.036304286	0.221485239
0.017894873	0.021721773	0.016930622	0.116478224	0.029558172	0.093361141	0.041345887	0.072791785	0.102579702	0.118440913	0.04708192	0.224104624
0.019702257	0.038710788	0.005101227	0.035654143	0.06225144	0.071203265	NA	NA	NA	NA	0.05286906	0.189323474
0.034214069	0.03013851	0.008862362	0.020609833	0.043431695	0.038129614	0.154326889	0.100558712	0.059319679	0.079441275	0.1209532	0.060894203
0.011966626	0.01095032	0.013830761	0.015974034	0.125462427	0.046528267	0.016376906	0.033873473	0.080315309	0.041550018	0.044771353	0.105698463
0.01065363	0.01658644	0.151741717	0.030451706	0.042323957	0.040327929	0.026826301	0.06010605	NA	NA	0.037277988	0.143838595
0.023758907	0.025999297	0.005653164	0.021612767	0.043233336	0.101874877	0.056860974	0.051086402	NA	NA	NA	NA
0.012756411	0.029256846	0.007237088	0.026970813	0.058239929	0.053909191	0.039067214	0.04104242	NA	NA	0.067048027	0.097266972
0.010141969	0.027942817	0.030133414	0.096662545	0.058239929	0.066050963	0.039833383	0.084301481	NA	NA	0.051788283	0.22661739
0.060081999	0.008810882	0.007237088	0.016589781	0.034151488	0.082802137	0.027100966	0.299145182	NA	NA	0.046394493	0.063365811
0.009449217	0.019580198	0.023373893	0.022643394	0.019389632	0.0762907	0.027084941	0.040672874	NA	NA	0.030007389	0.064450528
0.014391537	0.012291179	0.020900803	0.009951153	0.011577914	0.040823964	0.034741168	0.145926243	NA	NA	0.03235949	0.057710695
0.034544784	0.033021257	0.013830761	0.022852897	0.01486003	0.038142775	0.035684464	0.055259182	NA	NA	0.055398779	0.04388378
0.022238255	0.031433828	0.196439964	0.036837334	0.043233336	0.168444362	0.053832001	0.065214118	NA	NA	NA	NA
0.014060749	0.019509646	0.008862362	0.02570802	0.042084719	0.109638656	0.013937292	0.044943592	NA	NA	0.12713466	0.20914897
0.00896846	0.021117917	0.005054188	0.024160864	0.042323957	0.035008255	0.023512349	0.054513122	NA	NA	0.035714515	0.112054587
0.063977867	0.03345801	0.005653164	0.015831311	0.06225144	0.039188871	0.039206587	0.046594972	0.116029845	0.061693459	NA	NA
0.015679866	0.020906012	0.011250677	0.056942626	0.029558172	0.100284596	0.110732481	0.068221007	0.042345347	0.086556012	0.027771647	0.155187522
0.011601365	0.02369022	0.005101227	0.103018694	0.030927726	0.070978245	0.023403006	0.147566976	NA	NA	NA	NA
0.012909392	0.013536195	0.085454112	0.090643846	0.151961465	0.042609903	0.005808116	0.300308391	0.03227769	0.087181682	0.019889314	0.11880803
0.016227228	0.021669271	0.151741717	0.101025275	0.125462427	0.028856868	0.026358479	0.142307637	NA	NA	0.050026615	0.071062338
0.019060642	0.016148678	0.016930622	0.049000502	0.034206983	0.033435454	0.034935739	0.143300783	NA	NA	0.079607817	0.095790562
0.00993176	0.101222515	0.028631927	0.017263055	0.02353348	0.138440559	0.038037361	0.185996369	NA	NA	0.095790562	0.125571538
0.007455525	0.049731381	0.023708144	0.215715858	0.043431695	0.05880525	0.017440764	0.039790095	NA	NA	0.091368475	0.140009516
0.010193317	0.022877956	0.078681625	0.023539685	0.032495739	0.027212353	0.032803052	0.059400689	NA	NA	NA	NA
NA	NA	0.013830761	0.014521143	0.151961465	0.140529264	0.032803052	0.056005659	0.063560602	0.10608258	0.065529074	0.091368475
NA	NA	0.016930622	0.036411345	0.058239929	0.037546872	0.063660517	0.042356931	0.056025676	0.058953808	0.029453515	0.098290561
0.015679866	0.010264345	0.011250677	0.109561838	0.019389632	0.049597085	0.073333803	0.033788417	NA	NA	0.12713466	0.15330773
0.01184709	0.070938041	0.028631927	0.013761161	0.125462427	0.080156751	0.022358062	0.086861665	NA	NA	0.07882026	0.116884513
NA	NA	0.04880745	0.0928144	0.043431695	0.120134961	0.05461791	0.065108975	NA	NA	0.113767126	0.12577938
0.016857766	0.061999131	0.020900803	0.04472004	0.032495739	0.05434334	0.03900766	0.025351866	NA	NA	0.030096966	0.076056806
0.014060749	0.025072256	0.151741717	0.015332397	0.011577914	0.074754328	0.058966463	0.127919647	NA	NA	0.019889314	0.105657874
0.010925219	0.081401054	0.030133414	0.026224196	0.01486003	0.037517103	0.032882588	0.041533746	NA	NA	0.046394493	0.061331634
0.012822243	0.012659126	0.023373893	0.070373383	0.042084719	0.019290033	0.10672739	0.03879395	NA	NA	0.056613693	0.072869548
0.011425724	0.013112887	0.085454112	0.195668967	0.034151488	0.086109586	0.030341672	0.03348147	NA	NA	0.091368475	0.04558838
NA	NA	0.005653164	0.026847262	0.029558172	0.044701517	0.013937292	0.078387917	NA	NA	NA	NA
NA	NA	0.008862362	0.013742285	0.043233336	0.097151729	0.038037361	0.065371681	0.03227769	0.136988902	0.048849291	0.090937715
0.006205064	0.028125603	0.005101227	0.074304195	0.030927726	0.065965104	0.129866576	0.032407027	0.047377794	0.045709726	NA	NA
0.007636857	0.00887277	0.008938627	0.049890767	0.06225144	0.047278054	0.036001148	0.027502356	NA	NA	0.065105109	0.212415931
0.018480991	0.013403628	0.005054188	0.026475771	0.02353348	0.068385547	0.073844501	0.043485837	NA	NA	0.063622891	0.125636236
0.003972128	0.022833219	0.196439964	0.060698911	0.042323957	0.043307155	0.070832373	0.156044701	NA	NA	0.158071321	0.158550927
0.012902915	0.121751153	0.023708144	0.016018726	0.034206983	0.127996495	0.057164301	0.077229219	NA	NA	0.029090949	0.156795675
NA	NA	0.005054188	0.030515767	0.034151488	0.026235246	NA	NA	0.064617995	0.115236861	0.023705612	0.090109825
0.013335157	0.045559174	0.151741717	0.108655812	0.06225144	0.055227842	0.016409066	0.022560868	NA	NA	0.05302956	0.081543222
0.009658566	0.017748371	0.007237088	0.024728146	0.01486003	0.024766987	0.047785905	0.059276906	NA	NA	0.046394493	0.165679579
0.020020612	0.079345198	0.005101227	0.011644116	0.151961465	0.071966296	0.019864824	0.052091417	NA	NA	0.023145803	0.071133712
0.004495098	0.015716139	0.020900803	0.012805739	0.030927726	0.116281207	0.110595733	0.052747111	NA	NA	0.127560033	0.178761406
0.039692139	0.031446243	0.028631927	0.026625445	0.011577914	0.029512149	0.028197156	0.048470392	NA	NA	0.120705217	0.148166491
0.060043658	0.03731643	0.023373893	0.125991665	0.125462427	0.050226129	0.034852816	0.024293067	NA	NA	NA	NA
NA	NA	0.013830761	0.019221335	0.042323957	0.076838083	0.025611948	0.036021334	NA	NA	0.041411292	0.159461228
0.02025128	0.012924123	0.078681625	0.037701387	0.029558172	0.058791759	0.015585801	0.029372677	0.060698668	0.074170735	0.053469209	0.110684388
0.015615322	0.091970141	0.04880745	0.057546475	0.02353348	0.091649769	0.035464081	0.189941394	NA	NA	0.050026615	0.177474983
0.010001274	0.019201444	0.008862362	0.027729456	0.034206983	0.049096805	0.017999819	0.034147116	NA	NA	0.118497937	0.203372618
0.03568477	0.02181358	0.011250677	0.096096305	0.032495739	0.073604697	0.052039647	0.055261833	NA	NA	0.040981993	0.077996304
0.008869113	0.051923421	0.030133414	0.029299276	0.058239929	0.061676368	0.038275593	0.03615042	NA	NA	NA	NA
0.011425724	0.01145651	0.085454112	0.060792253	0.019389632	0.083361366	0.10672739	0.035990277	NA	NA	0.079607817	0.07832503
0.007353074	0.013583607	0.005653164	0.033460612	0.043431695	0.023191263	0.049555129	0.027869763	NA	NA	0.056613693	0.080950425
0.010330266	0.019484585	0.023708144	0.082207695	0.042084719	0.068229994	0.027084941	0.034624158	NA	NA	0.107328453	0.165511295
0.014966806	0.0161355	0.016930622	0.045323807	0.043233336	0.169113586	0.070832373	0.021862039	NA	NA	0.048819028	0.109071486
0.010001274	0.028350936	0.020900803	0.202905435	0.02353348	0.023959126	0.034852816	0.09170172	NA	NA	0.047933639	0.173886429
0.010534463	0.04564053	0.013830761	0.024187627	0.034206983	0.047117282	0.030859378	0.047382467	NA	NA	0.072696534	0.098321291
0.039921104	0.042739458	0.085454112	0.024055826	0.029558172	0.091193433	0.041657906	0.130371395	0.047377794	0.126631003	0.069433073	0.134558761
0.036684664	0.032097733	0.012576145	0.080541132	0.125462427	0.134452024	0.039651701	0.069056231	NA	NA	0.065529074	0.146282894
0.018954948	0.010325682	0.005054188	0.02703424	0.06225144	0.029426758	0.054954056	0.051055276	0.045191067	0.147466006	0.063267837	0.128145787
NA	NA	0.007237088	0.025993815	0.058239929	0.047219132	0.026826301	0.073869119	NA	NA	0.09120543	0.178302197
0.013318148	0.046800819	0.005653164	0.023705437	0.043233336	0.166660533	0.013120319	0.068221007	NA	NA	0.070473544	0.120900988
NA	NA	0.008862362	0.024283337	0.042323957	0.062666321	0.016461682	0.030974768	NA	NA	0.117323447	0.09120543
0.020511982	0.01383255	0.078681625	0.029799902	0.151961465	0.04465292	0.030429032	0.055636318	0.080315309	0.155318127	0.082656402	0.070473544
0.006245726	0.050692218	0.028631927	0.024119835	0.01486003	0.036801532	0.039833383	0.04068411	NA	NA	0.030007389	0.154131665
0.003657146	0.026808691	0.030133414	0.077087098	0.030927726	0.034345552	0.039206587	0.025284033	NA	NA	0.048819028	0.033148626
0.009519325	0.014893284	0.023708144	0.01087976	0.019389632	0.052892567	0.038797491	0.063611623	NA	NA	0.056613693	0.055011574
0.009708345	0.015377115	0.196439964	0.016618865	0.043431695	0.118237295	0.045976432	0.031704256	NA	NA	NA	NA
0.018055757	0.020999782	0.151741717	0.013546839	0.042084719	0.058347724	0.104471427	0.038685992	NA	NA	NA	NA
0.010967963	0.013193415	0.04880745	0.077969739	0.011577914	0.100428564	0.047903877	0.02932391	0.053240966	0.080486988	0.061828732	0.161332328
NA	NA	0.008938627	0.120951147	0.034151488	0.063143442	0.047785905	0.037210267	NA	NA	0.03449678	0.129846568
0.015469545	0.009825474	0.005101227	0.142353442	0.032495739	0.056673396	0.013229958	0.066387446	NA	NA	0.1209532	0.073499166
0.019702257	0.051185367	0.008862362	0.010618516	0.125462427	0.122344703	0.032882588	0.05917805	NA	NA	0.044340956	0.149315798
0.006443387	0.036200127	0.196439964	0.105421704	0.042084719	0.114462752	0.052039647	0.134640127	NA	NA	0.061828732	0.147070839
0.013945753	0.065166014	0.005101227	0.096527468	0.043233336	0.053491464	0.036531415	0.042496905	NA	NA	NA	NA
NA	NA	0.023373893	0.026762387	0.034206983	0.033176017	0.102939469	0.083272118	NA	NA	NA	NA
0.017552544	0.016410625	0.012576145	0.018029455	0.01486003	0.057578321	0.029717912	0.058716795	0.088161341	0.10569975	0.087919964	0.161214168
0.011178929	0.018342718	0.151741717	0.092058788	0.043431695	0.032023266	0.03048783	0.022157893	NA	NA	0.118497937	0.065555866
0.039921104	0.021380895	0.008938627	0.023728459	0.042323957	0.034497304	0.017999819	0.06127735	0.030792648	0.156695365	0.082656402	0.036146281
0.049375946	0.037555972	0.078681625	0.010552599	0.032495739	0.027668244	0.013229958	0.013814485	NA	NA	0.05464471	0.045316692
NA	NA	0.030133414	0.027673721	0.029558172	0.071481494	0.054954056	0.069440761	NA	NA	0.046822184	0.083252401
0.018480991	0.111242028	0.005653164	0.008422984	0.06225144	0.031028118	0.013814485	0.041514898	NA	NA	0.1209532	0.14041488
0.01978324	0.025676762	0.013830761	0.015679064	0.011577914	0.155808419	0.044936143	0.124430547	NA	NA	NA	NA
0.019060642	0.009773992	0.023708144	0.19745696	0.151961465	0.12205874	0.038037361	0.208041209	NA	NA	NA	NA
0.013076492	0.044118385	0.005054188	0.031059778	0.02353348	0.047512068	0.029514073	0.08522187	0.060294014	0.06095914	0.030096966	0.178967872
0.009081818	0.017191278	0.007237088	0.017297362	0.058239929	0.053471086	0.047785905	0.038642112	NA	NA	0.12220215	0.180442881
0.014523195	0.012970814	0.011250677	0.019158277	0.030927726	0.091265577	0.110732481	0.028799804	NA	NA	0.035111136	0.084326086
0.009515493	0.091162198	0.085454112	0.110212411	0.034151488	0.023708598	0.017761782	0.048796414	NA	NA	0.041966099	0.304823113
0.006553325	0.027050422	0.028631927	0.020025352	0.019389632	0.078188112	0.009282684	0.2667609	NA	NA	0.078711656	0.098369715
0.01060777	0.056071202	0.085454112	0.015007201	0.042323957	0.065123317	0.009282684	0.035273958	NA	NA	0.107328453	0.101944762
0.022150137	0.056075153	0.151741717	0.026344178	0.034206983	0.038035232	0.056521148	0.146700803	NA	NA	0.158071321	0.091272828
0.015446525	0.013626575	0.011250677	0.028028542	0.125462427	0.05168172	0.05910684	0.0410859	0.060698668	0.079179627	0.109747829	0.063703435
0.01978324	0.024778272	0.030133414	0.036423197	0.030927726	0.037621544	0.025580002	0.048699004	NA	NA	0.086046878	0.246446584
0.023758907	0.047085963	0.023708144	0.025465732	0.06225144	0.143978128	0.035464081	0.060896897	NA	NA	0.029453515	0.07459077
0.031685887	0.041803607	0.005054188	0.038574545	0.011577914	0.043695765	0.027084941	0.078633261	NA	NA	0.115282666	0.118426565
0.010343699	0.022661024	0.078681625	0.091343294	0.034151488	0.052056478	0.054594656	0.055909955	0.088161341	0.057456625	NA	NA
NA	NA	0.013830761	0.048394926	0.029558172	0.0593899	0.016376906	0.039078363	NA	NA	0.095790562	0.188392415
0.017355679	0.024784669	0.008862362	0.015683343	0.042084719	0.041345553	0.047903877	0.136786107	NA	NA	0.050026615	0.130783358
0.005039292	0.088419694	0.020900803	0.022715608	0.058239929	0.201663006	0.021295233	0.116119255	NA	NA	0.030068544	0.088395755
0.006445977	0.021923895	0.023373893	0.074363968	0.032495739	0.060309483	0.039206587	0.075792898	NA	NA	0.032210936	0.052904388
0.007083566	0.011946442	0.005653164	0.088970278	0.043431695	0.069799099	0.044936143	0.073572447	NA	NA	0.118497937	0.212715186
0.036684664	0.0182029	0.005101227	0.085300045	0.151961465	0.086116527	0.020962349	0.030056629	NA	NA	0.027616127	0.131898826
0.013495578	0.03329867	0.016930622	0.029532924	0.019389632	0.027129156	NA	NA	NA	NA	NA	NA
0.061951568	0.023887945	0.04880745	0.030179784	0.043233336	0.078286105	0.074722921	0.026516716	NA	NA	0.077484184	0.093244156
NA	NA	0.007237088	0.016389906	0.02353348	0.051498398	0.057164301	0.090165193	NA	NA	NA	NA
NA	NA	0.028631927	0.073931367	0.01486003	0.052143295	0.01975686	0.072044622	0.050989622	0.070957895	0.037009621	0.082274337
0.021530874	0.034538708	0.085454112	0.012231738	0.034206983	0.032867181	0.035784035	0.095876533	NA	NA	0.101310265	0.114605601
0.026917432	0.017185598	0.005054188	0.059000053	0.029558172	0.051891569	0.016461682	0.041718152	NA	NA	0.04182803	0.232355931
0.010330266	0.021512578	0.023708144	0.054437962	0.151961465	0.048932437	0.019429308	0.024831108	NA	NA	0.045963116	0.107720447
0.008869113	0.033209446	0.023373893	0.016049803	0.032495739	0.04429576	0.10267044	0.032304113	0.057541135	0.118953409	0.05286906	0.119641144
0.009177425	0.037337002	0.008862362	0.022117644	0.01486003	0.14306468	0.020710605	0.051877359	NA	NA	0.09120543	0.192124933
NA	NA	0.005653164	0.020989729	0.019389632	0.126528722	0.012801233	0.064565887	NA	NA	0.030334337	0.149610651
0.024059679	0.020812368	0.04880745	0.02672182	0.042323957	0.106086177	0.056860974	0.031581729	0.068495981	0.080160267	0.115282666	0.089072661
0.011601365	0.040643277	0.016930622	0.006928668	0.030927726	0.05971988	NA	NA	NA	NA	0.061006216	0.084909253
0.013041283	0.032208159	0.005101227	0.011563572	0.125462427	0.088043427	0.05461791	0.033951335	0.048551986	0.106639065	0.030070987	0.107498769
NA	NA	0.012576145	0.017103662	0.058239929	0.040082525	0.030341672	0.096631644	NA	NA	0.072245646	0.061093089
0.010758206	0.016039865	0.078681625	0.110332735	0.034151488	0.043592993	0.036001148	0.041092642	NA	NA	NA	NA
0.020511982	0.022203429	0.008938627	0.032328758	0.043431695	0.060105616	0.019052064	0.025738229	NA	NA	0.069433073	0.157029836
0.01169368	0.020060307	0.011250677	0.013051488	0.06225144	0.035173312	0.104471427	0.028247495	NA	NA	0.120015441	0.133581932
0.045177841	0.01689432	0.013830761	0.19329525	0.011577914	0.09515638	0.064088225	0.108932704	0.068356312	0.046370445	0.048388009	0.22790624
0.015458594	0.020866362	0.028631927	0.089973669	0.042084719	0.107109518	0.057164301	0.10267044	NA	NA	0.03449678	0.08594831
0.013335157	0.01795406	0.030133414	0.030387586	0.02353348	0.037163975	0.041345887	0.074356607	0.056112044	0.058753757	0.04301384	0.09732642
0.009833209	0.018193606	0.196439964	0.043929293	0.043233336	0.071835744	0.072907916	0.087770399	NA	NA	0.1313248	0.222152837
0.022013	0.082319356	0.023373893	0.027394053	0.011577914	0.15130666	0.033198292	0.120372685	NA	NA	0.054294963	0.127148402
0.018055757	0.066228095	0.005054188	0.069929565	0.02353348	0.045953949	0.154326889	0.060958311	NA	NA	0.029453515	0.156445901
0.017056121	0.031993742	0.011250677	0.019565587	0.06225144	0.060235473	0.027304557	0.057986659	0.083209219	0.111448598	0.040981993	0.100539833
0.060081999	0.080206487	0.005653164	0.053797076	0.029558172	0.040537245	0.054954056	0.049975762	NA	NA	0.043868897	0.172125759
0.006738949	0.042114085	0.007237088	0.017410403	0.034206983	0.071739756	0.058009495	0.088723559	0.060238572	0.061868952	0.031277649	0.068133877
0.01806606	0.024264665	0.085454112	0.066360771	0.151961465	0.065165755	0.05910684	0.087380196	NA	NA	NA	NA
0.013171548	0.021394191	0.028631927	0.036288332	0.043233336	0.070621045	0.009282684	0.088834672	NA	NA	0.024512195	0.060208987
0.04109198	0.026386346	0.078681625	0.01788791	0.125462427	0.042692125	0.024306549	0.030859378	NA	NA	0.048819028	0.140063193
0.060043658	0.059494672	0.020900803	0.045268668	0.030927726	0.0478244	0.030859378	0.028456124	NA	NA	0.051661576	0.134509908
0.014523195	0.016249963	0.023708144	0.076925554	0.043431695	0.047561732	0.017761782	0.161027143	NA	NA	0.087861183	0.09284673
0.021527891	0.061832467	0.151741717	0.005968599	0.034151488	0.072479385	0.028674197	0.15332586	NA	NA	0.043911645	0.075821293
0.02025128	0.107618006	0.008938627	0.086181013	0.058239929	0.025283537	0.005808116	0.038249825	NA	NA	0.109747829	0.068363532
0.018480991	0.087906414	0.016930622	0.017024443	0.032495739	0.110056411	0.073152604	0.043945694	NA	NA	NA	NA
0.015446525	0.050514752	0.012576145	0.143871361	0.042084719	0.094600703	0.039651701	0.051363863	0.057541135	0.053185651	0.086046878	0.172708745
0.034544784	0.030950064	0.04880745	0.01667311	0.01486003	0.048789	0.028197156	0.068516791	NA	NA	0.053469209	0.071341485
0.014387078	0.035282576	0.030133414	0.028699765	0.019389632	0.028327129	0.012920369	0.058511087	0.068356312	0.109371217	0.120705217	0.231951895
0.017552544	0.021128499	0.005101227	0.022553889	0.042323957	0.041291933	0.029919376	0.049993598	NA	NA	0.03449678	0.147318784
NA	NA	0.030133414	0.018129993	0.043233336	0.096725634	0.028576667	0.024607061	NA	NA	0.067048027	0.192998711
NA	NA	0.078681625	0.040304714	0.034151488	0.060786141	0.013120319	0.048234274	0.083209219	0.098810537	0.103462067	0.038026236
0.023140111	0.026426529	0.005101227	0.023927337	0.019389632	0.035717108	0.029480424	0.124840522	NA	NA	0.07534444	0.042669848
0.016857766	0.018453771	0.04880745	0.013435963	0.06225144	0.147773713	0.036001148	0.055273562	NA	NA	0.065529074	0.08730657
0.008467006	0.021772798	0.013830761	0.128335961	0.042323957	0.035165862	0.016864927	0.038168483	NA	NA	0.070473544	0.067309149
0.016227228	0.019527835	0.028631927	0.01304221	0.125462427	0.073376464	0.038603336	0.041904391	NA	NA	NA	NA
0.01065363	0.026237367	0.005054188	0.057203934	0.043431695	0.079305266	0.039760845	0.087674451	0.085099143	0.120925474	0.027771647	0.078893895
0.011803872	0.052418382	0.023708144	0.022508638	0.030927726	0.070322807	0.016376906	0.063605002	NA	NA	0.127151002	0.144652207
0.010925219	0.01951762	0.007237088	0.027448291	0.034206983	0.068005008	0.028197156	0.038783298	NA	NA	0.095790562	0.138079624
0.01726443	0.02232451	0.020900803	0.04434761	0.011577914	0.035911885	0.074722921	0.02418655	NA	NA	0.061612587	0.16390083
NA	NA	0.012576145	0.016224681	0.058239929	0.069252038	0.021295233	0.057311376	NA	NA	0.12713466	0.173130214
0.017072947	0.021679508	0.151741717	0.114566472	0.151961465	0.043363451	0.027084941	0.054900603	0.047389193	0.068467049	0.072696534	0.132891769
0.010724393	0.025171988	0.085454112	0.241899833	0.029558172	0.087668237	0.083687912	0.146871495	NA	NA	0.117226061	0.110002002
0.012105781	0.015199761	0.196439964	0.104626543	0.042084719	0.073864133	0.089201916	0.03906122	0.055025196	0.060959217	0.127560033	0.101050566
NA	NA	0.016930622	0.0566124	0.01486003	0.033133038	0.037284328	0.055747174	NA	NA	0.03449678	0.143884854
0.011417822	0.012856269	0.011250677	0.037271522	0.02353348	0.089819588	0.055631895	0.042366569	NA	NA	0.09120543	0.107713206
0.00993176	0.061414059	0.008862362	0.02283226	0.032495739	0.068457012	0.057164301	0.129403991	NA	NA	0.041411292	0.203614491
NA	NA	0.078681625	0.087147765	0.042323957	0.062531278	0.055816267	0.085929743	NA	NA	0.05286906	0.231762201
0.013945753	0.016454659	0.005054188	0.019040878	0.029558172	0.044268186	0.019052064	0.199110465	NA	NA	NA	NA
0.033928943	0.022119739	0.007237088	0.034203392	0.06225144	0.153515115	0.035050727	0.053285526	NA	NA	NA	NA
0.018480991	0.014200002	0.016930622	0.092302084	0.058239929	0.083043549	0.030429032	0.054006587	0.07115391	0.074777539	0.035714515	0.065529074
0.01726443	0.015082387	0.085454112	0.013530378	0.032495739	0.064998328	0.023512349	0.114271914	NA	NA	NA	NA
0.011178929	0.029680932	0.013830761	0.017214771	0.02353348	0.061521608	0.088389442	0.233710441	NA	NA	0.091368475	0.062863126
0.007310033	0.026648357	0.196439964	0.032005374	0.01486003	0.070297355	0.033198292	0.060412259	0.048224138	0.070481609	NA	NA
0.010925219	0.016891263	0.151741717	0.228896518	0.043431695	0.026977653	0.027695345	0.099847555	NA	NA	0.048849291	0.061087244
0.01065363	0.024107339	0.023373893	0.036089184	0.030927726	0.079381255	0.021347643	0.051365288	NA	NA	0.044340956	0.056216976
0.013565893	0.008880294	0.008938627	0.011241918	0.034206983	0.044111889	0.003119849	0.064088225	NA	NA	0.043911645	0.084739752
0.011896213	0.094757716	0.005653164	0.056110046	0.042084719	0.053259022	0.064088225	0.06090237	NA	NA	0.048388009	0.080327882
0.013076492	0.022792294	0.023708144	0.109719949	0.043233336	0.07503466	0.005808116	0.079653813	NA	NA	0.031244813	0.08471577
0.021547868	0.049905795	0.012576145	0.097960819	0.019389632	0.035604979	0.043157842	0.08689241	NA	NA	0.036304286	0.11906949
0.020020612	0.076125737	0.008862362	0.01064229	0.125462427	0.06643879	0.016947744	0.263582582	NA	NA	0.036095934	0.084384548
0.014966806	0.062810626	0.04880745	0.014651711	0.034151488	0.181199508	0.083687912	0.030911747	NA	NA	0.065529074	0.039617334
0.01169368	0.026189938	0.030133414	0.022028611	0.151961465	0.046216018	0.091281801	0.091854604	NA	NA	0.042874464	0.128521196
0.011417822	0.01234738	0.005101227	0.027249179	0.011577914	0.041011683	0.056860974	0.066653042	NA	NA	0.04700185	0.060697137
0.02318757	0.015934463	0.151741717	0.023776395	0.034151488	0.056829326	0.029919376	0.053600027	0.09869167	0.064934595	0.061828732	0.056321681
0.024636996	0.010005073	0.005054188	0.101382291	0.02353348	0.126879279	0.038911992	0.080371669	NA	NA	0.043911645	0.167449864
0.012826914	0.011209891	0.008938627	0.019873984	0.011577914	0.040909932	0.044667481	0.310039621	0.055025196	0.084370669	0.068668275	0.188506069
0.009321706	0.023122055	0.020900803	0.015507265	0.029558172	0.032625214	0.024306549	0.033913518	0.047949028	0.066699327	0.172165261	0.078877191
0.04109198	0.04526801	0.005653164	0.027963429	0.058239929	0.039567792	0.054594656	0.05346335	0.073494153	0.141720294	0.048146516	0.091021554
0.01023889	0.036701358	0.023373893	0.02891816	0.032495739	0.077601528	0.032803052	0.177806733	NA	NA	0.037277988	0.174478602
0.017355679	0.019131455	0.012576145	0.041458108	0.030927726	0.058637619	0.031656797	0.052807552	NA	NA	0.095790562	0.119226515
0.011601365	0.012917202	0.016930622	0.065996166	0.125462427	0.074869063	0.039651701	0.050080692	NA	NA	0.019889314	0.085554963
0.074264026	0.057264443	0.011250677	0.009949806	0.06225144	0.047624625	0.058009495	0.040546131	NA	NA	NA	NA
0.010141969	0.070346332	0.028631927	0.031469014	0.043233336	0.089868228	0.035050727	0.031811235	NA	NA	0.027771647	0.218801246
0.011481133	0.027890677	0.013830761	0.13361851	0.042323957	0.090674103	0.005808116	0.101185671	NA	NA	0.158071321	0.253335891
0.004495098	0.024832978	0.005101227	0.07913165	0.151961465	0.133410094	0.031195502	0.106717453	NA	NA	NA	NA
0.030973305	0.029760761	0.008862362	0.02860638	0.019389632	0.067470401	NA	NA	NA	NA	0.031244813	0.110315398
0.049375946	0.077968441	0.085454112	0.017152857	0.01486003	0.098583835	0.019864824	0.055886616	NA	NA	0.107328453	0.095739442
0.017898522	0.032945336	0.04880745	0.02771893	0.034206983	0.038017851	0.039206587	0.045985708	NA	NA	NA	NA
0.045177841	0.074014379	0.030133414	0.019083137	0.042084719	0.066204499	0.036502078	0.064694806	0.07753785	0.066431874	0.023145803	0.135785849
0.003772084	0.020808542	0.007237088	0.01967532	0.043431695	0.032909672	0.05910684	0.040423444	NA	NA	0.06439241	0.150963922
0.005794521	0.02062459	0.005101227	0.015183785	0.032495739	0.069201688	0.100737912	0.064557314	NA	NA	0.1209532	0.15757178
NA	NA	0.008938627	0.030439021	0.043233336	0.090463716	0.017296704	0.078297521	NA	NA	0.076796862	0.073365381
0.011178929	0.015878029	0.005653164	0.087388775	0.02353348	0.073524595	0.031636014	0.039795333	NA	NA	0.039681217	0.050991964
0.024636996	0.042026082	0.028631927	0.010944927	0.125462427	0.044232069	0.041345887	0.062124225	NA	NA	NA	NA
0.006205064	0.181192742	0.085454112	0.017530187	0.034151488	0.066750683	0.107261018	0.06254123	NA	NA	0.051788283	0.075590195
NA	NA	0.016930622	0.040628951	0.06225144	0.041017946	0.039760845	0.024052492	NA	NA	NA	NA
0.007489404	0.062777556	0.151741717	0.103413763	0.151961465	0.14598853	0.034852816	0.032708117	0.046958739	0.085062523	0.086046878	0.150270876
0.117606554	0.033643457	0.078681625	0.027711965	0.029558172	0.092269547	0.093833681	0.075354788	NA	NA	0.043911645	0.19412268
0.063977867	0.022593497	0.011250677	0.066910728	0.058239929	0.078831722	0.012920369	0.151312748	NA	NA	0.091368475	0.155739059
0.061951568	0.048620128	0.005054188	0.017357224	0.042323957	0.031489502	0.10267044	0.169733415	NA	NA	0.072696534	0.129058276
0.018480991	0.102432624	0.008862362	0.036274629	0.01486003	0.072360068	0.04529455	0.030277674	NA	NA	0.072245646	0.047681882
0.024871981	0.03528439	0.030133414	0.03829719	0.043431695	0.023438721	0.013937292	0.05357331	0.061028315	0.166886379	NA	NA
0.005039292	0.01761964	0.012576145	0.014733501	0.034206983	0.097305474	0.024256317	0.241889512	NA	NA	0.077399497	0.089842537
0.004847354	0.074958804	0.023373893	0.016800091	0.019389632	0.029870349	0.026358479	0.078328881	NA	NA	0.070473544	0.145838616
0.049375946	0.138580643	0.020900803	0.067862864	0.030927726	0.063607796	0.007051086	0.124293256	NA	NA	0.043956297	0.082535726
0.009945465	0.022604627	0.007237088	0.123332885	0.042084719	0.100182095	0.154326889	0.182756543	NA	NA	0.030334337	0.077614401
0.01978324	0.106032487	0.013830761	0.03646203	0.011577914	0.048056607	0.025580002	0.042325826	NA	NA	0.079607817	0.136840225
0.012380287	0.087492487	0.020900803	0.043602836	0.011577914	0.127296058	0.017440764	0.042366569	0.07033155	0.152044089	0.050026615	0.054211648
0.006738949	0.021853284	0.005054188	0.041337763	0.042084719	0.066118408	0.057164301	0.151122955	NA	NA	0.041411292	0.057647849
0.027453854	0.069786496	0.016930622	0.02977013	0.042323957	0.060962494	0.083687912	0.028430691	NA	NA	0.033600699	0.08491897
0.024871981	0.043554307	0.028631927	0.019984869	0.030927726	0.103547722	0.035684464	0.064916377	NA	NA	NA	NA
0.01127241	0.03558749	0.085454112	0.014123751	0.032495739	0.086973718	0.023512349	0.084145241	NA	NA	0.030068544	0.07261578
0.013340841	0.032354625	0.078681625	0.075226274	0.043233336	0.033681689	0.023403006	0.107450654	NA	NA	0.065529074	0.049129153
0.082724303	0.047485878	0.008938627	0.016199958	0.02353348	0.093396018	0.013814485	0.162302056	NA	NA	0.054380704	0.054380704
0.009622939	0.01819245	0.030133414	0.112362129	0.06225144	0.08395069	0.03048783	0.039000208	NA	NA	0.044340956	0.162238487
0.013402956	0.041115393	0.007237088	0.024479181	0.043431695	0.059511579	0.038797491	0.058904215	NA	NA	0.04700185	0.056355165
0.011966626	0.0115266	0.04880745	0.117706804	0.125462427	0.098482728	NA	NA	0.045954901	0.09451924	0.033494899	0.049285539
0.007636857	0.01947061	0.008862362	0.280174112	0.029558172	0.02862574	0.03251886	0.031344943	NA	NA	0.034639061	0.034675589
0.010290301	0.10634365	0.012576145	0.013019779	0.01486003	0.02622209	0.026826301	0.055091792	NA	NA	0.055311961	0.093363588
0.01163127	0.022472248	0.023708144	0.028796919	0.151961465	0.064640861	0.021811303	0.116964192	NA	NA	0.03449678	0.11586663
0.024494411	0.025722368	0.013830761	0.026433988	0.019389632	0.056820188	0.055631895	0.041444772	0.088161341	0.158108268	0.035173397	0.104384089
0.008467006	0.022037082	0.196439964	0.020845618	0.058239929	0.05936806	0.007568143	0.032288792	NA	NA	0.048819028	0.06960298
0.014966806	0.010767097	0.011250677	0.01261936	0.034151488	0.042470222	0.054481766	0.087365872	0.07753785	0.122162948	0.043868897	0.075099591
0.00933916	0.026989209	0.151741717	0.088665931	0.034206983	0.056673813	0.054816151	0.098541276	NA	NA	NA	NA
0.012909392	0.0393237	0.008938627	0.042499644	0.042323957	0.0904412	0.110595733	0.075519254	NA	NA	0.048819028	0.063621921
NA	NA	0.028631927	0.116969235	0.029558172	0.073715487	0.064088225	0.242967243	NA	NA	NA	NA
0.023218596	0.007988584	0.005054188	0.094497819	0.034151488	0.069023799	0.063660517	0.093413114	NA	NA	0.033600699	0.152481474
0.016159394	0.024859642	0.007237088	0.108590414	0.02353348	0.121016342	0.036531415	0.052519693	NA	NA	0.024512195	0.13476118
0.040024521	0.042287866	0.005101227	0.020453961	0.030927726	0.042381904	0.041032728	0.151137881	0.116029845	0.124599756	0.082656402	0.071206042
0.008875658	0.085491056	0.005653164	0.049821926	0.011577914	0.044599408	0.030032418	0.071029186	NA	NA	0.054380704	0.17154118
0.006738949	0.013669642	0.011250677	0.024178372	0.019389632	0.031447228	0.023512349	0.040862891	0.077891674	0.049702287	0.044340956	0.04747668
0.008467006	0.018042925	0.016930622	0.032582413	0.01486003	0.159114907	0.057120127	0.022346839	NA	NA	0.172165261	0.080172985
0.041209844	0.069249655	0.023708144	0.060918849	0.125462427	0.11125541	0.056860974	0.044371607	NA	NA	NA	NA
0.005039292	0.023218596	0.078681625	0.007253102	0.06225144	0.023815183	0.039206587	0.066149237	0.059319679	0.201501806	NA	NA
0.117606554	0.026493132	0.085454112	0.014103932	0.034206983	0.088839818	0.032882588	0.050103608	NA	NA	NA	NA
0.003772084	0.015850896	0.023373893	0.030892894	0.151961465	0.058781492	0.044936143	0.044482226	NA	NA	NA	NA
0.019060642	0.012410527	0.013830761	0.020948835	0.042084719	0.024094453	0.026889713	0.068387541	0.036801807	0.13043451	0.023145803	0.088516421
0.010588434	0.073559149	0.04880745	0.02754925	0.032495739	0.045320299	0.023401252	0.029815979	NA	NA	NA	NA
NA	NA	0.020900803	0.201611596	0.043233336	0.041745215	0.018700419	0.17378156	NA	NA	0.040981993	0.215057943
0.01065363	0.040636727	0.151741717	0.094827508	0.043431695	0.068417721	0.129866576	0.031833026	NA	NA	0.047933639	0.095940792
0.014966806	0.017004823	0.196439964	0.023065491	0.058239929	0.052699171	0.030429032	0.056085706	NA	NA	0.158071321	0.116569487
0.017355679	0.040848496	0.196439964	0.046559646	0.058239929	0.061300879	0.051100535	0.02130379	NA	NA	0.027771647	0.204168702
0.026922437	0.043529027	0.011250677	0.058898747	0.042323957	0.150765137	0.03251886	0.0263692	0.047377794	0.058973551	0.054380704	0.223351145
0.015336722	0.021572	0.005101227	0.012242221	0.034151488	0.0288135	0.007051086	0.080172016	NA	NA	0.045963116	0.078953926
0.010343699	0.015853724	0.078681625	0.040894674	0.06225144	0.042533314	0.03900766	0.048844215	NA	NA	0.109747829	0.089971953
0.017072947	0.025467442	0.028631927	0.105579104	0.029558172	0.041222564	0.029717912	0.117944481	0.067803093	0.053254077	0.093813963	0.128482177
0.003972128	0.026013483	0.008938627	0.013230519	0.125462427	0.11022186	0.028576667	0.038343402	NA	NA	0.044771353	0.147136525
0.010758206	0.010404024	0.007237088	0.15311377	0.019389632	0.082495922	0.028197156	0.029705442	NA	NA	0.095790562	0.16206087
0.030075161	0.026465921	0.008862362	0.037162546	0.151961465	0.064025793	0.035050727	0.237169537	NA	NA	0.04182803	0.156144832
0.020020612	0.016931699	0.013830761	0.019955345	0.030927726	0.026741362	0.015585801	0.036759562	NA	NA	0.033494899	0.186338456
0.006677551	0.022344721	0.085454112	0.205140285	0.034206983	0.067099343	0.073152604	0.03515356	NA	NA	0.087919964	0.043416855
0.00896846	0.025205447	0.023708144	0.014282384	0.042084719	0.065313142	0.035784035	0.055324422	NA	NA	0.036095934	0.106171429
0.024059679	0.030082454	0.04880745	0.102056837	0.032495739	0.040718104	0.021295233	0.206962496	NA	NA	0.031244813	0.051195989
0.023218596	0.031455469	0.016930622	0.013954678	0.011577914	0.034163143	0.10267044	0.080753276	0.056025676	0.043509666	0.115282666	0.10064542
NA	NA	0.020900803	0.031803729	0.043233336	0.042113213	0.019429308	0.04851561	NA	NA	0.032210936	0.08458328
0.010001274	0.035790142	0.005054188	0.027541281	0.01486003	0.082309299	0.01975686	0.054869062	NA	NA	0.103462067	0.119094244
0.009321706	0.032737177	0.023373893	0.013445721	0.02353348	0.076916263	0.03048783	0.045566782	NA	NA	NA	NA
NA	NA	0.151741717	0.100689207	0.043431695	0.054467105	0.038603336	0.038993126	NA	NA	0.117226061	0.117753042
0.013335157	0.010995354	0.005653164	0.014867067	0.042323957	0.039256033	0.104471427	0.028465635	NA	NA	0.070473544	0.052374087
0.03568477	0.043406678	0.005101227	0.198813645	0.034151488	0.022975737	0.056521148	0.151435986	NA	NA	0.077484184	0.071236556
0.007256984	0.062283202	0.030133414	0.03841754	0.042084719	0.03734427	0.034852816	0.23401044	NA	NA	0.118497937	0.088167783
0.060043658	0.025605641	0.196439964	0.112125007	0.02353348	0.036498435	0.035464081	0.080395546	NA	NA	0.084301264	0.078366111
0.025391682	0.011681327	0.008938627	0.04854381	0.032495739	0.030007751	0.039206587	0.073419813	0.114026998	0.027533588	0.048849291	0.177198873
0.017898522	0.042363145	0.007237088	0.057400045	0.151961465	0.044727251	0.032882588	0.035512881	NA	NA	NA	NA
0.010193317	0.013319183	0.012576145	0.025275887	0.058239929	0.027863254	0.013229958	0.088815151	NA	NA	0.036234466	0.05081573
0.00896846	0.022135151	0.013830761	0.016979284	0.125462427	0.075299876	0.054481766	0.046722645	0.060033393	0.136532525	0.048819028	0.048072414
0.02318757	0.04930784	0.151741717	0.106615813	0.011577914	0.06445437	0.013814485	0.108668828	NA	NA	0.051808009	0.130480916
0.01184709	0.026590656	0.023708144	0.013600171	0.030927726	0.077205299	0.031656797	0.09573774	0.027533588	0.095602321	0.048146516	0.070682711
0.009177425	0.113346244	0.028631927	0.083851471	0.019389632	0.082791722	0.051100535	0.060550887	NA	NA	0.043560538	0.121962538
0.003682303	0.01222622	0.078681625	0.023382049	0.06225144	0.170944641	0.039651701	0.036831954	NA	NA	0.047933639	0.148198134
0.048310909	0.034418351	0.008862362	0.024738952	0.01486003	0.146799985	0.056860974	0.089393037	NA	NA	0.027616127	0.205163222
0.017355679	0.045544641	0.04880745	0.078415234	0.043431695	0.092271626	0.013937292	0.039908094	NA	NA	0.045963116	0.174114851
NA	NA	0.005054188	0.009795481	0.029558172	0.048344926	0.030859378	0.042837538	NA	NA	0.03449678	0.166236572
0.025603741	0.023718618	0.085454112	0.037317268	0.034206983	0.067547479	0.038603336	0.041036813	NA	NA	0.054294963	0.097140356
0.01060777	0.014143107	0.016930622	0.077789365	0.043233336	0.045282711	0.073333803	0.033113741	0.07464818	0.068332639	0.043548651	0.130238716
0.014479084	0.072114337	0.023373893	0.10436763	0.058239929	0.045588607	0.065633232	0.082325468	0.047545315	0.056166392	0.095790562	0.092439913
0.017552544	0.03770826	0.011250677	0.021949285	0.042084719	0.046950954	0.102939469	0.179103125	NA	NA	0.051713173	0.137768195
0.021103933	0.048395372	0.005101227	0.012283301	0.02353348	0.116044256	0.029165074	0.031262766	NA	NA	0.183416372	0.145246913
0.027453854	0.078712808	0.013830761	0.032049439	0.06225144	0.053109167	0.024256317	0.023607704	NA	NA	NA	NA
0.010193317	0.122389179	0.016930622	0.042379716	0.043233336	0.079553644	0.023512349	0.050065031	NA	NA	0.036234466	0.08388001
0.012851182	0.010462487	0.023708144	0.030041717	0.151961465	0.063609491	0.016950997	0.062476339	0.030792648	0.204609538	NA	NA
0.009181048	0.019691366	0.151741717	0.048801705	0.125462427	0.043231781	0.030859378	0.036903605	0.048551986	0.084345032	0.046822184	0.071029738
0.016654366	0.019199646	0.008938627	0.030932614	0.043431695	0.053268102	0.079225123	0.047758611	NA	NA	0.146843402	0.062708747
NA	NA	0.030133414	0.041127319	0.032495739	0.066639443	0.013229958	0.071438352	NA	NA	NA	NA
0.03568477	0.031802243	0.085454112	0.050666535	0.034206983	0.134956916	0.033198292	0.079495776	NA	NA	0.109747829	0.101714456
0.015679866	0.036943151	0.005653164	0.022754185	0.019389632	0.043726119	0.056521148	0.037566552	0.03752921	0.047545315	NA	NA
0.009708345	0.018466481	0.078681625	0.017426045	0.01486003	0.020834539	0.030341672	0.041820449	0.090165414	0.110286578	NA	NA
0.021262959	0.057708798	0.028631927	0.032760004	0.042323957	0.055147971	0.073333803	0.101786619	NA	NA	0.030070987	0.200405271
0.020511982	0.01859277	0.007237088	0.023588351	0.030927726	0.084199551	0.041657906	0.076933205	NA	NA	0.060044226	0.07026331
NA	NA	0.04880745	0.129406918	0.034151488	0.053654054	0.038654664	0.111545334	0.059319679	0.134946949	NA	NA
0.013318148	0.023434426	0.020900803	0.076552207	0.029558172	0.110113394	0.110732481	0.072951597	NA	NA	NA	NA
0.061951568	0.015855495	0.012576145	0.096939315	0.011577914	0.049340382	0.089201916	0.172708734	NA	NA	0.03449678	0.162302517
0.010925219	0.041776518	0.196439964	0.021273136	0.042323957	0.032441354	0.029717912	0.043846961	NA	NA	0.068668275	0.076082815
0.006951968	0.022359605	0.008862362	0.015261619	0.043431695	0.043077992	0.034935739	0.03157786	NA	NA	NA	NA
0.008875658	0.02424755	0.030133414	0.031505529	0.125462427	0.100849453	0.057120127	0.045729391	NA	NA	0.072002733	0.060403915
0.063977867	0.01442475	0.085454112	0.035089552	0.019389632	0.13572513	0.044667481	0.050156677	NA	NA	NA	NA
0.015679866	0.022439423	0.005054188	0.018725879	0.034206983	0.029077303	0.016461682	0.033615212	NA	NA	0.078711656	0.068910239
0.009622939	0.027103199	0.011250677	0.01670507	0.151961465	0.102529847	0.036001148	0.074166183	0.073494153	0.082964409	0.079607817	0.077549818
NA	NA	0.023373893	0.068956741	0.043233336	0.041909309	NA	NA	NA	NA	0.09120543	0.081283773
0.009181048	0.014667271	0.016930622	0.092177011	0.032495739	0.080425121	0.023512349	0.162647199	NA	NA	0.056613693	0.104734476
NA	NA	0.008938627	0.015872504	0.029558172	0.052571045	0.154326889	0.130596825	NA	NA	0.048849291	0.052386615
0.007256984	0.031973774	0.013830761	0.054102164	0.011577914	0.048275394	0.030341672	0.060503353	NA	NA	0.029453515	0.061686578
0.022157847	0.023077238	0.005653164	0.189302843	0.034151488	0.048933277	0.021295233	0.049399219	0.045585224	0.07735003	0.072245646	0.145668724
NA	NA	0.023708144	0.026355482	0.042084719	0.068609737	0.091281801	0.046587958	0.034853131	0.081998031	0.054380704	0.152430886
0.039921104	0.009309998	0.028631927	0.105827091	0.01486003	0.039877505	0.035784035	0.024493313	NA	NA	NA	NA
0.007636857	0.092395854	0.078681625	0.024219266	0.030927726	0.080316541	0.028832616	0.064806997	NA	NA	0.048819028	0.064671553
0.014587708	0.031193841	0.007237088	0.017974748	0.02353348	0.032235685	0.016409066	0.049880495	NA	NA	0.065324326	0.083569498
0.00896846	0.021304142	0.04880745	0.053120602	0.06225144	0.084576463	0.017440764	0.055508235	NA	NA	0.051713173	0.153174425
0.017951571	0.017803398	0.020900803	0.049081252	0.058239929	0.128134974	0.015585801	0.071330412	NA	NA	0.04708192	0.077152038
0.02025128	0.028137926	0.028631927	0.010820723	0.030927726	0.031037728	0.035464081	0.037933015	NA	NA	0.035714515	0.301187616
0.022899427	0.025891462	0.04880745	0.013740374	0.011577914	0.132971755	0.015585801	0.043424895	0.07115391	0.109414802	0.051788283	0.045591672
0.010193317	0.034692362	0.013830761	0.058358547	0.034151488	0.056172303	0.074722921	0.068038135	NA	NA	0.055311961	0.098411506
0.024871981	0.05559523	0.016930622	0.106987867	0.042323957	0.057936753	0.036001148	0.111223314	0.09869167	0.059932542	0.053469209	0.093195516
0.010758206	0.016182	0.151741717	0.017583566	0.01486003	0.069563159	0.017296704	0.238572062	NA	NA	0.042874464	0.206788611
0.007310033	0.024043681	0.196439964	0.038590955	0.042084719	0.038476002	0.030341672	0.052425024	NA	NA	0.12220215	0.098074928
0.012243754	0.019099944	0.023373893	0.019293625	0.151961465	0.028320366	0.052039647	0.019949919	NA	NA	NA	NA
0.006553325	0.021167863	0.008862362	0.192057029	0.125462427	0.014556867	0.012920369	0.074722921	NA	NA	0.071888414	0.049573395
0.008741045	0.012389213	0.011250677	0.009036843	0.043431695	0.139139	0.039206587	0.039799587	NA	NA	0.068668275	0.054484829
0.010141969	0.012013233	0.007237088	0.048476181	0.043233336	0.104647874	0.039067214	0.032232197	NA	NA	0.033494899	0.113122097
0.005794521	0.057786104	0.030133414	0.232373709	0.019389632	0.076727668	0.054954056	0.064972679	NA	NA	0.036095934	0.105443498
0.022238255	0.024226792	0.085454112	0.032067218	0.058239929	0.038251108	0.009282684	0.044659448	NA	NA	0.06439241	0.062804789
0.027453854	0.023697521	0.078681625	0.027672139	0.034206983	0.068515054	0.030859378	0.026485992	0.12342604	0.105103339	0.050026615	0.099038381
0.006951968	0.022832866	0.023708144	0.023489911	0.06225144	0.084233903	0.031636014	0.053621949	NA	NA	0.030096966	0.084639606
0.045177841	0.018817509	0.012576145	0.029961036	0.032495739	0.0527672	0.112791054	0.120354065	NA	NA	NA	NA
0.015487548	0.066178724	0.008938627	0.126601372	0.02353348	0.073373772	0.107261018	0.045954858	NA	NA	0.048819028	0.172055734
0.040024521	0.019653933	0.005653164	0.040331901	0.029558172	0.097145389	0.032998654	0.069001521	NA	NA	0.156883617	0.086890176
0.006821144	0.040658641	0.013830761	0.024495204	0.029558172	0.079990399	0.039102235	0.076127284	NA	NA	0.055311961	0.186235871
0.014060749	0.029021901	0.011250677	0.043747035	0.06225144	0.028060609	0.037284328	0.102306754	NA	NA	0.044771353	0.140957273
0.019096637	0.029175102	0.007237088	0.013095835	0.151961465	0.035404686	0.031636014	0.074343732	NA	NA	0.032372101	0.104827362
0.020511982	0.018462882	0.012576145	0.010963096	0.034206983	0.067334549	0.014882453	0.122045518	NA	NA	0.065529074	0.101292371
0.014218516	0.018910487	0.008862362	0.019388198	0.043431695	0.064480751	0.030493309	0.107733565	NA	NA	0.117226061	0.064441514
0.012902915	0.010193317	0.151741717	0.04415676	0.019389632	0.027574319	0.029717912	0.06143822	NA	NA	0.109747829	0.08383525
0.010758206	0.02322073	0.020900803	0.013311748	0.01486003	0.05063185	0.057164301	0.054978868	NA	NA	0.048819028	0.030096966
0.009515493	0.027626358	0.016930622	0.019137016	0.034151488	0.087390896	0.030859378	0.038531615	NA	NA	0.091368475	0.074303706
0.014523195	0.025790081	0.030133414	0.041903628	0.02353348	0.051511867	0.034935739	0.045121104	0.09869167	0.087747193	NA	NA
0.013444407	0.017319589	0.023708144	0.007659126	0.042323957	0.085525907	0.017440764	0.028153501	0.040738254	0.089630871	0.030096966	0.220500881
0.010724393	0.079678646	0.005054188	0.0287796	0.058239929	0.134284964	0.107261018	0.053765069	NA	NA	0.03235949	0.127151002
0.074264026	0.059081687	0.005653164	0.024916456	0.043233336	0.06379113	0.038654664	0.10357293	0.048551986	0.064759875	0.050026615	0.072402528
0.009833209	0.025690543	0.196439964	0.244875612	0.125462427	0.08730693	0.023403006	0.048619891	NA	NA	0.12713466	0.087373832
0.010193317	0.035694413	0.04880745	0.016019457	0.032495739	0.071082848	0.027943975	0.050949306	NA	NA	0.127151002	0.063096897
0.022013	0.012328082	0.028631927	0.01770765	0.011577914	0.070255314	0.154326889	0.047981672	NA	NA	0.043911645	0.197650061
NA	NA	0.005101227	0.101075634	0.042084719	0.045868403	0.039067214	0.161809785	NA	NA	NA	NA
0.041209844	0.016018993	0.008938627	0.052842761	0.030927726	0.093704037	0.054481766	0.070844147	NA	NA	0.05464471	0.098435938
0.01011696	0.013684639	0.008938627	0.01261359	0.042323957	0.143507189	0.035684464	0.135177449	NA	NA	NA	NA
0.022238255	0.020164926	0.196439964	0.020414081	0.02353348	0.074500755	0.021295233	0.078869828	NA	NA	0.093813963	0.083044169
0.011425724	0.01482074	0.030133414	0.030780246	0.019389632	0.176966343	0.028674197	0.052930464	0.040798032	0.063748152	NA	NA
0.013945753	0.013102503	0.020900803	0.037677912	0.042084719	0.067655577	0.054594656	0.104029373	0.066642274	0.050920988	0.051713173	0.047076698
0.003972128	0.013279841	0.04880745	0.03786934	0.034151488	0.069915994	0.021811303	0.064698662	NA	NA	0.079607817	0.049609631
0.008444515	0.012007188	0.005101227	0.019772962	0.030927726	0.12295082	0.074722921	0.070834547	NA	NA	NA	NA
0.023140111	0.026760642	0.005653164	0.04559754	0.043233336	0.071830168	0.016409066	0.035575453	NA	NA	0.048388009	0.181549916
0.006821144	0.009398286	0.012576145	0.028822278	0.151961465	0.03197039	0.026175188	0.072451223	0.092840037	0.107466555	0.03235949	0.119354314
0.013402956	0.024025174	0.016930622	0.06061376	0.125462427	0.028698232	0.04529455	0.110766681	0.040887265	0.103020943	0.077399497	0.100180536
0.010330266	0.020230773	0.085454112	0.028814505	0.029558172	0.077137884	0.054481766	0.048181584	NA	NA	0.030096966	0.160758784
0.009945465	0.015173489	0.007237088	0.016766951	0.032495739	0.067556392	0.027695345	0.121839842	NA	NA	0.037277988	0.081221074
0.015030905	0.022824308	0.013830761	0.033872974	0.058239929	0.029096405	0.016138408	0.126411305	0.057541135	0.086926117	0.041966099	0.238836349
0.01127241	0.017348232	0.023373893	0.020743362	0.034206983	0.040485049	0.100737912	0.068153846	NA	NA	NA	NA
NA	NA	0.023708144	0.198652377	0.06225144	0.081993089	0.007323447	0.084491823	NA	NA	NA	NA
0.006951968	0.010944293	0.005054188	0.00652326	0.01486003	0.04699614	0.039651701	0.027709994	NA	NA	NA	NA
0.010343699	0.012971509	0.011250677	0.103298143	0.011577914	0.038681239	0.030032418	0.03689615	NA	NA	0.031277649	0.164915598
0.010925219	0.027734296	0.028631927	0.059809858	0.043431695	0.054662038	0.037284328	0.117625716	0.116029845	0.08788993	0.067048027	0.06800131
0.034544784	0.05458826	0.078681625	0.030718642	0.02353348	0.06891876	0.016092678	0.04545611	NA	NA	0.113767126	0.221523311
0.021103933	0.079035898	0.028631927	0.034043941	0.01486003	0.0373972	0.019429308	0.040223824	NA	NA	NA	NA
NA	NA	0.023708144	0.014707902	0.042084719	0.053652034	0.091281801	0.016092678	0.073494153	0.07045832	NA	NA
0.006445977	0.031198665	0.011250677	0.024658355	0.058239929	0.061883933	0.110732481	0.040002743	NA	NA	0.054294963	0.120215568
0.009658566	0.095323	0.005101227	0.042563182	0.011577914	0.111510338	0.073152604	0.069434437	NA	NA	0.12713466	0.184405932
0.021527891	0.024554055	0.085454112	0.014029935	0.043233336	0.074657805	0.031195502	0.081651783	0.047000268	0.068768516	0.072245646	0.05302956
0.005073443	0.022977149	0.030133414	0.025158889	0.043431695	0.147435209	0.058009495	0.044332079	NA	NA	0.061006216	0.191810134
0.009053152	0.086387525	0.012576145	0.027461513	0.125462427	0.059666293	0.038911992	0.079114927	NA	NA	NA	NA
0.060043658	0.025880703	0.007237088	0.007339648	0.034151488	0.027454941	0.030859378	0.040400548	NA	NA	0.027616127	0.101226154
0.082724303	0.08964718	0.005054188	0.016594755	0.032495739	0.118392115	0.102939469	0.041728893	NA	NA	0.048388009	0.104094657
0.010871243	0.021215742	0.008862362	0.013829104	0.030927726	0.038355883	0.023401252	0.066762533	NA	NA	0.046822184	0.086435983
0.006553325	0.014455658	0.020900803	0.026707763	0.042323957	0.048472701	0.045976432	0.05304105	NA	NA	0.078711656	0.155330086
0.030973305	0.038469909	0.008938627	0.073753532	0.06225144	0.063960909	0.015585801	0.112037816	NA	NA	0.079607817	0.086791572
0.023140111	0.026337344	0.005653164	0.088960756	0.029558172	0.067304913	0.055631895	0.024694084	NA	NA	0.031244813	0.056681073
0.019060642	0.009505171	0.196439964	0.042198321	0.151961465	0.031796836	0.012848411	0.038414426	0.036801807	0.097694304	0.05286906	0.343007265
0.012822243	0.028759973	0.013830761	0.214411177	0.034206983	0.043379034	0.016461682	0.027015195	NA	NA	0.050026615	0.11880803
0.039692139	0.023511745	0.151741717	0.14424477	0.019389632	0.056199082	0.053832001	0.038118608	NA	NA	0.05302956	0.069995566
0.01525302	0.097769181	0.023373893	0.038251802	0.043431695	0.051438655	0.044936143	0.059911843	NA	NA	0.06439241	0.109869017
0.01806606	0.024558909	0.085454112	0.018640036	0.01486003	0.093388086	0.023635924	0.032709539	NA	NA	0.048146516	0.225173615
0.010330266	0.105708683	0.030133414	0.055362425	0.032495739	0.050854377	0.012920369	0.094422736	NA	NA	0.053720412	0.225241015
0.013495578	0.034846936	0.013830761	0.045138872	0.034206983	0.047199275	0.110732481	0.085250041	NA	NA	NA	NA
0.006652557	0.02879388	0.005653164	0.023201895	0.151961465	0.067345755	0.053832001	0.045136578	NA	NA	NA	NA
0.117606554	0.083788303	0.151741717	0.013664718	0.043233336	0.032056865	0.047903877	0.022809263	0.07464818	0.067552026	NA	NA
0.017355679	0.035347316	0.020900803	0.064154042	0.125462427	0.051567358	0.016409066	0.09408463	0.079154914	0.149903638	0.032210936	0.108820695
0.010534463	0.020607618	0.196439964	0.059947274	0.06225144	0.030273415	0.007323447	0.069514956	NA	NA	0.172165261	0.036737471
0.007636857	0.078634122	0.023708144	0.138854759	0.029558172	0.097305474	0.167635137	0.027366481	NA	NA	0.033600699	0.088874057
0.034214069	0.04696856	0.007237088	0.109544249	0.034151488	0.154500653	0.01812792	0.059263894	NA	NA	0.158071321	0.057518286
NA	NA	0.008862362	0.035831378	0.042323957	0.067597613	0.019864824	0.034773031	0.088161341	0.027066491	0.146843402	0.174423457
0.021530874	0.016399761	0.04880745	0.02152494	0.042084719	0.080416275	0.031656797	0.079114927	NA	NA	0.1209532	0.067200964
0.023218596	0.008696725	0.008938627	0.031709937	0.030927726	0.088581918	0.016703115	0.100318888	NA	NA	0.05464471	0.103709887
0.016048352	0.048665037	0.078681625	0.085267405	0.058239929	0.096948643	0.020962349	0.057874424	NA	NA	0.12220215	0.083897082
0.140478987	0.035883303	0.011250677	0.011131213	0.011577914	0.055201726	0.028197156	0.021740881	NA	NA	0.060044226	0.133340383
NA	NA	0.016930622	0.21681437	0.019389632	0.038178477	0.012801233	0.047321322	NA	NA	0.077399497	0.271969453
0.014523195	0.05259471	0.005054188	0.015635171	0.02353348	0.075695367	0.025580002	0.029184328	0.038565608	0.088161341	NA	NA
0.010724393	0.016596821	0.023373893	0.010496143	0.011577914	0.04055754	0.03251886	0.081791117	0.092840037	0.063055599	0.183416372	0.118535395
NA	NA	0.020900803	0.013424481	0.030927726	0.072295276	0.163186071	0.111314528	NA	NA	NA	NA
0.01806606	0.021306446	0.005101227	0.202450421	0.043431695	0.072603795	0.038275593	0.099869216	0.035300492	0.11501425	0.063622891	0.10464347
0.009515493	0.038442936	0.005653164	0.012825323	0.034151488	0.050593385	0.154326889	0.05320039	0.038256553	0.080750473	0.04708192	0.227856599
0.055309704	0.01436792	0.196439964	0.028653741	0.01486003	0.042286425	0.107261018	0.05823286	NA	NA	0.066290182	0.178737805
0.009622939	0.030909357	0.012576145	0.114880271	0.151961465	0.078542458	0.058009495	0.025635545	NA	NA	NA	NA
0.02778959	0.015332638	0.030133414	0.125918837	0.034206983	0.044858719	0.054816151	0.04652536	NA	NA	NA	NA
0.019060642	0.022834355	0.005054188	0.021308355	0.032495739	0.053009675	0.025171333	0.045657225	NA	NA	0.068430991	0.147215669
0.01127241	0.030786612	0.078681625	0.089251584	0.029558172	0.072967997	0.064088225	0.022558916	NA	NA	0.082707032	0.19871217
0.012756411	0.07207769	0.028631927	0.078843601	0.06225144	0.079946974	0.019052064	0.092509422	NA	NA	0.03235949	0.19304427
0.01060777	0.022446732	0.011250677	0.046646285	0.125462427	0.123535924	0.071759482	0.118473147	NA	NA	0.101310265	0.214604864
0.01011696	0.029452243	0.151741717	0.031264197	0.042323957	0.076870261	0.041345887	0.067805132	0.072875931	0.070048002	0.046822184	0.136738946
0.01978324	0.031106809	0.085454112	0.084717315	0.019389632	0.107646431	0.015585801	0.066772076	0.047545315	0.082685673	0.061006216	0.191863896
0.013041283	0.038859183	0.007237088	0.008602527	0.042084719	0.073715151	0.023635924	0.136782234	NA	NA	0.048819028	0.226789957
0.023218596	0.0384216	0.008938627	0.017461565	0.058239929	0.060481925	0.020962349	0.056834942	NA	NA	0.086046878	0.113159752
NA	NA	0.023708144	0.016263291	0.02353348	0.035090978	0.10672739	0.121512103	NA	NA	0.030096966	0.152340999
0.017898522	0.031410109	0.013830761	0.025846411	0.043233336	0.14467023	0.021295233	0.039325062	NA	NA	0.042874464	0.066290182
0.04109198	0.029572455	0.020900803	0.018237297	0.030927726	0.091017784	0.022358062	0.044936869	NA	NA	NA	NA
0.015469545	0.044000381	0.196439964	0.128324277	0.042084719	0.133090335	0.020962349	0.091927207	NA	NA	0.055311961	0.193027926
0.011803872	0.017648846	0.085454112	0.029032323	0.032495739	0.065839275	0.038797491	0.05007939	NA	NA	0.122078297	0.101292768
0.017894873	0.025915029	0.023373893	0.015764093	0.01486003	0.032797753	0.031636014	0.03073544	NA	NA	0.077399497	0.106247046
0.051320321	0.033888294	0.011250677	0.031587282	0.034151488	0.078698449	0.035464081	0.02952087	NA	NA	0.037009621	0.123345507
0.019055978	0.024908715	0.04880745	0.024539488	0.043431695	0.034785114	0.013937292	0.153003718	NA	NA	0.12220215	0.079970587
0.007301776	0.064625038	0.008938627	0.197795949	0.06225144	0.048449167	0.028197156	0.021710647	NA	NA	0.1209532	0.208877152
0.034544784	0.108944582	0.016930622	0.021253606	0.125462427	0.062522094	0.030429032	0.055896007	NA	NA	0.041411292	0.103409354
NA	NA	0.028631927	0.047956384	0.058239929	0.066120516	0.016092678	0.032219545	NA	NA	0.070473544	0.053039681
0.017056121	0.062140534	0.023708144	0.018777436	0.043233336	0.154140596	0.064088225	0.022358062	NA	NA	0.118497937	0.097328569
0.018480991	0.067458473	0.012576145	0.024712092	0.019389632	0.11415085	0.028832616	0.071626584	NA	NA	0.023705612	0.038563807
0.014587708	0.020413584	0.078681625	0.060014741	0.029558172	0.038658956	0.05461791	0.119825083	NA	NA	0.043560538	0.114923978
0.01163127	0.156975653	0.013830761	0.064831846	0.042323957	0.039604348	0.005808116	0.106344439	NA	NA	NA	NA
0.012380287	0.025399347	0.005054188	0.009831273	0.034206983	0.051282763	0.003119849	0.058219757	NA	NA	0.084301264	0.114292202
0.021126695	0.029242356	0.005653164	0.022240779	0.011577914	0.046169964	0.017873983	0.049880495	0.067803093	0.148985516	NA	NA
0.011481133	0.109185441	0.030133414	0.027443142	0.02353348	0.02438001	0.017999819	0.206996908	0.03227769	0.112843351	0.051788283	0.216695137
0.015336722	0.011515421	0.005101227	0.021573695	0.151961465	0.072204696	0.030341672	0.118433816	NA	NA	0.036095934	0.185057864
0.060081999	0.050127861	0.028631927	0.021104593	0.042323957	0.078118097	0.03048783	0.100877706	NA	NA	NA	NA
0.007301776	0.009497418	0.007237088	0.136135931	0.029558172	0.111966977	0.016950997	0.138934026	0.036801807	0.125286858	0.04708192	0.053198715
0.018480991	0.079605504	0.04880745	0.039178413	0.011577914	0.038704958	0.013120319	0.03796151	NA	NA	NA	NA
0.013444407	0.020213925	0.023373893	0.086251132	0.06225144	0.10745612	0.036001148	0.150751637	NA	NA	0.053469209	0.146579456
0.021530874	0.03687591	0.005653164	0.008091221	0.043431695	0.062095373	0.021347643	0.060893711	NA	NA	0.04700185	0.143645032
0.03568477	0.026927036	0.151741717	0.028365711	0.042084719	0.036268625	0.112791054	0.037085695	NA	NA	0.054294963	0.063349634
0.041209844	0.01163127	0.005054188	0.245649398	0.019389632	0.046779347	0.028576667	0.061904618	NA	NA	0.103462067	0.143013228
0.01806606	0.026302431	0.012576145	0.090721114	0.034151488	0.075166686	0.022358062	0.177285845	NA	NA	0.101310265	0.048426854
NA	NA	0.030133414	0.014495853	0.058239929	0.061320334	0.102939469	0.190559255	NA	NA	0.033648722	0.119877059
0.01163127	0.18969726	0.005101227	0.043749044	0.01486003	0.121055069	0.003119849	0.093333065	NA	NA	0.019889314	0.019889314
NA	NA	0.196439964	0.021064358	0.043233336	0.056994296	0.016947744	0.033198736	NA	NA	NA	NA
0.082724303	0.033439215	0.085454112	0.016178452	0.125462427	0.127044402	0.031636014	0.069657278	0.057997492	0.059814996	0.033600699	0.064297195
NA	NA	0.013830761	0.009226337	0.02353348	0.035313377	0.026826301	0.02576431	NA	NA	0.041411292	0.07500259
0.024494411	0.053691067	0.078681625	0.038077138	0.032495739	0.032787779	0.091281801	0.048234274	NA	NA	0.035173397	0.147465277
0.04109198	0.019686069	0.008938627	0.109159128	0.030927726	0.054454835	0.030032418	0.059412517	NA	NA	0.05464471	0.101310265
0.019702697	0.110043509	0.016930622	0.02309567	0.034206983	0.055593534	0.029480424	0.040005534	0.047949028	0.091175194	0.077399497	0.258424921
0.016654366	0.057086237	0.020900803	0.031293558	0.151961465	0.044105712	0.038275593	0.049488121	NA	NA	NA	NA
0.009833209	0.016009139	0.085454112	0.098403236	0.151961465	0.037282246	0.030429032	0.044705716	NA	NA	0.044340956	0.16179551
0.036684664	0.034764063	0.008938627	0.036165434	0.06225144	0.087233266	0.029919376	0.063947994	NA	NA	0.037009621	0.233228722
0.025391682	0.021273052	0.016930622	0.209073296	0.125462427	0.079316327	0.013937292	0.055539728	NA	NA	0.043868897	0.204019118
0.015635769	0.020625418	0.04880745	0.010500693	0.043431695	0.049350126	NA	NA	NA	NA	0.027353132	0.048677491
0.013041283	0.02526799	0.008862362	0.030865842	0.02353348	0.130653185	0.041345887	0.030429032	NA	NA	NA	NA
0.01065363	0.036686054	0.005101227	0.018300652	0.042323957	0.093754561	0.034741168	0.037133697	NA	NA	0.077399497	0.21475767
0.007489404	0.009547622	0.020900803	0.152988935	0.034206983	0.051453272	0.054816151	0.092509422	NA	NA	0.070473544	0.126505444
0.019096637	0.023290035	0.005054188	0.071645844	0.01486003	0.060030399	0.074722921	0.0273754	0.048849952	0.109218631	0.034639061	0.158769321
0.007455525	0.05425064	0.023373893	0.020635196	0.019389632	0.021257951	0.043157842	0.03178658	NA	NA	0.071888414	0.085256352
0.026922437	0.028560404	0.151741717	0.043115468	0.058239929	0.054194246	0.007323447	0.067558877	NA	NA	NA	NA
0.020636843	0.019897691	0.028631927	0.012900488	0.030927726	0.084331762	0.017440764	0.030045426	NA	NA	0.054380704	0.142916546
0.022657822	0.029106722	0.007237088	0.015852546	0.029558172	0.100036815	0.016409066	0.030544869	NA	NA	0.054294963	0.057016324
0.003972128	0.01718878	0.013830761	0.014723889	0.042084719	0.037824033	0.049555129	0.050645541	0.034853131	0.047296178	0.032210936	0.071529534
0.012105781	0.060190401	0.011250677	0.017339398	0.043233336	0.138300691	0.015585801	0.038777155	NA	NA	0.029090949	0.194842493
0.007083566	0.051517108	0.078681625	0.052983145	0.032495739	0.070362227	0.054481766	0.031795658	0.027533588	0.072150146	0.087861183	0.110687568
0.022150137	0.032372261	0.005653164	0.016649019	0.034151488	0.041131821	0.025171333	0.044169936	NA	NA	0.035714515	0.089366101
0.022238255	0.035519066	0.196439964	0.016394938	0.011577914	0.034251392	0.016950997	0.067972868	NA	NA	0.183416372	0.287965726
0.005794521	0.038982588	0.023708144	0.022277282	0.011577914	0.06966641	0.10672739	0.162147296	NA	NA	0.05076494	0.165745305
0.061951568	0.020776387	0.005101227	0.075017944	0.030927726	0.136792752	0.031636014	0.075017994	NA	NA	0.093813963	0.10278856
0.019060642	0.034029111	0.005054188	0.025922216	0.01486003	0.072558423	0.009282684	0.044049804	NA	NA	0.069433073	0.063561102
0.008444515	0.079859688	0.078681625	0.026772296	0.029558172	0.0819925	0.044667481	0.023811892	0.035300492	0.104151647	0.037277988	0.10096934
0.014479084	0.014306557	0.013830761	0.010714389	0.034206983	0.108546387	0.016461682	0.040411	NA	NA	0.063267837	0.141272353
0.003682303	0.015461866	0.012576145	0.20478017	0.019389632	0.065391131	0.163186071	0.03135087	NA	NA	0.031244813	0.230952878
0.006553325	0.038896642	0.016930622	0.010248854	0.151961465	0.035683435	0.031927862	0.020217549	NA	NA	0.076796862	0.112526008
0.034214069	0.03396222	0.030133414	0.015455485	0.06225144	0.038725168	0.014882453	0.034105203	NA	NA	0.146843402	0.168652103
0.015458594	0.027244433	0.196439964	0.058496615	0.034151488	0.083078394	0.023512349	0.083077623	NA	NA	0.067048027	0.119489481
0.015679866	0.020696967	0.008938627	0.031865641	0.032495739	0.063495438	0.054594656	0.16889086	0.040798032	0.067305984	0.082707032	0.071890279
0.007455525	0.153022009	0.020900803	0.025350266	0.02353348	0.056582629	0.047785905	0.094547865	NA	NA	0.127560033	0.112824918
0.013335157	0.009882133	0.04880745	0.083999616	0.042084719	0.037308122	0.019864824	0.02254867	NA	NA	0.055311961	0.060744822
0.021103933	0.086451975	0.151741717	0.040731928	0.043233336	0.062684944	0.007568143	0.047303394	NA	NA	0.087861183	0.084554198
0.007256984	0.023471324	0.008862362	0.013965334	0.125462427	0.033693528	0.041032728	0.04593462	0.041307496	0.090421273	0.049547258	0.163288669
0.059108223	0.067939173	0.023373893	0.028400515	0.043431695	0.052016217	0.036502078	0.036814381	NA	NA	0.036234466	0.155135573
0.016227228	0.05325414	0.007237088	0.123666082	0.058239929	0.111850112	0.01812792	0.045733183	NA	NA	0.118497937	0.087843127
0.117606554	0.06615067	0.011250677	0.025566104	0.042323957	0.062921582	0.037284328	0.103429768	0.057541135	0.069103452	0.029453515	0.18434837
0.015458594	0.021348469	0.007237088	0.050342526	0.042323957	0.08442279	0.107261018	0.056580372	NA	NA	0.117226061	0.092279553
NA	NA	0.078681625	0.198404121	0.029558172	0.03284852	0.039067214	0.055978501	NA	NA	0.061612587	0.240217052
0.011803872	0.031753408	0.023708144	0.044804153	0.058239929	0.034886869	0.030341672	0.143138898	NA	NA	0.035173397	0.1051827
0.034544784	0.021017406	0.005101227	0.021015493	0.019389632	0.076631348	0.019429308	0.085834777	NA	NA	0.036304286	0.046608086
0.012243754	0.02351875	0.023373893	0.022319777	0.042084719	0.146239448	0.028197156	0.047942256	NA	NA	0.049547258	0.183931276
0.003772084	0.0112684	0.011250677	0.030896565	0.151961465	0.058081007	0.063660517	0.120347146	0.038565608	0.074718115	0.146843402	0.11627002
0.022238255	0.012826328	0.04880745	0.060984399	0.02353348	0.037817921	0.034741168	0.078095325	0.038256553	0.14298238	0.07534444	0.080170662
0.011382872	0.021796428	0.012576145	0.011911306	0.034151488	0.029835679	0.058009495	0.027100966	0.090165414	0.095255202	0.060044226	0.143058665
0.03568477	0.03376583	0.196439964	0.026825453	0.043233336	0.076799957	0.019864824	0.030540201	0.060294014	0.047538898	0.027771647	0.097863758
0.010193317	0.032116888	0.005054188	0.115544266	0.01486003	0.110890102	0.027100966	0.050454145	NA	NA	0.1209532	0.099821004
0.039692139	0.006771036	0.020900803	0.020705248	0.034206983	0.063081425	0.057357627	0.039067214	0.077891674	0.066271622	0.032372101	0.1209532
NA	NA	0.013830761	0.018935043	0.032495739	0.034628296	0.012920369	0.031996169	NA	NA	NA	NA
0.012380287	0.064965097	0.005653164	0.038394951	0.125462427	0.042618471	0.056860974	0.038657661	0.07115391	0.077891674	0.05076494	0.144619255
0.014060749	0.034468113	0.028631927	0.02607643	0.06225144	0.078553593	0.073844501	0.090002786	NA	NA	NA	NA
0.014290269	0.03264181	0.030133414	0.026289829	0.011577914	0.05706178	0.054954056	0.042506443	NA	NA	0.156883617	0.091423058
NA	NA	0.085454112	0.089740525	0.043431695	0.127538699	0.044667481	0.186079315	0.036801807	0.105678585	0.032210936	0.054347223
0.009053152	0.072579651	0.016930622	0.047384932	0.030927726	0.083022953	0.009282684	0.039277249	NA	NA	0.092221292	0.134270319
0.012243754	0.017009896	0.020900803	0.05968062	0.06225144	0.039274582	0.009083894	0.015961332	NA	NA	0.035714515	0.12323375
0.007455525	0.031342413	0.085454112	0.132357084	0.043431695	0.055103888	0.029919376	0.072261416	NA	NA	NA	NA
0.060043658	0.055864297	0.028631927	0.009575048	0.042084719	0.065068166	0.032803052	0.039939677	NA	NA	0.037009621	0.128937975
0.010330266	0.057499564	0.011250677	0.094326723	0.032495739	0.038537656	0.057164301	0.028835701	0.045585224	0.082346955	0.05076494	0.074073255
0.017409623	0.02654241	0.016930622	0.026773302	0.034151488	0.082617789	0.039206587	0.046693753	NA	NA	NA	NA
0.008737887	0.051498576	0.04880745	0.014144774	0.151961465	0.070657559	0.022109738	0.060708347	NA	NA	0.041411292	0.254954134
0.010588434	0.027410507	0.005101227	0.021675531	0.058239929	0.031342376	0.029514073	0.051845001	NA	NA	0.063788232	0.184801699
0.006821144	0.023138721	0.030133414	0.026142793	0.029558172	0.068354626	0.154326889	0.052284121	NA	NA	0.035173397	0.107797895
0.015030905	0.014140105	0.151741717	0.053606297	0.034206983	0.060360204	0.016138408	0.10680079	NA	NA	NA	NA
0.010534463	0.017867223	0.005653164	0.045471268	0.02353348	0.038118557	0.045976432	0.030865401	NA	NA	0.082656402	0.212701116
0.017552544	0.020080897	0.023373893	0.02950834	0.019389632	0.06922863	0.016947744	0.035722177	NA	NA	0.054294963	0.205827133
NA	NA	0.078681625	0.090999943	0.125462427	0.067358362	0.013260546	0.09433043	NA	NA	0.127151002	0.092499086
0.005794521	0.076973614	0.008938627	0.084070117	0.011577914	0.124931129	0.031195502	0.055373669	NA	NA	0.045963116	0.138435507
0.004495098	0.066304074	0.013830761	0.011872206	0.01486003	0.067727205	0.016703115	0.035625468	NA	NA	NA	NA
0.003657146	0.011251138	0.008862362	0.026738381	0.043233336	0.180151225	0.021811303	0.054218757	0.047545315	0.053451433	NA	NA
0.024059679	0.020129093	0.012576145	0.009791726	0.030927726	0.03643921	0.020962349	0.038424824	NA	NA	0.050026615	0.073540689
0.012909392	0.020552977	0.023708144	0.029309463	0.042323957	0.062204502	0.032882588	0.096234417	NA	NA	NA	NA
0.006445977	0.054042688	0.012576145	0.01075258	0.042084719	0.03247757	0.028197156	0.123266936	0.085099143	0.054485841	0.063267837	0.312739462
0.00403338	0.014308418	0.04880745	0.049117892	0.034206983	0.022188083	0.154326889	0.036976198	0.048224138	0.065986128	0.078711656	0.225275853
0.015679866	0.009321706	0.196439964	0.082662669	0.034151488	0.034538845	0.034741168	0.04039952	NA	NA	0.072696534	0.104194863
0.015336722	0.007937503	0.151741717	0.212111732	0.043233336	0.047737446	0.039067214	0.075328029	NA	NA	0.060044226	0.177703149
0.010343699	0.026325223	0.005653164	0.102839654	0.06225144	0.073249043	0.029514073	0.038277504	0.048849952	0.075845202	0.107328453	0.063751469
0.007301776	0.029086169	0.013830761	0.098016583	0.125462427	0.061071646	0.017296704	0.051642785	NA	NA	NA	NA
0.005039292	0.015844013	0.085454112	0.034865799	0.042323957	0.053080554	0.091281801	0.040925683	NA	NA	0.05302956	0.090289923
NA	NA	0.007237088	0.082649922	0.030927726	0.056807934	0.035684464	0.027084941	NA	NA	0.072245646	0.083176862
0.021262959	0.028129442	0.020900803	0.030244288	0.01486003	0.203623421	0.073152604	0.034385521	NA	NA	0.120015441	0.096848264
0.009321706	0.034351528	0.016930622	0.029964219	0.151961465	0.041123881	0.100737912	0.045021968	NA	NA	0.035714515	0.111405855
0.022150137	0.017941296	0.030133414	0.015252122	0.019389632	0.079172222	0.041657906	0.057702709	NA	NA	0.127151002	0.134301054
0.021530874	0.018904515	0.008938627	0.025433536	0.011577914	0.033414911	0.028832616	0.039067214	NA	NA	0.054380704	0.071112661
0.015680503	0.037212102	0.078681625	0.01700995	0.043431695	0.068817086	0.029919376	0.046352687	NA	NA	0.071888414	0.092439198
0.019481563	0.016726678	0.028631927	0.017580976	0.029558172	0.131453452	0.009282684	0.039199274	NA	NA	0.043548651	0.114174376
0.019702257	0.019165528	0.023708144	0.092807319	0.058239929	0.059698618	0.072907916	0.05713866	NA	NA	0.051661576	0.085388989
0.006821144	0.035870424	0.005101227	0.056491068	0.032495739	0.061682448	0.027084941	0.06043032	NA	NA	0.053469209	0.172422
0.010141969	0.032393245	0.005054188	0.027892386	0.02353348	0.044388865	0.167635137	0.028766718	NA	NA	0.055311961	0.115690205
0.005794521	0.033114053	0.196439964	0.115834837	0.06225144	0.092982081	NA	NA	0.076712028	0.06076792	0.04708192	0.284031129
0.008875658	0.050384722	0.012576145	0.09624495	0.02353348	0.074776897	0.052039647	0.050724777	NA	NA	0.032372101	0.069237845
0.003657146	0.025294085	0.005101227	0.031328123	0.034151488	0.068541615	0.031195502	0.094749928	NA	NA	NA	NA
0.015336722	0.028627206	0.005054188	0.014723417	0.043431695	0.044848959	0.01812792	0.047669387	NA	NA	0.146843402	0.04708192
0.030595736	0.032874455	0.151741717	0.017655285	0.030927726	0.102374771	0.032998654	0.032979575	0.09869167	0.065474653	0.115282666	0.177624472
0.007188428	0.024196825	0.030133414	0.261445437	0.151961465	0.054535052	0.154326889	0.036830602	NA	NA	0.103462067	0.112507309
0.025603741	0.040428587	0.013830761	0.090721114	0.029558172	0.028033472	0.107261018	0.019891788	NA	NA	0.117323447	0.249159935
0.010353383	0.02200966	0.008938627	0.054573393	0.019389632	0.099051321	0.015585801	0.165708535	NA	NA	NA	NA
0.035644517	0.02046268	0.085454112	0.01651361	0.042323957	0.181670236	0.058966463	0.027394214	0.116029845	0.16397423	0.05464471	0.10439204
0.013945753	0.029138726	0.020900803	0.014427785	0.01486003	0.135616817	0.031927862	0.02265232	NA	NA	0.043868897	0.091386486
0.009622939	0.064308332	0.011250677	0.026864216	0.034206983	0.041032673	0.027943975	0.032993272	NA	NA	0.039681217	0.100851469
0.01269954	0.016755435	0.007237088	0.023738751	0.032495739	0.080623947	0.019052064	0.077167857	NA	NA	NA	NA
NA	NA	0.008862362	0.034054885	0.058239929	0.040776258	0.025580002	0.094646272	0.083209219	0.113210776	0.043956297	0.168099577
0.063977867	0.028311662	0.028631927	0.04467752	0.011577914	0.03761336	0.051100535	0.033329224	NA	NA	0.079607817	0.078465163
0.014060749	0.026457993	0.078681625	0.032118509	0.042084719	0.029099007	0.038275593	0.037069355	NA	NA	NA	NA
0.022899427	0.013336476	0.005653164	0.030227398	0.125462427	0.077791748	0.036001148	0.035728968	0.059319679	0.074420148	0.031277649	0.100267084
0.006677551	0.027703965	0.04880745	0.051025094	0.043233336	0.05174256	0.083687912	0.019052064	0.036801807	0.109581302	0.048819028	0.050991964
0.00403338	0.05489628	0.007237088	0.02721494	0.030927726	0.030101645	0.022358062	0.061422139	NA	NA	0.118497937	0.118497937
0.045177841	0.044866712	0.008938627	0.125232821	0.058239929	0.093008844	0.032998654	0.089432508	NA	NA	NA	NA
0.041209844	0.108229122	0.078681625	0.032714196	0.01486003	0.088277313	0.041345887	0.04920488	0.048551986	0.053634158	0.087919964	0.101722621
NA	NA	0.028631927	0.021440766	0.029558172	0.062320045	0.043157842	0.029230854	NA	NA	0.030007389	0.077402412
0.016048352	0.038611885	0.196439964	0.011091303	0.151961465	0.100136932	0.03251886	0.051898538	NA	NA	0.061828732	0.10725611
NA	NA	0.008862362	0.035721741	0.042323957	0.042783482	0.022109738	0.051096979	NA	NA	0.065324326	0.04443905
0.007083566	0.070277382	0.013830761	0.045884231	0.019389632	0.022841975	NA	NA	NA	NA	0.019889314	0.064484579
0.017898522	0.042113875	0.005101227	0.029881592	0.011577914	0.0398569	0.036502078	0.030500131	NA	NA	0.093813963	0.066048942
0.024494411	0.043934497	0.023708144	0.107163261	0.042084719	0.036668126	0.041657906	0.02867389	NA	NA	0.109747829	0.065442491
0.015458594	0.11860158	0.005653164	0.228186941	0.06225144	0.138698197	0.036001148	0.072673212	NA	NA	0.027353132	0.194556475
0.018055757	0.028052547	0.151741717	0.034148518	0.043431695	0.136017895	0.057120127	0.168797956	NA	NA	0.030070987	0.047095265
0.009404935	0.023798629	0.023373893	0.054476263	0.043233336	0.024980484	0.055816267	0.045418141	0.044754628	0.060236389	0.039681217	0.134552554
0.012105781	0.021387021	0.011250677	0.024145102	0.034151488	0.049105786	0.017440764	0.066496419	NA	NA	0.044771353	0.09113806
0.018480991	0.021632806	0.085454112	0.027585513	0.02353348	0.066184865	0.016409066	0.047046926	NA	NA	0.092221292	0.152703296
0.039921104	0.027164758	0.016930622	0.092167658	0.125462427	0.081867065	0.02768717	0.061401489	0.069136783	0.054529051	0.117226061	0.12304347
0.004847354	0.132086883	0.04880745	0.022013656	0.034206983	0.075702777	0.020962349	0.095427952	NA	NA	0.030068544	0.228761861
0.015487548	0.05207493	0.030133414	0.027180151	0.032495739	0.024856951	0.035684464	0.028560342	NA	NA	0.043548651	0.113898411
0.008737887	0.015891433	0.016930622	0.012795138	0.125462427	0.028974318	0.016947744	0.054060317	NA	NA	0.113767126	0.114537784
0.015487548	0.015099271	0.030133414	0.048536048	0.042084719	0.032904783	0.016376906	0.04529455	NA	NA	NA	NA
0.011896213	0.022021499	0.011250677	0.03102442	0.06225144	0.033245521	0.016138408	0.038490336	0.09869167	0.095196232	0.055398779	0.069501216
0.074264026	0.020239838	0.04880745	0.122899297	0.02353348	0.038564282	0.017761782	0.032611157	NA	NA	0.12713466	0.211326001
0.011601365	0.092555909	0.013830761	0.108004029	0.034206983	0.048429967	0.015449232	0.124903129	NA	NA	0.048146516	0.108190288
0.00993176	0.029083672	0.005101227	0.017103551	0.058239929	0.054867729	0.028674197	0.046188822	NA	NA	0.030096966	0.041002341
0.01127241	0.020250242	0.085454112	0.013892008	0.030927726	0.078979713	0.003119849	0.081242681	0.065795632	0.05721292	0.069433073	0.115048402
0.020511982	0.008766408	0.023373893	0.028503846	0.043233336	0.170224839	0.007323447	0.131990687	0.069136783	0.091985442	0.109747829	0.059330467
NA	NA	0.028631927	0.10741469	0.032495739	0.033083818	0.054594656	0.077609766	NA	NA	0.086046878	0.132057691
0.02778959	0.062340586	0.196439964	0.014472413	0.034151488	0.081919383	0.04529455	0.131171726	NA	NA	0.050026615	0.11521026
0.00933916	0.023235094	0.151741717	0.086092093	0.029558172	0.047517821	0.024256317	0.036828269	NA	NA	NA	NA
0.013444407	0.018937758	0.008938627	0.009844011	0.019389632	0.048911543	NA	NA	NA	NA	0.060044226	0.174214525
0.012516291	0.027098449	0.078681625	0.020565469	0.01486003	0.111718372	0.020710605	0.058705223	NA	NA	NA	NA
0.010193317	0.019927706	0.005653164	0.199244997	0.151961465	0.043270547	0.083687912	0.133377468	NA	NA	0.047933639	0.194722298
0.017898522	0.023515215	0.012576145	0.055845484	0.042323957	0.142082788	0.110732481	0.033364352	NA	NA	0.048819028	0.087909985
0.051320321	0.024267802	0.007237088	0.032856666	0.043431695	0.061606969	0.112791054	0.051548052	NA	NA	0.063622891	0.163005267
0.019060642	0.021019785	0.005054188	0.038941435	0.011577914	0.119467284	0.052039647	0.036727055	NA	NA	0.035714515	0.169117316
0.014897471	0.032518329	0.151741717	0.011997114	0.043233336	0.065277502	0.026358479	0.031906199	NA	NA	0.043548651	0.192804099
0.016281853	0.015477755	0.011250677	0.018221607	0.032495739	0.035169802	0.018700419	0.035299671	0.038565608	0.044874672	0.043560538	0.259045091
0.009449217	0.036499745	0.013830761	0.008620464	0.034206983	0.051220755	0.053832001	0.033490428	NA	NA	0.082707032	0.130223181
0.015030905	0.028410722	0.012576145	0.096329367	0.02353348	0.065995693	0.041345887	0.051208031	0.085099143	0.071631513	0.12220215	0.268276314
0.04109198	0.019766747	0.04880745	0.208835245	0.034151488	0.07045186	0.032803052	0.213660213	NA	NA	0.048849291	0.146849878
0.011178929	0.020262801	0.085454112	0.018207813	0.125462427	0.139298569	0.027100966	0.04169624	NA	NA	0.035714515	0.095043598
0.060081999	0.015515345	0.030133414	0.099434687	0.06225144	0.059951544	0.023403006	0.041424642	NA	NA	0.030070987	0.129477982
0.022150137	0.03617151	0.023708144	0.015041308	0.01486003	0.067106922	0.034852816	0.068889536	0.073379347	0.063608719	0.048388009	0.196801082
0.009515493	0.027894612	0.005101227	0.020960147	0.043431695	0.081448647	0.034935739	0.044506903	NA	NA	0.027353132	0.124685732
0.024636996	0.012895098	0.005054188	0.023299719	0.042084719	0.059200933	0.031656797	0.05889926	0.065795632	0.173576919	0.071888414	0.067024382
0.026922437	0.024207615	0.007237088	0.030347583	0.042323957	0.018279632	0.023401252	0.07474359	NA	NA	0.045963116	0.043548651
0.015336722	0.048917053	0.023373893	0.079488109	0.029558172	0.049721276	0.022109738	0.203576099	0.080919583	0.111742557	NA	NA
0.02025128	0.054500825	0.008938627	0.027395615	0.019389632	0.062396189	0.020710605	0.030457971	NA	NA	0.034639061	0.046266652
0.005465579	0.036078266	0.078681625	0.0731152	0.058239929	0.0614266	0.045976432	0.070883063	NA	NA	0.054294963	0.074833275
0.014060749	0.035007373	0.196439964	0.095308546	0.011577914	0.070373695	0.013814485	0.034367986	NA	NA	NA	NA
0.006677551	0.020226866	0.005653164	0.027920665	0.151961465	0.106372099	0.04529455	0.079012009	NA	NA	0.115282666	0.072444028
0.019702697	0.032786542	0.008862362	0.033763135	0.030927726	0.051308499	0.031195502	0.035510244	NA	NA	0.103462067	0.12220215
0.016192246	0.027738364	0.008862362	0.010943186	0.030927726	0.019136741	0.013229958	0.05213973	NA	NA	0.093813963	0.117634248
0.007353074	0.0191693	0.023708144	0.040170824	0.034151488	0.056727856	0.054594656	0.035595619	NA	NA	0.12220215	0.081365415
0.013041283	0.066233438	0.005653164	0.032391514	0.06225144	0.044133336	0.014882453	0.03670787	NA	NA	0.040981993	0.121623249
0.016857766	0.042823247	0.04880745	0.015572799	0.043431695	0.086923702	0.057164301	0.049242572	NA	NA	0.048146516	0.050806054
0.051320321	0.029350121	0.078681625	0.039661045	0.034206983	0.082656915	0.032882588	0.193140345	0.040887265	0.062578825	0.053469209	0.118513711
0.035644517	0.064190499	0.085454112	0.024132459	0.019389632	0.122954519	0.070832373	0.077431688	NA	NA	0.023145803	0.058560043
0.059108223	0.024858576	0.007237088	0.07017951	0.01486003	0.116572131	0.039102235	0.048963861	0.050989622	0.066498842	0.03449678	0.192516268
0.013340841	0.024633385	0.008938627	0.149742696	0.02353348	0.027920078	0.016138408	0.069443039	NA	NA	0.071888414	0.111782135
0.011686163	0.018174948	0.011250677	0.024696165	0.042084719	0.11596165	0.034935739	0.100187246	NA	NA	0.103462067	0.042304637
0.026922437	0.033744136	0.020900803	0.225602689	0.125462427	0.093553055	0.013260546	0.226840476	NA	NA	0.051661576	0.138077139
0.010967963	0.025031341	0.005101227	0.026651493	0.043233336	0.105673076	0.009282684	0.030865401	0.048551986	0.094156773	0.039681217	0.075604889
0.010193317	0.014888486	0.005054188	0.036915896	0.151961465	0.045320299	0.007568143	0.061997499	NA	NA	0.060044226	0.059976578
0.022657822	0.039894034	0.196439964	0.022285094	0.042323957	0.031484769	0.023401252	0.046551623	NA	NA	0.06439241	0.155399954
0.023589805	0.047187985	0.023373893	0.021214633	0.011577914	0.062956952	0.054954056	0.13817443	0.068974323	0.083049483	0.065105109	0.090604891
0.013171548	0.02125753	0.030133414	0.081177455	0.058239929	0.029832325	0.038603336	0.050325493	NA	NA	0.048849291	0.096331916
0.00896846	0.024658753	0.013830761	0.088921601	0.029558172	0.054917952	0.016703115	0.020013608	NA	NA	0.032372101	0.05947924
NA	NA	0.151741717	0.018757903	0.032495739	0.060903401	0.044936143	0.091683939	NA	NA	0.050026615	0.111598574
0.015446525	0.052483791	0.007237088	0.021843463	0.042323957	0.080376325	0.112791054	0.052997618	0.048551986	0.062556229	0.048146516	0.124345044
0.01127241	0.018115513	0.008938627	0.017360947	0.034151488	0.07140827	0.047785905	0.106089258	NA	NA	0.053720412	0.09687377
0.012822243	0.011405004	0.085454112	0.113454176	0.043431695	0.024037572	0.047903877	0.148086757	NA	NA	0.118497937	0.165745305
0.007636857	0.019118853	0.023373893	0.011424681	0.02353348	0.154719847	0.041657906	0.171454997	NA	NA	0.035173397	0.094224869
0.019060642	0.08422748	0.016930622	0.029660621	0.01486003	0.039075876	0.017761782	0.121986352	NA	NA	0.034639061	0.073997914
0.011178929	0.013105905	0.04880745	0.082203885	0.043233336	0.035028246	0.110732481	0.232111682	NA	NA	0.031244813	0.166609361
0.00933916	0.056833215	0.005101227	0.020739986	0.030927726	0.109853227	0.019052064	0.065099738	NA	NA	0.029453515	0.079540828
0.006826218	0.015595104	0.013830761	0.096172492	0.06225144	0.036050698	0.052039647	0.063640702	NA	NA	NA	NA
0.009515493	0.022648911	0.028631927	0.020632092	0.042084719	0.027418763	0.005808116	0.039740346	NA	NA	NA	NA
0.01525302	0.056475322	0.005054188	0.046737058	0.019389632	0.06837685	0.154326889	0.019052064	0.068974323	0.086120063	0.043868897	0.100408941
0.017898522	0.015191724	0.012576145	0.039945047	0.029558172	0.02528969	0.102939469	0.067778354	NA	NA	0.055311961	0.071443891
0.014290269	0.015165619	0.005653164	0.055984108	0.011577914	0.092637581	0.023401252	0.061881981	NA	NA	NA	NA
0.024494411	0.037672404	0.020900803	0.019584265	0.034206983	0.032641133	0.013120319	0.038150887	NA	NA	0.048819028	0.053799518
0.019702697	0.026492963	0.030133414	0.022372802	0.151961465	0.077001489	0.007323447	0.051665092	NA	NA	0.05464471	0.103652026
0.006443387	0.013375372	0.008862362	0.048944412	0.032495739	0.113942814	0.058009495	0.028012181	NA	NA	NA	NA
0.082724303	0.036352608	0.151741717	0.017091169	0.058239929	0.048989308	0.039206587	0.053842522	NA	NA	0.115282666	0.191380421
0.018954948	0.038922731	0.023708144	0.032312849	0.125462427	0.073708086	0.070832373	0.105087966	NA	NA	0.046394493	0.16655784
0.059108223	0.025889229	0.023373893	0.023630453	0.01486003	0.057048969	0.057164301	0.140770252	NA	NA	0.067048027	0.062190335
0.022013	0.011913512	0.012576145	0.101727629	0.058239929	0.103529568	0.10267044	0.076728958	NA	NA	0.063622891	0.072696534
0.016857766	0.012161107	0.020900803	0.067617341	0.043233336	0.052405231	0.039651701	0.044348183	0.066129212	0.13444637	0.048819028	0.070030325
0.019060642	0.012358342	0.151741717	0.010129329	0.030927726	0.062544942	0.063660517	0.03900766	NA	NA	0.103462067	0.173408029
0.005794521	0.032150938	0.023708144	0.031991161	0.011577914	0.035739701	0.03048783	0.064725553	NA	NA	NA	NA
0.017056121	0.103022195	0.013830761	0.011919421	0.125462427	0.047384177	0.026826301	0.062663285	NA	NA	0.035173397	0.134321934
0.015973044	0.035921825	0.005101227	0.203142203	0.042323957	0.042425979	0.026175188	0.135292318	0.044754628	0.103364202	0.035111136	0.219750132
0.01163127	0.029843966	0.028631927	0.016709002	0.034151488	0.093078887	0.007051086	0.026412012	0.079154914	0.041081557	0.072696534	0.118593783
0.023758907	0.022095785	0.008938627	0.013791504	0.032495739	0.039282513	0.065633232	0.174447719	NA	NA	0.030068544	0.236570031
0.004847354	0.021814422	0.011250677	0.027942187	0.019389632	0.074155113	0.03900766	0.085119767	NA	NA	0.087861183	0.119964715
0.009081818	0.013691279	0.005054188	0.086660852	0.02353348	0.034480773	0.028197156	0.087818591	NA	NA	0.039681217	0.107608224
0.02318757	0.025757514	0.030133414	0.032930612	0.06225144	0.135241772	0.072907916	0.028437748	NA	NA	0.048596765	0.075186756
0.00933916	0.014114655	0.016930622	0.021830428	0.042084719	0.063661732	0.035684464	0.044236241	0.045585224	0.061790485	0.068430991	0.182031564
0.019096637	0.032047536	0.005653164	0.016685404	0.043431695	0.061895585	0.102939469	0.055605831	NA	NA	0.054294963	0.055312976
0.003657146	0.050863195	0.008862362	0.033605634	0.034206983	0.046729159	0.016950997	0.035656393	NA	NA	0.043956297	0.122509272
0.031685887	0.016448722	0.196439964	0.046089798	0.151961465	0.142201356	0.038654664	0.061683634	0.041307496	0.108588391	NA	NA
0.012756411	0.032676995	0.078681625	0.025493515	0.029558172	0.068243749	0.035050727	0.090151507	NA	NA	0.095790562	0.068628572
0.007353074	0.127389014	0.005101227	0.26796212	0.01486003	0.073877881	0.054954056	0.069752945	0.03752921	0.03752921	0.023705612	0.066087619
0.017951571	0.01765966	0.028631927	0.015847164	0.043431695	0.065842332	0.073844501	0.076662686	NA	NA	0.027353132	0.09783619
0.015635769	0.018368584	0.011250677	0.104187713	0.042323957	0.048990636	0.017999819	0.076285431	NA	NA	0.068430991	0.253270657
0.008467006	0.040123889	0.013830761	0.034455363	0.058239929	0.082375343	0.013120319	0.081771341	0.072304292	0.037220093	0.1313248	0.132695009
0.023589805	0.018245084	0.008862362	0.01680205	0.029558172	0.01957055	0.039760845	0.046233351	0.047377794	0.105149853	0.156883617	0.098853133
0.012822243	0.018878955	0.012576145	0.062710812	0.125462427	0.097745241	0.026889713	0.042533556	NA	NA	0.031244813	0.190407528
0.039692139	0.032058699	0.04880745	0.030416967	0.032495739	0.133853967	0.05461791	0.064355757	NA	NA	0.030334337	0.099155857
NA	NA	0.020900803	0.124141682	0.011577914	0.05338777	0.019864824	0.103502519	NA	NA	0.053469209	0.04506376
0.006677551	0.021218348	0.085454112	0.046081657	0.043233336	0.028551676	0.033198292	0.231081468	NA	NA	0.037009621	0.098458075
NA	NA	0.151741717	0.028044394	0.06225144	0.099695102	0.054594656	0.05840624	NA	NA	0.04182803	0.057862947
0.017552544	0.035670203	0.078681625	0.020828881	0.034151488	0.040828317	0.057120127	0.204520795	0.045191067	0.045535496	0.05464471	0.181921569
0.022899427	0.017181652	0.005653164	0.019838267	0.042084719	0.033528276	0.025171333	0.032565811	NA	NA	0.092221292	0.070743705
0.006951968	0.011697349	0.030133414	0.096953882	0.019389632	0.131739202	0.039833383	0.025720455	NA	NA	0.019889314	0.185561363
0.034544784	0.02502148	0.023373893	0.023812418	0.151961465	0.064985903	0.012920369	0.02340575	NA	NA	0.032372101	0.069620895
0.009708345	0.029657397	0.196439964	0.02128951	0.02353348	0.046698444	0.007323447	0.056638423	NA	NA	0.122078297	0.22498828
NA	NA	0.007237088	0.025762111	0.034206983	0.046001161	0.018700419	0.043654464	NA	NA	0.087919964	0.189208528
0.012851182	0.088483903	0.016930622	0.02091253	0.030927726	0.0386604	NA	NA	NA	NA	0.183416372	0.118603407
