# Supplementary material for: Gene-expression memory-based prediction of cell lineages from scRNA-seq datasets
Source: Nat Commun. 2024 Mar 29;15:2744. doi: 10.1038/s41467-024-47158-y (PMC10980719; doi:10.1038/s41467-024-47158-y)
Supplement: Supplementary file 11 — Source Data [file 41467_2024_47158_MOESM11_ESM.zip › Source Data files/Source Data file S21d.csv]

ex4	cell_id	x_centroid	y_centroid	transcript_counts	control_probe_counts	control_codeword_counts	total_counts	cell_area	nucleus_area	cell_type
1	9034	4325.981201	2529.354089	279	0	0	279	885.6495313	27.77109375	stromal_cell
2	9062	4242.225488	2543.700537	266	4	0	270	825.5917188	26.77765625	stromal_cell
3	9079	4212.933276	2553.129395	330	3	0	333	1040.896719	33.5059375	stromal_cell
4	9083	4469.709644	2542.890173	447	2	0	449	1088.491406	39.7375	stromal_cell
5	9094	4328.679785	2554.513757	225	0	0	225	622.614375	12.68890625	stromal_cell
6	114096	4448.183228	2508.933337	785	0	0	785	1244.957813	63.71546875	stromal_cell
7	114099	4496.215283	2512.593359	241	0	0	241	584.5928125	5.0575	endothelial_perivascular
8	114278	4243.646167	2518.722656	221	1	0	222	831.1910938	29.84828125	stromal_cell
9	114334	4278.547632	2509.321606	144	0	0	144	316.455	16.48203125	stromal_cell
10	114337	4297.877246	2513.477185	263	1	0	264	729.4992188	38.3828125	macrophage
11	114351	4328.83501	2502.886426	174	1	0	175	750.4517188	5.82515625	stromal_cell
12	114976	4495.933057	3097.525134	297	2	0	299	503.94375	21.133125	stromal_cell
13	114981	4491.792212	3114.684094	143	0	0	143	233.1417188	21.0428125	b_cell
14	114983	4489.796704	3077.969531	341	0	0	341	567.0270313	11.1084375	stromal_cell
15	114985	4492.083154	3139.798938	195	1	0	196	347.7482813	14.13390625	stromal_cell
16	114991	4480.355811	3116.216211	102	0	0	102	191.4173438	25.1971875	b_cell
17	114993	4473.442505	3100.942358	282	1	0	283	352.760625	29.75796875	stromal_cell
18	114995	4474.335254	3129.258398	202	0	0	202	371.7714063	7.54109375	stromal_cell
19	114997	4469.563965	3072.157532	414	1	0	415	588.2504688	37.6603125	macrophage
20	115000	4460.991333	3108.103027	81	0	0	81	88.2353125	6.5928125	b_cell
21	115002	4457.134375	3119.318628	138	1	0	139	345.8065625	28.67421875	b_cell
22	115003	4458.906592	3095.873694	178	1	0	179	240.4570313	17.159375	t_cell_dendritic
23	115004	4480.113428	3030.112415	222	2	0	224	430.3842188	24.51984375	macrophage
24	115005	4459.42041	3063.320935	82	0	0	82	76.043125	6.5928125	macrophage
25	115006	4482.116406	3017.435046	118	0	0	118	160.5304688	23.12	t_cell_dendritic
26	115007	4459.174707	3056.666614	66	0	0	66	68.59234375	16.3465625	b_cell
27	115008	4451.330884	3084.295349	188	0	1	189	204.2417188	30.164375	t_cell_dendritic
28	115009	4462.134351	3052.387976	22	0	0	22	63.44453125	6.5928125	apoptotic_dead
29	115010	4451.769165	3061.579431	60	0	0	60	62.5865625	16.39171875	stromal_cell
30	115011	4463.859668	3042.585999	205	2	0	207	333.43375	31.0675	t_cell_dendritic
31	115013	4448.604492	3074.340222	140	0	0	140	139.623125	32.37703125	b_cell
32	115014	4479.695483	3004.954614	246	0	0	246	348.6965625	38.7440625	macrophage
33	115015	4451.237085	3045.632385	81	1	0	82	68.99875	24.70046875	t_cell_dendritic
34	115016	4445.609155	3101.364453	208	0	0	208	250.6623438	25.64875	stromal_cell
35	115017	4448.623584	3052.774377	89	0	0	89	83.22296875	24.20375	t_cell_dendritic
36	115018	4444.415088	3065.389697	167	0	0	167	138.4490625	22.71359375	macrophage
37	115020	4460.769287	3028.959436	126	0	0	126	156.240625	10.295625	macrophage
38	115021	4464.171777	3018.48717	117	0	0	117	104.4464063	27.86140625	t_cell_dendritic
39	115022	4466.58855	3006.793652	112	0	0	112	133.4367188	8.98609375	macrophage
40	115025	4457.037671	3008.73479	229	0	0	229	158.95	34.68	stromal_cell
41	115026	4441.965942	3035.389014	155	1	1	157	225.6457813	21.99109375	b_cell
42	115027	4451.305151	3023.92522	117	0	0	117	92.3896875	28.9	t_cell_dendritic
43	115029	4448.413574	3007.495898	96	0	0	96	182.3409375	21.7653125	t_cell_dendritic
44	115031	4443.609082	3016.67179	91	0	0	91	96.67953125	28.22265625	b_cell
45	115032	4437.109985	3025.693494	141	0	0	141	178.999375	24.6553125	t_cell_dendritic
46	115157	4493.008691	3196.512366	290	0	0	290	351.1801563	32.19640625	b_cell
47	115207	4367.178809	3132.330933	100	0	0	100	116.3676563	31.0675	t_cell_dendritic
48	115208	4362.932129	3078.99696	307	0	0	307	476.48875	23.79734375	macrophage
49	115209	4363.047925	3104.123633	142	0	0	142	227.8584375	13.185625	t_cell_dendritic
50	115210	4371.882446	3111.95625	63	0	0	63	64.66375	21.17828125	t_cell_dendritic
51	115211	4374.647852	3105.739587	21	0	0	21	19.64296875	13.546875	t_cell_dendritic
52	115212	4370.232666	3096.608936	83	1	0	84	120.7478125	17.11421875	t_cell_dendritic
53	115213	4375.841504	3125.143286	21	0	0	21	16.7078125	8.98609375	b_cell
54	115214	4374.984033	3064.233191	261	0	0	262	250.888125	25.06171875	stromal_cell
55	115215	4379.616699	3101.178723	121	0	0	121	58.74828125	31.74484375	t_cell_dendritic
56	115216	4379.064697	3113.134338	115	0	0	115	73.33375	34.138125	macrophage
57	115217	4377.087036	3120.970068	128	0	0	128	115.780625	46.3303125	stromal_cell
58	115218	4378.66709	3080.442542	102	0	0	102	110.90375	34.68	t_cell_dendritic
59	115219	4379.14231	3130.524268	207	0	0	207	121.8315625	53.87140625	macrophage
60	115220	4379.330737	3041.10929	429	0	0	429	739.7496875	39.51171875	stromal_cell
61	115221	4384.632861	3104.04353	72	0	0	72	60.0578125	28.4484375	b_cell
62	115222	4386.295508	3112.241797	69	0	0	69	68.818125	26.95828125	b_cell
63	115223	4380.420215	3090.033679	186	0	0	186	179.3154688	64.844375	macrophage
64	115224	4386.572754	3076.583716	78	0	0	78	93.15734375	29.21609375	t_cell_dendritic
65	115225	4388.216724	3062.280225	147	0	0	148	203.38375	29.98375	t_cell_dendritic
66	115226	4387.817456	3122.781714	77	1	0	78	50.755625	24.6553125	b_cell
67	115227	4391.455273	3102.531335	44	0	0	44	71.708125	20.23	b_cell
68	115228	4391.649097	3087.821521	68	0	0	68	48.18171875	17.56578125	t_cell_dendritic
69	115229	4389.815869	3095.243042	81	0	0	81	49.98796875	28.719375	b_cell
70	115230	4389.630762	3133.138806	157	0	0	157	107.1557813	36.125	b_cell
71	115231	4395.004688	3076.258533	115	1	0	116	119.6189063	22.53296875	stromal_cell
72	115232	4393.316724	3118.064172	118	0	0	118	62.676875	33.09953125	macrophage
73	115233	4394.436499	3124.903601	88	0	0	88	54.77453125	34.9509375	t_cell_dendritic
74	115234	4398.189697	3112.830322	126	0	0	126	122.46375	22.1265625	b_cell
75	115235	4396.864893	3096.929968	38	0	0	38	39.33109375	15.48859375	t_cell_dendritic
76	115236	4399.120215	3091.939746	111	0	0	111	61.1415625	28.719375	t_cell_dendritic
77	115237	4400.679517	3127.009717	108	0	0	108	87.46765625	28.94515625	t_cell_dendritic
78	115238	4398.553687	3055.795654	215	0	0	215	216.9757813	34.9509375	other
79	115239	4399.915015	3083.175781	92	0	0	92	63.44453125	24.61015625	t_cell_dendritic
80	115240	4403.5823	3104.68186	100	1	0	101	171.2325	28.6290625	t_cell_dendritic
81	115241	4404.636499	3089.428552	87	0	0	87	50.43953125	23.34578125	stromal_cell
82	115242	4403.512158	3069.10741	89	0	0	89	128.96625	29.57734375	t_cell_dendritic
83	115243	4405.71062	3123.624658	60	0	0	60	54.368125	15.1725	b_cell
84	115244	4402.712793	3041.739941	50	0	0	50	122.644375	6.18640625	macrophage
85	115245	4407.761328	3080.524304	89	0	0	89	95.59578125	30.164375	b_cell
86	115246	4408.519604	3130.22793	37	0	0	37	20.63640625	8.71515625	macrophage
87	115247	4410.619287	3030.198535	370	3	0	373	532.5276563	42.7178125	macrophage
88	115248	4407.964282	3048.461914	69	0	0	69	105.665625	26.2809375	b_cell
89	115249	4409.597046	3095.156506	19	0	0	19	50.3040625	13.0953125	t_cell_dendritic
90	115250	4410.97124	3123.122876	79	0	0	79	65.79265625	25.64875	t_cell_dendritic
91	115251	4413.022778	3132.214099	58	0	0	58	33.37046875	17.6109375	b_cell
92	115252	4411.323193	3057.582813	102	0	0	102	68.095625	29.66765625	b_cell
93	115253	4414.908301	3069.214075	118	0	0	118	168.8392188	37.16359375	b_cell
94	115254	4413.25437	3089.310266	93	0	0	93	59.9675	31.5190625	t_cell_dendritic
95	115255	4417.914844	3046.264905	97	0	0	97	113.251875	27.1840625	t_cell_dendritic
96	115256	4415.351563	3102.185608	139	0	0	139	132.6690625	34.27359375	t_cell_dendritic
97	115257	4419.108911	3094.555115	12	0	0	12	32.64796875	6.99921875	t_cell_dendritic
98	115258	4417.752563	3123.391821	34	0	0	34	26.23578125	16.075625	t_cell_dendritic
99	115259	4417.761279	3129.881995	71	1	0	72	42.26625	25.1971875	t_cell_dendritic
100	115260	4418.417456	3085.195154	103	0	0	103	78.52671875	32.9640625	t_cell_dendritic
101	115261	4421.43064	3078.3026	57	1	0	58	119.2125	13.2759375	t_cell_dendritic
102	115262	4422.928516	3062.016675	118	0	0	118	159.4015625	33.3253125	b_cell
103	115263	4424.061987	3050.949036	100	0	0	100	111.445625	16.075625	t_cell_dendritic
104	115264	4416.44021	3115.143335	191	0	0	191	174.2579688	62.49625	t_cell_dendritic
105	115265	4423.755273	3109.366614	90	0	0	90	68.86328125	12.9146875	t_cell_dendritic
106	115266	4423.635742	3123.777808	62	0	0	62	42.40171875	24.92625	b_cell
107	115267	4424.756348	3131.456653	91	1	0	92	69.76640625	29.6225	b_cell
108	115268	4434.297266	3078.410303	306	0	0	306	330.9501563	36.7571875	endothelial_perivascular
109	115269	4433.946143	3099.034009	175	0	0	175	166.3104688	49.53640625	endothelial_perivascular
110	115270	4436.428491	3111.300903	148	0	0	148	134.8817188	26.913125	t_cell_dendritic
111	115271	4435.011963	3049.558447	414	1	0	415	411.3282813	55.3615625	endothelial_perivascular
112	115272	4439.115869	3120.375732	110	0	0	110	118.309375	14.269375	t_cell_dendritic
113	115273	4436.760938	3132.348364	165	0	0	165	206.5446875	33.28015625	t_cell_dendritic
114	115274	4425.907251	3095.000037	212	0	0	212	147.2545313	44.7046875	endothelial_perivascular
115	115275	4429.100977	3117.940076	99	0	0	99	54.4584375	28.67421875	t_cell_dendritic
116	115276	4429.981274	3125.66582	80	0	0	80	41.22765625	19.7784375	macrophage
117	115277	4427.346191	3010.563867	363	1	0	364	617.1504688	28.9	t_cell_dendritic
118	115401	4390.842261	3154.717102	41	0	0	41	31.79	17.520625	t_cell_dendritic
119	115402	4391.291333	3190.074487	120	1	0	121	103.4078125	42.1759375	b_cell
120	115403	4394.866895	3162.538098	87	0	0	87	71.88875	32.0609375	b_cell
121	115407	4391.551563	3140.754358	61	0	0	61	74.959375	18.19796875	b_cell
122	115408	4393.402637	3181.058801	100	0	0	100	75.2303125	28.53875	t_cell_dendritic
123	115409	4395.393164	3157.996326	22	0	0	22	21.17828125	9.70859375	b_cell
124	115410	4396.241504	3170.189343	85	0	0	85	89.1384375	28.13234375	b_cell
125	115411	4398.617188	3153.702539	130	0	0	130	105.665625	49.71703125	macrophage
126	115412	4399.127271	3138.770264	104	0	0	104	67.734375	31.1578125	t_cell_dendritic
127	115413	4397.193604	3146.19137	74	0	0	74	44.1628125	25.468125	b_cell
128	115414	4398.205884	3176.061731	67	0	0	67	37.52484375	22.80390625	b_cell
129	115415	4397.800806	3195.340503	78	0	0	78	53.23921875	29.1709375	t_cell_dendritic
130	115416	4399.748584	3187.885156	76	0	0	76	49.49125	32.15125	b_cell
131	115421	4402.311865	3181.856506	68	0	0	68	42.22109375	31.3384375	b_cell
132	115422	4404.236816	3146.266907	52	0	0	52	45.698125	21.17828125	t_cell_dendritic
133	115423	4404.570093	3173.891284	69	0	0	69	60.4190625	27.635625	t_cell_dendritic
134	115424	4404.477539	3192.805859	52	0	0	52	38.42796875	19.5978125	t_cell_dendritic
135	115425	4405.142847	3199.10968	47	0	0	47	25.5584375	18.37859375	t_cell_dendritic
136	115428	4404.755615	3138.412292	17	0	0	17	33.235	6.5928125	b_cell
137	115430	4408.192139	3185.704126	108	0	0	108	51.25234375	33.00921875	t_cell_dendritic
138	115431	4407.669189	3153.596912	133	0	0	133	70.263125	35.62828125	b_cell
139	115432	4407.737256	3135.140955	36	0	0	36	40.09875	11.51484375	b_cell
140	115433	4408.515869	3179.486633	28	0	0	28	25.15203125	17.20453125	t_cell_dendritic
141	115434	4405.6052	3164.915234	34	0	0	34	68.32140625	12.68890625	b_cell
142	115435	4411.480908	3198.687378	114	1	0	115	75.14	43.21453125	t_cell_dendritic
143	115437	4412.071509	3146.6172	83	0	0	83	48.81390625	24.8359375	b_cell
144	115438	4411.170874	3161.407324	98	0	0	98	47.00765625	27.996875	t_cell_dendritic
145	115439	4411.987256	3168.685034	76	0	0	76	36.35078125	25.06171875	t_cell_dendritic
146	115440	4414.017627	3191.473169	103	0	0	103	87.55796875	36.666875	b_cell
147	115441	4412.362451	3174.427515	92	0	0	92	46.6915625	30.29984375	t_cell_dendritic
148	115442	4413.19834	3141.035547	110	0	0	110	63.58	29.5321875	t_cell_dendritic
149	115444	4414.414819	3181.848413	97	0	0	97	45.83359375	25.96484375	t_cell_dendritic
150	115445	4414.047095	3156.860986	38	1	0	39	29.57734375	15.75953125	b_cell
151	115446	4417.308472	3152.458044	76	0	0	76	65.6571875	32.46734375	t_cell_dendritic
152	115447	4417.202222	3162.517969	28	0	0	28	30.886875	17.38515625	t_cell_dendritic
153	115448	4418.349805	3167.932776	104	0	0	104	37.6603125	31.0675	t_cell_dendritic
154	115449	4419.35918	3137.560632	74	0	0	74	55.9034375	24.06828125	b_cell
155	115451	4419.185693	3175.437927	101	0	0	101	54.368125	38.7440625	t_cell_dendritic
156	115454	4283.501538	3144.743713	195	0	0	195	230.3420313	17.02390625	macrophage
157	115455	4332.527612	3146.90835	33	0	0	33	52.60703125	13.7275	b_cell
158	115456	4327.198511	3149.946228	100	0	0	100	95.68609375	23.88765625	b_cell
159	115457	4271.942285	3150.30752	239	0	0	239	177.7801563	34.63484375	t_cell_dendritic
160	115458	4314.818726	3152.27937	204	0	0	204	222.6654688	27.81625	b_cell
161	115459	4262.211694	3157.702271	399	0	0	399	311.03625	69.76640625	stromal_cell
162	115460	4244.345508	3156.068884	169	0	0	169	274.5951563	23.07484375	t_cell_dendritic
163	115461	4294.8375	3157.535217	306	1	0	307	380.8929688	57.0775	macrophage
164	115462	4324.522754	3161.110779	106	0	0	106	162.6076563	8.9409375	b_cell
165	115463	4278.760132	3165.56145	233	1	0	234	217.2015625	37.97640625	endothelial_perivascular
166	115464	4309.523242	3166.149976	151	0	0	151	144.9515625	16.1659375	t_cell_dendritic
167	115465	4240.183911	3169.12373	95	0	0	95	109.82	31.29328125	b_cell
168	115466	4253.068384	3170.441064	145	0	0	145	197.1521875	34.7703125	t_cell_dendritic
169	115467	4232.540137	3174.497241	95	0	0	95	105.12375	18.604375	b_cell
170	115468	4324.434766	3174.691272	128	0	0	128	212.234375	27.86140625	t_cell_dendritic
171	115469	4314.089917	3174.801465	141	0	0	141	86.20328125	30.11921875	t_cell_dendritic
172	115470	4301.544116	3173.982593	96	0	0	96	116.5934375	33.64140625	b_cell
173	115471	4273.05957	3175.402441	210	0	0	210	176.5157813	41.04703125	stromal_cell
174	115472	4292.741138	3175.001721	132	0	0	132	138.72	32.01578125	t_cell_dendritic
175	115473	4238.73501	3178.542627	6	0	0	6	25.96484375	5.8703125	apoptotic_dead
176	115474	4242.706104	3180.924951	77	0	0	77	98.5309375	32.28671875	b_cell
177	115475	4285.131812	3178.409192	81	0	0	81	67.14734375	10.43109375	macrophage
178	115476	4256.85022	3182.236267	186	0	0	186	131.675625	37.97640625	endothelial_perivascular
179	115477	4307.138428	3182.21842	82	0	0	82	90.17703125	34.2284375	b_cell
180	115478	4273.568823	3186.104639	197	0	0	197	129.5984375	72.56609375	macrophage
181	115479	4247.093896	3186.491248	183	0	0	183	105.2592188	39.87296875	endothelial_perivascular
182	115480	4264.115894	3182.438391	131	0	0	131	49.89765625	14.630625	stromal_cell
183	115481	4311.693896	3189.512524	192	1	0	193	173.4451563	60.0578125	stromal_cell
184	115482	4283.911597	3185.95813	71	0	0	71	69.6309375	27.31953125	b_cell
185	115483	4294.514185	3188.613342	186	0	0	186	146.8029688	55.6325	macrophage
186	115484	4259.686597	3189.753247	64	0	0	64	58.6128125	14.630625	macrophage
187	115485	4265.081689	3193.625146	184	0	0	184	102.9110938	45.7884375	b_cell
188	115486	4322.841431	3192.06875	74	0	0	74	207.4929688	22.53296875	b_cell
189	115487	4286.250757	3196.163318	140	0	0	140	106.4332813	44.795	macrophage
190	115488	4247.040356	3196.702454	179	0	0	179	174.5740625	34.4090625	endothelial_perivascular
191	115489	4280.91792	3195.915125	66	0	0	66	34.2284375	15.75953125	t_cell_dendritic
192	115490	4298.553345	3198.724316	118	0	0	118	182.1151563	31.42875	b_cell
193	115499	4374.656567	3139.650354	68	0	0	68	101.8273438	33.3253125	b_cell
194	115500	4361.042871	3143.018811	78	0	0	78	167.800625	34.68	b_cell
195	115501	4349.004663	3143.942273	155	0	0	155	235.7607813	27.0034375	t_cell_dendritic
196	115502	4379.447363	3146.954004	184	0	0	184	122.6895313	46.6915625	t_cell_dendritic
197	115503	4369.390137	3146.711829	20	0	0	20	38.9246875	10.61171875	b_cell
198	115504	4385.549268	3147.837207	68	0	0	68	51.97484375	18.42375	t_cell_dendritic
199	115505	4339.405225	3152.112939	91	0	0	91	149.2865625	9.07640625	b_cell
200	115506	4386.85083	3151.903345	48	0	0	48	35.71859375	11.56	b_cell
201	115507	4371.214233	3154.362244	136	0	0	136	96.0021875	30.0740625	t_cell_dendritic
202	115508	4357.244434	3156.615491	187	0	0	187	189.2046875	60.10296875	macrophage
203	115509	4384.004077	3158.238916	84	0	0	84	67.011875	25.1971875	t_cell_dendritic
204	115510	4361.416406	3163.979944	66	0	0	66	45.336875	25.06171875	t_cell_dendritic
205	115511	4369.774463	3164.567639	94	0	0	94	95.68609375	36.35078125	b_cell
206	115512	4387.785083	3165.886011	85	0	0	85	58.11609375	30.6159375	b_cell
207	115513	4378.730591	3165.053857	82	0	0	82	91.62203125	29.441875	b_cell
208	115514	4355.66189	3167.195044	93	0	0	93	79.475	32.7834375	b_cell
209	115515	4338.978149	3164.36427	127	0	0	127	161.9303125	21.4040625	t_cell_dendritic
210	115516	4350.2448	3166.682471	34	0	0	34	32.0609375	8.30875	t_cell_dendritic
211	115517	4347.478149	3170.454553	78	0	0	78	57.980625	30.48046875	t_cell_dendritic
212	115518	4364.404272	3171.914868	72	0	0	72	52.96828125	27.09375	b_cell
213	115519	4387.176636	3173.434949	39	0	0	39	56.03890625	18.243125	t_cell_dendritic
214	115520	4380.889209	3175.438965	120	0	0	120	98.39546875	39.42140625	b_cell
215	115521	4337.292676	3173.944409	116	0	0	116	106.6590625	35.08640625	t_cell_dendritic
216	115522	4354.166089	3175.576965	43	0	0	43	40.46	20.00421875	b_cell
217	115523	4368.317676	3176.573474	96	0	0	96	64.88953125	29.93859375	t_cell_dendritic
218	115524	4359.326685	3177.85304	92	0	0	92	52.8328125	28.94515625	b_cell
219	115525	4374.996069	3180.022034	83	0	0	83	108.375	31.8803125	b_cell
220	115526	4348.790088	3178.003284	34	0	0	34	33.00921875	16.25625	b_cell
221	115527	4345.753662	3180.027844	39	0	0	39	22.3975	12.77921875	b_cell
222	115528	4335.875317	3184.842712	140	1	0	141	176.0190625	30.525625	t_cell_dendritic
223	115529	4354.598975	3185.16333	85	0	0	85	65.25078125	26.7325	b_cell
224	115530	4363.679614	3185.551184	115	0	0	115	98.57609375	33.91234375	b_cell
225	115531	4345.867383	3187.209265	72	0	0	72	84.8034375	29.30640625	t_cell_dendritic
226	115532	4384.666895	3190.898132	113	0	0	113	115.1032813	32.10609375	b_cell
227	115533	4378.376147	3191.565723	114	0	0	114	70.263125	29.441875	t_cell_dendritic
228	115534	4369.733374	3192.330017	70	0	0	70	104.4464063	31.38359375	t_cell_dendritic
229	115535	4353.108154	3192.590454	32	0	0	32	34.2284375	14.81125	b_cell
230	115536	4359.611401	3194.576208	84	0	0	85	75.2303125	34.68	b_cell
231	115537	4343.76853	3198.337708	214	0	0	214	207.4478125	60.19328125	t_cell_dendritic
232	115538	4376.386865	3198.508081	79	0	0	79	54.54875	24.97140625	b_cell
233	115602	4259.014233	2948.554126	166	0	0	166	84.48734375	37.25390625	DCIS
234	115603	4320.184766	2951.328455	146	0	0	146	63.760625	17.92703125	DCIS
235	115604	4248.502124	2951.213074	274	0	0	274	109.5039063	43.530625	DCIS
236	115605	4272.704297	2951.284045	176	0	0	176	82.906875	33.6865625	DCIS
237	115606	4279.343677	2953.821594	99	0	0	99	46.28515625	19.5075	DCIS
238	115607	4328.758228	2952.589966	120	0	0	120	55.04546875	17.0690625	DCIS
239	115608	4266.853906	2954.566382	239	0	0	239	105.9365625	40.59546875	DCIS
240	115609	4300.883789	2950.628284	372	0	0	372	195.255625	111.5810938	DCIS
241	115610	4310.784961	2957.248572	220	0	0	221	89.1384375	40.3696875	DCIS
242	115611	4293.070264	2956.147473	77	0	0	77	38.78921875	18.8753125	DCIS
243	115612	4238.339063	2957.374744	125	0	0	125	131.0885938	18.5140625	endothelial_perivascular
244	115613	4257.620947	2957.823608	152	0	0	152	62.99296875	33.64140625	DCIS
245	115614	4323.218701	2959.454504	250	0	0	250	124.27	70.57921875	DCIS
246	115615	4286.634253	2957.009924	273	0	0	274	155.6535938	93.2025	DCIS
247	115616	4253.45686	2961.471802	131	0	0	132	52.24578125	29.21609375	DCIS
248	115617	4297.406177	2962.988147	222	0	0	222	115.1032813	56.896875	inv_tumor
249	115618	4313.697705	2964.915796	201	0	0	201	88.91265625	47.5946875	DCIS
250	115619	4249.090649	2964.391394	138	0	0	138	97.4471875	25.3778125	stromal_cell
251	115620	4319.32854	2968.704065	80	0	0	80	22.578125	7.63140625	DCIS
252	115621	4278.271631	2966.529468	378	0	0	378	157.86625	65.52171875	DCIS
253	115622	4333.29585	2966.074377	242	0	0	242	119.6640625	70.1728125	DCIS
254	115623	4265.19292	2965.674902	279	0	0	279	139.5779688	74.236875	DCIS
255	115624	4257.712671	2972.745923	204	0	0	204	97.49234375	23.12	myoepithelial
256	115625	4242.506055	2968.462305	150	0	0	150	119.0770313	33.09953125	endothelial_perivascular
257	115626	4288.015088	2970.42959	156	0	0	156	77.98484375	22.3975	DCIS
258	115627	4303.60354	2969.095654	201	0	0	201	93.69921875	44.93046875	DCIS
259	115628	4324.890063	2971.54895	207	0	0	207	99.02765625	58.0709375	DCIS
260	115629	4270.046387	2975.056238	274	0	0	274	126.07625	45.47234375	DCIS
261	115630	4242.29729	2979.028992	110	0	0	110	213.1826563	21.44921875	endothelial_perivascular
262	115631	4312.630225	2974.633313	237	0	0	237	105.4398438	64.52828125	DCIS
263	115632	4295.321021	2976.832605	216	0	0	216	116.5934375	51.5684375	inv_tumor
264	115633	4332.401025	2979.168652	239	0	0	239	110.6779688	48.27203125	DCIS
265	115634	4320.491479	2980.984863	278	0	0	278	108.555625	65.79265625	DCIS
266	115635	4303.128735	2980.708447	194	0	0	194	94.3765625	64.16703125	DCIS
267	115636	4310.371582	2983.618286	114	0	0	114	45.87875	24.2940625	DCIS
268	115637	4284.089233	2980.406921	292	1	0	293	150.460625	70.44375	DCIS
269	115638	4265.431567	2985.62832	229	0	0	229	143.2807813	22.03625	myoepithelial
270	115639	4320.861279	2988.156116	135	0	0	135	75.00453125	17.92703125	DCIS
271	115640	4249.082349	2984.230261	67	1	0	68	71.93390625	15.714375	macrophage
272	115641	4272.242773	2992.494519	227	1	0	228	142.513125	28.358125	myoepithelial
273	115642	4330.771167	2988.778674	203	0	0	203	75.7721875	23.7521875	DCIS
274	115643	4257.462402	2991.489294	146	1	0	147	171.1873438	19.28171875	macrophage
275	115644	4280.268799	2987.48313	176	0	0	176	86.83546875	57.75484375	DCIS
276	115645	4245.184302	2991.317468	44	0	0	44	132.94	12.463125	macrophage
277	115646	4309.406201	2989.44502	146	0	0	146	51.0265625	26.01	DCIS
278	115647	4334.382422	2995.441296	148	0	0	148	74.55296875	14.991875	myoepithelial
279	115648	4280.597095	2998.970374	158	2	0	160	127.0696875	13.77265625	myoepithelial
280	115649	4301.788159	2992.748523	230	0	0	230	94.6475	65.70234375	DCIS
281	115650	4292.801318	2993.781763	494	0	0	494	202.9321875	125.534375	DCIS
282	115651	4311.009082	2996.743066	293	0	0	293	116.9998438	63.94125	DCIS
283	115652	4321.782251	2996.748669	268	0	0	268	103.4078125	33.1446875	myoepithelial
284	115653	4320.146582	3004.769507	139	0	0	139	118.49	20.45578125	stromal_cell
285	115654	4304.018579	3008.654895	199	0	0	199	259.919375	27.1840625	stromal_cell
286	115655	4237.271997	3004.751868	347	0	0	347	693.2839063	55.85828125	macrophage
287	115656	4330.060205	3004.410706	92	0	0	92	60.64484375	20.59125	endothelial_perivascular
288	115657	4287.72207	3012.360156	195	0	0	195	322.5510938	6.86375	stromal_cell
289	115658	4331.33811	3016.055872	333	0	0	333	527.78625	58.9740625	stromal_cell
290	115659	4265.505444	3012.204724	289	0	0	289	584.6379688	35.221875	macrophage
291	115665	4203.788721	2864.494189	114	0	0	114	635.8451563	31.11265625	t_cell_dendritic
292	115666	4206.826392	2887.39812	288	0	0	288	579.264375	58.02578125	endothelial_perivascular
293	115667	4209.142725	2820.763599	246	1	0	247	591.7726563	5.78	stromal_cell
294	115668	4217.014771	2776.07074	211	0	0	211	838.3257813	33.8671875	t_cell_dendritic
295	115669	4218.905688	2896.100244	126	0	0	126	274.5048438	17.65609375	endothelial_perivascular
296	115670	4219.754858	2748.804333	283	0	0	283	763.32125	48.99453125	stromal_cell
297	115671	4227.188623	2835.617432	295	0	0	295	760.5667188	36.125	t_cell_dendritic
298	115672	4234.3854	2809.59386	247	1	0	248	675.1310938	27.77109375	t_cell_dendritic
299	115673	4241.083301	2748.26001	290	0	0	290	642.8895313	78.571875	stromal_cell
300	115674	4239.555542	2886.012512	308	0	0	308	594.798125	58.9740625	endothelial_perivascular
301	115675	4254.706543	2737.007886	152	1	0	153	355.1990625	39.60203125	t_cell_dendritic
302	115676	4249.809912	2801.25697	121	0	0	121	409.7026563	31.6996875	other
303	115677	4257.59729	2881.790112	169	0	0	169	213.0471875	29.21609375	stromal_cell
304	115678	4266.434717	2802.494617	205	0	0	205	710.4432813	64.9346875	macrophage
305	115679	4261.178662	2890.90769	191	1	0	192	80.24265625	32.82859375	myoepithelial
306	115680	4273.227661	2746.907397	423	2	0	425	948.2360938	66.51515625	stromal_cell
307	115681	4270.089136	2895.481628	346	2	0	348	172.2259375	63.35421875	DCIS
308	115682	4263.066675	2866.803882	155	1	0	156	345.355	31.56421875	stromal_cell
309	115683	4275.939526	2880.864783	499	0	0	499	280.9170313	134.204375	DCIS
310	115684	4275.785962	2859.191028	171	0	0	171	236.5284375	23.12	stromal_cell
311	115685	4276.456665	2817.956689	74	0	0	74	400.2198438	11.740625	t_cell_dendritic
312	115686	4287.595898	2830.108203	174	1	0	175	719.7454688	37.028125	t_cell_dendritic
313	115687	4285.759351	2869.949048	223	0	0	223	104.6721875	56.49046875	myoepithelial
314	115688	4288.938965	2889.463354	377	0	0	377	330.9953125	32.4221875	DCIS
315	115689	4290.674658	2789.314014	293	1	0	294	905.9698438	60.73515625	stromal_cell
316	115690	4286.538379	2856.381421	133	0	0	133	158.7242188	20.72671875	myoepithelial
317	115691	4293.430933	2872.055994	218	0	0	218	79.79109375	46.420625	DCIS
318	115692	4299.271362	2860.449841	312	0	0	312	164.3235938	91.17046875	DCIS
319	115693	4300.964722	2876.434656	367	0	0	367	173.5354688	65.7475	DCIS
320	115694	4303.093457	2733.840723	454	2	0	456	774.6103125	54.8196875	stromal_cell
321	115695	4296.116235	2847.971484	198	0	0	198	226.7295313	11.06328125	myoepithelial
322	115696	4306.590991	2773.620972	345	1	0	347	805.406875	65.88296875	macrophage
323	115697	4304.758179	2895.570654	239	0	0	239	193.63	35.08640625	DCIS
324	115698	4306.493872	2847.756494	94	1	0	95	72.3403125	7.3153125	stromal_cell
325	115699	4320.006299	2863.508472	246	0	0	246	117.9029688	43.66609375	DCIS
326	115700	4309.314893	2883.47019	277	0	0	278	147.1190625	53.78109375	DCIS
327	115701	4314.872681	2836.297473	256	1	0	257	409.5671875	49.44609375	myoepithelial
328	115702	4313.379785	2847.137878	103	0	0	103	48.90421875	28.6290625	myoepithelial
329	115703	4316.224463	2814.385278	75	0	0	75	695.7675	6.36703125	other
330	115704	4316.444849	2894.530774	208	0	0	208	116.2773438	66.60546875	DCIS
331	115705	4329.273291	2871.393176	300	0	0	300	150.5057813	62.18015625	DCIS
332	115706	4320.593579	2880.293896	139	0	0	139	75.14	30.20953125	DCIS
333	115707	4313.740869	2855.695569	157	0	0	157	83.1778125	30.11921875	DCIS
334	115708	4321.109473	2848.847839	181	0	0	181	87.06125	51.0265625	DCIS
335	115709	4325.102148	2733.581116	404	0	0	404	605.1389063	57.1678125	stromal_cell
336	115710	4328.637036	2793.257092	233	0	0	233	586.67	17.74640625	macrophage
337	115711	4331.516992	2851.820764	487	0	0	487	267.5507813	121.1542188	DCIS
338	115712	4336.907104	2830.533618	304	1	0	305	459.8260938	40.86640625	endothelial_perivascular
339	115713	4309.23811	2865.537183	224	0	0	224	101.8273438	53.10375	DCIS
340	115714	4315.647144	2873.1104	212	0	0	212	108.8265625	51.52328125	DCIS
341	115715	4324.929492	2887.90177	269	0	0	269	135.1526563	57.39359375	DCIS
342	115716	4331.087012	2896.501794	226	1	0	227	107.833125	36.07984375	DCIS
343	115717	4336.686304	2881.938074	425	0	0	425	193.6751563	75.5915625	DCIS
344	115718	4338.948267	2861.97262	370	0	0	370	169.5617188	73.83046875	DCIS
345	115719	4332.745923	2770.614014	210	2	0	212	457.5682813	26.01	other
346	115720	4260.656958	2899.124011	94	0	0	94	38.51828125	29.803125	DCIS
347	115721	4348.753149	2744.83573	175	1	0	176	284.4392188	28.0871875	stromal_cell
348	115722	4338.363062	2752.914673	136	0	0	136	258.3389063	18.37859375	stromal_cell
349	115723	4348.742773	2764.485754	133	0	0	133	201.93875	13.68234375	macrophage
350	115724	4349.317603	2786.742224	154	0	0	154	379.2221875	37.8409375	other
351	115725	4351.859717	2846.97041	615	0	0	615	464.2965625	161.8851563	DCIS
352	115726	4365.510352	2744.939697	129	0	0	129	316.7259375	22.62328125	t_cell_dendritic
353	115727	4382.560986	2744.38064	146	0	0	146	193.5396875	15.8046875	t_cell_dendritic
354	115728	4388.491895	2756.208008	159	0	0	159	324.6282813	20.8621875	stromal_cell
355	115729	4367.280078	2760.808301	177	0	0	177	308.2817188	37.52484375	t_cell_dendritic
356	115730	4372.701733	2774.240625	139	0	0	139	256.0810938	35.583125	t_cell_dendritic
357	115731	4360.717896	2777.083435	106	0	0	106	177.0125	33.054375	t_cell_dendritic
358	115732	4386.758276	2782.023645	170	0	0	170	367.2557813	24.24890625	t_cell_dendritic
359	115733	4362.287988	2793.941907	86	1	0	87	263.5770313	13.95328125	other
360	115734	4370.712036	2803.041016	117	1	0	118	437.6995313	14.67578125	t_cell_dendritic
361	115735	4392.755176	2808.386096	362	3	0	365	805.1359375	30.525625	t_cell_dendritic
362	115736	4369.651196	2830.877893	173	0	0	173	712.3398438	27.7259375	t_cell_dendritic
363	115758	4493.545752	2625.899646	309	3	0	312	774.4748438	29.7128125	stromal_cell
364	115760	4486.234839	2572.037329	233	2	0	235	550.90625	17.56578125	t_cell_dendritic
365	115764	4488.200049	2661.874194	437	0	0	437	738.575625	44.795	stromal_cell
366	115765	4474.817944	2643.537354	131	0	0	131	349.7803125	26.551875	stromal_cell
367	115766	4466.095483	2620.039709	350	1	0	351	619.363125	26.77765625	stromal_cell
368	115769	4468.457886	2658.102527	106	0	0	106	152.3571875	27.274375	macrophage
369	115770	4448.313965	2616.14104	243	1	0	244	483.0815625	27.77109375	b_cell
370	115771	4458.606104	2645.737683	185	2	0	187	257.4357813	24.42953125	macrophage
371	115772	4451.497314	2586.481726	283	1	0	284	646.456875	31.5190625	stromal_cell
372	115773	4457.221118	2669.425415	318	0	0	319	647.36	26.913125	macrophage
373	115774	4436.276587	2596.241577	179	3	0	182	488.3196875	17.4303125	stromal_cell
374	115775	4444.01582	2644.403955	259	0	0	259	491.2548438	32.0609375	stromal_cell
375	115780	4426.505737	2639.946021	257	4	0	261	640.8575	11.56	macrophage
376	115786	4423.66189	2676.811243	252	3	0	255	698.9735938	42.67265625	stromal_cell
377	115787	4406.144336	2642.400146	225	3	0	228	528.8248438	4.56078125	stromal_cell
378	115788	4404.902124	2677.618079	189	0	0	189	492.203125	41.04703125	stromal_cell
379	115791	4422.159033	3188.812354	64	0	0	64	89.6803125	21.675	t_cell_dendritic
380	115792	4423.824585	3146.283923	86	0	0	86	76.90109375	30.4353125	t_cell_dendritic
381	115793	4422.536304	3181.687793	76	0	0	76	43.84671875	20.771875	t_cell_dendritic
382	115794	4422.808569	3161.611938	80	0	0	80	52.1103125	29.93859375	b_cell
383	115795	4423.575562	3169.896326	74	0	0	74	31.970625	22.4878125	b_cell
384	115799	4427.411768	3140.820972	66	0	0	66	68.41171875	10.295625	b_cell
385	115800	4426.953979	3175.889075	89	0	0	89	45.698125	27.09375	t_cell_dendritic
386	115801	4427.845898	3150.884839	59	0	0	59	71.21140625	17.47546875	t_cell_dendritic
387	115802	4426.005615	3157.427515	40	0	0	40	28.76453125	18.3334375	t_cell_dendritic
388	115803	4429.197681	3163.473596	73	0	0	73	31.8803125	19.73328125	b_cell
389	115804	4432.11665	3169.178931	58	0	0	58	96.67953125	28.40328125	t_cell_dendritic
390	115805	4431.947729	3179.774048	107	0	0	107	89.048125	31.20296875	macrophage
391	115806	4435.450659	3156.661975	175	0	0	175	160.3498438	30.20953125	t_cell_dendritic
392	115807	4431.896265	3191.833423	87	1	0	88	112.4842188	27.455	t_cell_dendritic
393	115808	4437.118701	3185.553052	72	0	0	72	61.27703125	23.8425	t_cell_dendritic
394	115811	4441.435107	3184.091907	87	0	0	87	50.71046875	27.31953125	b_cell
395	115814	4444.163574	3177.744299	120	0	0	120	77.7590625	30.39015625	macrophage
396	115815	4449.572778	3134.429993	139	1	0	140	250.4817188	29.7128125	b_cell
397	115816	4441.404395	3146.586279	68	0	0	68	107.110625	16.48203125	t_cell_dendritic
398	115817	4444.779907	3168.939868	199	0	0	199	152.266875	42.85328125	t_cell_dendritic
399	115818	4446.08147	3188.094958	46	0	0	46	61.5028125	11.51484375	t_cell_dendritic
400	115820	4453.25708	3143.835815	137	1	0	138	127.2503125	30.345	t_cell_dendritic
401	115821	4448.726929	3196.580225	39	0	0	39	37.79578125	9.25703125	t_cell_dendritic
402	115822	4450.147192	3162.258569	136	0	0	136	106.8396875	37.1184375	macrophage
403	115823	4449.70061	3154.683691	116	0	0	116	94.51203125	36.80234375	b_cell
404	115824	4454.957495	3193.108008	137	0	0	137	107.9685938	31.970625	t_cell_dendritic
405	115826	4454.237402	3178.186316	129	0	0	129	97.22140625	37.07328125	b_cell
406	115827	4458.132959	3185.868066	117	0	0	117	110.5876563	27.31953125	b_cell
407	115829	4464.559009	3148.442542	310	1	0	311	349.1029688	42.67265625	b_cell
408	115830	4460.886328	3173.437231	85	0	0	85	104.6721875	26.05515625	b_cell
409	115832	4467.323169	3161.886902	157	0	0	157	212.8665625	27.77109375	b_cell
410	115833	4467.590869	3195.147095	78	0	0	78	145.1773438	19.14625	endothelial_perivascular
411	115835	4472.933667	3172.897681	175	1	0	176	246.3273438	28.85484375	t_cell_dendritic
412	115836	4475.933984	3182.42594	51	1	0	52	74.05625	12.86953125	t_cell_dendritic
413	115837	4476.947095	3189.815295	61	0	0	61	130.7725	15.8046875	endothelial_perivascular
414	115838	4489.557227	3173.856213	193	1	0	194	476.5339063	25.33265625	t_cell_dendritic
415	115908	4234.682153	3091.139758	270	0	0	270	303.2242188	48.27203125	macrophage
416	115909	4238.7927	3110.063464	336	0	0	336	273.285625	70.263125	macrophage
417	115910	4237.490723	3060.677344	307	0	0	307	378.9060938	81.41671875	macrophage
418	115911	4248.400854	3066.997766	361	0	0	361	336.0528125	50.4846875	macrophage
419	115912	4251.42981	3100.640002	338	0	0	338	373.1260938	53.7359375	macrophage
420	115913	4243.724609	3028.547717	304	2	0	306	545.4423438	42.1759375	other
421	115914	4255.843335	3038.024097	285	0	0	285	330.9501563	51.97484375	stromal_cell
422	115915	4254.235474	3085.645264	149	0	0	149	212.8665625	5.64453125	macrophage
423	115916	4264.732642	3066.971204	207	0	0	208	448.4467188	37.750625	t_cell_dendritic
424	115917	4263.305322	3045.721204	220	0	0	220	215.3501563	46.3303125	endothelial_perivascular
425	115918	4265.943726	3122.029041	328	0	0	328	337.7235938	40.46	stromal_cell
426	115919	4273.975562	3088.455078	516	0	0	516	768.4239063	96.22796875	stromal_cell
427	115920	4271.982959	3049.817847	172	0	0	172	160.6659375	34.5896875	stromal_cell
428	115921	4278.893774	3030.857825	177	0	0	177	360.5726563	11.60515625	macrophage
429	115922	4282.123193	3051.89906	150	0	0	150	268.4990625	12.7340625	other
430	115923	4282.51167	3114.719373	259	2	0	261	308.4171875	19.9590625	macrophage
431	115924	4286.358252	3098.679773	194	0	0	194	241.6310938	28.13234375	stromal_cell
432	115925	4300.921973	3115.987524	535	0	1	536	341.6070313	101.8725	endothelial_perivascular
433	115926	4292.888892	3048.374963	103	1	0	104	259.2871875	5.599375	t_cell_dendritic
434	115927	4298.381934	3099.333459	275	0	0	275	189.295	54.68421875	endothelial_perivascular
435	115928	4305.786646	3052.93562	354	0	0	354	364.0948438	30.6159375	stromal_cell
436	115929	4300.498218	3024.977551	215	0	0	215	303.991875	9.573125	stromal_cell
437	115930	4306.620459	3033.548315	193	0	1	194	212.3698438	47.865625	endothelial_perivascular
438	115931	4303.093457	3093.11825	174	0	0	174	137.6814063	17.34	stromal_cell
439	115932	4311.297119	3128.094421	259	0	0	259	169.245625	13.908125	myoepithelial
440	115933	4320.094702	3097.989771	554	0	0	554	293.0640625	132.0820313	endothelial_perivascular
441	115934	4313.814331	3082.090662	692	1	0	694	562.6017188	98.66640625	stromal_cell
442	115935	4325.149463	3035.742004	416	2	0	418	599.9910938	76.99140625	stromal_cell
443	115936	4321.309106	3106.590002	129	0	0	129	66.7409375	39.918125	myoepithelial
444	115937	4321.687207	3117.308386	606	0	0	607	291.0771875	51.07171875	myoepithelial
445	115938	4329.267065	3104.257483	150	0	0	150	82.68109375	41.4534375	myoepithelial
446	115939	4326.277539	3065.434729	245	0	0	245	424.83	37.34421875	macrophage
447	115940	4330.339941	3074.477808	155	0	0	155	187.0371875	22.4878125	macrophage
448	115941	4331.558496	3052.246863	230	0	0	230	326.3442188	17.47546875	macrophage
449	115942	4341.863916	3110.476636	397	0	0	397	398.1878125	46.60125	endothelial_perivascular
450	115943	4343.116504	3091.821875	369	2	0	371	417.1082813	23.52640625	endothelial_perivascular
451	115944	4353.821606	3053.378052	271	1	0	272	764.76625	33.37046875	macrophage
452	115945	4352.441602	3126.108252	180	0	0	180	264.254375	24.565	macrophage
453	115946	4358.927832	3116.083398	192	0	0	192	171.2776563	20.99765625	t_cell_dendritic
454	115947	4366.337939	3123.877832	59	0	0	59	45.83359375	7.6765625	t_cell_dendritic
455	115948	4244.273706	3126.382593	50	0	0	50	69.67609375	18.42375	t_cell_dendritic
456	115949	4252.437939	3119.504565	153	0	0	153	212.0989063	17.159375	t_cell_dendritic
457	115950	4231.073804	3131.529285	102	0	0	102	133.1657813	25.51328125	t_cell_dendritic
458	115951	4234.918311	3121.892078	77	0	0	77	112.3035938	29.57734375	t_cell_dendritic
459	115952	4269.591919	3136.618286	185	0	0	185	126.5278125	26.05515625	stromal_cell
460	115953	4278.611133	3129.528796	155	2	0	157	160.4401563	5.599375	stromal_cell
461	115954	4316.956592	3132.473291	106	0	0	106	71.84359375	11.51484375	myoepithelial
462	115955	4241.225244	3132.177991	55	0	0	55	51.70390625	24.6553125	b_cell
463	115956	4296.684839	3136.509961	474	0	0	474	410.2896875	36.07984375	stromal_cell
464	115957	4258.783887	3139.433911	125	0	0	125	114.155	20.5009375	stromal_cell
465	115958	4250.070142	3141.213806	354	0	0	354	199.1842188	59.19984375	macrophage
466	115959	4316.03064	3139.978857	147	0	0	147	162.743125	18.28828125	b_cell
467	115960	4240.732178	3139.216223	92	0	0	92	117.1804688	35.1315625	b_cell
468	115961	4334.516895	3133.387415	464	0	0	464	393.0851563	48.18171875	stromal_cell
469	116018	4490.399756	2864.816467	178	1	0	179	622.5692188	20.27515625	t_cell_dendritic
470	116019	4481.487207	2844.519397	155	1	0	156	392.0014063	28.94515625	b_cell
471	116020	4467.485034	2856.707642	234	0	0	234	430.4745313	31.79	t_cell_dendritic
472	116023	4403.319165	2697.836499	137	0	0	137	374.435625	23.43609375	macrophage
473	116024	4470.913672	2826.870068	400	2	0	402	656.6170313	29.98375	stromal_cell
474	116025	4460.612817	2874.463013	229	1	0	230	505.8403125	19.14625	stromal_cell
475	116026	4490.056934	2893.780798	293	0	0	293	531.8954688	22.08140625	t_cell_dendritic
476	116027	4469.639502	2891.11604	179	1	0	180	385.7246875	16.03046875	stromal_cell
477	116028	4444.979541	2856.314392	285	0	0	285	432.055	27.3646875	macrophage
478	116029	4450.81084	2829.704163	162	0	0	162	513.1104688	22.939375	t_cell_dendritic
479	116032	4494.087793	2810.177197	159	1	0	160	435.9835938	25.2875	t_cell_dendritic
480	116033	4481.576855	2909.703357	144	2	0	146	264.4801563	26.1003125	t_cell_dendritic
481	116034	4434.447925	2870.155322	193	1	0	194	376.0160938	13.50171875	macrophage
482	116035	4481.627905	2800.235974	183	0	0	183	551.1320313	9.3021875	t_cell_dendritic
483	116036	4432.838403	2842.98396	221	0	0	221	341.0651563	39.15046875	t_cell_dendritic
484	116037	4444.570313	2887.474902	182	1	0	183	237.4767188	25.829375	t_cell_dendritic
485	116038	4460.311914	2909.219836	261	3	0	264	331.085625	26.41640625	other
486	116039	4429.997876	2824.527795	200	1	0	201	510.265625	27.09375	other
487	116040	4446.166553	2903.877869	204	0	0	204	403.0646875	30.2546875	stromal_cell
488	116042	4424.931909	2887.901147	362	1	0	363	632.7745313	59.3353125	stromal_cell
489	116044	4475.541357	2921.621619	199	1	0	200	254.9521875	36.53140625	macrophage
490	116045	4415.491846	2848.003857	102	0	0	102	588.9278125	18.55921875	t_cell_dendritic
491	116046	4453.339258	2797.775623	329	0	0	329	734.1954688	21.7653125	stromal_cell
492	116047	4463.503979	2925.861035	175	0	0	175	195.1653125	25.87453125	t_cell_dendritic
493	116049	4486.326563	2933.450232	53	0	0	53	132.1271875	11.92125	t_cell_dendritic
494	116050	4489.43562	2942.199463	126	0	0	126	108.1040625	28.58390625	b_cell
495	116051	4467.59668	2774.499194	130	0	0	130	696.49	5.55421875	stromal_cell
496	116052	4428.280029	2917.073206	318	0	0	318	696.7609375	19.82359375	stromal_cell
497	116053	4472.546436	2938.40061	272	0	0	272	227.406875	58.0709375	stromal_cell
498	116054	4450.143042	2934.56897	384	1	0	385	509.72375	36.3959375	stromal_cell
499	116056	4494.130542	2945.574353	121	0	0	121	95.59578125	35.44765625	stromal_cell
500	116057	4439.405566	2781.909717	225	2	0	227	486.7392188	24.24890625	stromal_cell
501	116059	4471.293433	2951.173022	222	0	0	222	304.1725	29.57734375	t_cell_dendritic
502	116061	4449.132422	2956.153076	199	0	0	199	521.645	10.97296875	stromal_cell
503	116062	4430.011157	2766.3526	294	1	0	295	524.7607813	25.3778125	t_cell_dendritic
504	116063	4484.964819	2959.353442	68	0	0	68	119.2576563	6.18640625	other
505	116064	4413.605908	2784.590039	168	0	0	168	452.2398438	23.300625	t_cell_dendritic
506	116065	4474.260132	2969.016797	324	1	0	325	422.8882813	23.9328125	t_cell_dendritic
507	116066	4490.81853	2968.091052	193	0	0	193	143.7775	22.3071875	t_cell_dendritic
508	116067	4467.124365	2750.827234	148	0	0	149	414.4440625	17.02390625	stromal_cell
509	116069	4449.152759	2747.2828	200	0	0	200	561.924375	35.44765625	stromal_cell
510	116070	4426.138013	2956.310376	529	0	0	529	763.4567188	25.2875	stromal_cell
511	116072	4397.818237	2778.836768	141	0	0	141	271.9309375	26.8228125	t_cell_dendritic
512	116075	4409.083228	2763.908643	229	0	0	229	361.6564063	36.17015625	stromal_cell
513	116083	4488.756616	2983.712292	222	1	0	223	200.9001563	30.93203125	t_cell_dendritic
514	116084	4406.322388	2752.883337	118	0	0	118	154.4795313	8.2184375	stromal_cell
515	116085	4473.419263	2723.403735	316	2	0	318	902.221875	40.05359375	stromal_cell
516	116087	4463.000537	2986.874475	264	0	0	264	635.5742188	16.93359375	macrophage
517	116088	4448.868457	2723.224854	154	1	0	155	567.0270313	19.37203125	stromal_cell
518	116089	4437.00415	2983.635718	459	4	0	463	817.9151563	24.61015625	t_cell_dendritic
519	116090	4493.114111	2997.341968	172	0	0	172	313.4746875	36.48625	endothelial_perivascular
520	116091	4412.29646	2741.668152	214	2	0	216	517.1745313	46.8721875	stromal_cell
521	116092	4431.102295	2718.655066	105	0	0	105	232.0579688	8.26359375	endothelial_perivascular
522	116093	4400.973779	2727.455347	300	0	0	300	478.2046875	69.31484375	stromal_cell
523	116096	4425.497192	2702.166602	87	0	0	87	109.9554688	21.31375	endothelial_perivascular
524	116097	4439.22627	2700.360352	183	0	0	183	469.9410938	23.52640625	endothelial_perivascular
525	116098	4417.788257	2711.755457	119	1	0	120	338.671875	21.35890625	macrophage
526	116102	4400.92439	2708.415015	43	0	0	43	95.41515625	12.3728125	macrophage
527	116112	4496.675146	2976.533154	90	0	0	90	68.99875	29.48703125	t_cell_dendritic
528	116117	4400.430493	2888.980457	148	0	0	148	158.769375	22.03625	myoepithelial
529	116118	4391.803491	2894.427637	267	1	0	268	136.733125	68.32140625	DCIS
530	116119	4344.782886	2894.992505	472	0	0	472	259.0614063	60.870625	DCIS
531	116120	4375.822827	2897.617212	609	0	0	609	286.9679688	67.14734375	myoepithelial
532	116121	4385.267041	2903.026624	275	1	0	277	129.5984375	53.82625	DCIS
533	116122	4406.97981	2904.233142	308	0	0	308	354.38625	18.0625	stromal_cell
534	116123	4394.974805	2904.408911	164	0	0	164	61.5028125	41.95015625	myoepithelial
535	116124	4363.643506	2905.466638	552	0	0	552	330.6340625	68.77296875	myoepithelial
536	116125	4345.729175	2906.20022	233	0	0	233	127.9276563	49.5815625	DCIS
537	116126	4391.926343	2912.035876	256	0	0	256	106.56875	48.588125	DCIS
538	116127	4351.745166	2914.937415	326	0	0	326	213.4535938	46.781875	DCIS
539	116128	4394.043042	2923.443433	415	0	0	415	215.1695313	85.1646875	DCIS
540	116129	4379.901416	2920.148853	463	0	0	463	243.0760938	63.62515625	DCIS
541	116130	4366.887036	2924.093591	382	0	0	382	207.3123438	36.9378125	DCIS
542	116131	4407.528491	2924.9521	191	2	0	193	235.5801563	26.1003125	stromal_cell
543	116132	4355.791797	2930.897949	354	0	0	354	214.94375	30.2546875	DCIS
544	116133	4398.884888	2941.465466	229	0	0	229	232.103125	24.4746875	stromal_cell
545	116134	4415.583984	2937.610999	221	3	0	224	382.0670313	21.62984375	macrophage
546	116135	4387.797119	2935.840649	253	0	0	253	108.5104688	36.89265625	DCIS
547	116136	4377.695483	2935.444287	187	0	0	187	112.890625	28.67421875	DCIS
548	116137	4367.270532	2940.422681	403	0	0	403	189.4304688	59.47078125	inv_tumor
549	116138	4342.595215	2937.947803	248	0	0	248	122.644375	44.11765625	DCIS
550	116139	4350.466016	2940.447998	207	0	0	207	81.28125	22.6684375	DCIS
551	116140	4385.781689	2948.429407	320	0	0	320	210.1571875	40.5503125	myoepithelial
552	116141	4339.363306	2947.947754	103	0	0	103	54.2778125	47.2334375	inv_tumor
553	116142	4345.993555	2949.702539	81	0	0	81	43.12421875	25.42296875	DCIS
554	116143	4354.163599	2953.412781	414	0	0	415	210.2023438	88.28046875	DCIS
555	116144	4364.390161	2954.242444	349	0	0	349	163.6914063	60.01265625	DCIS
556	116145	4375.90376	2953.606604	292	0	0	292	163.0140625	61.05125	DCIS
557	116146	4338.856543	2956.148096	256	0	0	256	128.1534375	79.7459375	DCIS
558	116147	4402.656763	2962.959717	249	1	0	250	527.5153125	26.86796875	t_cell_dendritic
559	116148	4373.807813	2965.220435	244	0	0	244	158.046875	17.0690625	myoepithelial
560	116149	4346.086108	2964.016614	280	0	0	280	112.529375	33.3253125	DCIS
561	116150	4388.105493	2972.31449	278	0	0	278	344.7228125	26.41640625	endothelial_perivascular
562	116151	4343.296216	2973.363708	271	0	0	271	132.7142188	52.24578125	DCIS
563	116152	4359.423389	2973.085217	562	0	0	562	309.8621875	50.80078125	DCIS
564	116153	4375.170801	2981.039648	105	1	0	106	239.0120313	16.6175	stromal_cell
565	116154	4341.370435	2986.483508	304	0	0	304	145.403125	76.81078125	DCIS
566	116155	4351.933594	2985.842896	190	0	0	190	145.5385938	25.51328125	myoepithelial
567	116156	4370.370874	2992.740637	172	0	0	172	245.1984375	31.29328125	t_cell_dendritic
568	116157	4390.164087	2997.643286	416	0	0	416	703.5795313	31.8803125	t_cell_dendritic
569	116158	4361.969653	3004.659937	232	0	0	233	384.4603125	33.1446875	endothelial_perivascular
570	116159	4346.516504	3002.992725	332	0	0	332	321.15125	74.10140625	endothelial_perivascular
571	116160	4399.730737	3014.33844	190	2	0	192	547.3840625	6.72828125	stromal_cell
572	116161	4366.829761	2852.024756	250	0	0	251	154.2989063	38.60859375	myoepithelial
573	116162	4384.194165	2849.490735	124	0	0	124	333.6595313	18.28828125	stromal_cell
574	116163	4401.646558	2856.417737	272	0	0	272	484.075	19.5978125	stromal_cell
575	116164	4373.964697	2859.632837	244	0	0	244	111.9423438	48.27203125	inv_tumor
576	116165	4354.266528	2864.086414	310	0	0	310	148.7898438	70.263125	DCIS
577	116166	4365.428174	2865.720422	215	0	0	215	88.37078125	55.49703125	DCIS
578	116167	4381.197998	2870.699023	430	0	0	430	238.0185938	99.6146875	DCIS
579	116168	4344.399805	2870.595471	231	0	0	231	102.1885938	57.12265625	DCIS
580	116169	4399.049243	2874.626746	307	0	0	307	368.294375	36.3959375	endothelial_perivascular
581	116170	4371.860864	2876.521606	303	0	0	303	140.5714063	69.4503125	DCIS
582	116171	4358.598291	2882.070679	486	0	0	486	284.3489063	89.59	DCIS
583	116172	4348.516577	2879.16582	234	0	0	234	118.7157813	35.76375	DCIS
584	116173	4388.054443	2882.335059	277	0	0	278	123.5475	29.39671875	myoepithelial
585	116174	4368.879639	2885.495581	208	0	0	208	105.2592188	17.34	DCIS
586	116176	4218.890332	3028.379834	260	0	0	260	272.8792188	52.42640625	stromal_cell
587	116179	4205.047534	3039.279175	164	0	0	164	94.3765625	48.226875	macrophage
588	116180	4212.710815	3040.131873	72	0	0	72	54.0971875	23.3909375	b_cell
589	116181	4227.038794	3041.308923	191	0	0	191	347.6579688	30.11921875	other
590	116184	4210.358374	3048.912439	108	0	0	108	129.6435938	35.04125	t_cell_dendritic
591	116185	4204.804321	3058.828552	170	0	0	170	235.17375	29.21609375	macrophage
592	116187	4221.555713	3059.130493	159	0	0	159	268.0475	35.3121875	t_cell_dendritic
593	116194	4204.57854	3078.042993	160	1	0	161	457.5682813	29.803125	t_cell_dendritic
594	116195	4220.598218	3086.486963	72	0	0	72	130.8176563	21.99109375	macrophage
595	116197	4218.279395	3093.805347	80	0	0	80	77.3075	30.39015625	t_cell_dendritic
596	116199	4207.884741	3094.116833	106	0	0	106	133.2109375	34.9509375	t_cell_dendritic
597	116201	4217.267944	3101.151953	100	0	0	100	59.5159375	36.35078125	t_cell_dendritic
598	116203	4210.813672	3102.55105	33	0	0	33	28.13234375	10.34078125	t_cell_dendritic
599	116204	4226.717554	3102.055286	62	0	0	62	46.9625	8.71515625	t_cell_dendritic
600	116206	4220.925684	3108.709192	203	1	0	204	121.6960938	84.21640625	stromal_cell
601	116208	4204.708032	3111.146301	136	0	0	136	119.0770313	24.1134375	macrophage
602	116210	4213.141211	3110.120325	70	0	0	70	36.305625	13.6371875	t_cell_dendritic
603	116212	4224.39624	3120.041833	108	0	0	108	160.03375	34.4090625	b_cell
604	116213	4211.695215	3122.140894	161	1	0	162	223.1170313	31.42875	b_cell
605	116224	4212.272534	3158.463867	154	0	0	154	243.7985938	22.939375	macrophage
606	116230	4203.921948	3139.878625	234	0	0	234	298.7085938	29.98375	t_cell_dendritic
607	116231	4228.937598	3147.996167	111	0	0	111	216.0726563	18.83015625	t_cell_dendritic
608	116232	4218.07644	3139.817407	170	0	0	170	303.7660938	30.93203125	macrophage
609	116238	4202.760254	3188.713367	155	0	0	155	225.2845313	7.9475	t_cell_dendritic
610	116242	4219.185425	3193.700269	114	1	0	115	149.6026563	20.8621875	t_cell_dendritic
611	116245	4225.093091	3186.206116	56	0	0	56	53.3746875	20.99765625	t_cell_dendritic
612	116246	4218.014185	3181.0146	146	0	0	146	197.4682813	25.106875	b_cell
613	116247	4207.556445	3172.353772	226	0	0	226	297.128125	27.86140625	other
614	116248	4227.109351	3164.353894	167	0	0	167	244.746875	31.8803125	macrophage
615	116249	4226.608398	3075.314941	141	0	0	141	269.2215625	31.92546875	t_cell_dendritic
616	116250	4232.554248	3191.08241	101	0	0	101	189.65625	26.68734375	t_cell_dendritic
617	116251	4253.165503	2900.425366	141	0	0	141	67.32796875	21.08796875	myoepithelial
618	116252	4244.872607	2907.521704	140	0	0	140	131.0885938	35.3121875	stromal_cell
619	116253	4239.020142	2905.153284	69	0	0	70	178.5026563	22.98453125	stromal_cell
620	116254	4327.982935	2905.109912	303	0	0	303	154.8859375	78.34609375	DCIS
621	116255	4259.288574	2906.542212	252	0	0	252	105.7107813	46.1496875	DCIS
622	116256	4314.739868	2906.059937	297	0	0	297	139.7585938	57.5290625	DCIS
623	116257	4276.899097	2904.457886	345	0	0	345	195.5717188	48.588125	DCIS
624	116258	4299.554004	2907.87926	334	0	0	334	223.7492188	56.49046875	DCIS
625	116259	4271.35874	2913.043799	283	1	0	284	141.3390625	51.97484375	DCIS
626	116260	4336.043408	2914.120618	261	0	0	261	133.0303125	58.47734375	DCIS
627	116261	4245.144458	2916.494019	145	0	0	145	94.51203125	19.4171875	myoepithelial
628	116262	4253.570581	2916.29978	288	0	0	288	103.9496875	36.80234375	DCIS
629	116263	4289.375586	2912.758875	331	0	0	331	208.1251563	51.9296875	DCIS
630	116264	4313.357788	2917.607568	236	1	0	237	137.8620313	67.011875	DCIS
631	116265	4323.673169	2913.841296	128	0	0	128	59.3353125	19.37203125	DCIS
632	116266	4303.473218	2920.674707	175	0	0	175	91.39625	48.09140625	DCIS
633	116267	4324.37749	2922.024207	267	0	0	267	133.6173438	86.4290625	DCIS
634	116268	4269.501025	2919.409253	73	0	0	73	45.2465625	12.3728125	DCIS
635	116269	4283.003906	2921.737	152	0	0	152	77.3075	29.03546875	DCIS
636	116270	4260.786035	2922.453357	239	0	0	239	109.3232813	51.88453125	DCIS
637	116271	4276.34585	2923.046448	145	0	0	145	76.63015625	42.6275	DCIS
638	116272	4337.823511	2926.856714	526	1	0	527	247.1401563	90.71890625	DCIS
639	116273	4251.100269	2927.038501	307	0	0	307	133.6625	43.530625	DCIS
640	116274	4294.012402	2925.350122	175	0	0	175	92.2090625	28.04203125	DCIS
641	116275	4268.088647	2929.029236	214	0	0	214	110.5876563	64.5734375	DCIS
642	116276	4308.529639	2929.495532	300	0	0	300	152.80875	68.9084375	DCIS
643	116277	4322.018408	2930.398865	142	0	0	142	59.19984375	32.82859375	DCIS
644	116278	4278.712402	2933.944128	282	0	0	282	129.1017188	82.00375	DCIS
645	116279	4287.145996	2932.524487	157	0	0	157	74.19171875	39.2859375	DCIS
646	116280	4261.533936	2937.805237	320	0	0	320	124.9021875	52.38125	DCIS
647	116281	4239.596631	2935.95271	279	0	0	279	206.1834375	32.28671875	myoepithelial
648	116282	4296.606812	2936.228296	311	0	0	311	151.36375	69.4503125	DCIS
649	116283	4326.632813	2937.928918	284	2	0	286	116.1870313	62.72203125	DCIS
650	116284	4317.103931	2937.261536	180	0	0	180	83.990625	46.420625	DCIS
651	116285	4246.004004	2939.712964	265	0	0	265	99.6146875	41.49859375	myoepithelial
652	116286	4270.730786	2939.966553	161	0	0	162	81.59734375	29.30640625	DCIS
653	116287	4253.093701	2939.618542	220	0	0	220	96.7246875	45.74328125	DCIS
654	116288	4307.462573	2940.643896	216	0	0	216	98.801875	52.96828125	DCIS
655	116289	4288.491553	2943.673682	201	0	0	201	90.67375	29.30640625	DCIS
656	116290	4332.586548	2943.966907	252	0	0	252	106.749375	51.16203125	DCIS
657	116291	4279.102539	2945.212646	180	0	0	180	86.74515625	45.698125	DCIS
658	116292	4313.147363	2946.627307	178	0	0	178	73.19828125	41.1825	DCIS
659	116293	4320.458276	2945.829395	59	0	0	59	32.28671875	8.35390625	DCIS
660	116302	4202.971094	2947.669678	108	0	0	108	383.8732813	29.1709375	t_cell_dendritic
661	116307	4204.47229	2962.512512	57	1	0	58	174.5289063	9.6634375	macrophage
662	116310	4211.999854	2973.464978	114	1	0	115	262.8545313	33.00921875	t_cell_dendritic
663	116313	4206.874121	2989.340015	159	0	0	159	199.3648438	27.86140625	macrophage
664	116316	4219.090381	2995.225476	192	0	0	192	460.0067188	28.94515625	t_cell_dendritic
665	116330	4209.710913	3018.287329	136	0	0	136	352.1284375	27.86140625	t_cell_dendritic
666	116331	4218.430884	2913.847937	224	0	0	224	544.9907813	62.63171875	stromal_cell
667	116332	4226.049341	2931.504321	297	0	0	297	503.5825	57.619375	macrophage
668	116333	4223.249487	2949.008801	144	1	0	145	277.3948438	32.19640625	t_cell_dendritic
669	116334	4226.04353	2967.175891	257	0	0	257	446.5953125	66.42484375	stromal_cell
670	116422	4203.315161	2637.822681	72	0	0	72	222.2590625	22.89421875	macrophage
671	116423	4202.543604	2649.202429	209	0	0	209	394.3946875	30.57078125	stromal_cell
672	116424	4201.840527	2704.118945	116	1	0	117	501.0085938	27.5453125	stromal_cell
673	116425	4215.292773	2715.692932	181	0	0	182	621.3951563	38.51828125	t_cell_dendritic
674	116426	4209.216187	2679.780017	282	0	0	282	776.2810938	37.57	macrophage
675	116427	4217.152563	2618.925537	313	2	0	315	931.0767188	25.06171875	stromal_cell
676	116428	4232.747656	2680.060791	128	0	0	128	545.306875	21.53953125	t_cell_dendritic
677	116429	4227.190698	2657.760327	123	0	0	123	307.5592188	24.745625	endothelial_perivascular
678	116430	4246.673462	2667.290869	140	0	0	140	327.2021875	24.42953125	t_cell_dendritic
679	116431	4242.241675	2646.150647	241	0	1	242	647.2245313	52.06515625	macrophage
680	116432	4246.399951	2714.611548	180	1	0	181	757.9928125	18.92046875	macrophage
681	116433	4261.326416	2701.287549	149	0	0	149	455.0395313	15.714375	stromal_cell
682	116434	4264.192261	2629.87157	182	0	0	182	701.4571875	16.6175	t_cell_dendritic
683	116435	4264.921484	2559.436951	176	1	0	177	493.2417188	11.8309375	stromal_cell
684	116436	4267.257324	2569.372363	69	0	0	69	88.82234375	21.2234375	stromal_cell
685	116437	4265.450244	2659.655811	108	0	0	108	471.6570313	19.19140625	stromal_cell
686	116438	4273.755176	2690.61897	148	0	0	148	489.2679688	18.604375	stromal_cell
687	116439	4271.740576	2578.913904	384	2	0	387	821.3470313	38.2925	stromal_cell
688	116440	4282.309131	2663.777771	164	0	0	164	465.7415625	20.1396875	stromal_cell
689	116441	4284.712207	2640.49823	196	0	0	196	515.7746875	10.8375	macrophage
690	116442	4282.087085	2720.939856	239	2	0	241	414.9859375	8.67	macrophage
691	116443	4287.796362	2705.835754	160	0	0	160	302.6823438	38.96984375	stromal_cell
692	116444	4296.769922	2698.056262	114	1	0	115	323.3639063	29.57734375	other
693	116445	4305.392358	2696.803674	52	0	0	52	207.899375	11.51484375	t_cell_dendritic
694	116446	4303.332104	2573.532507	253	1	0	254	788.2926563	24.565	stromal_cell
695	116447	4313.519653	2648.052771	294	2	0	296	597.5526563	24.2940625	stromal_cell
696	116448	4320.393945	2701.671252	267	1	0	268	727.91875	34.0478125	t_cell_dendritic
697	116449	4314.262573	2590.218945	101	1	0	102	249.985	7.90234375	stromal_cell
698	116450	4314.269214	2627.951807	439	0	0	440	789.7376563	48.76875	stromal_cell
699	116451	4325.736743	2595.71925	121	0	0	121	242.0375	20.049375	t_cell_dendritic
700	116452	4332.366162	2582.319922	166	0	0	166	475.405	15.48859375	stromal_cell
701	116453	4353.543115	2633.429285	454	1	0	455	581.3415625	67.4634375	stromal_cell
702	116454	4343.971069	2657.921362	323	1	0	324	872.6445313	42.31140625	stromal_cell
703	116455	4337.106323	2626.62804	195	0	0	195	340.1620313	18.19796875	stromal_cell
704	116456	4350.230688	2567.12804	378	0	0	378	799.5365625	24.33921875	stromal_cell
705	116457	4351.168262	2722.550415	162	2	0	164	381.9767188	23.300625	stromal_cell
706	116458	4338.009448	2719.81095	269	1	0	270	370.7779688	33.1446875	t_cell_dendritic
707	116459	4374.976978	2691.09585	252	3	0	256	588.3859375	35.944375	t_cell_dendritic
708	116460	4363.106445	2706.054065	180	0	0	180	447.2275	24.42953125	stromal_cell
709	116461	4370.623633	2728.288953	199	0	0	199	449.7110938	40.46	stromal_cell
710	116462	4383.681592	2722.197009	115	0	0	115	211.9182813	25.51328125	macrophage
711	116463	4389.111548	2709.337024	190	0	0	190	321.5576563	51.9296875	stromal_cell
712	116464	4392.834448	2578.641223	352	2	0	354	924.2129688	11.78578125	stromal_cell
713	116465	4391.429956	2616.980457	193	1	0	194	517.9421875	16.12078125	stromal_cell
714	116466	4376.602271	2618.29032	175	0	0	176	218.375625	27.3646875	t_cell_dendritic
715	116467	4386.711792	2660.82207	517	1	0	518	1010.190469	115.6451563	stromal_cell
716	116468	4374.835864	2628.605701	328	0	0	328	433.13875	72.791875	stromal_cell
717	116469	4371.998657	2643.147217	212	0	0	212	286.0196875	24.4746875	stromal_cell
