# Supplementary material for: Gene-expression memory-based prediction of cell lineages from scRNA-seq datasets
Source: Nat Commun. 2024 Mar 29;15:2744. doi: 10.1038/s41467-024-47158-y (PMC10980719; doi:10.1038/s41467-024-47158-y)
Supplement: Supplementary file 11 — Source Data [file 41467_2024_47158_MOESM11_ESM.zip › Source Data files/Source Data file S3.xlsx]

## Sheet: FigS3A_CV
mESC	Mean_expression	Variation_FC		CD8	Mean_expression	Variation_FC		L1210	Mean_expression	Variation_FC		WM989	Mean_expression	Variation_FC		HSC	Mean_expression	Variation_FC		MEF	Mean_expression	Variation_FC		HSPC	Mean_expression	Variation_FC
ENSMUSG00000033845	9.00283255951135	1.27304510477685		ENSMUSG00000000001	2.78091540678681	1.23462375834246		ENSMUSG00000000001	4.02311761215481	0.358372278451668		AL669831.5	0.399962647362962	1.46889836360681		ENSMUSG00000051951	0.00631846250036307	0.997922980908541		ENSMUSG00000033845	2.55597750247858	0.798087801265339		ENSMUSG00000007777	1.25572431494137	1.37132699240599
ENSMUSG00000025903	1.96857079428613	1.00291798917537		ENSMUSG00000000028	6.03175387797073	1.26564936899829		ENSMUSG00000000028	3.07326430012717	6.59894616385829		LINC00115	0.0845233090161029	1.31213356162893		ENSMUSG00000025900	0.010423791824822	0.943522255805555		ENSMUSG00000025903	1.1157607729178	1.04583673275547		ENSMUSG00000107002	3.28715737298797	0.827723729831809
ENSMUSG00000033813	5.03436353482945	1.51696947911605		ENSMUSG00000000056	0.325702567439187	1.38115513153976		ENSMUSG00000000031	0.00971667523982966	1.88654789352783		FAM41C	0.18377134865496	0.655880789249921		ENSMUSG00000033845	3.93671622957437	1.00154415217748		ENSMUSG00000033813	2.9039310093481	0.80267144983279		ENSMUSG00000058706	1.04409429881827	1.61173241399768
ENSMUSG00000033793	1.68462149885485	0.894035122263825		ENSMUSG00000000078	2.69245721709473	1.38654209599756		ENSMUSG00000000056	0.116820936406134	1.38155393165492		NOC2L	2.71429836344362	2.12199688759394		ENSMUSG00000033813	0.93267554984571	1.10875801199326		ENSMUSG00000033793	1.50691500645149	0.887464029223526		ENSMUSG00000071456	0.377548951618058	2.13805686192927
ENSMUSG00000025907	1.42847802837904	1.44080482791581		ENSMUSG00000000085	0.209390894969315	1.01709700060219		ENSMUSG00000000078	0.764794815414519	2.87222149816875		KLHL17	0.274924307105567	1.11632063065869		ENSMUSG00000002459	0.00352545086245397	1.31535009746914		ENSMUSG00000025907	3.23748118689464	1.39805201777043		ENSMUSG00000030663	12.0270464094748	1.3689447069302
ENSMUSG00000090031	0.177841433912448	0.842051787522421		ENSMUSG00000000088	44.20888405345	1.08572143471156		ENSMUSG00000000085	1.67723754755926	2.28811470155939		PLEKHN1	0.118077483961498	0.639100291539772		ENSMUSG00000033793	6.47567343262801	1.15204013220449		ENSMUSG00000090031	0.123249586829104	0.647256313091443		ENSMUSG00000092203	7.11760023952077	1.59189259745501
ENSMUSG00000051285	2.35433010554334	1.18233924263631		ENSMUSG00000000131	1.43933273481643	0.964839973290572		ENSMUSG00000000088	46.3703896111816	0.463163593960731		HES4	0.415944654788365	1.22684277827383		ENSMUSG00000025907	3.940108075667	1.03406870665886		ENSMUSG00000087247	0.286797653053301	1.3243481439596		ENSMUSG00000063236	1.17723506311079	1.29777439798427
ENSMUSG00000097797	0.111719427625521	1.40172258577845		ENSMUSG00000000134	0.591221024962122	0.603923033723726		ENSMUSG00000000131	2.13921438745977	0.763781146015636		ISG15	9.46650865935126	2.23907577441885		ENSMUSG00000033740	0.0537373573259286	0.985975881926803		ENSMUSG00000051285	1.64557873413952	0.700992664333392		ENSMUSG00000035171	1.2438107404763	1.10629541012408
ENSMUSG00000061024	3.04553808376323	1.14483950471303		ENSMUSG00000000142	0.0685573106797724	1.47568655208212		ENSMUSG00000000134	0.956043551864376	0.209384143655955		AGRN	0.718999347937961	0.349926199348812		ENSMUSG00000051285	2.97884193031238	0.962856828616531		ENSMUSG00000061024	2.78405617909832	0.92708341607435		ENSMUSG00000032551	2.09568321621709	1.04616686772897
ENSMUSG00000025911	0.183035734380984	1.05722591993644		ENSMUSG00000000148	0.855422349780683	1.05963976767839		ENSMUSG00000000148	0.571668993975148	1.80489071904861		C1orf159	0.224753538943347	0.25333549471111		ENSMUSG00000025909	0.0311183437845515	1.1750938081		ENSMUSG00000025912	0.291116951404937	0.769831895399925		ENSMUSG00000078570	0.606631998342254	2.49270535632
ENSMUSG00000025912	0.552195559506351	1.4387159904883		ENSMUSG00000000149	0.0428178812342105	0.608205768109383		ENSMUSG00000000149	0.0737376952681675	1.39842565106293		SDF4	5.21282479479532	0.362253165159407		ENSMUSG00000061024	2.38986290931716	1.05202438705207		ENSMUSG00000045210	0.993587438217044	1.11212321174601		ENSMUSG00000063320	1.35225639076397	1.76922523807059
ENSMUSG00000045210	0.687650827137717	1.03812468080848		ENSMUSG00000000167	0.058629007857726	0.645719088521692		ENSMUSG00000000167	0.0866081493322885	1.15961759044799		B3GALT6	1.92508898088065	1.50079519206019		ENSMUSG00000025911	0.0446579175564567	0.87361013595399		ENSMUSG00000098234	4.57631281958846	0.964852951755107		ENSMUSG00000098912	2.35230759661147	2.05829249466998
ENSMUSG00000025915	0.34739888003991	0.676720787692895		ENSMUSG00000000168	1.11547304632916	0.765153012153336		ENSMUSG00000000168	1.33897579077269	0.609160900489097		UBE2J2	2.00825754908328	0.84681121825511		ENSMUSG00000025912	0.219048135223648	1.41216064608499		ENSMUSG00000025917	2.50230463349936	0.891372412588561		ENSMUSG00000072694	1.7822850596945	1.0081016584379
ENSMUSG00000046101	0.132026658056073	0.734460590093548		ENSMUSG00000000171	12.5912241683713	0.540665080130651		ENSMUSG00000000171	18.7125774478775	0.985734349325562		ACAP3	0.778571081689266	0.96636125796741		ENSMUSG00000045210	2.18856990893789	0.957096956473036		ENSMUSG00000056763	1.34661951952088	0.869186020807986		ENSMUSG00000050088	0.763063654080581	0.897491406054423
ENSMUSG00000098234	3.29087841520733	1.14095077136104		ENSMUSG00000000184	3.83053735206829	1.94670182057789		ENSMUSG00000000184	3.37929816389527	1.77773574276262		PUSL1	1.03436408857849	0.898792743537438		ENSMUSG00000097893	0.0831506080358141	0.848686971598748		ENSMUSG00000067851	1.93369226387784	1.06996321178253		ENSMUSG00000054676	3.54002230678357	0.653529956596193
ENSMUSG00000025917	3.60559369431067	1.10178952926285		ENSMUSG00000000194	0.38100000433879	0.609052085671236		ENSMUSG00000000194	0.884176040537966	0.185157101182693		INTS11	2.07301194364451	1.21383920919197		ENSMUSG00000025915	3.34755900907029	0.954989951208484		ENSMUSG00000042501	0.308073788793146	1.82181125451782		ENSMUSG00000086330	0.366444900158235	1.63128472922578
ENSMUSG00000056763	2.12699444157916	1.14815100908122		ENSMUSG00000000204	0.0344446804706897	1.00490369412598		ENSMUSG00000000204	0.0633723215393152	1.08069547457984		CPTP	1.03693726269221	0.860065741306059		ENSMUSG00000046101	0.121609421371076	0.869012318120009		ENSMUSG00000016918	3.60802050417643	1.18667613606962		ENSMUSG00000032300	1.15598016498145	1.3539743804404
ENSMUSG00000067851	0.761631279769782	1.44122564080573		ENSMUSG00000000223	0.00267853877696237	1.02409889773511		ENSMUSG00000000244	3.38638553994024	2.00763015712144		DVL1	0.761399114987995	0.722613989298578		ENSMUSG00000098234	0.97743732190037	1.00439863579309		ENSMUSG00000005886	0.571280876205002	0.74023620754146		ENSMUSG00000043629	0.474465073920179	1.14236445016473
ENSMUSG00000048960	0.519406905815059	2.38253674221165		ENSMUSG00000000244	0.882711347113744	1.45609222333317		ENSMUSG00000000247	0.0245884331530633	0.832013446696946		AURKAIP1	17.5483572549686	2.11840894390748		ENSMUSG00000025917	5.76166827209644	0.921779297625668		ENSMUSG00000025935	4.41425423971635	1.06280208307964		ENSMUSG00000035085	4.38496961074501	1.16764708749865
ENSMUSG00000057715	0.868782947254816	1.14960139803672		ENSMUSG00000000248	0.0641078371742399	1.14145595575642		ENSMUSG00000000248	0.278022510928279	0.0988049191381536		CCNL2	1.51160310546223	0.488795978095399		ENSMUSG00000056763	2.4973557496893	0.922014451904189		ENSMUSG00000025937	0.628126354684343	1.32777069218679		ENSMUSG00000032666	1.8302727396453	1.25900209813415
ENSMUSG00000016918	0.537549135600607	0.826503640874502		ENSMUSG00000000275	0.388764446289365	1.97829282668284		ENSMUSG00000000253	0.0371207358771617	0.688268237267671		MRPL20	9.29155080914274	2.70786324135297		ENSMUSG00000067851	7.06311942374854	0.997060097100682		ENSMUSG00000025932	0.232638177753755	1.51631946559631		ENSMUSG00000027327	2.3364729018344	1.75148452519318
ENSMUSG00000025938	0.0676936457516183	1.04432477626334		ENSMUSG00000000276	0.10211098961515	0.855050742908769		ENSMUSG00000000275	0.78529782829629	1.08254304022057		AL391244.3	0.112842028430997	0.442006876349861		ENSMUSG00000042501	0.0400974291209498	1.21279472286126		ENSMUSG00000025925	0.678209975778077	1.02776427550115		ENSMUSG00000038323	0.460684442322054	0.82571805897063
ENSMUSG00000042414	0.11496871716507	0.979845788134552		ENSMUSG00000000278	1.00003577288152	1.61461793458579		ENSMUSG00000000276	0.277083968433523	0.771002886967194		ATAD3B	1.11633088927067	0.896709963484838		ENSMUSG00000048960	2.92261251860425	1.19592208642778		ENSMUSG00000043716	61.7867557642108	0.67929437172218		ENSMUSG00000087204	3.68911826203546	1.0087447770503
ENSMUSG00000005886	0.568659881839008	1.31156612078564		ENSMUSG00000000282	0.152621368576587	1.60441388961715		ENSMUSG00000000278	0.801950056530458	2.38095837612123		ATAD3A	2.13569665406181	1.64963590981036		ENSMUSG00000057715	0.00882449968069694	0.842427238341202		ENSMUSG00000025921	0.424991702636595	0.853506877381398		ENSMUSG00000084861	0.51502927523231	1.36323708935874
ENSMUSG00000025935	1.92989150302488	1.18701457627605		ENSMUSG00000000290	7.78860414127773	2.47908558253747		ENSMUSG00000000282	0.17565236852229	0.875543906612878		SSU72	11.5348501156257	0.729799330961108		ENSMUSG00000016918	0.00379169247323676	1.04020104243057		ENSMUSG00000025920	0.462261122655932	1.22171068735768		ENSMUSG00000040822	2.68022303659132	1.56529256140811
ENSMUSG00000025937	4.29604718196168	1.55568478530184		ENSMUSG00000000295	3.38667469903629	1.02032369339225		ENSMUSG00000000290	0.803916855140793	1.22448598829695		AL645728.1	0.152717783387736	0.798615549309653		ENSMUSG00000005886	9.2553741043098	0.956935613341943		ENSMUSG00000025939	1.07811850947073	1.15665667803426		ENSMUSG00000071653	3.53611406659542	1.35351292340162
ENSMUSG00000025932	0.364882836189314	0.934593799808957		ENSMUSG00000000301	0.232678686650012	0.703693945119784		ENSMUSG00000000295	3.75797245633841	0.873102764440836		FNDC10	0.124399722830136	1.07090526316243		ENSMUSG00000025935	12.7490877127273	1.43337642962931		ENSMUSG00000079658	8.63545268301425	1.07742539298649		ENSMUSG00000022507	1.15957453695402	1.06745688366094
ENSMUSG00000025930	0.645143375510083	1.14099109864318		ENSMUSG00000000303	0.206225349141995	2.03770245679381		ENSMUSG00000000301	0.671306321469936	1.15676085742001		AL691432.2	0.103023108432533	0.483035149100476		ENSMUSG00000025937	1.57674072971512	1.00215103882565		ENSMUSG00000025940	2.14030349512733	0.915371654222522		ENSMUSG00000044148	1.45496905889422	0.510154520095153
ENSMUSG00000032769	0.0972260155268111	1.02568152518532		ENSMUSG00000000320	0.00643624090414719	1.40192485558969		ENSMUSG00000000320	0.0128497509208543	0.472387521541953		MIB2	0.754757887671863	1.42404017480311		ENSMUSG00000025932	4.76816171261234	0.992531970796232		ENSMUSG00000025779	0.306504367059279	1.25433371079224		ENSMUSG00000054091	15.7638604098713	0.905119109902169
ENSMUSG00000025925	6.86614917738234	1.14539416261334		ENSMUSG00000000326	2.86421574908193	1.82050959741944		ENSMUSG00000000326	10.198644415078	2.25107844484073		CDK11B	1.31954826969206	0.712136085896129		ENSMUSG00000082193	0.0314486247704971	0.858754736141137		ENSMUSG00000042686	0.159863464165199	0.92492682937549		ENSMUSG00000035372	0.722700671001053	1.83480652447332
ENSMUSG00000032719	0.345942931305658	1.58656820314522		ENSMUSG00000000339	3.55949579186063	2.1686969858738		ENSMUSG00000000339	4.52409917396975	1.92663990641122		FO704657.1	0.0433653065632689	1.04012008757759		ENSMUSG00000032769	0.0411417175599109	0.76333423535323		ENSMUSG00000067780	0.171776234002214	1.61366137017469		ENSMUSG00000073155	5.0568864524104	1.06549565531063
ENSMUSG00000043716	110.441558058468	1.41117947096631		ENSMUSG00000000340	0.218112748507523	0.51034663789485		ENSMUSG00000000340	0.66686894776311	0.720366824790075		SLC35E2B	0.188000221336128	0.609439611175299		ENSMUSG00000092083	0.0181036919850562	0.776169593807733		ENSMUSG00000041859	1.95903760991119	1.47591185113616		ENSMUSG00000063018	0.575460901547517	1.31931897455989
ENSMUSG00000025921	0.17433855143191	1.63769059843986		ENSMUSG00000000346	19.0155223314427	2.36439245150109		ENSMUSG00000000346	17.7102209645256	2.41360469550982		CDK11A	0.757032843835394	0.399344385226759		ENSMUSG00000025925	3.1164927654734	1.2854480001832		ENSMUSG00000025931	0.149384677182539	0.988364492936102		ENSMUSG00000021550	1.13347756081389	1.22097573454715
ENSMUSG00000025920	0.281972874288661	1.37273476000577		ENSMUSG00000000355	5.78181411188819	2.09282871019408		ENSMUSG00000000355	3.47055071836706	0.108907728502957		SLC35E2A	0.300051747893845	0.609077085089948		ENSMUSG00000032719	0.103095479229626	1.11670269368945		ENSMUSG00000041779	1.04845962030935	0.512599744405547		ENSMUSG00000029559	0.96510940197876	1.53966981229507
ENSMUSG00000025939	0.843057586456898	1.97571703140736		ENSMUSG00000000374	0.272690743173644	1.57644436314216		ENSMUSG00000000374	0.330228937199097	0.95438771287607		NADK	1.18706337166074	1.26161004302449		ENSMUSG00000043716	27.5521718708771	0.881510071365322		ENSMUSG00000025933	0.188819662102776	0.806426174165438		ENSMUSG00000032403	2.33865268915367	1.22150130848733
ENSMUSG00000079658	11.1191761856156	1.72851078119002		ENSMUSG00000000378	3.44334461035053	0.380121207984956		ENSMUSG00000000378	4.5703845012663	1.87311984965532		GNB1	5.61236127588444	1.65612266436429		ENSMUSG00000025921	0.605544375798632	0.864711071566971		ENSMUSG00000026158	0.818751070150713	1.12968046547163		ENSMUSG00000097354	0.77900317413539	1.70360372352009
ENSMUSG00000025940	0.840218005884801	2.00724420140645		ENSMUSG00000000384	3.73837126778827	0.744052979989832		ENSMUSG00000000384	5.54158275400188	2.31429064731073		TMEM52	0.0934128052479777	0.604867220058372		ENSMUSG00000025920	3.68625888878548	0.932039259512794		ENSMUSG00000026155	2.60474524643282	1.08220811234049		ENSMUSG00000079283	0.945164822286416	1.10523871120424
ENSMUSG00000025779	0.159022980500063	0.570908990140774		ENSMUSG00000000386	0.0460166320876903	1.37849333516702		ENSMUSG00000000386	0.00670091737064957	0.474532308502943		PRKCZ	0.915873874885243	5.70945957426243		ENSMUSG00000025939	2.3419538045773	1.05751478103637		ENSMUSG00000026154	1.64035241371484	0.948464165763908		ENSMUSG00000020133	1.50553889194922	0.80581623613108
ENSMUSG00000042686	0.0606700392959355	1.76948195237163		ENSMUSG00000000399	11.381708953784	0.90179755540901		ENSMUSG00000000399	4.53018589809016	0.518628946225108		AL590822.2	0.106595345646151	0.614897555362385		ENSMUSG00000079658	3.51775352282182	0.983025370548625		ENSMUSG00000026153	0.510008682628263	1.06141144427358		ENSMUSG00000049643	1.49392280876193	0.999463268428119
ENSMUSG00000041859	5.22099865786249	1.47072427689002		ENSMUSG00000000409	35.9674961754451	1.838224050032		ENSMUSG00000000409	0.119636563890403	0.463167558237161		FAAP20	9.34670868028817	1.40829121624407		ENSMUSG00000025940	2.95579148386209	0.961256928538902		ENSMUSG00000073725	0.684360082081754	1.13418794545907		ENSMUSG00000031983	0.5658917651087	0.619035203190706
ENSMUSG00000025931	0.057955784231806	1.66774320991137		ENSMUSG00000000420	0.366672035550452	0.549896116461098		ENSMUSG00000000420	0.416133179660318	3.22737438919573		SKI	0.717360463593705	0.653673219270167		ENSMUSG00000025779	0.724516162393708	0.878833319667805		ENSMUSG00000048874	1.84955431147672	0.745692614510128		ENSMUSG00000020441	0.633591216702944	1.16474506646919
ENSMUSG00000041779	0.233545878728613	1.2998269179565		ENSMUSG00000000439	1.08807336557556	0.87362748043488		ENSMUSG00000000439	1.41932468979069	0.588529365429126		MORN1	0.272998563097222	1.58142112255608		ENSMUSG00000042686	0.0232758422801576	0.995153849304041		ENSMUSG00000026134	0.474819375726173	1.24378140696729		ENSMUSG00000062619	0.833783540168063	0.596958749186126
ENSMUSG00000025933	0.463725372483761	0.885287912020483		ENSMUSG00000000441	2.38581433467178	0.577466707283442		ENSMUSG00000000441	2.35964075382014	0.287942351984353		RER1	5.73130727127813	1.99461934648532		ENSMUSG00000101589	0.00669828572671699	0.877673269715596		ENSMUSG00000004768	1.24712928428081	0.912432378528834		ENSMUSG00000101655	0.330052787904427	1.10927732381537
ENSMUSG00000025934	0.387888582314471	0.798663657688134		ENSMUSG00000000489	0.0468744285968415	1.06774446191189		ENSMUSG00000000530	0.00801901749196169	0.626974003035584		PEX10	1.45391905459935	1.7778590245489		ENSMUSG00000025776	0.54615592890726	1.12304927240976		ENSMUSG00000042215	1.87994715099357	1.00708326030218		ENSMUSG00000040177	0.967038573819402	1.360189206707
ENSMUSG00000099343	0.0516802778680291	1.34238356081935		ENSMUSG00000000530	0.030886208500469	0.793789897414599		ENSMUSG00000000532	0.147068228718757	0.495298732963479		PANK4	0.158361807757144	1.87843920086515		ENSMUSG00000042596	0.00457084338413038	0.854622295990145		ENSMUSG00000042197	1.42950461296499	0.862707376088464		ENSMUSG00000050705	1.10725315735622	1.31632717286483
ENSMUSG00000041670	0.0726502197059974	1.24168310640402		ENSMUSG00000000532	0.0917897606502023	1.00113807081606		ENSMUSG00000000538	0.430031889840018	2.15941478417002		AL139246.5	0.361030203253725	0.393250618323966		ENSMUSG00000043760	0.0104518793154129	1.0008344243315		ENSMUSG00000026131	4.93697131818937	1.35404840956247		ENSMUSG00000045411	2.4453625151353	2.00902579980367
ENSMUSG00000026158	0.403150379422451	1.21880601131127		ENSMUSG00000000538	0.217758561561809	1.0124742296659		ENSMUSG00000000552	2.28300461849464	0.833031785889693		TNFRSF14-AS1	0.168424230669861	0.476035876618851		ENSMUSG00000041859	21.044743768139	1.19640411557805		ENSMUSG00000042111	0.682023848457119	0.975131411577573		ENSMUSG00000036873	2.08020788974219	1.55785862476288
ENSMUSG00000026155	4.66493217487668	1.71806917934994		ENSMUSG00000000552	0.110362438616082	1.01666954711249		ENSMUSG00000000561	6.32505180464295	0.966848046020064		TNFRSF14	5.04438900296638	1.71312073372509		ENSMUSG00000025931	0.622498703132271	1.08257782498261		ENSMUSG00000026127	1.67724595702438	0.895545951165869		ENSMUSG00000071398	0.609463878047575	0.83077239168758
ENSMUSG00000026154	1.80648432434227	1.75018792159097		ENSMUSG00000000555	0.118873993655272	0.967784775743095		ENSMUSG00000000568	0.286628117479464	1.5860685621259		FAM213B	1.06812632887081	1.17185773777505		ENSMUSG00000041809	0.0477048037748279	1.24901543834389		ENSMUSG00000037503	2.62839503656235	1.53587271853791		ENSMUSG00000086841	6.09455839643714	0.848017685535431
ENSMUSG00000026153	0.308563104391928	2.00753221034212		ENSMUSG00000000561	2.83393276522338	1.1094962215506		ENSMUSG00000000579	15.747818321611	1.05627804465499		TTC34	0.0645548056621949	2.05530027454345		ENSMUSG00000041779	1.55693447376649	1.08885656447947		ENSMUSG00000026123	1.10317485937129	0.857203972149027		ENSMUSG00000073236	5.28508541155711	1.46643251178028
ENSMUSG00000073725	0.673972366764649	1.41312923502875		ENSMUSG00000000568	0.41623607126631	0.640676924180943		ENSMUSG00000000581	1.76610924055537	1.22019891866227		TPRG1L	0.359049702117734	0.513916854985975		ENSMUSG00000025933	0.148367345152186	0.84772670574057		ENSMUSG00000045216	0.86657910805201	1.43864215926068		ENSMUSG00000071632	1.23291992956817	1.33146362691148
ENSMUSG00000048874	6.92599894822322	0.880800376008028		ENSMUSG00000000579	7.4955199778704	1.01706714455826		ENSMUSG00000000594	1.3102605310618	0.99336740562591		WRAP73	0.764013880164609	0.612257037275432		ENSMUSG00000025934	0.0260292804660098	1.22442138348857		ENSMUSG00000037470	2.19093646945026	0.694576980314406		ENSMUSG00000044496	3.47560229152264	0.531360841413674
ENSMUSG00000026134	1.17858492023082	1.34554394179696		ENSMUSG00000000581	1.96901931213176	1.84850662884564		ENSMUSG00000000600	0.515094204475061	0.709249158342081		SMIM1	0.83152102881283	2.26520252625053		ENSMUSG00000028033	7.7643699912866	1.04145801471002		ENSMUSG00000037447	0.321527971935073	0.672961701211135		ENSMUSG00000052419	6.01279177715918	1.0066686851821
ENSMUSG00000004768	0.917090070226865	1.56768079113899		ENSMUSG00000000594	1.57936939847811	2.29233478912342		ENSMUSG00000000628	0.34225746343704	0.749665037504236		LRRC47	1.17800682266427	1.36046283415997		ENSMUSG00000026158	3.71005230246982	0.920569109924566		ENSMUSG00000010453	1.08740939518473	1.14303447347176		ENSMUSG00000031242	2.59430074429571	0.724402700701822
ENSMUSG00000042215	0.0801164952278653	0.970808474219518		ENSMUSG00000000600	0.341480489036542	2.8921042489978		ENSMUSG00000000631	0.44778138466732	0.55336462547366		CEP104	1.31418876159392	0.563751978974729		ENSMUSG00000026156	0.0514902192246813	0.788667493522944		ENSMUSG00000001143	0.54235685655799	1.16128744780234		ENSMUSG00000091474	0.357363976103565	0.453073345665028
ENSMUSG00000042197	1.18565907897024	1.31143139651892		ENSMUSG00000000617	0.00364701870664918	1.23907516422071		ENSMUSG00000000673	0.120954664011715	1.38362726306101		DFFB	0.211110257616864	3.73553276750056		ENSMUSG00000026155	1.70659425413617	1.07482279589328		ENSMUSG00000037408	0.194272326683022	0.83529060124311		ENSMUSG00000071302	0.434894294823661	1.25582924520631
ENSMUSG00000026131	8.67514098445392	1.19498536027344		ENSMUSG00000000627	0.140418521462534	0.96321795026081		ENSMUSG00000000682	0.827946303425656	1.16536370825768		C1orf174	1.15058349777623	1.41077995191998		ENSMUSG00000026154	1.09302960585389	0.828659386248472		ENSMUSG00000001138	0.247729896801083	0.646114144250911		ENSMUSG00000059482	0.36165739350856	0.786287970520962
ENSMUSG00000042111	1.65391148840412	1.30609360673645		ENSMUSG00000000628	0.109648530553627	3.05814385210834		ENSMUSG00000000686	3.8372654950498	1.72929416404667		LINC01134	0.0281892576751963	1.17225965995986		ENSMUSG00000026153	0.677938849902485	1.44174526342614		ENSMUSG00000079610	0.623486978336062	0.803646044233405		ENSMUSG00000049916	0.458996646407515	1.53248999055351
ENSMUSG00000026127	2.74773421428387	1.58492458424691		ENSMUSG00000000631	0.183253005209824	1.26135150026706		ENSMUSG00000000690	0.808975323145619	1.93348721811141		NPHP4	0.242493751919812	0.931270046988462		ENSMUSG00000026141	0.00341350783992746	0.815615268778242		ENSMUSG00000026121	0.296674261243034	1.30953707418809		ENSMUSG00000010277	5.36380646121931	1.39297710064555
ENSMUSG00000026126	0.0726262785520275	1.50186650529519		ENSMUSG00000000673	1.35147776976627	0.799075796877338		ENSMUSG00000000693	0.0660361259729616	0.824257980651535		KCNAB2	3.39501846220606	1.46294829768805		ENSMUSG00000099997	0.0149091569910815	0.935518908165354		ENSMUSG00000061518	18.2884112891704	0.963547417520184		ENSMUSG00000097180	1.43818934439629	1.69135509627615
ENSMUSG00000037509	0.147476189099532	1.78064994089757		ENSMUSG00000000682	46.405861404346	3.80299230979122		ENSMUSG00000000708	0.146474738611779	1.92426170721089		RPL22	54.8334049168765	0.909709588598203		ENSMUSG00000073725	2.68790703324641	1.14260948273081		ENSMUSG00000037351	3.94224782415697	0.929281078759206		ENSMUSG00000034601	0.480282807670812	1.37793382095408
ENSMUSG00000037503	0.833790421752913	1.10354817286068		ENSMUSG00000000686	0.948634392384769	1.73984876015867		ENSMUSG00000000711	1.43883395179566	2.92019766489233		AL031847.1	0.0707590147046402	0.515172763683286		ENSMUSG00000033569	0.0119429733351728	1.04712685073138		ENSMUSG00000026116	0.946148759664484	0.958396838020222		ENSMUSG00000062198	0.6871474899358	1.17196101429517
ENSMUSG00000026123	0.24960092814262	1.90771855336546		ENSMUSG00000000693	0.00328729758990837	0.596743216686452		ENSMUSG00000000732	1.06394143352257	0.858181304973284		RNF207	0.478496759045038	0.828217046882832		ENSMUSG00000048874	6.35633009977285	1.00352355464783		ENSMUSG00000026113	0.216372840604781	0.7035469897378		ENSMUSG00000098090	0.791742426091413	0.631793100169756
ENSMUSG00000045216	0.938354045900639	0.845464231083626		ENSMUSG00000000708	0.119405274073843	0.965257662047098		ENSMUSG00000000738	0.600398055781548	0.755227228720265		ICMT	2.21559174913013	1.59952347311429		ENSMUSG00000117310	0.011917668458223	1.00519931765403		ENSMUSG00000026112	2.3411914214501	1.12178211367799		ENSMUSG00000031984	1.76038565486723	1.36343240521217
ENSMUSG00000037470	0.866091571336015	0.669379505782286		ENSMUSG00000000711	1.15695719234591	1.8137488342996		ENSMUSG00000000740	390.530230377758	2.59480961542693		LINC00337	0.115436112407463	3.95245141393542		ENSMUSG00000086727	0.0199179808127969	1.16244502860773		ENSMUSG00000026111	1.41928627648855	0.965323871403238		ENSMUSG00000049881	1.08009040509625	1.01405486477225
ENSMUSG00000037447	0.0617842793916325	0.80149794315524		ENSMUSG00000000732	0.0899302791852036	0.594788689519021		ENSMUSG00000000743	10.6546380465745	1.3935479956817		GPR153	0.371187759575017	0.76761904768178		ENSMUSG00000026058	0.0120137221428733	0.402510190925085		ENSMUSG00000037216	0.207718633975799	0.589111508123079		ENSMUSG00000086629	6.20122625277097	1.16475807111897
ENSMUSG00000010453	0.664582058558196	1.64294209016747		ENSMUSG00000000738	0.326300257910079	1.00288581788425		ENSMUSG00000000751	4.54046155819819	1.99994176573515		ACOT7	2.99448571379687	1.79651223112562		ENSMUSG00000026134	5.73957744146974	1.08067166540605		ENSMUSG00000026088	0.561990818940646	1.04891902801219		ENSMUSG00000087213	0.821038548650341	1.15485983904426
ENSMUSG00000001143	0.469114902392991	1.20146425014192		ENSMUSG00000000740	222.467659632721	1.9401980884811		ENSMUSG00000000753	4.62711801486476	1.84606138035217		AL031848.2	0.0448410775572995	1.51733931806227		ENSMUSG00000103746	0.0379681296534484	1.15780043671737		ENSMUSG00000026087	8.13598512608903	1.08867379001794		ENSMUSG00000070282	0.979328484967927	1.58698142580032
ENSMUSG00000037408	0.0602788601743846	1.39324854750944		ENSMUSG00000000743	3.06040764615237	0.982989041126938		ENSMUSG00000000759	1.07377542657424	1.45604229210766		ESPN	0.0740736644580182	0.730485053376694		ENSMUSG00000004768	0.660066543747241	1.12706701331604		ENSMUSG00000058407	3.66507794461664	0.959494967700853		ENSMUSG00000026388	0.528517675827451	0.940454583442515
ENSMUSG00000001138	0.457178347478125	1.14766917186508		ENSMUSG00000000751	8.20273722755387	2.05640580718598		ENSMUSG00000000776	1.94121642630497	2.03510331578472		PLEKHG5	0.0846354978306224	0.411491682676573		ENSMUSG00000042215	1.9524157052386	0.896641344834768		ENSMUSG00000026083	15.5809076489506	0.757706233430195		ENSMUSG00000025102	0.47555661625841	0.748989449323436
ENSMUSG00000079610	0.390879414652236	1.71064791336977		ENSMUSG00000000753	0.0402998334170248	2.88363520475627		ENSMUSG00000000782	0.0703561818679427	0.518883196656504		NOL9	1.23616239255705	2.30617860057493		ENSMUSG00000042197	3.00042215284201	0.827745752071512		ENSMUSG00000026082	0.953352794405937	0.937780523035534		ENSMUSG00000053553	1.65765223243139	0.99547524409611
ENSMUSG00000046337	0.536243504244985	1.33434599322406		ENSMUSG00000000759	0.814403074130177	0.888363685744745		ENSMUSG00000000787	2.16521753540272	1.80220457295512		ZBTB48	0.299322615147219	0.665854360408485		ENSMUSG00000042182	0.0392232359760614	0.930483370999795		ENSMUSG00000037138	0.130572483041024	1.67868677156556		ENSMUSG00000033111	1.29406794778768	0.872703160439196
ENSMUSG00000061518	26.0755226313712	0.919290029475017		ENSMUSG00000000776	1.1268679044733	1.4063167954435		ENSMUSG00000000791	1.03045754981259	0.569755093427536		KLHL21	0.544582901808013	0.906369076841372		ENSMUSG00000026131	6.21056947352467	0.993024191895861		ENSMUSG00000026078	4.17875656880687	0.846844163235183		ENSMUSG00000074024	0.675932973281093	0.576799137109066
ENSMUSG00000037351	1.2137370642634	1.49207567906019		ENSMUSG00000000782	4.76312264847539	3.05289281997745		ENSMUSG00000000792	0.0161967590823013	0.97417025112132		PHF13	0.380931309724969	1.06381365861604		ENSMUSG00000042111	3.21142245356448	1.04968824428206		ENSMUSG00000073702	79.3778615240339	1.15191643733594		ENSMUSG00000097203	0.696337416366526	0.640631575970978
ENSMUSG00000026116	1.28143295908635	0.981123917500846		ENSMUSG00000000787	1.72343493864729	0.601337232937759		ENSMUSG00000000804	0.0972840702101411	0.661670896249519		THAP3	0.783587559616818	1.10417792286665		ENSMUSG00000026127	1.09963091617836	1.13703336683407		ENSMUSG00000003135	1.05424692144873	1.140194348365		ENSMUSG00000062822	2.98835523809333	0.722733392767317
ENSMUSG00000102930	0.146488973206211	1.35079488836671		ENSMUSG00000000791	2.13773405005423	0.967757812239982		ENSMUSG00000000811	3.63918472132194	0.714281222855843		DNAJC11	0.894437036902344	0.797673600664489		ENSMUSG00000026126	3.36322118002845	0.924735302756971		ENSMUSG00000048234	0.31618655733187	1.20213490053711		ENSMUSG00000025871	1.92843513974361	1.63527408350933
ENSMUSG00000050122	0.400719308533353	1.43423940335279		ENSMUSG00000000804	0.0585404611212974	0.589391828098765		ENSMUSG00000000826	2.2164371118445	1.54727393513319		CAMTA1	5.35159532133022	1.45921162411914		ENSMUSG00000101223	0.0857517127375512	0.588713220887278		ENSMUSG00000026074	4.88481891140835	1.29583316281754		ENSMUSG00000036934	2.07650342048001	1.21390889708837
ENSMUSG00000026113	0.155792491897323	1.16084485722826		ENSMUSG00000000811	0.122720242518885	1.02284381842727		ENSMUSG00000000827	3.50313056482106	1.21575182426447		VAMP3	2.867067103246	1.21195882012542		ENSMUSG00000026124	0.0608140230331145	0.808638245162791		ENSMUSG00000026072	0.740720679537872	1.32721142629814		ENSMUSG00000108060	0.350425197708829	0.801125746717764
ENSMUSG00000026112	1.17109771364043	1.26267375179365		ENSMUSG00000000817	0.592770592849621	1.38867584051075		ENSMUSG00000000838	0.46684207856818	2.43053896241551		PER3	0.506548745465926	1.39796087576548		ENSMUSG00000037509	0.398750685258911	0.851963206709139		ENSMUSG00000070942	0.148829609563147	1.28084318323689		ENSMUSG00000046567	0.421702116496054	1.53803354988811
ENSMUSG00000026111	2.50306401666525	0.821033021613147		ENSMUSG00000000826	1.98455373020394	1.27628306320782		ENSMUSG00000000861	2.30615073266679	1.16297187109516		PARK7	26.7242670266332	1.28729168635162		ENSMUSG00000037503	5.11326688880347	0.982539388758384		ENSMUSG00000026069	16.9822861768754	1.11054304715927		ENSMUSG00000059920	1.81298353189667	0.819375946100149
ENSMUSG00000026110	0.0985444250536687	1.08197965310767		ENSMUSG00000000827	2.004609566005	1.69487125088727		ENSMUSG00000000876	0.527481585196293	1.60767408018433		AL034417.4	0.0412101507057936	0.464969513700865		ENSMUSG00000026123	4.5556864185047	1.09855848433759		ENSMUSG00000026068	0.453596142063457	1.09923866221997		ENSMUSG00000096959	0.633228013388227	0.934273651027553
ENSMUSG00000060771	0.095322444132752	0.511106147350707		ENSMUSG00000000838	0.252828603358525	0.933150389642435		ENSMUSG00000000884	0.402462204056552	0.579172594838936		ERRFI1	2.97046621296555	0.530024108018795		ENSMUSG00000045216	0.532454170241553	0.845227199827124		ENSMUSG00000060679	1.64344153666238	1.07248037946643		ENSMUSG00000105652	2.18783770653216	1.0872455630455
ENSMUSG00000037216	0.242043019295848	1.01133244081525		ENSMUSG00000000876	0.897459912900118	0.971645233249436		ENSMUSG00000000901	0.549254390865087	0.585880977816815		SLC45A1	0.0463537701994102	0.885953874488354		ENSMUSG00000037470	5.2742082181414	0.947558997700861		ENSMUSG00000070939	0.317169600181583	1.09878927152019		ENSMUSG00000090394	1.03229923429899	1.41243707983387
ENSMUSG00000026088	1.39809044913041	1.40805500389548		ENSMUSG00000000881	0.0363262986197955	0.369083161230747		ENSMUSG00000000902	7.69931265258982	1.00004865216175		RERE	3.701522588416	1.46152609012378		ENSMUSG00000047180	9.67507415497741	1.26526300035631		ENSMUSG00000010290	0.27295529974719	1.27238288193258		ENSMUSG00000027811	0.8154238263017	0.711130826165377
ENSMUSG00000026087	5.56107393252906	0.766779089842237		ENSMUSG00000000884	0.432855186859735	0.861494031615646		ENSMUSG00000000903	18.4871547229421	2.45924279518893		ENO1	40.1339752868407	1.41985713196111		ENSMUSG00000037447	0.770758045649142	1.04753678955745		ENSMUSG00000008136	3.61691714984826	1.146676400537		ENSMUSG00000031938	0.638672328727397	1.05603937140078
ENSMUSG00000058407	5.06367613975421	0.977748457298438		ENSMUSG00000000901	0.195754697559324	2.4845564838081		ENSMUSG00000000915	0.111369108679241	0.843896262877869		ENO1-AS1	0.183089405347755	0.727119894860331		ENSMUSG00000102762	0.0194646308302475	1.16571041931856		ENSMUSG00000066877	0.341689010519836	0.950793171150168		ENSMUSG00000074580	0.98787525954023	1.51226698938781
ENSMUSG00000026083	10.8615232429992	1.40075492819456		ENSMUSG00000000902	5.61974037919786	0.895644818323619		ENSMUSG00000000916	3.25879206798767	1.15936496808014		GPR157	0.154028921142931	0.52559979239775		ENSMUSG00000010453	2.27078671101224	0.789909088627936		ENSMUSG00000057363	1.79058180924018	0.876973148694683		ENSMUSG00000037270	1.58063019051011	1.18717706607867
ENSMUSG00000026082	1.96906345268536	1.43843877654238		ENSMUSG00000000915	0.309542788040984	1.03164043013171		ENSMUSG00000000934	0.500367368564694	1.21234114095315		MIR34AHG	0.0516634789344405	0.596042645602078		ENSMUSG00000037432	0.0957566310790582	0.717328055706397		ENSMUSG00000041763	2.3698358823137	0.921654195094665		ENSMUSG00000097908	0.357211868784886	1.61982601170375
ENSMUSG00000026080	0.0519506338124199	1.13037641906663		ENSMUSG00000000916	1.66973687717443	0.840326781913178		ENSMUSG00000000957	0.897916026619287	2.1665951367431		H6PD	0.469923227323306	0.943377971785367		ENSMUSG00000001143	1.68270957207352	0.925536379118164		ENSMUSG00000026049	0.766889087550438	1.06515352025285		ENSMUSG00000027942	2.14875303055353	0.89370829036106
ENSMUSG00000026078	3.57668406172443	1.40237229488008		ENSMUSG00000000934	0.627995591435087	0.390091138825354		ENSMUSG00000000958	2.14885515117429	0.620245473495612		SPSB1	0.650722742007249	1.07421169267288		ENSMUSG00000037408	1.0084175909835	0.992501809538155		ENSMUSG00000026047	0.526062401355722	1.16044717513476		ENSMUSG00000072893	0.451095195053082	1.02550842800461
ENSMUSG00000073702	49.0745639549496	0.652586147862455		ENSMUSG00000000959	2.58410368256137	0.629813287136017		ENSMUSG00000000959	3.84941824014735	0.827408419177017		AL928921.2	0.0589442592094337	0.535079102181208		ENSMUSG00000001138	0.719656221680191	0.877259009977801		ENSMUSG00000041684	0.338869956469097	0.886814413762444		ENSMUSG00000036046	2.85117094270725	1.10755990532764
ENSMUSG00000003134	0.508195949301221	1.16100648800747		ENSMUSG00000000976	0.520217610688512	0.876513565032122		ENSMUSG00000000976	0.62337164375981	0.386983408792853		SLC25A33	1.60827404625973	0.774400876933871		ENSMUSG00000079610	0.347128574714077	1.39235892773726		ENSMUSG00000026048	1.05192981691754	1.01568384286537		ENSMUSG00000097772	0.836037475820378	1.40467300778988
ENSMUSG00000003135	1.95164572942161	1.32993463343537		ENSMUSG00000000982	0.59836010558667	0.387909748744429		ENSMUSG00000000982	0.348868667186867	0.488984745165711		TMEM201	0.301451035488988	1.088273742228		ENSMUSG00000026121	0.061104635525055	1.07432151718962		ENSMUSG00000056870	0.860235521174992	1.61090613355395		ENSMUSG00000087174	1.63954352950335	1.27840227591398
ENSMUSG00000048234	0.489616770469611	1.12731926660591		ENSMUSG00000001016	5.18177161830938	2.15655442439957		ENSMUSG00000001014	0.354223880245182	0.642854121831555		PIK3CD	0.523487387222706	1.16808089161875		ENSMUSG00000061518	4.97691390019097	1.33669662472011		ENSMUSG00000026043	8.8190788901619	1.29819919160408		ENSMUSG00000057181	0.431828629572182	1.35063547986343
ENSMUSG00000026074	3.53312850795703	1.10762823069433		ENSMUSG00000001017	5.10686661346189	2.2953692297982		ENSMUSG00000001016	7.17341140732955	1.43350522028913		PIK3CD-AS2	1.19820471911055	5.14233519270886		ENSMUSG00000037351	4.29717537832756	0.992809805359018		ENSMUSG00000026042	10.0369764631634	1.13109510890142		ENSMUSG00000029089	1.02439644600819	1.31149328885541
ENSMUSG00000060679	2.88498957460874	1.12684770165349		ENSMUSG00000001018	1.28040794544033	0.451160429489365		ENSMUSG00000001017	5.576784998603	0.967529528594176		CLSTN1	1.7632029959017	0.550381996623508		ENSMUSG00000026116	3.28048101197683	0.894345793489885		ENSMUSG00000025995	1.23818107719338	0.989111824721663		ENSMUSG00000022195	0.731823999867896	0.754453122448911
ENSMUSG00000070939	0.275723546751397	1.80935838209005		ENSMUSG00000001020	3.61632619413465	3.65530409058281		ENSMUSG00000001018	1.46549960032314	0.484082949696128		CTNNBIP1	1.09537412244455	1.44310874657037		ENSMUSG00000026113	1.72990856502991	0.961308160539867		ENSMUSG00000025986	0.767662748212693	0.720021500315498		ENSMUSG00000093424	0.916760974872684	1.64289234884848
ENSMUSG00000010290	0.286815765243665	1.07292844469355		ENSMUSG00000001021	0.045695650168137	0.413891672198222		ENSMUSG00000001020	10.1891968807007	3.7629399580772		LZIC	1.31201615378604	0.931700850001208		ENSMUSG00000026112	4.46248625595852	0.850106071820192		ENSMUSG00000026109	0.613085311549593	0.623090544818783		ENSMUSG00000079499	0.414840014797855	0.679895894038688
ENSMUSG00000066877	0.226866550683508	1.16652975219276		ENSMUSG00000001025	9.13942334469182	0.896020741489352		ENSMUSG00000001021	1.12511232082786	0.690261200795288		NMNAT1	0.333780405150722	1.05537354192826		ENSMUSG00000026111	3.37739607993664	0.839513941552866		ENSMUSG00000045954	15.5704508880485	1.6006514444463		ENSMUSG00000072066	0.508243223329923	0.99736263992913
ENSMUSG00000057363	0.497186796751763	1.33465756249285		ENSMUSG00000001029	1.48511139754997	0.467565664905134		ENSMUSG00000001025	32.8529209136903	10.0868552247173		UBE4B	1.06319581757769	0.864672408252212		ENSMUSG00000026110	3.3171691034313	1.29175422189305		ENSMUSG00000026107	1.19065131626408	1.05354900700417		ENSMUSG00000071796	1.21419032577232	1.08770682703028
ENSMUSG00000041763	2.21975350617059	0.983558300188668		ENSMUSG00000001034	0.502635549336427	0.906907939776794		ENSMUSG00000001027	0.223911395476927	2.47106262443042		KIF1B	1.12648797638685	1.29548221987445		ENSMUSG00000026090	0.0367034352787315	1.28864889356036		ENSMUSG00000018417	1.4480996461158	1.09484523628754		ENSMUSG00000054598	0.411716415069114	1.23601150378326
ENSMUSG00000091844	0.135229983002392	1.26893542883018		ENSMUSG00000001039	0.392876335362264	0.896344949043618		ENSMUSG00000001029	1.52726397773541	2.13061924825791		PGD	1.69369353921647	1.83751520871046		ENSMUSG00000060771	0.429792011288493	1.24196668615528		ENSMUSG00000026104	0.371632281861346	0.945971130572758		ENSMUSG00000101892	1.879058733028	1.01950592883574
ENSMUSG00000026049	1.96212049696382	0.827973748828449		ENSMUSG00000001052	1.5244427510373	1.90815578798412		ENSMUSG00000001034	0.874210927578936	0.888989043014641		CENPS	0.9851101225777	1.39716178124751		ENSMUSG00000037216	0.0183347976296398	0.830996687409897		ENSMUSG00000026103	5.40244359864063	0.933718577912265		ENSMUSG00000097145	0.419838423079953	0.578905515450375
ENSMUSG00000026047	0.476593252615983	1.14744853808144		ENSMUSG00000001053	0.671759815914877	1.30249396957995		ENSMUSG00000001052	1.94905601655529	0.654890125227161		DFFA	2.06270790909837	0.743465377017014		ENSMUSG00000026088	1.48145299779681	0.891918597646343		ENSMUSG00000002881	2.31094253723487	0.970775870921658		ENSMUSG00000059939	0.602050271085802	1.33883581404714
ENSMUSG00000041684	0.229507337440434	0.65216024955799		ENSMUSG00000001054	5.27810493337257	0.483119729238772		ENSMUSG00000001053	1.14576715676025	1.47412717097122		PEX14	0.336614982308336	0.508806334300593		ENSMUSG00000026087	2.27011235551428	0.797690512472534		ENSMUSG00000026102	0.449573763500514	1.30875869349715		ENSMUSG00000040139	1.17358547403845	1.05313068558094
ENSMUSG00000026048	1.29076579405549	1.41664396600136		ENSMUSG00000001056	21.917221020889	8.0124947948441		ENSMUSG00000001054	4.88982710082345	1.33499745146303		TARDBP	1.04018164007599	0.380732006213013		ENSMUSG00000058407	3.09456072611902	1.21100608920823		ENSMUSG00000041426	0.436491440157085	0.866099831035493		ENSMUSG00000036275	4.87525841482001	1.03634106874899
ENSMUSG00000026042	0.147463001434156	2.18707091271355		ENSMUSG00000001062	0.122161291245181	1.35126946848363		ENSMUSG00000001056	27.2762118266126	2.89070579756687		SRM	17.140363900489	1.24116267623237		ENSMUSG00000026083	7.32515941710597	0.916782559232209		ENSMUSG00000026097	0.426615981563077	0.976223914082272		ENSMUSG00000044730	0.544654414654555	1.09802013014776
ENSMUSG00000025995	3.813034774007	0.986848299733975		ENSMUSG00000001065	0.316156122417988	1.47410705249459		ENSMUSG00000001062	0.683824822098523	1.51158948970366		EXOSC10	1.33095499209318	1.4774566133628		ENSMUSG00000026082	3.31687988053895	1.08525227018094		ENSMUSG00000026096	0.159525750677185	0.768225014131299		ENSMUSG00000069892	1.909118157885	0.667999938019205
ENSMUSG00000025993	0.0625448388370809	0.9063842916878		ENSMUSG00000001082	2.98058829743309	1.32028622288951		ENSMUSG00000001065	1.34631850558461	1.65947919572715		AL109811.2	0.0946254571976229	2.89397881387926		ENSMUSG00000037138	8.41814006170137	0.93214872829265		ENSMUSG00000026095	1.48939737665637	1.16372317678732		ENSMUSG00000079144	0.614606983926944	1.17758402752177
ENSMUSG00000025986	1.54464597645193	1.03717708198908		ENSMUSG00000001089	0.105741405808719	1.20987231433647		ENSMUSG00000001082	3.57294846496407	0.390842216055502		MTOR	1.49615847655677	0.915053597188732		ENSMUSG00000026080	0.263868008754197	1.18643316474875		ENSMUSG00000026094	0.799369409904462	1.37500105709569		ENSMUSG00000047613	1.45803092688605	0.962273188217061
ENSMUSG00000026107	0.768798694468048	0.710411926963857		ENSMUSG00000001098	2.03492575488971	2.9794123883493		ENSMUSG00000001089	0.00409232131904758	0.768950619727155		UBIAD1	0.529883826198498	2.96079243583753		ENSMUSG00000026078	2.13697291378722	0.597712827190761		ENSMUSG00000041303	0.666641823376269	1.12114644685132		ENSMUSG00000105471	0.531898674780286	1.3478305405481
ENSMUSG00000018417	0.899947879005918	1.01008063055826		ENSMUSG00000001100	2.37262640511496	1.63285042680145		ENSMUSG00000001098	1.42799240577167	1.01436943559654		FBXO2	1.26219933784491	1.16531035557986		ENSMUSG00000026077	0.25930308949451	0.713615636385086		ENSMUSG00000073678	0.175285373207705	0.972535053206377		ENSMUSG00000052760	1.26182096330662	0.873305012287723
ENSMUSG00000062939	0.0841323017037252	1.00791182128957		ENSMUSG00000001105	2.63518408113856	1.23893487747935		ENSMUSG00000001100	5.2551133606208	0.893453891766131		FBXO44	0.733567622850443	0.868253558071451		ENSMUSG00000073702	8.73230607216142	0.685940014456157		ENSMUSG00000052331	0.50603566561342	1.05556637545051		ENSMUSG00000100627	2.02325694602988	1.15377682998904
ENSMUSG00000026104	0.463992971096522	1.10560193289676		ENSMUSG00000001120	0.108796268215503	0.566239232297088		ENSMUSG00000001105	3.9073801402463	1.0403080062762		FBXO6	0.202600363702076	0.898309260926111		ENSMUSG00000003134	1.34500391498234	1.17235589983331		ENSMUSG00000025982	5.24777134584382	1.07225494984458		ENSMUSG00000054426	0.462462712317767	0.988227998414296
ENSMUSG00000026103	1.01056284424871	1.18332824854089		ENSMUSG00000001123	15.1015518169746	1.06052332530833		ENSMUSG00000001123	29.3661872383364	2.15771658726318		MAD2L2	2.94071024379465	1.4427056504313		ENSMUSG00000003135	3.54028509338008	1.09642055468692		ENSMUSG00000025981	1.45856742006728	1.05746237009676		ENSMUSG00000057191	2.2776575079025	0.855670894423773
ENSMUSG00000002881	0.238361742508639	1.10161940563957		ENSMUSG00000001127	2.38024695861884	1.03059343313413		ENSMUSG00000001127	1.89763630972861	1.86128979355982		DRAXIN	0.0717961152868705	0.593032420934218		ENSMUSG00000048234	2.18854479788334	1.03853478615936		ENSMUSG00000025980	21.3398205522863	0.970427641947012		ENSMUSG00000062753	2.19460395048649	0.891510562629568
ENSMUSG00000043015	0.0714436453243681	1.09064642527139		ENSMUSG00000001128	0.0508590317361244	0.913237594269879		ENSMUSG00000001128	0.0931779467955824	1.12922134137781		AGTRAP	3.33492650766626	0.694082122470077		ENSMUSG00000050967	0.0416200930641428	1.24155128528404		ENSMUSG00000073676	30.0550091759179	0.794330302906176		ENSMUSG00000045165	2.18130620642645	1.42908004858597
ENSMUSG00000041439	0.0522387584994636	1.28954382992479		ENSMUSG00000001134	2.15565923000998	0.377906151770597		ENSMUSG00000001134	1.68196476527182	0.793394771479228		MTHFR	0.483013459504262	2.35639131718461		ENSMUSG00000057173	0.0212302951394258	0.863366316515058		ENSMUSG00000025979	3.11075505867023	1.01146018499592		ENSMUSG00000056145	0.971708737274751	0.64380078199563
ENSMUSG00000026102	0.0830067922346264	2.33300993919995		ENSMUSG00000001138	0.0993328357597058	0.8578687090967		ENSMUSG00000001138	0.113536037674487	1.1909590828464		CLCN6	0.446113197450141	0.762530896442591		ENSMUSG00000026074	3.96527310541278	1.43261420991295		ENSMUSG00000025978	0.330729962256619	2.50802673828568		ENSMUSG00000105987	39.9565208500962	1.22672489912237
ENSMUSG00000041426	0.716985532641562	0.835488247783062		ENSMUSG00000001143	0.567462828744148	1.11852576248142		ENSMUSG00000001143	0.983744357555197	1.83821705870446		NPPA-AS1	0.0757001481159835	1.01861620335197		ENSMUSG00000026073	0.0234487015638778	0.72918252834178		ENSMUSG00000097649	0.16280074665541	1.02426736866994		ENSMUSG00000010290	0.469699898324208	0.509406232848688
ENSMUSG00000043629	1.14747881847663	1.16036306143049		ENSMUSG00000001150	0.369228822564825	0.439036095269651		ENSMUSG00000001150	0.455096495288215	1.09021766808582		KIAA2013	2.01815410071734	1.39906005688421		ENSMUSG00000026072	0.4991405039329	1.53271349829359		ENSMUSG00000046994	0.275509330604738	1.07328804125422		ENSMUSG00000087107	0.794333601803443	0.716244276098412
ENSMUSG00000026098	0.448836922779121	1.31661007729727		ENSMUSG00000001151	0.497837423056207	0.83824477283752		ENSMUSG00000001151	0.292763148934158	3.10592265527043		PLOD1	1.73005320704663	0.980806273171099		ENSMUSG00000070942	0.230497826106365	1.41816302678362		ENSMUSG00000038323	0.225351354198455	1.13650532356436		ENSMUSG00000047423	1.93157298339868	0.985833115295888
ENSMUSG00000026097	0.735446658961552	1.06307788227729		ENSMUSG00000001155	0.00475385291200553	0.793043112279209		ENSMUSG00000001155	0.0118629010918091	1.39366805257747		MFN2	0.977974148674997	0.906137097346564		ENSMUSG00000026068	1.53504045187703	1.17089971796639		ENSMUSG00000048495	0.440015903268122	1.14917870227033		ENSMUSG00000107355	1.49764322425987	1.12074377109856
ENSMUSG00000026096	0.524326429484793	1.26229526937092		ENSMUSG00000001156	0.234112036945949	1.26821208086822		ENSMUSG00000001156	0.0581137231495778	1.13952638584911		MIIP	1.03519440941515	0.805681872719965		ENSMUSG00000026062	0.0282134162659908	1.19860448254161		ENSMUSG00000025971	0.9139334868168	0.700999113867758		ENSMUSG00000056383	2.30259558660121	0.697744486164541
ENSMUSG00000026095	1.60521499394064	0.876012514751061		ENSMUSG00000001157	0.234576907312198	1.55674713395		ENSMUSG00000001157	0.192415013520547	2.0680899851259		TNFRSF1B	0.417044981317734	0.76165763582056		ENSMUSG00000041945	0.0233969335601563	0.932079875177544		ENSMUSG00000038305	0.405836256186272	0.846499115922013		ENSMUSG00000078584	5.97091709451192	1.19790614957888
ENSMUSG00000026094	0.423350789905452	0.970915827689175		ENSMUSG00000001158	3.28910726383413	1.21667198883322		ENSMUSG00000001158	2.8018874981875	1.29825831083167		VPS13D	0.488723255078391	0.735250002466185		ENSMUSG00000060679	3.907768114067	0.965241798759826		ENSMUSG00000054770	0.315296483128405	0.759529304936573		ENSMUSG00000028830	1.22202608019132	0.526345479935771
ENSMUSG00000041303	0.860197697056873	1.7526272333037		ENSMUSG00000001166	0.238212857676794	1.70442576016368		ENSMUSG00000001166	0.145329164684356	0.97067087754156		PRDM2	0.994877828798841	0.624096331570907		ENSMUSG00000041907	0.181674090192775	1.03468049159634		ENSMUSG00000026039	0.68664644872205	1.09731076098809		ENSMUSG00000074166	0.460488097397507	1.33513335530927
ENSMUSG00000073678	0.785915717776727	1.36030282643386		ENSMUSG00000001173	0.121784967615359	0.952837668603727		ENSMUSG00000001175	12.2620576939907	0.706274390511311		KAZN	0.486418647774307	4.59605126303214		ENSMUSG00000070939	1.25316092390987	1.01602044627011		ENSMUSG00000051223	11.0997635530395	1.07151950052509		ENSMUSG00000039182	0.740675636308878	1.33582214637478
ENSMUSG00000025982	9.94215880757534	0.806086937437659		ENSMUSG00000001175	20.3177570474126	2.74482596046952		ENSMUSG00000001211	0.946326876624546	1.31685695702662		TMEM51	1.06875681175426	0.816466227757109		ENSMUSG00000010290	1.34297660783532	1.1875530683605		ENSMUSG00000026034	1.84836191563002	0.891032222892661		ENSMUSG00000041935	0.824716052948427	0.564162838172986
ENSMUSG00000025981	1.06479425743325	1.28660003139009		ENSMUSG00000001211	2.63680559324941	1.26592915189093		ENSMUSG00000001227	0.150332424307137	0.516721875334779		EFHD2	2.11479266241834	2.12726186884576		ENSMUSG00000008136	0.158067354443212	0.71032672442694		ENSMUSG00000026035	1.57834876567511	0.873422226236995		ENSMUSG00000036678	2.11930124690952	1.40335438475359
ENSMUSG00000025980	24.9604822099918	1.45235089022624		ENSMUSG00000001228	9.11294787049969	1.71166242212745		ENSMUSG00000001228	3.92163770490929	2.09858859606662		CASP9	0.198489738850459	0.814732757618405		ENSMUSG00000066877	2.39736082187289	1.122695141717		ENSMUSG00000026036	1.12590605177977	1.40645002297577		ENSMUSG00000029482	6.56293047816927	0.871717898640856
ENSMUSG00000073676	47.8266584790533	1.51259524685405		ENSMUSG00000001229	2.09639379248417	2.56168952156165		ENSMUSG00000001229	2.26885056954798	2.06331622339634		DNAJC16	0.447913547970875	0.492955650458044		ENSMUSG00000026051	0.0414791001703089	0.861883208430389		ENSMUSG00000026037	0.868946745109952	0.740997938134769		ENSMUSG00000037257	2.13008370502609	1.07868747133711
ENSMUSG00000025979	2.8944341819652	1.34301124295234		ENSMUSG00000001240	0.0251140681195356	0.455309073737357		ENSMUSG00000001240	3.29369066648754	2.91189671472413		DDI2	0.694047419262044	2.38322321316379		ENSMUSG00000057363	2.51741855894973	1.05067550718921		ENSMUSG00000038174	0.495076252575511	0.864707778241151		ENSMUSG00000057230	0.868039290707338	1.45274732555179
ENSMUSG00000025978	0.0893917294864506	0.797696311523106		ENSMUSG00000001247	0.0202716684711016	1.1309945723593		ENSMUSG00000001247	0.0153962375426562	0.609508814840616		PLEKHM2	2.35486134952725	0.645497540567238		ENSMUSG00000041763	7.20239410000814	1.12722401977479		ENSMUSG00000026032	4.00761161487627	0.653099337891643		ENSMUSG00000035642	0.444387420377529	1.40952826613249
ENSMUSG00000046994	0.381006333027892	0.960634725681006		ENSMUSG00000001248	3.34658516411828	1.82625777715871		ENSMUSG00000001248	1.92267331098578	1.01960971701711		UQCRHL	0.389804133087537	2.01503420900399		ENSMUSG00000047343	0.0659307304355057	0.731477745667751		ENSMUSG00000026031	1.70754744730752	1.00924520013728		ENSMUSG00000006299	3.2008899161188	1.00464275194955
ENSMUSG00000025977	0.049990421167843	1.4504291012943		ENSMUSG00000001270	0.598354571415644	1.05045074069096		ENSMUSG00000001280	0.44476562679814	1.04959504723236		AL450998.2	0.31816906523785	1.2914968186433		ENSMUSG00000026049	1.23918961107583	1.41858365697944		ENSMUSG00000026029	0.81637142242123	0.883341200492279		ENSMUSG00000027628	0.30515528930588	2.50467078427463
ENSMUSG00000038331	0.139972064399722	1.19626166310234		ENSMUSG00000001280	0.461488987752304	3.01904183701061		ENSMUSG00000001281	0.125902715252452	1.45234140257044		SPEN	2.81456507184155	0.97669259073441		ENSMUSG00000026047	2.11419545056302	1.12692387115031		ENSMUSG00000026028	0.684388602205112	1.23820199549933		ENSMUSG00000031960	10.6906053406328	1.33435637584584
ENSMUSG00000087022	0.0709886401794695	1.18305558583995		ENSMUSG00000001281	12.6255913704476	2.08267957622074		ENSMUSG00000001285	3.7812979977522	1.07026756474306		ZBTB17	0.521324069257847	0.630401315470644		ENSMUSG00000041684	1.20076761671386	1.01527511159297		ENSMUSG00000026027	0.248766901193786	1.03111754396252		ENSMUSG00000023938	0.694592915305799	1.30342357826597
ENSMUSG00000097519	0.0580975164030283	0.914850215453603		ENSMUSG00000001285	4.02123381730913	2.72000075691939		ENSMUSG00000001289	10.6728844168402	0.376743217254746		FAM131C	0.0494322135028767	0.91842203036942		ENSMUSG00000026048	1.0615399042546	1.07706499972348		ENSMUSG00000038079	0.644862707825475	1.65744997345977		ENSMUSG00000075528	1.08038413579279	1.11050945027328
ENSMUSG00000038323	0.193581748329615	1.01922510352011		ENSMUSG00000001288	0.0498518126092501	1.02156156888533		ENSMUSG00000001305	6.20016354341057	0.836273058711192		EPHA2	0.0778686979105249	1.20981114933532		ENSMUSG00000101567	0.0262916428088235	0.90980918136773		ENSMUSG00000026024	0.113452947367771	0.914402235909704		ENSMUSG00000025894	1.65547731083371	0.995467381032975
ENSMUSG00000048495	0.948234287057517	0.817618061935256		ENSMUSG00000001289	11.1675642059027	0.844270852231675		ENSMUSG00000001313	0.0889476045214236	0.529469685682083		ARHGEF19	0.419403845844937	1.7013284756525		ENSMUSG00000056870	2.18043139787485	1.05280790740045		ENSMUSG00000041075	0.738681019966462	0.975706141130413		ENSMUSG00000018697	1.57362401918002	1.66272282014471
ENSMUSG00000025971	2.26186328868666	1.29091356280277		ENSMUSG00000001305	3.28238878020761	2.85470834276498		ENSMUSG00000001323	0.777140789849217	0.631201470882552		CPLANE2	0.053416309110253	0.885735841763798		ENSMUSG00000025995	5.48957512473415	1.44784890289068		ENSMUSG00000026021	8.28640402960999	1.00070743787575		ENSMUSG00000025375	0.344068149188315	1.43536383123417
ENSMUSG00000038305	0.818123407511935	1.30890813167528		ENSMUSG00000001323	0.163518151328321	0.990824646033226		ENSMUSG00000001334	0.0164313947059903	1.64209410589878		FBXO42	0.463956253148519	0.625724825705306		ENSMUSG00000025993	1.636904100594	1.12244528767456		ENSMUSG00000026020	6.00901662106132	1.02904913536472		ENSMUSG00000026944	2.99690940562132	1.30714314914692
ENSMUSG00000054770	0.358332952417872	0.766910865239486		ENSMUSG00000001334	0.0112786405525812	0.822380680130103		ENSMUSG00000001348	0.448112634959587	1.12584050518135		SZRD1	3.38757306043882	0.879308542239595		ENSMUSG00000070896	0.0147902340926525	1.38835472041787		ENSMUSG00000067336	1.6570236392757	1.35341432726884		ENSMUSG00000024130	0.880732926062868	0.736542947797343
ENSMUSG00000026039	2.86470836184392	1.77745436850466		ENSMUSG00000001348	3.80928060115442	0.799877158095671		ENSMUSG00000001366	1.58214801053539	0.539363403890436		NECAP2	1.26691497027433	0.490843445832446		ENSMUSG00000041144	0.0554617245673301	1.02625762195643		ENSMUSG00000041040	0.687325698848713	1.09823878411608		ENSMUSG00000035722	0.908910107080546	0.728375233800413
ENSMUSG00000064294	0.137329252238267	1.22455841242213		ENSMUSG00000001366	1.48400456334461	1.07713073100284		ENSMUSG00000001380	7.65700232880048	1.23756144755857		LINC01772	0.0391778408480634	0.812209232387723		ENSMUSG00000101337	0.0243886884126493	1.06621092245623		ENSMUSG00000026019	1.90927882960926	1.05535442755801		ENSMUSG00000031974	1.70415940321427	1.39044970324702
ENSMUSG00000051223	11.0848887403029	1.29528396447529		ENSMUSG00000001380	7.02925500052199	2.17137391050778		ENSMUSG00000001383	3.42305080666553	1.04371280122119		AL137802.2	0.145564162501325	0.17613321146137		ENSMUSG00000025986	2.17718983725504	0.978377944067638		ENSMUSG00000026017	0.232645602170487	1.48387740597691		ENSMUSG00000028970	1.39830255031544	0.573561880325304
ENSMUSG00000026034	3.32754395052419	1.31063192514338		ENSMUSG00000001383	2.20232889427883	0.556027531958803		ENSMUSG00000001403	16.4295590272874	1.08967363151071		NBPF1	0.403580666415975	0.584925899888404		ENSMUSG00000026109	0.0206342701159061	1.05991866321441		ENSMUSG00000073664	2.2781209827055	0.875015434651588		ENSMUSG00000031333	1.90765326644372	0.947722790833907
ENSMUSG00000026035	2.17948504565087	1.16945087175142		ENSMUSG00000001403	34.6864850053628	3.63639117876718		ENSMUSG00000001415	1.73835322648251	0.512864097658241		CROCC	0.1325813460485	2.11377760592051		ENSMUSG00000026107	0.266728760676545	1.01810966844432		ENSMUSG00000049439	1.4731091783721	1.03044169594909		ENSMUSG00000028973	1.46070929261125	0.903341272403538
ENSMUSG00000026036	0.88792046161451	1.35126325860702		ENSMUSG00000001415	1.22241536725069	0.521746408377155		ENSMUSG00000001416	29.7043385783589	2.26403107694071		BX284668.5	0.107991548109978	1.29756385831437		ENSMUSG00000018417	0.154667607668529	0.861426099929316		ENSMUSG00000026782	0.976973650208559	0.893106578561773		ENSMUSG00000023088	4.42440393061246	1.1527587041535
ENSMUSG00000026037	2.43150800646854	1.23169651804606		ENSMUSG00000001416	23.7491423141743	1.1912200090988		ENSMUSG00000001419	4.11904907700486	1.38735942731419		BX284668.6	0.0586776376807644	0.681183909933163		ENSMUSG00000062939	1.52053760400145	0.907125083187938		ENSMUSG00000026014	4.10729152504419	1.29977732405045		ENSMUSG00000032849	2.09034949011254	1.26332160431439
ENSMUSG00000085054	0.0753527134956409	1.56295366843438		ENSMUSG00000001419	2.02334273493065	4.0251643409277		ENSMUSG00000001420	0.0745382168078126	3.06163980333844		ATP13A2	0.526513509193832	1.32676629252083		ENSMUSG00000026104	0.788738561911518	0.839235930193727		ENSMUSG00000052062	0.183226953381608	1.0897202456276		ENSMUSG00000022822	1.05685688011025	1.44213509954426
ENSMUSG00000038174	0.407263879321834	1.08436394403164		ENSMUSG00000001420	0.0460941104820653	0.441394611137397		ENSMUSG00000001424	6.4003767408949	2.89501167980252		SDHB	4.13881300849095	0.896575523143435		ENSMUSG00000026103	3.87633718823373	1.11754701263385		ENSMUSG00000025969	2.64492606741559	1.08383944064264		ENSMUSG00000031378	1.92575132295345	0.903036026699453
ENSMUSG00000026032	7.37532473383649	1.60392130757834		ENSMUSG00000001424	3.23922224619871	1.01454605007348		ENSMUSG00000001435	0.0166798324251905	1.46271191750323		RCC2	1.39844983296832	2.14430885005637		ENSMUSG00000002881	2.91866645191431	1.02956857799495		ENSMUSG00000040865	0.989033520540035	0.906888513298297		ENSMUSG00000055782	1.68049424739684	1.27330775266904
ENSMUSG00000026031	0.25659148286567	0.826857332019562		ENSMUSG00000001436	2.8770218208379	1.36744556469207		ENSMUSG00000001436	6.14039356879966	0.895699547636819		ARHGEF10L	0.0916946719094695	0.515605344110827		ENSMUSG00000101501	0.011357890635521	0.962492239257694		ENSMUSG00000101599	0.21257229369711	0.602808191186574		ENSMUSG00000028127	0.706206710261502	0.679055566508899
ENSMUSG00000026029	0.114874844222583	0.788187169443736		ENSMUSG00000001440	1.49484600438607	1.10181795045274		ENSMUSG00000001440	1.61142915616223	0.939493505823156		ALDH4A1	0.290546165933939	1.95994149060958		ENSMUSG00000043015	1.12735590169967	1.19058224359608		ENSMUSG00000025968	1.59116707860716	1.00040756901655		ENSMUSG00000058355	11.3156283429164	1.2331301909816
ENSMUSG00000026028	0.31026360471556	1.21951357460285		ENSMUSG00000001441	0.769675903891726	1.49156136988993		ENSMUSG00000001441	0.941779086153632	0.968796609383303		IFFO2	0.105914679792233	0.70380824114111		ENSMUSG00000041439	2.18967862273262	0.940642335721444		ENSMUSG00000025967	39.9100464566281	0.798151430485779		ENSMUSG00000038762	1.82935562993673	0.917979392140875
ENSMUSG00000026027	0.184453010613119	1.28071765261711		ENSMUSG00000001444	2.9815401748497	2.27055469246821		ENSMUSG00000001445	6.424709835281	1.3568724993092		UBR4	1.94872552740629	1.04810498903733		ENSMUSG00000026102	2.1696228112947	1.29901818733976		ENSMUSG00000027520	0.197040757036128	1.51034858533932		ENSMUSG00000028953	3.35469338007838	1.04338331201057
ENSMUSG00000038079	1.12637366907311	1.29334857028358		ENSMUSG00000001445	4.99621086378139	0.928768355541774		ENSMUSG00000001467	2.18747341441441	2.25877464502049		AL035413.1	0.0780757439766767	0.8192253944882		ENSMUSG00000041426	2.25558419851931	1.02631579248946		ENSMUSG00000025964	0.24709259701043	0.767754890612572		ENSMUSG00000003234	0.702150828372396	1.34259274143847
ENSMUSG00000026024	0.222007631959418	1.58948082704108		ENSMUSG00000001467	1.15410156009609	1.03385854358398		ENSMUSG00000001472	17.6475525498573	1.21897801339066		EMC1	0.704212244456724	0.585772931309091		ENSMUSG00000043629	0.0965654114330322	0.883391678924938		ENSMUSG00000025962	0.55037442731455	0.933355551011385		ENSMUSG00000029802	1.2196215077556	1.2805792201186
ENSMUSG00000041075	0.0983801732967642	1.1228229792264		ENSMUSG00000001472	3.99623043261013	0.540366334032544		ENSMUSG00000001473	12.3457397990746	0.441928847255602		MRTO4	3.88628382719344	2.03036122992488		ENSMUSG00000060715	0.101813276808559	0.898317539117561		ENSMUSG00000025959	2.16358721154813	0.915800027963536		ENSMUSG00000033157	1.44953267874767	1.01203062703375
ENSMUSG00000026021	13.1029883604789	1.3331677274648		ENSMUSG00000001473	1.58920915456373	2.47366016788304		ENSMUSG00000001482	1.58273459959461	0.92555050840725		AKR7A2	5.81129559792389	0.964732198129692		ENSMUSG00000026098	1.78602201951078	0.75546484237166		ENSMUSG00000025958	1.27861490027579	0.889143467286545		ENSMUSG00000040532	0.598325095902062	1.38863185050546
ENSMUSG00000026020	12.6460702838024	1.0070053455968		ENSMUSG00000001482	0.352216780828498	1.46063741250075		ENSMUSG00000001517	0.329055759080652	1.50824652824749		PQLC2	0.570365639525331	0.699992206405569		ENSMUSG00000026096	0.293184063985792	1.00666102120573		ENSMUSG00000025956	0.56842905603382	0.991926208363504		ENSMUSG00000032046	1.24237470953708	1.32720279791633
ENSMUSG00000067336	0.264790903371477	0.795325341467044		ENSMUSG00000001507	0.0225738836182428	0.453366001463018		ENSMUSG00000001518	0.282942957977994	0.415947991339745		CAPZB	10.4579587814292	1.43453487334214		ENSMUSG00000096141	0.0137166582163511	0.9545448410542		ENSMUSG00000087213	0.470688913493821	1.25981360339145		ENSMUSG00000040396	1.22548903630476	0.757911953434579
ENSMUSG00000041040	0.452623658830638	1.06046215859207		ENSMUSG00000001517	1.04689913313631	1.67587292282879		ENSMUSG00000001521	0.488601082141463	0.427234929404458		MINOS1	5.41072184018651	1.98462487605508		ENSMUSG00000026094	2.04106352910558	1.12576570730024		ENSMUSG00000070871	1.28988080703726	0.70069180094887		ENSMUSG00000042210	0.815505104683087	1.48282181459565
ENSMUSG00000026019	3.24627219429138	0.978127151200098		ENSMUSG00000001518	0.654836320914978	1.01052266188778		ENSMUSG00000001524	3.58941436490883	3.0263409071396		NBL1	21.7826891546194	1.79423372154702		ENSMUSG00000042807	0.0125752695459563	0.918170515628779		ENSMUSG00000045005	0.615328271129642	0.74635017159783		ENSMUSG00000007036	4.53239805596141	1.09164875507162
ENSMUSG00000026017	0.212802206367277	1.2969304625193		ENSMUSG00000001520	0.0374884745354196	1.32970877038773		ENSMUSG00000001525	53.0009024926289	5.67225560989086		TMCO4	0.871683384097546	1.12636731866681		ENSMUSG00000025983	0.0518621514075657	0.94698643159926		ENSMUSG00000051344	0.163031647776667	1.56902624914148		ENSMUSG00000003346	1.28040095395954	0.939831022448541
ENSMUSG00000073664	1.72844306182221	0.59571855489757		ENSMUSG00000001521	0.119444013271031	1.11701404543257		ENSMUSG00000001542	0.237340834409248	1.90558975780172		OTUD3	0.275712440119687	2.03587316711208		ENSMUSG00000041303	1.92759378335341	1.12618728473565		ENSMUSG00000025950	2.92712176900833	1.74781415823866		ENSMUSG00000038459	2.97267808628998	0.663835916440806
ENSMUSG00000049439	0.74467415776456	1.07333314675454		ENSMUSG00000001524	2.07415195912753	1.00887354995737		ENSMUSG00000001552	0.666358270229199	1.43950408541738		CAMK2N1	24.8273967550978	0.635223655340902		ENSMUSG00000073678	0.148311315092963	0.973687596986725		ENSMUSG00000025949	0.826184335158785	0.848680892603446		ENSMUSG00000037818	0.485977421390895	0.877803690055077
ENSMUSG00000026782	0.494478743164498	1.27065656146649		ENSMUSG00000001525	79.3214670228489	4.47165977674838		ENSMUSG00000001569	1.79974494731598	0.224486346863568		MUL1	0.677577731742958	1.22182162552031		ENSMUSG00000052331	2.53273035273822	0.930257840710039		ENSMUSG00000015222	0.272200874061658	0.568758191759795		ENSMUSG00000039202	1.19275696755068	2.39934370933322
ENSMUSG00000026014	1.26737147757312	0.811880785536771		ENSMUSG00000001542	0.0421150415138092	0.510751930434837		ENSMUSG00000001576	4.88588660255503	0.785319054068915		CDA	1.54216112575401	0.813584628052475		ENSMUSG00000025982	18.0982107574972	1.21909968025347		ENSMUSG00000026005	1.180795474668	1.49410405048708		ENSMUSG00000040997	2.16748571831548	1.17680098375475
ENSMUSG00000025969	0.927608575854787	1.88482819553304		ENSMUSG00000001569	1.43263085370299	1.31527577563696		ENSMUSG00000001583	0.0228700722619286	0.571104590830678		PINK1	1.82904703245156	0.689651644218858		ENSMUSG00000025981	0.397429677645429	0.9502237843982		ENSMUSG00000026004	0.28352269653703	0.787210579286995		ENSMUSG00000032540	4.45567013886284	0.96659713145854
ENSMUSG00000040865	0.976577412372368	1.11250604707147		ENSMUSG00000001576	3.82832368365758	0.74113092256393		ENSMUSG00000001588	2.37763178531889	1.19799852248665		DDOST	4.89664368829609	1.41148782412644		ENSMUSG00000025980	15.4504276400044	1.52295832447069		ENSMUSG00000026003	1.75113372184945	0.776580463788966		ENSMUSG00000007950	0.479017609976344	1.27901235263472
ENSMUSG00000101599	0.310801587964992	1.18417499201207		ENSMUSG00000001588	3.30558249098085	1.25563613826142		ENSMUSG00000001627	6.81414976222281	2.97528532633124		HP1BP3	6.49412168394603	0.570927164540758		ENSMUSG00000073676	4.35228427955081	1.41829850523028		ENSMUSG00000026000	0.40662452593423	0.667831213479808		ENSMUSG00000058835	3.57601039659704	0.733133561253212
ENSMUSG00000025968	2.32079761406151	0.896597781806788		ENSMUSG00000001627	3.52306434399132	0.728775360127499		ENSMUSG00000001630	0.102004386874945	0.691580630500599		EIF4G3	3.04902320041914	0.8427132089368		ENSMUSG00000025979	2.1070173901012	1.10013322888811		ENSMUSG00000025997	0.77355263886703	1.30843317920142		ENSMUSG00000026782	1.89364491018447	1.73218423849589
ENSMUSG00000025967	113.93975980432	1.29888133220938		ENSMUSG00000001630	0.126179099410624	0.637324211168164		ENSMUSG00000001632	0.587403382857827	1.24420853545094		ECE1	1.00866450072119	1.22390103237672		ENSMUSG00000025978	0.027266901083375	0.840090610159556		ENSMUSG00000026196	0.156615442860884	0.725613867984775		ENSMUSG00000018381	0.72215424477352	0.453628178071203
ENSMUSG00000086730	0.085771576982011	1.59793180993632		ENSMUSG00000001632	0.581962356834316	0.797979166866813		ENSMUSG00000001642	2.25349573829186	0.71132846318574		NBPF3	0.086101287523229	2.70690005786142		ENSMUSG00000046994	1.52605852307886	0.90155133590017		ENSMUSG00000026192	3.08187101002167	0.959022160344956		ENSMUSG00000026842	4.39454525155627	1.00830923172785
ENSMUSG00000027520	2.608946817407	1.2969683874353		ENSMUSG00000001642	2.59716432618457	0.283642445834167		ENSMUSG00000001657	0.0144852992389222	1.30904326883202		RAP1GAP	0.0953743779847187	3.50310960055662		ENSMUSG00000025977	0.173502827969484	0.884853467849651		ENSMUSG00000026193	51.352369529341	1.30294203734624		ENSMUSG00000026596	0.826021792003393	0.883461708146113
ENSMUSG00000025964	1.24026742404818	1.10542830485953		ENSMUSG00000001665	0.0166191155934256	0.52038823335191		ENSMUSG00000001661	0.0640072179328268	2.40688897427586		USP48	3.14967135633934	0.512920172991731		ENSMUSG00000038349	6.88211521864951	1.62937131453861		ENSMUSG00000026189	0.270001326083961	0.906041850272438		ENSMUSG00000017631	2.39942119982565	1.04887387515161
ENSMUSG00000025962	1.32964597606609	1.01659544606308		ENSMUSG00000001666	3.41545238837555	0.286239404961705		ENSMUSG00000001665	0.618264868420695	0.496863808046338		HSPG2	0.810765717671375	0.610576723547747		ENSMUSG00000038331	0.262959021920788	1.02013050968551		ENSMUSG00000026187	0.734259374922583	1.04346501615025		ENSMUSG00000078453	9.88308672609497	0.822277281523912
ENSMUSG00000025959	0.994032479130072	1.96938644487477		ENSMUSG00000001674	2.59433083061886	0.64822804589714		ENSMUSG00000001666	3.47540905598697	2.10263676474336		LINC01635	0.0341627335740777	0.602018273296957		ENSMUSG00000097519	0.0487218526223	0.83086742029747		ENSMUSG00000039354	0.430999185902381	0.836948284620954		ENSMUSG00000036376	1.28539158373393	0.760852954649074
ENSMUSG00000025958	0.717247144850556	1.22725120254684		ENSMUSG00000001687	0.517334307583559	0.789738933798862		ENSMUSG00000001674	4.11150623180804	1.32199872578674		CDC42	7.42699453307727	0.418430729147701		ENSMUSG00000038323	0.736210869478654	1.12241088616398		ENSMUSG00000046330	93.3365097285203	1.29358959379246		ENSMUSG00000030083	0.844428735841137	1.44476935752445
ENSMUSG00000025956	0.19763119364679	0.796270922318495		ENSMUSG00000001700	2.82278694477544	3.54222463946575		ENSMUSG00000001687	1.40061594932536	2.80690849881773		ZBTB40	0.498068691078607	0.976576942306194		ENSMUSG00000048495	0.6521738520439	0.808845074861561		ENSMUSG00000026185	1.8701825843295	3.6584536175049		ENSMUSG00000036138	1.39334871775782	0.627774554290745
ENSMUSG00000087213	0.578944237518963	0.744810520523938		ENSMUSG00000001707	6.91416637984903	1.08933973502421		ENSMUSG00000001700	1.07387204124282	2.12395185988934		KDM1A	1.96488404969958	1.15928395064935		ENSMUSG00000025971	0.777822298842309	1.17527405440066		ENSMUSG00000055322	3.1080274959646	1.72530938897234		ENSMUSG00000036880	2.68459606417001	0.940794961144521
ENSMUSG00000070871	0.344043602814513	1.13780192570953		ENSMUSG00000001729	1.20984726484887	2.90393558805389		ENSMUSG00000001707	10.969325824228	1.58257923579326		LUZP1	1.98211681466317	0.304293906360422		ENSMUSG00000038305	0.0486015517949379	0.87774703274682		ENSMUSG00000006304	14.5571410876821	0.886541919104141		ENSMUSG00000020532	3.03979129028488	0.763606630515652
ENSMUSG00000045005	0.952115589984589	1.07046068728865		ENSMUSG00000001741	2.38283141648834	1.57082501883948		ENSMUSG00000001729	1.58677171253161	0.42212322716795		LINC01355	0.108762091427668	0.576125589003568		ENSMUSG00000054770	0.76274929416407	0.856993324874076		ENSMUSG00000006299	4.28669937433266	1.01652761242132		ENSMUSG00000090150	0.640970597780987	1.37063635357595
ENSMUSG00000051344	0.178460453662454	0.735234875608594		ENSMUSG00000001750	1.25405975718183	0.915182195408997		ENSMUSG00000001739	0.0333389617071144	0.205473564437294		AL109936.6	0.0491428655700578	0.733519681353561		ENSMUSG00000026039	0.117084434233525	0.997060860238307		ENSMUSG00000026179	2.6533313893313	0.878549071996316		ENSMUSG00000031969	0.787251355249203	0.754133042079662
ENSMUSG00000044816	0.635921053983044	2.48445385606903		ENSMUSG00000001751	0.407940348897164	0.803141571188749		ENSMUSG00000001741	1.39204484801295	0.980711624746022		HNRNPR	9.09755305210472	1.7710352478618		ENSMUSG00000051223	10.3564978546013	1.11554285629926		ENSMUSG00000006301	2.60604536561396	1.21582498273408		ENSMUSG00000027710	1.81202260974186	1.71121319549285
ENSMUSG00000025950	3.68034496655592	1.35854355522577		ENSMUSG00000001755	1.26843199933838	0.706564063256411		ENSMUSG00000001750	2.51999349946835	0.844728032706136		ZNF436	0.0694531582877307	0.668601338024245		ENSMUSG00000026034	4.86996623513631	1.26691107128693		ENSMUSG00000026176	1.62813855210548	1.46395784617232		ENSMUSG00000026003	5.96214660123679	0.94430276692696
ENSMUSG00000025949	0.665729077912995	1.02519729146866		ENSMUSG00000001761	0.0151027527320874	0.506518106329117		ENSMUSG00000001751	0.093295264607427	0.516676994126494		ZNF436-AS1	0.0698742339193282	0.945073957142837		ENSMUSG00000026035	1.49906279529282	0.796573336415483		ENSMUSG00000033364	0.501787347358574	1.06779854326287		ENSMUSG00000062908	4.08624337005974	1.33163010020406
ENSMUSG00000015222	0.0603214469515291	2.26736866198918		ENSMUSG00000001767	1.12249037519112	1.02973844247401		ENSMUSG00000001755	0.965353065286628	1.27669841680636		ASAP3	0.343985712911818	0.634865596244498		ENSMUSG00000026036	2.06042298148802	1.30483589551357		ENSMUSG00000026174	1.00220237036668	0.745550702875075		ENSMUSG00000029545	1.57749798652413	1.02068995304424
ENSMUSG00000026005	1.5208638046284	1.32897513559883		ENSMUSG00000001774	5.21474974345797	1.73442332258211		ENSMUSG00000001761	0.306717067495901	1.75010951560351		E2F2	0.107599362449906	1.17035765721604		ENSMUSG00000026037	1.31001229611203	1.14846738448796		ENSMUSG00000026135	0.383090533777454	1.04765594392819		ENSMUSG00000030861	3.52593125005828	0.751737808742983
ENSMUSG00000026004	0.196106002441327	0.929701044019045		ENSMUSG00000001785	2.89565537468507	0.809331928110081		ENSMUSG00000001767	0.848608040405805	0.687913645274776		ID3	2.49467649003058	5.07260368739376		ENSMUSG00000038174	1.12793026869973	0.994280081521745		ENSMUSG00000026172	0.285283205017612	0.690209208685121		ENSMUSG00000018574	0.461011395942283	1.07085769924771
ENSMUSG00000026003	1.12609888048826	0.831467227606351		ENSMUSG00000001786	1.59096902095025	0.656456368834132		ENSMUSG00000001774	6.17106872607312	1.49508358679109		RPL11	115.382602050776	2.36411001156632		ENSMUSG00000026032	2.38744230536107	1.22489573763814		ENSMUSG00000026171	0.618712606714203	1.1244056892308		ENSMUSG00000001588	0.735185978928666	0.559882800601173
ENSMUSG00000026000	0.835064902936243	1.61752377542381		ENSMUSG00000001794	0.985298275437198	2.02934844378768		ENSMUSG00000001785	4.38526389522338	0.82674110104517		ELOA	2.33163967739015	0.475794484451614		ENSMUSG00000047528	0.0239026387361639	1.16024841238052		ENSMUSG00000033257	0.515469949604235	0.773362785459788		ENSMUSG00000049076	1.63590497889773	1.23785818738342
ENSMUSG00000025997	0.0803192345028809	1.15736101443158		ENSMUSG00000001829	1.28482421391971	0.359921963707562		ENSMUSG00000001786	0.947272320167058	0.493313026574118		ELOA-AS1	0.305667062561259	0.937163914812348		ENSMUSG00000026031	2.43514943170187	1.08076882345162		ENSMUSG00000026167	0.407963790956104	1.45440425987457		ENSMUSG00000029033	0.755013851381264	0.995451558416587
ENSMUSG00000026196	0.676540885808454	1.56519683574179		ENSMUSG00000001844	2.31877338685334	1.62077476524705		ENSMUSG00000001794	2.05759569565475	0.963788276649894		PITHD1	1.7926317865632	0.788563533745818		ENSMUSG00000026029	6.53663531342234	0.955932933984117		ENSMUSG00000026162	0.296470057894995	0.895088493365893		ENSMUSG00000032047	4.23958147396843	1.28311433738185
ENSMUSG00000026192	2.9617186329078	1.76933046405739		ENSMUSG00000001847	6.75898822425807	2.95408698511508		ENSMUSG00000001827	0.0258789290833531	0.358870374609012		LYPLA2	1.83617196683847	1.0083104187235		ENSMUSG00000026028	2.72330275978948	1.08048275014486		ENSMUSG00000033159	1.13511970218458	0.975904216104241		ENSMUSG00000023832	6.69829507540277	1.08998030445562
ENSMUSG00000026193	5.42194500818377	1.26906223277584		ENSMUSG00000001855	1.78645254412926	1.34237974213514		ENSMUSG00000001829	2.16501740501781	0.65228803308423		GALE	2.98577638281225	1.1077041102542		ENSMUSG00000026027	1.08172977975637	0.775148788885462		ENSMUSG00000049339	0.91725570186921	0.852487266492406		ENSMUSG00000026499	1.48051605688093	1.27263862070454
ENSMUSG00000073652	0.150722773185709	1.66038701295606		ENSMUSG00000001864	0.00776444195057481	0.916607344515824		ENSMUSG00000001844	2.76092287871049	1.46135309292275		HMGCL	1.0870702238316	0.127561336489427		ENSMUSG00000038079	1.60431360462535	1.05299595269205		ENSMUSG00000026197	0.99497148689118	1.11046606162844		ENSMUSG00000026781	1.38004880094906	0.924596689434797
ENSMUSG00000039395	0.254558771631232	1.23014216384013		ENSMUSG00000001891	0.427005568084427	0.726506209843956		ENSMUSG00000001847	12.9927889376838	1.70687359581075		FUCA1	1.54424775519446	1.40818209421349		ENSMUSG00000097573	0.0176211240460158	1.14328931680764		ENSMUSG00000026198	0.206564354253872	0.721292786032043		ENSMUSG00000033701	2.67139724281961	1.00726934400136
ENSMUSG00000026189	0.547892771525776	1.46182564946995		ENSMUSG00000001909	3.21114186240882	0.829317389565033		ENSMUSG00000001855	2.2825284461995	1.58662073530238		PNRC2	2.46336311197161	0.62595298767337		ENSMUSG00000026024	1.96403434635463	1.05931491982133		ENSMUSG00000033124	0.521877961486571	0.634130285455224		ENSMUSG00000040272	0.324276714989686	0.586746208316202
ENSMUSG00000026187	2.48451101933905	1.68187140551797		ENSMUSG00000001910	0.84210160011922	0.722514214502528		ENSMUSG00000001870	0.06097075692038	0.725022922503916		SRSF10	6.11790792968283	0.854010008524672		ENSMUSG00000041075	0.555793418953943	1.16579392249741		ENSMUSG00000026199	0.298570978941308	1.13705519251671		ENSMUSG00000038000	0.707898542240889	1.50579502520716
ENSMUSG00000039354	0.378082461750256	0.940804615557122		ENSMUSG00000001911	0.024571719358911	1.18521922911026		ENSMUSG00000001891	2.18491312569709	0.871445781301418		IL22RA1	0.0611083057101554	1.12196818519151		ENSMUSG00000026021	4.82822780357021	0.990264179060929		ENSMUSG00000026201	2.46722989757721	1.02556865954803		ENSMUSG00000030760	2.4000610793366	1.51509258941057
ENSMUSG00000046330	142.761306241603	1.05056604378721		ENSMUSG00000001918	5.5909239506614	0.756096232000378		ENSMUSG00000001909	5.24530007071239	2.10096938545353		STPG1	0.224591390676773	1.07345439377418		ENSMUSG00000026020	15.129450563125	1.36619194229983		ENSMUSG00000026202	2.46215325928259	0.927391896900098		ENSMUSG00000022185	10.9235496509154	0.898760047123327
ENSMUSG00000039323	1.26807520568314	1.90882323861474		ENSMUSG00000001924	9.45556286459673	1.90585993126257		ENSMUSG00000001910	0.841831211509844	0.781897989980347		NIPAL3	0.665927473116173	0.554958280262805		ENSMUSG00000067336	3.48761857627142	1.08857473090497		ENSMUSG00000026203	0.975346926394881	2.0956116173758		ENSMUSG00000020917	7.2426519103649	1.18639484167316
ENSMUSG00000026185	0.0552652413844691	0.752325074774763		ENSMUSG00000001942	0.453010637739274	0.792342828081315		ENSMUSG00000001911	0.200413327869242	0.902167966120013		RCAN3	0.661329697530169	2.84948203342807		ENSMUSG00000041040	1.2387487302092	1.06725867312363		ENSMUSG00000026204	1.91995580245277	1.51839159387531		ENSMUSG00000028405	3.3059896755851	0.772528000319234
ENSMUSG00000055322	0.0846875484331469	0.568574608667818		ENSMUSG00000001962	2.03522460012515	1.02878718760634		ENSMUSG00000001918	11.3305611689929	1.38419039467608		AL445686.2	0.0844951540971719	1.14163650939793		ENSMUSG00000026018	0.13701460847814	0.945667422361925		ENSMUSG00000026209	2.58578516331003	1.31613748600208		ENSMUSG00000022477	20.270482747295	0.905817257981496
ENSMUSG00000006304	9.8061107484455	1.40249862375278		ENSMUSG00000001964	5.57223505510396	0.687781781246919		ENSMUSG00000001924	13.1403057345067	3.01981433030209		SRRM1	6.36518160129684	0.889672453926748		ENSMUSG00000026019	5.30713933579413	1.0219582024075		ENSMUSG00000026208	0.938840310651577	1.48672374117081		ENSMUSG00000072949	0.313203337365159	0.696959598086996
ENSMUSG00000006299	4.59740879577078	1.52773903877799		ENSMUSG00000001983	0.59638440653011	1.65840029992328		ENSMUSG00000001942	0.0112901141280975	0.281323817495085		CLIC4	1.75379023006738	1.44157441626581		ENSMUSG00000026017	0.455085358915733	0.867656710271148		ENSMUSG00000026207	1.47867438490392	1.38759328689194		ENSMUSG00000006717	1.80096605678747	0.836291228861214
ENSMUSG00000026179	3.88486323370427	0.77064428390726		ENSMUSG00000001985	0.00260659455361421	0.352666247195472		ENSMUSG00000001946	0.0209446799381271	3.14444463488831		RUNX3	2.64758693038074	0.625114311589191		ENSMUSG00000073664	2.24234765064522	0.996070116859171		ENSMUSG00000033021	0.742679301227056	0.822219544383302		ENSMUSG00000028937	7.57547371315843	1.50067754110317
ENSMUSG00000006301	0.447461176892567	0.788716664549274		ENSMUSG00000001988	0.0102548189126266	0.600620383135317		ENSMUSG00000001962	1.87616715016106	0.966969226493686		SYF2	2.68644499216643	0.246086411222228		ENSMUSG00000049439	2.6661606162972	1.17663996794981		ENSMUSG00000032997	2.64941288596818	1.10358203470916		ENSMUSG00000017307	0.313656692569827	0.797019134629054
ENSMUSG00000026176	0.368242934851639	0.79506653608125		ENSMUSG00000001995	0.00975674352021624	0.913417094518986		ENSMUSG00000001964	3.02330071437691	0.829127530274058		RSRP1	1.66266917087256	0.197777684522366		ENSMUSG00000026782	2.62328976923134	1.00078359234689		ENSMUSG00000026211	1.08231898801017	1.16159006037554		ENSMUSG00000025287	1.41547098034322	0.913357323804751
ENSMUSG00000033364	1.33580942863761	1.58276389522958		ENSMUSG00000001998	0.155250099814309	0.973842032426737		ENSMUSG00000001983	0.934250043052315	1.18879537490778		AL031432.3	0.0449927089509093	1.42183924159673		ENSMUSG00000026014	0.801909358674882	1.08242646904932		ENSMUSG00000026213	0.139561119208718	0.484670630257492		ENSMUSG00000020777	1.23093314007513	1.39125902942343
ENSMUSG00000026174	1.04708685245498	1.85289474913046		ENSMUSG00000001999	3.60968518890251	0.573834985830268		ENSMUSG00000001985	0.00701146451964981	0.571502475163651		TMEM50A	5.52812811645417	0.835861867303499		ENSMUSG00000101188	0.200259579050387	1.0330108506508		ENSMUSG00000006576	0.411036024090862	1.41185056001629		ENSMUSG00000029098	1.08521502390691	1.10495936883808
ENSMUSG00000026173	0.0711156808508404	1.21280523298823		ENSMUSG00000002006	0.0189877407928882	0.41453532052465		ENSMUSG00000001988	0.0141540489466553	1.67446699078672		MACO1	0.713257068726943	0.624066827648133		ENSMUSG00000026012	0.0263102743913104	1.17219595748295		ENSMUSG00000026235	0.403200469425727	1.55155010796083		ENSMUSG00000044573	4.95079942845171	1.07919705167781
ENSMUSG00000026135	0.451691656873001	0.913692228705219		ENSMUSG00000002007	0.00544009011932647	0.99002908542589		ENSMUSG00000001998	0.340587409880194	0.611901878003157		LDLRAP1	0.376920237319783	0.533558524134905		ENSMUSG00000026011	0.0135025444115024	1.06104787596915		ENSMUSG00000026245	1.61522767071603	0.823930820007814		ENSMUSG00000002103	0.922417526793459	0.74794433541409
ENSMUSG00000026172	0.622306314567434	1.20664833054007		ENSMUSG00000002010	12.8812590035429	0.685152455645481		ENSMUSG00000001999	1.31481522258047	1.25459418851666		MAN1C1	0.0380904561648295	1.95197352019664		ENSMUSG00000052062	7.33894453433602	1.15996357455845		ENSMUSG00000032883	0.767255048158369	1.19170134053156		ENSMUSG00000028093	1.1841017028053	0.748972576922166
ENSMUSG00000026171	0.425236491894304	1.10744670551859		ENSMUSG00000002014	12.4187849333478	3.11614858048303		ENSMUSG00000002006	0.217100061342188	1.27956261193322		SELENON	1.18030799745872	1.60355487898138		ENSMUSG00000025969	0.258746873782629	0.645685143952878		ENSMUSG00000079470	0.233098881946068	0.628100895644603		ENSMUSG00000032561	0.357574536536588	1.86988574672371
ENSMUSG00000033276	0.0571490706657542	1.42552125061244		ENSMUSG00000002015	11.9684251635303	0.631972797067236		ENSMUSG00000002007	0.0697419886176978	1.73520175789308		AL020996.1	0.0317992783891109	0.226810451438246		ENSMUSG00000040865	4.0375717565295	1.23739266706119		ENSMUSG00000073643	0.997320467998882	1.33060264238486		ENSMUSG00000032110	0.417398227784172	1.03001458941187
ENSMUSG00000033257	0.348262352773334	1.46637089351199		ENSMUSG00000002017	0.778347949890694	1.20585119381599		ENSMUSG00000002010	11.3023841910069	0.503111603131983		MTFR1L	1.46746636749926	1.81521624569962		ENSMUSG00000084799	0.668778543193622	0.993988468381736		ENSMUSG00000026248	0.569914964222767	0.920960203122485		ENSMUSG00000018796	2.01223174181744	1.25543276607993
ENSMUSG00000033227	0.264492411479703	1.36109983827564		ENSMUSG00000002031	0.48502028295818	1.53264359097579		ENSMUSG00000002014	15.6798775064575	0.574776164920486		AUNIP	0.28656005151047	1.92648994349163		ENSMUSG00000025968	2.49980595289493	1.11943806204318		ENSMUSG00000026249	4.56358617342434	1.28327520116187		ENSMUSG00000032883	2.9338987181435	1.1038192739466
ENSMUSG00000026162	0.264902063668154	1.18816779674614		ENSMUSG00000002033	20.583978344656	1.5568179794069		ENSMUSG00000002015	8.87788048933226	1.15782865939591		PAQR7	0.120761550358602	0.976640043759121		ENSMUSG00000025967	17.7647982220427	1.12763471008455		ENSMUSG00000004364	2.97188548251206	0.918418229134823		ENSMUSG00000031278	2.4599616099569	1.10734833698716
ENSMUSG00000033159	0.581060049668578	1.19032575030599		ENSMUSG00000002043	4.15386576013699	3.2579057349489		ENSMUSG00000002017	2.00918484564949	2.92986777830848		STMN1	13.3347778719001	1.04080690853178		ENSMUSG00000025962	2.33199875337281	0.975562085273909		ENSMUSG00000055980	0.947081693233097	0.99467541149695		ENSMUSG00000024981	6.66231694864372	1.72454644012463
ENSMUSG00000049339	0.57899389897474	1.2145285083099		ENSMUSG00000002052	0.820241624563432	0.674517580913012		ENSMUSG00000002020	0.0021324237564683	2.03578659905465		PAFAH2	0.27230158091306	2.22312457847749		ENSMUSG00000025959	0.736310720412383	1.16751695968901		ENSMUSG00000026142	0.23857176253922	0.997994538682256		ENSMUSG00000027452	0.661511360591659	1.06097277440959
ENSMUSG00000026197	0.736513659182271	1.45850061406089		ENSMUSG00000002055	0.992996307335451	2.9451847829192		ENSMUSG00000002031	0.680167266788076	1.29841306964298		TRIM63	1.09256931984945	3.09421660869517		ENSMUSG00000025958	3.26757983583065	1.08518944597612		ENSMUSG00000026150	2.57161842174008	0.780969638365753		ENSMUSG00000027605	0.692293655353076	0.979398953070716
ENSMUSG00000026198	0.486110761572913	0.920729625527867		ENSMUSG00000002058	0.373523339281608	0.895170034201354		ENSMUSG00000002032	0.0145474086687222	1.34392223121895		PDIK1L	0.133860288845325	0.491279719668879		ENSMUSG00000025956	0.873031397463827	1.28909608754654		ENSMUSG00000026159	2.07205182352735	0.792058086660263		ENSMUSG00000031972	1.41054716127783	1.7865517263689
ENSMUSG00000033124	0.161338733355358	1.61275943613161		ENSMUSG00000002059	0.11299670402483	0.452855097217918		ENSMUSG00000002043	0.934850434207049	0.849437382032921		FAM110D	0.0853180393638904	1.7770437202451		ENSMUSG00000087213	0.199638054392311	1.08266101676601		ENSMUSG00000045658	0.475404595552454	1.29642729098174		ENSMUSG00000035783	0.844404592158251	1.16349136911265
ENSMUSG00000026199	0.281709203317816	1.37491852035293		ENSMUSG00000002064	2.46491424115757	0.844114258605641		ENSMUSG00000002052	1.28329123643307	0.55143100990112		ZNF593	5.28163836783005	1.20704542578675		ENSMUSG00000070871	0.277049378486299	0.810698303802281		ENSMUSG00000026219	5.14677333672264	1.06679726812143		ENSMUSG00000029580	123.086279139579	1.27550423747024
ENSMUSG00000026200	0.14657567408362	0.679703549062768		ENSMUSG00000002068	5.35248972614354	3.38649739044372		ENSMUSG00000002055	0.781895611752798	1.8718762097257		CEP85	0.284012754462175	0.90490068205942		ENSMUSG00000045005	0.157875542541668	0.907769988048104		ENSMUSG00000073633	0.198848528755708	1.47525620882298		ENSMUSG00000062825	198.690993390125	0.798880405348232
ENSMUSG00000026201	1.58377131082409	1.16960352815399		ENSMUSG00000002083	0.074628296296152	0.693147376660606		ENSMUSG00000002058	0.751510298485064	0.899883227959269		SH3BGRL3	43.8729479807085	1.11995139350215		ENSMUSG00000051344	1.6066701000682	0.989955298125769		ENSMUSG00000036707	2.29093100086349	0.650088200525284		ENSMUSG00000027671	9.7102777626162	1.05260134650804
ENSMUSG00000026202	3.90598865295683	1.60696316125445		ENSMUSG00000002102	13.9119319472286	2.86880245374669		ENSMUSG00000002064	3.69106679834825	1.47089949618489		UBXN11	0.412339024051498	0.604069203465851		ENSMUSG00000084416	0.22443641764916	1.41263116282901		ENSMUSG00000026223	4.40878690494797	1.03698634119372		ENSMUSG00000015143	3.99363289085736	1.98541741544909
ENSMUSG00000026203	0.238280253794392	1.06959909336191		ENSMUSG00000002103	0.203718369666863	0.708188305851943		ENSMUSG00000002068	2.85503246695307	1.1996039532267		DHDDS	0.916217469794357	1.09001950617673		ENSMUSG00000025950	4.4245667371644	0.741851541899425		ENSMUSG00000026229	4.46688823202618	1.0095787407133		ENSMUSG00000054808	8.59935536970127	1.45420049175565
ENSMUSG00000026209	1.86521388536096	1.20562665994148		ENSMUSG00000002104	0.1619021733885	2.70855635115349		ENSMUSG00000002083	0.192711758574036	1.14542096512973		HMGN2	6.11235622093783	1.91645477578718		ENSMUSG00000025949	3.12574409163534	1.12115662332394		ENSMUSG00000062590	0.331348032802878	0.734583580077173		ENSMUSG00000021076	3.10988154613857	1.45029804441825
ENSMUSG00000026208	0.129920967008975	1.51257085599665		ENSMUSG00000002105	0.107368452090593	1.38486882789782		ENSMUSG00000002102	12.6072550037716	1.12677490009614		RPS6KA1	0.49739773486123	0.778167196876508		ENSMUSG00000015222	0.111382903148236	0.872385803049907		ENSMUSG00000026234	49.3184655237824	0.976351710959249		ENSMUSG00000025228	4.22319079467556	1.23073212096745
ENSMUSG00000033021	0.585142195121763	0.994991508616648		ENSMUSG00000002107	2.54565226226729	3.07050048808114		ENSMUSG00000002103	0.117897499856001	3.37324182925656		ARID1A	1.85216584069929	0.876478488966668		ENSMUSG00000055567	0.0134230067806525	1.05364628545998		ENSMUSG00000073627	0.113095658422733	1.29383255708734		ENSMUSG00000037351	2.19577082755829	1.01897726936505
ENSMUSG00000032997	0.281045587651288	0.893158329682567		ENSMUSG00000002109	0.982724885909744	2.24966410586239		ENSMUSG00000002104	0.070839255210832	0.601801903884659		PIGV	0.508063190784026	0.511775630439306		ENSMUSG00000026005	1.95738754323916	0.964792398044075		ENSMUSG00000026238	103.890597928061	0.875670239823791		ENSMUSG00000020152	8.11098839579314	0.937267093320102
ENSMUSG00000026211	0.0739654162801265	0.835310053016273		ENSMUSG00000002129	3.3015425461313	0.863325380666937		ENSMUSG00000002105	0.821700855206873	0.944948165686524		ZDHHC18	0.375589945766874	0.370001250843413		ENSMUSG00000026004	4.41641584736876	1.17866921054461		ENSMUSG00000026239	1.36566189488547	0.986895312723414		ENSMUSG00000026341	34.5252639775702	1.09441642142561
ENSMUSG00000026213	0.174439845051761	1.37402757548848		ENSMUSG00000002147	2.01024335211026	2.6268692471517		ENSMUSG00000002107	2.02177235675564	2.30234575819372		GPN2	0.685553722292833	0.54652367252688		ENSMUSG00000026003	14.0203280855755	1.30039826651363		ENSMUSG00000026240	0.720787528617186	1.05733664903164		ENSMUSG00000037761	0.536263635657227	0.764944681002978
ENSMUSG00000026235	4.48847935400956	1.77500268754289		ENSMUSG00000002205	3.90922219572707	2.04801699317742		ENSMUSG00000002109	0.15208529043705	1.07286110347386		GPATCH3	0.323343125346427	0.515643388914851		ENSMUSG00000094191	0.0160038437650381	1.37275850922266		ENSMUSG00000053333	0.391318914996124	0.976357688487618		ENSMUSG00000019948	0.724976238302575	0.411665385974391
ENSMUSG00000004872	0.0683379813094521	1.14965164724299		ENSMUSG00000002210	0.996875761225225	1.47065101569403		ENSMUSG00000002129	4.03622960289038	1.9566589344305		NUDC	9.02515785297592	0.690680773323927		ENSMUSG00000026000	1.9079804160937	0.994652264795957		ENSMUSG00000026254	7.47020071169553	0.816318839612235		ENSMUSG00000015971	0.692695983972932	1.37895313877862
ENSMUSG00000026245	2.02501350005469	0.974494971876558		ENSMUSG00000002221	1.26441972534396	1.04461043777476		ENSMUSG00000002147	2.16408576357081	1.48309323563259		TRNP1	0.0659349326754752	1.2701651520406		ENSMUSG00000062209	0.0244909974509534	0.79655064817936		ENSMUSG00000048000	1.75304006997553	0.733590233930769		ENSMUSG00000026836	0.401051348611458	0.672298036764391
ENSMUSG00000032883	1.57697005018958	1.37996921595371		ENSMUSG00000002222	0.373274301585403	1.15292810865863		ENSMUSG00000002204	5.61831550399596	1.45937423276219		SLC9A1	0.296741209066991	0.74415759369343		ENSMUSG00000025997	3.24778489738698	1.24717758706371		ENSMUSG00000026259	0.188233477050863	1.55694511951731		ENSMUSG00000000532	0.925206177932473	1.23406225080805
ENSMUSG00000079470	0.676077557588869	1.21960079598071		ENSMUSG00000002227	0.877138436889775	1.21740185681707		ENSMUSG00000002205	2.41805812307096	0.856304107264841		WDTC1	0.481838969735389	0.626641357435963		ENSMUSG00000053153	0.0163617280162158	1.0793571679866		ENSMUSG00000026289	1.04630793879529	0.631730429645501		ENSMUSG00000023262	1.69633991070748	1.76232029748907
ENSMUSG00000073643	1.56203115746564	1.72611754296947		ENSMUSG00000002228	1.07487436767669	0.614166693199858		ENSMUSG00000002210	1.04477722390538	1.15964965068189		TMEM222	1.02516126494985	0.275246414298679		ENSMUSG00000026196	2.51309521813076	1.4334329223887		ENSMUSG00000070738	0.519181499813097	0.968549781380844		ENSMUSG00000008822	2.17935423073114	1.00477286102541
ENSMUSG00000026248	1.98349349970638	0.985222041402394		ENSMUSG00000002233	0.0857685825730637	1.72141381103655		ENSMUSG00000002221	1.28709371374639	2.46143776896725		MAP3K6	0.227819654109607	1.45423516945977		ENSMUSG00000026192	2.95142721314329	1.28958079258932		ENSMUSG00000005501	1.06216160382034	1.00565967338254		ENSMUSG00000017697	0.391015647099099	0.820232721964142
ENSMUSG00000026249	1.80539494990127	1.18943750295166		ENSMUSG00000002250	0.0654581749047746	1.42093353394005		ENSMUSG00000002222	0.245401258187743	0.691717583910681		GPR3	0.0563681814154739	1.18652249640256		ENSMUSG00000026193	0.60569230879752	1.18503651518385		ENSMUSG00000044783	2.31758090762819	1.06534597757294		ENSMUSG00000027259	0.360899505099545	1.1197987007966
ENSMUSG00000004364	3.12445099527705	0.909327261398784		ENSMUSG00000002257	5.24542565345942	1.52362654808644		ENSMUSG00000002227	0.87297564003069	2.34110770827159		WASF2	5.26432721714872	1.06956889969643		ENSMUSG00000097131	0.0933961869390095	1.23224087332304		ENSMUSG00000049866	4.22575827326609	1.35567269627777		ENSMUSG00000054693	6.54890898903481	1.38975817224507
ENSMUSG00000026142	0.105665999820067	2.30538001405929		ENSMUSG00000002274	1.34764812341573	0.73386348119035		ENSMUSG00000002233	0.159358994771411	0.523659941064226		AHDC1	0.560537829889349	0.794512955991213		ENSMUSG00000026189	0.289639346152446	1.06401162914345		ENSMUSG00000036206	1.02210819575129	0.847189991189515		ENSMUSG00000028041	0.999936250545654	1.40297896267822
ENSMUSG00000026150	2.67900682500115	1.24180718399606		ENSMUSG00000002279	0.721074813934529	0.714830031837422		ENSMUSG00000002249	0.00673542260942738	1.48005489753185		IFI6	10.9909136205025	1.25096850496187		ENSMUSG00000026187	3.61152536031966	1.09598186646004		ENSMUSG00000055013	0.575181949012454	1.21754095626754		ENSMUSG00000052593	3.52411617065497	1.1083296924749
ENSMUSG00000026159	1.30118038738358	1.32452465286362		ENSMUSG00000002289	0.763234128816553	1.04157704288353		ENSMUSG00000002250	0.185520866812742	0.269636664471698		FAM76A	0.44751990628113	1.59317650912812		ENSMUSG00000039354	1.83153143480806	1.08469146254312		ENSMUSG00000044337	1.00176470200003	1.19092613313953		ENSMUSG00000014725	0.830441345601916	1.76291447017529
ENSMUSG00000045658	1.65211001360245	1.54834016729706		ENSMUSG00000002297	1.41205480582542	1.2607227110315		ENSMUSG00000002257	4.4124678254758	6.57552002750051		STX12	1.32630604314092	0.300159987944925		ENSMUSG00000046330	10.0076648162992	0.616398013487856		ENSMUSG00000034432	3.37123189015712	1.11553730528999		ENSMUSG00000025473	0.76377102440093	0.498009908125433
ENSMUSG00000026219	5.26841928344577	0.89862103108454		ENSMUSG00000002307	2.07087572987968	1.09035896370715		ENSMUSG00000002274	1.29424319922115	1.18877369253398		PPP1R8	0.710550504690153	1.62764748417166		ENSMUSG00000055322	3.2880480011396	1.35344645379624		ENSMUSG00000048126	8.86038204262632	1.34758132261704		ENSMUSG00000031555	1.01902069558408	1.51635979180732
ENSMUSG00000073633	0.25722886761273	1.173832326585		ENSMUSG00000002308	0.676176084394249	0.463644016368467		ENSMUSG00000002279	1.21067841194906	0.840572426647372		THEMIS2	0.46053521005104	0.743499988005085		ENSMUSG00000006304	29.5800999011021	1.11810447995712		ENSMUSG00000026305	7.81159717233189	1.39671128891832		ENSMUSG00000014852	0.627899413752846	1.10455748761429
ENSMUSG00000036707	1.62117203536345	0.670833215117867		ENSMUSG00000002319	1.25455783257424	0.776300121952416		ENSMUSG00000002289	0.46290848134751	0.91235050861706		RPA2	1.33243049328304	0.593207927573513		ENSMUSG00000006299	4.54470917402363	0.928441120169189		ENSMUSG00000034343	1.95515230042176	0.844326391656459		ENSMUSG00000056413	1.66603149879236	0.869685125310025
ENSMUSG00000026223	0.69837126773436	1.35287720330467		ENSMUSG00000002320	2.08157881664548	1.82385609774631		ENSMUSG00000002297	2.09800823131132	2.74077438669306		XKR8	0.331855093879221	0.864686597536951		ENSMUSG00000026179	1.12064851876257	1.16804071839407		ENSMUSG00000026307	0.175622401261524	1.63990604251905		ENSMUSG00000027951	1.40039910015703	0.879055060511865
ENSMUSG00000026229	5.16036728615375	1.47535871651744		ENSMUSG00000002325	0.730980980072468	1.46641304046387		ENSMUSG00000002307	1.5381055237594	0.588667663458488		EYA3	0.51676377930081	1.72867248809773		ENSMUSG00000026176	0.472505283494263	0.936451816461067		ENSMUSG00000026309	2.97993152984199	1.02370713883374		ENSMUSG00000031949	0.395017059603738	0.399745060546669
ENSMUSG00000062590	0.34924478058333	1.4676383416217		ENSMUSG00000002326	3.45946011638052	1.44186920124113		ENSMUSG00000002308	1.86399370192025	1.85963197794972		DNAJC8	10.0152826284532	0.93347331754232		ENSMUSG00000033364	3.98800611253625	1.21966111246539		ENSMUSG00000067071	0.880496259414887	0.781686115276808		ENSMUSG00000021044	0.451142893944634	0.628596983084757
ENSMUSG00000079445	0.515308354716159	0.664136295208406		ENSMUSG00000002329	2.3822447943595	1.11330834513028		ENSMUSG00000002319	3.39710286710462	0.943071599528436		ATP5IF1	9.91480623581704	1.32800740026847		ENSMUSG00000026173	0.0417710750836664	1.29353646827227		ENSMUSG00000034292	0.434802074682334	1.27711628395409		ENSMUSG00000046947	0.417235862029311	0.569582664716648
ENSMUSG00000026234	60.2916735371852	1.48340066053718		ENSMUSG00000002332	2.57392080787209	0.742265264908657		ENSMUSG00000002320	2.40927308927813	0.529497237726173		AL353622.1	0.0488271846545066	3.07595626143505		ENSMUSG00000026135	1.58410047140693	1.13455545547897		ENSMUSG00000026311	0.330339312061254	0.927371593521841		ENSMUSG00000031659	3.8872612367449	0.632884123980679
ENSMUSG00000073627	0.16872858928174	1.3169287615491		ENSMUSG00000002341	0.00190928900423971	1.0343611474139		ENSMUSG00000002325	0.802923104263992	1.65028382811183		SESN2	0.386697583801155	0.413651667714913		ENSMUSG00000026172	1.4566595608654	0.73907832848212		ENSMUSG00000007805	4.24706885797069	0.7730391565555		ENSMUSG00000029106	3.2840887268448	1.07288116742877
ENSMUSG00000026238	197.308166605922	1.85046180979087		ENSMUSG00000002342	1.07837749793664	0.535420379984836		ENSMUSG00000002326	4.22714708904797	0.385211885273552		MED18	0.260534724179152	1.07950743936878		ENSMUSG00000026171	1.00250896417791	0.665651990475522		ENSMUSG00000101414	0.369349248139874	0.895685262290879		ENSMUSG00000025026	3.31131595035272	0.711569746140628
ENSMUSG00000026239	0.791762867728155	1.00140363713819		ENSMUSG00000002343	1.16830777712184	0.676184089792014		ENSMUSG00000002329	2.01129656626269	1.51004934158838		PHACTR4	1.70292052115918	2.00593368708921		ENSMUSG00000033276	0.0521794918938699	0.883149055683572		ENSMUSG00000026313	1.01139347207158	0.967669394603007		ENSMUSG00000029090	1.06213935363146	1.39301265934279
ENSMUSG00000026240	0.779580584280514	1.40943969464668		ENSMUSG00000002346	0.356107303060326	1.14607703075403		ENSMUSG00000002332	1.67143376639683	1.31796815852964		RCC1	1.20867541777819	1.72505226516778		ENSMUSG00000033257	2.25454555110826	1.14941044396213		ENSMUSG00000026260	5.62592784346773	0.842334702639401		ENSMUSG00000004730	0.928111658484358	1.42009718763667
ENSMUSG00000053333	0.323132581101593	1.30557183739886		ENSMUSG00000002365	0.178216909575453	1.46331463602554		ENSMUSG00000002342	1.08551410880645	0.858038134557585		TRNAU1AP	1.23622247705672	1.03847606203536		ENSMUSG00000026170	0.195918288529535	1.12237482479414		ENSMUSG00000073616	7.18392898330261	0.821630099040285		ENSMUSG00000002885	0.859727131698213	1.52693218094161
ENSMUSG00000026254	11.8279231535722	1.60968666225484		ENSMUSG00000002372	3.72659455184328	2.2334435966591		ENSMUSG00000002343	2.63060349289448	3.04999270065923		SNHG12	1.77286012628647	0.504835289292313		ENSMUSG00000033227	0.0318455766654469	1.02941621935408		ENSMUSG00000034220	3.19800239527465	1.1281802491469		ENSMUSG00000031785	2.99665083098352	1.18823680794932
ENSMUSG00000048000	1.89218554909015	0.795328156026886		ENSMUSG00000002379	1.98803472377979	1.05924055355386		ENSMUSG00000002346	0.459278530228085	1.19660590514436		TAF12	1.33402990961767	1.77926023038922		ENSMUSG00000026162	0.855631544001444	0.877006661283105		ENSMUSG00000026269	1.10531584269266	1.12126984356654		ENSMUSG00000060470	5.24296365751976	1.68519849095947
ENSMUSG00000026288	1.12925591921078	1.88851386982217		ENSMUSG00000002384	0.0169013583157915	0.895416811944671		ENSMUSG00000002365	0.58528476119687	1.50661696894585		LINC01715	0.0408859048044359	1.15181493342335		ENSMUSG00000033159	3.63062113158595	1.09289735439228		ENSMUSG00000026270	0.326900457110597	0.830469084295386		ENSMUSG00000028184	0.489397438539942	3.78706914904912
ENSMUSG00000026289	0.831211404757011	0.659272083222195		ENSMUSG00000002393	0.0623645733008036	1.80478958736645		ENSMUSG00000002372	3.10095130372249	0.619840356401679		GMEB1	0.332805081453295	0.519314647546445		ENSMUSG00000049339	5.85497474339522	0.930734433793769		ENSMUSG00000014602	0.752312545323253	1.16826506225073		ENSMUSG00000039167	0.58631700050004	1.20345382264031
ENSMUSG00000056055	0.165567675100112	1.37950320644058		ENSMUSG00000002395	4.53835782639368	1.17132785675946		ENSMUSG00000002379	2.24856839019439	0.683355051132099		YTHDF2	3.4345795725483	0.955507366924658		ENSMUSG00000026197	1.40151814780967	1.03356172002888		ENSMUSG00000047793	1.19922543410224	1.14250888110874		ENSMUSG00000028138	2.68971783398514	0.896281512468822
ENSMUSG00000070738	0.328704758995818	0.911145002509039		ENSMUSG00000002396	0.579532855753559	1.80309358007554		ENSMUSG00000002384	0.0156791805006342	1.37613497428755		OPRD1	0.0589221737958717	1.10878560544503		ENSMUSG00000033124	1.41184119626961	0.923934533959212		ENSMUSG00000026273	0.430458387915785	0.931062300630943		ENSMUSG00000020629	1.72077289587606	1.62621003950527
ENSMUSG00000005501	0.348036836830158	2.0252305649088		ENSMUSG00000002409	0.12917862010714	2.01925956154979		ENSMUSG00000002393	0.145315362588845	1.1744173628625		EPB41	1.48334449263567	1.27870343697921		ENSMUSG00000026199	0.688564688069198	1.0542031262389		ENSMUSG00000026274	0.220220837200482	1.3322407835664		ENSMUSG00000026457	5.59002206449177	0.946431279516384
ENSMUSG00000044783	1.58250423707207	1.49177830502652		ENSMUSG00000002413	0.0508756342492047	0.882099939661759		ENSMUSG00000002395	3.33372364451755	0.668774429457744		SRSF4	4.64802953583286	1.80822776351622		ENSMUSG00000026200	1.09521492344214	0.94435783039721		ENSMUSG00000026275	1.48184711846552	1.06018449712708		ENSMUSG00000030168	9.55619904352817	0.925716397340537
ENSMUSG00000049866	0.260443610398178	0.865577932737283		ENSMUSG00000002416	6.67136569439104	0.990753039501795		ENSMUSG00000002396	1.97627374890322	0.481958907896201		MECR	1.10826877625465	0.81216918868585		ENSMUSG00000026201	5.69089266819794	1.02138719732687		ENSMUSG00000034088	15.5264740949761	1.0573781319899		ENSMUSG00000039197	2.18539825141928	0.887384943299796
ENSMUSG00000036206	0.277485999979018	1.02770578699825		ENSMUSG00000002428	0.300461213386035	0.702316634081062		ENSMUSG00000002409	0.0843929130027535	2.20775003482062		PTPRU	0.0405119567728641	0.382421094811845		ENSMUSG00000026202	14.6843120115509	1.85190710307604		ENSMUSG00000026276	0.1935438877374	1.14773237650714		ENSMUSG00000053950	1.45776213594825	0.748412444599822
ENSMUSG00000055013	0.601831517473289	1.61512962584332		ENSMUSG00000002455	2.47999485720555	0.79886831180615		ENSMUSG00000002413	0.120312866570448	1.50397542456072		MATN1-AS1	0.0477598746724946	0.201120035086315		ENSMUSG00000026203	0.846951084669451	0.963774441228399		ENSMUSG00000026277	2.06450202249516	1.18446435601561		ENSMUSG00000057134	0.884370183450355	1.91623881345837
ENSMUSG00000034486	0.44270621867107	1.39028059315208		ENSMUSG00000002458	8.23293719884702	2.83795210231916		ENSMUSG00000002416	5.53821504269717	2.08223259950163		LAPTM5	0.0674285061509315	0.846919788595252		ENSMUSG00000026204	0.103049826101313	1.26616032327995		ENSMUSG00000026278	2.50448450343144	1.12219142078411		ENSMUSG00000018500	0.675569493886964	0.291032314327561
ENSMUSG00000092627	0.154360788694951	0.874004455129283		ENSMUSG00000002459	0.00531833835673727	1.99949501170139		ENSMUSG00000002428	0.772020212414591	1.24207312143979		LINC01778	0.0435268947136391	0.573584285528851		ENSMUSG00000026209	3.19211178392941	0.928583317412953		ENSMUSG00000026279	0.859661696846796	0.861170761763237		ENSMUSG00000000562	4.5109274529226	0.909743002187757
ENSMUSG00000044337	0.220248328597398	1.77685766900448		ENSMUSG00000002477	15.656252847331	3.60757071141513		ENSMUSG00000002455	2.31660582001646	1.38186785006623		SDC3	1.16613344056762	1.45883369731481		ENSMUSG00000026207	0.227340283683123	1.1750879676813		ENSMUSG00000026280	1.54391997117339	0.700152503552167		ENSMUSG00000025236	4.2408355645381	4.03578752333237
ENSMUSG00000034432	2.40742485973192	1.13095983282297		ENSMUSG00000002486	0.295718428816083	1.55934601537729		ENSMUSG00000002458	4.41833371606802	0.971737643131673		PUM1	2.59270616722294	1.33600887879942		ENSMUSG00000032997	0.0431905289014688	0.851289927099853		ENSMUSG00000026281	7.00040564047683	0.882259038100164		ENSMUSG00000002844	5.52401703558266	1.35115761296943
ENSMUSG00000026304	0.0845190454912985	1.73365207476456		ENSMUSG00000002489	0.117601134319112	0.887376959073148		ENSMUSG00000002477	14.5311981075444	1.18672563354458		SNRNP40	1.94733915414955	0.339965596583269		ENSMUSG00000026211	1.06958325953428	1.30969429480905		ENSMUSG00000026283	0.726722730659345	0.861400962961624		ENSMUSG00000020910	1.11333490396034	1.54342384116781
ENSMUSG00000026305	0.635165366316708	0.855304880666756		ENSMUSG00000002496	0.908755155965779	0.553554549881495		ENSMUSG00000002486	1.4983968949739	1.46682668652374		ZCCHC17	4.36242644552197	1.032982568793		ENSMUSG00000032968	0.095245744106013	1.39517310237471		ENSMUSG00000073609	0.211801024486762	0.570565792067056		ENSMUSG00000022407	1.44836344483611	1.2098291049434
ENSMUSG00000034343	1.1771455951301	0.756347646579575		ENSMUSG00000002524	10.0984177052387	1.19610132112211		ENSMUSG00000002489	0.288222259510998	1.28307627012042		FABP3	0.0830233151470334	1.06019491945975		ENSMUSG00000026213	1.99998267466125	0.85819372137801		ENSMUSG00000051185	0.832072877758108	0.939617798081521		ENSMUSG00000015961	4.38506099742767	1.27996599601014
ENSMUSG00000026307	0.207498296843683	0.866168629754947		ENSMUSG00000002546	0.565166147768034	0.628068580843854		ENSMUSG00000002496	1.40321074328145	3.74780954961839		SERINC2	1.18153352269823	1.16853833478867		ENSMUSG00000006576	0.0623893127227655	1.35944038210154		ENSMUSG00000044768	0.680429095536499	0.85719120258348		ENSMUSG00000011148	8.05134899901263	1.49993209051541
ENSMUSG00000026309	2.28548136601327	0.851985967209161		ENSMUSG00000002550	3.40610517351132	0.99974860758034		ENSMUSG00000002500	0.0432212620930775	0.71268576670726		TINAGL1	0.068997418611942	1.10593765702827		ENSMUSG00000032908	0.0375346249625867	0.835210096695695		ENSMUSG00000040648	0.665945752612947	0.865315127676094		ENSMUSG00000030232	2.88085088010897	1.17789880276673
ENSMUSG00000067071	0.464969700311019	0.785396616280376		ENSMUSG00000002565	0.00296078149932824	0.69987364575359		ENSMUSG00000002504	0.037997168942118	0.695584573356066		PEF1	1.70589729294217	0.733434120336714		ENSMUSG00000026245	5.58488612233213	0.68806600455104		ENSMUSG00000026333	0.256090529679193	0.643359423857191		ENSMUSG00000030609	1.810169762478	0.736415586521078
ENSMUSG00000034292	0.684001056624021	1.12382659329676		ENSMUSG00000002578	1.10500239474649	1.14067819352453		ENSMUSG00000002524	10.3567543202057	0.707769007940765		COL16A1	0.184858781460134	0.788837511439342		ENSMUSG00000032883	2.5385473323967	1.03600441382548		ENSMUSG00000026335	1.94306120777263	0.954655081960836		ENSMUSG00000029094	0.417770827625407	2.31405611598924
ENSMUSG00000026311	0.284789212921594	1.01225752752092		ENSMUSG00000002580	4.47028198859323	0.199151810365847		ENSMUSG00000002546	0.568294381622679	2.05287526262731		ADGRB2	0.156577980043162	0.782612689209153		ENSMUSG00000054702	1.4661632105915	1.07868180172488		ENSMUSG00000089706	0.207857712987474	0.620690834683912		ENSMUSG00000033032	0.749706055386173	0.700770179038603
ENSMUSG00000026313	0.611945031192814	1.53591904288771		ENSMUSG00000002602	0.166312907696845	1.09604809141892		ENSMUSG00000002550	3.15280577655777	0.566093609402159		SPOCD1	0.840425108898696	0.667476769696292		ENSMUSG00000073643	1.72655531094465	1.19091735551166		ENSMUSG00000056536	0.678938639067724	1.0687789475407		ENSMUSG00000029313	1.63763565309199	1.29934019366719
ENSMUSG00000026260	5.9415777280206	0.898823773162717		ENSMUSG00000002603	0.636540351500438	3.49958671798888		ENSMUSG00000002565	0.0729785800150558	0.786880671193337		PTP4A2	10.345181784843	1.06113903208547		ENSMUSG00000026248	2.64382198859042	1.22191377885363		ENSMUSG00000026319	1.14297320863974	1.0384112166112		ENSMUSG00000049470	2.50816758008609	1.53944150794045
ENSMUSG00000073616	3.87003945116155	1.15635262719768		ENSMUSG00000002608	1.70282568574356	0.760089131509103		ENSMUSG00000002580	5.08389836580533	1.10423289802195		KHDRBS1	6.80239843608422	0.990501381270933		ENSMUSG00000026249	0.633522820461747	1.31184701999805		ENSMUSG00000026321	0.156355343282809	0.971762341415967		ENSMUSG00000031967	3.01542731970413	0.966089280102197
ENSMUSG00000034220	0.142092207910679	1.36054100151091		ENSMUSG00000002617	0.0924649295154696	0.675625368565067		ENSMUSG00000002603	0.999092287763565	0.396620042819892		TMEM39B	0.845873577484899	0.934758776116821		ENSMUSG00000043230	0.0798964964824441	0.908995361714816		ENSMUSG00000038866	0.455108561566298	0.983281874811644		ENSMUSG00000024527	2.09237070631462	0.893412727051861
ENSMUSG00000047067	0.247857145711903	0.847922656871097		ENSMUSG00000002625	0.622140438488752	0.692954298211579		ENSMUSG00000002608	1.53075590789973	0.809658116054514		KPNA6	1.68282609539595	0.595523877413456		ENSMUSG00000004364	5.12315202902351	1.08598255115582		ENSMUSG00000044340	0.722501925826035	1.05524908820097		ENSMUSG00000054932	0.425431335148366	1.25962588764585
ENSMUSG00000026269	0.622660934870256	1.0643310313653		ENSMUSG00000002635	2.41044692991198	0.666474643449277		ENSMUSG00000002617	0.0687689408841637	1.10838730366902		TXLNA	2.58343144460939	1.06397734876332		ENSMUSG00000038608	18.6913313625571	1.18672930501784		ENSMUSG00000057329	0.409989696734264	0.484368778721586		ENSMUSG00000049659	1.94793960655409	1.02272795827575
ENSMUSG00000100632	0.144107982357712	0.940968424052605		ENSMUSG00000002658	6.54228668936238	1.0831900216526		ENSMUSG00000002625	1.4672455654053	0.543427834052008		CCDC28B	0.870848279999148	0.534683397418269		ENSMUSG00000026142	2.03276482843986	1.17706723081261		ENSMUSG00000009905	1.25218042103104	0.803317532339232		ENSMUSG00000031521	0.730699692807749	1.17847491936367
ENSMUSG00000026270	0.799922115411188	0.97964867112957		ENSMUSG00000002660	5.06859228664066	1.37175037291592		ENSMUSG00000002635	2.68172645466767	1.09160774941257		IQCC	0.13026786702266	1.33919519809839		ENSMUSG00000067158	0.138656770971168	1.30145050950416		ENSMUSG00000009907	1.46694947193057	0.798666508568182		ENSMUSG00000055013	0.331589159368366	0.792069818123562
ENSMUSG00000047793	0.097982180616996	0.919501831576268		ENSMUSG00000002661	1.01996432274896	0.638926201906615		ENSMUSG00000002658	6.03150193626466	1.38147817892488		TMEM234	0.39742799971853	0.76356430851042		ENSMUSG00000026150	5.3274614642438	1.00085122635499		ENSMUSG00000026315	0.168452547177739	1.69756313618029		ENSMUSG00000023353	1.64847035707996	1.26433804327341
ENSMUSG00000026273	1.2761210732639	1.17034585314482		ENSMUSG00000002668	1.13966844205825	2.47767843457051		ENSMUSG00000002660	7.40109077488102	2.26148710896258		EIF3I	11.6616541469893	1.16110266647285		ENSMUSG00000026159	3.40726028190362	1.11458126917307		ENSMUSG00000038702	0.546672892137974	0.923801566513159		ENSMUSG00000026159	2.05948656451563	1.21377899240544
ENSMUSG00000026274	0.25903420726036	1.1381639399669		ENSMUSG00000002679	1.62332178477281	0.449917963035002		ENSMUSG00000002661	0.78542204715589	1.12890214363865		FAM167B	2.89475000497417	5.73634565133124		ENSMUSG00000026163	0.00459705048747328	0.897441423217673		ENSMUSG00000026374	7.01365925539115	1.05509490777821		ENSMUSG00000029722	1.71576170174126	1.55226455601208
ENSMUSG00000026275	2.06165750432178	0.994976253079037		ENSMUSG00000002699	5.70698658543507	4.36757303646198		ENSMUSG00000002668	0.180151851658916	0.844601004548709		HDAC1	4.1233464146739	2.1465947780362		ENSMUSG00000100580	0.00423895246998533	1.16305304519398		ENSMUSG00000026377	1.86376059578505	0.98669551123761		ENSMUSG00000021681	3.13816891836106	1.1677811881737
ENSMUSG00000034088	5.05617580605941	1.87492037111024		ENSMUSG00000002718	4.24427197803049	1.09514233066388		ENSMUSG00000002679	2.03527770721327	0.492359721406452		MARCKSL1	7.81947316689993	1.06797607900924		ENSMUSG00000036766	0.0102609322034092	0.290526901168812		ENSMUSG00000064302	1.53685191898005	1.1998392244001		ENSMUSG00000029916	0.427843054219721	1.09364653530157
ENSMUSG00000026276	0.33608545961206	1.26748161713785		ENSMUSG00000002728	7.45180002675883	3.34254575772586		ENSMUSG00000002699	0.413283046937272	1.26775114315824		TSSK3	0.0333203545383078	0.951981036364445		ENSMUSG00000026219	7.43936264713801	1.34710436579224		ENSMUSG00000048402	0.189401860061761	0.910009888394794		ENSMUSG00000033400	1.07721324049455	0.83913022228956
ENSMUSG00000034066	0.0539070090500648	0.749994777762436		ENSMUSG00000002731	0.208843012037663	1.07032197353431		ENSMUSG00000002718	4.92154431630801	1.47303744433855		FAM229A	0.0855684086202814	0.787908889721166		ENSMUSG00000073633	0.344458317516147	0.99506306856823		ENSMUSG00000037035	0.455780546343903	1.76919149430734		ENSMUSG00000041530	2.65442618582433	0.954730449931214
ENSMUSG00000026277	0.911867723634087	0.945269307540501		ENSMUSG00000002732	0.0299509335969429	0.893999414917553		ENSMUSG00000002728	5.0999916091713	1.21646818357648		BSDC1	1.06364000037226	0.707465698203433		ENSMUSG00000052477	0.023171796068417	1.1874169852398		ENSMUSG00000004451	3.35120116327327	0.812028154409133		ENSMUSG00000036698	10.4764683761628	1.13045075250292
ENSMUSG00000026278	0.307218855689036	1.24513457556975		ENSMUSG00000002733	0.11172384468867	1.41279283471504		ENSMUSG00000002731	0.878903640052717	1.65806017155583		ZBTB8B	0.0714774122058076	2.99509969341812		ENSMUSG00000070034	2.56491689401497	1.03414456357345		ENSMUSG00000098923	0.433409604518107	0.98862754838153		ENSMUSG00000028842	0.409192788644975	0.522915384053858
ENSMUSG00000026279	0.571601393124157	1.42487125727447		ENSMUSG00000002741	1.37935338922817	1.55636181031246		ENSMUSG00000002732	0.1738028877238	2.02028988025814		ZBTB8A	0.166703645174977	0.322496138603071		ENSMUSG00000070031	0.47056494485691	1.11073221490221		ENSMUSG00000026383	0.155997556881842	0.699012271703609		ENSMUSG00000042500	0.588408921541019	0.47920030836897
ENSMUSG00000026280	0.832477903420057	1.20740346736459		ENSMUSG00000002748	1.3542337869376	2.21583600194188		ENSMUSG00000002733	0.200440932060265	1.10960280876418		ZBTB8OS	3.97203535788796	0.60723578855816		ENSMUSG00000026222	2.60794772311679	1.4116360793708		ENSMUSG00000026384	0.196704289037595	0.988659518654023		ENSMUSG00000026922	3.4597990823484	0.939308690530456
ENSMUSG00000026281	11.8751798633271	1.07247810374683		ENSMUSG00000002763	0.139638203347757	0.57394250623968		ENSMUSG00000002741	1.73075517290364	1.0788471002834		RBBP4	2.67460715012137	1.02079901746808		ENSMUSG00000052760	2.3769514859596	1.14846377751385		ENSMUSG00000036975	0.164236047452946	0.755935370561796		ENSMUSG00000031467	4.18723887714634	1.68678188752116
ENSMUSG00000026283	1.41620949764349	0.786578320374396		ENSMUSG00000002767	4.96484318240159	0.720527076011078		ENSMUSG00000002748	1.08284340332505	1.76968366880688		SYNC	0.896044310857027	1.08769118344171		ENSMUSG00000036707	6.79984470359345	1.09575681490082		ENSMUSG00000050777	1.52579250898736	1.19080250698306		ENSMUSG00000042410	3.35858660933749	0.694075699111285
ENSMUSG00000073609	0.12208600200294	0.891055831233473		ENSMUSG00000002768	4.58318461171061	3.34141653980589		ENSMUSG00000002763	0.295772005755582	1.21538285161854		KIAA1522	0.316338499187287	1.18707165588594		ENSMUSG00000026223	3.11330603819924	0.851368856475855		ENSMUSG00000026385	24.3257353617687	0.792316947019046		ENSMUSG00000021557	1.04742426916748	1.28183923099165
ENSMUSG00000051185	0.665621790626892	1.62411178334633		ENSMUSG00000002778	2.88877640009878	1.08797373455057		ENSMUSG00000002767	8.82649528774435	1.65449112252685		YARS	1.65013039794642	2.34418898270201		ENSMUSG00000026229	11.3857381983609	1.06082693108285		ENSMUSG00000026388	0.179667750216397	0.877646262868931		ENSMUSG00000029007	1.58159407746147	0.793825444749466
ENSMUSG00000040693	0.153531299630196	1.20120955786552		ENSMUSG00000002781	0.0957798979605119	1.74622176006291		ENSMUSG00000002768	3.43391305583278	1.65377728607076		S100PBP	0.730773824056675	2.4781792731086		ENSMUSG00000062590	0.697510875986333	0.763361695076163		ENSMUSG00000026389	0.313976702237106	1.48725714891097		ENSMUSG00000026491	3.69717776282983	0.977676126749291
ENSMUSG00000097814	0.132429357062149	0.759143037016377		ENSMUSG00000002797	1.01509425224539	1.14089128223037		ENSMUSG00000002769	0.0196610850555928	0.511202510158234		TMEM54	5.15109964166047	2.4412011717251		ENSMUSG00000079445	0.0962774069047833	0.717329346511744		ENSMUSG00000058665	0.191561476819372	2.35527618874396		ENSMUSG00000027597	0.61433861766732	0.958161678618301
ENSMUSG00000044768	0.166953719300343	1.13702501822907		ENSMUSG00000002803	0.670713857590815	2.12274153882039		ENSMUSG00000002771	0.00317448196755798	2.96577613846017		RNF19B	0.397253018783803	2.76458778072706		ENSMUSG00000026234	47.9829635628252	1.66416313956847		ENSMUSG00000003721	1.19122055124848	0.85065125167067		ENSMUSG00000027893	2.064749680117	1.27087905034494
ENSMUSG00000040648	1.02837349564239	1.24085517737995		ENSMUSG00000002804	2.13648332740218	0.381850662409157		ENSMUSG00000002778	3.60576294704176	0.850756602402891		AK2	4.88169734762704	1.21874085813619		ENSMUSG00000073627	0.161046794885429	0.896645216433443		ENSMUSG00000026339	0.511329116728812	0.851364060846928		ENSMUSG00000029772	0.582043011651587	1.49970699246576
ENSMUSG00000026333	0.594418880615734	0.691688155007053		ENSMUSG00000002812	1.61812519817867	3.5206799257303		ENSMUSG00000002781	0.0472307708390584	2.70552752548311		AZIN2	0.115958807054168	0.683108708398556		ENSMUSG00000026238	30.6130636896709	1.96140307065924		ENSMUSG00000001674	2.70244596774781	0.859182695279555		ENSMUSG00000019986	0.433859871340109	1.043390141934
ENSMUSG00000026335	0.147795513452434	0.83605114789617		ENSMUSG00000002814	0.576140408914142	1.01937831666043		ENSMUSG00000002797	0.781419439457664	0.813425881433039		TRIM62	0.0800554285382523	0.474477878976281		ENSMUSG00000026239	2.1793344283563	1.24306197515163		ENSMUSG00000026341	9.67108805687805	0.885305721508127		ENSMUSG00000069833	2.15310302585283	0.987055871291541
ENSMUSG00000056536	0.241593570558699	0.839609428413949		ENSMUSG00000002820	1.49258806260715	0.568126879886849		ENSMUSG00000002799	0.0943718280572944	0.722649131706209		ZNF362	0.2456212525865	1.04081472718249		ENSMUSG00000026240	1.50792571999742	1.07934392241464		ENSMUSG00000026342	0.604715703375063	0.792543075523643		ENSMUSG00000021037	11.4792895367135	1.28731900094511
ENSMUSG00000026319	1.05283055840196	1.21474893744199		ENSMUSG00000002825	2.00350273179964	0.789339996954468		ENSMUSG00000002803	0.0304750268885567	0.959337102548309		PHC2	4.33659323202007	0.548647764733539		ENSMUSG00000053333	2.42426577664651	1.11468024887641		ENSMUSG00000036155	0.780125681612584	0.780051498354962		ENSMUSG00000020288	2.52505445440494	1.3199882910835
ENSMUSG00000099843	0.0589631918461102	1.13497706696119		ENSMUSG00000002831	0.182218115227816	1.26919145590474		ENSMUSG00000002804	1.54529641552069	0.83995826864806		ZSCAN20	0.0786677210126163	5.15124382684415		ENSMUSG00000026254	6.07460089805984	1.06414467129545		ENSMUSG00000026349	1.80546633619142	1.06304517641815		ENSMUSG00000042901	4.06808241369556	1.6229694013436
ENSMUSG00000038866	0.250217268321226	0.818679945833017		ENSMUSG00000002835	2.27192109494061	1.39422143218896		ENSMUSG00000002808	1.06530093993042	1.51400478263196		SMIM12	2.25844111529935	0.854480073201361		ENSMUSG00000026255	0.0432519138224396	1.3833471815176		ENSMUSG00000036104	0.773531054549926	0.925683864326397		ENSMUSG00000036932	2.31470101924518	2.34320811522342
ENSMUSG00000044340	0.259520935753823	0.732549243585996		ENSMUSG00000002844	4.54882847797635	1.48866288926065		ENSMUSG00000002812	2.07348190758805	0.674333722021277		AC114490.3	0.0671164777966333	1.01911765481945		ENSMUSG00000048000	5.52631571853039	1.29822243438607		ENSMUSG00000056211	2.40971235332102	1.26713073370828		ENSMUSG00000020085	0.381635337614763	0.90652710197404
ENSMUSG00000009905	0.888423715928014	1.22534975032444		ENSMUSG00000002845	1.23946061401318	1.04012133983875		ENSMUSG00000002814	0.598251829929569	0.756509688287247		ZMYM6	0.292955028101478	1.30612592931301		ENSMUSG00000026288	25.0247086028489	1.31854086878881		ENSMUSG00000026353	6.06607424918813	0.924700926117011		ENSMUSG00000019806	0.668126707392153	0.875805571669986
ENSMUSG00000009907	2.00026872026895	1.01291981896292		ENSMUSG00000002846	0.346461242960645	1.04185029975365		ENSMUSG00000002820	2.70318181213971	1.11551958487183		ZMYM1	0.658433312060922	0.745363821607407		ENSMUSG00000026289	1.71668567487855	0.985171877531165		ENSMUSG00000026355	2.71031021779293	1.06157052928636		ENSMUSG00000028029	2.12017728946689	0.969071830963947
ENSMUSG00000026315	0.137786896306776	1.8205211864144		ENSMUSG00000002870	9.73622281404893	1.69696211791111		ENSMUSG00000002825	4.33799861914554	0.81348954558272		SFPQ	9.03567697333705	1.27362685977736		ENSMUSG00000070738	2.90695893566839	0.953334200624854		ENSMUSG00000026356	2.12437704722606	0.727561016694794		ENSMUSG00000029610	2.21327069847912	0.750323087157257
ENSMUSG00000038702	0.156382121730439	0.903919422225018		ENSMUSG00000002871	1.16660325244559	1.43688372971058		ENSMUSG00000002831	0.137524079672816	0.710951871279859		ZMYM4	1.9390088641812	0.641041002482023		ENSMUSG00000005501	1.9250002015534	0.963883622089855		ENSMUSG00000026399	0.464222894345664	1.23986997841613		ENSMUSG00000024847	2.69306409006293	0.983774864045821
ENSMUSG00000097648	0.649697118926509	1.1099408044697		ENSMUSG00000002881	0.159312181347966	1.55007581193648		ENSMUSG00000002835	1.62316093734669	0.567884850559697		KIAA0319L	1.61589828328421	0.754323195494953		ENSMUSG00000079429	0.449373815345973	1.43970811686532		ENSMUSG00000046404	0.426198636775467	1.57946993313686		ENSMUSG00000028792	14.3396463114859	1.51273593719132
ENSMUSG00000026374	8.19987597031367	1.25703432982882		ENSMUSG00000002897	1.62332731894384	0.973840763118616		ENSMUSG00000002844	3.51744333786609	3.96602905159925		NCDN	0.0725506749128659	1.22676263274306		ENSMUSG00000044783	11.9682303916946	1.46399563609899		ENSMUSG00000016528	4.16762636869514	0.999642587155944		ENSMUSG00000024782	1.62500075826823	1.34124840347884
ENSMUSG00000026377	3.89445425127553	1.18865568857154		ENSMUSG00000002908	0.000924206561472554	0.756631550362235		ENSMUSG00000002845	2.51683972064406	1.19541185157854		PSMB2	7.80216137044407	0.795660819720212		ENSMUSG00000062310	0.200469479778347	0.915845278773348		ENSMUSG00000016526	0.139260459338931	0.521691463723815		ENSMUSG00000028527	3.62273688742829	1.72736144351336
ENSMUSG00000064302	0.815085333883198	1.0795217052669		ENSMUSG00000002910	0.122803255084287	1.35040360193939		ENSMUSG00000002846	0.69307912713873	0.539411244350321		C1orf216	1.24513067232534	1.16924133127506		ENSMUSG00000049866	0.274763541836119	1.01532736028514		ENSMUSG00000026427	0.917763244189434	0.744579186504913		ENSMUSG00000078941	3.355252801265	1.12252484972311
ENSMUSG00000107722	0.888647539985332	1.42330389754677		ENSMUSG00000002948	0.625145493356295	1.35871994902293		ENSMUSG00000002847	0.213780657371764	0.969393734141619		CLSPN	3.35604589322908	1.78834911664037		ENSMUSG00000036206	0.344662456908087	0.987356042321767		ENSMUSG00000026430	0.140567451608951	0.995869142092095		ENSMUSG00000018428	2.00546088443515	0.732572198654354
ENSMUSG00000026380	6.0553565630554	1.17388059783402		ENSMUSG00000002949	3.36915904773652	1.16311286776661		ENSMUSG00000002870	6.01334527961978	2.66775216206028		AGO4	0.167227053589708	1.51617067010854		ENSMUSG00000055013	4.06250461343996	1.03490551673137		ENSMUSG00000042349	0.222701737829276	0.997527242560953		ENSMUSG00000047804	1.03580007228896	1.39989820537041
ENSMUSG00000048402	0.23285803011701	0.882089191579262		ENSMUSG00000002957	0.849904781266982	0.96861825865187		ENSMUSG00000002871	0.829388622406568	0.971935577018736		AGO1	0.641237646530458	2.05276936488681		ENSMUSG00000034486	0.226165260050091	1.07609223253303		ENSMUSG00000026425	1.27556426270213	0.780882773605009		ENSMUSG00000024045	2.02166109532578	0.923803006657929
ENSMUSG00000004451	1.17530801446922	0.883008426685233		ENSMUSG00000002963	1.76299872731776	1.71103715491684		ENSMUSG00000002881	0.296876173396472	1.36784334748233		AGO3	0.750647864104103	1.65358944907519		ENSMUSG00000092627	1.01671202817153	0.824176826780963		ENSMUSG00000055184	0.102518140437683	1.15365603289294		ENSMUSG00000040407	2.44897243451039	0.961356729480988
ENSMUSG00000098923	0.286752379343202	1.12667282975535		ENSMUSG00000002968	3.07336314052606	0.917805699129754		ENSMUSG00000002897	2.33191924498605	1.85051819625762		ADPRHL2	1.07636588633293	0.915567511321208		ENSMUSG00000067081	0.022112064968922	1.2085711945828		ENSMUSG00000052688	0.177548060433579	2.12317283658397		ENSMUSG00000031023	2.44453875064867	0.909329938191785
ENSMUSG00000026383	0.444105241656573	1.54304479542106		ENSMUSG00000002981	2.09617795981413	2.17183052591691		ENSMUSG00000002908	0.00639037022164933	0.956078256094884		TRAPPC3	3.53725071488575	0.56713240980266		ENSMUSG00000034432	3.53664974249073	1.02983259514514		ENSMUSG00000013275	0.438521065527955	0.71495992424628		ENSMUSG00000023075	5.52166738663585	1.2445938048845
ENSMUSG00000026384	0.267784704048821	1.1412288905466		ENSMUSG00000002983	0.593152450650469	0.636584439626317		ENSMUSG00000002910	0.525024812195313	0.834182746369138		MAP7D1	2.74877440171883	0.634206946444383		ENSMUSG00000026303	1.45462841225612	1.09926962489719		ENSMUSG00000026433	0.205812328933418	0.965128479145789		ENSMUSG00000028291	3.54777839898326	0.847039748569886
ENSMUSG00000036975	0.295712984593627	1.42876815882201		ENSMUSG00000002984	9.05607872902848	1.66209617114847		ENSMUSG00000002944	0.475330367307519	0.659890339227917		THRAP3	8.67290351406252	1.81532786656807		ENSMUSG00000026304	0.983311067520998	1.15508258480162		ENSMUSG00000026434	11.6897924133713	0.837777291436652		ENSMUSG00000028692	15.5213718361014	1.30062029411094
ENSMUSG00000050777	0.207464271622518	0.974167440631541		ENSMUSG00000002985	0.123738529987813	1.61955435830418		ENSMUSG00000002948	0.971998774275233	1.59862297805007		SH3D21	0.0684910553170678	0.618412684814937		ENSMUSG00000026305	13.2772580636685	1.06975416302215		ENSMUSG00000026436	1.52286028377624	1.01559185807204		ENSMUSG00000061758	0.930563932893499	1.08381556937536
ENSMUSG00000026385	21.7063285042383	0.869578517054727		ENSMUSG00000002996	0.322664307545484	1.96663494911774		ENSMUSG00000002949	4.44161785119529	2.09552174886651		EVA1B	4.03909725239431	0.960888908354397		ENSMUSG00000070732	0.0737367301304142	1.23486712542394		ENSMUSG00000026437	0.823188319992479	1.62407142585326		ENSMUSG00000001642	7.78499177447482	0.97872973790219
ENSMUSG00000026388	0.481260177351248	1.11071503850048		ENSMUSG00000002997	0.0466198567296095	1.16343787612146		ENSMUSG00000002957	2.2930111377402	0.821728875043924		AL591845.1	0.0397785688622277	1.12085724057699		ENSMUSG00000034353	6.43715123212332	1.04040025097328		ENSMUSG00000042115	2.88417779358273	1.03187377659897		ENSMUSG00000021213	3.40557336892777	0.82804844245246
ENSMUSG00000058665	0.0590693167486636	1.36298145464927		ENSMUSG00000003031	0.423059704142332	1.83509728340337		ENSMUSG00000002963	0.729164705852558	1.50102944755104		STK40	0.462487899030241	1.63387399383037		ENSMUSG00000034343	2.37643761273277	0.468488935640355		ENSMUSG00000009772	0.533418012405746	1.30884173254984		ENSMUSG00000045410	0.961553331095696	0.715401233792731
ENSMUSG00000003721	0.815260567072465	1.03388066337993		ENSMUSG00000003033	8.21482385707636	2.82712040113803		ENSMUSG00000002968	3.50717457880582	0.809854339452417		LSM10	4.40754537896875	0.568177132803914		ENSMUSG00000047443	0.0313060396557845	1.1165769053713		ENSMUSG00000042066	0.464060211532367	1.3206852948073		ENSMUSG00000028743	0.876158541435831	0.980459792110438
ENSMUSG00000026339	0.431594009531335	1.27642276456129		ENSMUSG00000003037	11.8847706342895	0.624304047501987		ENSMUSG00000002981	3.16033481965909	1.42416733102773		OSCP1	0.0961852015494083	0.317117537402139		ENSMUSG00000026309	4.33070121239838	1.22174331154992		ENSMUSG00000042046	0.495469704802426	0.766201430768474		ENSMUSG00000001729	16.2578881789526	1.23490326801893
ENSMUSG00000001674	7.28061248512436	1.49074584472476		ENSMUSG00000003038	83.4611376343022	3.55601895784186		ENSMUSG00000002983	0.876992049824427	1.32887384115006		MRPS15	7.97995300390512	0.944350852535349		ENSMUSG00000067071	2.34367868868588	0.779567245195672		ENSMUSG00000026439	0.414123889713393	0.72137830977177		ENSMUSG00000011096	2.10688457307555	1.35127064676479
ENSMUSG00000026341	4.33300632704247	1.00049619105997		ENSMUSG00000003039	3.98245588092447	0.894109831633599		ENSMUSG00000002984	17.8893031537824	1.16938614427671		LINC01137	0.278311426681935	1.06999380261192		ENSMUSG00000055866	0.356638825941594	0.948115251141773		ENSMUSG00000054387	1.39572357930893	0.959924663655998		ENSMUSG00000004056	3.34104680704354	0.785155183063754
ENSMUSG00000026342	0.210330650587697	0.784125264783501		ENSMUSG00000003062	3.20589546827543	0.984351784567736		ENSMUSG00000002985	0.26836794511825	0.545901398445707		ZC3H12A	0.0854885591014367	1.14494171070358		ENSMUSG00000034292	0.615997502601611	0.903552540852213		ENSMUSG00000046062	1.58437289832608	0.813058374066058		ENSMUSG00000019699	0.428673845450918	1.54214445197943
ENSMUSG00000036155	0.315826892463758	1.47901024458894		ENSMUSG00000003068	2.36429747771965	3.77537934005404		ENSMUSG00000002996	0.609293506338466	1.21386697581953		MEAF6	2.21546341059104	0.554869311599047		ENSMUSG00000026311	0.244562246906697	1.11393296619553		ENSMUSG00000090553	13.4459258544125	0.716847611813575		ENSMUSG00000031667	0.361630649570026	0.755629769311631
ENSMUSG00000102014	0.0518676212468613	0.82006269414285		ENSMUSG00000003072	44.0106666497838	1.16266264011973		ENSMUSG00000002997	0.105786161044992	1.34788130034156		SNIP1	0.288611836033585	1.16641449525136		ENSMUSG00000026313	3.1186086189575	0.949915627605182		ENSMUSG00000026463	0.237669124819967	1.78645044648353		ENSMUSG00000028393	0.429416109093402	0.570131384080643
ENSMUSG00000026349	1.54981544228797	1.4747700426571		ENSMUSG00000003099	5.86126267114867	0.720728455474546		ENSMUSG00000003031	0.124964172757696	0.510705823963116		GNL2	1.28059545929282	1.43114905553435		ENSMUSG00000026260	6.48232183280987	0.971762649102966		ENSMUSG00000010311	0.15211978810357	0.889028418870937		ENSMUSG00000032786	2.39397716590197	0.957663845143213
ENSMUSG00000036104	1.11306536661735	1.24840964013032		ENSMUSG00000003119	0.373445860887233	0.747494906538709		ENSMUSG00000003033	4.7476034076291	1.00733674539069		C1orf109	0.759773419992405	2.11961164367826		ENSMUSG00000073616	2.02201848159607	0.668318102381994		ENSMUSG00000020423	2.09608614029325	1.10260204202861		ENSMUSG00000022636	1.0423706249401	2.00873885517618
ENSMUSG00000036086	0.596123765390816	1.29364715652774		ENSMUSG00000003123	0.28848526728408	0.873955536446372		ENSMUSG00000003037	5.64053687776887	2.55226949465487		CDCA8	0.77193705404738	2.94209812898513		ENSMUSG00000044055	0.272399229289729	1.10304228526296		ENSMUSG00000042305	2.22460410256793	1.38476815907192		ENSMUSG00000025007	0.570184600251396	0.845948943548985
ENSMUSG00000056211	1.92289620979983	1.44094137865713		ENSMUSG00000003131	1.5689928278029	1.45143947599607		ENSMUSG00000003038	66.6852799311362	2.16686601916593		MANEAL	0.48294185961053	1.16582973085891		ENSMUSG00000034220	0.270458114977115	1.11284436208334		ENSMUSG00000026456	1.83451555103499	0.746548769790787		ENSMUSG00000015134	1.06787985859968	1.75095826396985
ENSMUSG00000026353	5.26303561834149	1.16753214773053		ENSMUSG00000003134	0.0261102189043563	1.02170176654398		ENSMUSG00000003039	3.52773280006963	1.93327138905389		YRDC	1.89315887613701	0.651842483646507		ENSMUSG00000047067	0.507278581088542	1.11961397402561		ENSMUSG00000026457	3.45260775684029	1.24172249803558		ENSMUSG00000035561	0.489956416738664	0.781859579492057
ENSMUSG00000026355	3.41575470687436	1.22265063584889		ENSMUSG00000003135	0.441798407239015	0.712039289585603		ENSMUSG00000003062	1.83463664476809	1.0785157730368		C1orf122	7.79592989202364	1.27169845309181		ENSMUSG00000097251	0.0217866185230602	1.14610753865135		ENSMUSG00000026455	0.559923563699215	0.700549424894914		ENSMUSG00000030088	0.345197368277404	0.832081325433207
ENSMUSG00000026356	3.36733233170534	0.742850305134666		ENSMUSG00000003153	0.349466297828188	1.18221884222057		ENSMUSG00000003068	1.83926034676432	1.14696333272466		MTF1	0.431610107695795	1.31104268662856		ENSMUSG00000026269	2.97223256646765	1.18037974894067		ENSMUSG00000042229	1.16201729360961	1.02008537026956		ENSMUSG00000029455	8.74307956841894	1.69439182559688
ENSMUSG00000086825	0.0680843233647377	1.05878654059051		ENSMUSG00000003154	0.1153874659084	0.503406018761717		ENSMUSG00000003072	35.8587412741023	4.00413545207693		AL929472.2	0.0247357661098083	0.505341260286882		ENSMUSG00000100632	0.0278914272012864	0.883111074210964		ENSMUSG00000042207	1.59125383237988	1.10004737975648		ENSMUSG00000010025	1.50340905283869	1.25566502871957
ENSMUSG00000026399	0.922941874640275	1.00950593608635		ENSMUSG00000003161	5.65555199991216	1.18562175687384		ENSMUSG00000003099	8.15579625847691	2.34527094976098		INPP5B	0.316784284356917	0.609677075901588		ENSMUSG00000047793	0.0953693570975889	0.8856563783518		ENSMUSG00000073557	0.419161893900458	1.3968416217535		ENSMUSG00000024885	0.869560895159253	1.6648399579775
ENSMUSG00000026409	0.115112020683071	1.8490708929702		ENSMUSG00000003166	2.47668542293153	1.37267417688001		ENSMUSG00000003119	0.520166474575398	0.54934481188262		SF3A3	2.83613316292643	0.730737114400646		ENSMUSG00000026273	0.719985767583473	0.840639616371743		ENSMUSG00000026429	0.349066112239076	0.887176735855476		ENSMUSG00000028737	1.05047390020746	1.7149705490781
ENSMUSG00000046404	0.234771790778346	0.772272490893647		ENSMUSG00000003184	1.94797285971691	0.870317651563201		ENSMUSG00000003123	0.436898432356801	0.513403014158228		FHL3	0.714805413036587	0.802977550290308		ENSMUSG00000026274	1.04172716568262	1.04239723801334		ENSMUSG00000042793	0.15658795934202	1.49557307757644		ENSMUSG00000053644	1.31325015854081	1.52964558207029
ENSMUSG00000042510	0.42262713440582	1.09785262232412		ENSMUSG00000003190	0.991574025381568	0.779139545880793		ENSMUSG00000003131	2.92138604112279	1.97368331936517		UTP11	2.28496633327527	0.559621306674705		ENSMUSG00000026275	3.75351772320643	1.36934470781342		ENSMUSG00000026426	2.53030432616817	1.40095876722262		ENSMUSG00000026687	4.6343789112344	1.05146735580526
ENSMUSG00000016528	0.39371407754971	0.922035610542033		ENSMUSG00000003198	0.781696123361896	0.815654658944497		ENSMUSG00000003134	0.0162933737508791	0.736791602267536		POU3F1	0.0987746674564168	2.33068845360739		ENSMUSG00000034088	10.5573493213326	0.860013862704309		ENSMUSG00000041926	2.38715220429398	1.04311009117035		ENSMUSG00000030695	39.2877264726222	1.79815499926742
ENSMUSG00000016526	2.22067963293448	1.15360631286649		ENSMUSG00000003199	0.185516481159778	1.14925558094897		ENSMUSG00000003135	0.120519898003114	0.984500422566861		RRAGC	1.207608319787	0.723795574609455		ENSMUSG00000034066	1.30203187163493	0.869182643323022		ENSMUSG00000062580	6.18513492455921	0.920896259047446		ENSMUSG00000017390	3.13068113278802	1.13791618505044
ENSMUSG00000026427	1.93476450796234	1.16520246996802		ENSMUSG00000003200	3.41624930900341	0.859136781501366		ENSMUSG00000003153	56.3444739322936	2.14938633193086		AL139260.1	0.143054166485683	1.12798182072586		ENSMUSG00000026277	3.52400174238531	1.0509208975791		ENSMUSG00000048096	1.67596355567508	2.01677726742584		ENSMUSG00000039427	2.13498631643703	1.43923568607907
ENSMUSG00000026425	1.2139181720329	1.69208023368536		ENSMUSG00000003206	0.150047979049134	1.22556585061491		ENSMUSG00000003154	0.24265464118103	1.36314946522456		MYCBP	0.521548467733812	1.44501711787986		ENSMUSG00000026278	0.813268892810926	1.07247721895664		ENSMUSG00000041889	2.75955565401507	1.05761989993017		ENSMUSG00000063362	0.654765085454308	1.18547637546747
ENSMUSG00000101778	0.0469603594811024	0.799163087766617		ENSMUSG00000003226	1.0253656736711	1.39288526705417		ENSMUSG00000003161	4.15997229019534	0.750991547001294		AKIRIN1	2.61868483959779	1.51622838165425		ENSMUSG00000026279	1.03758823452602	0.912543422254776		ENSMUSG00000041879	2.32557609064922	0.818175086181916		ENSMUSG00000041718	0.477316908352482	0.929191027877802
ENSMUSG00000055184	0.187924921333785	1.65806997667715		ENSMUSG00000003228	0.0422755324735858	0.578301099618003		ENSMUSG00000003166	2.75974970059204	1.83960011437424		NDUFS5	15.5618884849633	2.0135465657228		ENSMUSG00000026280	3.22627740645564	0.841663585835932		ENSMUSG00000009418	1.36004596201458	1.39869934110719		ENSMUSG00000039887	0.81011807182284	0.931287115695394
ENSMUSG00000042251	0.267965562012773	1.24666281673381		ENSMUSG00000003233	0.294157792586531	0.921747406996757		ENSMUSG00000003184	1.8591560674436	1.47148756441322		MACF1	4.49867304202234	0.968813057251928		ENSMUSG00000026281	6.67199395016498	1.2528958207107		ENSMUSG00000026421	13.4119924898806	1.33486904207948		ENSMUSG00000039740	1.67008892058296	1.5572149951137
ENSMUSG00000013275	0.423290851531708	1.56329440428234		ENSMUSG00000003234	0.856263543776754	0.699615714559003		ENSMUSG00000003190	0.299843623931363	0.445183478998191		PABPC4	7.64016989066203	0.464192949379847		ENSMUSG00000026283	1.30472384744753	0.996742394745354		ENSMUSG00000041801	12.2058600141118	1.40871515569688		ENSMUSG00000033809	0.311038138115942	1.74051299741932
ENSMUSG00000026433	0.157339210815767	0.835021935325023		ENSMUSG00000003235	2.89360219723414	1.29971856471135		ENSMUSG00000003198	0.719254801275573	1.65161596939095		HPCAL4	0.0415158251481666	0.375259579567419		ENSMUSG00000073609	0.849194116588169	0.854111752975431		ENSMUSG00000026411	1.55416658028308	0.940349484210844		ENSMUSG00000036632	1.68910785287616	0.995115698305093
ENSMUSG00000026434	20.9561777501041	1.33215941278178		ENSMUSG00000003269	0.869202435637369	1.36839341003568		ENSMUSG00000003199	0.635379466854486	1.3772395746519		PPIE	2.44184649330677	0.734553293680084		ENSMUSG00000051185	2.15423794633709	1.10671159001825		ENSMUSG00000041570	0.887076828916381	1.00865069380054		ENSMUSG00000073792	0.824170539918324	1.14015211833939
ENSMUSG00000026436	0.279037136250099	1.20701229644921		ENSMUSG00000003271	0.0324634472431018	1		ENSMUSG00000003200	2.80840208726875	1.13047536900435		BMP8B	0.280413866463097	1.99063422635888		ENSMUSG00000040710	2.26768692097811	1.1490372654785		ENSMUSG00000026404	0.131788644340463	0.696687722942554		ENSMUSG00000035704	0.828174566242433	0.748203753721807
ENSMUSG00000026437	0.0973970991239478	0.734209699408838		ENSMUSG00000003282	0.00878272941950265	0.817508179521007		ENSMUSG00000003226	1.19153490547513	1.83082647137105		TRIT1	0.44659279793165	1.8637154846437		ENSMUSG00000097814	0.043869767898199	0.966737836204648		ENSMUSG00000041498	0.245832881435906	1.25224332303654		ENSMUSG00000032059	1.34574655332731	1.24834216578157
ENSMUSG00000118219	0.0993003458278264	1.1456249158278		ENSMUSG00000003299	10.716335571234	1.08966208837454		ENSMUSG00000003228	0.266725495752426	1.39582388879512		MFSD2A	0.130021194853402	1.32213957173436		ENSMUSG00000045463	0.00847875468108708	0.820739650789142		ENSMUSG00000041483	1.12432342452367	0.838777989943997		ENSMUSG00000079036	2.39521578031377	1.02872032500145
ENSMUSG00000009772	0.0673647891153433	1.62300482953012		ENSMUSG00000003308	2.88872659255954	1.02794608873704		ENSMUSG00000003233	0.691809334351707	1.75683817722672		CAP1	7.35896647947737	1.25394333214408		ENSMUSG00000044768	0.940950354568145	1.15746313386904		ENSMUSG00000098243	0.206310695922386	1.77109822053359		ENSMUSG00000044339	0.751698184382356	1.10600736137246
ENSMUSG00000042046	0.201735159679681	1.41810648648819		ENSMUSG00000003309	0.0231051640368138	0.43412000852564		ENSMUSG00000003234	2.0672778656558	0.643876319742175		PPT1	2.09096971681144	1.13765885788501		ENSMUSG00000040648	3.37351903361184	0.938626813110682		ENSMUSG00000026393	3.45561664900723	0.830474914018952		ENSMUSG00000040174	0.89913986777362	1.65351957225736
ENSMUSG00000097760	0.0670167536267463	0.950093473274983		ENSMUSG00000003316	0.468965652809486	0.317854881354429		ENSMUSG00000003235	4.38108876133126	2.54733083164674		RLF	0.871392011358605	1.59631647931676		ENSMUSG00000026333	0.672176178836417	1.02390228501077		ENSMUSG00000019230	1.19165284491455	1.51813637803302		ENSMUSG00000039754	0.499229643237434	0.670155756182297
ENSMUSG00000026439	0.652158855544245	0.897232581465298		ENSMUSG00000003344	0.149051828264313	0.676208429770821		ENSMUSG00000003269	0.880739318755696	0.58983687180737		AL050341.2	0.241733933900206	1.09022794281413		ENSMUSG00000026335	4.28555008830678	0.93756291906109		ENSMUSG00000079283	1.90167365897469	0.916596259742778		ENSMUSG00000042650	3.96739878796576	1.2114428188782
ENSMUSG00000054387	4.52481951799957	1.05651378897805		ENSMUSG00000003345	0.503200034781158	1.24137088326434		ENSMUSG00000003273	0.101307381051633	1.61710856000735		ZMPSTE24	1.1136593569084	0.750097175989616		ENSMUSG00000100182	0.0186558385956993	0.947857453258777		ENSMUSG00000056268	0.585911441389126	0.938256917472851		ENSMUSG00000042831	0.451833802157531	0.942076578023733
ENSMUSG00000026447	0.042815345697138	1.01653603780966		ENSMUSG00000003348	6.07216992897932	1.40472277950273		ENSMUSG00000003279	0.00605221888162685	1.03835601643352		COL9A2	0.0538565001274134	0.831163425500272		ENSMUSG00000067028	0.0416359765487419	1.13520088001914		ENSMUSG00000033964	0.647339572736387	1.09975539821832		ENSMUSG00000002661	0.342105639690861	1.04493214091742
ENSMUSG00000046062	0.841743449388406	0.762491499906623		ENSMUSG00000003355	0.0770190581797217	0.815537849234767		ENSMUSG00000003282	0.177453541986491	1.18102795154516		SMAP2	1.30461503721283	0.755513674055838		ENSMUSG00000100222	0.00409712324701359	0.944533300778071		ENSMUSG00000033952	0.525976765406179	1.21137768299402		ENSMUSG00000025899	0.837517920177431	0.364856413600745
ENSMUSG00000070644	0.07038629177987	0.941599367677027		ENSMUSG00000003360	0.952264808578337	1.39324019943013		ENSMUSG00000003299	7.50333669842741	0.861041380180016		ZFP69B	0.0567427128487243	1.22768551303274		ENSMUSG00000056536	3.26883039428659	0.96092159181977		ENSMUSG00000026361	1.9052712911767	1.28959196816417		ENSMUSG00000063810	0.442589387954202	0.868237715308952
ENSMUSG00000070643	0.080099446076933	3.09510622088308		ENSMUSG00000003363	4.12677599296089	1.49296751833261		ENSMUSG00000003308	2.75959787754142	0.492972082726279		ZFP69	0.0596769795921812	1.58175114776312		ENSMUSG00000026319	2.59151809237394	1.18807731039885		ENSMUSG00000018196	2.60891304461133	0.964833038098611		ENSMUSG00000025701	7.60702818379998	1.40959916193254
ENSMUSG00000090553	28.5903500525552	1.28765902352588		ENSMUSG00000003378	0.0161376427140956	1.34666429804898		ENSMUSG00000003309	0.0980500865110084	2.00299542351396		EXO5	0.124475920371601	0.775258976279157		ENSMUSG00000026321	0.207933031110048	1.22518662225002		ENSMUSG00000018199	1.75638752453939	0.89272013924001		ENSMUSG00000060063	15.8910741123291	1.53008594434341
ENSMUSG00000102976	0.107515534307608	0.986220506885591		ENSMUSG00000003379	0.0379146057044818	0.64734612357609		ENSMUSG00000003316	0.540303731926125	2.00338664060967		ZNF684	0.147607532706721	1.81985691094338		ENSMUSG00000038866	1.79480396135886	1.00979542597356		ENSMUSG00000018189	1.70021552478724	0.588863512831635		ENSMUSG00000026024	14.5451636686709	1.09733875535611
ENSMUSG00000094410	0.0606041822736491	1.28146224070614		ENSMUSG00000003380	4.64893056350878	1.66089900993366		ENSMUSG00000003344	0.075097201676013	1.0524470624909		RIMS3	0.0754073266691331	1.41775060407776		ENSMUSG00000044340	3.20473119917024	0.94503391884417		ENSMUSG00000026360	0.42446433441642	0.757602653551532		ENSMUSG00000025134	12.5642194984195	0.842890517518038
ENSMUSG00000026463	0.0908833105965349	1.52947055717782		ENSMUSG00000003382	0.376871512752811	1.10807479446695		ENSMUSG00000003345	0.532781589872563	0.937801021852486		NFYC-AS1	0.195065979641864	0.560340633687838		ENSMUSG00000057329	5.97473246098823	1.63092498333302		ENSMUSG00000056220	2.10926622464686	0.821809382398645		ENSMUSG00000060244	1.28713772163471	1.69122971968609
ENSMUSG00000020423	6.40044718941715	2.18710967013225		ENSMUSG00000003402	4.00468111176803	1.01516496267442		ENSMUSG00000003348	1.90620741104101	1.25974636659875		NFYC	1.34285632777912	0.804163827368849		ENSMUSG00000009905	3.56848263790251	1.32165684720685		ENSMUSG00000097028	0.302053457128696	1.14513195792542		ENSMUSG00000022244	0.488042675127988	0.55737003391705
ENSMUSG00000026458	0.162510850477132	0.924908536671686		ENSMUSG00000003420	0.314595486188436	2.35494553549036		ENSMUSG00000003354	0.00716328757027215	1.01195322537241		CITED4	0.144549263604833	0.570381295888805		ENSMUSG00000009907	6.4987127643693	0.854737547814829		ENSMUSG00000032487	5.69893806700868	1.21102063564034		ENSMUSG00000040506	0.364703057935116	0.975189710003371
ENSMUSG00000042305	2.23885273402039	1.02143602806959		ENSMUSG00000003421	4.2714060185748	0.487319321647473		ENSMUSG00000003355	11.2438080976577	2.04268295996976		CTPS1	1.71040799981274	1.77362086682981		ENSMUSG00000026315	0.912772998141366	0.972194741857882		ENSMUSG00000097754	0.194047626072252	1.7580451548639		ENSMUSG00000075232	0.79823144340655	1.51096890357791
ENSMUSG00000026456	2.50849496788328	1.68367369520394		ENSMUSG00000003423	2.74223708548063	3.01796088398328		ENSMUSG00000003360	1.72926454658843	0.425345075435801		SCMH1	0.559631198398795	3.68073183012616		ENSMUSG00000038702	0.325307660133489	0.940736796045774		ENSMUSG00000006010	0.999373899630132	1.3269222831026		ENSMUSG00000036820	1.08193073365546	0.956598077334774
ENSMUSG00000026457	2.67285971967676	1.25288174410725		ENSMUSG00000003429	183.55443490314	2.71334870853188		ENSMUSG00000003363	0.530863098596517	1.06328343712264		HIVEP3	0.380183366458095	1.7745727075129		ENSMUSG00000097648	0.246331991899106	1.02062354554401		ENSMUSG00000006005	8.05437182240277	1.02502006213804		ENSMUSG00000031751	3.64738952486071	1.34982852310651
ENSMUSG00000026455	0.714688697613536	0.926180130705167		ENSMUSG00000003435	3.77731522930373	0.882276344409018		ENSMUSG00000003378	0.108505173860683	1.5894073321742		FOXJ3	0.752922299242668	0.422094448096474		ENSMUSG00000070695	0.0167357138233704	1.06242053612306		ENSMUSG00000100954	0.188119046413495	0.675699773600048		ENSMUSG00000042225	1.39113938452535	0.725522505108976
ENSMUSG00000042229	0.970070446054816	0.85759255976067		ENSMUSG00000003437	3.24968182943933	0.982371438970609		ENSMUSG00000003379	24.2798182974346	0.863711604406088		RIMKLA	0.120433396543887	2.79585320783668		ENSMUSG00000101303	0.00452270405424878	0.642389969343888		ENSMUSG00000023150	1.86257162705981	0.869523270318291		ENSMUSG00000041915	2.1353549064682	0.760230878350291
ENSMUSG00000042207	6.06907803651673	0.982744938358829		ENSMUSG00000003438	10.1218659878792	0.918113052082439		ENSMUSG00000003380	9.57661157458279	1.91452075144992		ZMYND12	0.0527278635556536	0.668445068533963		ENSMUSG00000026374	8.76521218858249	1.34192156466915		ENSMUSG00000052748	0.74651221436506	0.662117588410528		ENSMUSG00000068250	0.766688881929713	2.09476082634501
ENSMUSG00000073557	0.102808254328229	0.953838381768277		ENSMUSG00000003444	1.13549567710405	1.17663459339126		ENSMUSG00000003382	0.303232038379343	0.875681837313592		PPCS	3.41962491835371	1.33007117822412		ENSMUSG00000026377	6.3078761411686	1.00422813335211		ENSMUSG00000053286	0.851886743568795	1.23747988164604		ENSMUSG00000027889	3.49190125004078	0.906659516988585
ENSMUSG00000026429	2.09421482175632	0.97351994900412		ENSMUSG00000003458	2.10770563806291	0.918322736781272		ENSMUSG00000003402	4.45877385591561	0.620834545106327		CCDC30	0.113645969474412	0.420422819098499		ENSMUSG00000064302	5.46579500014299	0.929176157189772		ENSMUSG00000026484	1.00445001469714	1.16516076419481		ENSMUSG00000050022	0.449650878172895	4.09827474883129
ENSMUSG00000026426	1.88060151744742	0.907278042209897		ENSMUSG00000003464	1.0449345024218	0.647934257796396		ENSMUSG00000003421	3.2323886592749	0.323720775035398		PPIH	1.82045479047464	2.05323090501924		ENSMUSG00000026380	0.150478820595528	1.07275717506251		ENSMUSG00000026483	0.365779654032087	1.23716102942979		ENSMUSG00000020610	1.06837455192591	0.594011843515757
ENSMUSG00000003051	0.623031138603829	0.969143609745329		ENSMUSG00000003500	2.50529708713999	0.882837600098669		ENSMUSG00000003423	2.14856530716856	0.825400084168013		YBX1	75.1228670955489	1.34557562553079		ENSMUSG00000004451	2.87100183522563	1.09533533754074		ENSMUSG00000043019	0.453310564913424	0.733050797561218		ENSMUSG00000014355	3.60950464440926	0.837895616632883
ENSMUSG00000041926	0.641851489083301	0.946649170327756		ENSMUSG00000003518	0.00547882931651394	2.48973805090075		ENSMUSG00000003429	146.730291311215	2.3482289398111		P3H1	0.848475714231808	0.415971450672352		ENSMUSG00000098923	1.38703700803616	0.690900933882806		ENSMUSG00000032666	0.963361465033064	1.10209028079708		ENSMUSG00000036977	1.14278763477817	1.16009054172378
ENSMUSG00000062580	8.81579883164337	0.805933743037635		ENSMUSG00000003526	0.0185394729397189	0.403798244878682		ENSMUSG00000003435	3.45772167058947	1.30201607978931		C1orf50	0.18670969535855	1.55695800567814		ENSMUSG00000026383	0.757796884349653	0.929600393906269		ENSMUSG00000014980	1.25994352751068	0.859367017620293		ENSMUSG00000025135	6.5020983012371	1.14553576887101
ENSMUSG00000041889	0.0792075516110867	1.01472108889459		ENSMUSG00000003528	2.46476481853985	1.26755642844108		ENSMUSG00000003436	0.0127117299657431	1.0305107067051		SVBP	1.23093355844069	1.42101484349345		ENSMUSG00000026384	3.28108959792975	1.07672385889882		ENSMUSG00000026482	0.634322893780993	0.836880141777018		ENSMUSG00000035048	3.49345985881775	0.964544426779296
ENSMUSG00000041879	1.02336942731855	0.903832639349631		ENSMUSG00000003531	0.763627054959454	1.51175627499545		ENSMUSG00000003437	3.91982963039733	0.964836730096427		ERMAP	0.235587050630729	1.66225483950755		ENSMUSG00000036975	0.927309587072542	0.806712602742803		ENSMUSG00000008475	13.8561522109105	1.11208345402998		ENSMUSG00000030649	1.39977447481209	0.994552671166906
ENSMUSG00000009418	0.36594582404995	0.431393202174757		ENSMUSG00000003534	0.101961566997427	2.01048099808502		ENSMUSG00000003438	10.7626325429012	0.902511601849257		AL512353.1	0.126947527558415	1.29119697962797		ENSMUSG00000050777	0.540424678332215	1.02471213132176		ENSMUSG00000042772	1.58970546048389	1.03677590379171		ENSMUSG00000020107	4.45466700503407	0.735883449563026
ENSMUSG00000026421	1.83811602378374	0.811590533723315		ENSMUSG00000003541	0.999786735185312	1.34574163562592		ENSMUSG00000003444	1.86392469144269	2.7422156458722		ZNF691	0.119906583774518	2.43078644313491		ENSMUSG00000026385	8.93996270447629	0.804848110427557		ENSMUSG00000100394	0.378275958909586	0.507197162549692		ENSMUSG00000026965	2.31258014425934	0.82164106302667
ENSMUSG00000041801	6.69468788962166	1.03531315173995		ENSMUSG00000003546	0.298192203265055	2.29833153192252		ENSMUSG00000003458	2.27272205733885	0.614005860816006		SLC2A1	0.412724204457609	2.61111458422594		ENSMUSG00000026388	0.168892608874074	1.04413429091898		ENSMUSG00000026479	0.147606635316524	1.10486164718668		ENSMUSG00000029176	1.96112622762003	1.34320306128039
ENSMUSG00000026418	0.2073423427649	1.28122338102317		ENSMUSG00000003549	2.76049431569798	1.61820854607657		ENSMUSG00000003464	1.33276484779269	1.15538723328578		SLC2A1-AS1	0.0790333051446254	0.599985113463652		ENSMUSG00000026389	0.857592124114717	1.13368404170945		ENSMUSG00000026478	2.10719016657753	0.879847844300435		ENSMUSG00000029472	7.21693877311358	0.581535820667245
ENSMUSG00000041782	0.178879346000821	1.1426736284396		ENSMUSG00000003559	0.455318387057442	1.49081652973276		ENSMUSG00000003484	0.213953183565653	0.908614296225763		EBNA1BP2	4.24945511397468	0.747697699674925		ENSMUSG00000003721	1.15133669484893	0.883641269594805		ENSMUSG00000042699	2.96106638498486	0.868596758147565		ENSMUSG00000029466	1.54329286603777	1.00658291964486
ENSMUSG00000026411	0.919522080546675	1.13514969473273		ENSMUSG00000003573	0.012147505403786	1.5632431419963		ENSMUSG00000003500	6.30230595124062	1.99680565100719		AL139289.2	0.088570021111164	1.80945193622026		ENSMUSG00000026339	1.40652000493251	0.951124115063834		ENSMUSG00000026475	0.74524465085478	1.60037459024961		ENSMUSG00000026634	3.66993613067739	1.13398649140504
ENSMUSG00000041642	0.0625028686473159	0.709269855361283		ENSMUSG00000003575	0.531850438186807	0.871525558921153		ENSMUSG00000003518	1.13190985286709	5.96635775588827		CDC20	1.87827536157224	0.945173734197402		ENSMUSG00000001674	2.94333556108537	1.06345721290662		ENSMUSG00000026473	0.679394544357842	1.05962809527532		ENSMUSG00000022309	1.17110825770809	1.52370089736718
ENSMUSG00000041605	0.178150423013304	0.954834126795412		ENSMUSG00000003581	0.0794098200632915	0.937308673215136		ENSMUSG00000003528	14.675588729734	3.58185010945666		ELOVL1	2.48612843818467	0.772255184138676		ENSMUSG00000036815	0.00894070540018133	1.01790360265747		ENSMUSG00000056708	4.30049249707934	1.4443177212471		ENSMUSG00000022265	1.69942885637712	1.97747475855081
ENSMUSG00000041570	0.454517404267771	0.796702802290954		ENSMUSG00000003604	0.163750586511445	0.791676921246767		ENSMUSG00000003531	1.79697072611824	1.12735739284749		MED8	2.49715711265328	0.629510932816272		ENSMUSG00000026341	11.0389720206344	1.16540385588426		ENSMUSG00000026470	1.29141003475995	0.944470121585453		ENSMUSG00000020790	2.82094941154814	1.19021888322817
ENSMUSG00000097403	0.0906729425813141	1.39377119231418		ENSMUSG00000003617	0.00234095434432868	1.33359795594644		ENSMUSG00000003541	0.985959593884733	1.41258256701208		SZT2	0.629313882068811	1.15501387504613		ENSMUSG00000026342	1.5647295330415	1.04320998604753		ENSMUSG00000033722	0.327135947809752	1.51624547413861		ENSMUSG00000040351	1.1789368352548	0.77966323392048
ENSMUSG00000026404	0.429130656515948	0.643798032654924		ENSMUSG00000003623	0.853562868315685	1.44971315276104		ENSMUSG00000003545	0.123245811866561	1.07100833343815		HYI	2.16401466830796	1.72562215638435		ENSMUSG00000026343	0.0791664451784671	1.00348041641072		ENSMUSG00000026469	0.970102760234806	1.00590999317714		ENSMUSG00000029501	0.927775615717427	1.03538641104428
ENSMUSG00000041498	0.391081014231336	1.34661442960403		ENSMUSG00000003644	4.81879087483379	2.90329773263108		ENSMUSG00000003546	0.622929976703454	0.813596291584198		PTPRF	0.439918171413788	2.49595581639256		ENSMUSG00000049690	0.0482844262208608	1.25693100454487		ENSMUSG00000033701	2.55504180691745	0.679659137396995		ENSMUSG00000036188	0.898014683438532	0.772956616949519
ENSMUSG00000041483	1.31313832539454	0.901336908053443		ENSMUSG00000003660	1.52849376422891	1.66038752544673		ENSMUSG00000003549	1.65788700965267	1.21154854285672		KDM4A	0.660689513290768	0.556168497186713		ENSMUSG00000036155	8.96232456007054	1.22104508797211		ENSMUSG00000033684	7.23908934435812	1.07825337245079		ENSMUSG00000021661	1.14685127212824	1.23005322972187
ENSMUSG00000097113	0.429477940827	0.932962734408723		ENSMUSG00000003662	1.03244941258538	0.960829861971842		ENSMUSG00000003573	0.774656412657215	0.61949360566124		KDM4A-AS1	0.137621679823998	0.98272129681979		ENSMUSG00000026347	0.0599663401568825	0.923056493946203		ENSMUSG00000033671	0.47355304028704	0.751655959783216		ENSMUSG00000031508	3.12382435829909	1.39560195016527
ENSMUSG00000097448	0.249813830361158	0.935545205927226		ENSMUSG00000003680	0.935474133683081	1.7445857726105		ENSMUSG00000003575	0.695522098044199	0.241612528670778		ST3GAL3	0.286271766333186	0.723722339585858		ENSMUSG00000102014	0.0324081492128492	1.28708141946233		ENSMUSG00000026466	1.73314917036343	0.920839081113034		ENSMUSG00000035569	3.87067731747951	1.27099240591684
ENSMUSG00000026398	1.68696767609791	1.51548678270135		ENSMUSG00000003721	0.420984390007289	1.93113014373891		ENSMUSG00000003581	0.158220321891743	4.63961957036985		AL357079.1	0.0254716411546174	0.744698695449089		ENSMUSG00000026349	4.31889867762237	1.02800468977086		ENSMUSG00000050565	2.04963616563538	1.0451963654675		ENSMUSG00000034647	0.747603813059884	0.800821785237475
ENSMUSG00000026393	0.59516576870908	1.27046887769898		ENSMUSG00000003731	0.503343923227855	0.582878923107612		ENSMUSG00000003585	0.0617160700779806	0.722488100756832		IPO13	0.611798712914038	1.56895036338454		ENSMUSG00000036104	3.71389317631839	1.04638337897354		ENSMUSG00000078193	6.52778012277867	0.927671745357654		ENSMUSG00000041870	12.5941693034442	1.39925658748811
ENSMUSG00000079283	1.08386571689899	1.2950821320726		ENSMUSG00000003746	0.415843145123408	0.688790882556724		ENSMUSG00000003604	0.259044629600487	2.31187258703032		DPH2	0.818627421618403	1.63626593479514		ENSMUSG00000036086	1.83092253297637	1.1567189379118		ENSMUSG00000026600	2.0569730787762	1.23715220081934		ENSMUSG00000039988	0.525692662903687	0.474912136598793
ENSMUSG00000056268	1.12385471566684	1.30153194497074		ENSMUSG00000003752	0.0377264438895713	2.34136137614296		ENSMUSG00000003617	0.0116420675636311	0.7312724587639		ATP6V0B	14.4146329897567	0.213614225342886		ENSMUSG00000056211	8.33013239419119	1.10714981404398		ENSMUSG00000026596	1.5070913087617	1.10561012505788		ENSMUSG00000047909	0.456764368848891	0.752117778497727
ENSMUSG00000033964	0.318961753856808	1.07871733498548		ENSMUSG00000003778	1.40688589008641	2.13533607683512		ENSMUSG00000003623	0.89051120237757	0.693257505199868		B4GALT2	1.21639840136275	0.508164883594972		ENSMUSG00000026353	7.04776380839107	1.22295804131024		ENSMUSG00000060519	0.348468537729275	0.813136011536636		ENSMUSG00000055204	4.95379205845308	1.42172337669258
ENSMUSG00000033952	1.05129751603358	1.38714006372436		ENSMUSG00000003779	3.93425325128121	1.47537704380589		ENSMUSG00000003644	4.64864238281436	0.627191897390868		CCDC24	0.310407713213391	0.29256888815165		ENSMUSG00000026354	0.0522103511432996	1.0292454155121		ENSMUSG00000033557	0.770077983758915	1.33764597867149		ENSMUSG00000034867	3.02985564896054	0.728058593371668
ENSMUSG00000026361	2.07082431891116	0.757983215829382		ENSMUSG00000003808	3.69592417601285	0.532959201794633		ENSMUSG00000003660	2.76353837580985	1.53277172005884		AL139220.2	0.346099829505647	0.821449103005642		ENSMUSG00000026355	25.3422614199788	1.28812394560292		ENSMUSG00000070565	0.707052527929362	0.813855084657216		ENSMUSG00000014496	2.5086767496567	1.40014823091947
ENSMUSG00000018196	3.81284112957449	4.65927235139605		ENSMUSG00000003809	0.97067699558444	0.725022630694387		ENSMUSG00000003662	1.13106102399315	0.535329295265052		DMAP1	1.01810060115852	1.39801203806518		ENSMUSG00000026356	7.34004622041975	1.00666806160351		ENSMUSG00000040782	2.8674349156211	1.24326230407443		ENSMUSG00000050914	0.614288006441714	1.31256586579322
ENSMUSG00000018199	0.581924927157324	1.65918742291547		ENSMUSG00000003810	0.163562424696535	0.758093224355752		ENSMUSG00000003680	1.44824698093424	0.563685829426941		ERI3	2.29587447724044	1.00186426043924		ENSMUSG00000045382	0.48580559250901	1.2364934688852		ENSMUSG00000090394	0.404933210986516	1.58359206046689		ENSMUSG00000079610	0.324383610271399	1.55745214628405
ENSMUSG00000018189	3.15650399189627	1.04875237510716		ENSMUSG00000003812	0.430586176738755	2.17131898198152		ENSMUSG00000003721	0.364540946639746	0.788770448094003		RNF220	1.0187410523357	0.841164272175529		ENSMUSG00000042581	0.0195859930280357	1.00525510603888		ENSMUSG00000058267	6.0662439995585	0.686830659829035		ENSMUSG00000052331	2.28886409239654	0.880647363758206
ENSMUSG00000100455	0.13658095626855	1.0378891463073		ENSMUSG00000003813	3.64937072933556	1.09664315649447		ENSMUSG00000003731	1.12578172246015	1.99050007733761		TMEM53	0.767757468704667	0.892591910120681		ENSMUSG00000087691	0.0168954346074552	0.992368469946081		ENSMUSG00000014226	5.9788304205946	1.16664279930208		ENSMUSG00000048307	0.738715532170586	1.01661156678921
ENSMUSG00000035131	0.0779052994580074	0.89430861249021		ENSMUSG00000003814	13.3315855683341	2.51112987667446		ENSMUSG00000003746	0.522685357006178	1.91290401229807		KIF2C	0.952839375765574	0.887614119505885		ENSMUSG00000026399	1.27125795936654	1.16427148730642		ENSMUSG00000026721	0.493310779987017	1.02560318942247		ENSMUSG00000031931	0.849564627117633	0.671484316096637
ENSMUSG00000056220	0.059864046377905	2.31064869415038		ENSMUSG00000003824	2.9592429997828	0.675744201665546		ENSMUSG00000003752	0.0839857511851754	0.933572889112741		RPS8	115.955230122121	1.61580501106119		ENSMUSG00000026409	0.064132590966207	0.725737235643035		ENSMUSG00000040423	1.10664340851079	0.847528473030374		ENSMUSG00000044864	0.437371166841405	0.600403806876571
ENSMUSG00000032487	0.270874454938556	1.63856296109207		ENSMUSG00000003847	0.262601949391821	1.16741266701991		ENSMUSG00000003778	2.72652805669678	3.00628120948083		PLK3	0.815978898290631	0.365226017173006		ENSMUSG00000042510	0.101143679410239	1.00343142596231		ENSMUSG00000043467	0.442508268601217	0.651449879911508		ENSMUSG00000033055	0.83777628725237	2.99968769000676
ENSMUSG00000006010	0.857591372528063	0.96491216180321		ENSMUSG00000003848	3.64079829841508	1.59621524344128		ENSMUSG00000003779	2.58587780239069	1.09238017794093		TCTEX1D4	0.0452179906757148	0.405181081889742		ENSMUSG00000016529	0.0114834470886203	1.01097926501447		ENSMUSG00000053332	29.2192794251047	1.33487102945741		ENSMUSG00000037904	0.385073414094067	1.89630790949622
ENSMUSG00000006005	16.8842044655821	1.22511118934574		ENSMUSG00000003849	0.78136407310029	0.257180866327917		ENSMUSG00000003808	7.70117593548383	0.845121360593718		BTBD19	0.28053480958082	0.668122616237207		ENSMUSG00000016528	5.59095782995656	0.896360324702235		ENSMUSG00000026709	0.142818021239611	0.70866612353084		ENSMUSG00000024219	3.31412452434795	1.31476915512877
ENSMUSG00000066842	0.0810823425480935	1.0586147884206		ENSMUSG00000003865	0.282945562086271	0.72526933198868		ENSMUSG00000003809	0.25237131642086	1.26503633354751		EIF2B3	0.938755007006257	0.901702336450135		ENSMUSG00000016526	1.17975559187696	0.866519986545072		ENSMUSG00000026708	0.351571672810552	0.833653636115279		ENSMUSG00000022515	0.548886984668041	0.567027736300351
ENSMUSG00000100954	0.204866709655548	1.45915289982219		ENSMUSG00000003868	10.7075805126697	2.18516996931094		ENSMUSG00000003810	0.818091607230715	0.764367604571887		HECTD3	0.608388309412342	1.25663928478055		ENSMUSG00000026427	2.94050619867516	1.18278325511008		ENSMUSG00000026705	0.443636274999815	1.04786587653628		ENSMUSG00000036777	2.52970819266131	1.56038544226676
ENSMUSG00000023150	1.4775800870809	1.30366478733106		ENSMUSG00000003873	10.323924106238	7.48810306526152		ENSMUSG00000003812	1.18675938042829	2.21938176728637		UROD	2.97153690921489	0.779611605280285		ENSMUSG00000026430	0.376625290874742	0.979868959111552		ENSMUSG00000026701	10.5096090499979	1.46803301594682		ENSMUSG00000037949	0.347351136693208	1.59874303044181
ENSMUSG00000052748	1.98808458124059	1.22399726019938		ENSMUSG00000003882	0.255047805940264	1.19091869411935		ENSMUSG00000003813	1.83385682637171	1.58259575088087		MUTYH	0.44888554703711	1.52042011360601		ENSMUSG00000042349	0.579007534113925	0.879512120531345		ENSMUSG00000040297	1.23365352187267	0.944343061589746		ENSMUSG00000064210	1.69951196512674	1.14281996904785
ENSMUSG00000053286	0.627190296771592	1.13378167921019		ENSMUSG00000003923	1.28746954767051	0.449660418354077		ENSMUSG00000003814	24.0576390649443	1.28428857442941		TOE1	0.583660444413	0.892433462827298		ENSMUSG00000026425	6.7993881107824	1.10782987606096		ENSMUSG00000026698	0.460825739203615	1.33208136848439		ENSMUSG00000032249	5.26514402388848	1.01190487702453
ENSMUSG00000026484	1.75293536229529	1.39747247432644		ENSMUSG00000003929	0.515281130132623	1.5878168758994		ENSMUSG00000003824	8.78768379516708	1.22989651871434		TESK2	0.254165674400169	3.43149081193995		ENSMUSG00000055184	0.1498467197077	0.938108179548633		ENSMUSG00000040265	0.256255457096624	1.68107712252883		ENSMUSG00000028333	38.9198024891706	1.05406693741544
ENSMUSG00000026483	0.597990447133252	1.23811753957192		ENSMUSG00000003934	0.00928080481191301	1.2769380190637		ENSMUSG00000003847	0.509304225408145	1.17336446864734		CCDC163	0.0229849449850401	0.780294344159167		ENSMUSG00000004552	0.872693570821033	0.972758706587698		ENSMUSG00000078190	3.56489878318565	1.54489428989111		ENSMUSG00000015749	17.1893635250851	1.39954926151283
ENSMUSG00000043019	0.217234003566182	0.880865340221172		ENSMUSG00000003948	1.52737032751047	1.58742587385707		ENSMUSG00000003848	6.82130614874533	2.14282082074907		MMACHC	0.116744240869288	0.876769629821834		ENSMUSG00000013275	2.04109251542878	0.925224839432453		ENSMUSG00000026694	0.581901026831634	1.34082391848645		ENSMUSG00000029338	1.18388408703876	0.667855154167944
ENSMUSG00000032666	0.210887472600697	1.27370969840177		ENSMUSG00000003955	8.95093501369066	2.13282358859849		ENSMUSG00000003849	0.0507227010033722	0.920078543432025		PRDX1	80.4633196143968	1.8885428473364		ENSMUSG00000026433	1.49638380173688	1.08738182902028		ENSMUSG00000026696	0.970391661090097	1.07662940927005		ENSMUSG00000024659	6.42149083477407	1.3507793063725
ENSMUSG00000014980	1.20327794383408	1.5187992244199		ENSMUSG00000003970	187.342851679523	3.5087940491898		ENSMUSG00000003863	0.00697005823311644	1.16238747043663		AKR1A1	8.76620339720622	0.981355984720018		ENSMUSG00000026434	9.70505511187825	1.51231948765698		ENSMUSG00000040225	7.89150680241045	1.0582350270503		ENSMUSG00000021866	2.47404216268734	0.548128618130737
ENSMUSG00000026482	0.0438080962310366	1.54436117998095		ENSMUSG00000003992	0.686043511335001	2.09712046051503		ENSMUSG00000003865	1.27663862639671	1.68160662707117		NASP	6.7224653606081	1.13204747725963		ENSMUSG00000026436	2.13559521189332	1.18105477146338		ENSMUSG00000026586	13.5927658499757	1.12820417826808		ENSMUSG00000032231	10.3918731793726	1.06804736266334
ENSMUSG00000008475	3.32552538720032	1.15694923899326		ENSMUSG00000004018	1.14510853217757	0.93517939574196		ENSMUSG00000003868	18.4093661126414	2.82797708124653		GPBP1L1	1.22047819850243	1.65078984518486		ENSMUSG00000059149	0.0697194321036254	0.888022846043586		ENSMUSG00000040124	0.753476207552167	0.93155394039799		ENSMUSG00000029484	10.7219484630558	1.58144589672331
ENSMUSG00000026480	0.0832831209268144	0.960739314229622		ENSMUSG00000004040	1.90425290860534	1.39973892173348		ENSMUSG00000003873	17.554988796312	4.4925081127375		TMEM69	0.563757873959253	1.09562475917564		ENSMUSG00000026437	1.8887516040967	1.17452833799854		ENSMUSG00000026585	1.54807828508867	1.04446811872465		ENSMUSG00000029994	2.11391110900587	1.35558761101123
ENSMUSG00000042772	1.50167861675585	1.11419337676885		ENSMUSG00000004043	1.43665419603946	0.739933922992401		ENSMUSG00000003882	1.37443337414076	1.80453425100189		IPP	0.507143466022007	1.39213199238063		ENSMUSG00000009772	0.737188602553889	1.1777720486186		ENSMUSG00000026584	0.414932291759456	0.859046909785644		ENSMUSG00000027712	9.85222023152638	0.878435598712259
ENSMUSG00000100394	0.338991079040204	0.858349626415309		ENSMUSG00000004054	1.11837848611822	1.32733559731212		ENSMUSG00000003923	1.16402042807371	0.364302195478599		MAST2	0.787346730589663	2.49225097021523		ENSMUSG00000042066	0.661391478844025	0.794557345090959		ENSMUSG00000041406	0.388478928603133	1.18885761499452		ENSMUSG00000018340	3.95072150562776	1.14865411228111
ENSMUSG00000042751	0.34316527226315	0.733744892760436		ENSMUSG00000004056	3.4014730723619	1.5504934446727		ENSMUSG00000003929	0.84553707415458	1.47693420603671		PIK3R3	3.06361809762325	4.70438712719521		ENSMUSG00000042046	1.99992589371175	0.755403224777361		ENSMUSG00000040918	1.0812392251239	0.953055353011532		ENSMUSG00000021814	3.31340306563266	1.09164817053366
ENSMUSG00000026479	0.345743685080975	0.83989999687523		ENSMUSG00000004069	1.80078604708862	1.72770524686849		ENSMUSG00000003934	0.0194678557184371	1.15209521373674		AL358075.2	0.0286437204306401	1.15906129135163		ENSMUSG00000097760	0.147141526822935	1.01323699199384		ENSMUSG00000026578	0.26847943254549	1.40661192219243		ENSMUSG00000015702	0.3206647050945	0.618969914544358
ENSMUSG00000026478	1.7806386891934	1.29699725313912		ENSMUSG00000004070	9.70128005818583	1.39351960805743		ENSMUSG00000003948	0.943083384179433	1.92393461005936		TSPAN1	0.10547965355881	1.64956961154841		ENSMUSG00000026439	2.9695279069775	0.936383202531572		ENSMUSG00000026577	0.366526901769783	1.15979641610341		ENSMUSG00000021322	0.626254583506037	1.018077026658
ENSMUSG00000073538	2.1134112711461	1.54515608486354		ENSMUSG00000004071	0.470808531761404	1.11360956520275		ENSMUSG00000003955	8.09763422799304	1.7015335400518		POMGNT1	2.22311822509152	0.948296239550803		ENSMUSG00000048174	0.163547687359557	0.999569836173473		ENSMUSG00000026575	0.447353951040181	0.829483378659565		ENSMUSG00000074238	2.01513897949656	0.844416276355982
ENSMUSG00000042699	5.50397413211167	1.15860801127348		ENSMUSG00000004096	7.40766501282025	0.604727329805173		ENSMUSG00000003970	170.197476730193	1.11761768473816		LURAP1	0.292536492710348	0.90850205940504		ENSMUSG00000054387	8.22252918051968	0.747498749488022		ENSMUSG00000026576	1.7720671106839	1.16500241146502		ENSMUSG00000009090	1.28201930786795	1.42802917606466
ENSMUSG00000042684	0.418997800127215	2.30892414233411		ENSMUSG00000004099	4.05551247264902	0.829398257711199		ENSMUSG00000003992	0.535155550300476	1.18622222669626		RAD54L	0.251102975631369	1.3644417005629		ENSMUSG00000026447	0.833192242484242	0.928459710762947		ENSMUSG00000040848	0.520937182148415	0.69691816796007		ENSMUSG00000031731	2.15291170579892	1.00030150947979
ENSMUSG00000026473	1.51133915529164	1.46295128769013		ENSMUSG00000004100	4.33572968841909	1.51399713231131		ENSMUSG00000004018	0.940240152504142	0.378406121156937		LRRC41	1.69631659064278	1.45229699892186		ENSMUSG00000046062	2.70256383523884	1.12554884120004		ENSMUSG00000040843	1.39382914231133	0.986701985674429		ENSMUSG00000040701	0.955599878914558	1.13308243657507
ENSMUSG00000056708	0.151825469956856	1.0516047291821		ENSMUSG00000004105	0.0356068563863138	1.00669484322228		ENSMUSG00000004040	3.53768411093315	2.03827877395783		UQCRH	40.3873815445129	0.804572376475064		ENSMUSG00000041757	0.300878793012999	0.971028828138509		ENSMUSG00000040836	0.193013979092253	0.754779843748235		ENSMUSG00000003033	4.67157851989955	1.03453308163911
ENSMUSG00000026470	0.42388633825518	0.932239406655727		ENSMUSG00000004127	0.223862752204349	0.300262874708999		ENSMUSG00000004043	1.73323955009564	0.364405302897953		NSUN4	0.557414524341652	1.32714668224139		ENSMUSG00000070643	0.943282549345586	1.07842023682379		ENSMUSG00000026571	0.418314026131738	0.957839517639165		ENSMUSG00000004849	3.3718647520731	1.36536694387559
ENSMUSG00000026469	0.347757804177094	1.68871501490493		ENSMUSG00000004187	0.0397851555115341	1.16698277636793		ENSMUSG00000004054	1.10345683297091	1.10188415734928		MKNK1	0.969973162154614	0.625091436942462		ENSMUSG00000090553	4.84326535768898	1.13572657541498		ENSMUSG00000026568	2.98475859687208	0.916718963252308		ENSMUSG00000031367	1.06129556092497	0.780703233816793
ENSMUSG00000033701	2.47366018467863	0.999230081167474		ENSMUSG00000004207	8.12094217977803	1.39772964549417		ENSMUSG00000004056	3.51586299793007	1.15133333055799		MOB3C	0.120467828914622	1.10383400358524		ENSMUSG00000051998	1.14586455052015	1.16795377102233		ENSMUSG00000026566	1.60210857159144	0.828628183178467		ENSMUSG00000054702	0.508337887929715	0.542319183203683
ENSMUSG00000033684	0.0752272820044584	0.75472864146568		ENSMUSG00000004221	0.439258222737722	0.870924349718786		ENSMUSG00000004069	3.32751270153755	2.39801193344151		ATPAF1	1.78800967573693	1.48149149595404		ENSMUSG00000026463	4.79619402009071	1.12896959604974		ENSMUSG00000040713	0.50005560444848	0.693371668900342		ENSMUSG00000060279	0.927579205152132	0.776281060494652
ENSMUSG00000033671	0.747634753382688	0.7026056963061		ENSMUSG00000004233	0.339598870887436	0.506341380666206		ENSMUSG00000004070	6.43793224278066	1.41889956778166		EFCAB14	1.69577132212418	0.872159178407366		ENSMUSG00000020423	0.296454808798223	0.692874508366998		ENSMUSG00000026565	0.371562736640759	0.704700635662534		ENSMUSG00000002957	1.78644714753934	1.23683838103863
ENSMUSG00000026466	0.521250861577913	1.80178980645708		ENSMUSG00000004263	0.412694201809169	0.291843460302056		ENSMUSG00000004071	1.46077928365834	0.686621786906077		LINC00853	0.0330539219657573	1.45344771262051		ENSMUSG00000026458	0.121047118695075	1.29817225691761		ENSMUSG00000026563	0.730553432547598	0.987670775861557		ENSMUSG00000035152	2.58459248988752	1.68086551862684
ENSMUSG00000050565	2.2291340128324	0.738168761200486		ENSMUSG00000004264	18.7284316752573	1.91933245638581		ENSMUSG00000004096	6.88191115013467	1.45212234038506		STIL	0.384320979950781	0.816352432357302		ENSMUSG00000042305	2.93067592904659	1.14414793902426		ENSMUSG00000040596	0.412574540725921	1.00022296743824		ENSMUSG00000022841	5.0689124512128	0.927756011830867
ENSMUSG00000078193	6.09494060503204	0.90416044311673		ENSMUSG00000004266	8.68389465913536	1.59183307290281		ENSMUSG00000004099	2.26728403170747	1.93774702315518		CMPK1	2.42153786547247	2.39279046443673		ENSMUSG00000026456	3.05978975011113	1.23375149184326		ENSMUSG00000026558	3.23980025382917	1.10188369315042		ENSMUSG00000008036	8.28224174959472	1.04009192670705
ENSMUSG00000026600	0.397878409647118	0.864557715312845		ENSMUSG00000004267	0.0140180552108382	0.871115028189231		ENSMUSG00000004100	7.16038913021481	0.695780535110199		FOXD2	0.0543022926378723	0.887395162518095		ENSMUSG00000026457	7.77134617724928	1.01721116896806		ENSMUSG00000052428	2.30533835668492	1.20865934891382		ENSMUSG00000021686	4.24538663905869	1.11587954515887
ENSMUSG00000026596	0.433242363301625	1.2931072711987		ENSMUSG00000004268	19.5163150018272	2.75814053055006		ENSMUSG00000004105	1.78895170862628	2.62475854415136		SPATA6	0.473568210118643	0.837030679747288		ENSMUSG00000101061	0.0184551916263464	0.999999999999999		ENSMUSG00000026687	0.656449697272657	1.16126179687885		ENSMUSG00000020198	1.66263728178132	0.864626878313484
ENSMUSG00000060519	0.318105434871404	1.62651953093546		ENSMUSG00000004270	1.83776537788958	0.872034216353475		ENSMUSG00000004113	0.00408542027129202	0.89976896754519		BEND5	0.0900475537395713	0.306092002249471		ENSMUSG00000026455	1.627669142072	0.79543709155036		ENSMUSG00000026688	3.55834603291272	0.995890236868032		ENSMUSG00000021824	4.46468379785338	0.889268098426631
ENSMUSG00000033557	0.185014334429385	1.66178375848786		ENSMUSG00000004285	15.6118743298672	2.28396871261208		ENSMUSG00000004127	0.258747884546998	1.20936447741243		FAF1	1.94457439392324	0.824596022881427		ENSMUSG00000042229	2.31346704598022	0.85310721565006		ENSMUSG00000052534	7.53065259021277	1.4619953182085		ENSMUSG00000024480	41.393052210335	1.57140924508126
ENSMUSG00000026594	1.133109694262	1.22714794038243		ENSMUSG00000004317	0.283648401806672	0.889194180787534		ENSMUSG00000004151	0.0145750128597445	0.84036565881343		CDKN2C	1.68614104227239	2.19833872129032		ENSMUSG00000042207	2.31415511346665	1.25816208259833		ENSMUSG00000026683	0.721885635276955	1.43681144676917		ENSMUSG00000063801	0.73954223722516	1.14878367219098
ENSMUSG00000070565	0.500540747397401	0.932692482652384		ENSMUSG00000004319	0.57686538531865	1.47451593135245		ENSMUSG00000004187	0.0237741095179071	0.842155958384806		RNF11	0.846859016777068	0.743520388213436		ENSMUSG00000026452	0.00668038215142413	1.00338896776683		ENSMUSG00000026675	1.5228163656698	1.50505175478729		ENSMUSG00000032952	0.833542335336308	0.895114617842944
ENSMUSG00000033488	0.358597403761939	1.88336653202362		ENSMUSG00000004356	0.37683830772665	0.62196442488511		ENSMUSG00000004207	8.32509966306408	0.556788432966894		TTC39A	0.0793296308057129	1.89426648014562		ENSMUSG00000073557	1.53600004477966	1.12693539533783		ENSMUSG00000097503	0.123383629593695	0.800511839257095		ENSMUSG00000001998	0.755104508931381	2.31260298839612
ENSMUSG00000040782	1.04154316401872	0.96284619977598		ENSMUSG00000004360	0.00664653940316489	0.54958573746976		ENSMUSG00000004221	0.630044956939438	2.13191035455497		EPS15	0.84601340443566	0.267844427054297		ENSMUSG00000026429	1.80018603426723	1.11897019936701		ENSMUSG00000026674	4.23161776378172	0.953873085833655		ENSMUSG00000019518	0.475421268219585	1.3788469024574
ENSMUSG00000058267	9.08522995590331	1.40722625064925		ENSMUSG00000004364	0.612123588930277	1.85228560249433		ENSMUSG00000004233	0.289505854393533	0.413100643404446		OSBPL9	2.15564722364915	1.38810875616251		ENSMUSG00000097993	0.138488804278773	0.909037267408672		ENSMUSG00000026670	2.36958156126779	0.92574448240028		ENSMUSG00000020955	2.24484460210351	1.2961261057511
ENSMUSG00000014226	16.5371865349915	2.47070680665118		ENSMUSG00000004371	0.0139350426454365	1.1329760974448		ENSMUSG00000004263	1.05983531010801	0.566347673879915		NRDC	3.58708877750661	0.626380983045721		ENSMUSG00000031506	6.92877057455863	1.23870355555176		ENSMUSG00000026667	1.76229633494223	0.616608983256817		ENSMUSG00000036291	0.777342826962	0.634535784491818
ENSMUSG00000026721	0.246764095321915	1.03693397333717		ENSMUSG00000004393	2.09012911088185	2.21837943576177		ENSMUSG00000004264	28.4856618520611	2.31914465501672		RAB3B	0.030726531551267	1.44299869088845		ENSMUSG00000026426	1.78478461341475	1.19055905512851		ENSMUSG00000102418	0.276944827402296	1.04489407545341		ENSMUSG00000039623	0.720825671822485	1.23949519870676
ENSMUSG00000040423	0.707353777519432	0.952661570590564		ENSMUSG00000004394	1.29827778368581	5.27578864028235		ENSMUSG00000004266	11.8940938276642	2.48398967130565		TXNDC12	2.84470608515586	0.344122516351133		ENSMUSG00000041926	4.15260970934939	0.892931625451089		ENSMUSG00000038463	1.75998914769424	1.64813450420948		ENSMUSG00000019979	4.3106771330942	1.34343747191349
ENSMUSG00000043467	0.270458231926271	0.838411307049994		ENSMUSG00000004446	1.72778479707435	0.832483988465927		ENSMUSG00000004267	0.01304298025801	2.47213703464262		KTI12	0.674929792037551	0.245459479814481		ENSMUSG00000062580	2.23383492016907	1.18062336143748		ENSMUSG00000026663	0.773830702524137	0.966863197882742		ENSMUSG00000004931	1.1116283767805	0.914433247903493
ENSMUSG00000053332	26.2443829923342	1.83341467791227		ENSMUSG00000004451	0.135089114763743	1.22879215288357		ENSMUSG00000004268	20.2132309854675	1.06858170597237		BTF3L4	2.07785181884124	0.867287208828008		ENSMUSG00000041879	6.80674512495344	0.910933001376282		ENSMUSG00000026659	0.759472170226901	0.802771494188318		ENSMUSG00000026786	7.01149779119383	0.894353785782873
ENSMUSG00000026709	0.27611955710203	1.19901449532787		ENSMUSG00000004455	2.69848946351392	0.635206277112764		ENSMUSG00000004270	3.33094942331982	1.85216524194298		ZFYVE9	0.490732486656754	0.896625308495369		ENSMUSG00000009418	2.67593847714161	1.20542571802955		ENSMUSG00000058076	4.03132201435724	0.997046954619688		ENSMUSG00000032590	1.20774299145822	1.24671266447998
ENSMUSG00000026708	0.414544284050287	1.69831467434122		ENSMUSG00000004460	5.39807469289114	0.758106997575196		ENSMUSG00000004285	12.6219956417775	1.51972404849815		CC2D1B	0.509646714527133	0.57460172434658		ENSMUSG00000090399	0.850464945263805	1.36314209374714		ENSMUSG00000005674	0.839622842523579	1.28182882378489		ENSMUSG00000035960	10.9594932456307	1.09947731150599
ENSMUSG00000026705	0.429102521970458	1.37821691552188		ENSMUSG00000004462	0.350800033045642	1.23506437257622		ENSMUSG00000004317	0.558543201144072	1.19442246498597		ORC1	0.229391184362259	1.20443761229623		ENSMUSG00000026421	7.92083160408559	1.14161544551137		ENSMUSG00000005681	0.136108436685957	0.781696631957915		ENSMUSG00000025269	0.892304978874772	0.723114043676864
ENSMUSG00000044835	0.232834960037906	1.49974571703537		ENSMUSG00000004500	0.122222167126475	1.13408869811588		ENSMUSG00000004319	0.49889744539276	0.703751651523099		PRPF38A	1.51558537081148	0.802663390041344		ENSMUSG00000041801	0.712363970903374	0.862512781854562		ENSMUSG00000013593	5.63248052274415	0.92005980313425		ENSMUSG00000015750	4.39631652438283	0.991237594049515
ENSMUSG00000026701	5.04436175942312	1.66003631990946		ENSMUSG00000004508	0.00620933989204913	0.823427722410502		ENSMUSG00000004328	0.0323797160690915	3.19566240565801		TUT4	2.62383718747137	1.04348762634932		ENSMUSG00000026411	2.01569105332366	1.11161030463338		ENSMUSG00000052423	0.603736823838451	1.17438724912697		ENSMUSG00000027193	8.97849548949428	0.863089895343817
ENSMUSG00000040297	0.809668490144733	1.83908459877535		ENSMUSG00000004530	4.03846169171551	1.87549680104963		ENSMUSG00000004356	0.959218033831934	1.79228515103319		COA7	0.979933570038239	1.15916583839796		ENSMUSG00000041642	2.88772039885149	1.06952276308651		ENSMUSG00000062729	0.445659010310524	1.15017173027109		ENSMUSG00000010911	0.499660859779207	0.825425348860016
ENSMUSG00000026698	0.287478473794342	2.14066909077845		ENSMUSG00000004535	2.89973959290284	1.19598809660449		ENSMUSG00000004360	0.00353333645084715	1.65283842216192		ZYG11B	1.04437224856575	0.491801897506159		ENSMUSG00000041570	0.251522403970973	1.09413251002804		ENSMUSG00000053483	0.269320851550829	1.01516563603994		ENSMUSG00000030051	0.564701375971812	2.00307208592404
ENSMUSG00000026694	0.464594248569773	0.656381483519416		ENSMUSG00000004552	3.11182009499117	1.00963678770851		ENSMUSG00000004364	0.516598632885773	0.977513769440699		ECHDC2	0.0356716541920865	1.12973878449342		ENSMUSG00000097403	0.133988807223401	1.03517293840769		ENSMUSG00000062963	4.99993683191028	0.996898264780525		ENSMUSG00000031996	1.14364253560266	0.535838856033593
ENSMUSG00000026696	0.530655441581761	0.956745661837871		ENSMUSG00000004558	0.479264745090327	0.728527430447399		ENSMUSG00000004371	0.0295433854415559	0.836014870626815		SCP2	2.93813259240784	2.30217462114159		ENSMUSG00000026404	0.626459823159256	0.753365111878388		ENSMUSG00000103983	0.173282188075326	1.90083850713557		ENSMUSG00000033096	1.88226399205569	0.927386801065645
ENSMUSG00000040225	16.2523079200499	0.918489568156336		ENSMUSG00000004561	1.21275270463793	1.08717035889892		ENSMUSG00000004393	2.92649971750966	0.371737333951846		CPT2	0.628932057602068	1.03357533225186		ENSMUSG00000041498	1.10257666933884	1.47220342809305		ENSMUSG00000013973	0.582672809565068	0.585787211704778		ENSMUSG00000040613	1.13192591877249	1.59465943533347
ENSMUSG00000040124	0.462473622567524	0.972158970726294		ENSMUSG00000004565	0.293139505117603	0.891720533577508		ENSMUSG00000004394	2.53830888021161	1.9288115265471		C1orf123	2.40948792624831	0.259582694866479		ENSMUSG00000041483	1.13615416694974	0.91838154985225		ENSMUSG00000013997	0.735565130677323	0.674333487907459		ENSMUSG00000009585	7.43501692612432	1.66328425259122
ENSMUSG00000026585	2.23651421815761	1.12096041642966		ENSMUSG00000004567	0.919579994494164	0.844569730187304		ENSMUSG00000004415	0.453819801453436	0.64796501860055		AL606760.3	0.0459139373712086	1.23039727490633		ENSMUSG00000104360	0.00783268845563503	1.39854748897843		ENSMUSG00000006412	8.6865968041491	1.31172303403121		ENSMUSG00000042759	0.56725599203357	0.933271505169629
ENSMUSG00000026584	0.280975240932336	1.61684681039997		ENSMUSG00000004568	0.18128284032429	0.98489625984729		ENSMUSG00000004446	3.14232308501707	0.760699194758673		MAGOH	2.67442808172112	0.724141590674027		ENSMUSG00000026398	0.0160713827365977	0.880134716322112		ENSMUSG00000026641	0.693151217781583	0.869802706613539		ENSMUSG00000025525	0.601680281506175	0.890485365590439
ENSMUSG00000041406	0.44379661590674	1.09939669615167		ENSMUSG00000004591	0.25244121138665	1.78262619792023		ENSMUSG00000004451	1.54190110002496	1.31117266253141		AL606760.1	0.0673693604573827	0.948970377758388		ENSMUSG00000026395	12.1533843670739	1.21915454500995		ENSMUSG00000038235	0.21091564223913	1.49261363448611		ENSMUSG00000022892	5.2915415495118	1.0885761874135
ENSMUSG00000041396	0.42680581638241	0.957128995106503		ENSMUSG00000004610	14.6109475554504	2.9206178426914		ENSMUSG00000004455	2.47332171349749	0.915849755276483		LRP8	0.525793646297613	1.55513980053167		ENSMUSG00000026393	4.30289767247259	1.10606660908838		ENSMUSG00000091993	0.413346552028933	1.2078836059453		ENSMUSG00000018481	6.38279441613124	1.27737312466417
ENSMUSG00000040918	0.736881850067081	0.727442313619378		ENSMUSG00000004612	56.2551584008141	3.34459548104972		ENSMUSG00000004460	6.41426164897909	1.39644430575076		LINC01771	0.0297246842764924	1.0556653115608		ENSMUSG00000079283	0.507463498900138	0.642084281115578		ENSMUSG00000060244	0.211269191413793	0.614772708082988		ENSMUSG00000040760	2.16345390155898	0.678128697923818
ENSMUSG00000026578	0.198656349186331	1.49297931939364		ENSMUSG00000004626	2.53588445040502	0.708582143195047		ENSMUSG00000004462	0.62281265889161	1.94271633563205		NDC1	0.319445933961738	0.652082247916374		ENSMUSG00000056268	6.10093411059662	1.23082379397054		ENSMUSG00000026556	0.360346879130492	0.776289773256904		ENSMUSG00000020263	0.530418865513328	1.08528973558545
ENSMUSG00000026577	0.627662253934619	1.04323596406895		ENSMUSG00000004637	0.266254502269497	0.635039560309167		ENSMUSG00000004500	0.178012526854692	1.48260779945888		YIPF1	0.69322217125919	1.08221184659575		ENSMUSG00000033964	1.67730770689248	0.864482141671281		ENSMUSG00000003458	1.98171459109761	1.18295626907393		ENSMUSG00000006589	10.0250324656665	0.813233108908824
ENSMUSG00000026575	2.67371657629074	0.837696401501738		ENSMUSG00000004642	18.9210872370417	1.9881034586194		ENSMUSG00000004508	0.483066441841503	1.60914573934247		HSPB11	4.17564769350969	1.07454947163229		ENSMUSG00000033952	2.0842939946266	1.52598256618864		ENSMUSG00000026553	5.43063200014186	1.25161534427113		ENSMUSG00000028411	0.471918876571376	0.855800923755298
ENSMUSG00000026576	4.87104385982864	1.01164742735099		ENSMUSG00000004651	0.30117512144849	0.484401710121162		ENSMUSG00000004530	4.89796343612726	0.586797000148831		LRRC42	1.17628796487858	1.06892342307966		ENSMUSG00000052726	0.00401304936314169	0.994373449392934		ENSMUSG00000003464	1.46908647192229	0.970246724691364		ENSMUSG00000032204	1.04685350941953	1.25208729871133
ENSMUSG00000040848	0.502269576711975	1.11190774395271		ENSMUSG00000004661	0.489729862501971	0.424869766443356		ENSMUSG00000004535	2.92565778968348	1.79520073565757		TMEM59	9.24155066566739	0.737645087880363		ENSMUSG00000026361	3.26141268738224	1.10644865844806		ENSMUSG00000026554	1.86660342681354	1.58730481610356		ENSMUSG00000040383	4.40214027008368	1.12447011890787
ENSMUSG00000040843	2.15494789883633	1.30088055737589		ENSMUSG00000004665	43.2908646951854	3.87313721364149		ENSMUSG00000004552	11.3737686289904	2.08699993833197		TCEANC2	0.187213572874503	2.22724144360767		ENSMUSG00000018196	1.43342253234727	1.03184458411077		ENSMUSG00000013698	3.69285128490811	0.981097925211355		ENSMUSG00000001127	1.44655888943002	1.80970574041113
ENSMUSG00000102302	0.0477596414425433	1.21634185899429		ENSMUSG00000004667	13.7930800902575	3.95782017421737		ENSMUSG00000004561	1.25737090106318	1.02355651229342		CYB5RL	0.274477566883728	1.57592341436737		ENSMUSG00000018199	0.989602874465382	1.03697131872763		ENSMUSG00000038034	0.946738939825634	1.32452948398003		ENSMUSG00000032812	1.76570827635591	1.21489274783865
ENSMUSG00000026571	0.22885322784426	1.14570793219296		ENSMUSG00000004677	0.73840783759041	2.47291635083954		ENSMUSG00000004562	0.00476172295133698	1.43596834144402		MRPL37	3.79237741299581	0.788103939959685		ENSMUSG00000018189	5.98288129724106	1.15879815691897		ENSMUSG00000050229	0.656303345583879	0.80564263634557		ENSMUSG00000037999	0.933587384888579	0.581708169812472
ENSMUSG00000026568	3.59494124097415	1.04230278828419		ENSMUSG00000004707	1.85648747847318	0.72843609765352		ENSMUSG00000004565	0.178806147346581	1.11161811153106		SSBP3	1.16887135616291	1.40187424630354		ENSMUSG00000026360	3.05097301806285	0.861701388097968		ENSMUSG00000026547	33.2741916678458	0.830519298394537		ENSMUSG00000024451	1.1346941101878	0.980474130327982
ENSMUSG00000026566	0.982139014748908	1.13453219422506		ENSMUSG00000004748	0.373539941794688	0.848685455534917		ENSMUSG00000004567	1.12501570615928	0.388836318717071		ACOT11	0.0351433494293002	0.938414192064136		ENSMUSG00000026358	5.87946480533327	1.19093933763414		ENSMUSG00000026544	0.259292286517039	1.00475395103085		ENSMUSG00000032096	8.84653894041872	1.78249232445279
ENSMUSG00000040713	2.00629477049016	1.23426751659831		ENSMUSG00000004768	0.071407408758565	1.30711620464697		ENSMUSG00000004591	0.238838361772205	1.00480374993022		TTC4	0.131455832415603	1.10975581876393		ENSMUSG00000026357	7.03615034743578	1.27797665548507		ENSMUSG00000026536	0.140731333504574	1.04513103123213		ENSMUSG00000042350	1.48021568870582	1.42469749717546
ENSMUSG00000026565	0.918815084285774	1.22960544777865		ENSMUSG00000004771	3.19811442381178	0.484834038196765		ENSMUSG00000004610	15.3176415097681	0.931089946696571		PARS2	0.151544061701242	1.05360424572014		ENSMUSG00000035131	0.00853108673024785	0.735164024078092		ENSMUSG00000050069	1.13089628116846	1.74193153326039		ENSMUSG00000048076	21.7461841068606	1.05393877219369
ENSMUSG00000026564	0.669774213710432	1.1291139033081		ENSMUSG00000004788	4.60827100897501	0.59168351665503		ENSMUSG00000004626	2.21942526552265	1.54390400221855		DHCR24	2.67570596533944	1.01607049599284		ENSMUSG00000056220	15.8969877854246	0.964870658699566		ENSMUSG00000026526	2.24095412300062	1.070938521425		ENSMUSG00000062421	1.98531860042329	1.30638215000886
ENSMUSG00000000544	1.6449166958964	2.07838315742358		ENSMUSG00000004789	3.57955162766168	2.32720519851478		ENSMUSG00000004637	0.352540024592825	0.982842147188732		AC096536.1	0.0330668164423071	3.76017980916873		ENSMUSG00000032487	0.0805539429898669	0.890860725814308		ENSMUSG00000078185	0.271151718120066	1.15713488844816		ENSMUSG00000051853	3.16233369723852	0.995904083413157
ENSMUSG00000040629	0.0774355657684558	1.74522160998572		ENSMUSG00000004798	0.0699408534364679	0.714631793695046		ENSMUSG00000004642	6.80862202297061	1.31586818434519		USP24	0.82539115571831	1.94301619076941		ENSMUSG00000097754	0.0275962617101334	0.996568200070092		ENSMUSG00000039748	0.319267749924868	0.969080190383492		ENSMUSG00000021877	4.60434525169949	0.85003918246441
ENSMUSG00000026563	0.358335314519497	1.04064962098115		ENSMUSG00000004815	0.150252743377125	0.394168331948659		ENSMUSG00000004651	1.718802558191	4.45985772590283		PLPP3	0.0931025707997095	0.835613926445329		ENSMUSG00000099875	0.0190529063583181	0.8881557990323		ENSMUSG00000078184	0.133539795111166	1.03374214668363		ENSMUSG00000020440	4.68827521622107	1.29363485302164
ENSMUSG00000060568	0.0570875239138306	1.10411350352062		ENSMUSG00000004837	6.69502980970155	0.373203522067496		ENSMUSG00000004661	0.270997244313118	0.616711167669212		OMA1	0.501413807851417	1.43712558022912		ENSMUSG00000006010	1.79612978801065	1.04533706183532		ENSMUSG00000057335	2.22041323371584	1.01944664041292		ENSMUSG00000044147	15.7683826150336	0.777431599133773
ENSMUSG00000026558	2.5621972482182	0.985899379430962		ENSMUSG00000004843	1.16700724693055	0.955834822988238		ENSMUSG00000004665	6.84854458423653	1.40580178223679		MYSM1	0.756513858590944	0.919898979557493		ENSMUSG00000006005	12.1797319565773	0.884715252115569		ENSMUSG00000026504	0.371927861296949	1.08964883156232		ENSMUSG00000027575	1.0665045653237	1.31539235420481
ENSMUSG00000052428	4.84111967140484	1.9280280016566		ENSMUSG00000004846	0.341281258879577	1.15351994526483		ENSMUSG00000004667	19.5279914485791	0.881396862936669		JUN	2.19669163069668	0.536155438723044		ENSMUSG00000006014	0.0547651186096448	0.780233975940643		ENSMUSG00000019699	0.326320833844042	0.986977984696214		ENSMUSG00000027255	3.03443937247771	0.70446281374494
ENSMUSG00000026687	1.43301462975692	1.12070081043343		ENSMUSG00000004849	5.81307110984745	1.81477580140826		ENSMUSG00000004677	0.501154088008828	0.683291712199033		AC105277.1	0.108936899610945	0.310211920365135		ENSMUSG00000066842	0.0137521999055945	1.13606848477461		ENSMUSG00000063659	0.21793795178903	2.357186570554		ENSMUSG00000054277	1.40322873414578	0.794510054316739
ENSMUSG00000026688	3.57082050774693	1.54953167884424		ENSMUSG00000004865	3.38720044528383	1.05734094172592		ENSMUSG00000004698	0.386293049165273	1.87515005768681		LINC01358	0.0855458847096391	0.741044908685103		ENSMUSG00000023150	19.1151768535301	1.14508331428135		ENSMUSG00000015961	3.52066989321162	0.696104180347657		ENSMUSG00000074582	2.00137713087313	1.7280446580568
ENSMUSG00000052534	0.175729021495509	1.01751430317463		ENSMUSG00000004880	5.47259783993779	2.45167568995894		ENSMUSG00000004707	2.20075793134386	2.28397013743033		FGGY	0.29164132539147	0.702568603059875		ENSMUSG00000052748	1.92389173377382	0.925643354334488		ENSMUSG00000026502	2.74148589481708	0.923036303794877		ENSMUSG00000019852	0.69898892088166	0.6664453329222
ENSMUSG00000026683	0.615277529534463	1.92719134386203		ENSMUSG00000004895	0.23944144364474	0.501357985194726		ENSMUSG00000004748	1.19635183680852	0.791396375716316		NFIA	0.517317666266491	0.786926155071451		ENSMUSG00000053286	2.42440236315195	1.06289758174632		ENSMUSG00000026500	2.38017365695584	1.03782657337747		ENSMUSG00000074513	1.44027655321426	0.819261045845688
ENSMUSG00000070532	0.122705473612329	0.577413553955786		ENSMUSG00000004896	0.509182473661109	0.756836424953712		ENSMUSG00000004768	0.181173206726739	1.00401742183416		TM2D1	2.03642163948812	0.44351543364866		ENSMUSG00000026484	2.62101054410987	0.802668229174502		ENSMUSG00000039630	16.5414235377508	1.02916491850267		ENSMUSG00000030881	1.3894315448581	2.37257010939007
ENSMUSG00000026675	0.380514103646575	1.4764294713809		ENSMUSG00000004897	3.98154827687608	0.740390992860943		ENSMUSG00000004771	5.85594618241095	0.43948835971534		AC099791.2	0.0741323314952082	1.53085872242564		ENSMUSG00000026483	1.311524097274	1.54655007240724		ENSMUSG00000026495	0.106063993170016	0.609801632796946		ENSMUSG00000038671	1.56649210732406	0.863963999735188
ENSMUSG00000026670	0.819316999646515	0.846088059100287		ENSMUSG00000004929	2.20126633344168	1.0951560063114		ENSMUSG00000004788	4.91874249091925	1.90175482096117		PATJ	0.0826500279157809	1.57240197791282		ENSMUSG00000100594	0.0354805435697724	0.9464774172304		ENSMUSG00000026494	0.201354967106141	2.26515551047837		ENSMUSG00000040459	2.91203334286601	1.35318884111395
ENSMUSG00000026667	0.36956004773045	1.15977405457455		ENSMUSG00000004931	0.708838761794315	0.572877434292032		ENSMUSG00000004789	5.82959798208022	0.452073624960145		USP1	3.51499734096592	1.88356270611385		ENSMUSG00000043019	1.04836355456455	1.04263738627722		ENSMUSG00000055067	0.302583031893631	0.795897718264245		ENSMUSG00000027247	4.38442750834219	0.947457325254411
ENSMUSG00000026663	0.322804717661107	1.10090515391756		ENSMUSG00000004933	0.228522524208899	0.604961661490458		ENSMUSG00000004791	0.13504660352857	0.792726269069668		DOCK7	1.30366467410052	1.06419835691704		ENSMUSG00000032666	5.4728654646495	1.1606813431953		ENSMUSG00000026492	0.697281242720263	1.1035224615337		ENSMUSG00000041219	2.64007385183707	1.0714461542507
ENSMUSG00000026659	1.87310626848791	1.28081555521563		ENSMUSG00000004934	2.21400599514534	0.800997681641492		ENSMUSG00000004798	0.0369896159698061	2.59439738118207		ATG4C	0.564350093752388	0.767348751015746		ENSMUSG00000014980	1.59557645901053	1.00673308785556		ENSMUSG00000038949	0.41824277481302	1.74349025495735		ENSMUSG00000041225	0.514978932077199	0.715499285207645
ENSMUSG00000096968	0.066439554527802	0.533967091024848		ENSMUSG00000004936	3.21903912446404	1.14193004639895		ENSMUSG00000004815	0.156018887657719	0.962496425128457		FOXD3-AS1	0.073479364075055	1.43619946189018		ENSMUSG00000032649	0.0232020606664041	0.999051753893911		ENSMUSG00000038936	1.06344080637603	0.881425238793188		ENSMUSG00000049744	2.51175167339718	0.875351053882877
ENSMUSG00000026656	0.0644538235122084	0.692563774909021		ENSMUSG00000004937	4.46494151355239	0.50119980297145		ENSMUSG00000004837	2.08549663173048	1.01554379688376		FOXD3	0.0316376528714671	2.23629515252719		ENSMUSG00000026482	0.648226500126447	0.777129992074468		ENSMUSG00000026491	1.58895784495346	0.75563802974347		ENSMUSG00000030766	3.32379228305653	1.25490617319492
ENSMUSG00000104340	0.0805670461464675	0.873335841108653		ENSMUSG00000004939	0.00866097765691345	1.17340496035927		ENSMUSG00000004843	2.6601054720495	1.31417633080458		ALG6	0.272016651459863	1.33600317036129		ENSMUSG00000008475	10.6521150888132	0.836689486847446		ENSMUSG00000026490	2.6363382791186	0.806433430757444		ENSMUSG00000039031	0.799650534671713	0.730551816363944
ENSMUSG00000058076	2.66261133122069	0.728570257458148		ENSMUSG00000004945	5.49093808272054	0.872724557298748		ENSMUSG00000004846	2.02686532999924	0.928112248374921		ITGB3BP	1.1242736981256	3.20888595198652		ENSMUSG00000026480	3.53117786158633	1.23931519120209		ENSMUSG00000010609	0.479487579315876	0.778890749681103		ENSMUSG00000025154	3.06322603539349	0.726965536832907
ENSMUSG00000005674	0.419707219100801	0.922181724902364		ENSMUSG00000004947	0.576289831531865	0.652428707072723		ENSMUSG00000004849	8.61185199940315	0.447051050153737		EFCAB7	0.208482820067464	0.785556743134056		ENSMUSG00000042772	4.21077683830131	1.06850566929036		ENSMUSG00000038855	0.315579197232914	2.42991373528257		ENSMUSG00000036591	0.905392435273089	0.650306965564743
ENSMUSG00000013593	6.67721891871073	0.923847458175183		ENSMUSG00000004952	0.370933347241074	1.21532573585881		ENSMUSG00000004865	2.90307066037953	1.40764837545684		PGM1	2.97023276092875	1.71070797426955		ENSMUSG00000026478	2.23877666655226	1.11483804010714		ENSMUSG00000026496	2.23948566429156	0.91970376963401		ENSMUSG00000049807	0.998563021878046	1.10133065292495
ENSMUSG00000052423	0.807398657978696	0.695822343286536		ENSMUSG00000004980	37.218473399365	1.49706664226144		ENSMUSG00000004880	6.71842532880543	1.43277991004445		ROR1	0.262783649600844	2.80048092517937		ENSMUSG00000042708	0.16863629861552	1.07545570910104		ENSMUSG00000058729	0.327240236726235	0.719397773096469		ENSMUSG00000030047	0.44657995001938	1.17653518250761
ENSMUSG00000062729	0.266223635170112	0.885940979502631		ENSMUSG00000004994	0.578376214008962	0.783659349129937		ENSMUSG00000004895	0.330919041974653	0.502281097051061		CACHD1	0.124562153407799	2.13973124966008		ENSMUSG00000042699	10.4680228574596	1.10370875370577		ENSMUSG00000026499	2.09641754028627	0.82496236409338		ENSMUSG00000118193	1.68210416122015	1.00799338682602
ENSMUSG00000053483	0.384347261242501	0.939736145121821		ENSMUSG00000004996	2.11274726786831	0.724155332690866		ENSMUSG00000004896	0.45448230203797	0.691701296091115		RAVER2	0.185006786321004	1.61831288718476		ENSMUSG00000042684	2.70657914043116	1.46955201562223		ENSMUSG00000060743	22.8172790727209	0.743197816744241		ENSMUSG00000034255	1.01728883474378	0.7799945892458
ENSMUSG00000062963	5.33648773187308	1.25834225126285		ENSMUSG00000005034	2.17432598888331	1.95262221134134		ENSMUSG00000004897	3.10858386254013	0.19676557172651		JAK1	3.93335969398441	0.472629227060825		ENSMUSG00000066800	2.91482933889498	1.09293007194781		ENSMUSG00000038806	1.77050574360897	0.892156789815052		ENSMUSG00000048865	2.87292128112961	1.15834782312931
ENSMUSG00000103983	0.346672351661547	1.25069178487302		ENSMUSG00000005043	0.137457739963205	0.514600099828889		ENSMUSG00000004902	0.0277077067385768	0.559918902833991		AK4	0.777577845904972	2.85980388894912		ENSMUSG00000042641	0.0581346866289784	1.05299855440128		ENSMUSG00000026520	3.37506177279713	0.854538300119859		ENSMUSG00000022799	1.90017590179451	1.37273676489628
ENSMUSG00000013973	0.654651035040412	0.997947241895285		ENSMUSG00000005045	0.00783085200289619	0.612885288757876		ENSMUSG00000004929	3.40252018959274	2.7963059774073		DNAJC6	0.0425068106848493	0.743831689928333		ENSMUSG00000045968	0.0519972308298085	0.875337163376861		ENSMUSG00000026519	1.3031217800411	1.33270560282722		ENSMUSG00000033697	0.387306721237083	1.89821970703431
ENSMUSG00000013997	1.01942796666363	1.13303733302552		ENSMUSG00000005054	4.33147944507052	0.712885339640631		ENSMUSG00000004931	0.868552068419376	1.47273042973739		LEPROT	3.92816079734668	1.07870761332953		ENSMUSG00000026473	4.11729181177916	1.25379444874767		ENSMUSG00000038776	2.23544342270685	1.43291538910014		ENSMUSG00000031389	0.570362043508221	1.69723352744118
ENSMUSG00000006412	8.67317472466618	1.25052679664661		ENSMUSG00000005069	0.35709791967412	0.560249495517284		ENSMUSG00000004934	1.74711065608431	2.28194828949791		PDE4B	4.4093102603208	0.82601585604675		ENSMUSG00000004110	0.00873522436555559	0.922250911273576		ENSMUSG00000026516	1.33089081299667	0.983897585025236		ENSMUSG00000031355	0.882992946275187	1.45032813141421
ENSMUSG00000006411	0.30261087680308	1.04067783632954		ENSMUSG00000005078	0.983228495473181	2.68669902490645		ENSMUSG00000004936	5.78512072929563	2.82689255231584		TCTEX1D1	0.28021281296012	1.00496426249522		ENSMUSG00000056708	1.5397295403956	0.970046554931937		ENSMUSG00000062169	5.16737462937417	0.75433893661784		ENSMUSG00000040345	3.17337292110403	1.54019781012809
ENSMUSG00000048865	0.478265336216748	1.44248049797818		ENSMUSG00000005087	0.729724723249389	0.413216292170154		ENSMUSG00000004937	6.18945311729394	0.317851939336057		WDR78	0.114314351876916	1.50945601476978		ENSMUSG00000026471	1.15295952440401	1.13565721202732		ENSMUSG00000038733	3.43165182322865	0.86773357914397		ENSMUSG00000025132	15.4029807516483	0.784860562555887
ENSMUSG00000026641	1.3316198844758	0.880287989667192		ENSMUSG00000005089	0.00426684586164874	0.505559484526821		ENSMUSG00000004939	0.0228286659753952	1.36476953877465		MIER1	2.32844557085586	0.672594827798657		ENSMUSG00000026470	3.60132877113906	1.12171654289115		ENSMUSG00000004880	1.90411936993085	0.782441710207871		ENSMUSG00000030220	18.438850970197	1.3545457106312
ENSMUSG00000038235	1.53970289875237	1.62978586047747		ENSMUSG00000005102	0.13655567008584	0.778361932079496		ENSMUSG00000004945	5.71319800958717	1.87164799570723		SLC35D1	0.350567659815148	0.621635937938476		ENSMUSG00000033722	0.117948442805814	1.37543221083931		ENSMUSG00000022995	4.47960396329628	1.23367415197365		ENSMUSG00000040940	4.68525806373526	1.02897712569061
ENSMUSG00000091993	0.594228709523872	0.932021252345269		ENSMUSG00000005103	19.6687260719047	1.97964364657632		ENSMUSG00000004947	1.370078813007	0.690719602294482		SERBP1	12.5521565970789	1.37691514426159		ENSMUSG00000026469	3.14916259778906	0.801339704958185		ENSMUSG00000026511	10.5034399946368	1.03539956626748		ENSMUSG00000040964	0.951927495166289	0.519661775489167
ENSMUSG00000060244	0.236280921788772	1.0622169026165		ENSMUSG00000005107	0.116732269467908	1.48590936805375		ENSMUSG00000004952	0.65696594423388	0.935875522169351		GADD45A	1.81489148691764	0.46076305095411		ENSMUSG00000033701	4.41783281974136	0.903817132506473		ENSMUSG00000038633	6.40405210030691	1.17947351756575		ENSMUSG00000004568	0.941191934989225	0.661662352828415
ENSMUSG00000015316	0.0904601315004512	1.69245088867658		ENSMUSG00000005125	0.234449621378582	0.422987063425813		ENSMUSG00000004980	28.938536209972	2.04924826979651		GNG12	3.87264855268574	0.990512532002721		ENSMUSG00000033684	3.41262254728962	1.53259074114815		ENSMUSG00000047539	1.17001224497032	0.856849791330018		ENSMUSG00000028059	2.79044205122403	1.00646299342404
ENSMUSG00000026556	0.580984554135556	0.786768861044589		ENSMUSG00000005142	1.2449007041325	1.03669684847725		ENSMUSG00000004994	0.64182504545818	2.67419868382257		WLS	1.97686956250588	1.67501881188945		ENSMUSG00000033671	3.80830152527192	1.12425759233296		ENSMUSG00000026510	0.725035503694441	1.16779790034592		ENSMUSG00000021895	0.476816547115283	0.576318818642891
ENSMUSG00000003458	0.594756801313204	1.60874787078717		ENSMUSG00000005150	2.20267201288249	1.57633151402256		ENSMUSG00000004996	1.14783057003917	0.536820456684662		DEPDC1	1.39874469536035	0.910625741347972		ENSMUSG00000026466	2.60963649114089	1.25387122206503		ENSMUSG00000026509	5.91029563511509	1.08926675215289		ENSMUSG00000051517	1.75180296663328	0.955724053292922
ENSMUSG00000026553	2.40629239031301	1.35515597762508		ENSMUSG00000005161	15.2315660969068	1.68145175594959		ENSMUSG00000005034	1.67015707256206	1.43380064756092		DEPDC1-AS1	0.0214333120886463	0.844254295399337		ENSMUSG00000050565	4.3294846081194	1.00807249447265		ENSMUSG00000030768	0.418195005624906	0.823086625009047		ENSMUSG00000004562	0.777841980154014	0.9040611842867
ENSMUSG00000003464	0.790422769074005	0.99375012490947		ENSMUSG00000005198	2.83087790281659	1.67449609603267		ENSMUSG00000005045	0.00365065426269168	1.48234360209376		LRRC7	0.0477717816334945	1.02832988999896		ENSMUSG00000060985	0.0626555377977649	1.15200088065611		ENSMUSG00000046836	0.854120998827866	0.989247027970895		ENSMUSG00000031133	5.32681741760183	1.05437044566052
ENSMUSG00000026554	1.45572899649281	1.17833826669045		ENSMUSG00000005204	1.77241235223431	1.67841930504928		ENSMUSG00000005054	8.968767288273	2.09373528367933		LRRC40	0.699485309569945	1.13564258197592		ENSMUSG00000026601	0.0958847514410077	0.956797543798908		ENSMUSG00000042901	2.66553590899304	0.741045956704299		ENSMUSG00000031511	3.03686571843999	1.17800629824592
ENSMUSG00000013698	0.144543208333826	1.52870433057934		ENSMUSG00000005225	0.021732689622172	2.19752386120568		ENSMUSG00000005057	0.512975582814103	3.4493162577689		SRSF11	7.089541087261	0.206198556695063		ENSMUSG00000026600	6.7829271776461	0.972257309895136		ENSMUSG00000056050	1.71517171636734	0.79670906017746		ENSMUSG00000007880	8.92511458246583	1.23439314997997
ENSMUSG00000038034	0.214562595105501	0.895874820731042		ENSMUSG00000005233	4.7577932417766	2.19459890568797		ENSMUSG00000005069	1.77056041635771	0.691378906020526		ANKRD13C	0.658947799844832	0.677137107046587		ENSMUSG00000101523	0.0347392391400595	0.897747048261689		ENSMUSG00000072258	0.204505771518683	0.982466618036883		ENSMUSG00000019564	2.62237460536808	1.2135991248985
ENSMUSG00000050229	0.423475302473921	0.773888782990468		ENSMUSG00000005267	0.122969280215091	0.866741964522245		ENSMUSG00000005078	1.46703853397263	1.2695712220913		HHLA3	0.486535377323998	0.832653649994626		ENSMUSG00000026596	2.79149345935962	1.23089493273414		ENSMUSG00000039384	0.595921036707333	1.17304533753221		ENSMUSG00000004661	0.330870142535477	1.58759299727035
ENSMUSG00000037995	0.108770648983131	1.25628188082928		ENSMUSG00000005268	0.0190984242134238	0.868879153270917		ENSMUSG00000005087	2.6413622263454	2.35087345001534		CTH	0.124889695378317	1.91914727167102		ENSMUSG00000060519	2.56514965471017	0.908814933694118		ENSMUSG00000044854	0.109502478191699	1.33208506673412		ENSMUSG00000048118	0.618923461189262	1.11115567060051
ENSMUSG00000026547	6.0860395262732	0.97710594480325		ENSMUSG00000005299	3.18165579917813	0.412242125081287		ENSMUSG00000005089	0.00354023749860271	1		ZRANB2	3.69689816855393	0.858756148605461		ENSMUSG00000033557	1.6532355729523	0.88034538124086		ENSMUSG00000039377	0.305496039582699	0.78807402448525		ENSMUSG00000039219	0.922739156720599	1.36017911486855
ENSMUSG00000026546	0.0505505082036688	1.50457411805742		ENSMUSG00000005312	2.08006798795517	2.33903385825695		ENSMUSG00000005102	0.42771313779415	0.814328747620827		NEGR1	0.219410905687919	0.547004855287703		ENSMUSG00000026594	1.9669964270082	0.960422365084327		ENSMUSG00000102158	0.152596998405223	0.872267648372508		ENSMUSG00000037447	1.00018678679681	1.19332064541446
ENSMUSG00000037860	2.67970308123249	1.16867089673871		ENSMUSG00000005354	12.7037172628327	0.720373085886649		ENSMUSG00000005103	11.1515893965002	1.64319980454924		LRRIQ3	0.322105152266507	1.13919899520585		ENSMUSG00000070565	1.76714061769999	0.847850241664971		ENSMUSG00000073481	1.93435922251625	0.868787423926886		ENSMUSG00000019947	0.376572063116954	8.96733763083604
ENSMUSG00000026532	0.251780982222204	1.23516760389242		ENSMUSG00000005362	0.863258735954607	2.29871001308771		ENSMUSG00000005107	0.22850749328213	0.972892945240449		FPGT	0.301025593217637	0.893820719338514		ENSMUSG00000049881	0.882116604595437	0.922049139503801		ENSMUSG00000026620	0.16039674725109	0.862425079017105		ENSMUSG00000025234	3.54977417498947	0.78011630560573
ENSMUSG00000028354	0.545378722659518	0.635565878854195		ENSMUSG00000005364	0.0222086283304752	1.55519248221372		ENSMUSG00000005125	2.76965960516903	2.07755138964587		CRYZ	0.83274060076315	1.10774000036953		ENSMUSG00000033488	1.26391670186916	0.932173868310254		ENSMUSG00000039318	1.08311530176676	1.33632371184851		ENSMUSG00000064145	1.29458462556341	1.24988362597427
ENSMUSG00000026526	3.61355183761687	1.42070263774747		ENSMUSG00000005370	1.47615157465761	0.618216137212685		ENSMUSG00000005131	0.242461411843874	1.60073441117212		TYW3	3.54633771480958	1.50231183531353		ENSMUSG00000026589	0.0748093011335456	0.762610455066822		ENSMUSG00000026618	1.56654808331903	0.733126458131516		ENSMUSG00000060904	5.51301057743719	0.802680969451325
ENSMUSG00000078185	0.166939380934829	0.565043673976662		ENSMUSG00000005371	0.22454898941167	1.05499502652063		ENSMUSG00000005142	0.611419029047179	1.16697815606289		LHX8	0.962536638340498	0.49090575616767		ENSMUSG00000040782	4.00341365667463	1.40546619904723		ENSMUSG00000026617	0.947849304257213	0.909118955104782		ENSMUSG00000043157	4.09453588072016	0.958636513484313
ENSMUSG00000039748	1.29126379125662	1.28159484970445		ENSMUSG00000005374	0.749398701249598	0.356711339710473		ENSMUSG00000005150	1.28206284993258	0.960776559049407		ACADM	3.17030128118726	1.6142812033494		ENSMUSG00000015829	0.0257741454513143	0.944442926406962		ENSMUSG00000026615	5.46691780709703	0.979172092584363		ENSMUSG00000022911	0.486166193482493	1.52392031475951
ENSMUSG00000078184	0.0849771384342985	1.76613350062398		ENSMUSG00000005410	17.2840130372673	2.71753969796665		ENSMUSG00000005161	15.1347499421503	0.529829955476174		RABGGTB	1.52099986040509	1.01045120869555		ENSMUSG00000090394	0.825814805590749	1.24315276142816		ENSMUSG00000039246	0.162070106522366	0.75675068245907		ENSMUSG00000027122	1.77390496586441	0.662389221009247
ENSMUSG00000057335	0.578216363893735	0.903256395399828		ENSMUSG00000005413	1.16709579366698	1.04786848345084		ENSMUSG00000005198	2.37062722184699	1.30290877839729		ST6GALNAC3	0.0793187076039779	4.47053626440146		ENSMUSG00000058267	4.47221596419952	1.13023189240714		ENSMUSG00000039239	0.88707470517618	1.24516135964955		ENSMUSG00000042348	1.22925224625759	0.699850218308807
ENSMUSG00000026504	0.1447984365385	1.11390266761834		ENSMUSG00000005417	0.085204097128332	1.31940257499536		ENSMUSG00000005204	3.54281158941553	0.863873455735392		PIGK	1.27549832038051	0.608639031659057		ENSMUSG00000014226	8.1343744446623	1.41431381323614		ENSMUSG00000001305	2.19303808417607	0.715276771045578		ENSMUSG00000057594	1.31257683782572	0.802802047194444
ENSMUSG00000019699	0.052760345282063	1.41936617272739		ENSMUSG00000005442	0.501833094537543	0.752911072976818		ENSMUSG00000005233	2.91592041130039	1.06182871650801		AK5	1.26466403016999	1.63014504482063		ENSMUSG00000103006	0.0382111987206837	0.797901735500311		ENSMUSG00000039210	0.589820553592446	1.28296817551033		ENSMUSG00000024944	0.859763311772123	2.43362864916617
ENSMUSG00000063659	0.0741715524340268	0.456958032448624		ENSMUSG00000005447	0.980898609470906	1.33729668324961		ENSMUSG00000005267	0.0625234926653812	0.57200049570836		AC118549.1	1.66437608100706	1.23803298747777		ENSMUSG00000026721	6.90656059502874	1.02966746985962		ENSMUSG00000026608	0.796034378938007	1.00156026997266		ENSMUSG00000031776	8.17404993873016	1.52566428289334
ENSMUSG00000015961	4.0094797286905	1.26058589286344		ENSMUSG00000005465	1.64926044437534	1.19202413730878		ENSMUSG00000005268	0.0442771223996783	0.693883759183861		USP33	2.06503294777811	0.864899568083741		ENSMUSG00000040423	5.39125000625859	1.29699162619393		ENSMUSG00000037624	0.188606601096199	1.30955052943441		ENSMUSG00000025035	1.55353060458714	1.08502748323874
ENSMUSG00000026502	1.81872123757022	1.03700605987509		ENSMUSG00000005469	0.300516555096303	1.75635557876843		ENSMUSG00000005299	3.33416531157391	0.444622885494303		MIGA1	0.870399137812465	0.798083428251453		ENSMUSG00000026715	0.039350997515542	1.00090630578981		ENSMUSG00000026605	3.26416878081276	1.49412419096829		ENSMUSG00000047446	0.842726408681559	0.85886878374058
ENSMUSG00000086350	0.126279638927501	0.93172454685552		ENSMUSG00000005470	9.98651123290616	1.84964401314223		ENSMUSG00000005312	3.43213258551185	1.91944755246214		NEXN	0.0962564650983036	0.857368506373148		ENSMUSG00000043467	0.670448772125979	1.23725922387053		ENSMUSG00000026604	1.93486026069241	1.14315524898262		ENSMUSG00000049866	0.846064043416706	0.769250441114914
ENSMUSG00000026500	1.5340954268323	0.923012076653332		ENSMUSG00000005474	0.971894513210332	1.01558581711278		ENSMUSG00000005320	0.00542422353587082	5.5061100135503		FUBP1	1.47382957871172	0.829689576268755		ENSMUSG00000053332	9.03087079769612	1.21096956615931		ENSMUSG00000026603	2.81903923599483	1.15035111668367		ENSMUSG00000036093	3.75689956877567	0.994005560805527
ENSMUSG00000039630	16.5437269289431	1.29921263235561		ENSMUSG00000005483	5.30208449643161	1.62027103833879		ENSMUSG00000005354	16.5823137193567	2.20269640096028		DNAJB4	0.401549790894618	1.12605680099634		ENSMUSG00000026709	1.87469267032485	1.27020890721554		ENSMUSG00000089872	0.374611823278401	0.660682439671957		ENSMUSG00000017418	0.641890354984798	0.665833057237828
ENSMUSG00000026495	0.0771367386623615	1.00876895010043		ENSMUSG00000005501	0.0970970306648859	0.584368698269494		ENSMUSG00000005362	0.882457679646831	0.475148101411351		PTGFR	0.0345264999026137	0.586583852303925		ENSMUSG00000026708	1.65307280293375	1.30764028026467		ENSMUSG00000026634	0.965310002199119	0.677022005816148		ENSMUSG00000030654	18.0470402955736	2.08460643446426
ENSMUSG00000055067	0.799970869775984	0.83007207846096		ENSMUSG00000005505	1.38334352653848	0.615283730815071		ENSMUSG00000005364	0.0527171038047292	3.80785202207564		IFI44L	0.373620952964471	0.470562734286697		ENSMUSG00000026705	1.02686185443725	1.05474953187174		ENSMUSG00000037568	0.540150195559272	1.14626388220195		ENSMUSG00000029404	5.45993383091694	1.10258060760842
ENSMUSG00000026492	0.750202164648758	0.753134292091123		ENSMUSG00000005506	2.11269192615804	1.05019447557327		ENSMUSG00000005370	1.26948223987419	1.89513982359015		IFI44	1.10314291673472	0.375371172382833		ENSMUSG00000026701	29.3084899067706	1.12735586644855		ENSMUSG00000066595	0.413215651833498	1.04979397678926		ENSMUSG00000035199	1.78813969796516	0.714399158874398
ENSMUSG00000038949	0.265965077974484	1.31220739597391		ENSMUSG00000005510	11.6896800372534	0.397909986182294		ENSMUSG00000005371	0.301693104729853	0.943529956636291		ADGRL2	0.379878498597153	0.92881243825316		ENSMUSG00000026700	1.37343048864251	0.991917198658623		ENSMUSG00000026632	0.203176300306846	2.07395969086868		ENSMUSG00000026960	2.02717336498268	1.32600189039759
ENSMUSG00000038936	1.74077254257838	1.36370685098709		ENSMUSG00000005514	2.06504824778848	1.18474179766058		ENSMUSG00000005374	1.09808091676933	1.36661592959301		TTLL7	0.507069724804694	1.16551259579112		ENSMUSG00000040297	2.24042349819253	1.01041442965641		ENSMUSG00000062510	0.211754732976784	0.960511062877058		ENSMUSG00000026426	3.51527209329713	0.942477973916793
ENSMUSG00000026491	2.99843972322225	1.27753813142126		ENSMUSG00000005533	0.032457913072075	1.15013772740332		ENSMUSG00000005397	0.00799831434869501	0.783098936400965		AL359504.2	0.298826637344695	1.56939745216432		ENSMUSG00000040265	0.14819397928046	1.25093658722934		ENSMUSG00000073478	0.178091212866622	0.982193136878763		ENSMUSG00000030105	5.63689228449159	0.935451328210504
ENSMUSG00000026490	0.582480616639482	0.858352227392009		ENSMUSG00000005534	0.0978275412404212	0.951584075336475		ENSMUSG00000005410	7.79053760287058	1.33458880726159		PRKACB	0.631435855380267	1.48396900756451		ENSMUSG00000026694	1.96887532272436	1.09226987566499		ENSMUSG00000037499	11.4011133983608	1.03054422847884		ENSMUSG00000027599	7.54066596088059	0.836371971073755
ENSMUSG00000026489	0.165997742229945	0.856603468860632		ENSMUSG00000005540	0.00444947350553253	2.47443300068354		ENSMUSG00000005413	3.34241896468956	4.43357311139831		SAMD13	0.0945509656001485	4.65155284196832		ENSMUSG00000026696	1.29068981561577	1.02460510825781		ENSMUSG00000026627	0.137305805489886	0.902658800069797		ENSMUSG00000038525	4.4051896248857	0.984705223950394
ENSMUSG00000010609	0.469533296603841	1.25387839387027		ENSMUSG00000005566	2.25159408475924	1.00322099686435		ENSMUSG00000005417	0.221399414093903	0.85072523823373		RPF1	1.6184648827066	0.682896506169088		ENSMUSG00000040225	15.9582403336302	1.05379598770114		ENSMUSG00000026626	0.72287557830481	1.30477906798406		ENSMUSG00000002343	0.643422236416188	0.912206767577543
ENSMUSG00000026496	10.0189808133109	0.903439537622222		ENSMUSG00000005575	0.484317443237779	0.844693819776285		ENSMUSG00000005442	0.665675066501398	1.423746048866		GNG5	14.8131852220832	0.901581398353422		ENSMUSG00000040124	0.684703142641919	0.868119025825367		ENSMUSG00000037474	0.907915102233444	0.946614540899181		ENSMUSG00000057219	0.383918847351826	0.366273713533208
ENSMUSG00000058729	0.663343887608777	1.27995961433255		ENSMUSG00000005609	0.542492649071309	0.732336452234555		ENSMUSG00000005447	2.16638381247341	0.644592087833646		SPATA1	0.0489520747192466	0.743519983162655		ENSMUSG00000102117	0.0219818281876863	0.857236749374067		ENSMUSG00000037461	0.797437841110715	1.0287017878076		ENSMUSG00000032468	1.31487469093034	0.682627495338028
ENSMUSG00000026499	2.25763988064453	0.687226739804207		ENSMUSG00000005610	2.90686207101431	2.20928296741754		ENSMUSG00000005465	0.114729918936199	0.585279810618926		CTBS	2.04699404614014	0.664243028724161		ENSMUSG00000026585	1.92779568571148	1.02134373278707		ENSMUSG00000026623	2.5709717012911	1.17246792348735		ENSMUSG00000033460	0.400897073017893	0.671105396835245
ENSMUSG00000060743	45.244120556747	1.22579323432037		ENSMUSG00000005615	0.154641341001363	0.360877177711439		ENSMUSG00000005469	0.151754040144783	1.59295923019599		SSX2IP	1.11250005361608	0.728012121512291		ENSMUSG00000026584	1.0598991017873	0.9985355246955		ENSMUSG00000026622	0.403165728405441	1.37059527500658		ENSMUSG00000033436	1.34402494859096	1.39983433978481
ENSMUSG00000073485	0.0566129020139696	0.720837451396011		ENSMUSG00000005621	0.883740702924726	1.44357975191241		ENSMUSG00000005470	6.51260848054358	1.25650045543246		LPAR3	0.670985368460705	0.429719408016469		ENSMUSG00000041406	1.97229813097544	1.36573998224408		ENSMUSG00000037434	0.294119260100359	0.876755484561957		ENSMUSG00000049047	1.49179874212878	1.0413069601051
ENSMUSG00000038806	5.71389288127153	1.1541912821795		ENSMUSG00000005625	12.6360454195172	3.90248438837731		ENSMUSG00000005483	2.40797569230009	6.17064172167175		MCOLN2	0.193123835955043	1.03489113659098		ENSMUSG00000041396	0.565368574796869	0.967373344803922		ENSMUSG00000026637	0.211345306806125	1.69378351115666		ENSMUSG00000072969	0.366541149875805	1.52657916101026
ENSMUSG00000026520	1.70153036964396	0.934745798229014		ENSMUSG00000005656	3.08050222115061	0.326626607287436		ENSMUSG00000005493	0.0150649872503893	0.436210802572092		MCOLN3	0.510843654113495	6.12157536748952		ENSMUSG00000026581	0.0842291945241821	0.975430423373439		ENSMUSG00000037395	0.699973531741474	0.847454840521265		ENSMUSG00000061759	3.71699464533881	0.935536347605933
ENSMUSG00000038776	0.695406770656685	2.84771171284528		ENSMUSG00000005667	6.0837584831094	2.03096440785146		ENSMUSG00000005501	0.257139940419952	0.457760959215192		SYDE2	0.148399697158564	0.522604816891875		ENSMUSG00000026580	0.625159189417357	1.61525723576975		ENSMUSG00000037375	0.278698963232183	1.42182746311532		ENSMUSG00000015522	1.74289949458856	1.19809898757042
ENSMUSG00000026516	2.32863436282188	1.02854677291709		ENSMUSG00000005674	0.930139192813264	0.799174399379818		ENSMUSG00000005505	1.55770449938519	0.973928173032677		C1orf52	1.93255999386682	0.887352736304823		ENSMUSG00000026579	0.242952610153872	1.06141581571197		ENSMUSG00000016262	0.59136132029743	1.43051947268533		ENSMUSG00000055116	0.56827179233789	1.92161568644429
ENSMUSG00000062169	7.47957093856905	1.35696765754934		ENSMUSG00000005682	0.297041095691484	1.10993582491749		ENSMUSG00000005506	2.27485448109532	2.09680865186098		BCL10	0.832508220050492	0.750143227835227		ENSMUSG00000040918	2.04366373607658	0.771990033177852		ENSMUSG00000089812	0.262022335144368	1.68586850198085		ENSMUSG00000029621	5.1868533842579	1.10320532599219
ENSMUSG00000038733	1.4615540449388	0.840138728231913		ENSMUSG00000005683	12.2999386105476	1.72700691266862		ENSMUSG00000005510	9.24054435098249	3.3191130287364		AL078459.1	0.0329063515577333	1.37607765069539		ENSMUSG00000026578	1.25505159581522	1.28797127330947		ENSMUSG00000016181	0.433137905244801	1.21319743295369		ENSMUSG00000029622	29.5786436461332	1.38124575493351
ENSMUSG00000004880	2.05704604850287	0.986054827948676		ENSMUSG00000005686	0.00695091880963789	1.5179901126999		ENSMUSG00000005514	2.77069476233237	0.624501014119882		DDAH1	0.0993632545200633	0.613471550258654		ENSMUSG00000026577	0.719119050713512	1.18945979889545		ENSMUSG00000079144	0.231278373317717	0.70762294693485		ENSMUSG00000006304	33.7122764615093	1.36652852564278
ENSMUSG00000022995	4.92187357011277	1.13808150336355		ENSMUSG00000005687	10.2742438529306	1.47860287312375		ENSMUSG00000005533	0.00151823050622338	1.56167301127948		AC092807.3	0.117626262089762	0.913350982034419		ENSMUSG00000026575	1.4926691137034	0.699227778616076		ENSMUSG00000026640	0.729602183642843	0.73287946564819		ENSMUSG00000029465	13.1709119257012	1.32499944752903
ENSMUSG00000026511	9.92076212357956	1.40934350970464		ENSMUSG00000005696	1.51904693428619	2.16875682881177		ENSMUSG00000005534	0.584470437561714	1.3080273814108		ZNHIT6	1.12179310023939	0.739323904477852		ENSMUSG00000026576	0.0675627604324542	0.921446561945169		ENSMUSG00000016494	0.639003909570872	3.13502515215396		ENSMUSG00000079426	9.49898786765264	1.1432826828598
ENSMUSG00000038633	3.3899042241422	1.76208361758067		ENSMUSG00000005698	0.916491927061219	1.76790431180031		ENSMUSG00000005540	0.029495078107267	1.56090366971081		ODF2L	2.94092778487273	0.879624621557157		ENSMUSG00000026572	0.0411649580864404	1.39382008493095		ENSMUSG00000016481	1.05188972428519	0.897684334532901		ENSMUSG00000008475	14.3205128563414	1.12196650679042
ENSMUSG00000047539	1.02378443095527	0.884862462835233		ENSMUSG00000005699	0.612278545719027	0.919578151700951		ENSMUSG00000005553	0.0407230828055645	1.04453515095468		CLCA2	0.120196618927198	1.06451544572967		ENSMUSG00000040848	3.54561336269008	0.779283435501567		ENSMUSG00000050530	1.24998906308084	1.14560208192572		ENSMUSG00000026755	5.22817364830973	1.20012029356883
ENSMUSG00000026510	0.493232138847793	0.981252777089727		ENSMUSG00000005718	0.158122334577208	0.563176915338565		ENSMUSG00000005566	2.99147308212827	0.322137210993305		AL049597.2	0.0474180322438293	3.33520898530042		ENSMUSG00000040843	2.51159631522811	1.02131552694073		ENSMUSG00000026643	1.99231019869456	1.0466743067223		ENSMUSG00000007656	5.45770972801352	0.716804571031461
ENSMUSG00000026509	0.191657427684009	1.41259958396866		ENSMUSG00000005732	34.7469015504622	1.27550894373236		ENSMUSG00000005575	0.854335910042921	2.05405837137164		SH3GLB1	3.26629504054913	1.04605986148929		ENSMUSG00000040836	0.220363238041737	1.02398667289401		ENSMUSG00000049950	0.271744656685778	0.863942609278754		ENSMUSG00000018909	1.27689040168221	1.21338429977943
ENSMUSG00000038576	0.150860894486653	0.937300387134135		ENSMUSG00000005763	13.6902551925799	1.67634667969138		ENSMUSG00000005580	0.0381489919927403	0.815191346922314		SELENOF	7.46398954030816	1.34124895685085		ENSMUSG00000026571	1.90595804978719	1.19774928567635		ENSMUSG00000026646	0.348566790133987	1.01955198795366		ENSMUSG00000060216	5.32771746966249	0.598315145548713
ENSMUSG00000030768	0.15286004091995	1.2191540103441		ENSMUSG00000005774	0.0621930139989734	0.539243557334465		ENSMUSG00000005583	1.62861966612134	0.819812220702411		HS2ST1	0.789174421963475	1.11079104954219		ENSMUSG00000026568	2.33312421935495	0.789846720044624		ENSMUSG00000109865	1.37397112541037	0.964373370974467		ENSMUSG00000026972	0.800154142106054	0.780343836477453
ENSMUSG00000046836	0.521232497383394	1.55657185501261		ENSMUSG00000005779	24.8365183742005	2.24810829541305		ENSMUSG00000005609	1.99350566514886	0.761531911681313		LMO4	4.2475536158892	1.03562935023999		ENSMUSG00000026567	0.0268311356368716	0.882886297433634		ENSMUSG00000051396	0.202368369922124	0.648564080684884		ENSMUSG00000042659	0.585262630053937	0.95660106624997
ENSMUSG00000042901	0.824954946631055	1.23087627753989		ENSMUSG00000005802	0.0633053823753565	1.44725197403089		ENSMUSG00000005610	6.1261774104232	0.558501545466691		PKN2	2.51565931867603	0.53623919116327		ENSMUSG00000026566	6.60913709388177	1.24533585419159		ENSMUSG00000026655	1.02251420285609	1.24700829443297		ENSMUSG00000022620	1.1926092549969	0.447990663828298
ENSMUSG00000056050	1.4268988929027	1.51720910536845		ENSMUSG00000005804	1.08464771370998	1.67426645321225		ENSMUSG00000005615	0.941572054720965	0.621706085829124		GTF2B	1.41708799695013	0.508081882263499		ENSMUSG00000040723	3.39366218927976	1.09169810907413		ENSMUSG00000026657	2.43520165485961	0.871273773317306		ENSMUSG00000042082	1.21241012620496	1.82510706538054
ENSMUSG00000072258	0.287630874809477	0.904260540719697		ENSMUSG00000005813	2.19631325037271	2.03119200018452		ENSMUSG00000005621	1.04242396662073	2.72188805549745		KYAT3	0.662105678081038	1.03340485278319		ENSMUSG00000040713	27.0021159755114	1.41031005092014		ENSMUSG00000102494	0.37648807070126	1.00477205134788		ENSMUSG00000021592	0.475718031637656	0.379527637907261
ENSMUSG00000039384	0.319584955062491	0.566850979829498		ENSMUSG00000005823	1.3798348621075	1.18716085706067		ENSMUSG00000005625	11.9575420607288	0.26795554641804		RBMXL1	0.665252599753757	1.48758184890466		ENSMUSG00000005763	0.173807608186536	0.912155873401888		ENSMUSG00000039449	0.518082971470254	1.25326739188096		ENSMUSG00000003559	1.56141498471029	0.958990240764544
ENSMUSG00000073481	7.6558496573159	1.20628462670142		ENSMUSG00000005824	0.331186930926728	1.1231583639982		ENSMUSG00000005628	0.0215450710928609	0.977502554863922		GBP3	0.538521425187592	0.511622049247802		ENSMUSG00000026565	2.77820568753226	1.23946784155032		ENSMUSG00000026662	1.57313657270977	1.22587380745808		ENSMUSG00000031591	1.75065368903964	1.07164290243217
ENSMUSG00000039349	0.184366494908903	1.38268793745707		ENSMUSG00000005846	9.92405811286893	1.25634299712942		ENSMUSG00000005656	3.18083783254086	0.405184348091955		GBP1	0.457213522949206	1.06925907295305		ENSMUSG00000040612	0.085089341954863	1.29120265421538		ENSMUSG00000026664	0.216446390344556	1.80781167577706		ENSMUSG00000022377	4.84917763376344	0.863437052793364
ENSMUSG00000026620	0.0877311812139077	1.4365515313535		ENSMUSG00000005871	0.130827803073121	0.919900636694407		ENSMUSG00000005667	11.1174844184922	1.66453611260503		GBP2	1.39205326986546	0.526578192032954		ENSMUSG00000026563	0.239125039212648	0.97312078303281		ENSMUSG00000026669	0.401537145574727	0.90027472716758		ENSMUSG00000026311	1.03702945170012	1.27593071313246
ENSMUSG00000039318	0.57498521077953	0.521887550562374		ENSMUSG00000005873	4.22355757587725	1.74496943353902		ENSMUSG00000005674	0.870553372268489	1.58123119629366		LRRC8B	0.166788009285576	5.55002317287072		ENSMUSG00000040596	1.24389861981442	0.828285695282027		ENSMUSG00000026672	0.271587390973802	0.829821437499065		ENSMUSG00000033781	0.405155946885525	0.910893781687824
ENSMUSG00000026618	1.20141993232929	1.4031234540192		ENSMUSG00000005881	5.01984730823677	0.565927045704151		ENSMUSG00000005682	0.603931392232396	2.41242834745732		LRRC8C-DT	0.101576886358158	1.10335748087993		ENSMUSG00000026558	5.15359085273538	1.00465734965199		ENSMUSG00000039145	0.487726528312056	1.03976617669627		ENSMUSG00000020305	1.37337269368589	1.38314765681233
ENSMUSG00000026617	1.24531961635296	0.981147968129501		ENSMUSG00000005886	0.623701074718304	1.27953240259608		ENSMUSG00000005683	15.585878334979	3.03652707104246		LRRC8C	0.156112467881179	0.752345777536265		ENSMUSG00000052428	5.38446648917428	1.00734128751834		ENSMUSG00000039128	2.54756701284016	1.00316323790033		ENSMUSG00000039483	0.82941989799384	0.757909271682095
ENSMUSG00000097261	0.125441168714304	1.87623624205638		ENSMUSG00000005893	0.0825421608644499	0.683015265480968		ENSMUSG00000005686	0.459713296236685	4.12949653377119		LRRC8D	0.404985917304365	3.12344179235735		ENSMUSG00000026687	6.05417706256158	0.875615327337408		ENSMUSG00000025817	1.7453460684098	1.21024513503667		ENSMUSG00000030509	0.721754474107331	1.0519745191493
ENSMUSG00000026615	11.0645843769208	1.88542213783477		ENSMUSG00000005897	0.151796777093597	0.568224492215606		ENSMUSG00000005687	20.6228702791898	2.283340816396		ZNF326	3.08181638235535	2.4633036865266		ENSMUSG00000026688	1.29284523167246	0.952028421567864		ENSMUSG00000025816	1.27697059559862	1.04214822421809		ENSMUSG00000048175	2.06939934377784	0.852845463792966
ENSMUSG00000039246	1.05962147772961	1.57943100448068		ENSMUSG00000005899	1.17064319729515	1.12740882806103		ENSMUSG00000005698	0.716452975886815	1.18093522147365		BARHL2	0.0259697450404656	3.01731867094863		ENSMUSG00000026686	0.00265874045541103	1.09201756579131		ENSMUSG00000043241	1.11780160744937	0.981035490288786		ENSMUSG00000044475	1.23365688684712	0.585876273490068
ENSMUSG00000039239	0.102852684546014	1.48801613550553		ENSMUSG00000005907	0.145620642227708	0.811656618480089		ENSMUSG00000005699	0.436470567395956	0.61422243066181		ZNF644	2.24096255266924	1.14186273560636		ENSMUSG00000052534	7.73986983793432	0.982420013900216		ENSMUSG00000039063	0.130928213749022	0.835120431490258		ENSMUSG00000020412	0.966373604990605	1.34074474116177
ENSMUSG00000001305	4.08988043622525	0.921048674882738		ENSMUSG00000005936	1.51901372926003	1.28241969639728		ENSMUSG00000005705	0.041910063019521	3.16650493174852		CDC7	0.257592736215621	2.24051211767568		ENSMUSG00000026683	3.97807748889715	1.66123732138445		ENSMUSG00000039046	0.548485478803563	0.849771884316403		ENSMUSG00000019857	3.6697868441038	1.57505555411824
ENSMUSG00000097784	0.0847171837171658	1.5617688256612		ENSMUSG00000005947	2.55204976397425	3.32931991509423		ENSMUSG00000005718	0.241798911259341	1.1454315014665		TGFBR3	0.200198980077397	3.3008320955478		ENSMUSG00000026675	1.29230969950549	0.713462043028237		ENSMUSG00000002107	3.34501022890729	0.850149505162365		ENSMUSG00000005470	6.05749977597077	1.38179125143358
ENSMUSG00000039224	0.0696114267809846	1.60893545313918		ENSMUSG00000005949	0.133069142338967	0.824959598500465		ENSMUSG00000005732	27.9410587673833	3.00821561282597		BTBD8	0.268353619754645	1.49831259954866		ENSMUSG00000097503	0.0698698757874573	1.1133744858358		ENSMUSG00000062319	0.247674308992218	1.97220816561906		ENSMUSG00000031575	5.66807800245556	0.878696196116031
ENSMUSG00000039210	0.84739965634858	1.0782457578603		ENSMUSG00000005950	0.00572786701271912	0.534311960916883		ENSMUSG00000005763	0.0272729407299764	1.08540600425042		GLMN	0.363853100320812	0.826277040021495		ENSMUSG00000026670	3.52210726512292	1.12427475177428		ENSMUSG00000015619	0.455167110561142	1.28541436145621		ENSMUSG00000025533	0.951702698617446	1.12154773690242
ENSMUSG00000026608	0.806104871534181	1.13081349721498		ENSMUSG00000005951	0.0244555017673486	1.12627924329085		ENSMUSG00000005774	0.0818602284764626	1.03334956113896		RPAP2	0.991005094584717	0.679341814107237		ENSMUSG00000026667	3.8272305768017	1.02515875154071		ENSMUSG00000025782	0.87317917414541	0.932559990550425		ENSMUSG00000029752	1.2254244452328	1.34378682424216
ENSMUSG00000026605	6.65348659680583	1.63938183143612		ENSMUSG00000005968	0.0916846114006934	0.486457999633299		ENSMUSG00000005779	24.0871548461948	0.298949215931352		EVI5	2.62609038035752	0.737179036207		ENSMUSG00000038473	2.8113608037748	0.921612704549934		ENSMUSG00000025781	9.32878836475	0.977016415560337		ENSMUSG00000026095	3.74457319313301	1.23354473135837
ENSMUSG00000026604	0.974366204542591	1.92366160904843		ENSMUSG00000005973	1.34891544858087	0.949971478548137		ENSMUSG00000005804	0.825551639854476	0.350042631383993		RPL5	73.0955128583141	1.70868216891198		ENSMUSG00000026663	3.34218455231187	0.920057007844126		ENSMUSG00000037262	0.97010265805883	1.11631635686138		ENSMUSG00000028207	1.04754342005021	1.03810499281681
ENSMUSG00000026603	1.16484980115577	0.911957960087241		ENSMUSG00000005980	0.0346107056014931	0.312115377726257		ENSMUSG00000005813	3.58920733347617	1.51431997053666		FAM69A	0.156906851925429	1.73894183063896		ENSMUSG00000026659	0.149491475657706	0.945908097225343		ENSMUSG00000037254	0.360492245323848	1.00141461380645		ENSMUSG00000033952	1.38204829652291	0.835475199947874
ENSMUSG00000089872	0.191876986782193	1.26231047338633		ENSMUSG00000005981	4.75073717371745	0.797560551361061		ENSMUSG00000005823	0.885418229133966	0.970029356459958		MTF2	1.2070636195605	0.98692197520681		ENSMUSG00000038421	0.00322170427213474	1.07855308705688		ENSMUSG00000061186	0.187586121649452	0.551699698371165		ENSMUSG00000025142	0.560638009442171	4.86165698775863
ENSMUSG00000026634	1.14148535239927	1.53355299682311		ENSMUSG00000005982	3.14982324743208	0.997505740144381		ENSMUSG00000005846	15.6160083094798	1.3632959768183		TMED5	1.87453339935796	0.61315781356631		ENSMUSG00000026656	0.0756768421281554	0.903270168915347		ENSMUSG00000026773	0.23788614869295	1.4845407760418		ENSMUSG00000024654	1.09385863658108	1.11983388084707
ENSMUSG00000066595	0.213388278662704	1.5216157269338		ENSMUSG00000005983	0.227172186478364	0.781693734491348		ENSMUSG00000005871	0.233710883289823	0.94648718253211		CCDC18	1.03662670972406	1.07239564709119		ENSMUSG00000026649	0.0533869799313429	0.961417650881267		ENSMUSG00000037197	4.68359501811496	0.847998596561623		ENSMUSG00000076441	0.602922705300971	1.21813643553233
ENSMUSG00000026632	0.467918566933805	1.16274665629395		ENSMUSG00000005986	0.106189673661888	0.606451524554268		ENSMUSG00000005873	3.74754497317976	0.675281349480166		DR1	1.90930075439883	2.16459259253163		ENSMUSG00000058076	3.83440215176959	1.17138229935027		ENSMUSG00000023206	0.130540682253203	1.10947947180907		ENSMUSG00000032567	0.568669678818661	2.71129686693722
ENSMUSG00000062510	0.270473460581496	0.918820654023971		ENSMUSG00000006005	1.52367903543561	0.995834225366502		ENSMUSG00000005881	4.23261961991813	0.938280865625383		FNBP1L	1.53609502052211	1.4519003811835		ENSMUSG00000038370	2.11122238682146	1.44571798747337		ENSMUSG00000058594	1.08490592978248	1.08507343358052		ENSMUSG00000037486	1.36868360886687	1.42091182634877
ENSMUSG00000026628	0.801424779118363	0.940492586504886		ENSMUSG00000006019	0.655173905347612	0.951115724264121		ENSMUSG00000005886	0.750530349703775	1.01634660362297		BCAR3	0.80255532963495	1.40224100877791		ENSMUSG00000005674	0.448277286225893	1.1511048022364		ENSMUSG00000047909	0.599893322990526	0.878677742977673		ENSMUSG00000013662	4.06656361152925	1.08909694953377
ENSMUSG00000073478	0.126381956806675	1.06706409314517		ENSMUSG00000006021	1.39674175459431	1.47620135548997		ENSMUSG00000005893	0.0917632320056924	1.7809706020152		DNTTIP2	3.17263549901833	0.54974161661901		ENSMUSG00000005681	0.013827212702766	1.11125819752537		ENSMUSG00000026768	0.130344580728135	1.19605509799656		ENSMUSG00000029036	2.44281937353513	0.958368850860723
ENSMUSG00000037499	0.706865385998219	1.75155892806009		ENSMUSG00000006024	3.75266603155044	0.966317308522576		ENSMUSG00000005897	0.255366371146773	3.3189264037794		GCLM	1.95378209976824	0.42512394103778		ENSMUSG00000058715	1.46986183337728	1.38076156050459		ENSMUSG00000026767	1.05521288039402	1.33990340212668		ENSMUSG00000017550	0.939155493107342	1.3161848027118
ENSMUSG00000026627	0.110223748809369	0.740708884069356		ENSMUSG00000006050	8.05080763035563	1.70648576402189		ENSMUSG00000005899	1.47430533725924	0.915906952242374		ARHGAP29	3.48307094876389	2.31354631199359		ENSMUSG00000013593	8.34920625816547	1.20603693977959		ENSMUSG00000026730	0.418086699001936	1.45654966620529		ENSMUSG00000024426	0.394240989316341	0.608551835912148
ENSMUSG00000026626	1.21932495878697	1.06787501570474		ENSMUSG00000006056	0.0249646455018125	1.35327266641673		ENSMUSG00000005907	0.242882375756964	0.572496748158266		AC097059.1	0.0218543809267751	1.03522793718738		ENSMUSG00000052423	0.60732084871504	0.732491550304749		ENSMUSG00000026727	3.29060616035719	0.821814495118474		ENSMUSG00000030850	1.18370055084585	2.03681406716241
ENSMUSG00000037474	1.85712691207208	1.51084758794236		ENSMUSG00000006057	23.3603280603457	2.99900255747388		ENSMUSG00000005936	2.02249006572221	1.20310872053455		ABCD3	0.751441928486067	0.991917383633689		ENSMUSG00000062729	1.21776020581754	1.03808993025397		ENSMUSG00000026723	0.195501962639219	0.591565729358604		ENSMUSG00000023027	2.73724874369053	0.98446472853774
ENSMUSG00000037461	0.782376978745956	0.71575610199981		ENSMUSG00000006058	0.924466667510813	1.0237182952343		ENSMUSG00000005947	0.0138573038931662	0.583085389111391		F3	0.146766711118257	0.735325242627271		ENSMUSG00000053483	1.91498234341756	1.1894549069926		ENSMUSG00000026728	138.000827179788	1.06674982587435		ENSMUSG00000027104	3.22064869039999	0.97217565955342
ENSMUSG00000026623	0.409739557196878	1.21781212781721		ENSMUSG00000006095	5.79795175460228	1.26831904452606		ENSMUSG00000005949	0.131085402116878	3.04926777997621		SLC44A3	0.0747247555205892	0.490979368114102		ENSMUSG00000062963	3.25954430536127	0.800167225116472		ENSMUSG00000063275	2.93749350178127	0.898876105362964		ENSMUSG00000042406	11.7211093320442	1.21491545295806
ENSMUSG00000102840	0.101324352321766	0.545973148575536		ENSMUSG00000006127	1.16063741607872	1.40249984317399		ENSMUSG00000005950	0.0220212433879946	0.919911208293788		CNN3	1.65603572145884	0.688315153996948		ENSMUSG00000079137	0.0045933124284285	1.0088541854867		ENSMUSG00000026718	1.28553528125971	0.900884593993158		ENSMUSG00000038539	0.994246716157999	1.05908237082608
ENSMUSG00000026622	0.541417015059688	1.16476684905526		ENSMUSG00000006134	2.09883436190698	0.701991702525072		ENSMUSG00000005951	0.0303370059334454	0.898924124611372		AC105942.1	0.175663410754032	0.691111768988112		ENSMUSG00000013973	0.137992137891124	1.06201838388402		ENSMUSG00000057914	0.232208247928983	1.39599588307766		ENSMUSG00000026663	2.63770651510277	1.6637902210424
ENSMUSG00000037434	0.416816502502281	1.26928854734156		ENSMUSG00000006154	0.0302885180295766	1.4777191345331		ENSMUSG00000005973	1.20902216048772	1.48588070006184		ALG14	0.454863486835386	0.415321489737873		ENSMUSG00000013997	0.839819622289545	0.90116027830925		ENSMUSG00000026707	0.158457528385949	0.5348477982653		ENSMUSG00000015461	2.9828192917111	1.45310220611768
ENSMUSG00000097416	0.0718568354416603	1.9872728736733		ENSMUSG00000006169	0.435118662809689	0.628421980302587		ENSMUSG00000005980	0.0332630501818032	1.12694163952249		TMEM56	0.127702105642048	1.81032968331657		ENSMUSG00000006412	1.66225559168524	1.35494478960001		ENSMUSG00000017418	0.593890572908275	1.43405951975907		ENSMUSG00000099083	1.96583187622269	1.5671929538179
ENSMUSG00000037395	0.307329725076144	1.29905616188179		ENSMUSG00000006179	0.269541799859406	1.20788419965018		ENSMUSG00000005981	5.67179862410156	1.0949686190754		RWDD3	0.0249594196179715	0.382551586107839		ENSMUSG00000045259	0.0707238086650338	0.937529394458835		ENSMUSG00000026748	1.77259026489484	1.37092702468349		ENSMUSG00000030213	2.49262296560118	0.80592571677508
ENSMUSG00000016200	0.397165950483342	1.01580518383325		ENSMUSG00000006191	0.636944345985393	1.2328335160791		ENSMUSG00000005982	3.37334946072998	2.71596832384903		PTBP2	0.323874219576701	0.787172673438643		ENSMUSG00000006411	0.2962468825652	1.23940434180186		ENSMUSG00000054057	0.176535897687453	0.782674502456789		ENSMUSG00000021619	0.49004329179609	1.41300225649801
ENSMUSG00000016181	0.44541359454248	1.07982735669226		ENSMUSG00000006215	1.40969171479698	1.75827119178973		ENSMUSG00000005983	0.233993826247801	0.815607403015002		DPYD	0.483198644594292	0.455114144899292		ENSMUSG00000048865	2.95827387384983	1.36199323578949		ENSMUSG00000026743	1.4283534503261	1.02109055261086		ENSMUSG00000037204	2.64768657057163	1.00699261718943
ENSMUSG00000026638	0.144611598409776	1.44718834117296		ENSMUSG00000006262	0.322121958784859	0.609354779737781		ENSMUSG00000005986	0.329690655474163	0.541566145211199		MIR137HG	0.0617273191113996	0.576452705707305		ENSMUSG00000026641	1.27443227322706	0.89112288916112		ENSMUSG00000026740	2.21604687888809	1.16765723817338		ENSMUSG00000032905	4.45938059896599	0.927142496266432
ENSMUSG00000079144	0.228152682854303	1.069762613757		ENSMUSG00000006273	2.78534274360823	2.34031523404959		ENSMUSG00000006005	1.39977402149918	0.550625038127121		SNX7	1.20115622289269	1.09769670622467		ENSMUSG00000103711	0.0139907970920817	0.919396774290625		ENSMUSG00000051154	3.61871966382904	1.14306671099986		ENSMUSG00000027244	1.5805878126539	1.11410052717194
ENSMUSG00000026639	0.0524484436078826	1.49694928016465		ENSMUSG00000006276	1.12549543005866	2.36665620090134		ENSMUSG00000006019	0.282059623865283	0.541916082349053		FRRS1	0.0602057912685335	1.27894266713954		ENSMUSG00000097045	0.0154112989097495	0.938809481359444		ENSMUSG00000026739	1.19674176969926	0.725473159317661		ENSMUSG00000026289	1.08397506208871	0.840337875246201
ENSMUSG00000009633	0.202521146321537	0.892514241241763		ENSMUSG00000006281	0.39047450513664	0.484347415466246		ENSMUSG00000006021	0.511671284788303	0.897555722315308		AGL	0.923758456110915	0.60493229105311		ENSMUSG00000038235	3.03874901053193	1.13027111644317		ENSMUSG00000026737	0.392594178809723	0.89215427299954		ENSMUSG00000047767	0.484982627686452	0.78873719698807
ENSMUSG00000097850	0.0571177710102558	0.99960211817655		ENSMUSG00000006288	1.85767179107291	1.15374961054116		ENSMUSG00000006024	3.51060439954033	0.952191572793133		SLC35A3	0.547372107750319	0.839083371508509		ENSMUSG00000091993	0.102428037475818	1.116881050469		ENSMUSG00000023094	0.269308203421904	1.06300337502327		ENSMUSG00000024773	0.338822777410798	0.57101043975105
ENSMUSG00000026640	0.0730212471176951	1.65957457572653		ENSMUSG00000006289	3.41673078188273	1.49112586278505		ENSMUSG00000006050	5.09253157654754	0.450004975662634		SASS6	0.850994466629703	1.22566616315663		ENSMUSG00000060244	0.112079259838063	0.910730871631056		ENSMUSG00000043415	0.230357333681358	0.76997426536389		ENSMUSG00000041341	1.94214563155944	1.29127157628994
ENSMUSG00000016481	0.94325936729736	0.83799467363894		ENSMUSG00000006299	5.18448889628353	1.27789038182014		ENSMUSG00000006056	0.0211586124185495	0.774646865204127		TRMT13	0.521561733372522	2.34688324403506		ENSMUSG00000004709	1.1010778585352	1.36215050803181		ENSMUSG00000036617	0.200671807797003	2.51887358812947		ENSMUSG00000022663	5.17444478557818	1.03184473579924
ENSMUSG00000050530	0.147607045423596	1.84439121891582		ENSMUSG00000006301	0.266343049005926	1.48915011875416		ENSMUSG00000006057	39.5629269642339	1.35884555104174		DBT	0.481551594906417	1.16177621847169		ENSMUSG00000059058	0.00664791391849267	1.06144303577033		ENSMUSG00000036591	0.967621519679856	0.753531158834872		ENSMUSG00000079418	0.71238494946611	0.8931146404672
ENSMUSG00000026643	1.86019366512918	1.15900549385862		ENSMUSG00000006304	28.8095495618663	0.992740880146257		ENSMUSG00000006058	0.815158661934602	1.59469413968922		RTCA	1.68609507999682	0.486183473735336		ENSMUSG00000015316	0.305047232078903	1.12152213400272		ENSMUSG00000048550	0.117344037111257	1.23788295973645		ENSMUSG00000026280	1.26212929202932	0.994830566000971
ENSMUSG00000049950	1.15810708298879	0.795648114198972		ENSMUSG00000006310	4.53038308594408	2.2625727784345		ENSMUSG00000006095	4.13711602002892	0.772285412232874		CDC14A	0.134458802871587	1.36938421058364		ENSMUSG00000038147	1.65414524859975	1.06785948979316		ENSMUSG00000026786	0.878365777296595	1.36748228130285		ENSMUSG00000002820	0.531431320339381	1.17355404030597
ENSMUSG00000026644	0.297624752599891	0.805122024134599		ENSMUSG00000006313	0.0220647398837789	1.27664158536688		ENSMUSG00000006127	0.904727360754026	1.20571220348475		EXTL2	1.27429283935237	1.66442682305538		ENSMUSG00000026556	0.573599407284795	1.00811205761515		ENSMUSG00000026784	0.333711092625203	0.692638167851605		ENSMUSG00000038160	2.12485402334716	1.09193738807735
ENSMUSG00000026648	0.213957463341938	1.29707684003128		ENSMUSG00000006315	5.65648174064466	0.378278609498322		ENSMUSG00000006134	2.18158682067891	1.66526802494665		AC104506.1	0.102460926559259	0.776787940684718		ENSMUSG00000003458	4.18540630531863	1.13371207973915		ENSMUSG00000058835	2.50116254066762	0.972784404868239		ENSMUSG00000030314	1.60519386971557	1.03939032829044
ENSMUSG00000026646	0.672460567629977	1.04474447621176		ENSMUSG00000006333	142.948855139399	1.51336288736508		ENSMUSG00000006169	0.426408839768349	1.56056764917911		SLC30A7	0.773643078490013	1.27356877891289		ENSMUSG00000026553	12.2335216271746	0.912153058667573		ENSMUSG00000026781	1.05636609853726	1.24642329660166		ENSMUSG00000033124	0.52874678578789	1.93003541481986
ENSMUSG00000109865	5.46058867502894	1.65959245137687		ENSMUSG00000006335	1.09422182958632	0.697164789154212		ENSMUSG00000006191	1.31511196763396	1.04064444817965		DPH5	1.05331673063212	0.68022964053775		ENSMUSG00000003464	2.71119678042804	0.895794566175177		ENSMUSG00000026779	0.368628493953851	1.0091619688438		ENSMUSG00000038295	0.607575728595807	1.16274874788652
ENSMUSG00000051396	0.0944141900537889	0.595229667899905		ENSMUSG00000006345	0.364740609862105	1.330390736852		ENSMUSG00000006215	1.02211418307612	1.54649568453841		AC093157.1	0.348088144575407	1.19241140929163		ENSMUSG00000026554	8.77953384406593	0.95448445350377		ENSMUSG00000026775	2.46805814602536	1.120423060307		ENSMUSG00000026192	5.16598672093694	1.30636776586832
ENSMUSG00000026655	0.70792772259391	1.51718423033696		ENSMUSG00000006356	0.406235824220915	1.39359128892539		ENSMUSG00000006241	0.0274178627328432	0.547263318263101		S1PR1	0.0648118215032863	0.452030946099706		ENSMUSG00000013698	1.93306359948991	1.10352512327363		ENSMUSG00000026771	0.868489842956127	0.962997199626052		ENSMUSG00000059811	2.51213307548979	1.45606171231194
ENSMUSG00000026657	0.518365378643584	1.40839586328505		ENSMUSG00000006360	44.3015039397542	1.4856388396977		ENSMUSG00000006262	0.672382884919803	0.484550356085052		RNPC3	0.405222479751748	0.936327122414294		ENSMUSG00000038034	2.10211371696673	1.01418686695415		ENSMUSG00000026981	1.50747433899342	1.87042875229067		ENSMUSG00000024759	1.30686581489385	0.567733967410752
ENSMUSG00000039449	0.53977433680095	0.730788058131236		ENSMUSG00000006362	0.0186556905312813	0.591288541413332		ENSMUSG00000006273	4.20671308664375	2.41652920244424		PRMT6	0.167506989460438	2.47891173477473		ENSMUSG00000050229	1.71476783039422	0.776697956659371		ENSMUSG00000036893	1.40327390976511	1.00673915853748		ENSMUSG00000047388	1.2048493600786	1.74882780530683
ENSMUSG00000048186	0.0936946734395215	1.2619977102944		ENSMUSG00000006369	0.307235038722816	1.54311158759767		ENSMUSG00000006276	1.31499464982212	1.09284311154578		VAV3	0.398281649212966	1.27250716805643		ENSMUSG00000037995	0.0326250117651302	1.37767053483723		ENSMUSG00000026972	0.291621954660335	0.794666931950204		ENSMUSG00000004263	0.674506380535798	1.1765685542578
ENSMUSG00000026662	0.827987349345371	1.14127868823151		ENSMUSG00000006373	2.75043319277129	1.85564774883912		ENSMUSG00000006281	1.89047992320609	0.65023849912505		SLC25A24	0.956559247593804	2.06032883776877		ENSMUSG00000026547	29.013826939867	1.50441922910058		ENSMUSG00000026974	0.757118841339964	1.15861727717436		ENSMUSG00000018585	3.67265929860586	0.777358349927174
ENSMUSG00000026664	0.980141355008783	1.03886109379723		ENSMUSG00000006378	1.09230147224002	1.57325706227017		ENSMUSG00000006288	1.12607846751364	0.474958606753847		AL359258.2	0.063035676341706	0.961707924162		ENSMUSG00000026546	0.139737322463295	0.997324890499889		ENSMUSG00000026975	0.178369688346986	0.933741820556562		ENSMUSG00000025324	2.36356172388249	1.43100035660796
ENSMUSG00000026669	1.75280466692032	1.3439608114047		ENSMUSG00000006390	6.18051239517063	1.24066453289756		ENSMUSG00000006289	12.5474022165876	2.39006221175644		FAM102B	0.523495164268303	1.97179832127645		ENSMUSG00000026544	0.349137177792503	0.995265438293595		ENSMUSG00000036850	2.03662343031041	0.906978920230577		ENSMUSG00000031441	2.12924912998666	1.31216545784957
ENSMUSG00000026672	0.195436995238454	1.14366420504431		ENSMUSG00000006392	2.63781834654731	1.96137862392354		ENSMUSG00000006299	10.5934809613647	0.481179604744196		PRPF38B	3.62868705405776	1.33847431167973		ENSMUSG00000005338	0.0290582046104529	1.19976266992619		ENSMUSG00000036833	0.126760657453745	1.31143254890052		ENSMUSG00000037400	5.18210620501763	1.68561865576996
ENSMUSG00000039145	0.615143365318448	0.878856596858178		ENSMUSG00000006395	0.282502828404128	2.48470648698407		ENSMUSG00000006301	2.31019474665155	3.75948456543822		STXBP3	1.91953678505373	1.13746341638651		ENSMUSG00000037860	3.6241302360695	1.14284087322439		ENSMUSG00000006476	0.576867001046029	1.01012358237186		ENSMUSG00000062949	0.609499050968747	0.961598962329105
ENSMUSG00000039128	2.75535772633415	1.46687599291294		ENSMUSG00000006398	14.7769560837408	1.79648652400772		ENSMUSG00000006304	21.5974224411346	1.65666468287878		AKNAD1	0.269315298749646	0.869865491282072		ENSMUSG00000037849	0.0321594582913393	1.26017973981392		ENSMUSG00000059555	0.224338404857358	1.15749123763424		ENSMUSG00000031862	0.777321538538184	0.803889848982528
ENSMUSG00000025817	3.65565879614175	1.0946500993492		ENSMUSG00000006412	4.51396320050762	1.65776210349882		ENSMUSG00000006310	3.84349714117307	2.20006740376568		GPSM2	1.71804489690913	1.23938265255462		ENSMUSG00000090222	0.0434319017868796	1.01670268328155		ENSMUSG00000013465	1.47931858790571	1.16789334889638		ENSMUSG00000036622	2.01982319052182	0.753167080227693
ENSMUSG00000025816	0.525584287844913	1.16976462596007		ENSMUSG00000006418	3.9880619961746	1.1240194576001		ENSMUSG00000006311	0.0706391248259207	0.782827570549923		CLCC1	0.603477012747669	0.52936045746319		ENSMUSG00000090272	2.77856634822067	1.17644073197963		ENSMUSG00000036752	14.6319262657107	0.952753467719238		ENSMUSG00000033161	17.3894989810294	1.0037035236401
ENSMUSG00000025815	0.188598623331771	1.23556538793779		ENSMUSG00000006423	0.429911007873487	1.76084744038533		ENSMUSG00000006313	0.0886784636589567	1.55421068828201		WDR47	0.29356262251149	0.574731200166564		ENSMUSG00000026532	0.135203359396716	1.15105479873277		ENSMUSG00000006471	0.253432125745144	0.897560742248353		ENSMUSG00000040907	0.347024275517381	0.334318189744379
ENSMUSG00000043241	1.55753219006841	1.78880523368241		ENSMUSG00000006442	15.7108806495364	1.77388433591517		ENSMUSG00000006315	8.1862505822222	4.88602466971914		TAF13	0.67715261532216	1.05108969693164		ENSMUSG00000028354	0.325299767431683	1.06067697744223		ENSMUSG00000078201	0.72255702896277	1.21671992638908		ENSMUSG00000026576	0.344432192504364	4.30789569739497
ENSMUSG00000045319	0.0728146626957549	1.83458922150839		ENSMUSG00000006456	4.26702848929262	2.01673076142086		ENSMUSG00000006333	112.298955853825	0.78313522754944		AL356488.3	0.261464479737953	0.80780385677504		ENSMUSG00000026527	0.00511490403362126	0.41548907555782		ENSMUSG00000048707	0.189622655723784	0.95366118378048		ENSMUSG00000032412	18.5246583047869	1.89042109214991
ENSMUSG00000039046	0.210635977240964	1.22798676098161		ENSMUSG00000006457	0.0307423200537727	2.90499967500281		ENSMUSG00000006335	1.50096408473897	1.53607515494393		TMEM167B	0.693601467933561	0.788077068184879		ENSMUSG00000026526	5.10196495598116	1.37583070428837		ENSMUSG00000026966	5.88483521805448	1.01686460922748		ENSMUSG00000029467	9.84646731850581	1.00258008605527
ENSMUSG00000002107	0.419539144186901	1.94155577893324		ENSMUSG00000006463	0.412151853048545	0.514304588667335		ENSMUSG00000006342	0.0218832224328834	1.05468841904064		SARS	2.24586921426311	3.18123419230094		ENSMUSG00000026525	0.0779337085414392	0.831585371115381		ENSMUSG00000026965	2.50483492189772	1.05129100756511		ENSMUSG00000020788	0.753659653505669	1.5146010123846
ENSMUSG00000015619	0.0799081919476444	1.35010413007284		ENSMUSG00000006464	0.0268019902827041	1.22944617102431		ENSMUSG00000006344	0.0978499561260971	0.976023872843633		CELSR2	0.294670405844693	0.850005123404914		ENSMUSG00000039748	3.02082693237486	1.42863598349641		ENSMUSG00000036646	1.18505275967413	0.628222934757446		ENSMUSG00000026463	1.17360748867823	0.911644836409587
ENSMUSG00000025782	1.26199811157176	0.960803644832224		ENSMUSG00000006476	0.244156557359558	0.60344705761519		ENSMUSG00000006345	0.426070688428326	1.29356047626869		PSRC1	0.75076052829591	1.5014234480129		ENSMUSG00000055214	0.00574362856304719	0.893200488325012		ENSMUSG00000026958	0.43432405569218	1.28364711719894		ENSMUSG00000032570	1.57979701874501	0.799733336721078
ENSMUSG00000025781	20.2336701585559	1.08894471552149		ENSMUSG00000006494	0.931666624016655	1.32219108968693		ENSMUSG00000006356	40.2160421238202	1.72050491797542		SORT1	1.13236723040284	1.26641299427323		ENSMUSG00000057335	2.57146527991943	1.00946177817841		ENSMUSG00000026956	3.42354289603164	1.24069579220867		ENSMUSG00000025428	44.2291499046899	0.797258114699577
ENSMUSG00000037262	1.92412309984816	0.82497462273114		ENSMUSG00000006498	23.695355705965	1.21425917853796		ENSMUSG00000006360	149.508804960654	2.71453494554473		PSMA5	5.65130984190636	1.01175077148156		ENSMUSG00000026504	2.42899493294461	1.2688427181861		ENSMUSG00000026955	0.234219514399112	0.975675491291865		ENSMUSG00000025393	18.5545711086816	1.63219569016469
ENSMUSG00000086748	0.159651896170587	1.32703873705471		ENSMUSG00000006517	1.96885882117199	1.17837842613086		ENSMUSG00000006362	0.309298059356481	1.60702595665633		ATXN7L2	0.083024645409865	1.89121294033112		ENSMUSG00000019699	15.3856351571168	1.23194527802699		ENSMUSG00000015094	2.19895182341688	1.1527146711258		ENSMUSG00000025781	17.1405780957214	1.34356562628888
ENSMUSG00000061186	0.349690474816364	1.76008592943865		ENSMUSG00000006519	18.6161378109529	2.78965849549496		ENSMUSG00000006373	3.74979471474807	1.52494297999313		CYB561D1	0.259798037715336	0.354752350446297		ENSMUSG00000063659	0.706974777011831	0.992844221057062		ENSMUSG00000026944	0.22887006970895	0.768919835892497		ENSMUSG00000003072	11.1757710559976	0.940761837963184
ENSMUSG00000026773	0.068197250815792	2.15392277531063		ENSMUSG00000006527	0.207990749699539	0.727963775221969		ENSMUSG00000006378	0.00968907104880741	1.65140036834815		GNAI3	2.15476119418187	1.56325086457786		ENSMUSG00000015962	0.0249319566098234	0.935883806117986		ENSMUSG00000047617	0.481097264047836	1.07765780393965		ENSMUSG00000016252	5.49480066045557	1.3617067096177
ENSMUSG00000037197	6.08269807951491	1.00082008077281		ENSMUSG00000006575	0.0407979088094351	1.33946632762065		ENSMUSG00000006389	2.79561444577769	2.1235387835842		AMPD2	1.08538783694687	1.48128899056856		ENSMUSG00000015961	9.53581932197104	1.02357056729172		ENSMUSG00000015095	1.32125942774428	1.22063460184142		ENSMUSG00000006057	19.2491675288567	1.14081816653627
ENSMUSG00000058594	0.556539970826045	1.06771062477116		ENSMUSG00000006585	8.64680464491387	3.46460744138835		ENSMUSG00000006390	9.6839642734683	0.448029531988691		GSTM4	1.01269946029593	0.558564780540836		ENSMUSG00000091476	0.269273688274364	1.00414181418937		ENSMUSG00000026942	0.716331307549792	0.920372901110546		ENSMUSG00000062683	12.7658564333561	1.45543651664328
ENSMUSG00000047909	0.364187275590022	1.21860898960516		ENSMUSG00000006587	1.84453920322636	1.72688211213211		ENSMUSG00000006392	2.37629988310206	2.89730531523805		GSTM3	0.687142816588259	1.11779218000514		ENSMUSG00000026502	0.290766219017023	0.622989035887024		ENSMUSG00000015092	15.9642546789895	1.04384417432851		ENSMUSG00000018770	40.2063530302233	0.664838257272188
ENSMUSG00000026768	0.0955499366107228	1.85902759603664		ENSMUSG00000006589	16.190820563492	1.57169429633189		ENSMUSG00000006395	0.722574205245997	0.65025781091194		CSF1	1.13013420533521	1.61238441603984		ENSMUSG00000026500	0.00613780087844434	0.990972371804534		ENSMUSG00000036504	1.88134943556105	0.899583850427298		ENSMUSG00000034566	2.33691654270093	1.16808971472083
ENSMUSG00000026767	0.837250056530966	1.12075166953492		ENSMUSG00000006599	1.48751876194662	1.73414687116095		ENSMUSG00000006398	17.6496987757093	1.6031006428233		AHCYL1	4.53990810328271	1.84789651413256		ENSMUSG00000039630	11.7943355901863	1.57496583487509		ENSMUSG00000015087	2.58958676274153	0.978108945512374		ENSMUSG00000022890	16.5418055867696	1.20304263367071
ENSMUSG00000026730	0.43576131707701	1.38690447861206		ENSMUSG00000006638	0.0612798757795544	1.72155793272669		ENSMUSG00000006412	6.22217098470305	0.61054715687882		STRIP1	0.333733377693042	0.844333506176228		ENSMUSG00000026495	0.283696194883922	0.955262265002955		ENSMUSG00000026939	0.3583570221444	1.1827864684107		ENSMUSG00000038690	8.80477743070652	0.985701780819024
ENSMUSG00000049630	0.0759639276152193	1.03238312294499		ENSMUSG00000006641	0.237399334535857	1.0475398369885		ENSMUSG00000006418	2.21489127714725	2.22776821902662		AL160006.1	0.0474102256556299	1.62499836171151		ENSMUSG00000026494	0.043748603009982	1.5066721629406		ENSMUSG00000049086	1.21894277834606	0.923931914832128		ENSMUSG00000050856	17.9332350907329	1.1348602742297
ENSMUSG00000026727	3.05896852080334	1.13796595102351		ENSMUSG00000006649	0.0226568961836445	0.871889743360006		ENSMUSG00000006423	0.967154238750829	0.339477716338587		KCNC4	0.164682822193717	0.818399184985508		ENSMUSG00000055067	24.5653207911661	1.11254063270101		ENSMUSG00000026933	1.17317596583296	0.894132489550439		ENSMUSG00000038717	12.2172157923283	1.17460335399871
ENSMUSG00000026723	0.105498923128228	1.00210332666085		ENSMUSG00000006673	2.27187682157239	1.59666960302813		ENSMUSG00000006442	39.9878727818781	4.28258992516622		RBM15	0.268026029163635	0.63136134178761		ENSMUSG00000026492	1.00051926371421	1.20004128438679		ENSMUSG00000036352	1.43636664342896	0.830169418215468		ENSMUSG00000116933	4.61422239311938	1.0845925624995
ENSMUSG00000026728	18.5313110519278	0.877858103842802		ENSMUSG00000006675	0.15418200480614	0.738443786458752		ENSMUSG00000006445	0.824647602598498	1.66710238491168		SLC16A4	0.737451028632973	1.47379679320448		ENSMUSG00000038949	0.79560996935036	0.990062034059595		ENSMUSG00000026932	1.0503762115981	1.11812814585168		ENSMUSG00000019087	8.12933689152489	0.990506356528203
ENSMUSG00000003418	0.276713996237551	0.948453749111263		ENSMUSG00000006676	0.809837383033082	0.895645238020889		ENSMUSG00000006456	3.894599399803	1.02775813758591		LAMTOR5	14.6273900850051	1.16518001894702		ENSMUSG00000038936	1.26844451238346	0.900263729463701		ENSMUSG00000087679	0.820642918584216	1.13895753305976		ENSMUSG00000031007	12.9768149057041	1.11645046506628
ENSMUSG00000063275	1.09900843629516	0.853584943571884		ENSMUSG00000006678	1.91905681610198	3.58602900650534		ENSMUSG00000006463	0.591454297890342	1.51580825400205		KCNA2	0.0426284414523512	1.28524812496224		ENSMUSG00000087236	0.0315013234768729	0.72389807971505		ENSMUSG00000036327	0.572812523338052	0.753926482125527		ENSMUSG00000019302	3.04573977194152	1.90534978629906
ENSMUSG00000086657	0.125925030935872	1.08967804833068		ENSMUSG00000006699	27.855004674825	2.0861803783233		ENSMUSG00000006464	0.0242502818130408	0.60238070391019		LRIF1	2.48105981174674	1.31630478861294		ENSMUSG00000026491	7.0916700506822	0.995557544626923		ENSMUSG00000026930	0.409326440629464	1.30687418534578		ENSMUSG00000038023	1.58759968879405	1.18367589936148
ENSMUSG00000026718	0.893378246821452	1.08864846684638		ENSMUSG00000006705	1.07798457179374	1.85884156286496		ENSMUSG00000006476	0.380509971146113	1.4750968742878		AL360270.3	0.0392820853813646	0.751303382914244		ENSMUSG00000026490	3.56729254140098	1.08242556245596		ENSMUSG00000075467	5.8434980788962	1.0869242789096		ENSMUSG00000033379	9.5495817973992	1.05499187417128
ENSMUSG00000026707	0.357093994869728	0.991789274661709		ENSMUSG00000006715	16.1708145352301	2.14572153185619		ENSMUSG00000006494	1.94974612133085	0.683180333574678		DRAM2	1.19697431658812	0.537049507517733		ENSMUSG00000026489	1.24765189690443	0.990981003951475		ENSMUSG00000036281	0.388023339669865	0.780625194847921		ENSMUSG00000024121	24.4762449648519	1.43726760707923
ENSMUSG00000017418	0.461118967383641	1.28299684402824		ENSMUSG00000006717	2.9483738878862	0.771675834085609		ENSMUSG00000006498	23.503450424934	1.92633359747201		CEPT1	0.335893351287216	1.01478522785918		ENSMUSG00000010609	1.92540527554914	0.962476334514073		ENSMUSG00000026927	1.59042394388492	1.10831583322933		ENSMUSG00000013160	7.60202964043883	1.46787191513207
ENSMUSG00000026748	0.157774311796246	2.17282439252186		ENSMUSG00000006728	29.8868534306238	0.576077224156175		ENSMUSG00000006517	3.25930964656934	1.3229224103507		WDR77	1.56299438153603	1.39128936814424		ENSMUSG00000038855	2.14722246149799	1.09655074080974		ENSMUSG00000026926	2.61725325456506	0.841266483232779		ENSMUSG00000015575	10.4241627585215	1.2203930938701
ENSMUSG00000054057	0.132833572875214	1.22886719059214		ENSMUSG00000006731	10.3719773132636	2.86142879611333		ENSMUSG00000006519	18.109750223286	0.878169582100687		ATP5PB	7.08024569946971	0.701880080102123		ENSMUSG00000026496	8.95991177991074	1.18691266892768		ENSMUSG00000026925	0.254490660080335	0.837603331946054		ENSMUSG00000052459	14.8158806547794	1.26203751128489
ENSMUSG00000026743	2.66044878900139	1.11627523748398		ENSMUSG00000006732	1.36856175572594	2.61752438746429		ENSMUSG00000006527	0.178557709627381	1.10370077621511		RAP1A	1.97658127843885	1.98176408304784		ENSMUSG00000058729	1.5175176073418	1.14084017722754		ENSMUSG00000026924	1.33520092232758	1.21675239620538		ENSMUSG00000006273	6.80881012252666	0.828170237516933
ENSMUSG00000026740	1.04718462675373	1.33499920492258		ENSMUSG00000006736	3.81081910069987	2.40156086268184		ENSMUSG00000006542	0.289988927736422	1.59402362275929		DDX20	0.579826213811596	1.10809540071056		ENSMUSG00000026499	0.843781379899635	1.18420179051593		ENSMUSG00000026923	0.656747741556427	1.04554440103885		ENSMUSG00000022295	3.22882052015634	1.2888029805632
ENSMUSG00000051154	4.25258788638873	1.285217453831		ENSMUSG00000006740	1.95448104484441	0.571011446731133		ENSMUSG00000006575	0.0432281631408331	0.883291902593504		CTTNBP2NL	0.641450359063149	1.98677980727723		ENSMUSG00000060743	4.62677813415878	0.832166949073805		ENSMUSG00000026921	0.554258948027123	1.08804618585566		ENSMUSG00000021114	4.50749588752741	0.853387528607841
ENSMUSG00000026739	0.48701357185354	0.956203541950799		ENSMUSG00000006763	0.773865271359	0.581453192971504		ENSMUSG00000006585	12.1456784246409	0.982077682357027		WNT2B	0.0499173863947881	1.43330758874983		ENSMUSG00000073485	0.0776862733252748	1.01211336740857		ENSMUSG00000026922	1.22787204548409	0.872616097979213		ENSMUSG00000019210	5.99012768666526	1.20177168823541
ENSMUSG00000026737	0.182908786361108	1.22022395063486		ENSMUSG00000006782	8.17885174540228	3.76713386832684		ENSMUSG00000006589	45.5508211797312	2.342310994327		ST7L	0.531743027592218	0.951639239229589		ENSMUSG00000038806	1.95452737925852	0.81511740617924		ENSMUSG00000036186	0.699045263095114	0.909550160487702		ENSMUSG00000004285	16.804998620153	1.17506041660419
ENSMUSG00000023094	1.15845570914651	0.645497590296567		ENSMUSG00000006818	2.24349759254706	1.22101353395164		ENSMUSG00000006599	3.90215604709534	0.969669758652859		CAPZA1	3.41168848071834	1.0295139557365		ENSMUSG00000026520	3.37648858983051	1.17603242727879		ENSMUSG00000036160	0.388373443909432	1.12359562028605		ENSMUSG00000039105	15.0236282408726	0.791996491249182
ENSMUSG00000043415	0.452041246022271	1.14187173993332		ENSMUSG00000006850	0.54209418875738	1.98781617829693		ENSMUSG00000006611	0.150774091363493	1.09404409539421		MOV10	0.904611548019727	1.92499707563982		ENSMUSG00000038793	0.252583351763672	1.16539781449354		ENSMUSG00000015776	0.916915583372015	0.811857938249429		ENSMUSG00000033793	1.21832303346016	1.34160063501393
ENSMUSG00000036617	2.15354493673181	1.25034579821641		ENSMUSG00000006906	0.55279174135215	2.7111128688788		ENSMUSG00000006638	0.0821293693389295	0.936389963640233		RHOC	9.89605637378993	0.798208038599316		ENSMUSG00000026519	2.24464679978517	1.10943186438274		ENSMUSG00000062647	38.4237857990616	0.705646510595563		ENSMUSG00000033792	0.471232478163952	0.824637596542782
ENSMUSG00000036591	0.904317754072646	0.640606170466577		ENSMUSG00000006920	0.469989474449441	0.950709291743599		ENSMUSG00000006641	0.812888217223022	0.747749722375631		PPM1J	0.0429818874723059	0.632855141177772		ENSMUSG00000038776	1.1661184446218	1.48015340969421		ENSMUSG00000015790	1.01897075956651	1.01135199565874		ENSMUSG00000037685	2.28373261864257	1.6757771660842
ENSMUSG00000048550	0.17156913243001	1.13615069812623		ENSMUSG00000006932	2.06955859717531	2.97699969786061		ENSMUSG00000006649	0.0613779187379581	2.76873327596973		FAM19A3	0.478822860436266	2.16132306153415		ENSMUSG00000026516	3.72931330852288	1.04949124165759		ENSMUSG00000014873	1.16792531735963	0.975275203357545		ENSMUSG00000060671	1.06331479764444	0.741506018097642
ENSMUSG00000026784	0.919099466546533	1.10113984701662		ENSMUSG00000006941	4.31683049436263	1.28680233699039		ENSMUSG00000006673	3.13046018392526	0.881088337097428		SLC16A1	1.2838047995962	3.24655096811095		ENSMUSG00000062169	2.66253718879092	1.03741865573733		ENSMUSG00000014867	9.3476118677387	1.19690395557546		ENSMUSG00000060131	0.791081293010808	1.46571651823714
ENSMUSG00000058835	1.24105801823058	1.12003304064749		ENSMUSG00000006998	8.10344866516238	0.67501400039513		ENSMUSG00000006676	1.72855373866961	0.624044582248331		SLC16A1-AS1	1.77301285952326	2.49735236319072		ENSMUSG00000038733	4.89149296983294	0.776663269640328		ENSMUSG00000052406	1.08225678872427	0.68513962681622		ENSMUSG00000028710	0.373001016243323	1.48595729890013
ENSMUSG00000026781	1.12004089942149	0.980724975493515		ENSMUSG00000007029	4.8974203767823	1.97825956193327		ENSMUSG00000006678	0.776733628031639	2.81541865544124		LRIG2	0.338988915088771	0.516106718975235		ENSMUSG00000054135	0.0663265437756708	0.983247525978912		ENSMUSG00000015488	1.23162306662851	1.33525582563453		ENSMUSG00000042709	1.47355053552891	1.28552885931785
ENSMUSG00000026779	0.840974930944507	1.14927948727236		ENSMUSG00000007030	0.0134314330819993	0.715582256688846		ENSMUSG00000006699	14.5204462751413	1.51632612905636		MAGI3	0.366589656505595	2.48844119360886		ENSMUSG00000081214	0.00468877491951767	1.25708884043734		ENSMUSG00000009614	0.387631213753138	1.11655848513182		ENSMUSG00000054428	15.7101705202992	0.895826778778001
ENSMUSG00000026775	4.18422279887879	0.905541620100537		ENSMUSG00000007035	0.0988513628803758	0.372521270966543		ENSMUSG00000006705	0.799852138012767	1.40816706174348		PHTF1	0.968903166901889	1.10882109546805		ENSMUSG00000047369	0.0634755475533065	0.758907367702222		ENSMUSG00000009621	0.464479433559883	0.853491127503847		ENSMUSG00000032409	1.45040303856964	1.05848401862989
ENSMUSG00000026771	0.545740481835484	1.10043210538738		ENSMUSG00000007036	2.50730599122272	0.887837584275392		ENSMUSG00000006715	6.51872970990277	3.01055642557949		RSBN1	0.860576231240795	1.04375212875469		ENSMUSG00000004880	9.23925311566406	1.00759670227694		ENSMUSG00000109946	0.127940420930171	1.70807331054237		ENSMUSG00000013622	1.71272002465996	0.89192284684805
ENSMUSG00000036893	2.49802596283983	0.94683949946588		ENSMUSG00000007038	0.681610640342548	1.08105355762287		ENSMUSG00000006717	4.31327216503737	1.53983213585336		PTPN22	0.183392295346336	0.6539701873146		ENSMUSG00000022995	0.389153574580088	0.648763470588731		ENSMUSG00000026918	3.01781377907841	1.0274742014902		ENSMUSG00000027312	2.71133775258839	1.6081938725265
ENSMUSG00000026972	0.219658101812175	1.05978192275285		ENSMUSG00000007039	0.17854895983706	1.6313193142669		ENSMUSG00000006724	0.0135881630306993	1.08061771132309		BCL2L15	0.0358727440178411	2.33896469852885		ENSMUSG00000026511	2.61633788522262	1.10716471679069		ENSMUSG00000026917	1.37226220861589	1.1034659029962		ENSMUSG00000054843	1.10137174048362	1.43030505188739
ENSMUSG00000026974	1.42191080765262	1.2151278884816		ENSMUSG00000007041	41.4594580798056	2.09689360016216		ENSMUSG00000006728	23.8470466916356	5.99552839383787		AP4B1	0.237999519668526	1.00425224744522		ENSMUSG00000038633	3.50258662915745	1.18105544923969		ENSMUSG00000015846	1.25687872730437	0.80330107819859		ENSMUSG00000031229	3.83083371651933	1.04105714026778
ENSMUSG00000026975	0.564049496014731	1.06226861519892		ENSMUSG00000007050	11.9289277849122	3.65961103342047		ENSMUSG00000006732	2.30317638108414	0.871966419277413		DCLRE1B	0.264479741549965	0.596246931101411		ENSMUSG00000047539	1.27250955058312	0.654173899248961		ENSMUSG00000026837	8.26331501715232	0.935735120210894		ENSMUSG00000046876	1.6303724043584	1.28949100728691
ENSMUSG00000036850	2.01364321427973	1.15624183977672		ENSMUSG00000007080	0.964871650177346	1.37195403428231		ENSMUSG00000006736	5.6811564448581	1.324217602897		HIPK1-AS1	0.0355667990685225	0.208131761921234		ENSMUSG00000026510	1.31953866162351	0.986632531572055		ENSMUSG00000026833	0.438479017113583	0.907853067350624		ENSMUSG00000016541	9.31785572185041	1.59429304389816
ENSMUSG00000036833	0.0709307807052616	0.763068101182648		ENSMUSG00000007097	0.00199783574066821	1.22602429527082		ENSMUSG00000006740	2.46644826993295	0.901164034369679		HIPK1	1.0928376642957	0.815136266531522		ENSMUSG00000026509	1.93797889513807	1.08884050216131		ENSMUSG00000035772	0.508689945004312	0.707517574300306		ENSMUSG00000069895	1.07241172174743	1.13937862430636
ENSMUSG00000078202	0.0860198256856697	1.24555029014169		ENSMUSG00000007122	0.0156672381768192	1		ENSMUSG00000006763	0.841548268551867	4.51771959495842		OLFML3	1.65264155741431	0.744869975567273		ENSMUSG00000038576	0.0913624109384429	1.09881547123586		ENSMUSG00000026821	0.569572846494681	1.4501436559318		ENSMUSG00000042605	1.63018152907058	1.48133600520431
ENSMUSG00000013465	0.948766002037469	1.54025164507506		ENSMUSG00000007207	0.285895275243546	0.674305306728141		ENSMUSG00000006782	3.05724696828652	1.644882250238		TRIM33	1.80282883629579	1.1909259579501		ENSMUSG00000079164	0.0324013958539607	0.633189146367242		ENSMUSG00000026816	0.327420186037838	0.747617519029441		ENSMUSG00000032637	12.0027147393653	1.09592375447088
ENSMUSG00000036752	27.3068610187671	1.31384761833475		ENSMUSG00000007216	0.192827121086157	0.735943266380045		ENSMUSG00000006818	5.20189248032992	0.944652441080648		BCAS2	2.74111019874243	0.618973704172225		ENSMUSG00000030768	1.74160704619306	1.11435101430857		ENSMUSG00000026812	0.68797029787361	1.18021448960498		ENSMUSG00000021189	1.51456017798957	1.20985755583179
ENSMUSG00000006469	0.176844661135974	1.01712834477753		ENSMUSG00000007338	3.91212210134511	0.458880059210255		ENSMUSG00000006850	1.31137159975045	1.08519441406502		DENND2C	0.0726515824172236	1.45657242774085		ENSMUSG00000046836	1.52664429274368	1.0078308799313		ENSMUSG00000035666	0.622233214860704	0.735275167661206		ENSMUSG00000021738	1.62840911468907	0.990888156117215
ENSMUSG00000036731	0.116588098235645	1.66848918646249		ENSMUSG00000007379	0.0321922728627895	0.762635668313822		ENSMUSG00000006906	0.766678801451787	1.23757909494844		NRAS	0.79795571063371	0.709524162694467		ENSMUSG00000042901	0.911718802624793	0.904779765349381		ENSMUSG00000026806	0.364115398356886	1.10977550022151		ENSMUSG00000020564	1.1703917356693	0.862537529462098
ENSMUSG00000044628	0.569427578830797	0.794370600715417		ENSMUSG00000007411	0.251638756587767	0.597222245234394		ENSMUSG00000006920	0.675219215547339	1.0312559058666		CSDE1	8.59997608710748	1.61073567475606		ENSMUSG00000056050	2.76164208782241	1.01325377180915		ENSMUSG00000026803	0.517086390893816	1.13944753594611		ENSMUSG00000059995	1.93733962990677	0.92069030534288
ENSMUSG00000006471	0.4232837826591	1.16477172516786		ENSMUSG00000007415	0.22135023855819	0.866935288198048		ENSMUSG00000006932	3.24529361857779	1.27735013023263		SIKE1	1.07404492105273	1.48747368171461		ENSMUSG00000072258	0.635677905171389	1.10989881415613		ENSMUSG00000043535	1.05930199979347	1.03764245753905		ENSMUSG00000074748	9.51041704775493	1.12389472584526
ENSMUSG00000078201	0.463404184890221	1.21616917342152		ENSMUSG00000007458	5.9098084193956	0.871413151830993		ENSMUSG00000006941	3.09052382056383	0.851263033774209		VANGL1	0.51350168273534	0.608074737412257		ENSMUSG00000039384	0.348066692809482	0.928785285965177		ENSMUSG00000026799	0.633455822317265	1.25748074186868		ENSMUSG00000021460	2.17651911110801	1.07455119394325
ENSMUSG00000048707	0.433883603717872	1.16502260301406		ENSMUSG00000007476	0.501025105567633	0.542612540313685		ENSMUSG00000006998	9.89564701232237	0.837993869987554		SLC22A15	0.160976558147265	1.09325538947819		ENSMUSG00000039377	0.125261266753004	0.93265263801623		ENSMUSG00000039844	1.95416089162062	1.00549023916795		ENSMUSG00000078521	1.20044648769366	0.687469755616449
ENSMUSG00000026966	3.44010134912113	1.13984050657733		ENSMUSG00000007564	12.2151772471014	0.571712670217033		ENSMUSG00000007029	5.44226287470385	0.389962194380139		ATP1A1	8.9041870615303	1.38145577238794		ENSMUSG00000073481	5.12171256672744	1.17815958927524		ENSMUSG00000039826	0.999590315589557	0.94455316898524		ENSMUSG00000068328	6.70976461051311	1.0182522072891
ENSMUSG00000026965	1.4074093756979	1.14658819838703		ENSMUSG00000007570	0.649495845874134	1.58097265193104		ENSMUSG00000007030	0.0492182725926599	1.0836972189886		CD58	0.757646083479104	1.42501038231738		ENSMUSG00000039318	4.8315687425075	1.08796637856132		ENSMUSG00000026798	0.651546671331667	0.99062037284334		ENSMUSG00000027496	2.55568751046493	2.48367905352335
ENSMUSG00000026959	0.308278550816482	1.86322332361496		ENSMUSG00000007589	2.50311108958442	1.53445337224016		ENSMUSG00000007033	0.0560434088229096	0.461297734665493		IGSF3	1.02585147315258	2.59064844526127		ENSMUSG00000026618	5.80554105382806	0.935432499178824		ENSMUSG00000059316	0.920354415104669	1.9357042019804		ENSMUSG00000065990	4.27089011369339	1.10457360392118
ENSMUSG00000036646	0.535688465699191	0.904992545208965		ENSMUSG00000007603	1.84535826053832	1.05031187716087		ENSMUSG00000007034	0.0245953342008188	0.923574758348776		PTGFRN	0.869746695421268	0.901409304792519		ENSMUSG00000026617	0.64140478820427	0.866251904637713		ENSMUSG00000069020	1.9592443251346	0.86655115723578		ENSMUSG00000020897	2.57729826494059	1.182782475365
ENSMUSG00000026958	1.08782946035076	1.05225811146913		ENSMUSG00000007610	0.407990156436405	1.18747968137132		ENSMUSG00000007035	0.0713292296014768	1.79088232613715		TTF2	1.66564629703852	1.83597621217179		ENSMUSG00000097261	0.0239560054609073	1.0209984155196		ENSMUSG00000039787	0.297221918670481	1.9339694987154		ENSMUSG00000003604	1.73404394370819	0.892609312489288
ENSMUSG00000026956	2.12762320396755	1.10140321071266		ENSMUSG00000007613	0.347689828928591	1.44937620728764		ENSMUSG00000007036	1.99761868961117	2.28895786351154		TRIM45	0.0352631924968814	1.32630077245719		ENSMUSG00000026615	9.89155562219975	1.1422127205907		ENSMUSG00000026790	1.55939520202434	0.911267459401629		ENSMUSG00000029787	1.00833963682481	1.00815887905182
ENSMUSG00000026955	0.379907928564175	1.68825706170836		ENSMUSG00000007617	0.0241787932160095	0.573996743783781		ENSMUSG00000007038	2.724940815713	0.934155792540321		MAN1A2	2.3047938255379	0.792425396440362		ENSMUSG00000039246	0.289173518901691	0.923294427199931		ENSMUSG00000019715	1.24772351139958	1.25088681662914		ENSMUSG00000018821	1.3783527171045	1.2589094826004
ENSMUSG00000015094	0.590130793514479	1.56630901789249		ENSMUSG00000007646	0.143716887394495	1.45987008643529		ENSMUSG00000007039	0.825537837758965	0.941808146884078		GDAP2	0.551956794557101	0.787339852784478		ENSMUSG00000039239	0.0603335876293049	0.681637855740971		ENSMUSG00000057738	3.31968638946805	0.90731571643477		ENSMUSG00000024182	2.36500791022454	0.775549470797743
ENSMUSG00000026944	0.0704372328131318	1.16584388740026		ENSMUSG00000007656	1.5608520622225	1.89543334313979		ENSMUSG00000007041	20.6099653198869	1.33368409000812		WDR3	1.04859392732316	1.87949402539436		ENSMUSG00000001305	2.49213246765843	0.975260073080114		ENSMUSG00000039715	0.404961446223574	0.762946979742722		ENSMUSG00000039285	2.51216502683613	1.17008321032175
ENSMUSG00000047617	0.208210680748242	1.06150950134915		ENSMUSG00000007659	3.449227434152	1.32151547971506		ENSMUSG00000007050	10.5395630752505	2.43430458654866		WARS2	0.255850124883828	0.89399679270869		ENSMUSG00000097784	0.0437526846555637	0.850628997272035		ENSMUSG00000054766	24.1878869093068	1.06323103726075		ENSMUSG00000037458	5.09480193183164	1.00939999091234
ENSMUSG00000015083	0.0607480913067087	1.1499705860926		ENSMUSG00000007670	0.34573073238511	2.00375718174896		ENSMUSG00000007080	0.675336533359184	2.3970535901413		AL359915.2	0.2104289026358	0.855303295101183		ENSMUSG00000039210	1.74487001805109	1.03358219632376		ENSMUSG00000026785	0.32523023412333	1.19365271905755		ENSMUSG00000093606	0.696081852720252	1.28696226075501
ENSMUSG00000015095	0.338665027289851	1.0685051174147		ENSMUSG00000007721	8.11048259653742	2.54744130784271		ENSMUSG00000007097	0.0576996602842441	2.42076804221502		ZNF697	0.356864074626791	2.22309370956727		ENSMUSG00000026610	0.0171811358978235	0.318763168017203		ENSMUSG00000015335	2.09118614537394	0.694414267097718		ENSMUSG00000097378	0.960207894854408	1.47416566349465
ENSMUSG00000026942	0.284029269086649	1.24385099902182		ENSMUSG00000007739	21.5846671497186	0.618608473837766		ENSMUSG00000007207	0.469257445282626	2.10336821637115		PHGDH	5.5609323562143	1.81920293243517		ENSMUSG00000026609	0.034170072640698	1.20475014392775		ENSMUSG00000039686	0.429700089865587	0.800422483807239		ENSMUSG00000050538	0.363332354580464	0.762248845280843
ENSMUSG00000015092	10.9989557480016	0.992692228300298		ENSMUSG00000007777	1.33102900782231	0.455910613683339		ENSMUSG00000007216	0.132707148339435	1.97977614300194		NOTCH2	1.88609281499537	0.587594214314883		ENSMUSG00000026608	1.64151673436141	1.07015093825319		ENSMUSG00000039678	0.821667911699663	0.953889383740395		ENSMUSG00000045767	2.56602883292251	1.58126549252054
ENSMUSG00000036504	1.09431318832483	0.993941943537622		ENSMUSG00000007812	0.739055335600543	1.11714079520198		ENSMUSG00000007338	4.8178422716852	1.19277730095921		SEC22B	1.81826830870395	0.414717565571027		ENSMUSG00000037624	0.00776707372821655	0.862946161327318		ENSMUSG00000015337	0.697826682920503	1.2464059753587		ENSMUSG00000084843	0.64336175795787	1.0994453662825
ENSMUSG00000015087	1.14791514772914	1.13265554311187		ENSMUSG00000007815	15.2041000061009	1.39307347089953		ENSMUSG00000007379	0.176894557118291	1.09900624729687		NBPF26	0.116237325357703	1.32952627518738		ENSMUSG00000026605	4.48900840754848	1.53517121136656		ENSMUSG00000039660	0.908669975171589	1.10672222729088		ENSMUSG00000097119	0.539585387965339	0.567459226611799
ENSMUSG00000026939	0.284058120466854	0.910525254971074		ENSMUSG00000007817	1.45869679923914	1.90237027614646		ENSMUSG00000007411	0.339669570528704	0.0984561268313847		LINC00623	0.486464825838685	0.667693570504697		ENSMUSG00000026604	1.18859149942427	1.19166595910646		ENSMUSG00000007476	1.31829688752503	0.701458808107437		ENSMUSG00000060802	67.490919285957	1.25684977398583
ENSMUSG00000049086	2.28966369639372	1.3238052790399		ENSMUSG00000007827	0.261511717699545	1.06442575253807		ENSMUSG00000007415	0.412558436922938	0.903843415632552		FAM72B	0.0687998676865359	1.26250678510958		ENSMUSG00000026603	3.01748582671463	1.15820184550864		ENSMUSG00000079484	0.216976106367121	1.9761975838498		ENSMUSG00000039242	4.24628632420989	1.53218258210485
ENSMUSG00000026933	1.06614711791423	1.1587659757326		ENSMUSG00000007833	1.26481265148686	0.19703347230342		ENSMUSG00000007458	9.54510829157866	2.6650810396156		SRGAP2C	0.989430791097098	1.89992311244429		ENSMUSG00000089872	1.39745270071812	1.33185378781089		ENSMUSG00000075419	0.61757443768932	1.05440130369509		ENSMUSG00000050796	0.586152041450253	1.03636746964089
ENSMUSG00000036352	2.59849972128057	1.22869855610227		ENSMUSG00000007836	0.252861808384685	4.11679162132559		ENSMUSG00000007476	0.528130283685315	3.81321437596209		AL592494.3	0.106272169871766	0.790444537688596		ENSMUSG00000026634	4.01520333536087	0.93633824015279		ENSMUSG00000052533	0.994822902974126	0.954871317684239		ENSMUSG00000071649	0.757052517395722	1.08274036025372
ENSMUSG00000026932	0.0840724687893363	1.21376269176827		ENSMUSG00000007837	0.140938733539051	1.26617305133724		ENSMUSG00000007564	11.8857780651188	1.01657330714236		AC239800.3	0.169566822338735	0.694611935313681		ENSMUSG00000037568	0.15102288354806	0.965785962689635		ENSMUSG00000026860	1.76190697160305	1.39963030298576		ENSMUSG00000051950	0.444103079788053	1.09126916880922
ENSMUSG00000087679	0.262120168758333	0.777716698583794		ENSMUSG00000007850	8.41223327177269	0.825202694769824		ENSMUSG00000007570	3.35194931163999	1.55921579912824		FAM72C	0.0286513369927428	0.794560352123172		ENSMUSG00000066595	0.959143524730267	0.932142536273638		ENSMUSG00000026858	0.417208905911375	1.28728435028867		ENSMUSG00000051650	2.5899817091583	2.05747848032564
ENSMUSG00000036327	0.3346799717263	1.19443041211045		ENSMUSG00000007872	12.4970049066403	0.948048081218743		ENSMUSG00000007589	0.987043058382356	1.55155019132653		AC245595.1	1.15334371603095	1.36576606211081		ENSMUSG00000026632	0.298304677868327	0.55496173703695		ENSMUSG00000026856	0.48398378278493	1.02182795530356		ENSMUSG00000022686	0.938040626920462	1.00346439408833
ENSMUSG00000075467	0.901309460915865	0.915618592755755		ENSMUSG00000007880	1.63512617157294	2.04793298205295		ENSMUSG00000007594	0.0063972712694049	0.645947527781367		NBPF15	0.351607778081984	1.47929777199148		ENSMUSG00000062510	1.78909413447201	1.14158286708516		ENSMUSG00000026853	0.69463843819814	1.09158528894387		ENSMUSG00000006731	5.04141411283286	1.39551782466061
ENSMUSG00000026928	0.0857230877700411	1.98457741782131		ENSMUSG00000007891	13.7866106443272	3.01024371690872		ENSMUSG00000007603	1.88928604194438	0.550494102800049		FP700111.1	0.034629599910375	2.2403001314394		ENSMUSG00000073478	0.125780176395167	0.898744297550259		ENSMUSG00000039515	5.17678084613788	1.06434265879024		ENSMUSG00000055629	0.692675853113647	0.372859352120667
ENSMUSG00000036281	0.40167527746897	1.22558441614596		ENSMUSG00000007892	224.761606728348	4.60858403463135		ENSMUSG00000007610	1.31712017253083	0.769255148057868		SRGAP2B	0.719477817729094	1.59879403255904		ENSMUSG00000037499	1.15549337787123	0.954594192357897		ENSMUSG00000089762	2.23035829626354	1.31199232483528		ENSMUSG00000028413	3.11309702376585	0.956551730011558
ENSMUSG00000026927	1.08053062808197	0.636502548746943		ENSMUSG00000007950	4.6386868129382	2.26460371188861		ENSMUSG00000007613	0.291520960338156	1.41101688610957		AC245014.3	0.115418729001562	0.72562236665817		ENSMUSG00000026627	1.42280156519049	1.06707449350003		ENSMUSG00000026857	2.90723936899352	1.00884097310161		ENSMUSG00000052423	0.779973105484503	1.0997032758125
ENSMUSG00000026926	2.23065326986384	0.879991637653345		ENSMUSG00000008035	1.38414598133736	1.10316358296973		ENSMUSG00000007617	0.191573085694369	0.529818150707773		NBPF20	0.120724862548173	0.744473338919245		ENSMUSG00000026626	2.63035819642608	1.25537705759004		ENSMUSG00000039483	0.970555325330807	1.23903144878781		ENSMUSG00000022793	0.754369710239072	0.617220553018662
ENSMUSG00000026925	0.11189315426445	0.810952601831004		ENSMUSG00000008036	16.8002877503294	1.5767150465307		ENSMUSG00000007646	0.0565471853090655	0.606015245837641		GPR89A	0.264789760982013	1.66038918451805		ENSMUSG00000102246	0.052395926502663	1.20685892574164		ENSMUSG00000039476	5.23613562842593	1.5451360281206		ENSMUSG00000017929	2.82235119725483	0.981959817087259
ENSMUSG00000026924	0.79316732420159	1.14529056086603		ENSMUSG00000008136	1.65932156730203	1.54433997998554		ENSMUSG00000007656	1.71615255585287	1.30034831784107		RNF115	2.45869053281122	0.708957032297413		ENSMUSG00000037474	7.12358886121552	1.21079615159495		ENSMUSG00000050737	1.42764049195486	1.58158969202845		ENSMUSG00000056124	3.91471280728228	1.48747714075452
ENSMUSG00000086714	0.0854391137924327	0.961519061109684		ENSMUSG00000008140	3.26306345498209	1.37566473964279		ENSMUSG00000007659	50.5820714522093	2.54011464731602		POLR3C	0.5766469109298	0.993014020876831		ENSMUSG00000037461	5.06430046437635	1.14776296989682		ENSMUSG00000026848	1.7805759715789	1.30773001222825		ENSMUSG00000021504	0.493384675933177	0.680501583128365
ENSMUSG00000026923	0.843646414330333	1.78490244846072		ENSMUSG00000008167	0.319105835575263	1.22769736783475		ENSMUSG00000007670	0.512306181181814	1.91174293704425		NUDT17	0.158935367743364	0.655478649233833		ENSMUSG00000026623	2.6329383556357	0.943951078694514		ENSMUSG00000026849	1.23874885637554	0.732873141760948		ENSMUSG00000063439	1.34609234480866	1.26279741444029
ENSMUSG00000026921	1.29966061557867	0.9977473958359		ENSMUSG00000008193	0.00278922219749801	1.52268618604437		ENSMUSG00000007682	0.590308723962918	1.89942600743133		PIAS3	0.428536923543956	0.323607572487838		ENSMUSG00000026622	0.206760628804432	1.57001483113716		ENSMUSG00000026851	1.10491820601242	0.608882846587358		ENSMUSG00000060149	0.422887729698099	2.2723001041789
ENSMUSG00000026922	1.97465843964119	1.67236477992459		ENSMUSG00000008200	1.1541236967802	1.78064345845015		ENSMUSG00000007721	7.95458240906802	1.67227303752655		ITGA10	2.38366609085619	0.674210851393162		ENSMUSG00000037434	0.0090131820379504	1.05876084973662		ENSMUSG00000026854	0.422077283768492	1.01202884242142		ENSMUSG00000067722	2.21222206134729	0.576751573003404
ENSMUSG00000036186	0.243250241421958	1.1861328461029		ENSMUSG00000008206	0.268302145549407	0.78899443174214		ENSMUSG00000007739	23.2956184707275	1.92607539289846		PEX11B	0.445640952149557	0.892265413392141		ENSMUSG00000026637	0.0848445916702868	0.862598794329238		ENSMUSG00000075415	0.621256875123894	0.98045854803743		ENSMUSG00000052712	1.45866027300306	1.09492935519871
ENSMUSG00000036160	1.04337006527459	1.26811501176143		ENSMUSG00000008226	0.042524570169791	0.880303352144669		ENSMUSG00000007777	1.9103411386466	1.7695546393621		RBM8A	7.94733000212945	1.06608402582978		ENSMUSG00000037395	0.965061590981096	0.969037658478049		ENSMUSG00000087269	0.139258891057414	1.60032752345034		ENSMUSG00000019132	7.03654622237789	1.37147819979132
ENSMUSG00000015776	0.697069289925622	1.30829473551428		ENSMUSG00000008301	2.83140918323516	1.27049283214919		ENSMUSG00000007783	0.00755664729233912	1.76374576293995		LIX1L-AS1	0.0473155304179874	0.132201517739017		ENSMUSG00000058248	0.0143165658880224	0.448981627662667		ENSMUSG00000000194	1.42799228660632	1.15912133148363		ENSMUSG00000026851	2.52301062004187	1.23381054523424
ENSMUSG00000062647	69.2211151350717	0.85638507610139		ENSMUSG00000008305	0.0223193117510108	0.917967077388289		ENSMUSG00000007812	1.17111470516643	0.457729237087344		LIX1L	0.947408405185949	1.27454407569108		ENSMUSG00000037375	0.814328836721211	1.1458532478213		ENSMUSG00000062661	3.15025235498283	0.864017147698115		ENSMUSG00000038543	2.41236544203616	2.41799328772374
ENSMUSG00000015790	1.06477721058727	1.12108419463474		ENSMUSG00000008318	1.73165318262207	0.43092541729088		ENSMUSG00000007815	20.1272715346242	1.14514939944699		ANKRD34A	0.15100966467806	2.90797573663889		ENSMUSG00000016200	0.0729942199646022	0.839302381207998		ENSMUSG00000076441	5.24821545417618	1.73490772219465		ENSMUSG00000074649	1.38922916793788	1.12887323919718
ENSMUSG00000014873	1.45395823299649	1.01736014402664		ENSMUSG00000008333	3.85021686423952	1.61023072308106		ENSMUSG00000007817	2.52127709435088	2.92281123865199		POLR3GL	2.77913795028835	1.18719485445834		ENSMUSG00000016181	1.15011284285489	0.798351689910974		ENSMUSG00000026843	1.58071041462232	0.878415404265466		ENSMUSG00000036299	3.40380462086009	2.43171204561875
ENSMUSG00000014867	2.22708976965941	1.04960221869855		ENSMUSG00000008348	37.8160144476397	2.10950165839442		ENSMUSG00000007827	0.302265891693565	0.92255504481414		TXNIP	3.40078652479036	2.21511820872366		ENSMUSG00000026638	0.292718257362501	1.02293840821068		ENSMUSG00000039356	0.9879539014745	0.897383642372854		ENSMUSG00000090164	2.1729988881614	0.663243972480466
ENSMUSG00000052406	0.862353666564622	1.14894060861024		ENSMUSG00000008373	3.27703170265368	1.56525455694797		ENSMUSG00000007833	1.28788043319052	1.49513762262576		NBPF10	0.145875198673019	1.9949075338236		ENSMUSG00000079144	0.30415679836702	1.10294647738416		ENSMUSG00000026842	1.78548897031077	0.738946258450558		ENSMUSG00000097163	11.1179866937534	1.40664606363992
ENSMUSG00000015488	0.250055722271255	1.46242676686925		ENSMUSG00000008384	2.75079291388803	0.838547601081782		ENSMUSG00000007836	0.291776299105112	1.73764151528421		NOTCH2NL	0.22758146799871	0.676370040063051		ENSMUSG00000037318	3.56564538628336	0.960565601144051		ENSMUSG00000001864	1.10734189984373	1.33705012396686		ENSMUSG00000041406	0.33414172855372	1.46195077514729
ENSMUSG00000009621	0.0837891137314193	1.20162434665149		ENSMUSG00000008393	0.814170638947052	0.877172162550961		ENSMUSG00000007837	0.0902588035949802	1.74541500715236		AC239799.2	0.0254559571676068	0.609358167368416		ENSMUSG00000026639	0.111634395762003	0.954854877398349		ENSMUSG00000001855	1.39156178118024	0.846448268613113		ENSMUSG00000031820	5.66265226904423	1.15230524995211
ENSMUSG00000109946	0.0777456983623946	0.879513496721254		ENSMUSG00000008398	0.336488666770384	1.07068694208472		ENSMUSG00000007850	10.188962245077	2.79204064379584		NBPF12	0.0477211056408716	0.44892794309988		ENSMUSG00000026640	0.446381932278205	1.04609289193316		ENSMUSG00000039262	3.40856774838491	1.28301148264369		ENSMUSG00000032086	1.39261089473902	2.0038125999289
ENSMUSG00000026918	3.091485665662	0.935147496208897		ENSMUSG00000008429	0.334595980279225	1.11822132091258		ENSMUSG00000007867	0.055815674246976	0.532495964451197		PRKAB2	0.253811883801072	1.27061053260368		ENSMUSG00000016494	7.05810198469017	1.61323238689222		ENSMUSG00000039254	0.437277248045479	1.01469077762791		ENSMUSG00000025612	1.51051766493708	1.05357938862682
ENSMUSG00000026917	2.86251353010281	1.00172005028724		ENSMUSG00000008435	0.262751372009544	0.723106208451544		ENSMUSG00000007872	1.09950943365473	1.80397520075458		AC242426.2	0.216639322484086	2.24239403235879		ENSMUSG00000096929	1.20320804996282	1.17607233725434		ENSMUSG00000002550	0.601930669027682	1.31496516961175		ENSMUSG00000024959	2.61440948444928	1.83283931979876
ENSMUSG00000085929	0.0602461412707987	0.8393366458581		ENSMUSG00000008450	0.708977116069984	2.75028697349447		ENSMUSG00000007880	1.45652133719316	1.9798895422804		CHD1L	1.09809440202255	0.334566785083524		ENSMUSG00000016493	0.248449613457045	1.03174504754515		ENSMUSG00000044627	18.0403809899956	0.988587861968872		ENSMUSG00000028416	15.8710302523335	1.74294558996814
ENSMUSG00000015846	0.284578788747067	1.28058707810764		ENSMUSG00000008475	20.9098081980288	3.44078089213135		ENSMUSG00000007888	0.121472242593382	1.04097469712353		BCL9	0.247819190905731	1.64277175270651		ENSMUSG00000016481	3.89126814208601	1.0924228130233		ENSMUSG00000002546	1.09085125202343	0.97404534141144		ENSMUSG00000042215	1.48490670605906	1.54687931230042
ENSMUSG00000026837	0.0888017670395232	1.29659553141412		ENSMUSG00000008496	0.197071830263698	1.02781632373828		ENSMUSG00000007891	8.11139491721763	1.09839804235092		ACP6	0.0844877928883327	1.22605094238291		ENSMUSG00000026616	0.14792787630801	0.933961002864865		ENSMUSG00000026825	1.60427594023623	1.19359584258288		ENSMUSG00000030847	0.651779525106255	0.624648230606552
ENSMUSG00000026833	0.115400389558836	1.2092108312886		ENSMUSG00000008604	0.580213558789853	1.53256947428718		ENSMUSG00000007892	231.009385333336	0.794191770280931		GPR89B	0.117624479340329	0.339575248608268		ENSMUSG00000050530	2.07311482793542	1.11542341137864		ENSMUSG00000039205	0.845322523494594	1.16841085246318		ENSMUSG00000037316	1.3576028671984	1.58897113090486
ENSMUSG00000026831	2.07608313840638	1.35280728507882		ENSMUSG00000008668	210.350298858517	2.28135535699089		ENSMUSG00000007908	1.92490234941083	1.64434929515654		NBPF11	0.0813734427017583	1.07995547878167		ENSMUSG00000026643	2.88931776705973	1.39187096692631		ENSMUSG00000039195	2.97983410038421	1.3523086271219		ENSMUSG00000049792	0.922769479080476	1.34219432665921
ENSMUSG00000035772	1.1236535702131	1.10575092335279		ENSMUSG00000008682	219.009948314385	7.19616697531701		ENSMUSG00000007950	1.07896501448643	1.91395019170876		NBPF14	0.48760026541697	1.0118240422682		ENSMUSG00000049950	0.730554884952228	0.894937605625056		ENSMUSG00000026820	0.794761926788095	1.23361827895297		ENSMUSG00000024392	4.92250051978832	0.720364957415397
ENSMUSG00000063611	0.0993369046595154	1.75311382158793		ENSMUSG00000008683	5.46470057788257	2.79555417230581		ENSMUSG00000008028	0.0237327032313737	1.82352228884783		PDE4DIP	1.91449785235722	1.64296992494771		ENSMUSG00000026648	0.613373484160862	0.848877545365381		ENSMUSG00000026819	0.554686313176502	0.787693564767615		ENSMUSG00000039741	0.809564369725774	0.86114738071709
ENSMUSG00000026821	0.206831741795629	0.553251685274748		ENSMUSG00000008690	6.08655877364896	2.12738736219258		ENSMUSG00000008035	3.5196930794344	1.5016218405834		NBPF9	0.295355507822261	1.11948039878586		ENSMUSG00000026646	0.477250691390789	1.0258388530076		ENSMUSG00000026810	2.25144561129902	1.01724791350688		ENSMUSG00000040007	0.834064083077797	1.03747775487609
ENSMUSG00000026816	0.292808344651851	0.886674306523632		ENSMUSG00000008730	0.71390252828382	1.41692709367193		ENSMUSG00000008036	11.8913127054187	1.27344401902874		AC245297.3	1.23593122118465	0.501785599247207		ENSMUSG00000109865	4.80414097016983	1.55726330561271		ENSMUSG00000079442	0.639152169552745	0.794976136124266		ENSMUSG00000025372	0.689939307072227	2.65017129601971
ENSMUSG00000026812	0.50233342582635	1.19264338593828		ENSMUSG00000008763	0.29538084438345	1.45078737060909		ENSMUSG00000008153	1.39584732532627	0.797241435487403		AC245297.2	0.0361782339238375	1.19381970304868		ENSMUSG00000039496	0.0242362640685948	1.1311240979993		ENSMUSG00000026811	0.784193526198265	1.1010419032131		ENSMUSG00000057789	2.95756716204465	0.860298486339476
ENSMUSG00000035666	0.612570527725321	0.821942527760488		ENSMUSG00000008822	0.514091283361865	0.85128207079643		ENSMUSG00000008167	0.321395596071979	1.70828791039595		NBPF19	0.322097562872364	0.830151598855165		ENSMUSG00000026655	12.6394111649874	1.22010547574742		ENSMUSG00000026817	5.38387280532837	1.24280916905986		ENSMUSG00000024844	21.3360316372272	0.79070461445634
ENSMUSG00000026806	0.284318716345842	0.823701310735429		ENSMUSG00000008855	0.104374465565104	1.97848965275317		ENSMUSG00000008193	0.0279975507443103	1.29208637515764		HIST2H2BF	0.363469103560832	0.420711791652332		ENSMUSG00000026657	3.21890488463541	1.12878471984779		ENSMUSG00000026814	0.666774437299001	1.66148421168072		ENSMUSG00000025316	0.511621702557179	0.797218407508945
ENSMUSG00000079502	0.0722657073200501	0.836848872842509		ENSMUSG00000008859	0.925662048452597	1.67283921506782		ENSMUSG00000008200	1.17662174127537	0.855726215131859		HIST2H4A	0.166749160151499	1.90364993139754		ENSMUSG00000039449	2.04729230614119	1.29966500057441		ENSMUSG00000009566	0.640206112980941	1.65660913151043		ENSMUSG00000021901	2.68952022994263	1.60743456331872
ENSMUSG00000026803	1.61003672674919	1.31809775667121		ENSMUSG00000008892	12.6611705559788	0.73653475168774		ENSMUSG00000008206	0.402006734904685	1.25946051425758		AC239868.3	0.0877726206073601	0.669050399911105		ENSMUSG00000048186	0.460447957920631	1.18889191367684		ENSMUSG00000009555	2.17196541444119	1.24348024382988		ENSMUSG00000026196	1.51963298011543	0.829014831209729
ENSMUSG00000043535	3.32188496880468	1.38306930809892		ENSMUSG00000008932	0.0623202999325894	0.628685423537225		ENSMUSG00000008226	0.574981496897818	1.62500325474262		AC239868.2	0.0481794453932304	0.478244510421047		ENSMUSG00000026662	3.66613678611925	1.00846438539959		ENSMUSG00000009563	1.47482107632734	1.04327660425976		ENSMUSG00000045763	5.99895480112233	0.341046980794046
ENSMUSG00000026799	0.573470090930643	0.746945788178396		ENSMUSG00000008958	2.26366411176865	0.940306566267906		ENSMUSG00000008301	2.4249936760653	0.778086759499999		HIST2H2BE	0.196869171360296	0.957022103634011		ENSMUSG00000026664	1.08450276934054	1.00580895543326		ENSMUSG00000053746	2.30926004429692	1.07271909418463		ENSMUSG00000034266	0.764597606591462	0.84311930355562
ENSMUSG00000039844	0.810621317826269	1.00974193760553		ENSMUSG00000008976	0.575337954115258	1.69030959873529		ENSMUSG00000008305	0.0567818209327546	0.712514639874919		HIST2H2AC	1.71532946811191	2.72300818952465		ENSMUSG00000026669	3.2896862255428	1.58205289070935		ENSMUSG00000026797	1.00215540456962	1.49026609752932		ENSMUSG00000003873	7.22521153644648	0.930864153405684
ENSMUSG00000039826	1.07505654404908	0.815223061110556		ENSMUSG00000008999	0.0404769268898818	0.680731421555862		ENSMUSG00000008307	0.0174527497738134	0.668685579554711		HIST2H2AB	0.0393698120963898	1.95695575533303		ENSMUSG00000026672	1.66945355597264	0.873343409998744		ENSMUSG00000026796	5.17721020069912	1.29871027247285		ENSMUSG00000002748	4.13221325168622	1.16611261663725
ENSMUSG00000026798	0.889410275542159	0.843172577574582		ENSMUSG00000009013	5.62637585025897	1.69756007421751		ENSMUSG00000008318	1.62269166609931	2.47143148962741		BOLA1	0.756725129398947	0.724812344330898		ENSMUSG00000039145	245.384478128607	1.22124233307323		ENSMUSG00000026792	0.329389729711452	1.29221859757564		ENSMUSG00000026987	1.09922501508834	0.482897435811074
ENSMUSG00000059316	0.365938490866472	0.976858637753978		ENSMUSG00000009030	0.626274464245758	2.70154900891124		ENSMUSG00000008333	2.77027379841928	0.838431086206854		SV2A	0.5071850348239	0.445788400410327		ENSMUSG00000039128	6.09070175449106	1.06044919543778		ENSMUSG00000038900	88.8348875967219	1.14611250096473		ENSMUSG00000002083	1.28263299510377	1.0191814601245
ENSMUSG00000069020	1.86010790656944	0.96970137458935		ENSMUSG00000009035	0.994800447090182	1.16183658722328		ENSMUSG00000008348	42.7526671483794	4.83183529054923		SF3B4	1.96351776966265	0.700694480736792		ENSMUSG00000025817	3.48340047448707	1.1091922757062		ENSMUSG00000026791	0.222141523015053	1.35333819714147		ENSMUSG00000084957	3.97798131159702	0.930647286278091
ENSMUSG00000039787	0.173102845462772	0.996624247866431		ENSMUSG00000009073	0.842738029787299	0.835067887607919		ENSMUSG00000008373	3.11692032822885	1.16666183517843		MTMR11	0.117112436927334	0.531570628378358		ENSMUSG00000025816	1.41332026677696	1.1184653734821		ENSMUSG00000038860	0.147254492036131	1.23335068509543		ENSMUSG00000031755	0.357304257179844	1.81891116843184
ENSMUSG00000026790	2.67081213594193	1.44079333538925		ENSMUSG00000009076	2.92627040880523	0.37944960492436		ENSMUSG00000008384	1.20399129667392	0.577090234757734		OTUD7B	0.9451777101233	1.44375877704305		ENSMUSG00000025815	0.077658726031025	1.03282738257608		ENSMUSG00000004105	3.55927152039053	1.24068859078224		ENSMUSG00000063145	0.530935874342807	1.13308720562895
ENSMUSG00000019715	1.53451897839405	0.70647929227474		ENSMUSG00000009079	16.5115921845463	2.72362210797307		ENSMUSG00000008393	1.28090347390965	2.77310216909299		VPS45	0.424498834445559	0.772272795025033		ENSMUSG00000043241	2.35628390407452	0.885419695302087		ENSMUSG00000068966	0.133485300838113	1.11556456673755		ENSMUSG00000035919	1.00528624372764	0.950964138627822
ENSMUSG00000057738	3.97208262066939	1.13316130099983		ENSMUSG00000009090	1.9025096447319	1.08377222791525		ENSMUSG00000008398	1.55673835269941	0.462087852459802		PLEKHO1	1.45409895656477	0.698683639804389		ENSMUSG00000045319	0.0347781315297468	0.963818346071888		ENSMUSG00000026788	0.233287212777128	0.959908728251052		ENSMUSG00000022641	1.64801644504245	1.34736470588497
ENSMUSG00000039715	0.524968847451974	1.42546877580211		ENSMUSG00000009112	0.618985961003486	0.870502837356475		ENSMUSG00000008429	0.424379931728214	1.17353006891921		ANP32E	3.57299458912437	1.4909761714702		ENSMUSG00000039063	0.0907772220501921	0.893236509821807		ENSMUSG00000052951	0.156631524639427	0.972142051856852		ENSMUSG00000020650	3.31485137575993	1.14899987018503
ENSMUSG00000054766	57.9459326694783	1.31480550604415		ENSMUSG00000009114	0.0887736374406062	3.9029245183149		ENSMUSG00000008435	1.46872929067275	0.146617624652996		APH1A	3.37286031898377	1.04546528673847		ENSMUSG00000087125	0.0168436088019708	0.875855544929166		ENSMUSG00000038740	0.727558313657418	1.11181376086903		ENSMUSG00000002015	6.78297913607863	0.758687766636964
ENSMUSG00000026785	0.123884418141065	1.66038421091126		ENSMUSG00000009145	0.0165139663439168	0.654493922158553		ENSMUSG00000008450	1.20956044221266	0.545536528879106		C1orf54	0.0509215910884847	1.52786803609792		ENSMUSG00000039046	3.27153937295015	1.06560519693261		ENSMUSG00000038718	0.673930752579589	1.06833152054502		ENSMUSG00000013523	0.481428903228562	0.876686664960066
ENSMUSG00000015335	2.35418985735294	1.07459815949202		ENSMUSG00000009291	1.30814521062656	0.735472357136098		ENSMUSG00000008475	14.5382854835894	1.12614587960423		CIART	0.142238748455555	0.573730698786112		ENSMUSG00000002107	19.6693317565623	1.17936820947756		ENSMUSG00000038696	1.35568956370384	0.793299208258647		ENSMUSG00000005687	15.4202664519939	1.51806001888088
ENSMUSG00000039686	0.240831354787744	0.92810110209734		ENSMUSG00000009293	4.15680440495221	1.72500631696638		ENSMUSG00000008482	0.163782566382725	0.653104973603932		MRPS21	8.92877866125294	3.18500321753032		ENSMUSG00000015619	0.871176065824527	1.01612368068		ENSMUSG00000026867	2.40540298724037	0.909908743075565		ENSMUSG00000059439	0.718116078701203	1.38940484471142
ENSMUSG00000039678	0.7089811185105	0.841893547385239		ENSMUSG00000009376	0.001394611098749	1.282513615503		ENSMUSG00000008496	0.863314173172905	2.32278987356208		PRPF3	0.815488117720067	1.05076825604032		ENSMUSG00000025782	3.61624836372158	1.07506832747862		ENSMUSG00000026864	27.3060399877355	1.18212695562997		ENSMUSG00000030268	0.65250920011978	1.4086229104438
ENSMUSG00000015337	0.756412323118157	1.30249847197547		ENSMUSG00000009406	0.286100039571537	0.481877776517935		ENSMUSG00000008601	0.226043819233395	0.824932577785061		RPRD2	1.05556584663877	0.79146957761161		ENSMUSG00000025781	15.7803033945169	1.33643027352107		ENSMUSG00000070953	1.05356251758336	1.00217758419012		ENSMUSG00000030826	1.30048334241299	1.16120445193033
ENSMUSG00000039660	0.91616770009315	0.8171041905365		ENSMUSG00000009418	0.00860563594664564	0.521795060589278		ENSMUSG00000008604	3.47351126785419	2.26973883195861		TARS2	0.604861939282076	1.78918653698849		ENSMUSG00000037262	1.19925154278943	0.999863880395276		ENSMUSG00000035949	1.73243556407306	1.00948235869903		ENSMUSG00000030983	4.2384962501411	1.15765031367238
ENSMUSG00000039648	0.116214834105335	1.38354417615225		ENSMUSG00000009470	2.42564376355153	0.822551216335053		ENSMUSG00000008658	0.002325653093624	1		ECM1	2.35991539374223	0.719686622494199		ENSMUSG00000025780	2.55780235202692	1.16913051215588		ENSMUSG00000026869	2.45100936664539	0.979753157038203		ENSMUSG00000060376	1.98465293121369	1.6815639389341
ENSMUSG00000007476	0.512343001244567	1.68294727794969		ENSMUSG00000009487	0.00140014526977579	0.882546674028889		ENSMUSG00000008668	161.901264853034	2.07079808201665		FALEC	0.049155518497774	1.08388976276546		ENSMUSG00000061186	0.350895637463505	0.906623994356722		ENSMUSG00000026873	0.15084252456862	1.05230857410009		ENSMUSG00000030802	2.86615426033282	1.29384156992101
ENSMUSG00000079484	0.194790694445825	0.968209070432342		ENSMUSG00000009535	0.746720162472636	0.814678379958868		ENSMUSG00000008682	171.006065594665	3.54332937390005		ADAMTSL4	0.057208504269711	0.872395649171718		ENSMUSG00000026778	3.38992907564174	1.11211148138033		ENSMUSG00000057110	0.478186898469799	1.02821540932384		ENSMUSG00000028191	5.72261220239756	0.861308120155565
ENSMUSG00000075419	0.417886982187338	0.924122879774522		ENSMUSG00000009549	12.7534251869952	3.9075064231458		ENSMUSG00000008683	4.13093268123994	1.04155613330302		MCL1	1.62486541194758	1.06356917700016		ENSMUSG00000102674	1.05070198254441	1.34406445992185		ENSMUSG00000026878	5.41724286516011	1.2914264232703		ENSMUSG00000000861	2.86125299152724	1.11840366372632
ENSMUSG00000052533	1.54498052363553	1.56696967785123		ENSMUSG00000009555	0.762940817752134	0.887947412179575		ENSMUSG00000008690	4.26942980864629	1.17633583441694		ENSA	4.31551267815587	0.444123104419051		ENSMUSG00000026773	3.0923336963876	1.10874039483452		ENSMUSG00000026879	23.3621517349707	1.44790247213738		ENSMUSG00000057329	6.09102790346801	3.91265663478506
ENSMUSG00000026860	1.00972833331281	1.09660881733432		ENSMUSG00000009563	2.68238502582598	1.86214173322103		ENSMUSG00000008730	1.23303090562932	0.276117560374113		GOLPH3L	0.425926962315826	0.424719868592488		ENSMUSG00000037197	4.34612585478365	0.748041722497916		ENSMUSG00000026880	1.1829497922874	1.19646993671922		ENSMUSG00000007659	0.887046264887435	0.510164267574767
ENSMUSG00000026858	0.154813454153786	1.34159391365351		ENSMUSG00000009566	1.24987038971455	1.2129478915018		ENSMUSG00000008763	0.862071984576904	1.6453841214143		CTSS	0.193119016132056	0.302503124125915		ENSMUSG00000023206	1.69792396441594	1.10193014955084		ENSMUSG00000035778	0.813025320335514	1.14499723010482		ENSMUSG00000027381	2.39071046040703	1.29168819621759
ENSMUSG00000026856	0.55147195506663	1.14523408941502		ENSMUSG00000009575	1.51932364283753	1.93326566048903		ENSMUSG00000008822	0.819161269632827	1.4789426920476		CTSK	11.9328422338318	1.83387724702586		ENSMUSG00000058594	3.05244654492679	0.898056330265613		ENSMUSG00000026883	0.941119979749763	1.13442014366125		ENSMUSG00000003190	1.42434501601601	1.66096038851176
ENSMUSG00000026853	0.101768904457228	1.11017638679584		ENSMUSG00000009585	11.2367966854477	2.53595339409652		ENSMUSG00000008845	0.0876985148776671	1.67608787552975		ARNT	0.616463304759081	0.824634815022717		ENSMUSG00000047909	1.53285857531186	0.649730753332771		ENSMUSG00000026895	8.30037335075331	1.02429593611094		ENSMUSG00000009112	1.0155303346034	0.645274773343043
ENSMUSG00000039515	0.805104103265531	0.770210498627695		ENSMUSG00000009614	0.0343672020763147	0.667077181623872		ENSMUSG00000008855	0.393828993314346	0.241047343675431		SETDB1	0.405115095451703	0.377173799935556		ENSMUSG00000026768	0.00339482556453466	0.99743100494916		ENSMUSG00000026889	1.12092955527854	0.819137855678249		ENSMUSG00000089682	0.905122255346251	1.01957707266352
ENSMUSG00000089762	0.938367386657793	0.696894651412473		ENSMUSG00000009621	0.0274107490956501	0.566401112496342		ENSMUSG00000008859	1.18684219300135	0.690146511375753		CERS2	1.94459344641942	2.02697552134329		ENSMUSG00000026767	1.92434431856341	0.81828792507478		ENSMUSG00000026887	0.657454842960655	1.06788602113828		ENSMUSG00000053175	0.685113440013066	0.82492834562447
ENSMUSG00000026857	1.42543378589725	1.13648677095795		ENSMUSG00000009630	0.354729294474657	0.883553612768938		ENSMUSG00000008892	11.0505442552632	0.595165780657014		MINDY1	0.27743261109794	0.857523443614896		ENSMUSG00000026730	1.52004970318059	0.83792593043659		ENSMUSG00000047250	1.63192519857324	1.32697297404429		ENSMUSG00000029438	1.13430533597921	1.09324599178828
ENSMUSG00000039483	0.522794254906833	0.942309322313702		ENSMUSG00000009633	0.111491409505545	2.01814015170818		ENSMUSG00000008932	0.20980565386456	1.42999778476443		PRUNE1	0.206923628851139	1.32434018058882		ENSMUSG00000049630	0.0110284969283512	1.16350596969289		ENSMUSG00000009030	0.809210212527609	1.59951724636643		ENSMUSG00000029681	1.91774969697575	1.52876930405258
ENSMUSG00000050737	0.271941048454908	2.66519037535391		ENSMUSG00000009640	1.90832605848105	0.658984618692918		ENSMUSG00000008958	3.09094478447692	0.379929434534803		C1orf56	0.746981632805761	0.477757506850793		ENSMUSG00000026727	7.04125150808025	1.0113804296592		ENSMUSG00000075376	2.27708455599157	0.949569262235064		ENSMUSG00000030814	2.34499799663782	0.761159439639774
ENSMUSG00000026848	0.90806756937385	1.3278845018219		ENSMUSG00000009647	0.308601978966431	1.06367047500997		ENSMUSG00000008976	1.31689933900265	0.98770441263572		CDC42SE1	1.20947325423538	0.98892637468302		ENSMUSG00000026723	0.775711179678997	1.06618974505162		ENSMUSG00000066798	0.424185187019211	1.14382957023417		ENSMUSG00000038256	0.663125801842434	1.82057778367247
ENSMUSG00000026849	1.76411915475282	0.873868189483625		ENSMUSG00000009681	0.128021978362542	0.68959056707824		ENSMUSG00000009013	5.18011967466112	1.78628338923917		MLLT11	0.338204071148138	1.04835555950338		ENSMUSG00000026728	27.2201011074419	1.61346203817905		ENSMUSG00000050714	0.246177335378013	0.913304215758204		ENSMUSG00000037608	6.83276402670874	1.92723500564119
ENSMUSG00000026851	2.50190085254628	2.05657504799873		ENSMUSG00000009687	23.7727787586296	1.44387851692604		ENSMUSG00000009030	1.13822431156343	0.823468226982989		GABPB2	0.215008600240457	0.565880938659286		ENSMUSG00000063275	1.54242567924342	0.97090978916365		ENSMUSG00000035437	1.5284931678405	0.933692678266423		ENSMUSG00000040363	2.26423271004355	0.833852395424517
ENSMUSG00000026854	0.224815374365374	1.00761394070651		ENSMUSG00000009733	0.0689059634544597	0.996566132379188		ENSMUSG00000009035	1.58477730973026	2.41866262070553		SEMA6C	0.0576017943353386	0.262174837321823		ENSMUSG00000086657	0.0496250577810702	0.635622705123198		ENSMUSG00000026915	0.99403767677796	1.35284564117394		ENSMUSG00000009681	0.503586693753858	1.82857903203952
ENSMUSG00000075415	0.81703829263294	0.693947167722111		ENSMUSG00000009741	0.235390430453135	1.06361932618289		ENSMUSG00000009073	2.5112429709143	2.4072095851027		SCNM1	1.2820888506056	2.52843228719299		ENSMUSG00000026718	2.33521188753512	1.25359198356592		ENSMUSG00000035392	0.57839817174564	1.120289371504		ENSMUSG00000046598	1.06039972950264	1.71258181905274
ENSMUSG00000087269	0.407803916239175	1.18966403914001		ENSMUSG00000009772	0.047876113552689	1.0066443976299		ENSMUSG00000009076	2.23687111424871	0.496750243310139		LYSMD1	0.123592779320222	1.42123050962618		ENSMUSG00000026712	0.030201798159083	0.957869187070298		ENSMUSG00000026749	1.22020862926558	1.01119927006034		ENSMUSG00000049658	1.28013275607269	0.600275432446862
ENSMUSG00000000194	1.80890303238219	1.7250081630046		ENSMUSG00000009863	29.0033783679083	1.74071524924856		ENSMUSG00000009079	13.4216407483576	4.66192885826019		VPS72	0.817275485434033	0.698934732553232		ENSMUSG00000057914	16.947896637197	1.19793448508869		ENSMUSG00000026750	8.37001183125678	0.992949347185124		ENSMUSG00000035086	3.10033098979983	1.67096136326363
ENSMUSG00000062661	0.0861821755025979	1.42647782686361		ENSMUSG00000009894	1.40953675800823	0.892461589408219		ENSMUSG00000009090	2.5021266868292	0.894681389089836		PIP5K1A	0.870546367681428	0.694223626829358		ENSMUSG00000026707	0.552620397302925	0.896772939771644		ENSMUSG00000063972	0.123949989247845	0.890775023137793		ENSMUSG00000038214	0.85732260576309	1.07052063971893
ENSMUSG00000055632	0.510291885762738	1.58768854775414		ENSMUSG00000009905	0.23208099617912	1.38368118392351		ENSMUSG00000009092	0.0741103518469678	0.797153314787795		PSMD4	4.5235112739128	1.3517489657478		ENSMUSG00000017418	0.657102353815066	0.912553715426957		ENSMUSG00000062997	22.9121302330284	1.02710077420252		ENSMUSG00000032757	2.15384646680746	0.815213351737731
ENSMUSG00000076441	9.75427543717338	1.54237295088499		ENSMUSG00000009907	2.0657344849958	0.590324822268914		ENSMUSG00000009108	0.339352122331949	1.04245036538953		AL391069.2	0.0627140462843129	1.64257591009827		ENSMUSG00000075520	0.0114148817459173	0.875982299664125		ENSMUSG00000026755	4.33483863749717	0.812892735511704		ENSMUSG00000025484	2.23479184057001	1.00064695475596
ENSMUSG00000026843	2.22567320669719	0.979798711663846		ENSMUSG00000009927	74.478475218115	5.4734925356356		ENSMUSG00000009112	0.728785148226002	0.614553508859132		ZNF687	0.394225047541493	1.59866847724611		ENSMUSG00000026748	12.218460921549	1.22394436202534		ENSMUSG00000026754	0.458508494620352	1.19607595751845		ENSMUSG00000047844	2.43913127581786	5.43199132355926
ENSMUSG00000039356	1.19520715585525	1.07082041451578		ENSMUSG00000009995	0.840120366891632	0.529455813629325		ENSMUSG00000009114	0.444841538323451	3.70260241360681		PI4KB	1.05931028434376	0.555915698922442		ENSMUSG00000053702	0.036056910740727	1.234530306353		ENSMUSG00000035236	0.464190080089918	0.875961495657205		ENSMUSG00000075269	1.63222548079999	1.18618544045859
ENSMUSG00000026842	0.506485648943085	0.795550364434022		ENSMUSG00000010025	0.394569791696459	2.49209154255152		ENSMUSG00000009145	0.123301020248605	3.64882722714608		RFX5	0.407611980159455	1.01551864938569		ENSMUSG00000054057	0.126401407580149	1.13321764751016		ENSMUSG00000026753	1.39123938353834	0.836987536095036		ENSMUSG00000022684	3.82651991952353	1.31582657007493
ENSMUSG00000001855	1.79142373069673	1.04050397493669		ENSMUSG00000010045	1.31939064615298	1.22122644823852		ENSMUSG00000009216	0.0597492714676457	1.14522326881328		AL391069.3	0.0454957405255374	1.18840219262934		ENSMUSG00000054074	0.0384214746407662	1.23271761597994		ENSMUSG00000036890	0.133798360192369	0.623511826880154		ENSMUSG00000072964	0.655132766353253	1.41046147038757
ENSMUSG00000039262	2.81692136589834	1.1112289062742		ENSMUSG00000010047	0.481661041144924	1.34456180155347		ENSMUSG00000009291	1.19862918256785	2.5207378518774		PSMB4	5.51535160580251	1.34636665642678		ENSMUSG00000026743	11.1263755663136	0.869346422091447		ENSMUSG00000026872	1.97759854041427	0.891908136363375		ENSMUSG00000030103	2.17843005100211	1.58141382467246
ENSMUSG00000039254	0.29563207651532	0.90962015554688		ENSMUSG00000010048	1.33827323769636	1.28410691928458		ENSMUSG00000009293	5.42625244391095	1.23192894705704		POGZ	1.21617738409235	1.05064849093584		ENSMUSG00000026740	5.78011246215528	0.972838969999607		ENSMUSG00000052155	0.235443805186815	0.878375720601204		ENSMUSG00000042118	1.91988187465971	1.49834560008554
ENSMUSG00000002550	0.337143594571003	0.985968589788927		ENSMUSG00000010051	0.00380197549539907	1.40375398164675		ENSMUSG00000009406	0.61099806513409	0.831403451130968		CGN	0.10916878137745	2.79949503471416		ENSMUSG00000051154	4.58036165362032	1.09271312485634		ENSMUSG00000026761	1.2583905811828	0.781833618601153		ENSMUSG00000003452	1.17076383118323	1.17203830236057
ENSMUSG00000044627	10.1632910608684	1.32631621194989		ENSMUSG00000010054	1.08200237995918	0.770689474633408		ENSMUSG00000009418	0.00313307568102462	0.595382980157041		TUFT1	0.0601073208334778	0.815381258607007		ENSMUSG00000026739	1.16602340790118	0.779642050355508		ENSMUSG00000036792	0.385329152134735	0.862151544716929		ENSMUSG00000037933	0.878019462038503	1.48960518362202
ENSMUSG00000002546	0.380576855489814	1.14573119627175		ENSMUSG00000010057	1.06017560942955	0.573199089570648		ENSMUSG00000009470	3.67075701480363	4.11775407879406		SNX27	1.85834091106524	1.46576985087266		ENSMUSG00000037708	0.00676536750450678	1.23847456365546		ENSMUSG00000069495	0.624733231791517	0.923466357803412		ENSMUSG00000004446	2.32464889871739	1.21187558293619
ENSMUSG00000039205	0.430538894155129	1.21324880196383		ENSMUSG00000010067	4.20961699906079	0.797544152726264		ENSMUSG00000009535	1.17397173893723	0.939668604585458		MRPL9	2.20119164476817	1.42528318667261		ENSMUSG00000026737	5.99585920989412	1.58597833873015		ENSMUSG00000026764	0.32098348767052	1.04810951562208		ENSMUSG00000024381	3.17500524440715	1.13268359769725
ENSMUSG00000039195	2.13894424281884	0.764190296365078		ENSMUSG00000010095	5.64483784480431	2.99619388631301		ENSMUSG00000009549	17.9766014078902	3.03019042832313		OAZ3	0.0486433126323724	0.291149011347899		ENSMUSG00000037683	0.218390864230033	1.43876210055894		ENSMUSG00000050447	0.135952336531127	1.2280172537824		ENSMUSG00000022089	1.60830911119711	0.746296947435347
ENSMUSG00000026820	0.721840941949803	0.980899723035251		ENSMUSG00000010097	6.86476836926398	1.892584790333		ENSMUSG00000009555	0.874231630722203	1.48903841840752		TDRKH	0.112559551619409	2.15118456280731		ENSMUSG00000023094	1.81147254422735	1.01810413221579		ENSMUSG00000026766	2.65104716234179	0.933087592656307		ENSMUSG00000057367	0.892982363947964	2.0453430433919
ENSMUSG00000026819	0.186107896536791	1.10375864683296		ENSMUSG00000010110	1.38280671194888	1.13063582619161		ENSMUSG00000009563	5.20033284353716	0.997419988261433		C2CD4D	0.0286698613757121	2.92608685272604		ENSMUSG00000043415	0.241663153522093	1.22146955671687		ENSMUSG00000017144	2.00008339773514	1.17970566234074		ENSMUSG00000032000	1.13444385662259	0.68966278489616
ENSMUSG00000039164	0.0688611937932778	1.15240525927657		ENSMUSG00000010142	0.472169937833993	0.860384279422605		ENSMUSG00000009566	4.39327601166758	0.548764138257424		THEM4	2.53705562219797	2.64841147819885		ENSMUSG00000036617	0.131070102525517	1.25517434376144		ENSMUSG00000036249	0.378246125354536	1.16237393186715		ENSMUSG00000017716	11.4173186760607	1.99464399792727
ENSMUSG00000039157	0.321740538676889	0.963141327807494		ENSMUSG00000010205	5.84398498920306	1.2471833909916		ENSMUSG00000009575	1.2983493226357	2.03397928818313		S100A10	31.5118420930468	1.01177821342143		ENSMUSG00000036591	9.71987857804003	1.28348000585442		ENSMUSG00000026946	0.109285091884295	1.03861894770389		ENSMUSG00000024073	3.60925547235492	1.07273704801932
ENSMUSG00000026810	1.94191632017864	1.23850276475614		ENSMUSG00000010277	1.43476704371933	3.13178726640542		ENSMUSG00000009585	1.89119763217267	0.423459136508292		AL450992.1	0.0486583214887374	0.441276458627096		ENSMUSG00000026679	0.191025403749474	1.11713445567887		ENSMUSG00000053475	0.178559595220832	1.14453964073229		ENSMUSG00000067787	0.48873448900677	0.455916060864816
ENSMUSG00000079442	0.170715478165721	0.816549003621548		ENSMUSG00000010290	0.361563995692733	0.997081850015899		ENSMUSG00000009614	0.0203166845923711	0.801752887613207		S100A11	29.2824423858225	0.871540637344892		ENSMUSG00000048550	0.873212766890149	1.04709943217307		ENSMUSG00000036202	1.17041008404599	0.847545484534996		ENSMUSG00000030528	1.87697411784431	1.30336622682157
ENSMUSG00000026811	0.12842628273626	1.06239784381816		ENSMUSG00000010311	0.0035197327730332	3.08077095646985		ENSMUSG00000009621	0.186825164838543	0.368708482419238		TCHH	0.0499696975389085	0.641148134452639		ENSMUSG00000045967	0.0208080537858276	0.734328049108858		ENSMUSG00000036093	2.59440461967577	0.909799319164345		ENSMUSG00000020840	3.2427680298476	1.07001030022553
ENSMUSG00000026817	1.49247717322622	1.82694989918721		ENSMUSG00000010358	6.4803205763755	0.615266062854703		ENSMUSG00000009630	0.454841156521259	0.776064929695375		LCE2A	0.130237003857341	9.99831706438413		ENSMUSG00000025716	0.0370252237040047	1.43594470303747		ENSMUSG00000055371	0.810437885578711	1.26537184720466		ENSMUSG00000090247	3.84591259311713	0.64031801862439
ENSMUSG00000026814	0.882323170566289	1.46647406142346		ENSMUSG00000010362	1.70449700539365	0.715624414156674		ENSMUSG00000009640	2.18196637830547	1.53112870915729		S100A6	284.290335059992	0.687898946100248		ENSMUSG00000026786	4.06215744029285	0.948965350037072		ENSMUSG00000036053	1.05024467554905	0.982293900605614		ENSMUSG00000057506	0.522831996942265	1.24631705463405
ENSMUSG00000009566	0.995248727333758	1.08744060342814		ENSMUSG00000010376	17.9150745594512	0.975865014799695		ENSMUSG00000009647	0.618292472611718	1.43245456176877		S100A4	4.03200599712204	0.606443495320103		ENSMUSG00000069136	0.0114631226926535	1.02448300768052		ENSMUSG00000061136	4.81633831031934	0.951663783766515		ENSMUSG00000057667	0.539957981636946	1.83408845258529
ENSMUSG00000009555	2.68857287418239	0.995187002973277		ENSMUSG00000010392	1.17198800085465	1.98798855188444		ENSMUSG00000009681	0.420991517280233	0.486910823587255		S100A3	0.893858558561671	1.45700333629852		ENSMUSG00000026784	1.73459708861026	1.42064840421642		ENSMUSG00000026960	0.928639678886598	1.22273546480344		ENSMUSG00000060708	2.26275973753973	1.31685733235719
ENSMUSG00000059013	0.105865575782669	1.67683602394679		ENSMUSG00000010406	3.10431575907885	1.47012247376405		ENSMUSG00000009687	7.74078104855299	1.24337628135075		S100A2	0.912413988056443	0.782492275035922		ENSMUSG00000058835	5.45989286559699	1.06723339128065		ENSMUSG00000075334	0.341632490129903	0.990581098589513		ENSMUSG00000038982	0.576562197756234	0.749554882678711
ENSMUSG00000009563	1.3180339750193	0.901994969465828		ENSMUSG00000010453	0.726780544263141	1.60955623764986		ENSMUSG00000009733	0.125046985330762	0.852333134315911		S100A16	3.28163127790154	0.514959366485755		ENSMUSG00000026781	1.5235171346214	1.32263303411484		ENSMUSG00000060988	0.142089027653064	0.679178337983616		ENSMUSG00000005804	1.10670465674089	0.79898176877077
ENSMUSG00000053746	0.245515856559252	1.19806017113413		ENSMUSG00000010517	0.776399921689267	1.18805791819685		ENSMUSG00000009741	0.490464365035464	0.155685192759796		S100A13	52.7898635648407	0.637316541222589		ENSMUSG00000026779	1.54125471970077	1.2186053169802		ENSMUSG00000026826	0.69696248962683	1.52248992178348		ENSMUSG00000001999	0.932853444503169	1.73315208742678
ENSMUSG00000026797	0.081024750426231	1.83762214986225		ENSMUSG00000010538	0.134159374031243	0.733278760890646		ENSMUSG00000009863	22.0785220843658	1.7642338279544		S100A1	12.1723901483114	2.22938582184036		ENSMUSG00000026775	4.29427912035964	0.897600431215643		ENSMUSG00000026827	1.91240199789152	1.20693895418862		ENSMUSG00000040466	1.17935082520202	1.47626855255187
ENSMUSG00000026796	0.210451185064778	1.12800382506728		ENSMUSG00000010554	1.39787072548378	2.01586968953247		ENSMUSG00000009876	1.03941510979931	1.01382042360757		AL162258.2	0.0426598765438255	0.331389248532153		ENSMUSG00000026774	0.0092701886551915	1.29084438330122		ENSMUSG00000026836	0.646256485104009	0.858440275360644		ENSMUSG00000026577	0.942551604167088	1.17028557811372
ENSMUSG00000026792	0.119544472977608	1.05996179814668		ENSMUSG00000010607	1.79584403236171	0.634231793712558		ENSMUSG00000009894	1.99148365815648	2.2269867461399		CHTOP	2.19289578449882	1.37622664310745		ENSMUSG00000026771	2.67904368054372	0.835511155551985		ENSMUSG00000026839	0.207171668841456	1.4161470699643		ENSMUSG00000026739	0.917329441020806	0.850276010020384
ENSMUSG00000038900	136.363943839965	1.38277968408858		ENSMUSG00000010608	1.51093937373196	2.4793328749996		ENSMUSG00000009905	0.434151815350088	0.193006679362064		SNAPIN	2.13507262379919	0.629158983224219		ENSMUSG00000026986	1.11719589770247	1.18247649923983		ENSMUSG00000026991	1.09553289179925	1.13862439428733		ENSMUSG00000034663	2.72280973239561	0.915862005081072
ENSMUSG00000026791	0.266035645205226	1.38174031352821		ENSMUSG00000010609	0.958435409273199	1.68907169787591		ENSMUSG00000009907	2.75921141886711	0.774910027086952		ILF2	6.67526598605623	0.630016000989883		ENSMUSG00000026979	6.79581971448684	0.910254179535278		ENSMUSG00000035168	1.25714312355381	0.792767487875623		ENSMUSG00000067336	1.40141655406846	1.80854812912726
ENSMUSG00000038860	0.178953347688216	1.10665329376809		ENSMUSG00000010663	1.30725974326228	2.60657992321159		ENSMUSG00000009927	90.6439579712658	1.20441572524916		INTS3	0.834029456116123	0.584605085561917		ENSMUSG00000004113	0.019970244805142	1.11502254497272		ENSMUSG00000026988	0.312972079585556	1.4741172543313		ENSMUSG00000030138	2.3785671072942	0.81636704761102
ENSMUSG00000038831	0.102458347265123	1.03833706142868		ENSMUSG00000010721	0.041307052543899	1.37085423427284		ENSMUSG00000009995	0.942068930159366	0.899181945727899		SLC27A3	0.971853262395292	0.77589481185167		ENSMUSG00000036893	7.32354986263885	0.767148781718411		ENSMUSG00000026987	1.08721618787652	1.1854377996507		ENSMUSG00000049086	1.20234358227746	1.41761065129941
ENSMUSG00000068966	0.165079506309041	1.13087218676097		ENSMUSG00000010751	0.314119547480133	0.809024053749352		ENSMUSG00000010025	0.458312383542306	1.89323968926124		GATAD2B	0.997142293721945	0.188134254342419		ENSMUSG00000026972	3.24836978911048	0.856799519041587		ENSMUSG00000026977	2.59231991291831	0.748614974111383		ENSMUSG00000024191	0.449376585713555	1.79694991716982
ENSMUSG00000026788	0.730642981850579	0.953336071830736		ENSMUSG00000010755	1.72090582248806	0.988920198163092		ENSMUSG00000010045	1.86807222114378	0.779501464844496		DENND4B	0.799800407930295	0.973455710394465		ENSMUSG00000026974	2.70496067386935	1.01439013881222		ENSMUSG00000060703	0.617684281668007	0.660484608960942		ENSMUSG00000011958	2.40004869180087	0.915066028391655
ENSMUSG00000038740	0.25300432989311	0.919186526970559		ENSMUSG00000010911	2.66645768161091	1.00229273859392		ENSMUSG00000010047	1.2603659557891	1.85896282398562		CRTC2	0.30502901297947	0.59793965366998		ENSMUSG00000026975	0.948079922587349	0.949940786687868		ENSMUSG00000026980	0.64988297787004	0.905845988821209		ENSMUSG00000078566	7.30514153811251	1.32992672607425
ENSMUSG00000038718	0.124930095550767	1.1636645766432		ENSMUSG00000010914	0.967904375900022	0.92940542911325		ENSMUSG00000010048	1.93406694083021	0.75991848100279		SLC39A1	3.40980356666676	0.464949107603183		ENSMUSG00000036850	1.8266072176985	1.04814561957468		ENSMUSG00000026970	10.297431201375	0.834798562045994		ENSMUSG00000022051	17.0497640867873	1.24576463035751
ENSMUSG00000038696	0.883480808523885	1.22128274210247		ENSMUSG00000010936	0.442999322351826	0.55956625173998		ENSMUSG00000010051	0.0847517674860427	1.46803076391966		AL358472.4	0.0529343871671492	1.04294912641701		ENSMUSG00000036833	4.53313613393587	1.22476036146564		ENSMUSG00000064289	0.578578273288672	0.614758487757906		ENSMUSG00000044502	0.503766468750366	0.832093962627129
ENSMUSG00000026867	1.76716309437825	1.21365539851496		ENSMUSG00000011008	0.573484006821287	3.46770476695306		ENSMUSG00000010054	1.44135283422644	1.04934451435263		CREB3L4	0.193019916722499	1.07151350383875		ENSMUSG00000006476	1.28101649018754	0.906014167753454		ENSMUSG00000026914	4.51868797448662	0.669908986136192		ENSMUSG00000015943	1.41439160316788	0.75827586263144
ENSMUSG00000026864	7.07590858931157	0.667581888517336		ENSMUSG00000011096	0.611763867813536	1.05028114556593		ENSMUSG00000010057	1.01969191531391	1.63427501121533		JTB	10.6379661939456	2.09711914306611		ENSMUSG00000036805	0.047428923221316	0.881809310386355		ENSMUSG00000075324	0.208564148889747	0.744887674405691		ENSMUSG00000047721	8.14092502245321	1.38869569038058
ENSMUSG00000070953	0.962111417408408	1.1165352348973		ENSMUSG00000011114	4.8226149870133	1.13651979032991		ENSMUSG00000010067	1.82052400210797	0.582123079282291		RAB13	21.4103365502854	0.866633645283555		ENSMUSG00000059555	3.06511833483575	1.17675131856839		ENSMUSG00000026888	2.7738302182189	1.21875900491037		ENSMUSG00000045160	3.9042232982505	1.27461797418994
ENSMUSG00000035949	2.38604159360988	1.85074546191117		ENSMUSG00000011148	0.0884803263761867	0.393350776324465		ENSMUSG00000010095	22.9967133892909	1.90770868053184		RPS27	109.124280645595	2.11486062222886		ENSMUSG00000013465	4.87315873008347	0.850586016808191		ENSMUSG00000034903	0.926599429010122	0.925518787944575		ENSMUSG00000022557	2.30307285275232	1.0515395743136
ENSMUSG00000026869	1.91313152285991	1.05486052991632		ENSMUSG00000011158	0.858493814700547	1.32204518352299		ENSMUSG00000010097	8.2978750296684	2.02942344296048		TPM3	11.0481794326948	1.60221136494644		ENSMUSG00000036752	18.1260488256809	1.82935857120473		ENSMUSG00000034848	0.484328382495208	1.09313365510914		ENSMUSG00000022070	1.45137301235062	1.42767905749933
ENSMUSG00000057110	0.712154275780979	1.12593551270772		ENSMUSG00000011179	5.58257842075302	1.64457534436805		ENSMUSG00000010110	1.06719182701544	1.13683798213328		C1orf43	9.30835318891724	0.741739403980169		ENSMUSG00000044628	0.107703933640356	1.09308709602688		ENSMUSG00000034780	0.107481923470529	1.40620742159834		ENSMUSG00000045176	1.45043272531279	0.660753872996056
ENSMUSG00000026878	5.13646070109385	1.39047011464489		ENSMUSG00000011254	1.17063212895309	0.522046464362851		ENSMUSG00000010142	1.08830903314745	1.30645072448798		UBAP2L	2.00183907188772	1.13699963851757		ENSMUSG00000078201	0.180257538720303	1.13645206110225		ENSMUSG00000027030	1.07415751340554	0.841655496459698		ENSMUSG00000062376	0.680212838437948	1.10355470876168
ENSMUSG00000026879	0.536154492918044	1.50817704421954		ENSMUSG00000011256	1.86032265899474	2.27967527434252		ENSMUSG00000010154	0.0371276369249173	2.2568734949265		HAX1	5.97364821197458	1.94255175252905		ENSMUSG00000048707	1.47651780108809	1.10086033407537		ENSMUSG00000027035	1.46455363486493	0.919406666647544		ENSMUSG00000002345	0.746600281789097	1.14809922666375
ENSMUSG00000026880	0.0861496454701297	1.6543703927354		ENSMUSG00000011257	0.747196101180939	0.546283743593957		ENSMUSG00000010205	6.12683991100773	1.9628453376325		ATP8B2	0.725793287149646	0.965570162960257		ENSMUSG00000026966	2.98518357740291	1.26600727475616		ENSMUSG00000005233	1.25772229645303	1.62720847774014		ENSMUSG00000038871	1.08736732185169	0.811669328250772
ENSMUSG00000035778	0.301941799115317	0.985057302906384		ENSMUSG00000011267	0.601719347399927	0.914553692978696		ENSMUSG00000010277	2.347674337012	2.29104063126884		IL6R	0.408560572772894	0.815069902106401		ENSMUSG00000026965	4.5407132928564	1.07911568517734		ENSMUSG00000027068	0.125873112177926	2.27230007907994		ENSMUSG00000038286	0.513337174019468	0.531370911452071
ENSMUSG00000026883	2.00304453423993	1.74504720434826		ENSMUSG00000011306	1.44592946668035	0.671082420776034		ENSMUSG00000010290	0.719392822230684	1.14985968009319		UBE2Q1	1.77630951430522	1.0062049370273		ENSMUSG00000026959	0.00814685205461575	1.15042955695076		ENSMUSG00000063145	0.159327500699786	0.897662810739955		ENSMUSG00000050108	0.361693700888037	1.08139529594542
ENSMUSG00000026895	6.06054292795906	1.07214787172007		ENSMUSG00000011382	0.00735491329459296	1.36583518221419		ENSMUSG00000010311	0.0124218859600095	0.98186326063434		ADAR	3.94673671026773	0.419812805473555		ENSMUSG00000097345	0.0491121782837911	0.869137604470053		ENSMUSG00000027086	0.179714076750582	0.843879989463134		ENSMUSG00000026617	0.966241023598248	0.834777874801319
ENSMUSG00000026889	0.933227266533162	1.19978463120547		ENSMUSG00000011427	0.0903287394991319	0.600661846510689		ENSMUSG00000010342	0.046105900054902	0.904925341210954		KCNN3	0.172582957015797	3.62153670365272		ENSMUSG00000036646	1.61590298920531	0.776982183154154		ENSMUSG00000042133	7.03857461465306	1.02543672528062		ENSMUSG00000040481	3.35588486224258	1.03958003964064
ENSMUSG00000026887	0.749006774067798	0.94148452353649		ENSMUSG00000011658	0.259945547298966	1.41194619751769		ENSMUSG00000010358	3.30398012869108	0.84912251839273		PMVK	2.34008905800292	1.36599032110227		ENSMUSG00000026958	2.0021428695513	0.979927102119146		ENSMUSG00000027088	0.519782623696218	0.948248088510493		ENSMUSG00000002413	1.71104648826856	1.15628774988043
ENSMUSG00000009030	0.647665712816338	0.859813118584888		ENSMUSG00000011752	32.7212067928452	1.86560662355017		ENSMUSG00000010362	0.31598517463162	0.595087356550428		PBXIP1	0.625221291572213	1.00963172369852		ENSMUSG00000026956	9.53258411435722	1.06422959731583		ENSMUSG00000042155	0.326540536218842	0.967889048646165		ENSMUSG00000029458	1.81158094508221	0.804945854660241
ENSMUSG00000075376	1.47517733894101	0.79035470788634		ENSMUSG00000011831	0.00853369172329747	1.18685090687551		ENSMUSG00000010376	18.0496351962873	1.21683674913252		PYGO2	0.400696370065415	0.88559162088736		ENSMUSG00000026955	1.54199880471545	1.29481311247146		ENSMUSG00000068882	7.83997533781582	0.992243327570122		ENSMUSG00000000148	0.959429223312957	1.31743318315586
ENSMUSG00000066798	0.329998628529258	0.860392634570436		ENSMUSG00000011832	0.0644177507517397	0.399801161354016		ENSMUSG00000010392	1.04961485838203	1.05017037619097		AL451085.2	0.25114281272806	1.18809701085326		ENSMUSG00000015094	2.14451077894495	1.14251452141826		ENSMUSG00000051730	0.339096598126163	1.49033869331088		ENSMUSG00000017146	0.800998523675866	1.56118788850874
ENSMUSG00000050714	0.364546240265702	0.835963327675649		ENSMUSG00000011837	1.76536735251722	0.887630981001361		ENSMUSG00000010406	8.00740992963684	1.03699423223053		SHC1	2.22109613590931	1.12371410735787		ENSMUSG00000036587	0.982482247934659	0.95538150813206		ENSMUSG00000044308	0.74449994351084	0.723721277196334		ENSMUSG00000041147	1.37798985065881	1.59896742596725
ENSMUSG00000035437	1.78714086019469	1.6883071206293		ENSMUSG00000011877	0.306582006541656	2.67103813182494		ENSMUSG00000010453	0.932497176922403	0.661198409819857		CKS1B	6.52579011086179	1.14935954441357		ENSMUSG00000026944	12.6637513715952	1.05666632032201		ENSMUSG00000014959	4.02569857723296	0.927079181146615		ENSMUSG00000031201	1.34997263350609	1.17021107761669
ENSMUSG00000026915	1.92747701752792	0.85974927103701		ENSMUSG00000011884	9.7875024427831	2.02088061344628		ENSMUSG00000010517	1.01606196419449	2.54608347440341		FLAD1	1.21268581352053	1.8687098362465		ENSMUSG00000047617	1.08726207226629	0.851719134800203		ENSMUSG00000041997	1.3261158924119	0.837994057203758		ENSMUSG00000024335	9.0509703505514	1.19216887541558
ENSMUSG00000035392	0.222237681297512	1.23098766421384		ENSMUSG00000011958	1.46473457982936	0.976546971137501		ENSMUSG00000010538	0.269872373528962	1.3660708653147		ZBTB7B	0.289439013849648	0.467690008653962		ENSMUSG00000015090	0.411257414661571	1.35601631165443		ENSMUSG00000041975	0.247291217398371	1.22864711281964		ENSMUSG00000026918	3.29449944095901	1.27756756906568
ENSMUSG00000000247	0.0558639777281825	1.88252813371667		ENSMUSG00000011960	2.10245924392953	1.68367878739357		ENSMUSG00000010554	2.7108557772439	1.59298922447445		ADAM15	0.958821898229979	1.09511213807731		ENSMUSG00000026943	0.0291587595529804	1.25201175664614		ENSMUSG00000041966	0.376961223601309	0.948597482281887		ENSMUSG00000024002	7.08790112803175	1.13070765756028
ENSMUSG00000026749	0.304316684058329	1.56167452423658		ENSMUSG00000012076	0.571303543436734	0.828382935524774		ENSMUSG00000010607	1.70230905405521	0.694275386164154		EFNA4	0.462823748064117	1.22004551832941		ENSMUSG00000015083	0.284324858703329	1.05308439308263		ENSMUSG00000027012	6.26530859842412	1.02730349882872		ENSMUSG00000031660	5.84572066573732	1.05349467922821
ENSMUSG00000026750	7.09438593166899	1.5625000967832		ENSMUSG00000012114	2.14844267099105	0.922008871752628		ENSMUSG00000010608	2.0857588715452	1.54325544055793		EFNA3	0.201410399578681	1.86915681996815		ENSMUSG00000015095	2.38294849558876	1.138396739306		ENSMUSG00000027010	0.733893899804006	1.05882346339045		ENSMUSG00000003778	2.25538030928751	1.42278592960098
ENSMUSG00000063972	0.498448316946016	1.40387206380203		ENSMUSG00000012117	1.84823602947225	0.523239591039479		ENSMUSG00000010609	0.262964424725646	0.47439212579839		EFNA1	0.213778268021522	3.75053727871694		ENSMUSG00000026942	2.22302048313566	0.952901689917423		ENSMUSG00000027018	1.77879556780335	0.873335802347617		ENSMUSG00000057649	1.23085769960374	0.553296262718152
ENSMUSG00000062997	60.0682544283923	0.961279853651916		ENSMUSG00000012126	0.283770153569261	0.921733677764149		ENSMUSG00000010651	0.0946754741585391	0.432145963552632		SLC50A1	2.20070872457017	0.574724500999816		ENSMUSG00000015092	6.39540729312269	1.2065663745642		ENSMUSG00000041921	0.660342933286243	0.855309659380188		ENSMUSG00000031487	0.463878136655939	0.873233570271253
ENSMUSG00000026755	3.32837269917598	1.15743142125798		ENSMUSG00000012296	1.31041422074755	1.06452304886445		ENSMUSG00000010660	0.0144852992389222	0.817552372707368		DPM3	2.48570118031046	0.607869422730264		ENSMUSG00000026941	0.0948198343818181	0.931727206519366		ENSMUSG00000023391	0.221267768366366	1.02711781451295		ENSMUSG00000047843	5.62215366827532	1.18122142735033
ENSMUSG00000026754	0.254493302954394	0.787003942855063		ENSMUSG00000012396	0.23531295205876	1.11643223753672		ENSMUSG00000010663	2.66000885738092	2.40109002525681		KRTCAP2	2.96584890914025	0.784940189765263		ENSMUSG00000036504	0.0171795837674806	0.913836322145535		ENSMUSG00000027111	2.23018087576197	0.812598054883344		ENSMUSG00000037905	20.0652317895628	0.731024519765972
ENSMUSG00000035236	0.260559016103175	1.03750497384986		ENSMUSG00000012405	59.409696761961	2.15590507292797		ENSMUSG00000010751	0.0102756601080301	2.11851078791737		TRIM46	0.132753786821138	0.671661902377727		ENSMUSG00000015087	4.13197322958373	0.962995084626061		ENSMUSG00000006494	0.323546892113239	2.66824809112203		ENSMUSG00000034329	1.07007518705583	0.944093346498433
ENSMUSG00000026753	1.44753650930312	1.3942310650136		ENSMUSG00000012422	0.76514895199182	0.46741947551945		ENSMUSG00000010755	2.48439789514517	0.663633100907649		MUC1	0.0900613131257859	1.18923542203881		ENSMUSG00000052403	0.00935636498821599	1.34260258570368		ENSMUSG00000004085	2.81914689621225	1.05194224693323		ENSMUSG00000085208	5.52742789068584	1.21479506737237
ENSMUSG00000036890	0.169659052924734	0.856490233123491		ENSMUSG00000012429	0.800783479233267	1.29396333401307		ENSMUSG00000010911	1.50448361909431	1.15632850595515		AC234582.1	0.0629432742431688	0.662704827094465		ENSMUSG00000026933	1.45654486251196	0.962425461507567		ENSMUSG00000055612	0.493319772939167	0.710776486274559		ENSMUSG00000022247	2.60557724442514	0.931815515698473
ENSMUSG00000052155	0.213619114099411	1.81221952144928		ENSMUSG00000012443	1.56788045942651	3.84160740042757		ENSMUSG00000010914	2.68137450123214	1.69209956011417		THBS3	0.343058998566565	0.379932046407623		ENSMUSG00000036352	2.96701164879083	0.926196629603629		ENSMUSG00000027109	1.23504209052223	0.950730092775554		ENSMUSG00000033940	14.4766895989511	0.972038215334896
ENSMUSG00000026761	1.49678012043204	1.35677790403455		ENSMUSG00000012483	5.18506998424134	0.846560982241343		ENSMUSG00000010936	0.811376887764554	2.73921841738051		MTX1	2.55378168979483	1.00148015041837		ENSMUSG00000026932	0.880521217652832	1.14434808646269		ENSMUSG00000063714	0.791752364150092	0.887648465369263		ENSMUSG00000080268	0.387522081913123	1.23420416081922
ENSMUSG00000036792	0.223768345518701	0.891896365919314		ENSMUSG00000012519	0.403651366351408	0.638023752862312		ENSMUSG00000011008	2.1270340381712	1.19274153818031		GBA	1.81098060989699	1.66808305007542		ENSMUSG00000087679	5.08296543183271	1.00139230089447		ENSMUSG00000027108	3.38855234630912	0.625990251496957		ENSMUSG00000012076	0.493379922236715	0.366936478164254
ENSMUSG00000069495	1.22224865135545	0.926332158245905		ENSMUSG00000012535	1.51127695816459	0.83366631464564		ENSMUSG00000011034	0.0912387523762698	0.834171938528233		FAM189B	1.18562757504879	2.32115843123621		ENSMUSG00000036327	0.678655372034939	0.90616562585481		ENSMUSG00000041777	0.908453722823221	0.926147341866459		ENSMUSG00000046836	1.55760265992328	1.41698369397334
ENSMUSG00000026764	0.702964130758514	1.33583562763601		ENSMUSG00000012609	0.387115263323384	1.90009600349571		ENSMUSG00000011096	1.09572765948468	0.804295099819535		SCAMP3	1.60028366421497	0.515259709909599		ENSMUSG00000048038	0.0338759888033987	0.995001802087805		ENSMUSG00000008226	0.316696382785191	1.20300373619112		ENSMUSG00000001632	3.01854367187385	0.876753478614358
ENSMUSG00000026766	1.34417442244789	0.814991662022485		ENSMUSG00000012640	0.0860618936374831	0.753947321936657		ENSMUSG00000011114	6.0997463975194	0.387894187942857		CLK2	0.185354754709652	0.716722531979836		ENSMUSG00000026930	0.545436549541894	0.957727987848017		ENSMUSG00000075284	1.16041611042319	1.41973973313612		ENSMUSG00000022914	1.03703883227388	0.54810282746053
ENSMUSG00000017144	0.940738698163879	0.815718365353421		ENSMUSG00000012819	0.00883807112977047	2.7039067334098		ENSMUSG00000011148	1.98737063369417	3.84933138598575		HCN3	0.0894033050718154	0.923165067876624		ENSMUSG00000075467	2.19019136866993	1.60228921318752		ENSMUSG00000086382	0.153037855135994	1.0875658730864		ENSMUSG00000071657	2.69627910245442	1.216382854843
ENSMUSG00000036249	0.314082906959205	0.993076289678753		ENSMUSG00000012848	273.207667952572	1.07689667310793		ENSMUSG00000011158	1.18986485191829	0.719414515790706		FDPS	7.71742452805963	1.66293874861022		ENSMUSG00000026928	0.00603784529621698	1.02492671635389		ENSMUSG00000056486	0.286584699794935	0.77034615395405		ENSMUSG00000040859	0.651605661818285	1.38392159708337
ENSMUSG00000026946	0.139869440574941	0.949839655249048		ENSMUSG00000012889	0.0653308889711587	3.0696467191399		ENSMUSG00000011171	0.039018524009941	0.557441672947833		RUSC1-AS1	0.10004474111279	0.586171377526268		ENSMUSG00000036281	0.471705182527812	0.881164186272563		ENSMUSG00000027104	1.29025262068502	0.978176219423708		ENSMUSG00000023175	14.084203364473	1.5319431654853
ENSMUSG00000053475	0.117114421814447	1.26704618661769		ENSMUSG00000013076	0.0124131456130715	0.977796503960049		ENSMUSG00000011179	5.84832742568881	1.40252609141411		RUSC1	1.21692535204154	0.625048478738312		ENSMUSG00000026927	0.0537447683483688	0.854319285223087		ENSMUSG00000018770	14.0419249072625	0.961009223268154		ENSMUSG00000032589	0.498349905072458	1.11552360905611
ENSMUSG00000036202	13.7207185977207	0.822834312759657		ENSMUSG00000013089	0.0165471713700775	0.547347966676685		ENSMUSG00000011254	2.75694787520329	0.752470395865052		ASH1L	3.31596380937026	0.532578452193892		ENSMUSG00000026926	5.59810833424569	1.06108628325973		ENSMUSG00000009207	1.22961318188905	1.03156963805903		ENSMUSG00000046718	6.33502471777952	1.2832025108515
ENSMUSG00000036093	1.0636579018815	1.19552709728254		ENSMUSG00000013150	0.275004026662839	0.73972942893598		ENSMUSG00000011256	0.0170524890039908	0.627881970709233		ASH1L-AS1	0.178016838279616	2.2737391180385		ENSMUSG00000026925	1.00760645854107	0.983796494527943		ENSMUSG00000001819	0.878243797679304	0.92604566935947		ENSMUSG00000040565	1.92215325000069	0.79940664357679
ENSMUSG00000055371	0.982303433916945	0.740249404824739		ENSMUSG00000013155	0.584790318229002	1.23464032317964		ENSMUSG00000011257	1.11409134756223	1.26105410806253		MSTO1	0.602106488680984	0.696647271580484		ENSMUSG00000026924	3.87379380067207	1.01984984802213		ENSMUSG00000001823	0.186639480946611	1.11694928508782		ENSMUSG00000025103	3.38923285952527	1.03728393677863
ENSMUSG00000036053	0.442292470835044	1.07616378374643		ENSMUSG00000013160	1.66134707389783	1.61721742003256		ENSMUSG00000011267	0.736279686088541	0.724586635722164		YY1AP1	0.853074971459944	1.42895937494831		ENSMUSG00000086714	0.167925024196862	0.903873179385067		ENSMUSG00000042499	0.83041910962236	0.977705627011711		ENSMUSG00000038187	1.31200892976095	0.934174757904337
ENSMUSG00000061136	9.08016407795927	0.821179283246394		ENSMUSG00000013236	0.523598989185876	4.54852902835249		ENSMUSG00000011306	1.56421218741869	0.523716954131073		DAP3	2.53883681859906	0.441116511428526		ENSMUSG00000026923	1.25322162264055	0.98737596256741		ENSMUSG00000050368	0.437134989792064	0.994791950735554		ENSMUSG00000003344	1.0886863927661	1.61731257743794
ENSMUSG00000026960	1.88679347642402	0.817392969021517		ENSMUSG00000013275	0.20838367584244	1.27744947560079		ENSMUSG00000011382	0.0199992363956153	0.968277096988923		GON4L	1.92663265266727	0.461702467871971		ENSMUSG00000026921	0.0279410670610968	1.09886614962053		ENSMUSG00000043342	0.359989885668937	0.851718942025866		ENSMUSG00000002803	0.352355315642655	1.39622026903795
ENSMUSG00000075334	0.0794235808273566	1.03283100901359		ENSMUSG00000013353	0.00132266687540084	1.26209882919303		ENSMUSG00000011427	0.173271507046621	1.1222874816612		SYT11	0.654129326274593	0.717417369194294		ENSMUSG00000036186	2.48813175937007	1.08274185684125		ENSMUSG00000027102	0.394025251033891	1.65436972984886		ENSMUSG00000062202	1.36835300818867	1.07339994340953
ENSMUSG00000026827	1.46791820051631	1.27198503461395		ENSMUSG00000013367	0.00349759608892607	1.63380048564002		ENSMUSG00000011658	0.177570859798336	0.812952751361579		RIT1	0.65101301182256	0.948509005798386		ENSMUSG00000077192	0.0485969860616826	1.13272025322865		ENSMUSG00000027099	1.78387464074332	0.884469483286475		ENSMUSG00000021900	1.62731723457762	1.19556828807399
ENSMUSG00000026836	0.159676107177169	1.41324898654514		ENSMUSG00000013418	0.0907493364971673	1.12162505911693		ENSMUSG00000011751	0.0685826125947636	0.596866570301679		KHDC4	1.27318672898671	0.19716955010808		ENSMUSG00000036160	1.76438986803679	1.07682017671899		ENSMUSG00000059005	15.8143324565763	0.98908724129907		ENSMUSG00000021660	50.1614768311322	1.62109621228757
ENSMUSG00000036641	0.0767760985224586	1.12859297221991		ENSMUSG00000013465	3.60363633997024	1.78842334660181		ENSMUSG00000011752	40.8047912109903	1.86361107397238		ARHGEF2	1.15676567996283	0.445945132936374		ENSMUSG00000015776	2.40333631620249	0.682154865025097		ENSMUSG00000015839	2.82277037429537	0.857023193841319		ENSMUSG00000028568	3.2492683378532	0.634559758734402
ENSMUSG00000026991	1.45972784297927	0.918959063068838		ENSMUSG00000013495	0.841149722702613	0.990379910962118		ENSMUSG00000011831	0.0423793342668991	1.81923924891285		SSR2	8.47086726482534	0.960367610591904		ENSMUSG00000062647	19.4607486644676	1.13659271406898		ENSMUSG00000042410	1.79666301711276	0.817444319476962		ENSMUSG00000036478	4.05238355225315	1.11974960488529
ENSMUSG00000035168	1.71682199420713	1.05378035528197		ENSMUSG00000013539	1.67425829490331	1.29668874146486		ENSMUSG00000011832	0.391917403086055	1.07680751158834		UBQLN4	0.486565114599942	4.07213963066963		ENSMUSG00000015790	1.26323327122226	1.03121609121294		ENSMUSG00000075273	0.12072646429137	1.48137757547674		ENSMUSG00000020423	2.28230691774784	0.483110342929256
ENSMUSG00000026988	0.352417752481295	0.912963592796533		ENSMUSG00000013593	8.918150584528	1.25318846262819		ENSMUSG00000011837	2.51654987663833	0.684951416935173		LAMTOR2	4.97377617618514	0.950670756168655		ENSMUSG00000014873	1.12654989252353	1.02114501228682		ENSMUSG00000075271	0.111995505726328	1.02202551589428		ENSMUSG00000031264	3.82397690457388	0.928927437669933
ENSMUSG00000026987	2.88830707702589	1.26295308449665		ENSMUSG00000013622	2.53499344886971	1.07205753904317		ENSMUSG00000011877	0.660057613628372	0.442851930942415		MEX3A	0.279178705421869	1.72989284724021		ENSMUSG00000014867	14.7337003204473	1.075641313599		ENSMUSG00000042369	0.266600747122728	0.70990429018732		ENSMUSG00000027379	1.01964989305994	1.12749819608851
ENSMUSG00000026977	4.64318244481878	1.41187273955073		ENSMUSG00000013629	1.93897983179839	2.30652063571105		ENSMUSG00000011884	2.80239817572141	2.63164211412624		LMNA	20.0994437575574	2.33082193506064		ENSMUSG00000049897	0.0247381798523986	1.02656855589981		ENSMUSG00000042359	0.142239902419307	1.62982723071262		ENSMUSG00000040084	5.96625408186742	0.94761946455442
ENSMUSG00000060703	0.43763595321215	1.74106528471798		ENSMUSG00000013646	0.560755413459688	1.67342385430452		ENSMUSG00000011958	1.58776546340842	0.958192851601332		SLC25A44	0.610448614042495	0.490685091404789		ENSMUSG00000052406	2.61140102343984	1.26075971712847		ENSMUSG00000002731	0.586452942268168	1.08478740928177		ENSMUSG00000066979	13.3991440899158	0.748210728911671
ENSMUSG00000026980	2.15002676980464	1.29553979137391		ENSMUSG00000013662	1.24242692968353	0.664417659687128		ENSMUSG00000011960	2.30074031122643	1.60716233199236		PMF1	2.56501777775634	0.807189642241532		ENSMUSG00000015488	0.838403584910689	0.878941901674031		ENSMUSG00000002732	0.909693617813605	1.02876364478803		ENSMUSG00000032077	0.467639858332113	1.20927586537129
ENSMUSG00000087283	0.979519110895476	0.984112539842106		ENSMUSG00000013663	0.132864378010976	1.23059948280272		ENSMUSG00000012076	0.834067532784838	0.423095313170695		PAQR6	0.0624848950868082	1.64189815330741		ENSMUSG00000036067	0.157517595932935	0.835721706526498		ENSMUSG00000002733	1.25792298710235	1.15436039179018		ENSMUSG00000038722	3.15754033201706	1.17946891159828
ENSMUSG00000026970	1.75862633996762	1.0719527193216		ENSMUSG00000013698	0.715197524304087	0.28820958414639		ENSMUSG00000012114	2.45303263309614	1.0195370043993		SMG5	0.641863044747935	0.917780270596117		ENSMUSG00000009216	0.0236210850026819	1.10432167165128		ENSMUSG00000042272	0.672507280415444	0.914870496324248		ENSMUSG00000023988	1.87295718725661	1.2185857394858
ENSMUSG00000064289	0.290639120359847	1.02842273429873		ENSMUSG00000013701	19.8858648063116	3.47682076863726		ENSMUSG00000012117	1.40127154886214	1.82177950607408		TMEM79	0.0562313245200422	0.825212476909043		ENSMUSG00000009621	1.03808272852766	0.586724163126915		ENSMUSG00000027014	0.734979239430658	1.03239782349804		ENSMUSG00000051223	9.28905009035757	1.18806511693314
ENSMUSG00000026914	5.18908385631354	0.81548983603019		ENSMUSG00000013707	4.01141619790762	1.92793550910518		ENSMUSG00000012126	0.53619070746381	1.23868164722701		GLMP	2.4642084193429	1.660720121137		ENSMUSG00000109946	0.134056683843124	0.855415050807		ENSMUSG00000027011	2.93700050713367	0.940795586663599		ENSMUSG00000020547	7.32253237472257	2.04803747118801
ENSMUSG00000035000	0.101226627504953	1.33720598602142		ENSMUSG00000013736	2.29150099203336	0.861413710060408		ENSMUSG00000012296	1.63368503517392	0.990343444261318		CCT3	12.6780152870744	0.323074925171863		ENSMUSG00000026918	5.18050523302053	0.956562701092051		ENSMUSG00000027007	0.647600608461907	0.891498122441812		ENSMUSG00000000581	4.50328652206306	1.32252359159081
ENSMUSG00000026893	0.233943123168701	0.780700764421144		ENSMUSG00000013787	0.504926696141514	0.833660641877412		ENSMUSG00000012396	2.46753863547833	4.0887906626289		AL139412.1	0.0531820424263146	2.38691918394309		ENSMUSG00000026917	11.7523642702229	1.16156863138128		ENSMUSG00000027006	3.1443473031681	0.941268449430295		ENSMUSG00000042460	3.38241391812474	1.00574601404209
ENSMUSG00000075324	0.240535260398296	1.64934453511322		ENSMUSG00000013822	6.08925944911003	1.01804156122923		ENSMUSG00000012405	54.8384099732633	1.82548715595381		MEF2D	0.770787896697132	0.422919963493303		ENSMUSG00000015846	0.389764115910448	1.04747620135882		ENSMUSG00000027002	5.43260012009059	0.743310339079346		ENSMUSG00000048970	1.33849072713852	0.455873938284228
ENSMUSG00000026888	0.0586775480334024	0.816803967159302		ENSMUSG00000013833	1.28200732086707	1.25930160859593		ENSMUSG00000012422	0.987367407626866	1.57781187416723		IQGAP3	0.0743466597805896	3.10545107895816		ENSMUSG00000035829	0.409099608147365	1.1279051487516		ENSMUSG00000027001	0.569318812209222	0.886620406129939		ENSMUSG00000018446	31.0119369943557	1.69305979642287
ENSMUSG00000057182	0.329978531514138	1.21502534082936		ENSMUSG00000013846	0.330329134417576	0.45316224855084		ENSMUSG00000012429	0.750965115712375	1.81366703263772		NAXE	5.899538590242	0.666385636459594		ENSMUSG00000026831	0.0253776121732699	0.854481482687537		ENSMUSG00000026999	0.792069983707944	0.904065156475399		ENSMUSG00000038527	0.639819494331718	0.841845903348126
ENSMUSG00000044647	0.382446216846052	1.35295944832393		ENSMUSG00000013858	0.30659307488371	0.607173228759994		ENSMUSG00000012443	0.765650545336208	1.83048596306738		GPATCH4	4.88218715617011	1.9118664488916		ENSMUSG00000035772	2.912196213395	0.971335673431322		ENSMUSG00000027091	5.95141607869576	0.870109280094208		ENSMUSG00000032120	0.698189302230666	1.37312844904743
ENSMUSG00000026994	0.0686259961299463	1.06422174396875		ENSMUSG00000013878	0.247604345909243	2.04649424337499		ENSMUSG00000012483	5.97612792907404	0.715364362956601		BCAN	0.800637389559996	4.48116648825774		ENSMUSG00000082895	0.0787495678323113	0.995840289433588		ENSMUSG00000027087	8.22311348513681	0.776252424110576		ENSMUSG00000047248	2.30504415201632	0.992821118949801
ENSMUSG00000034848	0.170192512515637	1.82108665968485		ENSMUSG00000013973	1.06471916384254	1.73581757837555		ENSMUSG00000012519	1.53787088813571	1.24101109912105		NES	0.0450339374845913	0.816523252760358		ENSMUSG00000026821	1.45422747753773	0.971248423211021		ENSMUSG00000048388	0.545598694387044	0.922419839156177		ENSMUSG00000030279	2.43234151220177	1.00434150139502
ENSMUSG00000027030	0.0734215523931082	1.1245457557848		ENSMUSG00000013997	1.37455526294795	1.33992155004439		ENSMUSG00000012535	2.93009516339031	0.353394228961323		ISG20L2	1.13740687367003	0.904595369657862		ENSMUSG00000026816	0.594601395895638	0.870985678576866		ENSMUSG00000027082	0.572027163238217	0.561428089026794		ENSMUSG00000024164	1.49313541493829	1.58506503505349
ENSMUSG00000027035	0.521814937767738	1.50630350272391		ENSMUSG00000014039	0.231793219285727	1.54368313358147		ENSMUSG00000012609	0.428610274002372	2.02440207011861		RRNAD1	0.647362286635285	0.66494064074065		ENSMUSG00000026815	2.2711897723943	1.06750696355403		ENSMUSG00000034101	2.85563092768083	1.06622176286775		ENSMUSG00000040552	1.69896498097426	1.59845152019176
ENSMUSG00000005233	2.17309501831053	0.940654739176485		ENSMUSG00000014074	0.706923938619048	1.7577325404906		ENSMUSG00000012640	0.413013906074805	0.394415083389741		MRPL24	2.40880640543115	2.48932220740004		ENSMUSG00000026812	2.46928547286252	1.0147921553498		ENSMUSG00000076437	17.31685478706	1.09634195692481		ENSMUSG00000079242	1.16586157939655	0.996451093808169
ENSMUSG00000027070	0.14864014242304	1.45714165774298		ENSMUSG00000014077	2.22301009140591	0.860683692916783		ENSMUSG00000012848	206.968515814438	1.02007321604494		HDGF	5.41686640280304	1.62855451384955		ENSMUSG00000026809	0.128126840669501	1.42250214323275		ENSMUSG00000050043	0.976975998664903	1.09642946874944		ENSMUSG00000046679	0.536785518573416	0.585990617265425
ENSMUSG00000063145	0.32097820540736	1.12586349795329		ENSMUSG00000014164	0.152704381141989	0.497707878078576		ENSMUSG00000013076	0.115482133141555	1.17204967944518		PRCC	1.52917800550656	1.20067707695819		ENSMUSG00000026807	0.0574149352237858	0.990815273184146		ENSMUSG00000027080	1.2677498481874	1.49561363850547		ENSMUSG00000097352	0.78769627063899	1.72582220955711
ENSMUSG00000027086	0.516335524056517	0.670845849528042		ENSMUSG00000014177	1.11400095683603	1.23664893795791		ENSMUSG00000013089	3.29146852911025	1.08724292886468		ARHGEF11	0.827173707817177	2.69501137189486		ENSMUSG00000035666	1.32182008906182	0.996544604262099		ENSMUSG00000034075	1.15269554971668	0.874509754564794		ENSMUSG00000028578	0.855268728579125	1.19253564887783
ENSMUSG00000042133	9.41362219552077	1.95038603905318		ENSMUSG00000014195	6.11542500972465	1.14445425673268		ENSMUSG00000013150	0.475730628077342	0.566905728474645		ETV3	0.26582409323047	2.88265468205639		ENSMUSG00000026806	1.4574747933782	0.764963400851274		ENSMUSG00000027079	0.285991171442383	0.624811518578671		ENSMUSG00000036707	4.01026769751664	0.691669291703338
ENSMUSG00000070883	0.130605124832203	0.999807481444454		ENSMUSG00000014198	0.00281689305263192	0.781127622636861		ENSMUSG00000013155	0.786540016892291	1.72096792513191		KIRREL1	0.757187244521042	0.682999459101945		ENSMUSG00000079502	0.282543425312565	1.08700168466975		ENSMUSG00000097187	0.173254093783433	0.630343922161015		ENSMUSG00000021981	1.38607344836105	0.866146098919556
ENSMUSG00000027088	0.578979310567043	2.04712041154327		ENSMUSG00000014226	10.1772409031732	1.74690496009865		ENSMUSG00000013160	1.87547014433775	0.262541783379024		CD1A	0.0495636411982454	1.730544574835		ENSMUSG00000026803	1.207471264776	0.818932285735409		ENSMUSG00000027078	0.226947370818537	0.812080639008194		ENSMUSG00000040957	0.50388713387532	2.00810133804092
ENSMUSG00000068882	14.0345520687138	1.57153965968227		ENSMUSG00000014232	1.22681503321698	0.498584044267114		ENSMUSG00000013236	0.0232082236019511	0.918668557746034		IFI16	18.7383402128084	5.40211958599246		ENSMUSG00000043535	5.46401573410509	0.973340459813422		ENSMUSG00000027076	1.57970543214561	0.84732095729062		ENSMUSG00000038990	0.880896096590479	1.49499834873011
ENSMUSG00000051730	1.08343809713386	0.643257851436086		ENSMUSG00000014243	1.05244990667617	1.11106303747492		ENSMUSG00000013275	0.504328569976386	1.612762686949		DUSP23	3.42261983665044	1.07116300361859		ENSMUSG00000035513	0.146846873334366	0.931415459945262		ENSMUSG00000027074	0.17461050101156	1.05914293313161		ENSMUSG00000015488	0.399626121446581	1.37660412624692
ENSMUSG00000085735	0.0512821856977552	1.68253898344555		ENSMUSG00000014245	0.574707058618205	0.966230994176148		ENSMUSG00000013353	0.00581758325793779	2.90897269438289		VSIG8	0.0406875063549943	1.41491060179054		ENSMUSG00000026799	1.76188882226865	1.25276911537967		ENSMUSG00000027067	8.8191497490844	1.48014202271145		ENSMUSG00000034656	0.973166026259345	1.12435915527427
ENSMUSG00000044308	0.90604109831037	1.06275525229541		ENSMUSG00000014294	15.1234173267014	1.38051658643809		ENSMUSG00000013418	0.19859835230953	1.6678940784833		TAGLN2	11.9833553517914	0.699999471096503		ENSMUSG00000039844	3.36624558266856	1.10643230605435		ENSMUSG00000033955	1.58377450877432	0.700835931141703		ENSMUSG00000034889	1.14414364811899	1.68864220402984
ENSMUSG00000075304	3.56451417686271	1.53159687451484		ENSMUSG00000014301	4.34255885546614	1.30937725634517		ENSMUSG00000013419	0.00522409315095955	1.44820994558354		SLAMF9	0.0325659149421965	0.944631040907698		ENSMUSG00000039826	1.68254418618892	0.979056882911743		ENSMUSG00000025314	0.202137692681742	0.905566923904742		ENSMUSG00000033417	3.2773254973346	1.14272306052941
ENSMUSG00000070880	0.254523302851164	1.58695015478091		ENSMUSG00000014303	0.0163922145813276	1.19387488941989		ENSMUSG00000013465	2.60733315986273	0.300281411026172		PIGM	0.418470733766257	0.656135031488962		ENSMUSG00000026798	0.79723076155742	1.06262197043095		ENSMUSG00000051329	0.48580056051032	0.814263454506932		ENSMUSG00000014226	24.5733983235934	1.18046145621395
ENSMUSG00000014959	2.14335072340385	0.701345282788528		ENSMUSG00000014313	29.4840598607815	1.48343558787377		ENSMUSG00000013495	0.705432002621184	0.810162813347756		IGSF8	2.13048203466613	1.1710033061256		ENSMUSG00000059316	1.07310232828897	1.11449120257218		ENSMUSG00000008200	1.23097200564122	0.721523483353534		ENSMUSG00000013629	4.01830619913262	1.07680549916142
ENSMUSG00000041997	2.10553810442532	1.27145490826352		ENSMUSG00000014349	0.367513229546523	1.89704153082288		ENSMUSG00000013523	0.021890123480639	0.771421969541568		ATP1A4	0.076296703974739	0.835438291449904		ENSMUSG00000069020	1.46330972861278	0.890534047574922		ENSMUSG00000027282	5.43691032810614	0.737905302357947		ENSMUSG00000023055	0.483034397707872	0.639790892917686
ENSMUSG00000041975	0.28360492214489	1.34815157827755		ENSMUSG00000014353	0.0684853664564243	0.719732517800694		ENSMUSG00000013539	1.13231701468467	0.756923406146767		PEA15	2.53075984066419	1.29008677481489		ENSMUSG00000039798	0.021585884713271	0.853684337331886		ENSMUSG00000040794	0.184669562464102	1.1594057826143		ENSMUSG00000033033	0.41665356432233	1.11618895828905
ENSMUSG00000041966	1.02668462836472	1.24240703969334		ENSMUSG00000014355	0.936497955323036	0.832536044222462		ENSMUSG00000013593	10.6293940138846	3.82186453404443		DCAF8	0.771852745842962	0.567444359250554		ENSMUSG00000039787	1.05073884401498	0.97736311246091		ENSMUSG00000005510	4.47888377298544	0.904609343069372		ENSMUSG00000001175	41.2624878799317	1.46539651539531
ENSMUSG00000027012	4.08638465494187	1.37677187997188		ENSMUSG00000014402	3.2697598019245	1.43294764776465		ENSMUSG00000013611	0.0170455879562353	0.87962530774905		PEX19	0.82978391882203	0.785639588023174		ENSMUSG00000026790	3.94939122742898	1.13682204265109		ENSMUSG00000005505	0.390285481521443	0.759807993026239		ENSMUSG00000036438	22.5254633246662	1.1032252060316
ENSMUSG00000027010	0.436881431063923	1.14150925460454		ENSMUSG00000014418	0.138597779194722	2.41936920538035		ENSMUSG00000013622	2.65107890158523	0.630191556809399		COPA	3.37415951500325	2.52859122683314		ENSMUSG00000019715	4.03583673529286	1.07049565917802		ENSMUSG00000063235	2.57767115300171	1.16156366577952		ENSMUSG00000019370	14.9882606652769	1.05681825811439
ENSMUSG00000027018	14.8428513963646	1.14764407845849		ENSMUSG00000014426	0.181548480533576	1.23539657513591		ENSMUSG00000013629	2.82691069734916	2.87330315286012		NCSTN	0.584576931589395	2.18019851269691		ENSMUSG00000057738	6.8791737881017	1.1616420703054		ENSMUSG00000005506	5.3063656889781	0.92191276057435		ENSMUSG00000003814	71.7455071519509	2.10424032299817
ENSMUSG00000041921	0.634582054400868	1.37601238184882		ENSMUSG00000014444	0.645959510588021	0.7550112410966		ENSMUSG00000013646	0.787692491867469	2.41205451777336		VANGL2	0.133208375441021	2.04453911690107		ENSMUSG00000039715	1.31645725910605	0.956958524511247		ENSMUSG00000002102	10.1456496031985	0.909417807998347		ENSMUSG00000029767	2.81719363838882	0.804326126521505
ENSMUSG00000064263	0.105145813631597	1.41195514896488		ENSMUSG00000014470	1.33225759379025	0.587761791906009		ENSMUSG00000013662	3.81207667074201	0.814638921193816		SLAMF7	0.194737092216029	1.71304949742696		ENSMUSG00000054766	12.0758542405809	1.38827618045542		ENSMUSG00000002105	1.73476541716936	0.996660358660313		ENSMUSG00000030272	3.03680692102302	0.671724504236476
ENSMUSG00000027111	2.01775381402437	0.938569706294649		ENSMUSG00000014496	0.160319400474841	1.34416744946007		ENSMUSG00000013663	0.391144485737433	0.76205983462568		F11R	0.246595082382916	1.15791364032841		ENSMUSG00000026785	1.25728795774134	1.20004217835215		ENSMUSG00000040687	0.210958999140075	1.07490739574445		ENSMUSG00000053819	0.459937478382894	2.30097578085618
ENSMUSG00000086641	0.0786900045802326	0.853200650211704		ENSMUSG00000014498	2.94145063993169	1.41069578240509		ENSMUSG00000013698	1.86564305233383	2.31155177483561		USF1	0.117542232474408	1.06750891490888		ENSMUSG00000015335	0.906264977818843	1.21080045121381		ENSMUSG00000002103	0.689271138732112	1.24279808574388		ENSMUSG00000021820	1.76986522962789	0.635938917923534
ENSMUSG00000006494	1.56305179794358	1.49412174176402		ENSMUSG00000014503	0.0343284628791272	1.05311694882262		ENSMUSG00000013701	25.668067569182	3.67655370360269		PFDN2	10.3129962085148	0.641314412018895		ENSMUSG00000039686	2.01556014259626	0.819185396874223		ENSMUSG00000027257	0.910403531487598	1.07189141550491		ENSMUSG00000029471	7.54906012285282	1.18247986495429
ENSMUSG00000004085	0.584898248571397	0.86818841508758		ENSMUSG00000014504	8.9368505484275	3.8668476119161		ENSMUSG00000013707	4.1624014590053	2.59568404103732		NIT1	1.1032096941624	0.779171851594382		ENSMUSG00000039678	4.1326953763575	1.19510717480172		ENSMUSG00000027255	2.27128562899149	0.920670449860551		ENSMUSG00000021501	1.38670129693991	2.03157922258205
ENSMUSG00000055612	2.4323539366347	1.56373822146401		ENSMUSG00000014547	0.116876157914604	0.610138642158685		ENSMUSG00000013736	4.72621706063462	1.87436741050189		DEDD	0.513674342607272	1.01216402817983		ENSMUSG00000015337	0.208359042536727	1.08010970891365		ENSMUSG00000040591	0.426036471110841	1.40364884107281		ENSMUSG00000014592	2.5425905883439	1.3936414226332
ENSMUSG00000027109	2.08355590130413	0.904953266555004		ENSMUSG00000014551	0.742076992981166	1.53019346437507		ENSMUSG00000013787	0.964697465749849	1.35729640033841		UFC1	5.60618269728983	0.750227268305531		ENSMUSG00000039660	1.3009843027332	1.12585229901083		ENSMUSG00000040549	1.98016754291034	1.23229517773638		ENSMUSG00000020114	4.53667788549205	0.551926199162206
ENSMUSG00000063714	1.5211204187021	0.882789934684819		ENSMUSG00000014554	2.51457789195191	2.70252200326058		ENSMUSG00000013822	5.02705443544278	1.87752959557908		USP21	0.0837690915383605	0.461239143564183		ENSMUSG00000039648	0.208276409301258	0.895738177147198		ENSMUSG00000075040	0.297002620182552	0.876981197191975		ENSMUSG00000030319	0.399424565134217	0.968978573511748
ENSMUSG00000027108	5.49735228490279	0.89330727875785		ENSMUSG00000014592	0.276763893049356	1.29625619157624		ENSMUSG00000013833	1.17570390192388	0.279603448336285		PPOX	0.366482989405254	0.500784931596462		ENSMUSG00000100747	0.0268405915714865	0.984061626731753		ENSMUSG00000027247	1.50121483902077	1.12681518997839		ENSMUSG00000025575	0.859835756071868	1.51696654426917
ENSMUSG00000041777	2.2127171439017	1.61769662297993		ENSMUSG00000014601	0.664299753370775	1.33055396801125		ENSMUSG00000013846	0.610811736844689	0.419345531338285		B4GALT3	1.17391368071264	2.10186209899903		ENSMUSG00000007476	0.022225936646993	0.901686768892399		ENSMUSG00000027244	0.566682858626027	0.848105548392604		ENSMUSG00000020368	8.8649881636521	0.845618737408397
ENSMUSG00000008226	0.45575881377207	1.66478198384787		ENSMUSG00000014606	4.9711078640039	1.81570740350268		ENSMUSG00000013858	0.679918829068876	1.4223439189234		NDUFS2	5.09095532163306	0.7231610800391		ENSMUSG00000052533	2.03988725089472	1.2074030519934		ENSMUSG00000027243	0.147266032243532	1.39098324934893		ENSMUSG00000028656	1.24341932723384	1.03532928470654
ENSMUSG00000075284	0.0609692067623937	0.745984149851942		ENSMUSG00000014633	2.28017254394154	1.11181076865693		ENSMUSG00000013878	0.151119143751271	0.498524868045723		FCER1G	0.520986073213086	0.718508247641162		ENSMUSG00000026860	2.39096238893026	1.28031694025898		ENSMUSG00000040506	0.538552874226329	0.883347303971923		ENSMUSG00000056737	2.49308678743247	0.829440806545358
ENSMUSG00000056486	0.429279345497855	0.998088557333307		ENSMUSG00000014668	1.0162951673582	2.36146085445932		ENSMUSG00000013973	1.06208505167632	0.887004300588185		TOMM40L	0.309955037948371	1.49115283601117		ENSMUSG00000026858	0.728869564966267	0.937435331583767		ENSMUSG00000027239	0.38724010352918	1.39718151770566		ENSMUSG00000024942	1.96959045983683	1.15075295197673
ENSMUSG00000027104	1.91558457202218	1.6023830713625		ENSMUSG00000014686	0.0142394220519095	0.788108958446382		ENSMUSG00000013997	0.854694764526209	1.47820571553591		MPZ	0.100375614986485	3.85351847856744		ENSMUSG00000026856	0.881717279091138	0.96655603166373		ENSMUSG00000040479	0.892792107668196	1.10089506461266		ENSMUSG00000026270	0.407250728281485	0.639313062875725
ENSMUSG00000018770	15.2931836853448	1.52839847919471		ENSMUSG00000014725	0.00473725039892519	1.15169115729995		ENSMUSG00000014030	2.78565623386642	1.29335398881901		SDHC	4.82425472812459	1.00505067583239		ENSMUSG00000026853	1.8083569414893	1.05351306012075		ENSMUSG00000027230	0.747933417243192	1.20358257891304		ENSMUSG00000026509	1.37639778501741	1.79939378515947
ENSMUSG00000009207	0.883808752725219	1.40419858464798		ENSMUSG00000014747	0.0133760913717315	0.715930923285526		ENSMUSG00000014039	0.276400764705723	1.09365289179409		FCGR2A	0.232675437178212	1.78882142749675		ENSMUSG00000039515	8.78201742499467	0.967814318163138		ENSMUSG00000058318	0.826060268349218	1.19570470972744		ENSMUSG00000021893	1.91703354136183	1.47832446580629
ENSMUSG00000027099	3.45273959467734	1.26172622601392		ENSMUSG00000014748	4.34545876108417	0.287656754730014		ENSMUSG00000014074	1.09468560127359	1.39979190750179		FCGR2B	0.107842700967522	4.99165207799232		ENSMUSG00000089762	0.0409949310270058	0.144221582589301		ENSMUSG00000027222	0.427733263098317	0.75521147222662		ENSMUSG00000001794	7.36027533605564	1.20185074062454
ENSMUSG00000059005	20.8392212140204	1.28611199264239		ENSMUSG00000014763	0.836041682844894	1.08325333692394		ENSMUSG00000014077	5.06823298740021	1.02784917447657		FCRLA	0.107665637740551	0.927201159626585		ENSMUSG00000047363	0.0916618479129402	1.07601511502164		ENSMUSG00000027223	0.190822921565396	1.4345590922697		ENSMUSG00000027184	9.67379569007491	1.48385302894317
ENSMUSG00000015839	2.94131860317129	1.4481652534883		ENSMUSG00000014767	2.65320334200176	0.633070223687302		ENSMUSG00000014177	2.02402209832395	2.03031157173196		FCRLB	0.222450402977592	1.19022074573505		ENSMUSG00000044320	0.123217913312215	0.991688551467131		ENSMUSG00000068742	0.438872062275082	0.931316350942563		ENSMUSG00000070372	6.57615351440851	1.10407635358407
ENSMUSG00000042410	1.26506794364862	1.25978633487894		ENSMUSG00000014769	36.7121631604668	2.12636255616906		ENSMUSG00000014195	5.24973744441921	3.38725029594641		DUSP12	1.43504882902447	0.613110282214989		ENSMUSG00000026857	1.86674671109016	0.934720853145821		ENSMUSG00000049922	0.259006485201733	0.990500123840872		ENSMUSG00000015733	10.0186909332431	1.55104445776547
ENSMUSG00000075273	0.0713568435517113	2.67068432350306		ENSMUSG00000014771	2.90317077893944	1.07647425837319		ENSMUSG00000014198	0.0069424540420942	2.88792939102568		ATF6	1.18657752893719	0.523366092359152		ENSMUSG00000039483	1.12384697973253	0.856757878380624		ENSMUSG00000027221	1.14655467415584	1.39431314226676		ENSMUSG00000028745	22.0894184184518	1.00223532905274
ENSMUSG00000075271	0.129308935291369	0.504364180283036		ENSMUSG00000014776	0.0435815968359064	0.763421469699918		ENSMUSG00000014226	14.9168355571729	1.19575189176031		OLFML2B	0.751319580805056	0.846206839994883		ENSMUSG00000050737	0.101779565866563	1.00320234894381		ENSMUSG00000068735	0.178783951901145	1.25334441154106		ENSMUSG00000032373	0.420204458467977	1.13170597430374
ENSMUSG00000056436	0.230248317303882	2.18938527718084		ENSMUSG00000014778	0.218140419362657	0.920024417066273		ENSMUSG00000014232	1.50386252479631	1.33177197237817		UHMK1	2.35473259261635	0.495289975637184		ENSMUSG00000026848	1.7759754415982	1.02583457668202		ENSMUSG00000027215	0.583950288186173	1.1309946811005		ENSMUSG00000027555	0.705531978580864	0.93039251774114
ENSMUSG00000042369	1.27762382012291	1.78785735888354		ENSMUSG00000014786	0.059033002342681	1.22771081086607		ENSMUSG00000014243	1.91147981152626	1.69422920237488		UAP1	0.988195627845059	0.786773061075016		ENSMUSG00000026849	2.86540493282764	0.759825956238145		ENSMUSG00000027198	2.69697387325106	1.25136562911096		ENSMUSG00000027562	7.34323458801	0.614462632119423
ENSMUSG00000042359	0.0627112705124265	1.31728244728725		ENSMUSG00000014791	0.0185948146499867	0.574017579448786		ENSMUSG00000014245	1.64728700030013	1.39552523939194		DDR2	3.25454203100722	0.605854541540655		ENSMUSG00000026851	2.57814884729013	1.02092277903321		ENSMUSG00000040272	0.181409395441855	0.982533851255061		ENSMUSG00000028463	0.56291211426092	1.36929461893572
ENSMUSG00000002731	0.700230257319582	1.54012746161991		ENSMUSG00000014837	0.117805898647103	1.43772115090564		ENSMUSG00000014294	26.4245811272898	5.97443935051176		HSD17B7	0.525443223046134	1.39282171533093		ENSMUSG00000026854	0.746130234880534	0.963675825781302		ENSMUSG00000040174	0.742221367941974	0.851281034957593		ENSMUSG00000037960	4.12321109436039	1.07635587036625
ENSMUSG00000002732	0.161862805563449	1.64853372405623		ENSMUSG00000014850	0.280693154478371	0.950873614261738		ENSMUSG00000014301	6.53064091832886	0.993556856660424		RGS5	0.0325674819316961	0.369706709653223		ENSMUSG00000075415	13.2386306575983	1.2509432473926		ENSMUSG00000027195	4.75701002536924	1.07830932026627		ENSMUSG00000026017	0.459695164890399	0.746837468444608
ENSMUSG00000002733	0.818218064287176	1.40187474413238		ENSMUSG00000014856	6.0765474582615	2.24109694609825		ENSMUSG00000014313	34.9233663602659	2.23385823542912		RGS5.1	0.126920980598485	1.18777789600312		ENSMUSG00000087269	0.19730595994192	1.03325643296784		ENSMUSG00000027194	0.361782244592114	1.27228809579702		ENSMUSG00000008393	1.60020960164606	1.2761405654094
ENSMUSG00000051747	1.01029913070966	1.3152119899989		ENSMUSG00000014859	4.48009407382372	1.66365455149341		ENSMUSG00000014349	0.332830632202944	1.66702028790141		NUF2	1.58817624450593	1.03130021779665		ENSMUSG00000000194	1.26367767163559	0.870594455194009		ENSMUSG00000045464	0.15845180208625	1.03904235657568		ENSMUSG00000032185	1.30439618186744	0.983169167601444
ENSMUSG00000044033	1.8380422986315	1.4413103456003		ENSMUSG00000014867	9.86424479241148	0.755131033211675		ENSMUSG00000014353	0.175024373176534	0.537734223922022		RXRG	0.371637266374844	4.42277782930654		ENSMUSG00000062661	0.723231305925005	1.00540227040571		ENSMUSG00000027193	2.34473206872958	0.969376575285498		ENSMUSG00000024726	4.27804239019628	1.41814569427155
ENSMUSG00000042272	0.289644001635399	1.22434138596554		ENSMUSG00000014873	3.54298182551671	1.15524844186026		ENSMUSG00000014355	1.88711221190138	5.62575761016267		MGST3	19.8847655717952	1.02711601551601		ENSMUSG00000055632	0.042274986788532	1.22181291867301		ENSMUSG00000027165	0.628825596116979	0.734505054451745		ENSMUSG00000010755	0.708360577365221	1.71744878978048
ENSMUSG00000027016	0.0682426654322111	1.68120744403934		ENSMUSG00000014905	0.748009624321876	1.43616124019624		ENSMUSG00000014402	4.52921975140438	0.862282845454416		ALDH9A1	1.60512921296624	1.27655075449583		ENSMUSG00000076441	1.38267117627386	1.00578470631533		ENSMUSG00000027164	0.270295204661582	0.988771794837137		ENSMUSG00000056228	0.990356715426245	0.99630524443025
ENSMUSG00000027014	1.65623960170048	0.330197105845387		ENSMUSG00000014907	0.272364227083064	0.965325855836514		ENSMUSG00000014418	0.287918613409754	0.430547379786179		TMCO1	3.89417409292305	0.532528064201516		ENSMUSG00000026843	1.89676437715761	0.82248847828563		ENSMUSG00000032841	0.247767980975516	0.885525267032343		ENSMUSG00000078676	1.30298387799836	0.63536476900142
ENSMUSG00000027011	2.43300068254457	0.886706695075867		ENSMUSG00000014932	0.0304932823575675	0.483083609239494		ENSMUSG00000014426	0.345514757977664	2.1376878703454		AL451074.2	0.038135754958068	0.471368821320074		ENSMUSG00000039356	1.16963533522808	1.32288462904269		ENSMUSG00000027163	1.5305234501843	1.04325586656154		ENSMUSG00000015189	2.05511822407509	1.63027347222394
ENSMUSG00000075256	0.0558973061054613	2.75643634726563		ENSMUSG00000014956	0.976211166611222	0.908700420211821		ENSMUSG00000014444	1.33141914348035	1.50870973049574		UCK2	1.23863526411298	1.42450132916341		ENSMUSG00000026842	3.91411737896143	1.08361833776792		ENSMUSG00000048058	0.206314566924941	1.66584959177248		ENSMUSG00000031012	0.89299390948077	1.70540877305368
ENSMUSG00000034701	0.165561777238805	1.20525305395524		ENSMUSG00000014959	5.0811216498453	0.904212355768094		ENSMUSG00000014470	1.34949298755217	0.946266518844767		POGK	0.812511145254274	0.713228185050153		ENSMUSG00000026840	0.047445386911675	1.07045069288775		ENSMUSG00000027189	1.34361149058471	0.871855306765281		ENSMUSG00000025888	0.897698017868236	1.19551234396385
ENSMUSG00000027007	0.289150766946888	1.42552835549801		ENSMUSG00000014980	1.8311354409995	0.71458179791897		ENSMUSG00000014496	0.93596840394345	1.48563866717057		TADA1	0.161710650790548	1.4361880159416		ENSMUSG00000001864	0.072829536113017	0.82933451910251		ENSMUSG00000075012	0.1331109335787	1.03665277020745		ENSMUSG00000029863	2.08071796618913	1.52397709839565
ENSMUSG00000027006	1.47721507753155	0.861042071742693		ENSMUSG00000015002	1.34681246359069	1.3045856011499		ENSMUSG00000014498	4.78557987342795	2.65762482285915		POU2F1	0.547345443612364	1.39667036786832		ENSMUSG00000001855	5.38001372384319	0.849389214748636		ENSMUSG00000005087	25.9117937361108	1.0871994142228		ENSMUSG00000031628	0.436778437492912	1.08699265071348
ENSMUSG00000027002	2.34032988453875	1.1654875121171		ENSMUSG00000015013	4.50245212477192	3.07509392343664		ENSMUSG00000014503	0.0668366475126067	0.642662368346903		CREG1	1.03518405542911	1.75527266823268		ENSMUSG00000050592	0.79589537716394	1.05167788143181		ENSMUSG00000010914	0.444296453059631	1.07123598166297		ENSMUSG00000033538	0.532714016417961	1.59894664125079
ENSMUSG00000027001	0.470076000179673	1.1117142883729		ENSMUSG00000015016	0.653895511840426	0.613740649298252		ENSMUSG00000014504	9.9975133782422	0.956709499075938		MPZL1	2.83403150788305	2.16745772076981		ENSMUSG00000051373	0.163022800836909	1.03365255255816		ENSMUSG00000010911	0.893076931327757	0.85644397166307		ENSMUSG00000027997	7.4010107316848	0.969213840777631
ENSMUSG00000026999	1.70315697316378	0.860734949439113		ENSMUSG00000015023	1.0905194691694	0.431428712643058		ENSMUSG00000014547	0.804192897051015	1.13233678064321		MPC2	12.4515924532388	1.99885306837713		ENSMUSG00000039262	5.42954567530539	0.958226088228913		ENSMUSG00000027187	1.63075032992177	0.770131632844938		ENSMUSG00000025076	1.63533743269687	1.2526277452484
ENSMUSG00000027091	8.3346633602116	0.879491612522659		ENSMUSG00000015027	1.00536517958031	1.4024797830946		ENSMUSG00000014551	1.09212531255628	2.26244827863231		DCAF6	2.46365183335264	0.79600794359503		ENSMUSG00000039254	1.88518435685336	0.996929188770105		ENSMUSG00000032724	0.238353989918815	0.97369420111885		ENSMUSG00000026029	6.01862729814995	1.33307796007798
ENSMUSG00000027087	0.419841798564054	1.21008291260597		ENSMUSG00000015083	0.102138660470284	1.36002665961628		ENSMUSG00000014554	1.47085481338146	0.515362199598205		GPR161	0.58724055763405	1.77011269348282		ENSMUSG00000002550	1.43243744414885	1.03158030223698		ENSMUSG00000027185	1.32742751798623	1.1618499269508		ENSMUSG00000028282	2.30759074375533	1.18614176686881
ENSMUSG00000027082	1.13950769023664	1.83095441000669		ENSMUSG00000015087	1.28553812198216	1.0631654843015		ENSMUSG00000014592	0.427809752462727	0.490569796539217		TIPRL	2.37210116880777	1.20697089041041		ENSMUSG00000044627	6.22661012133315	1.25570547125855		ENSMUSG00000027184	9.11554539933943	1.32881168535359		ENSMUSG00000028914	0.923499617609408	1.45968413977034
ENSMUSG00000034101	2.4057502271667	0.737390473736142		ENSMUSG00000015092	19.8856711103256	2.61344527719901		ENSMUSG00000014599	0.111845280974374	1.79079346322124		SFT2D2	1.05775542136699	1.80225592839261		ENSMUSG00000002546	2.03948986640987	0.945186504191374		ENSMUSG00000027180	1.3367289132581	0.9348234210687		ENSMUSG00000021585	1.91802826280188	0.416741553084467
ENSMUSG00000076437	15.8582228680511	1.35140296755218		ENSMUSG00000015093	0.0894543404769003	0.965870001666616		ENSMUSG00000014601	1.29429150655543	1.1458612607762		ATP1B1	0.701995916300953	3.779292575483		ENSMUSG00000026825	0.0334965684692218	1.06256281515822		ENSMUSG00000032679	0.307444956776409	1.62183547040405		ENSMUSG00000027187	4.24985202082181	1.02255858651059
ENSMUSG00000050043	1.20599401522583	0.988783365337522		ENSMUSG00000015094	0.222661837091537	2.26709400743573		ENSMUSG00000014606	3.44890903260562	0.576272815532276		NME7	0.566844126763675	0.873509271138554		ENSMUSG00000039205	2.78293190959017	1.03726810879748		ENSMUSG00000027177	1.29827574028594	0.718862145034629		ENSMUSG00000038533	1.11409600901676	0.591914479586664
ENSMUSG00000027080	3.78036898388984	1.20372324687912		ENSMUSG00000015095	1.62839108543334	0.69025118470476		ENSMUSG00000014633	5.06385082207543	2.30758204198838		BLZF1	0.66097531965476	0.956532072473529		ENSMUSG00000039195	0.123534466423826	0.796136602670658		ENSMUSG00000027176	1.33794652723583	1.31774788920609		ENSMUSG00000006362	4.61098989654318	0.895057367151574
ENSMUSG00000034075	0.679483509391664	1.16511793799678		ENSMUSG00000015112	0.375277671497098	1.33346963777894		ENSMUSG00000014668	1.3404181097536	1.44925665719914		CCDC181	0.125433180796986	1.17973314432859		ENSMUSG00000026820	1.23258639532728	0.873910808095258		ENSMUSG00000027175	0.71139311299853	1.38171058247409		ENSMUSG00000031885	7.8627969720728	1.97843193899854
ENSMUSG00000027079	1.32812694523497	0.744266783446882		ENSMUSG00000015120	10.3721212017103	1.41918778094425		ENSMUSG00000014686	0.148013672261269	4.33159539493086		SLC19A2	0.222334082970565	1.45966687451329		ENSMUSG00000026819	0.927226597856428	1.19975317655564		ENSMUSG00000074994	0.943560192504698	0.917364177039596		ENSMUSG00000034342	6.89922230616564	0.992639012124437
ENSMUSG00000097187	0.10487175593799	1.46800776151459		ENSMUSG00000015126	3.04200652748832	1.77167794046478		ENSMUSG00000014725	0.012539203771854	0.81677158541017		C1orf112	0.24190839981995	0.727972556159295		ENSMUSG00000039164	0.399990566549376	0.793825502477928		ENSMUSG00000027171	0.125319511520915	1.14227246104786		ENSMUSG00000022637	0.646622603789601	0.683784443610186
ENSMUSG00000023224	0.136116646964603	1.30763980306132		ENSMUSG00000015127	0.906923345355914	0.734431725861012		ENSMUSG00000014748	4.90484378073955	0.794061635778579		METTL18	0.335462514433629	0.699309764941913		ENSMUSG00000039157	0.946816504370436	0.971684845779889		ENSMUSG00000027170	6.75281106456602	0.845247885787058		ENSMUSG00000020659	0.773853233178314	0.868623160563343
ENSMUSG00000027078	0.0876899744531699	0.973758971982296		ENSMUSG00000015133	0.121978663601297	0.78472090184838		ENSMUSG00000014763	0.707930181908697	0.796358935732058		SCYL3	0.228530775258211	1.06228509929829		ENSMUSG00000026810	2.5391396066915	0.844954739447002		ENSMUSG00000005973	5.95340500226631	0.860537161950139		ENSMUSG00000051483	0.617360736357765	1.02819347913995
ENSMUSG00000027077	0.129423988100095	2.38488521544495		ENSMUSG00000015143	0.47282850418618	0.830599373735328		ENSMUSG00000014767	3.01040265612177	0.808706823914645		KIFAP3	1.34570361744034	0.614611362593888		ENSMUSG00000079442	2.58919100218359	0.974578527316612		ENSMUSG00000027167	0.298600558372464	0.804106627370294		ENSMUSG00000031641	0.393303683838174	1.68771774972102
ENSMUSG00000027076	3.0942771431777	1.11194157166919		ENSMUSG00000015149	1.83747760099619	0.204416664255937		ENSMUSG00000014769	32.3118718686065	1.75203210876037		AL354732.1	0.040856328650993	6.13757391206479		ENSMUSG00000026811	1.32281153469679	1.08579991900803		ENSMUSG00000042670	1.69699238242804	0.616297106935897		ENSMUSG00000024878	0.303462482587723	1.20390629373803
ENSMUSG00000027067	5.69267652326901	2.00800976528981		ENSMUSG00000015165	1.73321381885162	0.879940046898206		ENSMUSG00000014771	4.28145143383648	1.35140466076394		GORAB	0.55609989765589	0.554398677321067		ENSMUSG00000026817	1.74863080221692	1.22003806159516		ENSMUSG00000027166	0.759506040584025	0.51127971340376		ENSMUSG00000018666	7.74745303892798	1.15851671861468
ENSMUSG00000033955	0.388273438658497	0.839472440969179		ENSMUSG00000015176	4.91242351443591	3.24083284330693		ENSMUSG00000014776	0.381717654503337	0.612544782583517		PRRX1	4.93112100926055	0.394695856466295		ENSMUSG00000026814	9.40617144696691	1.54928824096939		ENSMUSG00000027122	0.686853475977693	1.01858367247539		ENSMUSG00000029836	11.301499479329	0.942227507736919
ENSMUSG00000025838	0.128270768085002	0.60425327159391		ENSMUSG00000015189	0.0793932175502111	1.45023356635929		ENSMUSG00000014778	0.202973616586555	0.729760524103523		Z97200.1	0.276001775342028	0.528844859582186		ENSMUSG00000009566	1.48370540603208	0.962496344396735		ENSMUSG00000057234	0.111641386282207	0.82308576419696		ENSMUSG00000039989	2.19734874719055	1.62426265054326
ENSMUSG00000025314	0.137227961699951	1.69583835356844		ENSMUSG00000015202	0.101153578027517	0.76867428810176		ENSMUSG00000014786	0.0090748777985625	0.936931418687874		FMO4	0.0920910693664443	1.37958948458119		ENSMUSG00000009555	4.53295462623919	1.01762955220387		ENSMUSG00000027115	0.385543876932834	0.60262280504197		ENSMUSG00000009575	6.09796331718145	1.09050632332411
ENSMUSG00000051329	1.27164617451718	1.41707827523831		ENSMUSG00000015214	0.247571140883082	0.668099387849665		ENSMUSG00000014791	0.0575478372336218	0.69020501094188		PRRC2C	15.014209359438	0.49968051250701		ENSMUSG00000059013	2.05586276994795	0.9458404601154		ENSMUSG00000048482	5.26216748536279	0.954263292040087		ENSMUSG00000089715	2.09025137825591	2.00788931693935
ENSMUSG00000008200	1.88355842003922	1.23578175890443		ENSMUSG00000015217	2.84392194392672	0.758438030002895		ENSMUSG00000014837	0.266442552794448	0.959551486696084		MYOCOS	0.0801485845166796	0.703245459365051		ENSMUSG00000053746	0.160790500289653	1.05492607231627		ENSMUSG00000027162	1.66657642553588	0.977807138188188		ENSMUSG00000022428	1.95191478971216	1.20760761326101
ENSMUSG00000027282	6.61851660939433	0.864820352181003		ENSMUSG00000015243	0.00956858170530566	0.646728660677838		ENSMUSG00000014846	0.042648475129366	0.456670537463581		VAMP4	0.265562018642074	0.653449426993924		ENSMUSG00000038987	0.0420745160972644	0.791312254025329		ENSMUSG00000050199	0.703338247964004	0.736622140237101		ENSMUSG00000036686	0.422765557658178	1.11883644241243
ENSMUSG00000040794	0.226680360353871	0.926199121370255		ENSMUSG00000015247	3.73078391931055	0.388839224732243		ENSMUSG00000014850	0.26012809409811	1.58994744363951		METTL13	1.02309195092468	1.90489238270155		ENSMUSG00000026797	2.54291132641202	0.98209029371579		ENSMUSG00000027160	4.80320224098662	1.00459012425435		ENSMUSG00000028582	1.2478463549863	1.3886911372791
ENSMUSG00000005510	4.71865350199025	1.04327478764917		ENSMUSG00000015289	3.46248177376114	0.855480542332933		ENSMUSG00000014852	0.00222213737729059	1.63968279565537		PIGC	1.2502119948869	0.800723927729036		ENSMUSG00000026796	2.60590025788214	1.11052544696926		ENSMUSG00000074971	0.19784705072183	1.35679225995279		ENSMUSG00000020074	5.8244137758903	0.764494639678407
ENSMUSG00000005505	0.593231010384962	0.910456563296324		ENSMUSG00000015291	1.49174133444005	1.45745534621264		ENSMUSG00000014856	5.75519778622751	1.88082039308813		SUCO	1.31403328171244	0.478584342339766		ENSMUSG00000026792	0.39188889359496	1.0935952825836		ENSMUSG00000074968	0.420020308780002	1.38440127531008		ENSMUSG00000033712	0.391907554831952	1.00835430214019
ENSMUSG00000063235	1.60184932074598	1.11486263036926		ENSMUSG00000015312	0.731750229845191	1.58968113613269		ENSMUSG00000014859	2.26796723543527	1.31061060862392		AL645568.1	0.0809323973204442	0.476161072227944		ENSMUSG00000038900	14.2171580002604	1.00314919497893		ENSMUSG00000027134	0.418789704371008	0.989593487658336		ENSMUSG00000028461	0.542563020073966	1.43224048218012
ENSMUSG00000005506	4.41901045654092	1.57236969960635		ENSMUSG00000015314	1.01995325440691	3.41484862463916		ENSMUSG00000014867	11.853757203533	1.77678298622169		PRDX6	11.5215691925835	0.671599664548365		ENSMUSG00000026791	0.601339250438898	1.16290334111863		ENSMUSG00000027133	5.41858323353461	1.2581392383243		ENSMUSG00000042111	5.21375670507458	1.28979999824879
ENSMUSG00000002104	0.319848911663764	1.51355218672211		ENSMUSG00000015316	1.28225082439225	1.46160826538605		ENSMUSG00000014873	4.14438972436328	0.820882329347854		KLHL20	0.612538798299993	0.981767590733661		ENSMUSG00000038860	0.123211492952345	0.786794110601318		ENSMUSG00000027130	0.288234659271412	0.864715126054721		ENSMUSG00000020482	1.00491723479266	1.16171124340561
ENSMUSG00000002102	6.6681060455012	1.20816867215543		ENSMUSG00000015335	1.24035714971952	0.785361574439117		ENSMUSG00000014905	0.970563356342076	1.2588420824682		CENPL	0.663903612360746	1.16643560763353		ENSMUSG00000038831	1.22905053879098	1.10455265257121		ENSMUSG00000027131	2.25368833016163	0.77243669306911		ENSMUSG00000019659	4.16585545007779	1.1175968453985
ENSMUSG00000002105	0.204808736143773	0.944552558656549		ENSMUSG00000015337	0.463414879269624	0.562602459591101		ENSMUSG00000014907	0.235091092840935	0.546138325656297		DARS2	0.548368723106291	1.07040679599287		ENSMUSG00000068966	0.821424920019002	1.25667075983222		ENSMUSG00000027132	1.305747735232	0.86445297292622		ENSMUSG00000034795	0.930808277768927	1.03460697831606
ENSMUSG00000002111	0.0725094632461939	0.709158782851301		ENSMUSG00000015341	4.93578878451098	1.63888854168946		ENSMUSG00000014956	1.92839427957514	0.426765062580627		ZBTB37	0.307283194601736	1.15877334801271		ENSMUSG00000026788	0.932666953066516	0.791465136957899		ENSMUSG00000055943	3.15782031389094	0.76883690499297		ENSMUSG00000007721	2.22992327406813	1.54717091176207
ENSMUSG00000040687	0.278895259295657	1.01971613384036		ENSMUSG00000015342	0.0365310629477864	0.964169416815248		ENSMUSG00000014959	8.55395220873399	1.41527556024637		RC3H1	0.500840273163908	0.69126407921998		ENSMUSG00000038740	4.65548563895416	1.66041161057392		ENSMUSG00000003604	0.598996670969273	0.723499767065741		ENSMUSG00000048924	2.31068691380488	0.75109011549541
ENSMUSG00000002103	0.273426572051966	0.958942646423997		ENSMUSG00000015355	22.0566655282508	1.94608551003685		ENSMUSG00000014980	3.84036406549205	1.81668723593267		RABGAP1L	0.175466856688308	0.285317317111941		ENSMUSG00000038718	5.8086628051178	1.42926820845497		ENSMUSG00000044042	1.18647057962151	1.06943675907181		ENSMUSG00000021578	2.23333184188184	1.3579179854906
ENSMUSG00000002109	0.224696951957268	1.32290808776039		ENSMUSG00000015357	1.06273239644393	1.61302365366315		ENSMUSG00000015002	1.45347797513296	1.2894995130734		CACYBP	7.27050034104144	0.758066844593985		ENSMUSG00000038696	4.60278970715998	0.902092934714078		ENSMUSG00000074934	5.14323172509511	1.18398102231126		ENSMUSG00000068114	0.405073576507008	0.963029847329347
ENSMUSG00000027257	0.274571657901736	0.961319914383885		ENSMUSG00000015363	1.48160826729001	0.87074742421946		ENSMUSG00000015013	15.5428088959366	1.60896357355546		MRPS14	1.64332382604875	1.0394324336045		ENSMUSG00000026867	7.50762242314627	1.2699159008829		ENSMUSG00000041219	1.22302184729131	1.20551335826377		ENSMUSG00000049957	0.845864632981838	0.972581282391236
ENSMUSG00000027255	0.895665026071633	1.68099960354986		ENSMUSG00000015377	0.0798912929426215	1.59845350592269		ENSMUSG00000015016	1.13295191107818	2.57225193525719		KIAA0040	0.0666712329734298	0.354149799855775		ENSMUSG00000026864	18.309331404032	1.11428628775611		ENSMUSG00000040383	0.854675131765947	0.941263517079697		ENSMUSG00000022833	0.530992570714617	0.697593729473408
ENSMUSG00000040591	0.332653418025597	0.756179521120564		ENSMUSG00000015396	0.0913027535998454	1.15948812100431		ENSMUSG00000015023	1.56942937952189	1.63352451592397		COP1	0.522167431789028	0.923438307723504		ENSMUSG00000070953	2.55845499056911	0.860192362492935		ENSMUSG00000040321	0.27401211749106	0.955010868558988		ENSMUSG00000028689	0.597218339998382	0.891970605484767
ENSMUSG00000027253	0.0434039792185607	0.839759029927042		ENSMUSG00000015437	70.1745725472709	1.56323064390739		ENSMUSG00000015027	1.24526646329993	1.92665044427032		RASAL2	0.645393452566626	1.88390662712492		ENSMUSG00000035949	3.75717018424028	0.891720226217595		ENSMUSG00000057147	0.640597870411734	0.973612400031052		ENSMUSG00000024018	0.398524404542227	1.12602924172638
ENSMUSG00000040549	2.63313053725393	1.08080692844218		ENSMUSG00000015452	0.0276044450815874	1.33900935193635		ENSMUSG00000015087	1.50145405912962	1.00600007005079		C1orf220	0.039497211846474	4.13845363806793		ENSMUSG00000026869	7.0909747678591	0.934171398700326		ENSMUSG00000040282	0.139808999060501	0.599035354368886		ENSMUSG00000034083	0.927504055652399	1.15686883951649
ENSMUSG00000075040	0.188739799310734	0.783894428944645		ENSMUSG00000015461	1.25978762419455	0.333426742809773		ENSMUSG00000015092	15.2598866411019	1.03278854095388		RALGPS2	0.710792230318152	1.56531081857116		ENSMUSG00000026873	1.24221431599722	1.09556914221693		ENSMUSG00000027210	2.07550971290267	1.57355446842523		ENSMUSG00000056531	0.346774587691336	1.52492481032383
ENSMUSG00000027247	1.14934904976697	1.37683155314409		ENSMUSG00000015474	0.134419480069502	0.70519061719466		ENSMUSG00000015095	1.39043000283815	0.7814709828765		FAM20B	0.735213710041248	0.867257367010497		ENSMUSG00000026875	0.49053476211917	1.2639508527883		ENSMUSG00000027351	2.51658832518442	1.29445975170964		ENSMUSG00000026578	0.43173053826673	0.908830009392582
ENSMUSG00000027244	1.42436280940589	1.24463458491581		ENSMUSG00000015476	0.122698105834778	1.16382537170553		ENSMUSG00000015112	0.00342291968675817	1.01454421554053		TOR3A	1.0332873017719	0.754279515134759		ENSMUSG00000035875	0.031078749074638	1.11616350107681		ENSMUSG00000027349	1.45960015342937	0.702776067157122		ENSMUSG00000031143	1.44845978816597	0.917649401988559
ENSMUSG00000027243	0.42256430816557	1.03588395152612		ENSMUSG00000015478	2.90022106578217	0.849597086231628		ENSMUSG00000015120	11.2842965448396	1.11144321744231		ABL2	1.76834784404409	0.910107461128644		ENSMUSG00000057110	5.76379087018774	0.951574254471126		ENSMUSG00000040152	42.939465094056	1.88610647204949		ENSMUSG00000022035	1.71144477862244	1.84200125645656
ENSMUSG00000040506	0.379632961956738	0.582981260014894		ENSMUSG00000015488	0.841692071463237	0.937520546852498		ENSMUSG00000015126	1.93772449614066	0.753523942213763		SOAT1	2.08487770575583	1.40684197093487		ENSMUSG00000026878	7.4637052924493	0.893688366709485		ENSMUSG00000040133	1.04807854857838	0.733701851137758		ENSMUSG00000059554	0.511030741599047	2.31951460242698
ENSMUSG00000027239	3.15325897174909	1.24528349899547		ENSMUSG00000015501	0.168028500715148	1.04136373464612		ENSMUSG00000015127	0.723105585923176	0.42790896930767		TOR1AIP2	3.22364695121841	0.822283388860243		ENSMUSG00000026879	7.0926227541475	0.998665662277938		ENSMUSG00000005102	0.497265537325717	1.13731213599873		ENSMUSG00000028795	0.42272044271765	1.23066647091569
ENSMUSG00000040479	0.353151235376405	0.96247643529971		ENSMUSG00000015522	0.366566886300943	0.876957536706254		ENSMUSG00000015133	0.64219770203698	0.417672217820529		AL353708.3	0.0652614062920006	0.29788442025156		ENSMUSG00000026880	0.492759546472331	0.817578195264098		ENSMUSG00000009549	7.04883091999515	0.663837977571989		ENSMUSG00000039983	0.922889304619872	1.18339075233791
ENSMUSG00000027230	0.181437197272875	1.79191155425344		ENSMUSG00000015536	1.36549029080608	0.682997810458995		ENSMUSG00000015134	0.607782176879999	2.32818695012777		TOR1AIP1	1.17120421950281	1.35808150832032		ENSMUSG00000075391	0.019010158680374	0.760851376684455		ENSMUSG00000040084	1.08844120178093	1.01942267345913		ENSMUSG00000027160	4.14980282160283	1.28892576842791
ENSMUSG00000058318	0.421268535917745	1.01266986836597		ENSMUSG00000015542	0.395471861573824	1.0344850144548		ENSMUSG00000015143	0.13246561166799	0.531261940786942		AL353708.1	0.0229162660071	1.53945696020552		ENSMUSG00000035778	1.13361241129361	0.999875674132143		ENSMUSG00000074918	0.327328642218418	0.86402470032322		ENSMUSG00000039963	0.530297160975548	1.01055495842497
ENSMUSG00000040434	0.17600912591157	1.15488755363948		ENSMUSG00000015568	0.00324855839272089	1.05246040570428		ENSMUSG00000015149	1.90248084525301	1.65292696035479		CEP350	3.98830244630892	0.71809607679527		ENSMUSG00000026883	2.36670672849985	1.08443730923461		ENSMUSG00000045838	0.619743892002297	0.971325889793166		ENSMUSG00000020925	1.11168866117645	2.61681568506739
ENSMUSG00000027222	0.741937732383101	1.02096200430678		ENSMUSG00000015575	17.9479253986662	2.42140526614076		ENSMUSG00000015165	1.85812091028027	1.09874242982474		QSOX1	1.26652875751112	0.497624849985124		ENSMUSG00000026885	0.356567835920282	1.0960791318407		ENSMUSG00000027331	1.54472730289367	1.3118785808634		ENSMUSG00000078622	4.93364430342117	1.25388693324402
ENSMUSG00000027223	0.145856517589452	0.99876774764262		ENSMUSG00000015597	0.0116438958403488	0.526551619538245		ENSMUSG00000015176	7.83805821771538	4.3691985226048		ACBD6	2.58273165347669	1.71066788454603		ENSMUSG00000026895	6.33268679346636	1.04460264292439		ENSMUSG00000027332	0.775013728391942	1.01599390494593		ENSMUSG00000038127	3.66478734087856	0.585490632079047
ENSMUSG00000068742	0.340397808995968	1.36596741250824		ENSMUSG00000015605	0.286664525016268	1.94918308049466		ENSMUSG00000015214	0.148607162368247	1.27774720479236		XPR1	0.277499426310801	2.47282247836983		ENSMUSG00000026889	1.56923139382219	0.997997888583037		ENSMUSG00000040007	0.330057542283593	0.684037853392723		ENSMUSG00000025645	0.409454999147724	0.691459191599623
ENSMUSG00000049922	0.109237798046317	0.8549840002758		ENSMUSG00000015619	0.645732609575922	0.604582345866517		ENSMUSG00000015217	4.63783534202915	2.04888351622143		STX6	0.814647392912461	1.13606382505118		ENSMUSG00000026887	1.38936076628984	1.30711936599105		ENSMUSG00000074916	0.519087152647232	0.912549810603541		ENSMUSG00000075229	3.50353737891812	1.14008427374598
ENSMUSG00000068735	0.190821211698177	1.35798491857194		ENSMUSG00000015647	0.0194692136722182	1.2306370595007		ENSMUSG00000015222	0.00405091503251421	1.08035788234198		MR1	0.38967920988477	0.95000669666088		ENSMUSG00000047250	8.60820697111849	1.08460861739195		ENSMUSG00000039983	0.602506560273056	0.61038957708327		ENSMUSG00000019897	2.44974226722102	1.27584164756425
ENSMUSG00000027198	0.832638175141597	0.818100578712481		ENSMUSG00000015653	0.00198676739861465	0.823818695093727		ENSMUSG00000015243	0.372539260988441	2.2044253316337		IER5	0.890126505368226	0.462231804696663		ENSMUSG00000068950	0.00451857354937028	0.96997290699925		ENSMUSG00000027326	0.759445241025688	0.89842818779118		ENSMUSG00000074358	0.393354235054065	2.44379846950107
ENSMUSG00000040272	0.107713662842597	0.874791835651964		ENSMUSG00000015656	196.849843595472	4.06746735467747		ENSMUSG00000015247	2.9364165231344	0.818035615517116		GLUL	3.43216030885921	1.72398079910946		ENSMUSG00000009030	1.76229646058086	0.883295353936778		ENSMUSG00000027323	0.837219425145904	1.08144909237092		ENSMUSG00000061882	24.0599980121855	1.12566399741356
ENSMUSG00000075023	0.135505583926148	0.880832042326529		ENSMUSG00000015659	0.0851155503919034	0.974024707489786		ENSMUSG00000015289	2.46334279844295	1.54217433593302		RNASEL	0.131802050983367	0.593890709278048		ENSMUSG00000075376	2.42410341282283	1.10807773068485		ENSMUSG00000070730	0.45144631838101	0.812135103392864		ENSMUSG00000049588	0.958821606811059	0.810997873721813
ENSMUSG00000040174	0.650696040545503	0.983173997289959		ENSMUSG00000015668	3.89906699189293	1.88480295910826		ENSMUSG00000015291	1.13584345008776	0.364499772808646		RGS16	0.29164630633199	0.863871430211939		ENSMUSG00000066798	0.483867624538902	0.870281733119653		ENSMUSG00000046814	2.11782201620801	1.38317832347981		ENSMUSG00000049305	1.17506925052829	1.05085734120964
ENSMUSG00000027195	2.86113262008622	0.740139844349384		ENSMUSG00000015671	46.9564284089453	2.00303135827693		ENSMUSG00000015305	0.25809228501022	1.57182300556932		NPL	0.251816024683598	1.67182474292145		ENSMUSG00000035437	1.50701506821403	0.970248254445661		ENSMUSG00000034278	0.643717456566737	1.12483897866752		ENSMUSG00000090946	2.29804888038594	1.12451029595788
ENSMUSG00000027194	0.194613218219221	1.01828303303815		ENSMUSG00000015672	4.9313503793475	1.39399193893595		ENSMUSG00000015312	0.93567165888996	0.683015620803445		DHX9	3.3008741565118	1.39337967351881		ENSMUSG00000026915	7.67356700644917	1.04060291053152		ENSMUSG00000068580	0.430629065143481	1.20324624034932		ENSMUSG00000030177	0.844888660190041	1.86092171701764
ENSMUSG00000045464	0.0681736560259231	0.881794458550901		ENSMUSG00000015697	1.19702459057981	0.495273536286711		ENSMUSG00000015314	1.71334382941636	1.6476655101717		LAMC1	1.84562596765506	0.679116151652419		ENSMUSG00000035392	7.2944270961783	1.31659891503626		ENSMUSG00000034216	0.620296940409984	1.30980828586835		ENSMUSG00000024732	3.61592623429344	0.63721977248139
ENSMUSG00000027193	2.29643292943164	1.01921465053471		ENSMUSG00000015714	4.7289048690168	1.17096253152014		ENSMUSG00000015316	0.0723712878125665	1.50315620019752		LAMC2	0.0307812774672146	1.07376335057857		ENSMUSG00000026749	12.3753496988195	1.45370065346321		ENSMUSG00000027313	0.188155134800597	1.52972951169782		ENSMUSG00000047810	0.965993277140827	1.27204522163246
[truncated: 12,352 more rows]

## Sheet: FigS3A_Std
mESC	Mean_expression	Variation_FC		CD8	Mean_expression	Variation_FC		L1210	Mean_expression	Variation_FC		WM989	Mean_expression	Variation_FC		HSC	Mean_expression	Variation_FC		MEF	Mean_expression	Variation_FC		HSPC	Mean_expression	Variation_FC
[truncated: 13,418 more rows]

[truncated: 2 more sheets: FigS3B_CV, FigS3B_Std]
