# Supplementary material for: Gene-expression memory-based prediction of cell lineages from scRNA-seq datasets
Source: Nat Commun. 2024 Mar 29;15:2744. doi: 10.1038/s41467-024-47158-y (PMC10980719; doi:10.1038/s41467-024-47158-y)
Supplement: Supplementary file 11 — Source Data [file 41467_2024_47158_MOESM11_ESM.zip › Source Data files/Source Data file S17f.csv]

Row.names	p_val.x	avg_log2FC.x	pct.1.x	pct.2.x	p_val_adj.x	p_val.y	avg_log2FC.y	pct.1.y	pct.2.y	p_val_adj.y	name	rankx	ranky
A1BG	0.026971702	-0.15660286	0.931	0.909	1	0.423416235	0.128409327	0.858	1	1	NA	351	2137
A2M	3.89669088952129e-08	-0.625026889	0.154	0.515	0.001306872	NA	NA	NA	NA	NA	NA	14	NA
AACS	0.000738262	0.116611488	0.711	0.424	1	0.288299468	0.106133001	0.6	0.333	1	NA	1029	1690
AAGAB	NA	NA	NA	NA	NA	0.139308794	-0.103531414	0.664	1	1	NA	NA	1453
AAK1	NA	NA	NA	NA	NA	0.124058899	0.280148134	0.882	0.833	1	NA	NA	3357
AAMP	NA	NA	NA	NA	NA	0.135878455	-0.151250456	0.944	1	1	NA	NA	798
AARS	0.005491311	0.169705119	0.931	0.697	1	0.072759046	-0.229324406	0.892	1	1	NA	1704	299
AASDHPPT	0.018569593	0.129892302	0.914	0.788	1	0.113158465	0.235688259	0.824	0.667	1	NA	1245	3196
AATF	0.026885669	0.105036668	0.874	0.667	1	NA	NA	NA	NA	NA	NA	807	NA
ABCC4	NA	NA	NA	NA	NA	0.118956936	0.150410751	0.544	0.167	1	NA	NA	2491
ABCD1	NA	NA	NA	NA	NA	0.361206752	0.116082577	0.753	0.667	1	NA	NA	1901
ABCD4	NA	NA	NA	NA	NA	0.047805064	0.131155803	0.42	0	1	NA	NA	2197
ABCE1	NA	NA	NA	NA	NA	0.722485753	-0.100231334	0.908	1	1	NA	NA	1523
ABCF1	0.033149336	0.107927959	0.957	0.848	1	0.34923087	0.144846543	0.929	1	1	NA	867	2405
ABCF2.1	NA	NA	NA	NA	NA	0.18646644	-0.16956038	0.877	1	1	NA	NA	647
ABCF3	NA	NA	NA	NA	NA	0.022888672	-0.152008241	0.573	1	1	NA	NA	792
ABHD14B	0.016622229	0.151125793	0.926	0.758	1	NA	NA	NA	NA	NA	NA	1513	NA
ABHD17C	0.00072329	0.268106621	0.883	0.636	1	0.831127409	-0.177231687	0.825	0.667	1	NA	2140	578
ABHD2	0.011510294	0.143299502	0.874	0.576	1	0.378588681	0.138567321	0.724	1	1	NA	1413	2332
ABHD5	NA	NA	NA	NA	NA	0.085218171	0.142746376	0.486	0.167	1	NA	NA	2379
ABI2	NA	NA	NA	NA	NA	0.295923463	0.171718274	0.952	0.833	1	NA	NA	2752
ABL1	NA	NA	NA	NA	NA	0.08119353	0.104782982	0.351	0	1	NA	NA	1650
ABR	NA	NA	NA	NA	NA	0.214684892	0.183316989	0.918	1	1	NA	NA	2857
ABRAXAS1	0.00042471	0.160147432	0.866	0.545	1	NA	NA	NA	NA	NA	NA	1612	NA
ABRAXAS2	NA	NA	NA	NA	NA	0.330767555	0.100326786	0.604	0.5	1	NA	NA	1539
AC003102.1	NA	NA	NA	NA	NA	0.010222097	-0.101711434	0.149	0.5	1	NA	NA	1496
AC004148.2	3.16177508240676e-05	0.151869922	0.614	0.242	1	NA	NA	NA	NA	NA	NA	1524	NA
AC004951.1	0.043523526	0.112831132	0.857	0.606	1	NA	NA	NA	NA	NA	NA	956	NA
AC005261.1	NA	NA	NA	NA	NA	0.177824847	0.119553218	0.454	0.167	1	NA	NA	1971
AC005280.2	6.5347113458133e-05	0.125291367	0.466	0.091	1	NA	NA	NA	NA	NA	NA	1173	NA
AC005838.2	NA	NA	NA	NA	NA	0.012576072	-0.131132995	0.392	0.833	1	NA	NA	1034
AC006064.4	0.000290943	0.112460511	0.606	0.212	1	NA	NA	NA	NA	NA	NA	950	NA
AC007952.4	NA	NA	NA	NA	NA	0.193626123	-0.232951932	0.368	0.5	1	NA	NA	282
AC009275.1	0.283394082	-0.103133153	0.689	0.545	1	NA	NA	NA	NA	NA	NA	661	NA
AC009309.1	NA	NA	NA	NA	NA	0.004753192	-0.115107627	0.129	0.5	1	NA	NA	1270
AC009501.1	0.000296099	0.468859801	0.623	0.424	1	0.266341173	0.281284761	0.423	0.167	1	NA	2312	3359
AC009779.2	NA	NA	NA	NA	NA	0.077072997	-0.200879894	0.401	0.667	1	NA	NA	413
AC010642.2	0.009207382	-0.179234895	0.851	0.818	1	NA	NA	NA	NA	NA	NA	291	NA
AC010894.2	NA	NA	NA	NA	NA	1.0288097761995e-09	-0.139903968	0.059	0.667	3.4504222274179e-05	NA	NA	925
AC011611.4	NA	NA	NA	NA	NA	0.023371803	0.205977227	0.502	0	1	NA	NA	3024
AC013394.1	NA	NA	NA	NA	NA	0.278176729	-0.145902199	0.216	0.333	1	NA	NA	858
AC016831.1	0.023254315	0.172555876	0.854	0.636	1	0.983380494	0.126974842	0.759	1	1	NA	1739	2102
AC016831.5	0.000281068	0.333205219	0.951	0.909	1	0.279694005	0.170695522	0.921	0.833	1	NA	2230	2741
AC016831.7	0.325355911	0.102669548	0.9	0.758	1	0.124215505	-0.11520313	0.855	1	1	NA	753	1268
AC018529.2	NA	NA	NA	NA	NA	0.197924128	0.107178551	0.387	0.167	1	NA	NA	1718
AC020571.1	NA	NA	NA	NA	NA	0.114343519	0.195608691	0.582	0.333	1	NA	NA	2951
AC020915.3	NA	NA	NA	NA	NA	0.542363257	-0.102193014	0.303	0.333	1	NA	NA	1484
AC020916.1	NA	NA	NA	NA	NA	0.459946967	0.143060183	0.764	0.667	1	NA	NA	2382
AC040162.1	NA	NA	NA	NA	NA	5.36890114956167e-07	-0.133819801	0.083	0.667	0.018006221	NA	NA	998
AC044849.1	NA	NA	NA	NA	NA	0.05919504	-0.142463353	0.107	0.333	1	NA	NA	907
AC051619.5	NA	NA	NA	NA	NA	1.47752714781974e-08	-0.112141821	0.039	0.5	0.000495533	NA	NA	1315
AC058791.1	0.054404582	0.143341299	0.897	0.727	1	NA	NA	NA	NA	NA	NA	1416	NA
AC084033.3	NA	NA	NA	NA	NA	0.58143899	0.113662884	0.847	0.833	1	NA	NA	1851
AC090204.1	0.039650883	-0.147456933	0.931	0.848	1	NA	NA	NA	NA	NA	NA	392	NA
AC092683.1	0.297169551	-0.122262681	0.503	0.545	1	NA	NA	NA	NA	NA	NA	517	NA
AC092807.3	NA	NA	NA	NA	NA	0.137924606	0.130980603	0.276	0	1	NA	NA	2190
AC093157.1	NA	NA	NA	NA	NA	0.116006112	0.118217782	0.458	0.167	1	NA	NA	1941
AC100810.1	0.04399267	0.169892194	0.991	0.879	1	NA	NA	NA	NA	NA	NA	1707	NA
AC108488.1	NA	NA	NA	NA	NA	0.001196382	-0.178284904	0.187	0.667	1	NA	NA	566
AC118549.1	NA	NA	NA	NA	NA	0.046568975	0.261109897	0.839	0.833	1	NA	NA	3295
AC139530.1	NA	NA	NA	NA	NA	0.081519794	-0.1011452	0.451	0.833	1	NA	NA	1505
AC147651.4	NA	NA	NA	NA	NA	0.203377159	-0.120262984	0.584	0.667	1	NA	NA	1195
AC245297.3	NA	NA	NA	NA	NA	0.525990721	0.107659393	0.82	0.5	1	NA	NA	1730
ACAA2	NA	NA	NA	NA	NA	0.151212519	-0.152639602	0.881	1	1	NA	NA	788
ACADS	NA	NA	NA	NA	NA	0.350174076	-0.123596732	0.398	0.5	1	NA	NA	1145
ACADVL	0.013959279	0.209261157	0.983	0.818	1	NA	NA	NA	NA	NA	NA	1965	NA
ACAP3	NA	NA	NA	NA	NA	0.161177456	0.134915125	0.636	0.333	1	NA	NA	2269
ACAT1	0.01888162	0.14301992	0.909	0.727	1	0.42643657	-0.129552469	0.868	1	1	NA	1403	1057
ACAT2	NA	NA	NA	NA	NA	0.965660762	0.131138684	0.902	0.833	1	NA	NA	2196
ACBD3	NA	NA	NA	NA	NA	0.106410269	-0.271694381	0.959	1	1	NA	NA	175
ACD	NA	NA	NA	NA	NA	0.328323257	-0.112436688	0.725	0.833	1	NA	NA	1308
ACLY	0.001638689	0.174053328	0.897	0.636	1	NA	NA	NA	NA	NA	NA	1752	NA
ACO1	0.080304275	0.103404349	0.863	0.727	1	0.324645765	-0.103668796	0.806	1	1	NA	771	1451
ACOX1	NA	NA	NA	NA	NA	0.053317169	0.225377954	0.722	0.333	1	NA	NA	3144
ACOX2	NA	NA	NA	NA	NA	0.004556796	-0.199958882	0.207	0.667	1	NA	NA	417
ACOX3	NA	NA	NA	NA	NA	0.009754583	-0.137786018	0.26	0.667	1	NA	NA	949
ACP1	NA	NA	NA	NA	NA	0.191894797	-0.182304047	0.994	1	1	NA	NA	542
ACP5	NA	NA	NA	NA	NA	0.376322104	0.221338492	0.944	1	1	NA	NA	3121
ACSF3	0.000177117	0.112699495	0.617	0.242	1	0.059143637	-0.191629588	0.505	0.833	1	NA	953	463
ACSL3	0.178193639	0.129578118	0.986	0.939	1	0.598102832	0.170560349	0.979	1	1	NA	1237	2740
ACSL4	0.132091657	0.217479027	0.971	0.97	1	0.827707991	0.14826965	0.964	1	1	NA	2002	2459
ACTB	0.02803929	0.214538427	1	1	1	0.568569764	0.162574202	1	1	1	NA	1986	2637
ACTG1	0.247201873	0.16466264	1	1	1	0.119182451	0.488274617	1	1	1	NA	1659	3574
ACTL6A	0.001245866	0.137323778	0.894	0.636	1	NA	NA	NA	NA	NA	NA	1328	NA
ACTN1	NA	NA	NA	NA	NA	0.44894325	0.137858487	1	1	1	NA	NA	2324
ACTN4	NA	NA	NA	NA	NA	0.459910869	0.247787194	0.961	1	1	NA	NA	3246
ACTR2	0.056276994	0.146407329	0.989	0.97	1	0.136128879	0.317893561	0.981	1	1	NA	1467	3437
ACTR3	0.006245387	0.228699469	1	0.939	1	0.583249593	0.19432881	0.987	1	1	NA	2035	2942
ACTR6	NA	NA	NA	NA	NA	0.098599351	0.186690049	0.756	0.5	1	NA	NA	2884
ACVR1	0.000189615	0.184055112	0.846	0.545	1	0.108332183	0.165485631	0.706	0.333	1	NA	1822	2673
ACYP1	NA	NA	NA	NA	NA	0.470913617	-0.142203578	0.508	0.667	1	NA	NA	908
ADAM10	NA	NA	NA	NA	NA	0.15242427	0.165468752	0.807	0.667	1	NA	NA	2672
ADAM17	NA	NA	NA	NA	NA	0.382663627	0.113133193	0.655	0.667	1	NA	NA	1840
ADAMTS1	0.762612677	0.170029208	0.531	0.455	1	NA	NA	NA	NA	NA	NA	1710	NA
ADAMTS9	0.013496091	-0.169153928	0.214	0.364	1	NA	NA	NA	NA	NA	NA	315	NA
ADAR	0.032890457	0.190739728	0.98	0.97	1	0.278700669	0.169508009	0.965	1	1	NA	1867	2722
ADCK2	NA	NA	NA	NA	NA	0.220484475	-0.123132142	0.551	0.833	1	NA	NA	1153
ADD1	NA	NA	NA	NA	NA	0.053231503	-0.207857935	0.906	1	1	NA	NA	378
ADD3	NA	NA	NA	NA	NA	0.197515334	-0.114010408	0.823	1	1	NA	NA	1285
ADGRE5	NA	NA	NA	NA	NA	0.290650011	0.138280418	0.709	0.667	1	NA	NA	2329
ADGRG1	0.000649432	-0.331375544	0.529	0.667	1	NA	NA	NA	NA	NA	NA	83	NA
ADGRL2	NA	NA	NA	NA	NA	0.076371521	0.118405621	0.36	0	1	NA	NA	1947
ADI1	0.04793173	0.163133447	0.986	0.939	1	NA	NA	NA	NA	NA	NA	1644	NA
ADIPOR1	0.067506229	-0.153000715	0.986	0.939	1	0.219376165	0.194192898	0.938	0.833	1	NA	368	2939
ADIPOR2	0.02180409	0.13144084	0.923	0.788	1	NA	NA	NA	NA	NA	NA	1256	NA
ADM	0.230148938	0.18851812	0.966	0.909	1	0.225357032	-0.507507808	0.946	1	1	NA	1851	28
ADRM1	0.00047485	0.338609745	0.994	0.848	1	0.460426039	-0.166851305	0.989	1	1	NA	2234	660
ADTRP	0.001053664	0.100285434	0.306	0.03	1	0.500399701	-0.185673919	0.251	0.333	1	NA	700	510
AEBP1	0.028036239	-0.198102512	0.969	0.939	1	0.290973734	0.26708481	0.947	1	1	NA	240	3322
AEBP2	NA	NA	NA	NA	NA	0.227909526	-0.124266996	0.673	1	1	NA	NA	1132
AEN	NA	NA	NA	NA	NA	0.075037449	0.108928123	0.362	0	1	NA	NA	1766
AES	0.011764431	-0.187504646	0.994	1	1	NA	NA	NA	NA	NA	NA	265	NA
AFAP1	NA	NA	NA	NA	NA	0.027988745	-0.307351109	0.586	0.833	1	NA	NA	126
AFDN	0.009511585	-0.164096579	0.894	0.879	1	NA	NA	NA	NA	NA	NA	329	NA
AFF1	NA	NA	NA	NA	NA	0.128350049	0.127616906	0.497	0.167	1	NA	NA	2120
AFTPH	0.000984347	0.134275612	0.84	0.515	1	0.106170148	0.166586337	0.665	0.5	1	NA	1292	2690
AGA	NA	NA	NA	NA	NA	0.165988784	-0.202424071	0.703	0.833	1	NA	NA	405
AGAP3	0.000888706	-0.214774025	0.963	0.939	1	NA	NA	NA	NA	NA	NA	208	NA
AGFG2	0.327567388	-0.106753188	0.643	0.455	1	NA	NA	NA	NA	NA	NA	628	NA
AGO2	NA	NA	NA	NA	NA	0.372061189	0.12498205	0.771	0.5	1	NA	NA	2082
AGPAT1	NA	NA	NA	NA	NA	0.340613203	0.105398517	0.8	0.833	1	NA	NA	1669
AGPAT5	0.106754535	0.104063014	0.88	0.758	1	0.540519162	0.119392641	0.81	0.667	1	NA	788	1967
AGRN	0.224434455	-0.111042869	0.783	0.727	1	0.043996362	0.217499438	0.647	0.333	1	NA	591	3094
AGTRAP	NA	NA	NA	NA	NA	0.102509183	-0.301683484	0.947	1	1	NA	NA	131
AHCY	NA	NA	NA	NA	NA	0.36137331	0.173825787	0.992	1	1	NA	NA	2774
AHCYL1	0.008051515	0.187921113	0.991	0.97	1	NA	NA	NA	NA	NA	NA	1847	NA
AHDC1	0.130211043	-0.1080444	0.683	0.667	1	NA	NA	NA	NA	NA	NA	611	NA
AHI1	0.207260573	-0.105250437	0.923	0.879	1	0.428915564	-0.160742393	0.874	1	1	NA	645	707
AHNAK	NA	NA	NA	NA	NA	0.524541475	0.178882029	0.996	1	1	NA	NA	2820
AHR	0.042407436	0.202044358	0.809	0.727	1	0.620686404	0.157588274	0.713	0.833	1	NA	1937	2580
AHRR	NA	NA	NA	NA	NA	0.178401762	-0.125512311	0.841	1	1	NA	NA	1112
AIF1L	NA	NA	NA	NA	NA	0.036595417	-0.10803233	0.201	0.5	1	NA	NA	1380
AIG1	NA	NA	NA	NA	NA	0.42821512	0.124250436	0.858	0.833	1	NA	NA	2067
AIP	0.106055947	0.124789929	0.954	0.939	1	0.482304882	0.149657639	0.952	1	1	NA	1163	2478
AK4	0.011642758	-0.34952217	0.586	0.667	1	0.438281897	0.209097687	0.455	0.333	1	NA	70	3050
AK5	0.083118774	-0.372069483	0.794	0.727	1	NA	NA	NA	NA	NA	NA	54	NA
AKAP10	0.003729387	0.105311205	0.8	0.545	1	0.431837037	-0.153618091	0.672	0.667	1	NA	815	775
AKAP11	0.000741551	0.189969028	0.909	0.636	1	0.199394026	0.20609156	0.831	0.833	1	NA	1863	3026
AKAP12	0.006385619	-0.229918294	0.603	0.697	1	0.069691418	0.218091331	0.531	0.167	1	NA	182	3100
AKAP13	0.010521955	0.151216872	0.951	0.727	1	0.319294931	0.162874462	0.906	1	1	NA	1514	2641
AKIRIN1	NA	NA	NA	NA	NA	0.7980458	-0.171685505	0.888	1	1	NA	NA	625
AKR1B1	NA	NA	NA	NA	NA	0.793072541	0.640475211	1	1	1	NA	NA	3602
AKR7A2	0.026044919	0.15878093	0.986	0.848	1	NA	NA	NA	NA	NA	NA	1603	NA
AKT1S1	NA	NA	NA	NA	NA	0.123336546	0.188076598	0.825	0.667	1	NA	NA	2892
AL035078.1	0.000361614	0.175119587	0.594	0.242	1	NA	NA	NA	NA	NA	NA	1762	NA
AL118516.1	NA	NA	NA	NA	NA	0.082993918	0.14423398	0.489	0.167	1	NA	NA	2399
AL133342.1	0.056897813	-0.117227742	0.483	0.576	1	NA	NA	NA	NA	NA	NA	549	NA
AL139220.2	NA	NA	NA	NA	NA	0.025109762	-0.162939915	0.318	0.667	1	NA	NA	688
AL161772.1	0.179286767	-0.105325484	0.403	0.455	1	NA	NA	NA	NA	NA	NA	643	NA
AL355001.2	NA	NA	NA	NA	NA	0.052665223	-0.108545777	0.212	0.5	1	NA	NA	1374
AL451085.2	NA	NA	NA	NA	NA	0.009396637	-0.136712521	0.242	0.667	1	NA	NA	957
AL590617.2	NA	NA	NA	NA	NA	0.305756984	0.112909289	0.539	0.333	1	NA	NA	1833
AL645568.1	NA	NA	NA	NA	NA	0.00913294	-0.104665699	0.143	0.5	1	NA	NA	1436
AL669831.5	NA	NA	NA	NA	NA	0.01468591	-0.117066328	0.369	0.833	1	NA	NA	1244
ALAD	0.804111942	-0.106546355	0.609	0.545	1	NA	NA	NA	NA	NA	NA	632	NA
ALCAM	0.071777812	-0.132099472	0.497	0.545	1	NA	NA	NA	NA	NA	NA	462	NA
ALDH3A2	0.157091635	-0.108398334	0.88	0.909	1	0.052820311	0.260448167	0.84	0.5	1	NA	608	3291
ALDH6A1	0.000654917	0.10414833	0.554	0.182	1	NA	NA	NA	NA	NA	NA	790	NA
ALDH7A1	0.000976261	0.214385863	0.966	0.879	1	0.413989927	0.141256031	0.931	1	1	NA	1984	2362
ALDH9A1	NA	NA	NA	NA	NA	0.39789904	-0.145486615	0.807	1	1	NA	NA	863
ALG13	NA	NA	NA	NA	NA	0.087121027	0.18581314	0.676	0.333	1	NA	NA	2877
ALG8	0.004258174	0.181966934	0.943	0.848	1	0.29869237	0.124071727	0.888	1	1	NA	1810	2063
ALKBH2	NA	NA	NA	NA	NA	0.370412229	0.121634289	0.697	0.5	1	NA	NA	2017
ALKBH7	0.066766956	-0.144506911	0.974	0.939	1	0.38084316	-0.101241401	0.98	1	1	NA	409	1503
ALS2	0.161138605	-0.100278201	0.746	0.697	1	NA	NA	NA	NA	NA	NA	693	NA
ALYREF	0.047405734	0.212043349	0.923	0.848	1	NA	NA	NA	NA	NA	NA	1976	NA
AMD1	0.00324133	-0.313983797	0.937	0.939	1	NA	NA	NA	NA	NA	NA	96	NA
AMDHD2	0.001160992	0.14546681	0.851	0.545	1	NA	NA	NA	NA	NA	NA	1451	NA
AMMECR1L	NA	NA	NA	NA	NA	0.059899834	0.112229805	0.391	0	1	NA	NA	1819
AMOTL2	NA	NA	NA	NA	NA	0.948202279	-0.362955811	0.488	0.333	1	NA	NA	75
ANAPC10	NA	NA	NA	NA	NA	0.072051234	-0.161509379	0.609	1	1	NA	NA	698
ANAPC15	0.151473169	0.12622324	0.986	0.848	1	NA	NA	NA	NA	NA	NA	1184	NA
ANAPC16	NA	NA	NA	NA	NA	0.245639101	0.16777844	0.989	1	1	NA	NA	2707
ANAPC5	0.003882092	0.201012531	0.994	0.939	1	NA	NA	NA	NA	NA	NA	1929	NA
ANGEL2	NA	NA	NA	NA	NA	0.222178494	0.14480992	0.71	0.667	1	NA	NA	2403
ANGPTL4	0.015069811	0.115746397	0.303	0.091	1	NA	NA	NA	NA	NA	NA	1015	NA
ANKH	0.00216498	0.186323476	0.923	0.697	1	NA	NA	NA	NA	NA	NA	1834	NA
ANKIB1	NA	NA	NA	NA	NA	0.327383693	0.136216458	0.902	1	1	NA	NA	2296
ANKLE2	0.008028135	0.151244135	0.963	0.818	1	NA	NA	NA	NA	NA	NA	1515	NA
ANKRD11	0.166307669	0.180289296	0.997	1	1	NA	NA	NA	NA	NA	NA	1797	NA
ANKRD13D	0.027566026	0.145148223	0.929	0.667	1	0.374285147	-0.116008102	0.892	1	1	NA	1445	1260
ANKRD17	0.019368482	0.148574464	0.954	0.879	1	NA	NA	NA	NA	NA	NA	1489	NA
ANKRD28	NA	NA	NA	NA	NA	0.074648459	0.315480559	0.945	1	1	NA	NA	3432
ANKRD29	0.044418621	0.125321559	0.646	0.455	1	0.944744848	-0.110534167	0.598	0.667	1	NA	1174	1335
ANKRD37	NA	NA	NA	NA	NA	0.149554955	0.151133071	0.511	0.167	1	NA	NA	2505
ANKRD39	NA	NA	NA	NA	NA	0.197826681	0.14184378	0.72	0.667	1	NA	NA	2370
ANKRD40	0.049275587	0.12426336	0.903	0.727	1	0.152341429	0.178614516	0.805	0.5	1	NA	1157	2817
ANKS6	0.088887686	-0.131737423	0.563	0.576	1	NA	NA	NA	NA	NA	NA	464	NA
ANLN	0.091891053	0.156543475	0.617	0.424	1	0.739528289	0.311460702	0.483	0.5	1	NA	1579	3424
ANO10	NA	NA	NA	NA	NA	0.120115855	0.114203754	0.449	0.167	1	NA	NA	1864
ANO6	NA	NA	NA	NA	NA	0.126937763	0.164257266	0.689	0.5	1	NA	NA	2660
ANP32A	0.002115878	0.137666728	0.983	0.97	1	0.369248769	0.163281137	0.961	1	1	NA	1338	2647
ANP32B	0.01862264	0.16260988	0.994	1	1	0.331708787	-0.170599561	0.991	1	1	NA	1638	640
ANP32E	NA	NA	NA	NA	NA	0.588589999	0.128578261	0.875	1	1	NA	NA	2146
ANTXR2	0.00066007	0.162984571	0.769	0.455	1	NA	NA	NA	NA	NA	NA	1643	NA
ANXA1	0.155714937	0.254068845	0.957	0.848	1	NA	NA	NA	NA	NA	NA	2114	NA
ANXA11	0.003494892	0.300421583	1	1	1	0.085961293	-0.388428775	0.993	1	1	NA	2184	62
ANXA2	NA	NA	NA	NA	NA	0.727551355	0.133198267	0.998	1	1	NA	NA	2240
ANXA7	0.010109922	0.149099016	0.946	0.879	1	0.358700425	0.127799875	0.934	1	1	NA	1495	2125
AP002387.2	0.341812388	-0.158805621	0.903	0.727	1	NA	NA	NA	NA	NA	NA	342	NA
AP002495.2	0.008564628	0.10268311	0.714	0.394	1	NA	NA	NA	NA	NA	NA	755	NA
AP002884.1	0.004664806	-0.143813509	0.751	0.879	1	NA	NA	NA	NA	NA	NA	413	NA
AP1B1	NA	NA	NA	NA	NA	0.229332523	0.132625428	0.692	0.5	1	NA	NA	2225
AP1M1	NA	NA	NA	NA	NA	0.325426474	0.118064583	0.793	0.667	1	NA	NA	1939
AP1S1	0.024073645	0.242422882	1	1	1	0.097749905	-0.26665839	1	1	1	NA	2081	185
AP1S2	0.338820802	-0.177415703	0.989	1	1	0.602708967	-0.133931172	0.986	1	1	NA	297	996
AP2A2	0.000174598	0.143716104	0.834	0.515	1	0.297704549	0.1325125	0.756	0.5	1	NA	1422	2223
AP2B1	NA	NA	NA	NA	NA	0.331221404	0.130650801	0.794	0.667	1	NA	NA	2182
AP2M1	0.125878142	0.114631068	0.997	1	1	0.417860135	-0.116441598	0.992	1	1	NA	994	1252
AP2S1	0.216411454	-0.165570549	1	1	1	0.370145527	-0.161790284	1	1	1	NA	322	696
AP3B1	NA	NA	NA	NA	NA	0.067644572	0.231877159	0.792	0.5	1	NA	NA	3179
AP3D1	0.07660835	0.105841962	0.989	1	1	0.292898615	-0.105407163	0.973	1	1	NA	824	1422
AP3M1	0.0318162	0.108211039	0.917	0.758	1	NA	NA	NA	NA	NA	NA	872	NA
AP5M1	NA	NA	NA	NA	NA	0.02261868	0.16501206	0.505	0	1	NA	NA	2668
APBB1	NA	NA	NA	NA	NA	0.32433024	-0.155779175	0.492	0.667	1	NA	NA	748
APC	0.310704018	-0.110101954	0.829	0.727	1	0.2250826	0.17194391	0.754	0.667	1	NA	599	2754
APEX1	NA	NA	NA	NA	NA	0.112279626	-0.173870033	0.968	1	1	NA	NA	610
APEX2	NA	NA	NA	NA	NA	0.048803038	-0.194808056	0.673	1	1	NA	NA	452
APH1A	NA	NA	NA	NA	NA	0.3999886	0.125798163	0.948	1	1	NA	NA	2089
API5	NA	NA	NA	NA	NA	0.342280393	-0.135753988	0.833	1	1	NA	NA	969
APIP	0.001698024	0.192837058	0.926	0.818	1	0.120794018	-0.204767117	0.874	1	1	NA	1882	389
APLP1	NA	NA	NA	NA	NA	0.08178264	-0.185699388	0.246	0.5	1	NA	NA	508
APLP2	0.411985129	-0.180420269	0.906	0.818	1	0.451952396	0.270002743	0.837	1	1	NA	284	3329
APMAP	NA	NA	NA	NA	NA	0.06041795	-0.265899298	0.953	1	1	NA	NA	187
APOBEC3C	0.018234041	0.1114191	0.863	0.636	1	NA	NA	NA	NA	NA	NA	932	NA
APOC1	NA	NA	NA	NA	NA	0.082938451	-0.151942845	0.685	1	1	NA	NA	793
APOE	0.148749901	-0.14810336	0.82	0.879	1	0.248834606	-0.326541539	0.845	1	1	NA	389	100
APOL2	NA	NA	NA	NA	NA	0.070516598	0.109393611	0.37	0	1	NA	NA	1772
APOL6	0.000495366	0.177286105	0.7	0.394	1	NA	NA	NA	NA	NA	NA	1777	NA
APOLD1	NA	NA	NA	NA	NA	0.105982137	0.150882353	0.464	0.167	1	NA	NA	2501
APPBP2	NA	NA	NA	NA	NA	0.125692192	-0.100629996	0.683	0.833	1	NA	NA	1515
APPL1	NA	NA	NA	NA	NA	0.215931083	0.16238355	0.922	1	1	NA	NA	2633
APPL2	NA	NA	NA	NA	NA	0.009945728	-0.229697934	0.669	1	1	NA	NA	295
APRT	0.078264942	0.105390806	1	1	1	0.119575156	-0.227413258	1	1	1	NA	816	305
APTX	NA	NA	NA	NA	NA	0.147495727	0.152734321	0.711	0.667	1	NA	NA	2526
AQP1	0.874221551	0.198420093	0.423	0.424	1	NA	NA	NA	NA	NA	NA	1914	NA
ARAP1	0.003374205	0.14616367	0.9	0.636	1	NA	NA	NA	NA	NA	NA	1461	NA
ARAP3	NA	NA	NA	NA	NA	0.30349668	-0.107558041	0.556	0.667	1	NA	NA	1391
ARCN1	NA	NA	NA	NA	NA	0.303239814	-0.142839077	0.946	1	1	NA	NA	899
ARF1	NA	NA	NA	NA	NA	0.072936294	-0.243165692	0.998	1	1	NA	NA	244
ARF3	0.003891958	0.186164923	0.974	0.97	1	0.267119921	-0.118636488	0.967	1	1	NA	1833	1218
ARF5	0.007181711	-0.291774305	0.5	0.697	1	0.040156971	-0.43400002	0.645	1	1	NA	113	44
ARF6	NA	NA	NA	NA	NA	0.286016102	-0.187069791	0.924	1	1	NA	NA	499
ARFGAP1	NA	NA	NA	NA	NA	0.029461721	0.249817104	0.764	0.333	1	NA	NA	3256
ARFGAP2	NA	NA	NA	NA	NA	0.297271881	0.121154055	0.745	0.667	1	NA	NA	2010
ARFGAP3	NA	NA	NA	NA	NA	0.275962559	0.150885276	0.87	0.667	1	NA	NA	2502
ARFGEF1	0.027001865	0.108131985	0.917	0.848	1	NA	NA	NA	NA	NA	NA	870	NA
ARFRP1	NA	NA	NA	NA	NA	0.183374954	0.146120827	0.85	0.833	1	NA	NA	2429
ARGLU1	NA	NA	NA	NA	NA	0.413106141	0.145324734	0.96	1	1	NA	NA	2417
ARHGAP1	0.001187367	0.148691733	0.789	0.545	1	NA	NA	NA	NA	NA	NA	1491	NA
ARHGAP11A	0.009558585	0.169253282	0.649	0.364	1	0.090183122	0.277656091	0.488	0.167	1	NA	1697	3352
ARHGAP17	NA	NA	NA	NA	NA	0.14689775	0.105228111	0.489	0.167	1	NA	NA	1663
ARHGAP18	0.012098236	0.237569056	0.997	0.879	1	0.54743228	-0.197141582	0.971	1	1	NA	2065	438
ARHGAP21	0.040566536	-0.111416582	0.751	0.758	1	NA	NA	NA	NA	NA	NA	588	NA
ARHGAP22	0.019481633	0.229510935	0.94	0.788	1	0.858660194	-0.260568864	0.877	1	1	NA	2038	202
ARHGAP29	0.151144153	-0.131705078	0.926	0.879	1	NA	NA	NA	NA	NA	NA	465	NA
ARHGAP32	NA	NA	NA	NA	NA	0.03740705	0.135811303	0.449	0	1	NA	NA	2287
ARHGAP35	0.032830146	0.143523563	0.911	0.909	1	0.455196253	0.128154614	0.853	0.833	1	NA	1419	2133
ARHGAP4	0.274939044	-0.112468723	0.914	0.879	1	0.052814359	-0.235779716	0.861	1	1	NA	577	273
ARHGAP42	0.082928686	-0.110445482	0.551	0.606	1	NA	NA	NA	NA	NA	NA	596	NA
ARHGAP5	0.069478446	0.120001106	0.943	0.939	1	NA	NA	NA	NA	NA	NA	1096	NA
ARHGAP5-AS1	NA	NA	NA	NA	NA	0.008167448	-0.197787755	0.244	0.667	1	NA	NA	435
ARHGDIA	0.01805375	0.155620813	1	1	1	NA	NA	NA	NA	NA	NA	1570	NA
ARHGEF10	0.000544253	0.152608317	0.72	0.364	1	NA	NA	NA	NA	NA	NA	1532	NA
ARHGEF10L	NA	NA	NA	NA	NA	0.004079027	-0.103814077	0.126	0.5	1	NA	NA	1448
ARHGEF12	0.013634055	0.138210012	0.951	0.818	1	NA	NA	NA	NA	NA	NA	1341	NA
ARID1B	0.061510101	0.112378164	0.934	0.818	1	NA	NA	NA	NA	NA	NA	949	NA
ARID2	NA	NA	NA	NA	NA	0.102649477	0.139228135	0.49	0.167	1	NA	NA	2337
ARID3A	NA	NA	NA	NA	NA	0.451230637	-0.213261415	0.488	0.5	1	NA	NA	355
ARID4B	NA	NA	NA	NA	NA	0.443010105	0.150030148	0.968	1	1	NA	NA	2486
ARID5B	0.201153947	0.116220374	0.934	0.909	1	NA	NA	NA	NA	NA	NA	1022	NA
ARL1	0.020243521	0.165280607	0.971	0.879	1	0.143661434	-0.138619372	0.954	1	1	NA	1664	940
ARL13B	NA	NA	NA	NA	NA	0.566885507	0.10245105	0.796	0.667	1	NA	NA	1597
ARL14EP	NA	NA	NA	NA	NA	0.104661366	-0.191466753	0.807	1	1	NA	NA	466
ARL16	NA	NA	NA	NA	NA	0.098146776	-0.177503766	0.881	1	1	NA	NA	576
ARL17A	NA	NA	NA	NA	NA	0.090419584	0.139197346	0.511	0.167	1	NA	NA	2336
ARL2	0.008309945	0.243544635	0.994	0.939	1	0.56297063	-0.184396349	0.988	1	1	NA	2084	519
ARL3	NA	NA	NA	NA	NA	0.410292058	0.108049708	0.989	1	1	NA	NA	1738
ARL4A	NA	NA	NA	NA	NA	0.662002729	-0.10343356	0.9	0.833	1	NA	NA	1459
ARL4C	1.5125357298753e-05	0.786581251	1	0.97	0.507274233	0.018558326	-0.547571875	0.993	1	1	ARL4C	2349	18
ARL5A	NA	NA	NA	NA	NA	0.115211567	-0.114902391	0.577	0.833	1	NA	NA	1272
ARL6IP1	0.079737092	0.206369772	0.897	0.788	1	0.018150498	0.569702315	0.804	0.667	1	NA	1955	3596
ARL6IP4	0.165302847	0.104961099	1	0.939	1	0.263931117	-0.129303644	0.996	1	1	NA	806	1061
ARL6IP5	0.194070196	0.104916931	1	1	1	NA	NA	NA	NA	NA	NA	804	NA
ARL6IP6	NA	NA	NA	NA	NA	0.716868189	-0.183246542	0.753	1	1	NA	NA	533
ARL8B	NA	NA	NA	NA	NA	0.167670004	-0.125473921	0.767	1	1	NA	NA	1113
ARMC1	0.034327765	0.123514285	0.966	0.909	1	NA	NA	NA	NA	NA	NA	1145	NA
ARMC10	0.009644773	0.140302377	0.971	0.818	1	NA	NA	NA	NA	NA	NA	1368	NA
ARMC9	0.019195775	-0.2633727	0.943	0.939	1	NA	NA	NA	NA	NA	NA	133	NA
ARMCX3	NA	NA	NA	NA	NA	0.544952863	0.115267427	0.887	1	1	NA	NA	1891
ARMCX6	NA	NA	NA	NA	NA	0.031274181	0.250907739	0.778	0.667	1	NA	NA	3261
ARMH3	NA	NA	NA	NA	NA	0.154819049	-0.103954245	0.455	0.667	1	NA	NA	1447
ARMT1	NA	NA	NA	NA	NA	0.260431873	-0.171737025	0.58	0.667	1	NA	NA	623
ARNTL	NA	NA	NA	NA	NA	0.44205209	-0.111699339	0.415	0.5	1	NA	NA	1322
ARNTL2	3.77683924177677e-05	0.133724379	0.52	0.121	1	NA	NA	NA	NA	NA	NA	1289	NA
ARPC1A	NA	NA	NA	NA	NA	0.17553063	-0.250096729	1	1	1	NA	NA	224
ARPC1B	0.000248337	0.454640976	0.991	1	1	0.508492796	0.205551533	0.989	1	1	NA	2309	3022
ARPC3	NA	NA	NA	NA	NA	0.475136233	0.110974531	0.999	1	1	NA	NA	1790
ARPC4	NA	NA	NA	NA	NA	0.300454114	-0.125200008	0.922	1	1	NA	NA	1116
ARPC5	NA	NA	NA	NA	NA	0.063909273	-0.282697856	0.987	1	1	NA	NA	157
ARPC5L	NA	NA	NA	NA	NA	0.18729978	-0.191605734	0.917	1	1	NA	NA	464
ARPP19	0.010458643	0.142547981	0.986	0.818	1	NA	NA	NA	NA	NA	NA	1394	NA
ARRDC3	NA	NA	NA	NA	NA	0.146301893	0.137249434	0.492	0.167	1	NA	NA	2311
ARSG	0.215174634	0.177025988	0.96	0.939	1	NA	NA	NA	NA	NA	NA	1776	NA
ARSK	NA	NA	NA	NA	NA	0.079791234	0.103666805	0.354	0	1	NA	NA	1626
ASAH1	NA	NA	NA	NA	NA	0.99669807	-0.105761751	0.927	1	1	NA	NA	1413
ASAP1	NA	NA	NA	NA	NA	0.24095949	0.216798517	0.991	1	1	NA	NA	3089
ASAP2	NA	NA	NA	NA	NA	0.093830257	-0.157942182	0.82	1	1	NA	NA	731
ASF1B	NA	NA	NA	NA	NA	0.573604965	-0.184983161	0.465	0.5	1	NA	NA	513
ASH2L	NA	NA	NA	NA	NA	0.539369607	-0.142710543	0.608	0.667	1	NA	NA	902
ASIC1	NA	NA	NA	NA	NA	0.480381199	-0.141482037	0.355	0.5	1	NA	NA	913
ASL	0.006347554	0.147080703	0.854	0.545	1	0.27420639	0.131482529	0.736	0.667	1	NA	1473	2206
ASNS	0.018954557	0.14698672	0.6	0.364	1	0.484563844	-0.101697703	0.465	0.667	1	NA	1471	1497
ASPHD1	NA	NA	NA	NA	NA	0.251667736	-0.108611003	0.879	0.833	1	NA	NA	1373
ASPHD2	NA	NA	NA	NA	NA	0.010542595	-0.10961927	0.357	0.833	1	NA	NA	1348
ASPM	0.450019506	0.305601378	0.591	0.515	1	0.675417846	0.645824383	0.494	0.5	1	NA	2194	3604
ASPSCR1	0.016275435	0.133422408	0.946	0.818	1	NA	NA	NA	NA	NA	NA	1285	NA
ASTE1	NA	NA	NA	NA	NA	0.065032134	0.122491807	0.381	0	1	NA	NA	2034
ASXL1	NA	NA	NA	NA	NA	0.116072013	0.244758889	0.969	1	1	NA	NA	3234
ASXL2	NA	NA	NA	NA	NA	0.322332867	0.137276569	0.754	0.667	1	NA	NA	2312
ATAD2	0.00255416	0.426028774	0.926	0.788	1	0.044742757	-0.548709041	0.834	1	1	NA	2301	16
ATAD3A	NA	NA	NA	NA	NA	0.054207716	0.266660937	0.794	0.5	1	NA	NA	3319
ATAD5	0.038389815	0.117544209	0.631	0.424	1	0.638700037	-0.124466437	0.476	0.5	1	NA	1049	1128
ATE1	NA	NA	NA	NA	NA	0.245169237	0.112237425	0.627	0.333	1	NA	NA	1820
ATF5	NA	NA	NA	NA	NA	0.106021661	-0.123470456	0.711	1	1	NA	NA	1147
ATF6	NA	NA	NA	NA	NA	0.316225215	0.128845696	0.746	0.5	1	NA	NA	2151
ATF6B	0.015812293	0.107767763	0.849	0.545	1	0.171184404	-0.13685012	0.739	0.833	1	NA	862	955
ATF7	NA	NA	NA	NA	NA	0.201641642	0.128968385	0.671	0.5	1	NA	NA	2152
ATF7IP2	0.012583824	-0.107722349	0.289	0.424	1	NA	NA	NA	NA	NA	NA	617	NA
ATG101	NA	NA	NA	NA	NA	0.36569549	-0.131790042	0.941	1	1	NA	NA	1028
ATG16L2	0.000948671	0.13850067	0.766	0.455	1	NA	NA	NA	NA	NA	NA	1347	NA
ATG3	0.019462	0.102967597	0.983	0.939	1	0.212966966	-0.135519052	0.961	1	1	NA	760	972
ATG4D	NA	NA	NA	NA	NA	0.181414785	0.128449291	0.655	0.5	1	NA	NA	2141
ATG7	NA	NA	NA	NA	NA	0.059390944	0.149832857	0.518	0.167	1	NA	NA	2482
ATIC	0.028392822	0.120259803	0.983	0.909	1	NA	NA	NA	NA	NA	NA	1103	NA
ATM	NA	NA	NA	NA	NA	0.422040696	0.119889618	0.864	0.833	1	NA	NA	1982
ATOX1	1.29234455113051e-05	-0.840094772	1	1	0.433426516	0.009298345	0.64433821	1	1	1	ATOX1	5	3603
ATP13A2	NA	NA	NA	NA	NA	0.027650749	-0.136144474	0.431	0.833	1	NA	NA	964
ATP13A3	0.003889796	0.205486404	0.894	0.697	1	0.027618132	0.344830729	0.803	0.333	1	NA	1952	3488
ATP1A1	0.52494166	-0.12414685	0.986	1	1	0.582111721	0.169491156	0.975	1	1	NA	502	2721
ATP1B3	0.142760704	0.156044421	0.997	0.97	1	0.627142712	0.125733586	0.999	1	1	NA	1575	2087
ATP23	NA	NA	NA	NA	NA	0.174696971	0.101366675	0.415	0.167	1	NA	NA	1560
ATP2A2	2.0980254970044e-05	0.263702201	0.926	0.788	0.703635791	NA	NA	NA	NA	NA	NA	2133	NA
ATP2B1	0.003933139	0.291573876	0.994	0.939	1	NA	NA	NA	NA	NA	NA	2172	NA
ATP2B4	0.007106937	0.151344346	0.791	0.636	1	NA	NA	NA	NA	NA	NA	1518	NA
ATP2C1	NA	NA	NA	NA	NA	0.159482641	0.167205516	0.74	0.667	1	NA	NA	2697
ATP5F1B	0.003762021	0.300644038	0.994	0.939	1	NA	NA	NA	NA	NA	NA	2185	NA
ATP5F1D	0.178194913	-0.129972341	1	1	1	0.727551344	0.102350134	0.998	1	1	NA	473	1593
ATP5F1E	0.131253633	-0.129424766	1	1	1	NA	NA	NA	NA	NA	NA	476	NA
ATP5MC3	0.038291057	-0.232738633	1	1	1	NA	NA	NA	NA	NA	NA	176	NA
ATP5MD	0.008891956	0.23751895	1	1	1	0.048801967	0.445839023	1	1	1	NA	2064	3555
ATP5ME	NA	NA	NA	NA	NA	0.261446562	-0.177908367	0.959	1	1	NA	NA	570
ATP5MF	0.032024868	0.144909922	1	1	1	0.309144726	0.233731538	0.998	1	1	NA	1440	3189
ATP5MG	0.048679539	0.117419636	1	1	1	NA	NA	NA	NA	NA	NA	1044	NA
ATP5PB	NA	NA	NA	NA	NA	0.251749222	0.192047777	0.994	1	1	NA	NA	2917
ATP5PD	6.52578883957161e-05	0.275533169	1	1	1	0.145045372	-0.164943882	1	1	1	NA	2154	675
ATP5PF	0.048491843	-0.195642027	1	1	1	NA	NA	NA	NA	NA	NA	248	NA
ATP5PO	0.022963248	-0.207492199	0.997	1	1	0.680870234	0.101433511	0.998	1	1	NA	222	1562
ATP5S	NA	NA	NA	NA	NA	0.351899031	-0.139546062	0.689	0.833	1	NA	NA	929
ATP6AP1	NA	NA	NA	NA	NA	0.277540147	0.164002362	0.933	1	1	NA	NA	2656
ATP6V0B	NA	NA	NA	NA	NA	0.225392871	-0.163476819	0.999	1	1	NA	NA	682
ATP6V0D1	NA	NA	NA	NA	NA	0.161066303	-0.14577982	0.91	1	1	NA	NA	860
ATP6V0E1	0.136805421	-0.15844278	1	1	1	NA	NA	NA	NA	NA	NA	345	NA
ATP6V0E2	NA	NA	NA	NA	NA	0.445117219	0.116726004	0.8	0.667	1	NA	NA	1915
ATP6V1A	0.07331908	0.130424008	0.931	0.848	1	NA	NA	NA	NA	NA	NA	1250	NA
ATP6V1E1	0.028932801	0.142819831	0.989	1	1	0.369261914	-0.215103673	0.987	1	1	NA	1399	346
ATP6V1F	0.017894029	-0.251892395	1	1	1	0.194158843	-0.135067282	1	1	1	NA	150	977
ATP6V1G1	NA	NA	NA	NA	NA	0.298252206	0.217243249	0.996	1	1	NA	NA	3093
ATP6V1H	0.075456845	0.10192154	0.937	0.788	1	NA	NA	NA	NA	NA	NA	734	NA
ATP9A	NA	NA	NA	NA	NA	0.09227266	0.146315276	0.558	0.167	1	NA	NA	2432
ATRAID	NA	NA	NA	NA	NA	0.521311161	-0.112880263	1	1	1	NA	NA	1300
ATRX	0.035611725	0.169654306	1	0.97	1	NA	NA	NA	NA	NA	NA	1703	NA
ATXN1	NA	NA	NA	NA	NA	0.116262625	0.147914792	0.612	0.333	1	NA	NA	2452
ATXN2	0.001741149	0.190615227	0.969	0.818	1	NA	NA	NA	NA	NA	NA	1865	NA
ATXN2L	0.001158843	0.220759777	0.851	0.636	1	NA	NA	NA	NA	NA	NA	2015	NA
ATXN3	NA	NA	NA	NA	NA	0.473740636	-0.120004507	0.67	0.667	1	NA	NA	1201
ATXN7L3	NA	NA	NA	NA	NA	0.035922634	-0.156367306	0.573	0.833	1	NA	NA	742
AUNIP	NA	NA	NA	NA	NA	0.105079346	-0.135945579	0.256	0.5	1	NA	NA	965
AURKA	NA	NA	NA	NA	NA	0.597539859	0.479624663	0.676	0.667	1	NA	NA	3568
AURKB	NA	NA	NA	NA	NA	0.514173405	0.31233785	0.398	0.333	1	NA	NA	3425
AVPI1	NA	NA	NA	NA	NA	0.250822009	-0.102915064	0.711	0.833	1	NA	NA	1474
AXL	0.036957608	0.180775158	0.777	0.576	1	0.638265728	0.190629323	0.662	0.667	1	NA	1799	2909
AZI2	NA	NA	NA	NA	NA	0.246423393	0.101834119	0.8	0.667	1	NA	NA	1580
AZIN1	NA	NA	NA	NA	NA	0.082221946	-0.174706328	0.854	1	1	NA	NA	599
B2M	0.065316282	0.179092223	1	1	1	0.283141281	0.419369922	1	1	1	NA	1791	3537
B3GALT6	NA	NA	NA	NA	NA	0.642984766	-0.114337224	0.839	1	1	NA	NA	1280
B3GAT3	NA	NA	NA	NA	NA	0.192424642	-0.260595695	0.946	1	1	NA	NA	201
B4GALT1	NA	NA	NA	NA	NA	0.34048344	0.131097918	0.606	0.5	1	NA	NA	2195
B4GALT5	NA	NA	NA	NA	NA	0.227192284	-0.138231977	0.793	1	1	NA	NA	943
B4GAT1	0.000863657	0.125906975	0.803	0.455	1	0.065563176	-0.272920083	0.699	0.833	1	NA	1179	172
B9D1	NA	NA	NA	NA	NA	0.131758791	0.154155196	0.644	0.333	1	NA	NA	2539
BAALC	0.794765524	-0.195394642	0.806	0.727	1	NA	NA	NA	NA	NA	NA	249	NA
BACE2	0.103605818	-0.193952565	0.977	0.97	1	NA	NA	NA	NA	NA	NA	254	NA
BAD	NA	NA	NA	NA	NA	0.700376628	-0.100792933	0.955	1	1	NA	NA	1512
BAG2	0.000306697	0.161532513	0.829	0.485	1	0.33427465	0.116971325	0.653	0.5	1	NA	1630	1920
BAMBI	0.008178075	-0.367206001	0.689	0.697	1	NA	NA	NA	NA	NA	NA	57	NA
BANF1	0.019548198	0.214687742	0.989	0.97	1	0.472071725	-0.203949674	0.993	1	1	NA	1991	396
BAP1	NA	NA	NA	NA	NA	0.117926398	0.154602957	0.632	0.333	1	NA	NA	2548
BASP1	1.78795976059999e-05	0.512464758	0.991	0.97	0.599645945	NA	NA	NA	NA	NA	NA	2327	NA
BATF3	NA	NA	NA	NA	NA	0.573335521	-0.199488057	0.532	0.667	1	NA	NA	421
BAZ1A	NA	NA	NA	NA	NA	0.251815341	0.164190794	0.798	0.667	1	NA	NA	2658
BAZ1B	NA	NA	NA	NA	NA	0.253809207	-0.198166422	0.994	1	1	NA	NA	433
BAZ2A	0.097071357	0.110308639	0.937	0.788	1	0.695328048	0.107918847	0.897	0.833	1	NA	912	1733
BBIP1	NA	NA	NA	NA	NA	0.108489894	-0.120015442	0.69	1	1	NA	NA	1199
BBOX1	NA	NA	NA	NA	NA	0.006742435	-0.170638734	0.067	0.333	1	NA	NA	639
BBS4	0.000246683	0.107341546	0.694	0.273	1	NA	NA	NA	NA	NA	NA	854	NA
BBS7	NA	NA	NA	NA	NA	0.094484916	0.185365239	0.697	0.5	1	NA	NA	2872
BBX	0.251936528	0.102598818	1	1	1	NA	NA	NA	NA	NA	NA	750	NA
BCAP29	NA	NA	NA	NA	NA	0.53974627	-0.155291134	0.972	1	1	NA	NA	750
BCAP31	NA	NA	NA	NA	NA	0.535382772	0.141353313	0.996	1	1	NA	NA	2364
BCAR1	NA	NA	NA	NA	NA	0.927462205	0.107729848	0.937	1	1	NA	NA	1731
BCAS2	0.003262041	0.174316381	0.983	0.848	1	NA	NA	NA	NA	NA	NA	1754	NA
BCAS3	NA	NA	NA	NA	NA	0.164514185	0.205944126	0.72	0.5	1	NA	NA	3023
BCAS4	NA	NA	NA	NA	NA	0.093035536	-0.327565214	0.415	0.667	1	NA	NA	97
BCL2L1	0.078860958	-0.13514501	0.891	0.788	1	NA	NA	NA	NA	NA	NA	449	NA
BCL2L12	NA	NA	NA	NA	NA	0.149080244	-0.249386738	0.694	1	1	NA	NA	228
BCL2L13	NA	NA	NA	NA	NA	0.082837967	0.224964586	0.823	0.667	1	NA	NA	3142
BCL3	NA	NA	NA	NA	NA	0.155535197	0.203946137	0.682	0.5	1	NA	NA	3012
BCL6	0.006551034	0.113194328	0.634	0.333	1	NA	NA	NA	NA	NA	NA	966	NA
BCLAF1	0.100504303	0.115719684	0.986	1	1	0.555175997	0.169555949	0.981	0.833	1	NA	1014	2723
BDH2	NA	NA	NA	NA	NA	0.166746234	0.136916511	0.565	0.333	1	NA	NA	2303
BDP1	0.138976523	-0.173514899	0.963	0.939	1	0.586532147	0.116200044	0.911	1	1	NA	304	1904
BECN1	0.002017865	0.143222357	0.849	0.636	1	NA	NA	NA	NA	NA	NA	1409	NA
BEST1	NA	NA	NA	NA	NA	0.063861806	0.129015447	0.383	0	1	NA	NA	2155
BET1L	0.01003293	0.110414804	0.803	0.545	1	0.192135212	0.152674471	0.702	0.667	1	NA	914	2523
BEX3	0.058214599	0.180953479	1	1	1	0.347611806	-0.128991903	1	1	1	NA	1802	1066
BFAR	NA	NA	NA	NA	NA	0.125928969	0.194939346	0.928	1	1	NA	NA	2947
BHLHE41	NA	NA	NA	NA	NA	0.035769504	-0.263151666	0.672	1	1	NA	NA	194
BICC1	NA	NA	NA	NA	NA	0.118487933	0.233189435	0.727	0.5	1	NA	NA	3187
BICD2	NA	NA	NA	NA	NA	0.326919461	0.10524927	0.556	0.333	1	NA	NA	1665
BICRAL	NA	NA	NA	NA	NA	2.77234176852588e-05	-0.145308189	0.187	0.833	0.929787982	NA	NA	866
BIN1	0.000112934	0.208590095	0.891	0.606	1	NA	NA	NA	NA	NA	NA	1963	NA
BIRC3	NA	NA	NA	NA	NA	0.159951871	0.160480409	0.254	0	1	NA	NA	2616
BIRC5	NA	NA	NA	NA	NA	0.143605602	0.674358085	0.591	0.333	1	BIRC5	NA	3607
BIRC6	NA	NA	NA	NA	NA	0.398821207	0.142547572	0.894	1	1	NA	NA	2376
BIRC7	0.03335526	-0.296941299	0.951	0.939	1	0.890735351	0.135533864	0.957	0.833	1	NA	109	2283
BLCAP	NA	NA	NA	NA	NA	0.382384478	0.115488035	0.796	0.667	1	NA	NA	1893
BLM	NA	NA	NA	NA	NA	0.352179268	-0.162411984	0.323	0.5	1	NA	NA	691
BLOC1S1	9.91680924596678e-05	0.246056407	0.98	1	1	NA	NA	NA	NA	NA	NA	2091	NA
BLOC1S6	NA	NA	NA	NA	NA	0.175964511	0.174075597	0.924	1	1	NA	NA	2777
BLVRA	0.014277816	0.173584558	0.963	0.818	1	NA	NA	NA	NA	NA	NA	1748	NA
BLVRB	NA	NA	NA	NA	NA	0.311102065	-0.185958621	0.96	1	1	NA	NA	506
BMPR2	NA	NA	NA	NA	NA	0.474489351	0.101927817	0.771	0.667	1	NA	NA	1583
BNC2	0.096032988	-0.118482483	0.811	0.818	1	0.53871822	-0.111722896	0.75	0.667	1	NA	543	1320
BNIP2	0.011425315	0.120902754	0.911	0.788	1	NA	NA	NA	NA	NA	NA	1114	NA
BNIP3	0.017735523	-0.36928105	0.991	1	1	0.255187808	0.68378592	0.982	1	1	BNIP3	56	3608
BNIP3L	0.01522344	0.209962229	0.994	1	1	NA	NA	NA	NA	NA	NA	1968	NA
BOC	NA	NA	NA	NA	NA	0.185853937	-0.135306125	0.336	0.5	1	NA	NA	974
BOD1L1	0.01550174	0.158508944	1	0.939	1	0.735644271	0.101935581	0.991	1	1	NA	1601	1584
BOLA1	NA	NA	NA	NA	NA	0.190976504	0.139535993	0.651	0.5	1	NA	NA	2342
BOLA3	NA	NA	NA	NA	NA	0.139602396	0.305504009	0.94	1	1	NA	NA	3408
BOP1	0.020158171	0.167260008	0.906	0.697	1	NA	NA	NA	NA	NA	NA	1677	NA
BORCS5	NA	NA	NA	NA	NA	0.251439042	0.106305979	0.533	0.333	1	NA	NA	1696
BORCS8	0.080220843	-0.103864269	0.88	0.818	1	0.346246292	0.111056851	0.806	0.667	1	NA	652	1792
BPTF	NA	NA	NA	NA	NA	0.752546077	0.103332272	0.999	1	1	NA	NA	1618
BRCA1	0.000488088	0.348844715	0.709	0.394	1	0.945584804	-0.106649271	0.611	0.5	1	NA	2246	1401
BRCA2	0.000169752	0.356689256	0.806	0.485	1	0.731313943	-0.168152355	0.664	0.667	1	NA	2255	654
BRCC3	0.030627848	0.103596929	0.914	0.667	1	0.240640813	0.148745817	0.823	0.833	1	NA	775	2465
BRD3	0.001152943	0.102343291	0.703	0.333	1	NA	NA	NA	NA	NA	NA	743	NA
BRD7	NA	NA	NA	NA	NA	0.268554681	-0.135775569	0.976	1	1	NA	NA	968
BRD9	0.048741868	0.105114557	0.84	0.788	1	0.37110778	0.114418351	0.738	0.667	1	NA	812	1870
BRI3	0.018788043	-0.197585736	1	1	1	0.303277174	-0.192311782	1	1	1	NA	241	461
BRMS1	NA	NA	NA	NA	NA	0.264614115	0.178499242	0.885	0.667	1	NA	NA	2816
BRWD1	NA	NA	NA	NA	NA	0.352726728	0.13952993	0.807	0.833	1	NA	NA	2341
BSDC1	NA	NA	NA	NA	NA	0.204113886	0.128985988	0.786	0.667	1	NA	NA	2153
BSG	0.026884893	0.185178336	1	1	1	0.312304579	0.192905034	1	1	1	NA	1827	2926
BST2	0.020484047	-0.120282225	0.677	0.788	1	0.565066768	0.275653582	0.561	0.5	1	NA	533	3347
BTBD1	0.005870338	0.125264198	0.803	0.545	1	0.197176209	0.146600014	0.655	0.667	1	NA	1172	2435
BTBD3	NA	NA	NA	NA	NA	0.030939819	-0.19580121	0.57	1	1	NA	NA	447
BTBD7	NA	NA	NA	NA	NA	0.380752512	0.106520709	0.626	0.5	1	NA	NA	1699
BTBD8	NA	NA	NA	NA	NA	0.072338993	-0.133100483	0.374	0.667	1	NA	NA	1009
BTF3	0.130415219	-0.123166701	1	1	1	0.029838178	0.43329153	1	1	1	NA	511	3546
BTF3L4	0.078240427	0.119831551	0.951	0.879	1	NA	NA	NA	NA	NA	NA	1091	NA
BTG1	0.450742771	0.184649141	0.991	1	1	0.697938001	0.309704489	0.995	1	1	NA	1825	3419
BTRC	7.63542336316297e-05	0.122719874	0.654	0.303	1	NA	NA	NA	NA	NA	NA	1135	NA
BUB1	0.206253736	0.107671469	0.546	0.455	1	0.453787011	0.199841591	0.418	0.333	1	NA	859	2979
BUB1B	NA	NA	NA	NA	NA	0.637111769	0.137747269	0.374	0.333	1	NA	NA	2323
BUB3	0.004047057	0.105856282	0.971	0.939	1	0.147307055	-0.109465909	0.944	1	1	NA	826	1353
BUD23	0.093390501	0.125112743	0.991	0.97	1	0.504255685	0.118225084	0.98	1	1	NA	1171	1942
C10orf90	NA	NA	NA	NA	NA	0.070157925	-0.139652806	0.686	1	1	NA	NA	928
C11orf1	0.040700043	0.109176918	0.914	0.697	1	NA	NA	NA	NA	NA	NA	897	NA
C11orf24	0.072061507	-0.14371957	0.971	0.848	1	0.190913737	0.22769787	0.914	1	1	NA	414	3160
C11orf58	0.003801683	0.252480273	1	1	1	NA	NA	NA	NA	NA	NA	2110	NA
C11orf68	0.064369516	0.14440546	0.917	0.788	1	0.50485139	0.127882831	0.87	1	1	NA	1434	2129
C11orf74	NA	NA	NA	NA	NA	0.005767802	-0.240397718	0.69	1	1	NA	NA	258
C11orf96	0.001477188	-0.186082579	0.126	0.303	1	NA	NA	NA	NA	NA	NA	270	NA
C12orf10	0.021989454	0.106226932	0.966	0.939	1	NA	NA	NA	NA	NA	NA	831	NA
C12orf43	NA	NA	NA	NA	NA	0.300578614	0.103019456	0.726	0.667	1	NA	NA	1612
C12orf57	0.345507921	-0.159353767	1	1	1	0.120759355	0.336572147	1	1	1	NA	340	3471
C12orf65	0.009482782	0.116751101	0.863	0.727	1	NA	NA	NA	NA	NA	NA	1031	NA
C12orf75	0.001852374	0.519484931	0.994	1	1	0.072936249	0.759793605	0.993	1	1	C12orf75	2328	3615
C14orf132	NA	NA	NA	NA	NA	0.179903613	0.193085135	0.774	0.5	1	NA	NA	2927
C14orf93	NA	NA	NA	NA	NA	0.051105323	0.120590739	0.411	0	1	NA	NA	1995
C15orf40	0.260781929	-0.113680379	0.926	0.879	1	NA	NA	NA	NA	NA	NA	567	NA
C15orf48	0.002546728	0.270925352	0.589	0.273	1	0.831105311	0.249341507	0.518	0.667	1	NA	2146	3253
C16orf87	NA	NA	NA	NA	NA	0.689186097	-0.139510023	0.417	0.5	1	NA	NA	930
C16orf95	0.000633426	0.102640783	0.577	0.212	1	NA	NA	NA	NA	NA	NA	752	NA
C17orf51	NA	NA	NA	NA	NA	0.275809675	-0.102177409	0.639	0.833	1	NA	NA	1485
C17orf75	NA	NA	NA	NA	NA	0.280689674	-0.117120926	0.595	0.833	1	NA	NA	1243
C17orf80	NA	NA	NA	NA	NA	0.408384217	0.10873909	0.579	0.5	1	NA	NA	1758
C18orf21	NA	NA	NA	NA	NA	0.204457158	0.117357795	0.629	0.333	1	NA	NA	1927
C19orf24	0.023411748	-0.149447382	0.986	0.97	1	NA	NA	NA	NA	NA	NA	384	NA
C19orf53	0.06603993	-0.197542889	1	1	1	NA	NA	NA	NA	NA	NA	242	NA
C19orf70	0.018954596	-0.220206387	0.989	0.97	1	NA	NA	NA	NA	NA	NA	194	NA
C1D	NA	NA	NA	NA	NA	0.059870208	-0.246360558	0.861	1	1	NA	NA	237
C1GALT1	0.030576032	0.118550146	0.886	0.788	1	0.143814734	0.219470067	0.798	0.667	1	NA	1063	3106
C1orf122	NA	NA	NA	NA	NA	0.101839196	-0.236710734	0.989	1	1	NA	NA	270
C1orf123	NA	NA	NA	NA	NA	0.05696029	0.268680876	0.929	1	1	NA	NA	3324
C1orf174	NA	NA	NA	NA	NA	0.139065612	-0.152414587	0.778	1	1	NA	NA	789
C1orf21	0.369664185	-0.155064712	0.811	0.788	1	0.31073076	0.144566627	0.788	0.5	1	NA	360	2400
C1orf216	NA	NA	NA	NA	NA	0.43948586	0.116480254	0.792	0.833	1	NA	NA	1910
C1orf35	NA	NA	NA	NA	NA	0.259483231	-0.187805153	0.865	1	1	NA	NA	493
C1orf52	NA	NA	NA	NA	NA	0.305827578	0.113037613	0.823	0.833	1	NA	NA	1838
C1orf53	NA	NA	NA	NA	NA	0.202662886	0.146118818	0.749	0.5	1	NA	NA	2428
C1QBP	0.012154785	0.314393227	0.997	1	1	0.598104519	0.158829118	1	1	1	NA	2205	2596
C1QL1	NA	NA	NA	NA	NA	0.336671161	-0.120012858	0.401	0.5	1	NA	NA	1200
C1R	0.07194267	0.107286168	0.829	0.667	1	NA	NA	NA	NA	NA	NA	853	NA
C1S	0.959146096	-0.111841337	0.797	0.727	1	0.966044359	0.140185832	0.743	0.667	1	NA	583	2350
C20orf27	0.020422996	-0.195933265	0.969	1	1	NA	NA	NA	NA	NA	NA	247	NA
C21orf58	0.033562461	0.110862277	0.554	0.333	1	0.490463548	0.11478966	0.451	0.333	1	NA	921	1879
C2CD2	NA	NA	NA	NA	NA	0.050592199	-0.180051407	0.545	1	1	NA	NA	553
C2orf69	NA	NA	NA	NA	NA	0.111819416	-0.166352665	0.537	0.833	1	NA	NA	665
C2orf74	NA	NA	NA	NA	NA	0.265989297	-0.107887409	0.933	1	1	NA	NA	1381
C2orf76	NA	NA	NA	NA	NA	0.257195978	0.100345847	0.505	0.333	1	NA	NA	1541
C3AR1	NA	NA	NA	NA	NA	0.71759036	-0.102472581	0.287	0.333	1	NA	NA	1479
C4orf3	0.128337414	-0.180828403	0.994	1	1	0.351874779	0.211091948	0.982	1	1	NA	282	3059
C4orf48	0.928568594	-0.125557185	1	1	1	NA	NA	NA	NA	NA	NA	495	NA
C5AR1	0.00334615	0.103282396	0.311	0.061	1	NA	NA	NA	NA	NA	NA	767	NA
C5orf15	0.012867442	0.100898344	0.774	0.545	1	NA	NA	NA	NA	NA	NA	718	NA
C5orf24	0.564236723	-0.122615138	0.966	0.818	1	0.463791376	0.137187319	0.911	0.833	1	NA	513	2309
C6orf48	0.07155088	-0.196125109	0.997	1	1	0.295186179	0.261959907	0.981	1	1	NA	246	3296
C6orf89	NA	NA	NA	NA	NA	0.179270041	0.157029736	0.832	0.667	1	NA	NA	2578
C7orf50	0.207357426	-0.106330589	0.954	0.939	1	0.580954457	-0.122478194	0.948	1	1	NA	636	1166
C8orf59	NA	NA	NA	NA	NA	0.229856924	0.17784521	0.991	1	1	NA	NA	2809
C8orf76	0.001859682	0.138391591	0.834	0.576	1	NA	NA	NA	NA	NA	NA	1345	NA
C9orf16	0.399688206	-0.107917744	0.997	0.97	1	NA	NA	NA	NA	NA	NA	613	NA
C9orf78	NA	NA	NA	NA	NA	0.032016454	-0.210510978	0.953	1	1	NA	NA	365
CA8	0.153474717	-0.131149152	0.4	0.212	1	NA	NA	NA	NA	NA	NA	470	NA
CAB39	0.010375324	0.133466545	0.857	0.758	1	NA	NA	NA	NA	NA	NA	1286	NA
CABIN1	NA	NA	NA	NA	NA	0.510380519	-0.245458698	0.693	0.833	1	NA	NA	238
CABLES1	0.094866807	-0.119941911	0.62	0.636	1	NA	NA	NA	NA	NA	NA	535	NA
CACNA1A	0.000323204	0.108539713	0.66	0.273	1	NA	NA	NA	NA	NA	NA	881	NA
CACNB3	NA	NA	NA	NA	NA	0.720285827	-0.104160426	0.431	0.5	1	NA	NA	1446
CACYBP	NA	NA	NA	NA	NA	0.357897364	-0.128171642	0.974	1	1	NA	NA	1078
CAD	0.019871033	0.111651449	0.883	0.667	1	0.018796529	-0.21647792	0.778	1	1	NA	937	339
CADM1	0.122045962	-0.152105993	0.957	0.97	1	0.190649305	0.488724861	0.92	0.667	1	NA	375	3575
CALCOCO1	NA	NA	NA	NA	NA	0.109447409	0.136454554	0.58	0.167	1	NA	NA	2299
CALCOCO2	6.826302158642e-05	0.262284873	0.991	0.909	1	NA	NA	NA	NA	NA	NA	2130	NA
CALD1	0.42357538	-0.122099212	1	1	1	0.269992413	0.337640737	1	1	1	NA	518	3472
CALM1	0.005424712	-0.241198943	1	1	1	0.053328414	-0.350011321	1	1	1	NA	168	83
CALM2	0.007838523	0.346552347	0.997	1	1	NA	NA	NA	NA	NA	NA	2244	NA
CALM3	NA	NA	NA	NA	NA	0.09362495	0.360440624	0.968	0.833	1	NA	NA	3507
CALR	NA	NA	NA	NA	NA	0.601556731	0.124022875	1	1	1	NA	NA	2062
CALU	0.203261544	0.123202016	1	1	1	NA	NA	NA	NA	NA	NA	1141	NA
CAMK2G	NA	NA	NA	NA	NA	0.111633449	0.176821016	0.704	0.5	1	NA	NA	2799
CAMK2N1	NA	NA	NA	NA	NA	0.609646357	-0.115229448	0.988	1	1	NA	NA	1267
CAMLG	NA	NA	NA	NA	NA	0.064617111	0.358884632	0.962	0.833	1	NA	NA	3505
CAMP	NA	NA	NA	NA	NA	0.104408332	-0.153711759	0.237	0.5	1	NA	NA	772
CAMSAP1	NA	NA	NA	NA	NA	0.109811676	-0.106546277	0.363	0.667	1	NA	NA	1405
CAMSAP2	0.049306971	0.137340907	0.909	0.758	1	NA	NA	NA	NA	NA	NA	1329	NA
CAND1	0.002041394	0.169483051	0.937	0.727	1	0.283746662	-0.123299389	0.872	0.833	1	NA	1701	1150
CAPG	0.558712756	-0.130545406	1	1	1	0.08535837	-0.308104691	1	1	1	NA	471	123
CAPN1	0.000262787	0.232732577	0.96	0.788	1	NA	NA	NA	NA	NA	NA	2048	NA
CAPN2	0.001872955	0.353704285	0.983	0.879	1	0.327598801	-0.221474959	0.973	1	1	NA	2252	324
CAPN5	0.001121595	0.139719376	0.734	0.455	1	NA	NA	NA	NA	NA	NA	1362	NA
CAPNS1	0.00559175	0.163973687	0.986	0.939	1	NA	NA	NA	NA	NA	NA	1650	NA
CAPRIN1	0.015361931	0.188789857	0.986	1	1	NA	NA	NA	NA	NA	NA	1853	NA
CAPRIN2	0.000248692	0.125653201	0.817	0.394	1	0.474246572	0.102749779	0.7	0.667	1	NA	1176	1606
CAPZA1	0.070519961	0.127137015	0.98	0.939	1	NA	NA	NA	NA	NA	NA	1196	NA
CAPZA2	0.00731888	0.170092894	1	1	1	0.639516696	-0.13279646	0.993	1	1	NA	1712	1015
CAPZB	0.028632341	0.131743168	1	1	1	NA	NA	NA	NA	NA	NA	1262	NA
CARHSP1	NA	NA	NA	NA	NA	0.19244255	-0.274567714	0.958	1	1	NA	NA	168
CARS	0.003217187	0.174397741	0.931	0.697	1	0.108186644	-0.143976446	0.867	1	1	NA	1756	881
CARS2	0.040267196	0.104049255	0.92	0.848	1	0.14752055	-0.161456271	0.887	1	1	NA	787	701
CASC3	NA	NA	NA	NA	NA	0.221704322	0.122022222	0.639	0.333	1	NA	NA	2025
CASP4	0.126871368	0.111561941	0.957	0.848	1	NA	NA	NA	NA	NA	NA	936	NA
CASP8	NA	NA	NA	NA	NA	0.55133764	0.105323039	0.779	0.667	1	NA	NA	1668
CASP8AP2	0.001374127	0.163236056	0.843	0.606	1	NA	NA	NA	NA	NA	NA	1645	NA
CASTOR3	0.000853864	-0.136647003	0.326	0.545	1	0.014138083	-0.12955054	0.286	0.667	1	NA	440	1058
CAT	NA	NA	NA	NA	NA	0.110349863	-0.209402535	0.649	1	1	NA	NA	370
CAV1	0.021708552	0.334552436	1	1	1	0.19701634	0.432864961	1	1	1	NA	2232	3544
CAV2	0.029723109	0.164108753	0.971	0.879	1	0.104557704	0.272290699	0.921	1	1	NA	1652	3332
CAVIN3	NA	NA	NA	NA	NA	0.30133769	0.350902808	0.991	1	1	NA	NA	3494
CBFB	NA	NA	NA	NA	NA	0.099941997	-0.121381397	0.682	0.833	1	NA	NA	1180
CBL	0.000348606	0.159478053	0.791	0.485	1	NA	NA	NA	NA	NA	NA	1605	NA
CBR1	0.04905652	0.117529393	0.994	0.909	1	NA	NA	NA	NA	NA	NA	1048	NA
CBR3	0.015079359	-0.107918222	0.703	0.727	1	NA	NA	NA	NA	NA	NA	612	NA
CBX1	NA	NA	NA	NA	NA	0.381736837	-0.138011992	0.967	1	1	NA	NA	947
CBX5	0.044684312	0.132995801	0.963	1	1	0.577569914	0.124844137	0.959	1	1	NA	1278	2080
CBX6	NA	NA	NA	NA	NA	0.371462847	0.148243899	0.875	1	1	NA	NA	2458
CC2D2A	NA	NA	NA	NA	NA	0.202070332	0.127018685	0.852	0.667	1	NA	NA	2105
CCDC110	NA	NA	NA	NA	NA	0.035438339	-0.112323081	0.186	0.5	1	NA	NA	1311
CCDC112	NA	NA	NA	NA	NA	0.22673455	0.151950865	0.62	0.5	1	NA	NA	2511
CCDC115	0.626197092	-0.100589587	0.917	0.788	1	0.010378925	0.368899894	0.864	0.5	1	NA	688	3512
CCDC12	0.179483055	0.107428478	0.957	0.788	1	NA	NA	NA	NA	NA	NA	856	NA
CCDC122	NA	NA	NA	NA	NA	0.507841071	-0.106988135	0.58	0.5	1	NA	NA	1396
CCDC127	NA	NA	NA	NA	NA	0.170410088	0.146253143	0.783	0.667	1	NA	NA	2431
CCDC137	0.013890155	0.165359013	0.949	0.939	1	0.278492575	-0.132533508	0.904	0.833	1	NA	1665	1020
CCDC138	NA	NA	NA	NA	NA	0.059568693	-0.100142728	0.338	0.667	1	NA	NA	1524
CCDC149	NA	NA	NA	NA	NA	0.094797764	-0.14491198	0.704	1	1	NA	NA	871
CCDC159	NA	NA	NA	NA	NA	0.088506984	-0.118268411	0.523	0.833	1	NA	NA	1227
CCDC167	NA	NA	NA	NA	NA	0.384135416	0.13125241	0.673	0.5	1	NA	NA	2200
CCDC174	NA	NA	NA	NA	NA	0.046261734	0.17017048	0.606	0.167	1	NA	NA	2731
CCDC25	NA	NA	NA	NA	NA	0.497917056	0.10146244	0.953	1	1	NA	NA	1563
CCDC28B	NA	NA	NA	NA	NA	0.214586272	0.10908284	0.608	0.333	1	NA	NA	1769
CCDC34	NA	NA	NA	NA	NA	0.312191014	0.181300737	0.81	0.667	1	NA	NA	2843
CCDC47	0.001521713	0.228982379	0.989	0.939	1	NA	NA	NA	NA	NA	NA	2036	NA
CCDC50	0.053573786	0.123265099	0.994	0.939	1	0.157525538	0.242906179	0.96	1	1	NA	1143	3227
CCDC57	7.82628824447812e-05	0.110759197	0.609	0.182	1	NA	NA	NA	NA	NA	NA	920	NA
CCDC58	0.008142772	0.10888345	0.749	0.515	1	NA	NA	NA	NA	NA	NA	890	NA
CCDC59	0.051863577	0.103377685	0.98	0.909	1	NA	NA	NA	NA	NA	NA	769	NA
CCDC6	NA	NA	NA	NA	NA	0.368367824	0.118328693	0.806	0.667	1	NA	NA	1945
CCDC61	NA	NA	NA	NA	NA	0.005809071	-0.107375426	0.297	0.833	1	NA	NA	1394
CCDC66	0.036994547	0.105760364	0.917	0.758	1	NA	NA	NA	NA	NA	NA	822	NA
CCDC71L	NA	NA	NA	NA	NA	0.207267716	-0.147931101	0.891	1	1	NA	NA	838
CCDC77	NA	NA	NA	NA	NA	0.154226289	0.14482532	0.57	0.333	1	NA	NA	2404
CCDC82	NA	NA	NA	NA	NA	0.252310887	-0.195945004	0.848	1	1	NA	NA	445
CCDC85B	0.679103255	0.110311552	1	1	1	NA	NA	NA	NA	NA	NA	913	NA
CCDC88A	0.724218161	-0.132176475	0.989	0.97	1	0.930759302	-0.28649462	0.981	1	1	NA	461	152
CCDC88B	NA	NA	NA	NA	NA	0.031378623	-0.125755626	0.39	0.833	1	NA	NA	1111
CCDC91	NA	NA	NA	NA	NA	0.31947797	0.169735329	0.961	1	1	NA	NA	2725
CCDC92	NA	NA	NA	NA	NA	0.295555389	-0.117662419	0.711	1	1	NA	NA	1236
CCL2	0.053234322	0.434276583	0.78	0.545	1	0.416069493	0.779993698	0.637	0.667	1	CCL2	2303	3618
CCL26	0.018355597	0.144212224	0.374	0.152	1	0.477869072	0.120046562	0.27	0.167	1	NA	1430	1985
CCNA2	0.137378313	0.108267459	0.38	0.242	1	0.379140442	0.150197913	0.308	0.167	1	NA	873	2488
CCNB1	0.413446776	-0.112714865	0.697	0.576	1	0.208863821	0.702608342	0.592	0.5	1	CCNB1	573	3610
CCNB1IP1	NA	NA	NA	NA	NA	0.367969517	0.102736809	0.676	0.5	1	NA	NA	1603
CCNB2	NA	NA	NA	NA	NA	0.495924071	0.284639188	0.465	0.333	1	NA	NA	3365
CCNC	0.088756792	-0.109407021	0.866	0.879	1	0.338721143	-0.134141583	0.824	1	1	NA	602	989
CCND1	0.053167798	0.19312572	1	1	1	0.972934411	0.121838532	0.999	1	1	NA	1886	2020
CCND3	0.065041484	0.106654972	0.786	0.697	1	NA	NA	NA	NA	NA	NA	841	NA
CCNDBP1	0.002255197	0.160415636	0.897	0.758	1	0.519021726	0.104364661	0.819	1	1	NA	1616	1643
CCNE1	NA	NA	NA	NA	NA	0.116070405	-0.150974139	0.295	0.5	1	NA	NA	806
CCNE2	NA	NA	NA	NA	NA	0.221502335	-0.254888471	0.175	0.333	1	NA	NA	218
CCNG1	0.01407781	-0.154961737	0.803	0.879	1	0.097724847	0.236411008	0.759	0.667	1	NA	361	3199
CCNH	0.000988075	0.172356764	0.906	0.667	1	NA	NA	NA	NA	NA	NA	1735	NA
CCNJL	NA	NA	NA	NA	NA	0.0201075	-0.129649501	0.165	0.5	1	NA	NA	1055
CCNK	NA	NA	NA	NA	NA	0.079558796	0.198298828	0.72	0.5	1	NA	NA	2967
CCNQ	0.002506497	-0.224039247	0.96	0.97	1	NA	NA	NA	NA	NA	NA	186	NA
CCNT1	NA	NA	NA	NA	NA	0.071667555	-0.135801761	0.676	1	1	NA	NA	967
CCNT2	NA	NA	NA	NA	NA	0.244799481	0.134410837	0.663	0.5	1	NA	NA	2258
CCNYL1	0.13851706	-0.117482539	0.571	0.576	1	0.165365978	0.101817963	0.441	0.167	1	NA	547	1579
CCPG1	0.010507904	0.375286612	0.903	0.758	1	0.408184427	-0.215988142	0.9	1	1	NA	2273	340
CCS	NA	NA	NA	NA	NA	0.363727801	-0.141548028	0.796	1	1	NA	NA	912
CCT2	0.000138761	0.317468195	0.989	0.97	1	0.683298242	0.119359737	0.985	1	1	NA	2212	1966
CCT3	0.04981857	0.169821218	1	0.97	1	0.492705848	-0.141261036	0.999	1	1	NA	1706	915
CCT5	0.00643511	0.338901508	0.994	0.909	1	0.341695753	0.278719252	0.981	1	1	NA	2235	3353
CCT6A	NA	NA	NA	NA	NA	0.55074797	-0.203238677	1	1	1	NA	NA	402
CCT7	NA	NA	NA	NA	NA	0.566325247	-0.123719053	0.979	1	1	NA	NA	1142
CCT8	0.021802896	0.211607824	0.994	1	1	NA	NA	NA	NA	NA	NA	1973	NA
CCZ1	NA	NA	NA	NA	NA	0.387587373	0.100814962	0.689	0.5	1	NA	NA	1550
CD109	0.150135734	-0.148492602	0.846	0.939	1	NA	NA	NA	NA	NA	NA	388	NA
CD163L1	NA	NA	NA	NA	NA	0.238624001	0.172239154	0.363	0.167	1	NA	NA	2759
CD164	0.013519364	0.158370964	0.994	0.97	1	0.278707426	-0.120730378	0.975	1	1	NA	1598	1188
CD276	NA	NA	NA	NA	NA	0.030185962	0.240048737	0.737	0.5	1	NA	NA	3213
CD2AP	NA	NA	NA	NA	NA	0.581259083	0.10396679	0.746	0.667	1	NA	NA	1634
CD2BP2	0.000305457	0.199647144	0.923	0.667	1	NA	NA	NA	NA	NA	NA	1924	NA
CD320	0.004174798	-0.279064292	0.96	0.97	1	NA	NA	NA	NA	NA	NA	124	NA
CD44	0.003262405	0.35368616	1	1	1	NA	NA	NA	NA	NA	NA	2251	NA
CD47	0.002486771	0.200522436	0.986	0.909	1	0.608462062	0.100045759	0.947	1	1	NA	1927	1531
CD63	NA	NA	NA	NA	NA	0.307572768	-0.320187978	1	1	1	NA	NA	108
CD68	0.029717135	0.16746264	0.957	0.879	1	0.289065236	-0.159395796	0.938	1	1	NA	1678	718
CD70	0.523307774	-0.216095468	0.771	0.697	1	0.492863329	0.221000647	0.724	0.833	1	NA	206	3117
CD81	0.248548228	0.186423938	1	1	1	0.760096753	-0.128142238	1	1	1	NA	1835	1081
CD9	NA	NA	NA	NA	NA	0.133539473	0.436772234	0.988	1	1	NA	NA	3547
CD99	6.98507259237947e-07	-0.461326177	0.997	1	0.023426536	NA	NA	NA	NA	NA	NA	27	NA
CDA	5.2103290645662e-05	0.235191421	0.769	0.303	1	0.196769724	-0.508596855	0.646	0.667	1	NA	2056	27
CDC20	0.686235602	-0.10656561	0.569	0.485	1	0.68768816	0.235415034	0.477	0.667	1	NA	631	3194
CDC25B	NA	NA	NA	NA	NA	0.284564991	0.339403058	0.937	0.833	1	NA	NA	3476
CDC26	NA	NA	NA	NA	NA	0.258357046	-0.194233857	0.891	1	1	NA	NA	455
CDC27	0.002387211	0.128668219	0.983	0.939	1	NA	NA	NA	NA	NA	NA	1223	NA
CDC37	0.077709276	0.12117964	0.991	0.939	1	NA	NA	NA	NA	NA	NA	1117	NA
CDC42BPB	NA	NA	NA	NA	NA	0.102152068	0.209392826	0.827	0.667	1	NA	NA	3052
CDC42EP3	0.000203227	0.474254241	0.98	1	1	NA	NA	NA	NA	NA	NA	2313	NA
CDC45	0.000805257	0.157586799	0.494	0.182	1	0.814068986	-0.200455718	0.375	0.333	1	NA	1590	415
CDC5L	0.009634728	0.148809735	0.931	0.909	1	NA	NA	NA	NA	NA	NA	1492	NA
CDC6	0.027013714	0.131629529	0.594	0.394	1	0.095541699	-0.322035001	0.481	0.667	1	NA	1260	105
CDCA2	NA	NA	NA	NA	NA	0.878450371	0.187409261	0.394	0.5	1	NA	NA	2888
CDCA3	NA	NA	NA	NA	NA	0.226187097	0.273639868	0.384	0.167	1	NA	NA	3339
CDCA4	NA	NA	NA	NA	NA	0.054001178	-0.184919971	0.483	0.833	1	NA	NA	514
CDCA5	0.031193322	0.137414735	0.503	0.303	1	0.928405904	0.132920432	0.397	0.5	1	NA	1332	2232
CDCA7	NA	NA	NA	NA	NA	0.357449756	-0.199504032	0.501	0.667	1	NA	NA	420
CDCA8	NA	NA	NA	NA	NA	0.246669244	0.202337663	0.355	0.167	1	NA	NA	2996
CDH13	NA	NA	NA	NA	NA	0.361856842	0.134400026	0.666	0.5	1	NA	NA	2257
CDH2	NA	NA	NA	NA	NA	0.10798152	0.176033476	0.53	0.167	1	NA	NA	2792
CDIPT	0.134215002	0.106670783	0.983	0.818	1	NA	NA	NA	NA	NA	NA	842	NA
CDK1	0.112861953	0.278441361	0.486	0.364	1	0.58520971	0.230811043	0.416	0.333	1	NA	2158	3174
CDK10	0.002263898	0.114559423	0.834	0.515	1	NA	NA	NA	NA	NA	NA	991	NA
CDK11A	NA	NA	NA	NA	NA	0.608293044	-0.108307994	0.626	0.667	1	NA	NA	1376
CDK11B	NA	NA	NA	NA	NA	0.413640224	0.103501719	0.786	0.667	1	NA	NA	1622
CDK12	NA	NA	NA	NA	NA	0.255142444	0.170062048	0.855	0.667	1	NA	NA	2728
CDK13	NA	NA	NA	NA	NA	0.156276773	-0.17064079	0.888	0.833	1	NA	NA	638
CDK4	0.032024089	0.162746797	0.983	0.939	1	NA	NA	NA	NA	NA	NA	1640	NA
CDK5	NA	NA	NA	NA	NA	0.377056156	0.120923103	0.905	1	1	NA	NA	2004
CDK5RAP2	0.008574097	0.117479037	0.831	0.576	1	NA	NA	NA	NA	NA	NA	1046	NA
CDK5RAP3	NA	NA	NA	NA	NA	0.083704257	-0.169223306	0.855	1	1	NA	NA	650
CDKN1B	0.001257594	0.165970623	0.946	0.697	1	NA	NA	NA	NA	NA	NA	1668	NA
CDKN2A	NA	NA	NA	NA	NA	0.347611762	-0.128268353	0.994	1	1	NA	NA	1076
CDKN2AIPNL	NA	NA	NA	NA	NA	0.077955688	0.230054721	0.844	0.833	1	NA	NA	3171
CDKN2C	NA	NA	NA	NA	NA	0.767559272	-0.114299827	0.771	0.667	1	NA	NA	1281
CDKN2D	0.731307236	-0.106228571	0.869	0.818	1	0.7835299	0.139836783	0.819	0.833	1	NA	637	2345
CDKN3	0.971419554	-0.34726731	0.709	0.667	1	0.272859756	0.465496868	0.638	0.5	1	NA	72	3563
CDR2	0.203376943	-0.117463129	0.643	0.606	1	0.103254821	0.145327058	0.505	0.167	1	NA	548	2418
CDS2	NA	NA	NA	NA	NA	0.042075727	0.244888563	0.751	0.5	1	NA	NA	3235
CDT1	0.005613166	0.10903245	0.686	0.394	1	0.066917745	-0.530405775	0.558	0.667	1	NA	895	20
CDV3	NA	NA	NA	NA	NA	0.707760753	0.123909832	0.998	1	1	NA	NA	2058
CEACAM1	0.00168564	-0.14734251	0.257	0.455	1	NA	NA	NA	NA	NA	NA	393	NA
CEBPB	0.007105799	0.375679707	1	1	1	0.591227226	-0.128145553	0.998	1	1	NA	2274	1080
CEBPD	0.146397311	-0.319011029	0.351	0.424	1	NA	NA	NA	NA	NA	NA	90	NA
CEBPZ	0.052863825	0.142675967	0.98	0.97	1	NA	NA	NA	NA	NA	NA	1396	NA
CELF1	0.035639637	0.135621056	0.929	0.848	1	NA	NA	NA	NA	NA	NA	1309	NA
CELF2	NA	NA	NA	NA	NA	0.434999253	0.127618266	0.563	0.5	1	NA	NA	2121
CEMIP	0.278238317	0.36471079	0.834	0.758	1	0.784791601	0.208966926	0.737	0.833	1	NA	2261	3048
CENPA	NA	NA	NA	NA	NA	0.075702104	0.343873323	0.361	0	1	NA	NA	3486
CENPB	0.028872397	-0.156682565	0.986	1	1	0.178179035	-0.134805444	0.973	1	1	NA	350	981
CENPC	NA	NA	NA	NA	NA	0.059272246	-0.166639832	0.6	1	1	NA	NA	662
CENPE	0.535649192	0.13559712	0.543	0.485	1	0.373172191	0.550843147	0.444	0.333	1	NA	1306	3593
CENPF	0.727154576	0.212828671	0.9	0.848	1	0.627832419	1.008131228	0.858	1	1	CENPF	1978	3623
CENPH	0.004069735	0.134741389	0.706	0.424	1	NA	NA	NA	NA	NA	NA	1296	NA
CENPJ	NA	NA	NA	NA	NA	0.518816396	-0.119165976	0.545	0.5	1	NA	NA	1213
CENPL	NA	NA	NA	NA	NA	0.024940596	0.192829105	0.495	0	1	NA	NA	2923
CENPT	NA	NA	NA	NA	NA	0.062396176	0.155037204	0.549	0.167	1	NA	NA	2552
CENPU	0.022626098	0.131599755	0.637	0.424	1	0.322801358	-0.309994146	0.524	0.667	1	NA	1258	121
CENPX	0.815955182	-0.125468808	0.991	1	1	NA	NA	NA	NA	NA	NA	497	NA
CEP135	0.005323671	0.101176798	0.7	0.394	1	NA	NA	NA	NA	NA	NA	725	NA
CEP152	0.001317467	0.129393912	0.731	0.333	1	0.148064884	-0.112936687	0.62	0.833	1	NA	1233	1298
CEP164	0.006459542	0.136113587	0.851	0.576	1	NA	NA	NA	NA	NA	NA	1314	NA
CEP170	0.000435398	0.343976935	0.969	0.939	1	NA	NA	NA	NA	NA	NA	2241	NA
CEP250	0.01165034	0.213987143	0.9	0.758	1	0.081278974	-0.201327008	0.847	1	1	NA	1982	410
CEP295	0.001930378	0.128154834	0.751	0.424	1	0.047656537	-0.249242994	0.638	1	1	NA	1210	229
CEP55	NA	NA	NA	NA	NA	0.104917061	0.418570739	0.49	0.167	1	NA	NA	3535
CEP57	0.075727591	0.115654131	0.929	0.879	1	NA	NA	NA	NA	NA	NA	1013	NA
CEP63	NA	NA	NA	NA	NA	0.338911794	0.159720643	0.898	0.667	1	NA	NA	2611
CEP72	NA	NA	NA	NA	NA	0.099730961	-0.171107404	0.268	0.5	1	NA	NA	634
CEP78	NA	NA	NA	NA	NA	0.264985028	-0.184526767	0.582	0.667	1	NA	NA	518
CEP83	NA	NA	NA	NA	NA	0.475981277	0.119900892	0.679	0.667	1	NA	NA	1983
CEP85L	NA	NA	NA	NA	NA	0.075037443	0.106211827	0.362	0	1	NA	NA	1691
CEP89	NA	NA	NA	NA	NA	0.060176868	-0.18383343	0.649	0.833	1	NA	NA	527
CEP95	0.042289267	0.112846127	0.869	0.667	1	NA	NA	NA	NA	NA	NA	958	NA
CERK	NA	NA	NA	NA	NA	0.070869063	0.166355986	0.616	0.333	1	NA	NA	2685
CERS2	0.020150517	0.144276622	0.957	0.879	1	0.385920679	0.153558784	0.886	1	1	NA	1432	2535
CERS6	NA	NA	NA	NA	NA	0.087004679	0.112660381	0.342	0	1	NA	NA	1826
CES2	NA	NA	NA	NA	NA	0.102016374	0.191893406	0.709	0.5	1	NA	NA	2916
CETN2	0.032595394	0.129747329	0.946	0.788	1	0.412064952	-0.106007874	0.922	0.833	1	NA	1241	1411
CFAP298	NA	NA	NA	NA	NA	0.128369597	-0.201111205	0.918	1	1	NA	NA	412
CFAP97	NA	NA	NA	NA	NA	0.573512916	0.118107205	0.915	0.833	1	NA	NA	1940
CFDP1	0.00289185	0.173712694	0.929	0.758	1	NA	NA	NA	NA	NA	NA	1750	NA
CFL1	0.005026329	0.263674959	1	1	1	NA	NA	NA	NA	NA	NA	2132	NA
CFL2	0.047462439	0.114483175	0.911	0.818	1	NA	NA	NA	NA	NA	NA	990	NA
CFLAR	NA	NA	NA	NA	NA	0.069092844	0.317879183	0.914	0.833	1	NA	NA	3436
CGGBP1	NA	NA	NA	NA	NA	0.125179679	0.260838565	0.987	1	1	NA	NA	3294
CHAF1A	NA	NA	NA	NA	NA	0.03439584	-0.411377368	0.582	1	1	NA	NA	53
CHAF1B	0.000815101	0.120851475	0.563	0.212	1	0.89514399	-0.114822358	0.422	0.333	1	NA	1113	1274
CHCHD1	NA	NA	NA	NA	NA	0.091861099	-0.208647318	0.978	1	1	NA	NA	373
CHCHD10	0.00175174	-0.34969909	1	1	1	0.44795242	-0.11251029	0.994	1	1	NA	68	1306
CHCHD2	0.042630345	-0.155838312	1	1	1	NA	NA	NA	NA	NA	NA	353	NA
CHCHD3	NA	NA	NA	NA	NA	0.087481527	-0.254063186	0.975	1	1	NA	NA	220
CHCHD5	NA	NA	NA	NA	NA	0.093463123	0.263312561	0.967	1	1	NA	NA	3303
CHCHD6	9.35523310470904e-07	-0.869406785	0.94	0.939	0.031375581	0.154823161	-0.403878887	0.934	1	1	CHCHD6	3	56
CHD1	NA	NA	NA	NA	NA	0.649370802	0.102051633	0.887	0.833	1	NA	NA	1586
CHD2	NA	NA	NA	NA	NA	0.305885397	-0.213484947	0.872	0.833	1	NA	NA	354
CHD3	NA	NA	NA	NA	NA	0.195445675	0.214368738	0.914	1	1	NA	NA	3075
CHD4	0.021708552	0.151574607	0.997	1	1	NA	NA	NA	NA	NA	NA	1521	NA
CHD7	NA	NA	NA	NA	NA	0.20425448	0.157589926	0.565	0.333	1	NA	NA	2581
CHD8	NA	NA	NA	NA	NA	0.992066078	-0.10294915	0.86	0.833	1	NA	NA	1472
CHD9	NA	NA	NA	NA	NA	0.660902866	-0.139788187	0.928	0.833	1	NA	NA	926
CHIC2	NA	NA	NA	NA	NA	0.186226932	-0.116575489	0.764	1	1	NA	NA	1250
CHMP2A	0.03977296	0.14062087	0.997	0.97	1	NA	NA	NA	NA	NA	NA	1372	NA
CHMP3	NA	NA	NA	NA	NA	0.60211716	0.102711173	0.957	0.833	1	NA	NA	1602
CHMP4A	0.035442163	0.125960994	0.949	0.788	1	0.476084467	0.11140908	0.929	1	1	NA	1180	1804
CHMP4B	NA	NA	NA	NA	NA	0.255799408	-0.234567091	0.929	1	1	NA	NA	276
CHMP5	5.82883861005986e-06	0.367920615	0.977	0.939	0.195487589	NA	NA	NA	NA	NA	NA	2266	NA
CHMP7	0.005201736	0.138616295	0.857	0.697	1	NA	NA	NA	NA	NA	NA	1348	NA
CHPF	0.000920104	-0.225265882	0.943	0.97	1	0.25279793	0.212685318	0.89	0.833	1	NA	184	3067
CHPF2	NA	NA	NA	NA	NA	0.46654102	0.101308626	0.778	0.667	1	NA	NA	1558
CHPT1	0.017342532	0.143507251	0.977	0.848	1	NA	NA	NA	NA	NA	NA	1418	NA
CHRAC1	1.7116141835334e-06	0.316595069	0.943	0.848	0.057404116	NA	NA	NA	NA	NA	NA	2211	NA
CHST1	0.007676848	0.138774373	0.683	0.455	1	NA	NA	NA	NA	NA	NA	1350	NA
CHST12	NA	NA	NA	NA	NA	0.354105172	-0.120482759	0.759	0.833	1	NA	NA	1192
CHST14	0.000191992	0.127702921	0.694	0.333	1	NA	NA	NA	NA	NA	NA	1204	NA
CHTF8	NA	NA	NA	NA	NA	0.356247794	0.100418708	0.733	0.5	1	NA	NA	1544
CIAO1	NA	NA	NA	NA	NA	0.371841586	0.121307698	0.932	1	1	NA	NA	2013
CIB1	0.021520888	0.156015941	0.994	0.97	1	NA	NA	NA	NA	NA	NA	1574	NA
CIB2	0.002628071	-0.136017474	0.546	0.697	1	NA	NA	NA	NA	NA	NA	443	NA
CIP2A	0.30518274	0.135392511	0.62	0.576	1	NA	NA	NA	NA	NA	NA	1303	NA
CIR1	0.299669893	-0.145417063	0.957	0.939	1	NA	NA	NA	NA	NA	NA	404	NA
CIRBP	0.009374268	0.176168513	0.989	0.909	1	0.069817722	0.32099285	0.987	1	1	NA	1770	3442
CISD1	NA	NA	NA	NA	NA	0.236992971	-0.154271425	0.971	1	1	NA	NA	763
CISD2	NA	NA	NA	NA	NA	0.116413509	0.22833197	0.935	1	1	NA	NA	3162
CISD3	NA	NA	NA	NA	NA	0.217525486	-0.14565582	0.823	0.833	1	NA	NA	861
CIT	0.394792988	-0.201934812	0.617	0.606	1	0.247988381	0.235641326	0.518	0.333	1	NA	232	3195
CITED2	NA	NA	NA	NA	NA	0.767265406	-0.302146955	0.754	0.833	1	NA	NA	130
CITED4	NA	NA	NA	NA	NA	0.184151982	-0.128895479	0.172	0.333	1	NA	NA	1069
CIZ1	NA	NA	NA	NA	NA	0.255938125	0.134297925	0.821	1	1	NA	NA	2256
CKAP2	NA	NA	NA	NA	NA	0.959074746	0.202211429	0.68	0.833	1	NA	NA	2994
CKAP4	NA	NA	NA	NA	NA	0.193144916	-0.170256456	0.873	1	1	NA	NA	641
CKAP5	0.031527278	0.129603656	0.906	0.758	1	0.269424153	0.241365898	0.826	0.667	1	NA	1239	3218
CKB	0.017074581	-0.1787942	0.4	0.515	1	0.05614042	0.191811276	0.4	0	1	NA	293	2914
CKLF	0.044293677	0.135931407	0.929	0.879	1	NA	NA	NA	NA	NA	NA	1311	NA
CKS1B	0.037752397	0.315991332	0.974	0.848	1	0.953141761	0.111409857	0.934	1	1	NA	2209	1805
CKS2	NA	NA	NA	NA	NA	0.389468474	0.492785271	0.877	1	1	NA	NA	3578
CLASRP	NA	NA	NA	NA	NA	0.108635019	0.123114249	0.503	0.167	1	NA	NA	2043
CLCC1	0.011304202	0.115496716	0.786	0.545	1	0.192905237	0.14000353	0.657	0.5	1	NA	1009	2347
CLCN3	NA	NA	NA	NA	NA	0.526409977	0.141646292	0.887	1	1	NA	NA	2366
CLDND1	0.013148713	0.220554817	0.971	0.879	1	0.339107544	0.209022365	0.932	1	1	NA	2014	3049
CLEC11A	NA	NA	NA	NA	NA	0.121553851	0.325652357	0.993	1	1	NA	NA	3453
CLEC2B	NA	NA	NA	NA	NA	0.519678645	0.272443901	0.954	0.833	1	NA	NA	3334
CLEC2D	NA	NA	NA	NA	NA	0.212839985	0.163652039	0.687	0.5	1	NA	NA	2654
CLHC1	NA	NA	NA	NA	NA	0.037407047	0.131800973	0.449	0	1	NA	NA	2212
CLIC1	0.195202139	0.119264029	0.997	1	1	NA	NA	NA	NA	NA	NA	1074	NA
CLIC4	NA	NA	NA	NA	NA	0.275461366	-0.125910479	0.805	0.833	1	NA	NA	1109
CLINT1	NA	NA	NA	NA	NA	0.14524846	0.217531031	0.949	1	1	NA	NA	3095
CLIP1	0.02147798	0.133618308	0.883	0.606	1	NA	NA	NA	NA	NA	NA	1287	NA
CLIP2	NA	NA	NA	NA	NA	0.548561404	0.104364998	0.779	0.667	1	NA	NA	1644
CLIP4	NA	NA	NA	NA	NA	0.223210716	0.114612664	0.652	0.333	1	NA	NA	1875
CLN8	0.007389775	0.170467584	0.88	0.697	1	0.062116459	0.260293851	0.8	0.5	1	NA	1714	3290
CLNS1A	1.85536887378347e-05	0.268108488	0.997	0.97	0.622253613	NA	NA	NA	NA	NA	NA	2141	NA
CLPB	0.002046082	0.217421785	0.974	0.758	1	NA	NA	NA	NA	NA	NA	2001	NA
CLPP	0.036928485	-0.119951108	0.974	0.939	1	NA	NA	NA	NA	NA	NA	534	NA
CLPTM1L	0.003922201	0.147006548	0.977	0.848	1	0.225038155	0.15451111	0.945	1	1	NA	1472	2546
CLSPN	0.275640807	0.22104324	0.7	0.606	1	0.42894365	-0.503009943	0.6	0.667	1	NA	2018	30
CLSTN1	NA	NA	NA	NA	NA	0.163113935	-0.127287299	0.858	1	1	NA	NA	1094
CLTA	0.00170333	0.310617424	1	1	1	NA	NA	NA	NA	NA	NA	2199	NA
CLTB	NA	NA	NA	NA	NA	0.010299066	0.437882195	0.938	0.833	1	NA	NA	3549
CLTC	0.006371339	0.301271239	1	1	1	NA	NA	NA	NA	NA	NA	2187	NA
CLU	NA	NA	NA	NA	NA	0.288537717	-0.126246719	0.337	0.5	1	NA	NA	1105
CLUH	NA	NA	NA	NA	NA	0.024182635	0.226203171	0.592	0.167	1	NA	NA	3149
CMAS	NA	NA	NA	NA	NA	0.064832921	-0.248405476	0.938	1	1	NA	NA	234
CMBL	0.005794169	0.152891026	0.906	0.606	1	NA	NA	NA	NA	NA	NA	1539	NA
CMC1	NA	NA	NA	NA	NA	0.305874328	-0.135028738	0.918	1	1	NA	NA	978
CMKLR1	0.017795524	0.166767911	0.474	0.242	1	NA	NA	NA	NA	NA	NA	1672	NA
CMSS1	0.138454903	0.121829436	0.926	0.879	1	NA	NA	NA	NA	NA	NA	1123	NA
CMTM8	NA	NA	NA	NA	NA	0.160225009	-0.105514229	0.58	0.833	1	NA	NA	1419
CNBP	NA	NA	NA	NA	NA	0.405603999	-0.11460768	1	1	1	NA	NA	1278
CNDP2	NA	NA	NA	NA	NA	0.184662685	0.167700407	0.818	0.5	1	NA	NA	2705
CNIH1	0.084730353	0.120182305	0.974	0.848	1	NA	NA	NA	NA	NA	NA	1102	NA
CNIH2	NA	NA	NA	NA	NA	0.144061791	-0.11209658	0.147	0.333	1	NA	NA	1316
CNIH3	NA	NA	NA	NA	NA	0.320612849	0.149155533	0.928	1	1	NA	NA	2472
CNIH4	0.037079226	-0.142823878	0.98	1	1	0.14780479	-0.184388548	0.986	1	1	NA	416	520
CNN2	0.336820471	-0.113703348	0.88	0.97	1	NA	NA	NA	NA	NA	NA	566	NA
CNN3	NA	NA	NA	NA	NA	0.301665718	-0.153649135	0.827	1	1	NA	NA	773
CNOT10	NA	NA	NA	NA	NA	0.260768707	0.105264513	0.486	0.333	1	NA	NA	1666
CNOT2	NA	NA	NA	NA	NA	0.113397444	-0.228444569	0.87	1	1	NA	NA	303
CNOT3	0.001306625	0.142536464	0.874	0.515	1	NA	NA	NA	NA	NA	NA	1393	NA
CNOT4	NA	NA	NA	NA	NA	0.461725176	0.105903065	0.901	1	1	NA	NA	1682
CNPY2	0.003403686	0.262061969	0.989	0.939	1	0.083261403	0.345457755	0.955	1	1	NA	2129	3490
CNTLN	0.042539066	0.11841508	0.869	0.818	1	NA	NA	NA	NA	NA	NA	1061	NA
CNTRL	NA	NA	NA	NA	NA	0.425760835	0.118043401	0.443	0.333	1	NA	NA	1937
COA3	0.01018647	0.154216753	0.963	0.848	1	NA	NA	NA	NA	NA	NA	1555	NA
COA4	0.099149389	0.123523227	1	1	1	NA	NA	NA	NA	NA	NA	1146	NA
COA5	0.000246256	-0.214046331	0.934	0.939	1	NA	NA	NA	NA	NA	NA	211	NA
COA6	NA	NA	NA	NA	NA	0.191554522	-0.193869621	0.935	1	1	NA	NA	456
COASY	NA	NA	NA	NA	NA	0.381005298	0.109530503	0.854	0.833	1	NA	NA	1773
COG2	0.058298971	0.101694111	0.869	0.758	1	NA	NA	NA	NA	NA	NA	731	NA
COIL	0.0302675	0.114703609	0.951	0.788	1	NA	NA	NA	NA	NA	NA	997	NA
COL15A1	0.007981184	0.319136989	0.86	0.727	1	0.285731032	-0.562879155	0.8	1	1	NA	2215	13
COL1A1	0.000147096	0.371359125	0.869	0.606	1	0.782748287	0.383099723	0.806	0.833	1	NA	2270	3521
COL27A1	0.006650663	0.103896324	0.769	0.485	1	NA	NA	NA	NA	NA	NA	782	NA
COL5A2	NA	NA	NA	NA	NA	0.123262702	0.18150796	0.486	0.167	1	NA	NA	2845
COL6A1	0.016585647	0.48689922	1	0.97	1	NA	NA	NA	NA	NA	NA	2320	NA
COL6A2	0.163306989	0.319917974	1	0.97	1	0.35703665	-0.157131466	0.994	1	1	NA	2217	737
COL9A3	0.083203084	-0.208562471	0.586	0.667	1	0.492725612	-0.147761691	0.678	0.667	1	NA	221	842
COMMD1	0.007255969	-0.107863873	0.929	0.97	1	0.007417908	-0.330287561	0.929	1	1	NA	615	95
COMMD2	NA	NA	NA	NA	NA	0.42438577	0.122201774	0.832	0.667	1	NA	NA	2029
COMMD4	0.054800586	0.143733069	0.971	0.848	1	0.167227074	-0.162172428	0.96	1	1	NA	1423	692
COMMD6	NA	NA	NA	NA	NA	0.562970933	0.101776614	0.999	1	1	NA	NA	1575
COMMD7	NA	NA	NA	NA	NA	0.141426987	-0.258620314	0.993	1	1	NA	NA	211
COMMD8	NA	NA	NA	NA	NA	0.789148995	-0.174073725	0.764	0.667	1	NA	NA	603
COMT	NA	NA	NA	NA	NA	0.086868353	0.298536953	0.971	1	1	NA	NA	3391
COP1	NA	NA	NA	NA	NA	0.066361085	0.13609665	0.511	0.167	1	NA	NA	2290
COPB1	0.00333825	0.168180214	0.957	0.788	1	NA	NA	NA	NA	NA	NA	1684	NA
COPB2	NA	NA	NA	NA	NA	0.202814742	-0.182819816	0.966	1	1	NA	NA	537
COPG1	0.052322045	0.14948373	0.94	0.818	1	NA	NA	NA	NA	NA	NA	1497	NA
COPG2	0.004073052	0.102792632	0.729	0.394	1	NA	NA	NA	NA	NA	NA	757	NA
COPRS	NA	NA	NA	NA	NA	0.229856098	-0.204069775	0.984	1	1	NA	NA	395
COPS2	0.032376412	0.109674656	0.934	0.758	1	0.354198629	0.147171535	0.899	0.833	1	NA	902	2441
COPS3	NA	NA	NA	NA	NA	0.108575075	-0.260052916	0.954	1	1	NA	NA	205
COPS5	0.000165894	0.206829286	0.983	0.879	1	0.229207428	-0.208084768	0.967	1	1	NA	1956	377
COPS6	0.009240619	0.192291469	1	1	1	0.140088205	-0.262032323	0.999	1	1	NA	1879	199
COPS7B	NA	NA	NA	NA	NA	0.702473843	-0.125186011	0.73	0.667	1	NA	NA	1117
COPS8	NA	NA	NA	NA	NA	0.244293297	-0.105957584	0.978	1	1	NA	NA	1412
COPS9	0.02911452	-0.232661576	0.994	1	1	0.352732862	0.167880716	0.996	1	1	NA	177	2710
COPZ1	0.060319208	0.127058298	0.991	0.97	1	0.299021376	-0.118349903	0.989	1	1	NA	1194	1225
COPZ2	0.016116204	-0.161940701	0.917	0.939	1	NA	NA	NA	NA	NA	NA	333	NA
COQ10B	0.014852588	0.125010109	0.926	0.818	1	0.253939003	-0.161359102	0.866	1	1	NA	1168	702
COQ6	0.000146487	0.103075443	0.691	0.242	1	0.036353801	-0.136543315	0.568	1	1	NA	762	960
CORO1B	4.21847508555082e-05	0.279864744	0.963	0.818	1	NA	NA	NA	NA	NA	NA	2160	NA
CORO1C	0.101832609	0.116877445	0.949	0.818	1	NA	NA	NA	NA	NA	NA	1033	NA
COTL1	NA	NA	NA	NA	NA	0.46395286	0.219150097	0.986	1	1	NA	NA	3103
COX14	NA	NA	NA	NA	NA	0.201652157	-0.18517554	0.995	1	1	NA	NA	511
COX17	NA	NA	NA	NA	NA	0.370145399	-0.177103984	0.992	1	1	NA	NA	579
COX19	NA	NA	NA	NA	NA	0.374016031	0.114055905	0.763	0.667	1	NA	NA	1861
COX4I1	0.062255644	-0.184779167	1	1	1	0.160723876	-0.299519591	1	1	1	NA	274	134
COX5B	0.015362041	-0.261542372	0.997	1	1	NA	NA	NA	NA	NA	NA	135	NA
COX6A1	0.017344708	0.191729986	0.994	1	1	NA	NA	NA	NA	NA	NA	1873	NA
COX6B1	2.90919240604262e-05	-0.317797241	1	1	0.975684949	NA	NA	NA	NA	NA	NA	94	NA
COX6C	NA	NA	NA	NA	NA	0.359634792	0.135410707	1	1	1	NA	NA	2279
COX7A2	NA	NA	NA	NA	NA	0.177118615	0.216081988	0.996	1	1	NA	NA	3085
COX7B	0.147528648	-0.112011035	0.997	1	1	0.124773057	0.293164863	0.998	1	1	NA	582	3382
COX8A	NA	NA	NA	NA	NA	0.58381812	0.117121562	1	1	1	NA	NA	1923
CPA4	0.000118274	0.442479818	0.474	0.091	1	NA	NA	NA	NA	NA	NA	2304	NA
CPEB2	0.055990635	0.113258226	0.746	0.576	1	0.137455889	-0.180035051	0.606	0.833	1	NA	969	554
CPLANE1	0.00032372	0.139480832	0.846	0.545	1	NA	NA	NA	NA	NA	NA	1357	NA
CPM	NA	NA	NA	NA	NA	0.154271864	0.187433879	0.442	0.167	1	NA	NA	2889
CPNE1	0.032621772	0.208035774	0.986	0.909	1	0.477185062	0.147163949	0.991	1	1	NA	1962	2440
CPOX	0.001570554	0.229850939	0.934	0.818	1	0.551037882	0.121212656	0.891	0.833	1	NA	2040	2011
CPSF2	0.007011171	0.126982243	0.886	0.727	1	NA	NA	NA	NA	NA	NA	1193	NA
CPSF6	0.012272474	0.124493848	0.869	0.576	1	NA	NA	NA	NA	NA	NA	1159	NA
CPTP	NA	NA	NA	NA	NA	0.343038474	-0.156472538	0.718	0.833	1	NA	NA	740
CRBN	NA	NA	NA	NA	NA	0.093658335	0.178216412	0.693	0.5	1	NA	NA	2812
CREB1	0.010840311	0.106574702	0.894	0.697	1	NA	NA	NA	NA	NA	NA	837	NA
CREB3	0.014709079	0.154018579	0.92	0.788	1	0.552091082	0.128475994	0.884	0.833	1	NA	1551	2143
CREB3L2	NA	NA	NA	NA	NA	0.250108017	0.249165285	0.894	1	1	NA	NA	3251
CREBL2	0.582857404	-0.101844111	0.871	0.818	1	NA	NA	NA	NA	NA	NA	673	NA
CREBZF	0.012749762	0.114674196	0.851	0.606	1	0.039961155	0.220726323	0.766	0.5	1	NA	996	3115
CREG1	NA	NA	NA	NA	NA	0.202362172	0.180694253	0.736	0.5	1	NA	NA	2839
CRELD2	NA	NA	NA	NA	NA	0.543467721	0.134095099	0.917	0.833	1	NA	NA	2252
CREM	NA	NA	NA	NA	NA	0.180176927	0.127123727	0.647	0.333	1	NA	NA	2109
CRIM1	NA	NA	NA	NA	NA	0.497081485	0.159437645	0.633	0.5	1	NA	NA	2607
CRIP2	0.071772114	0.11948706	0.886	0.727	1	NA	NA	NA	NA	NA	NA	1084	NA
CRK	NA	NA	NA	NA	NA	0.286156332	0.193468392	0.888	0.833	1	NA	NA	2931
CRNDE	0.855771305	-0.109692842	0.983	0.97	1	0.003368862	0.503367488	0.978	1	1	NA	600	3579
CRNKL1	NA	NA	NA	NA	NA	0.009207619	0.308367069	0.77	0.333	1	NA	NA	3414
CRTAM	NA	NA	NA	NA	NA	0.00017108	-0.102312918	0.081	0.5	1	NA	NA	1482
CRTC3	NA	NA	NA	NA	NA	0.227725505	0.102950866	0.604	0.333	1	NA	NA	1611
CRYBG3	3.19429484663308e-05	0.152253184	0.826	0.424	1	NA	NA	NA	NA	NA	NA	1527	NA
CRYL1	NA	NA	NA	NA	NA	0.41407032	-0.111387407	0.675	0.833	1	NA	NA	1327
CS	0.020397469	0.11980343	0.891	0.727	1	NA	NA	NA	NA	NA	NA	1090	NA
CSAG1	NA	NA	NA	NA	NA	0.051637795	-0.222697716	0.318	0.667	1	NA	NA	316
CSDE1	NA	NA	NA	NA	NA	0.373246745	0.15678396	0.998	1	1	NA	NA	2572
CSE1L	2.4179890013875e-05	0.418191966	0.943	0.788	0.810945151	0.472086974	0.202899776	0.87	0.833	1	NA	2295	3004
CSF1	NA	NA	NA	NA	NA	0.138614865	-0.236741423	0.758	0.833	1	NA	NA	269
CSF2RA	NA	NA	NA	NA	NA	0.000665491	-0.118204361	0.046	0.333	1	NA	NA	1228
CSGALNACT1	NA	NA	NA	NA	NA	0.093942259	0.116899986	0.331	0	1	NA	NA	1919
CSGALNACT2	NA	NA	NA	NA	NA	0.333533376	0.16187552	0.723	0.667	1	NA	NA	2629
CSK	0.000132075	0.143305678	0.849	0.455	1	NA	NA	NA	NA	NA	NA	1414	NA
CSNK1A1	0.147069382	0.103915631	0.997	1	1	0.445974599	0.121688946	0.995	1	1	NA	784	2019
CSNK1D	0.003176712	0.157360637	0.989	0.909	1	NA	NA	NA	NA	NA	NA	1586	NA
CSNK1G2	NA	NA	NA	NA	NA	0.071987005	0.240057672	0.941	1	1	NA	NA	3214
CSNK1G3	NA	NA	NA	NA	NA	0.023457207	0.256516117	0.779	0.5	1	NA	NA	3280
CSNK2B	0.002756296	0.204654095	0.991	0.909	1	0.037110043	0.313806183	0.967	1	1	NA	1948	3427
CSRP1	0.090946972	-0.123486203	0.769	0.727	1	NA	NA	NA	NA	NA	NA	510	NA
CST3	0.303539845	0.254542518	1	1	1	0.605017904	-0.198190764	1	1	1	NA	2117	432
CST7	NA	NA	NA	NA	NA	0.600781219	-0.267304229	0.551	0.5	1	NA	NA	183
CSTB	0.001628428	-0.325226827	1	1	1	0.649608038	0.258985053	1	1	1	NA	87	3286
CSTF1	NA	NA	NA	NA	NA	0.18308726	0.143867428	0.771	0.667	1	NA	NA	2391
CSTF2T	NA	NA	NA	NA	NA	0.251306193	0.10112694	0.515	0.333	1	NA	NA	1554
CTBP2	NA	NA	NA	NA	NA	0.066277164	-0.208615127	0.932	1	1	NA	NA	374
CTBS	0.020596056	0.15844323	0.966	0.788	1	NA	NA	NA	NA	NA	NA	1599	NA
CTDNEP1	0.053370508	0.110701144	0.997	0.97	1	0.102882163	0.256160405	0.985	1	1	NA	917	3278
CTDSP2	NA	NA	NA	NA	NA	0.112213943	-0.168583092	0.864	1	1	NA	NA	653
CTDSPL	NA	NA	NA	NA	NA	0.041244452	-0.146434993	0.692	1	1	NA	NA	855
CTHRC1	0.044863647	0.286752605	0.991	1	1	0.406538826	0.287885965	0.989	1	1	NA	2169	3374
CTNNBIP1	0.099238062	-0.127412409	0.68	0.667	1	NA	NA	NA	NA	NA	NA	488	NA
CTNNBL1	0.015425493	0.131548468	0.969	0.758	1	NA	NA	NA	NA	NA	NA	1257	NA
CTNND1	0.000728589	0.173116807	0.854	0.515	1	NA	NA	NA	NA	NA	NA	1745	NA
CTR9	0.042885083	0.103694479	0.854	0.697	1	0.220104832	0.159103885	0.783	0.5	1	NA	777	2600
CTSA	0.038599077	0.207925195	1	1	1	0.47616013	-0.175255457	1	1	1	NA	1961	593
CTSC	0.074157042	-0.117648483	0.949	0.939	1	0.289812077	-0.263363304	0.935	1	1	NA	546	191
CTSD	0.409424402	-0.220370466	1	1	1	NA	NA	NA	NA	NA	NA	193	NA
CTSH	0.403336252	-0.106015084	0.957	0.788	1	NA	NA	NA	NA	NA	NA	639	NA
CTSK	0.030037399	-0.276621598	0.991	0.97	1	NA	NA	NA	NA	NA	NA	126	NA
CTSL	0.047010632	0.273835335	0.989	0.848	1	0.078102622	-0.449453087	0.972	1	1	NA	2152	41
CTSZ	0.493280662	0.124111598	0.974	0.939	1	0.417844443	-0.176973477	0.959	1	1	NA	1155	581
CTTN	0.000314435	0.303874219	1	1	1	NA	NA	NA	NA	NA	NA	2192	NA
CTU1	0.002919886	0.160723833	0.891	0.697	1	0.171234351	-0.114659488	0.824	1	1	NA	1618	1276
CUEDC2	0.025230226	0.177896827	0.994	0.939	1	0.143679214	-0.239425333	0.982	1	1	NA	1783	262
CUL1	NA	NA	NA	NA	NA	0.047999925	-0.206836306	0.924	1	1	NA	NA	381
CUL2	0.003584327	0.104276982	0.823	0.545	1	NA	NA	NA	NA	NA	NA	794	NA
CUL3	0.065304558	-0.191420998	0.957	0.939	1	NA	NA	NA	NA	NA	NA	257	NA
CUL4B	NA	NA	NA	NA	NA	0.063134887	0.164338675	0.568	0.167	1	NA	NA	2661
CUTA	0.027805052	-0.200886519	1	1	1	NA	NA	NA	NA	NA	NA	235	NA
CWC25	NA	NA	NA	NA	NA	0.126724971	-0.122698205	0.609	0.833	1	NA	NA	1162
CWC27	0.138646093	-0.163236076	0.88	0.879	1	0.232799628	-0.213641681	0.811	0.833	1	NA	332	353
CXCL14	0.001246655	0.171218188	0.571	0.242	1	0.357388172	0.108588202	0.358	0.167	1	NA	1724	1754
CXorf40B	0.04102519	-0.112662036	0.389	0.515	1	0.039364448	-0.150176995	0.441	0.833	1	NA	574	812
CXorf56	NA	NA	NA	NA	NA	0.084192641	-0.127901289	0.391	0.667	1	NA	NA	1083
CXXC1	NA	NA	NA	NA	NA	0.331718362	0.103688015	0.616	0.5	1	NA	NA	1627
CXXC5	0.004504605	-0.164747283	0.343	0.515	1	0.14915464	-0.226032226	0.284	0.5	1	NA	327	309
CYB561	NA	NA	NA	NA	NA	0.748644647	-0.17951936	0.814	1	1	NA	NA	556
CYB561A3	0.332321976	-0.244422891	0.863	0.788	1	NA	NA	NA	NA	NA	NA	163	NA
CYB561D2	NA	NA	NA	NA	NA	0.206515818	-0.199304027	0.716	0.833	1	NA	NA	422
CYB5A	NA	NA	NA	NA	NA	0.407420028	-0.166599554	0.938	1	1	NA	NA	663
CYB5B	NA	NA	NA	NA	NA	0.290499257	0.173273139	0.918	1	1	NA	NA	2770
CYB5D2	0.00013831	0.211712778	0.846	0.576	1	0.445341433	0.118894752	0.83	0.833	1	NA	1974	1959
CYB5R1	NA	NA	NA	NA	NA	0.306897704	-0.128801368	0.673	0.667	1	NA	NA	1070
CYB5R3	NA	NA	NA	NA	NA	0.157295406	0.266318955	0.994	1	1	NA	NA	3317
CYBA	0.106074005	0.139698619	0.994	1	1	NA	NA	NA	NA	NA	NA	1360	NA
CYBRD1	NA	NA	NA	NA	NA	0.433580733	0.128831797	0.859	1	1	NA	NA	2150
CYC1	0.000501896	0.300017623	0.994	1	1	NA	NA	NA	NA	NA	NA	2183	NA
CYGB	NA	NA	NA	NA	NA	0.667573019	0.24667266	0.998	1	1	NA	NA	3239
CYHR1	0.096481986	0.142129287	0.994	0.879	1	NA	NA	NA	NA	NA	NA	1388	NA
CYP27C1	1.2935080699648e-05	0.138420867	0.569	0.121	0.433816737	0.182101868	0.109874398	0.435	0.167	1	NA	1346	1777
CYP2U1	NA	NA	NA	NA	NA	0.080335197	-0.154189771	0.59	0.833	1	NA	NA	764
CYREN	NA	NA	NA	NA	NA	0.673251558	-0.105287767	0.868	0.833	1	NA	NA	1426
CYSTM1	9.96264987265576e-05	-0.318460385	0.834	0.97	1	NA	NA	NA	NA	NA	NA	92	NA
CYTH2	3.10479197804475e-05	0.188992306	0.897	0.545	1	0.384374289	0.124668758	0.818	0.833	1	NA	1854	2076
CYTL1	2.251195627306e-06	-0.485835693	0.914	0.97	0.075500599	0.767530675	0.158933607	0.892	1	1	NA	22	2599
CYTOR	NA	NA	NA	NA	NA	0.390400935	0.212278332	0.683	0.5	1	NA	NA	3066
DAAM1	NA	NA	NA	NA	NA	0.03007009	-0.15389725	0.407	0.833	1	NA	NA	768
DAAM2	0.020577233	-0.134163186	0.58	0.636	1	0.16052905	0.112184718	0.479	0.167	1	NA	453	1818
DAB2	0.099041436	-0.191367849	0.917	0.879	1	0.26373687	0.209698793	0.907	0.833	1	NA	258	3054
DAD1	NA	NA	NA	NA	NA	0.185219395	-0.172169011	1	1	1	NA	NA	620
DAG1	NA	NA	NA	NA	NA	0.143554302	0.171066415	0.653	0.5	1	NA	NA	2746
DALRD3	0.001745314	0.166355492	0.854	0.576	1	0.251601838	0.162051349	0.816	0.667	1	NA	1671	2631
DAP	NA	NA	NA	NA	NA	0.441525807	0.151975554	0.958	1	1	NA	NA	2512
DAPK3	NA	NA	NA	NA	NA	0.211988231	0.130864461	0.736	0.5	1	NA	NA	2188
DARS	NA	NA	NA	NA	NA	0.268195803	0.155046674	0.974	1	1	NA	NA	2553
DAXX	0.020117981	0.100383823	0.869	0.636	1	NA	NA	NA	NA	NA	NA	704	NA
DAZAP1	0.000246365	0.205231411	0.949	0.848	1	NA	NA	NA	NA	NA	NA	1949	NA
DBF4	NA	NA	NA	NA	NA	0.958967128	0.176345321	0.821	1	1	NA	NA	2794
DBI	0.001592125	-0.351105232	1	1	1	0.327603451	-0.34688785	1	1	1	NA	66	84
DBN1	NA	NA	NA	NA	NA	0.564929906	0.101869883	0.639	0.667	1	NA	NA	1581
DBNDD1	NA	NA	NA	NA	NA	0.078408739	0.113582902	0.356	0	1	NA	NA	1850
DBP	NA	NA	NA	NA	NA	0.383795069	0.107286224	0.638	0.5	1	NA	NA	1723
DBT	NA	NA	NA	NA	NA	0.092905122	0.143311922	0.498	0.167	1	NA	NA	2386
DCAF10	NA	NA	NA	NA	NA	0.248557159	0.120996483	0.733	0.667	1	NA	NA	2007
DCAF12	NA	NA	NA	NA	NA	0.074570795	0.135415192	0.497	0.167	1	NA	NA	2280
DCAF13	0.008888987	0.232666514	0.966	0.848	1	0.566833241	0.132850744	0.935	0.833	1	NA	2047	2230
DCAF16	NA	NA	NA	NA	NA	0.081081924	0.144042448	0.536	0.167	1	NA	NA	2395
DCAF17	NA	NA	NA	NA	NA	0.060349634	-0.106646093	0.479	0.833	1	NA	NA	1402
DCAF6	0.050384503	0.142879172	0.96	0.879	1	NA	NA	NA	NA	NA	NA	1401	NA
DCAF7	NA	NA	NA	NA	NA	0.55171502	0.108386721	0.912	0.833	1	NA	NA	1748
DCBLD1	NA	NA	NA	NA	NA	0.115148549	0.132840666	0.528	0.167	1	NA	NA	2229
DCBLD2	0.031371626	0.252078998	0.991	0.939	1	0.231141126	-0.513956687	0.976	1	1	NA	2109	24
DCT	0.808464776	-0.238596296	0.357	0.273	1	0.848179428	0.112092174	0.27	0.333	1	NA	170	1816
DCTN1	NA	NA	NA	NA	NA	0.528696835	-0.132049923	0.906	1	1	NA	NA	1025
DCTN2	0.026266319	0.126645525	0.986	0.848	1	0.216633887	-0.190975057	0.958	1	1	NA	1190	472
DCTN4	NA	NA	NA	NA	NA	0.059432844	0.152684968	0.555	0.167	1	NA	NA	2524
DCTN5	NA	NA	NA	NA	NA	0.409348883	0.105860788	0.712	0.667	1	NA	NA	1680
DCTN6	0.00190917	0.137241586	0.911	0.727	1	NA	NA	NA	NA	NA	NA	1327	NA
DCTPP1	NA	NA	NA	NA	NA	0.483053518	0.114219425	0.887	1	1	NA	NA	1865
DCXR	NA	NA	NA	NA	NA	0.336262936	-0.132100164	0.988	1	1	NA	NA	1024
DDAH2	NA	NA	NA	NA	NA	0.198345507	0.152985157	0.62	0.5	1	NA	NA	2530
DDB1	NA	NA	NA	NA	NA	0.210954096	-0.200532199	0.902	1	1	NA	NA	414
DDB2	NA	NA	NA	NA	NA	0.069811296	-0.109374629	0.496	0.833	1	NA	NA	1355
DDIT3	NA	NA	NA	NA	NA	0.893308791	0.256052656	0.705	0.833	1	NA	NA	3277
DDIT4	0.221963713	0.249607815	0.991	1	1	0.261462432	0.510892438	0.988	1	1	NA	2100	3580
DDOST	0.068999101	0.108476136	0.977	0.97	1	NA	NA	NA	NA	NA	NA	879	NA
DDR2	NA	NA	NA	NA	NA	0.383542646	0.154431757	0.969	1	1	NA	NA	2545
DDX1	0.103909474	0.108909449	0.931	0.97	1	0.19687795	0.231834588	0.915	0.833	1	NA	892	3178
DDX10	0.001299414	0.157483699	0.789	0.515	1	0.374111109	0.120937859	0.765	0.667	1	NA	1588	2006
DDX11	NA	NA	NA	NA	NA	0.056919889	-0.204805284	0.606	1	1	NA	NA	388
DDX17	0.050396415	0.132310195	0.997	1	1	NA	NA	NA	NA	NA	NA	1273	NA
DDX23	0.007257601	0.137475985	0.883	0.758	1	NA	NA	NA	NA	NA	NA	1333	NA
DDX27	0.002493359	0.191892466	0.977	0.909	1	NA	NA	NA	NA	NA	NA	1875	NA
DDX3X	0.020693351	0.163634507	0.977	1	1	NA	NA	NA	NA	NA	NA	1647	NA
DDX41	NA	NA	NA	NA	NA	0.075758608	0.183884783	0.672	0.333	1	NA	NA	2861
DDX46	NA	NA	NA	NA	NA	0.697325129	-0.122986684	0.984	1	1	NA	NA	1158
DDX5	0.014881757	0.295470312	1	1	1	0.077548042	-0.403806199	0.998	1	1	NA	2176	57
DDX54	0.055375051	0.126615288	0.931	0.818	1	NA	NA	NA	NA	NA	NA	1189	NA
DDX55	NA	NA	NA	NA	NA	0.153963176	0.171339721	0.763	0.5	1	NA	NA	2749
DDX56	NA	NA	NA	NA	NA	0.126078162	-0.238792503	0.879	1	1	NA	NA	264
DDX58	NA	NA	NA	NA	NA	0.110000577	0.215142066	0.484	0.167	1	NA	NA	3080
DDX6	0.078786761	0.113740761	0.937	0.939	1	0.644726346	0.107757865	0.908	1	1	NA	979	1732
DEAF1	NA	NA	NA	NA	NA	0.041879002	-0.186345276	0.63	1	1	NA	NA	505
DECR1	NA	NA	NA	NA	NA	0.031023491	-0.248981762	0.899	1	1	NA	NA	230
DEDD	NA	NA	NA	NA	NA	0.052782436	0.157812688	0.539	0.167	1	NA	NA	2585
DEGS1	0.000675539	0.221593819	0.96	0.879	1	0.487420048	0.140597931	0.927	1	1	NA	2022	2355
DEK	0.14615413	0.204056174	0.997	1	1	0.385358428	-0.23219327	0.991	1	1	NA	1945	285
DENND4C	NA	NA	NA	NA	NA	0.254709761	-0.17656079	0.477	0.667	1	NA	NA	584
DENND5B	NA	NA	NA	NA	NA	0.00306554	-0.188266626	0.472	1	1	NA	NA	490
DENR	0.053369464	0.156501942	0.977	1	1	NA	NA	NA	NA	NA	NA	1578	NA
DEPDC1	NA	NA	NA	NA	NA	0.233875178	0.287950332	0.404	0.167	1	NA	NA	3375
DERL1	0.001425011	0.209611628	0.974	0.788	1	NA	NA	NA	NA	NA	NA	1966	NA
DESI1	NA	NA	NA	NA	NA	0.451799826	-0.117620784	0.918	1	1	NA	NA	1237
DESI2	NA	NA	NA	NA	NA	0.41913248	-0.134161853	0.913	0.833	1	NA	NA	988
DEXI	NA	NA	NA	NA	NA	0.355047201	0.151254548	0.859	0.667	1	NA	NA	2506
DGAT2	NA	NA	NA	NA	NA	0.431943794	-0.205629805	0.25	0.333	1	NA	NA	384
DGKD	NA	NA	NA	NA	NA	0.058224568	-0.204233601	0.559	0.833	1	NA	NA	394
DGKG	NA	NA	NA	NA	NA	0.045988867	-0.159669515	0.34	0.667	1	NA	NA	715
DGUOK	0.011173472	-0.158504718	1	1	1	0.066074921	-0.222893345	0.996	1	1	NA	344	315
DHCR24	0.038562294	-0.245487607	0.874	0.879	1	0.621185148	0.143135924	0.807	0.667	1	NA	161	2384
DHDDS	NA	NA	NA	NA	NA	0.00766542	0.265003067	0.712	0.167	1	NA	NA	3312
DHDH	NA	NA	NA	NA	NA	0.000392577	-0.126323771	0.156	0.667	1	NA	NA	1102
DHFR	0.195406745	0.101231941	0.683	0.545	1	NA	NA	NA	NA	NA	NA	726	NA
DHPS	5.24741200215281e-06	0.286217713	0.951	0.697	0.175987704	0.052277249	0.316197531	0.933	0.667	1	NA	2166	3433
DHRS4	NA	NA	NA	NA	NA	0.17654243	-0.181281033	0.338	0.5	1	NA	NA	547
DHRS7B	NA	NA	NA	NA	NA	0.148024589	0.145186468	0.643	0.333	1	NA	NA	2414
DHX32	NA	NA	NA	NA	NA	0.052621928	0.206846174	0.729	0.5	1	NA	NA	3031
DHX33	NA	NA	NA	NA	NA	0.233049838	0.1235791	0.821	0.833	1	NA	NA	2049
DHX36	NA	NA	NA	NA	NA	0.339600321	0.129363595	0.988	1	1	NA	NA	2160
DHX40	0.002976616	0.158201762	0.897	0.818	1	NA	NA	NA	NA	NA	NA	1595	NA
DHX8	NA	NA	NA	NA	NA	0.184336349	-0.120904633	0.672	0.833	1	NA	NA	1185
DHX9	0.034465384	0.144751192	0.963	0.879	1	0.164627038	-0.186839179	0.926	1	1	NA	1438	500
DIAPH1	NA	NA	NA	NA	NA	0.145612935	0.179502329	0.814	1	1	NA	NA	2828
DIDO1	NA	NA	NA	NA	NA	0.236891348	0.145471934	0.852	0.833	1	NA	NA	2420
DIMT1	NA	NA	NA	NA	NA	0.062368938	0.176681733	0.625	0.333	1	NA	NA	2797
DIP2A	0.002304406	0.128434631	0.786	0.515	1	0.112465655	-0.110509133	0.619	0.833	1	NA	1216	1336
DIS3	NA	NA	NA	NA	NA	0.197442935	-0.109606967	0.874	1	1	NA	NA	1349
DIXDC1	NA	NA	NA	NA	NA	0.554506678	-0.123009786	0.579	0.5	1	NA	NA	1155
DKC1	0.003722552	0.240199388	0.98	0.939	1	NA	NA	NA	NA	NA	NA	2072	NA
DKK1	0.537934761	-0.337990726	0.391	0.364	1	0.584774145	0.354608478	0.289	0.167	1	NA	77	3497
DLEU2	NA	NA	NA	NA	NA	0.190782281	0.156889025	0.511	0.333	1	NA	NA	2574
DLG1	0.012995507	0.12976769	0.911	0.879	1	NA	NA	NA	NA	NA	NA	1242	NA
DLG5	0.000186802	0.111393148	0.597	0.242	1	NA	NA	NA	NA	NA	NA	929	NA
DLGAP4	NA	NA	NA	NA	NA	0.195148476	0.183299043	0.912	1	1	NA	NA	2856
DLGAP5	NA	NA	NA	NA	NA	0.112816529	0.246766158	0.306	0	1	NA	NA	3240
DLX1	0.010333185	0.137558023	0.783	0.455	1	0.482968514	0.122102281	0.662	0.5	1	NA	1336	2028
DMAP1	NA	NA	NA	NA	NA	0.412032453	-0.108996827	0.745	0.667	1	NA	NA	1363
DMD	NA	NA	NA	NA	NA	0.006562937	-0.105546573	0.132	0.5	1	NA	NA	1418
DMRTA1	0.587317878	-0.112448992	0.471	0.424	1	NA	NA	NA	NA	NA	NA	578	NA
DMWD	NA	NA	NA	NA	NA	0.178736099	0.147351958	0.786	0.833	1	NA	NA	2445
DMXL2	0.078448366	0.217900234	0.92	0.848	1	NA	NA	NA	NA	NA	NA	2007	NA
DNAJA1	0.006214244	0.29464662	0.994	0.97	1	0.187425112	-0.351427975	0.993	1	1	NA	2175	80
DNAJA3	NA	NA	NA	NA	NA	0.312368403	0.130658859	0.833	0.833	1	NA	NA	2183
DNAJB12	NA	NA	NA	NA	NA	0.22596463	-0.103160363	0.758	1	1	NA	NA	1462
DNAJB14	0.010568816	0.149623093	0.946	0.727	1	NA	NA	NA	NA	NA	NA	1499	NA
DNAJB2	NA	NA	NA	NA	NA	0.259385406	0.102740182	0.529	0.333	1	NA	NA	1604
DNAJB6	0.00234852	0.219806288	0.997	0.939	1	NA	NA	NA	NA	NA	NA	2012	NA
DNAJC10	NA	NA	NA	NA	NA	0.264154916	0.199425034	0.918	1	1	NA	NA	2975
DNAJC19	0.06824639	-0.120788724	0.966	1	1	NA	NA	NA	NA	NA	NA	526	NA
DNAJC2	0.128750842	-0.155768502	0.991	1	1	0.246978915	0.203449923	0.966	1	1	NA	354	3006
DNAJC21	0.015362035	0.174341689	0.994	1	1	0.545234266	0.106070292	0.981	1	1	NA	1755	1687
DNAJC7	0.012906994	0.164420313	0.966	0.879	1	0.339965458	0.122477094	0.939	1	1	NA	1655	2033
DNAJC9	0.141920176	0.183391008	0.877	0.848	1	0.283227596	-0.277211817	0.821	0.667	1	NA	1818	165
DNAL4	NA	NA	NA	NA	NA	0.073256921	-0.102147627	0.573	0.833	1	NA	NA	1486
DNER	NA	NA	NA	NA	NA	0.05119122	-0.209287042	0.357	0.667	1	NA	NA	371
DNM1L	0.013024585	0.155354306	0.957	0.879	1	NA	NA	NA	NA	NA	NA	1564	NA
DNM2	NA	NA	NA	NA	NA	0.161037756	-0.134168958	0.81	1	1	NA	NA	987
DNMBP	0.00112396	0.118782987	0.703	0.394	1	NA	NA	NA	NA	NA	NA	1068	NA
DNMT1	0.242525733	0.143251479	0.971	1	1	0.325546649	-0.337379778	0.959	1	1	NA	1411	88
DNMT3A	NA	NA	NA	NA	NA	0.026949463	-0.121440323	0.415	0.833	1	NA	NA	1179
DNPEP	NA	NA	NA	NA	NA	0.074994991	-0.18076576	0.917	1	1	NA	NA	548
DNTTIP1	NA	NA	NA	NA	NA	0.34540932	0.165206591	0.931	0.833	1	NA	NA	2670
DNTTIP2	NA	NA	NA	NA	NA	0.05994903	-0.264323174	0.938	1	1	NA	NA	189
DOCK10	NA	NA	NA	NA	NA	0.424699556	-0.108895383	0.616	0.667	1	NA	NA	1365
DOCK11	NA	NA	NA	NA	NA	0.12231651	0.119687717	0.45	0.167	1	NA	NA	1975
DOCK7	NA	NA	NA	NA	NA	0.347485073	0.153596043	0.82	0.833	1	NA	NA	2536
DOHH	NA	NA	NA	NA	NA	0.196185413	0.109128869	0.602	0.333	1	NA	NA	1770
DOLK	NA	NA	NA	NA	NA	0.084402618	-0.145083189	0.418	0.667	1	NA	NA	868
DONSON	0.006795516	0.100826613	0.68	0.394	1	0.456813862	-0.123008714	0.516	0.667	1	NA	715	1156
DOT1L	NA	NA	NA	NA	NA	0.064764355	0.177495515	0.539	0.167	1	NA	NA	2805
DPAGT1	0.000849264	0.121188463	0.769	0.364	1	NA	NA	NA	NA	NA	NA	1118	NA
DPCD	0.351592082	-0.167130376	0.823	0.727	1	0.496724734	0.104393744	0.766	0.667	1	NA	320	1645
DPF2	0.001748348	0.137559657	0.909	0.667	1	NA	NA	NA	NA	NA	NA	1337	NA
DPH6	NA	NA	NA	NA	NA	0.237111081	0.101576924	0.563	0.333	1	NA	NA	1569
DPM2	NA	NA	NA	NA	NA	0.322287865	-0.196398735	0.878	1	1	NA	NA	442
DPP3	NA	NA	NA	NA	NA	0.183030219	-0.105491228	0.558	0.833	1	NA	NA	1420
DPP7	0.092271157	0.144267169	0.994	0.879	1	0.113410416	-0.18957	0.978	1	1	NA	1431	481
DPP8	0.008657682	0.11304204	0.831	0.576	1	NA	NA	NA	NA	NA	NA	963	NA
DPY19L4	NA	NA	NA	NA	NA	0.044865546	-0.165700262	0.59	0.833	1	NA	NA	670
DPY30	NA	NA	NA	NA	NA	0.595807253	-0.147823387	0.984	1	1	NA	NA	840
DPYSL2	4.92045338323963e-05	0.32152872	0.949	0.758	1	0.711244327	0.104344304	0.884	1	1	NA	2220	1642
DPYSL3	0.024753558	0.129741606	0.8	0.545	1	0.033878722	0.341074555	0.682	0.333	1	NA	1240	3478
DRAM1	NA	NA	NA	NA	NA	0.071400166	0.273104949	0.78	0.667	1	NA	NA	3337
DRAP1	0.005129893	0.317771613	0.997	1	1	NA	NA	NA	NA	NA	NA	2213	NA
DRG1	NA	NA	NA	NA	NA	0.437377798	0.1107092	0.788	0.667	1	NA	NA	1788
DROSHA	6.02568591103363e-05	0.140448051	0.674	0.303	1	NA	NA	NA	NA	NA	NA	1369	NA
DSCC1	0.009767061	0.141844783	0.62	0.364	1	0.046801622	-0.244457251	0.484	0.833	1	NA	1386	240
DSN1	NA	NA	NA	NA	NA	0.28479023	-0.248654993	0.711	0.833	1	NA	NA	233
DST	0.063888103	0.146090591	0.983	1	1	0.569677207	-0.236117703	0.957	1	1	NA	1460	272
DSTN	NA	NA	NA	NA	NA	0.278710952	0.276921335	1	1	1	NA	NA	3349
DSTYK	0.105397722	-0.176438666	0.769	0.727	1	NA	NA	NA	NA	NA	NA	299	NA
DTD1	0.449728327	-0.178032339	0.949	0.97	1	0.188348773	0.157697488	0.906	0.833	1	NA	295	2583
DTL	0.243410288	0.12285585	0.506	0.424	1	0.233565525	-0.290354021	0.383	0.5	1	NA	1137	145
DTWD1	0.000468295	0.199797812	0.954	0.758	1	0.316908587	0.156309304	0.91	1	1	NA	1925	2565
DTYMK	NA	NA	NA	NA	NA	0.713923996	-0.10657294	0.981	1	1	NA	NA	1404
DUS1L	NA	NA	NA	NA	NA	0.278654133	-0.150610545	0.938	1	1	NA	NA	810
DUSP10	NA	NA	NA	NA	NA	0.32406824	0.144037316	0.635	0.5	1	NA	NA	2394
DUSP12	NA	NA	NA	NA	NA	0.286045952	0.117477627	0.816	0.5	1	NA	NA	1929
DUSP14	NA	NA	NA	NA	NA	0.692405694	0.118593307	0.767	0.667	1	NA	NA	1953
DUSP3	NA	NA	NA	NA	NA	0.13992264	0.17958243	0.711	0.667	1	NA	NA	2830
DUSP4	0.037079782	0.24002382	0.994	1	1	0.255189059	-0.158711872	0.995	1	1	NA	2070	723
DUSP6	0.000471897	0.417206239	0.977	0.939	1	NA	NA	NA	NA	NA	NA	2294	NA
DUT	0.00010829	0.48663997	0.989	1	1	0.38535798	-0.377931715	0.986	1	1	NA	2319	65
DYNC1H1	0.076334373	0.147558507	0.989	0.909	1	NA	NA	NA	NA	NA	NA	1478	NA
DYNC1LI1	0.038679609	0.176675592	0.92	0.788	1	0.623288049	0.12716598	0.875	0.833	1	NA	1775	2112
DYNC1LI2	NA	NA	NA	NA	NA	0.502130685	0.116538603	0.958	1	1	NA	NA	1912
DYNLL1	0.213370356	-0.210131489	1	1	1	0.580980026	0.132302143	1	1	1	NA	217	2220
DYNLL2	NA	NA	NA	NA	NA	0.108295007	-0.210267348	0.844	1	1	NA	NA	367
DYNLT1	0.11735726	0.122823142	0.969	0.909	1	0.108556643	-0.210488226	0.941	1	1	NA	1136	366
DYRK4	NA	NA	NA	NA	NA	0.182218953	0.14167427	0.796	0.667	1	NA	NA	2368
DZIP1	NA	NA	NA	NA	NA	0.306991626	0.105704114	0.557	0.333	1	NA	NA	1675
DZIP3	NA	NA	NA	NA	NA	0.279836655	0.140288489	0.7	0.5	1	NA	NA	2352
E2F1	NA	NA	NA	NA	NA	0.092763412	-0.510452414	0.573	0.833	1	NA	NA	26
E2F4	NA	NA	NA	NA	NA	0.081057166	0.189961523	0.841	0.833	1	NA	NA	2906
E2F7	0.009852617	0.136197641	0.866	0.697	1	0.505212276	0.14021047	0.781	0.833	1	NA	1316	2351
E4F1	NA	NA	NA	NA	NA	0.184114176	0.11714728	0.568	0.333	1	NA	NA	1925
EBLN3P	NA	NA	NA	NA	NA	0.32645667	0.158892849	0.888	1	1	NA	NA	2598
EBNA1BP2	NA	NA	NA	NA	NA	0.532072781	0.126869994	0.939	1	1	NA	NA	2099
EBPL	NA	NA	NA	NA	NA	0.595764598	0.127128108	0.939	0.833	1	NA	NA	2110
ECD	NA	NA	NA	NA	NA	0.176843404	-0.133046984	0.631	0.833	1	NA	NA	1010
ECE1	NA	NA	NA	NA	NA	0.51187081	-0.108769891	0.676	0.667	1	NA	NA	1368
ECH1	0.03336331	0.185288285	0.983	0.818	1	NA	NA	NA	NA	NA	NA	1829	NA
ECI2	0.001677377	0.186924875	0.946	0.848	1	NA	NA	NA	NA	NA	NA	1837	NA
ECSIT	NA	NA	NA	NA	NA	0.137223143	0.175891265	0.734	0.667	1	NA	NA	2790
ECT2	NA	NA	NA	NA	NA	0.416037101	0.207269766	0.683	0.667	1	NA	NA	3035
EDEM3	0.01100193	0.129552434	0.874	0.667	1	NA	NA	NA	NA	NA	NA	1236	NA
EEA1	NA	NA	NA	NA	NA	0.217793206	0.238464298	0.926	1	1	NA	NA	3209
EED	0.003029893	0.131351692	0.72	0.424	1	NA	NA	NA	NA	NA	NA	1255	NA
EEF1A1	0.05799664	-0.152550916	1	1	1	0.153922726	0.328340841	0.999	1	1	NA	373	3463
EEF1A2	0.57581179	0.138260354	0.846	0.818	1	NA	NA	NA	NA	NA	NA	1343	NA
EEF1AKMT2	NA	NA	NA	NA	NA	0.022372172	0.159132069	0.506	0	1	NA	NA	2602
EEF1B2	0.003801683	-0.217988333	1	1	1	0.819982762	0.101464299	1	1	1	NA	201	1564
EEF1D	0.379299376	-0.145975198	1	1	1	0.344224172	0.223165331	1	1	1	NA	400	3132
EEF1E1	0.033496298	0.16403877	0.96	0.939	1	NA	NA	NA	NA	NA	NA	1651	NA
EEF2	NA	NA	NA	NA	NA	0.047305134	0.442304193	1	1	1	NA	NA	3552
EEF2KMT	0.000614081	0.113005159	0.737	0.364	1	NA	NA	NA	NA	NA	NA	962	NA
EEPD1	NA	NA	NA	NA	NA	0.1028138	-0.129773784	0.522	0.833	1	NA	NA	1053
EFHD2	NA	NA	NA	NA	NA	0.308646592	-0.132006738	0.872	1	1	NA	NA	1027
EFNB3	0.014761356	-0.110532883	0.306	0.455	1	NA	NA	NA	NA	NA	NA	594	NA
EFR3A	0.013880261	0.150592581	0.943	0.788	1	NA	NA	NA	NA	NA	NA	1508	NA
EFTUD2	0.01089816	0.131921648	0.943	0.758	1	0.094258647	0.230327547	0.897	0.833	1	NA	1265	3173
EGFL7	0.000598146	-0.172329438	0.32	0.545	1	NA	NA	NA	NA	NA	NA	308	NA
EGFR	0.009488902	0.195576615	0.863	0.758	1	0.194518711	0.237174181	0.819	0.667	1	NA	1901	3202
EHBP1L1	0.001992148	0.128802339	0.817	0.485	1	0.265740254	0.129006341	0.64	0.5	1	NA	1224	2154
EI24	NA	NA	NA	NA	NA	0.677214439	-0.132547411	0.949	1	1	NA	NA	1019
EID1	0.000135116	0.370619102	1	1	1	NA	NA	NA	NA	NA	NA	2269	NA
EID2	NA	NA	NA	NA	NA	0.206139827	-0.123300671	0.804	0.833	1	NA	NA	1149
EIF1	0.001646864	0.277122005	1	1	1	NA	NA	NA	NA	NA	NA	2156	NA
EIF1AX	0.001126509	0.24090988	0.991	0.97	1	0.60040471	0.121930775	0.988	1	1	NA	2076	2021
EIF2A	0.003040926	0.182120156	0.949	0.848	1	NA	NA	NA	NA	NA	NA	1811	NA
EIF2AK2	0.001462514	0.267864054	0.989	1	1	0.360501902	-0.182402436	0.981	1	1	NA	2139	541
EIF2B4	NA	NA	NA	NA	NA	0.407745949	0.100308038	0.702	0.667	1	NA	NA	1538
EIF2B5	NA	NA	NA	NA	NA	0.234264777	0.143730951	0.783	0.833	1	NA	NA	2389
EIF2S1	NA	NA	NA	NA	NA	0.358636506	-0.182414677	0.918	1	1	NA	NA	540
EIF2S2	0.154549847	0.104586738	1	1	1	NA	NA	NA	NA	NA	NA	797	NA
EIF2S3	NA	NA	NA	NA	NA	0.23198137	0.189514636	0.877	0.667	1	NA	NA	2904
EIF3A	0.044339505	0.147432629	0.986	1	1	NA	NA	NA	NA	NA	NA	1476	NA
EIF3D	0.049818521	0.142266079	0.994	0.97	1	0.484394237	0.163267547	0.987	1	1	NA	1390	2646
EIF3E	0.045215893	0.139624084	1	1	1	NA	NA	NA	NA	NA	NA	1359	NA
EIF3F	0.12710316	-0.111412042	0.997	1	1	0.190209618	0.29092584	1	1	1	NA	589	3378
EIF3G	NA	NA	NA	NA	NA	0.485429396	0.173305919	0.995	1	1	NA	NA	2771
EIF3H	0.024073645	0.195109927	1	1	1	NA	NA	NA	NA	NA	NA	1896	NA
EIF3J	0.000895493	0.225960456	0.917	0.818	1	NA	NA	NA	NA	NA	NA	2027	NA
EIF3K	0.129581007	-0.106575005	1	1	1	NA	NA	NA	NA	NA	NA	630	NA
EIF3L	0.155504874	-0.113421223	0.997	1	1	NA	NA	NA	NA	NA	NA	568	NA
EIF3M	0.002668452	0.246956388	0.986	0.97	1	0.062614329	0.291178598	0.98	1	1	NA	2094	3379
EIF4A1	0.009021303	0.280924718	1	1	1	0.262166371	0.233086989	0.995	1	1	NA	2162	3186
EIF4A2	0.002869866	0.277865754	1	0.97	1	NA	NA	NA	NA	NA	NA	2157	NA
EIF4A3	0.003115986	0.221221466	0.969	0.727	1	0.514828823	-0.128643325	0.937	1	1	NA	2019	1074
EIF4E	NA	NA	NA	NA	NA	0.366010437	0.135116506	0.864	0.833	1	NA	NA	2274
EIF4EBP1	NA	NA	NA	NA	NA	0.746270302	-0.118573475	0.976	1	1	NA	NA	1221
EIF4G1	0.051273271	0.123718303	0.986	0.97	1	0.183026767	0.2649602	0.969	1	1	NA	1151	3311
EIF4G2	0.065316282	0.187029479	1	1	1	NA	NA	NA	NA	NA	NA	1839	NA
EIF4G3	0.036412065	0.171451887	0.986	0.909	1	NA	NA	NA	NA	NA	NA	1728	NA
EIF5A	0.631595559	0.146256828	0.997	1	1	0.140087982	0.259845455	0.989	1	1	NA	1463	3288
EIF5AL1	0.000552122	0.125755489	0.586	0.242	1	NA	NA	NA	NA	NA	NA	1177	NA
EIF5B	NA	NA	NA	NA	NA	0.259359541	-0.143901933	0.989	1	1	NA	NA	883
EIF6	0.000199306	0.39334697	0.994	1	1	NA	NA	NA	NA	NA	NA	2285	NA
EIPR1	0.002575439	0.115282636	0.737	0.394	1	0.306000831	-0.117458516	0.629	0.667	1	NA	1004	1241
ELF1	NA	NA	NA	NA	NA	0.304190918	-0.230138625	0.837	1	1	NA	NA	290
ELK1	0.000430029	0.168132891	0.843	0.545	1	NA	NA	NA	NA	NA	NA	1682	NA
ELK3	0.002896938	0.195396043	0.94	0.879	1	0.504887992	0.104018371	0.875	0.667	1	NA	1898	1636
ELL2	0.000825765	0.180855598	0.729	0.424	1	0.244509446	0.146164175	0.618	0.333	1	NA	1800	2430
ELMOD2	NA	NA	NA	NA	NA	0.148997178	0.111334444	0.531	0.167	1	NA	NA	1802
ELOC	NA	NA	NA	NA	NA	0.076993447	-0.262657126	0.996	1	1	NA	NA	196
ELOF1	NA	NA	NA	NA	NA	0.264131301	-0.134654018	0.913	1	1	NA	NA	982
ELOVL1	0.01535897	0.124860294	0.969	0.879	1	NA	NA	NA	NA	NA	NA	1165	NA
ELOVL3	NA	NA	NA	NA	NA	0.009163845	-0.203656271	0.243	0.667	1	NA	NA	399
ELP6	NA	NA	NA	NA	NA	0.103043592	0.203982317	0.828	0.667	1	NA	NA	3013
EMC10	NA	NA	NA	NA	NA	0.257127511	0.167174974	0.915	1	1	NA	NA	2696
EMC2	0.005330168	0.134426388	0.903	0.636	1	NA	NA	NA	NA	NA	NA	1295	NA
EMC3	0.003026593	0.19362032	0.966	0.848	1	0.322687809	-0.130565647	0.948	1	1	NA	1889	1037
EMC7	0.005261768	0.183159712	0.98	0.939	1	NA	NA	NA	NA	NA	NA	1817	NA
EMD	NA	NA	NA	NA	NA	0.114543958	0.243538386	0.971	1	1	NA	NA	3230
EMG1	0.003420134	0.1574987	0.96	0.879	1	0.323375284	-0.134324546	0.913	1	1	NA	1589	984
EMP1	NA	NA	NA	NA	NA	0.058168283	0.428946697	0.875	0.667	1	NA	NA	3543
EMP2	NA	NA	NA	NA	NA	0.185140172	-0.327072055	0.928	1	1	NA	NA	99
ENAH	0.039056509	-0.175308851	0.954	0.97	1	NA	NA	NA	NA	NA	NA	301	NA
ENDOV	NA	NA	NA	NA	NA	0.377935833	-0.158145248	0.902	1	1	NA	NA	730
ENHO	NA	NA	NA	NA	NA	0.100642999	-0.109564984	0.127	0.333	1	NA	NA	1351
ENO1	NA	NA	NA	NA	NA	0.679657217	0.227664121	1	1	1	NA	NA	3159
ENO2	NA	NA	NA	NA	NA	0.796140588	0.145086944	0.893	0.833	1	NA	NA	2413
ENOPH1	0.067294817	0.101568435	0.854	0.667	1	NA	NA	NA	NA	NA	NA	730	NA
ENPP1	NA	NA	NA	NA	NA	0.404007976	0.247707576	0.861	0.5	1	NA	NA	3244
ENTPD4	7.44585834885732e-05	0.176180357	0.826	0.545	1	NA	NA	NA	NA	NA	NA	1771	NA
EOGT	NA	NA	NA	NA	NA	0.20323827	-0.105351148	0.573	0.667	1	NA	NA	1425
EP300	0.001354143	0.192362698	0.929	0.818	1	0.445836244	0.127809326	0.828	1	1	NA	1880	2126
EPAS1	0.085574462	0.122482857	0.837	0.606	1	NA	NA	NA	NA	NA	NA	1130	NA
EPB41	NA	NA	NA	NA	NA	0.26943063	-0.126311971	0.686	0.833	1	NA	NA	1103
EPB41L2	NA	NA	NA	NA	NA	0.032523386	-0.23396093	0.756	1	1	NA	NA	278
EPB41L4A-AS1	0.06380372	-0.159717257	0.914	0.909	1	0.103699056	0.341436316	0.89	0.833	1	NA	339	3482
EPHB4	NA	NA	NA	NA	NA	0.199410054	0.125843904	0.57	0.333	1	NA	NA	2091
EPHX1	NA	NA	NA	NA	NA	0.826985485	0.102423548	0.796	0.833	1	NA	NA	1596
EPN1	NA	NA	NA	NA	NA	0.319473852	-0.144575426	0.958	1	1	NA	NA	874
EPN2	0.020386797	-0.107875934	0.497	0.606	1	NA	NA	NA	NA	NA	NA	614	NA
EPRS	0.007649226	0.251731908	0.994	0.939	1	NA	NA	NA	NA	NA	NA	2108	NA
EPS15	0.557345248	-0.101142068	0.817	0.727	1	0.108163028	-0.120740694	0.699	0.833	1	NA	681	1187
EPS8	0.05875632	-0.219169752	0.963	0.97	1	NA	NA	NA	NA	NA	NA	197	NA
ERBB3	0.170330461	-0.158576039	0.317	0.364	1	NA	NA	NA	NA	NA	NA	343	NA
ERBIN	NA	NA	NA	NA	NA	0.023359698	0.276868685	0.846	0.667	1	NA	NA	3348
ERC1	0.038813023	0.1160486	0.946	0.909	1	NA	NA	NA	NA	NA	NA	1019	NA
ERCC1	NA	NA	NA	NA	NA	0.172906225	0.146561218	0.981	1	1	NA	NA	2434
EREG	0.000220707	1.025379418	0.603	0.273	1	0.623975247	0.194301787	0.464	0.5	1	EREG	2351	2941
ERG28	0.01208904	-0.167700617	0.937	0.97	1	NA	NA	NA	NA	NA	NA	318	NA
ERGIC1	NA	NA	NA	NA	NA	0.161633636	0.199340909	0.861	0.667	1	NA	NA	2974
ERGIC2	0.26089426	0.119387309	0.983	0.939	1	NA	NA	NA	NA	NA	NA	1079	NA
ERGIC3	0.088517094	-0.14139687	1	1	1	0.237655697	0.189212023	0.999	1	1	NA	421	2900
ERH	NA	NA	NA	NA	NA	0.120759294	-0.166093336	0.993	1	1	NA	NA	666
ERI3	0.030513954	-0.153704425	0.934	0.909	1	NA	NA	NA	NA	NA	NA	364	NA
ERICH1	NA	NA	NA	NA	NA	0.417749037	-0.105202564	0.921	1	1	NA	NA	1429
ERLEC1	0.203258649	-0.106422389	0.974	1	1	NA	NA	NA	NA	NA	NA	634	NA
ERMN	0.032268553	0.137853438	0.369	0.182	1	NA	NA	NA	NA	NA	NA	1340	NA
ERN1	0.001592308	0.148003565	0.7	0.364	1	NA	NA	NA	NA	NA	NA	1484	NA
ERO1A	NA	NA	NA	NA	NA	0.240947382	0.175689159	0.821	0.833	1	NA	NA	2787
ERP29	0.043307293	0.127507851	1	1	1	NA	NA	NA	NA	NA	NA	1202	NA
ERRFI1	0.029777321	0.351250762	0.951	0.909	1	0.269551097	0.480821029	0.931	0.833	1	NA	2249	3571
ERV3-1	NA	NA	NA	NA	NA	0.159098794	0.100892077	0.425	0.167	1	NA	NA	1552
ESCO2	0.006673007	0.184017796	0.44	0.182	1	0.792772464	0.168943658	0.336	0.333	1	NA	1821	2718
ESD	0.000271619	0.217407731	0.986	0.879	1	NA	NA	NA	NA	NA	NA	2000	NA
ESF1	0.060207004	0.168223378	0.994	1	1	0.582681595	0.108271649	0.987	0.833	1	NA	1685	1742
ESYT1	0.000165242	0.155921264	0.846	0.455	1	NA	NA	NA	NA	NA	NA	1572	NA
ESYT2	NA	NA	NA	NA	NA	0.138891343	0.190434311	0.819	0.667	1	NA	NA	2908
ETAA1	NA	NA	NA	NA	NA	0.023717703	-0.184156455	0.671	1	1	NA	NA	522
ETF1	NA	NA	NA	NA	NA	0.241386465	-0.165779965	0.899	1	1	NA	NA	669
ETFA	0.000849446	0.202558065	0.931	0.697	1	0.287705709	0.137421169	0.893	1	1	NA	1940	2316
ETFB	NA	NA	NA	NA	NA	0.236342638	-0.190055379	0.987	1	1	NA	NA	479
ETFRF1	0.05942888	-0.114658164	0.806	0.758	1	0.362942718	-0.102999828	0.733	0.833	1	NA	556	1470
ETHE1	NA	NA	NA	NA	NA	0.227934722	0.25538011	0.981	1	1	NA	NA	3273
ETNK1	0.003504677	0.153152433	0.94	0.697	1	0.409769321	0.13612167	0.87	0.833	1	NA	1547	2292
ETV1	0.087902031	0.17005298	0.983	0.939	1	0.690597637	0.110597575	0.965	1	1	NA	1711	1786
ETV4	NA	NA	NA	NA	NA	0.263439454	-0.231578387	0.872	1	1	NA	NA	288
ETV5	0.019805267	-0.333655833	0.966	0.97	1	NA	NA	NA	NA	NA	NA	81	NA
ETV6	NA	NA	NA	NA	NA	0.180245551	-0.104280039	0.692	1	1	NA	NA	1443
EVA1A	0.001525526	0.327756321	0.92	0.879	1	0.543311788	-0.109229662	0.839	1	1	NA	2224	1357
EVA1B	0.17952225	-0.136623989	0.986	0.909	1	NA	NA	NA	NA	NA	NA	441	NA
EVI2A	NA	NA	NA	NA	NA	0.176121906	0.118763321	0.428	0.167	1	NA	NA	1957
EWSR1	0.003801002	0.240450528	0.969	0.939	1	NA	NA	NA	NA	NA	NA	2073	NA
EXO5	NA	NA	NA	NA	NA	0.024385024	-0.11165415	0.184	0.5	1	NA	NA	1323
EXOC1	NA	NA	NA	NA	NA	0.053367037	-0.187446677	0.797	1	1	NA	NA	496
EXOC4	NA	NA	NA	NA	NA	0.210024667	-0.191309125	0.846	0.833	1	NA	NA	468
EXOSC1	0.098229031	-0.128286894	0.923	0.909	1	0.151024081	0.19844838	0.888	0.833	1	NA	483	2968
EXOSC3	0.05915808	0.108295095	0.854	0.727	1	0.093858457	-0.176819823	0.773	1	1	NA	874	583
EXOSC4	0.110699655	0.113851689	0.931	0.848	1	NA	NA	NA	NA	NA	NA	981	NA
EXOSC6	0.001132083	0.14600052	0.831	0.545	1	0.376038653	0.13344237	0.652	0.667	1	NA	1459	2244
EXT1	0.006075775	0.232966638	0.986	0.97	1	0.226979067	-0.167702708	0.984	1	1	NA	2052	656
EXTL2	NA	NA	NA	NA	NA	0.274712441	0.133010051	0.837	0.667	1	NA	NA	2236
EYA1	NA	NA	NA	NA	NA	0.162342919	-0.100627392	0.41	0.667	1	NA	NA	1516
EZH1	NA	NA	NA	NA	NA	0.025917576	-0.130047354	0.417	0.833	1	NA	NA	1042
EZH2	NA	NA	NA	NA	NA	0.33366373	0.117672513	0.578	0.333	1	NA	NA	1933
EZR	NA	NA	NA	NA	NA	0.295032301	-0.140091951	0.913	1	1	NA	NA	922
F2R	0.054580664	0.214393015	0.951	0.879	1	0.048619024	0.458192128	0.911	0.5	1	NA	1985	3560
F8	NA	NA	NA	NA	NA	0.077181022	-0.108246373	0.348	0.667	1	NA	NA	1377
FAAP100	NA	NA	NA	NA	NA	0.107186462	0.123886189	0.495	0.167	1	NA	NA	2056
FAAP20	0.008513796	-0.234113361	0.997	1	1	0.056465382	-0.350715262	0.996	1	1	NA	172	81
FABP5	0.223191236	-0.298600123	0.951	1	1	0.644206119	0.330572322	0.933	0.833	1	NA	108	3468
FABP7	0.151799571	-0.145243962	0.437	0.455	1	NA	NA	NA	NA	NA	NA	405	NA
FADD	NA	NA	NA	NA	NA	0.134397924	-0.187786442	0.982	1	1	NA	NA	494
FADS1	0.00111675	0.308432252	0.991	0.939	1	NA	NA	NA	NA	NA	NA	2197	NA
FADS2	NA	NA	NA	NA	NA	0.376125168	-0.131613619	0.253	0.333	1	NA	NA	1029
FAF1	0.016482763	0.149000113	0.937	0.727	1	0.679463769	-0.240126068	0.891	1	1	NA	1494	259
FAF2	0.005744611	0.162181816	0.957	0.788	1	0.088958345	0.24363369	0.925	0.833	1	NA	1636	3231
FAH	0.00615017	0.145495024	0.969	0.818	1	0.548480926	-0.102650099	0.933	1	1	NA	1453	1478
FAHD2A	0.000169553	0.214339548	0.883	0.606	1	0.505206178	-0.114521959	0.75	1	1	NA	1983	1279
FAIM	NA	NA	NA	NA	NA	0.236588723	0.106623587	0.559	0.333	1	NA	NA	1702
FAIM2	NA	NA	NA	NA	NA	0.466608874	-0.222095499	0.409	0.5	1	NA	NA	321
FAM104A	NA	NA	NA	NA	NA	0.108390578	0.178477705	0.826	0.833	1	NA	NA	2815
FAM104B	NA	NA	NA	NA	NA	0.209314888	-0.122876867	0.603	0.667	1	NA	NA	1159
FAM111B	NA	NA	NA	NA	NA	0.019387466	-0.363374116	0.173	0.5	1	NA	NA	72
FAM114A2	NA	NA	NA	NA	NA	0.026034234	0.151281432	0.49	0	1	NA	NA	2507
FAM120A	NA	NA	NA	NA	NA	0.03860428	0.309396389	0.875	0.667	1	NA	NA	3416
FAM122A	NA	NA	NA	NA	NA	0.022423976	-0.129623622	0.447	0.833	1	NA	NA	1056
FAM126A	0.20468304	0.161448113	0.951	0.848	1	0.043559292	0.528849907	0.91	0.5	1	NA	1627	3585
FAM126B	0.575150778	-0.100902103	0.643	0.576	1	NA	NA	NA	NA	NA	NA	685	NA
FAM129B	0.023320751	0.138951171	0.9	0.788	1	NA	NA	NA	NA	NA	NA	1352	NA
FAM136A	5.54011666398634e-06	-0.318224955	0.92	1	0.185804433	NA	NA	NA	NA	NA	NA	93	NA
FAM161A	NA	NA	NA	NA	NA	0.120184825	-0.189499225	0.617	0.833	1	NA	NA	483
FAM162A	0.068746784	-0.15608978	0.971	0.97	1	0.090592623	0.433067591	0.979	1	1	NA	352	3545
FAM167B	0.046681971	-0.152960566	0.483	0.606	1	NA	NA	NA	NA	NA	NA	369	NA
FAM168A	0.000208568	0.19904064	0.923	0.697	1	NA	NA	NA	NA	NA	NA	1919	NA
FAM168B	NA	NA	NA	NA	NA	0.195807526	0.137161761	0.75	0.833	1	NA	NA	2307
FAM177A1	NA	NA	NA	NA	NA	0.395920458	0.125789214	0.846	0.833	1	NA	NA	2088
FAM199X	NA	NA	NA	NA	NA	0.246906798	0.145075861	0.716	0.667	1	NA	NA	2412
FAM19A3	NA	NA	NA	NA	NA	0.142303974	-0.116961107	0.442	0.667	1	NA	NA	1246
FAM200B	0.005000605	-0.228477385	0.983	0.97	1	0.534771422	0.158811609	0.932	0.833	1	NA	183	2595
FAM207A	NA	NA	NA	NA	NA	0.047889021	0.311322179	0.918	0.667	1	NA	NA	3423
FAM208A	0.004155613	0.143234629	0.891	0.636	1	0.042843235	-0.24699804	0.788	1	1	NA	1410	235
FAM208B	NA	NA	NA	NA	NA	0.154291983	0.159552898	0.636	0.5	1	NA	NA	2609
FAM20C	NA	NA	NA	NA	NA	0.290922279	-0.132475431	0.55	0.667	1	NA	NA	1021
FAM210B	0.005181524	-0.172484477	0.966	0.97	1	NA	NA	NA	NA	NA	NA	307	NA
FAM213A	0.006208759	-0.282995586	0.889	0.879	1	0.326496619	-0.123920096	0.893	1	1	NA	120	1140
FAM213B	NA	NA	NA	NA	NA	0.385116644	-0.103557676	0.662	0.667	1	NA	NA	1452
FAM216A	NA	NA	NA	NA	NA	0.159362744	0.112436142	0.447	0.167	1	NA	NA	1824
FAM217B	NA	NA	NA	NA	NA	0.294373028	0.152509543	0.83	0.833	1	NA	NA	2518
FAM229B	0.13375815	-0.15102418	0.854	0.788	1	NA	NA	NA	NA	NA	NA	377	NA
FAM32A	NA	NA	NA	NA	NA	0.28221109	0.16283578	0.908	0.833	1	NA	NA	2640
FAM3A	0.055873882	-0.104164567	0.911	0.909	1	0.187745217	-0.162624995	0.846	1	1	NA	650	689
FAM3C	0.481926818	-0.120861013	0.966	0.909	1	0.529849772	-0.105428682	0.921	1	1	NA	525	1421
FAM83D	NA	NA	NA	NA	NA	0.099644156	0.201865237	0.323	0	1	NA	NA	2992
FAM86C1	0.08380796	0.115886624	0.831	0.576	1	NA	NA	NA	NA	NA	NA	1016	NA
FAM89A	0.004837205	-0.233220975	0.991	0.97	1	NA	NA	NA	NA	NA	NA	174	NA
FAM89B	NA	NA	NA	NA	NA	0.167728098	-0.213212522	0.953	1	1	NA	NA	356
FAM91A1	0.000742748	0.219906868	0.954	0.727	1	NA	NA	NA	NA	NA	NA	2013	NA
FAM96B	0.145698142	0.152973178	0.997	1	1	NA	NA	NA	NA	NA	NA	1542	NA
FAM98A	NA	NA	NA	NA	NA	0.106938223	-0.240980388	0.894	1	1	NA	NA	255
FANCA	0.03823759	0.113554394	0.58	0.394	1	0.456138757	-0.103156878	0.458	0.5	1	NA	973	1464
FANCB	NA	NA	NA	NA	NA	0.03705691	-0.133612236	0.42	0.833	1	NA	NA	1004
FANCL	NA	NA	NA	NA	NA	0.818756938	-0.188836612	0.539	0.5	1	NA	NA	487
FAP	NA	NA	NA	NA	NA	0.174360537	0.211511138	0.693	0.333	1	NA	NA	3061
FAR1	2.87735633792961e-05	0.151296297	0.709	0.333	0.965007769	0.024530232	-0.21309865	0.563	0.833	1	NA	1517	357
FAR2	NA	NA	NA	NA	NA	0.080272325	-0.165817808	0.541	0.833	1	NA	NA	668
FARP1	0.070610402	-0.123955029	0.769	0.727	1	0.135083681	-0.182043182	0.686	0.833	1	NA	503	544
FARSA	0.007692231	0.155104893	0.911	0.758	1	NA	NA	NA	NA	NA	NA	1563	NA
FAS	NA	NA	NA	NA	NA	0.227360337	0.115482824	0.407	0.167	1	NA	NA	1892
FASN	NA	NA	NA	NA	NA	0.433229652	0.18354766	0.964	1	1	NA	NA	2858
FASTKD2	0.00189721	0.100473882	0.791	0.455	1	NA	NA	NA	NA	NA	NA	707	NA
FAT1	0.202788264	-0.13722084	0.874	0.848	1	NA	NA	NA	NA	NA	NA	437	NA
FBH1	NA	NA	NA	NA	NA	0.009708651	-0.189093302	0.579	1	1	NA	NA	484
FBRS	NA	NA	NA	NA	NA	0.031117087	0.212251426	0.774	0.167	1	NA	NA	3065
FBXL12	NA	NA	NA	NA	NA	0.020917597	0.185963236	0.618	0.167	1	NA	NA	2878
FBXL15	0.106749194	0.10544387	0.954	0.788	1	NA	NA	NA	NA	NA	NA	818	NA
FBXL4	NA	NA	NA	NA	NA	0.251017521	-0.154926622	0.66	0.833	1	NA	NA	754
FBXO11	0.047546235	0.104170128	0.911	0.788	1	0.218862025	0.192790845	0.845	0.667	1	NA	791	2922
FBXO2	NA	NA	NA	NA	NA	0.48159658	-0.393134547	0.548	0.5	1	NA	NA	61
FBXO21	0.017574825	0.112328969	0.84	0.636	1	NA	NA	NA	NA	NA	NA	947	NA
FBXO22	5.19228902323276e-05	0.22958534	0.909	0.667	1	NA	NA	NA	NA	NA	NA	2039	NA
FBXO25	NA	NA	NA	NA	NA	0.043423879	0.232067043	0.811	0.5	1	NA	NA	3181
FBXO28	NA	NA	NA	NA	NA	0.076122544	0.150216096	0.558	0.167	1	NA	NA	2489
FBXO32	0.007140859	0.381881943	0.986	1	1	0.392642888	-0.17781034	0.972	1	1	NA	2279	571
FBXO42	NA	NA	NA	NA	NA	0.303944651	-0.109101778	0.552	0.833	1	NA	NA	1360
FBXO45	NA	NA	NA	NA	NA	0.154798691	-0.147023439	0.538	0.667	1	NA	NA	850
FBXO5	0.081245581	0.106358122	0.589	0.394	1	0.884673957	0.11265945	0.501	0.5	1	NA	834	1825
FBXO7	NA	NA	NA	NA	NA	0.068799371	0.260235867	0.969	1	1	NA	NA	3289
FBXO9	NA	NA	NA	NA	NA	0.085503043	0.163091238	0.834	0.333	1	NA	NA	2642
FBXW2	0.004644296	0.100286041	0.809	0.455	1	NA	NA	NA	NA	NA	NA	701	NA
FBXW8	NA	NA	NA	NA	NA	0.211252386	0.112107974	0.518	0.333	1	NA	NA	1817
FCGR2A	0.042974805	-0.107108976	0.246	0.364	1	NA	NA	NA	NA	NA	NA	625	NA
FCMR	NA	NA	NA	NA	NA	0.643887304	0.160933897	0.87	0.833	1	NA	NA	2620
FDFT1	0.192380497	-0.19446508	0.983	1	1	0.850996857	0.104330923	0.985	1	1	NA	250	1641
FDX1	NA	NA	NA	NA	NA	0.526902859	-0.171987349	0.882	0.833	1	NA	NA	622
FEM1B	NA	NA	NA	NA	NA	0.687789059	-0.115996706	0.563	0.667	1	NA	NA	1261
FEN1	0.074807023	0.195048457	0.691	0.576	1	0.085132317	-0.38380812	0.553	0.833	1	NA	1894	63
FEZ1	NA	NA	NA	NA	NA	0.111424441	-0.131554138	0.269	0.5	1	NA	NA	1030
FGF1	0.004379097	0.152994976	0.806	0.455	1	NA	NA	NA	NA	NA	NA	1544	NA
FGF7	0.020537844	-0.371799533	0.266	0.424	1	NA	NA	NA	NA	NA	NA	55	NA
FGFBP2	0.167312028	-0.501112463	0.203	0.273	1	NA	NA	NA	NA	NA	NA	20	NA
FGFR1	NA	NA	NA	NA	NA	0.673807482	-0.203341826	0.861	1	1	NA	NA	401
FGGY	NA	NA	NA	NA	NA	0.021338013	-0.229367716	0.449	0.833	1	NA	NA	298
FH	0.004786719	0.165847057	0.931	0.727	1	0.265312585	-0.150140809	0.881	1	1	NA	1667	813
FHIT	NA	NA	NA	NA	NA	0.042969687	-0.125452173	0.38	0.833	1	NA	NA	1114
FHL1	NA	NA	NA	NA	NA	0.37945509	0.129539284	0.565	0.333	1	NA	NA	2163
FHL2	NA	NA	NA	NA	NA	0.515937046	0.220359505	0.96	1	1	NA	NA	3113
FHOD1	0.005824583	0.136167663	0.869	0.636	1	0.170727259	-0.116152219	0.752	1	1	NA	1315	1258
FIBP	0.102911526	0.145908441	0.989	0.97	1	NA	NA	NA	NA	NA	NA	1458	NA
FIP1L1	2.11572130843312e-05	0.331434389	0.963	0.788	0.709570612	NA	NA	NA	NA	NA	NA	2228	NA
FKBP10	2.43993933975114e-05	0.25712235	0.969	0.697	0.818306856	0.697247352	-0.1754633	0.919	0.833	1	NA	2121	592
FKBP11	NA	NA	NA	NA	NA	0.603543849	0.103644921	0.626	0.667	1	NA	NA	1624
FKBP14	0.232478946	-0.101335427	0.734	0.727	1	0.052973596	0.186766935	0.573	0.167	1	NA	679	2885
FKBP15	NA	NA	NA	NA	NA	0.152713835	-0.216617699	0.666	0.833	1	NA	NA	338
FKBP2	NA	NA	NA	NA	NA	0.18576902	-0.152873868	0.998	1	1	NA	NA	785
FKBP7	0.00983836	-0.150511115	0.731	0.758	1	NA	NA	NA	NA	NA	NA	379	NA
FKBP8	0.056170773	-0.151068294	0.986	0.97	1	NA	NA	NA	NA	NA	NA	376	NA
FKBP9	0.14791891	-0.160703904	0.834	0.788	1	0.125006881	0.168884754	0.74	0.333	1	NA	337	2716
FKBPL	NA	NA	NA	NA	NA	0.045676027	-0.130249829	0.311	0.667	1	NA	NA	1039
FLII	NA	NA	NA	NA	NA	0.478018763	0.122090912	0.904	1	1	NA	NA	2027
FLNA	NA	NA	NA	NA	NA	0.602709463	0.153263929	0.999	1	1	NA	NA	2533
FLOT1	0.027049822	0.193014022	0.963	0.909	1	0.047659593	-0.29483301	0.947	1	1	NA	1883	138
FMNL2	0.016733418	0.17814705	0.971	0.939	1	NA	NA	NA	NA	NA	NA	1786	NA
FMR1	0.018321593	0.118574266	0.82	0.667	1	0.229320819	-0.113904792	0.68	0.833	1	NA	1064	1287
FN1	0.005052041	0.418269794	1	1	1	NA	NA	NA	NA	NA	NA	2296	NA
FN3KRP	0.009466095	0.10510419	0.769	0.545	1	0.226664097	-0.169520768	0.637	0.833	1	NA	811	648
FNBP1L	NA	NA	NA	NA	NA	0.338897835	-0.19889623	0.798	1	1	NA	NA	430
FNDC3A	NA	NA	NA	NA	NA	0.339904396	0.130533393	0.805	0.833	1	NA	NA	2180
FNDC3B	NA	NA	NA	NA	NA	0.32133997	-0.142715301	0.82	1	1	NA	NA	901
FOPNL	NA	NA	NA	NA	NA	0.206432699	0.13684448	0.649	0.5	1	NA	NA	2302
FOS	NA	NA	NA	NA	NA	0.676254832	0.154972053	0.616	0.5	1	NA	NA	2551
FOSB	NA	NA	NA	NA	NA	0.375845938	-0.134103238	0.43	0.667	1	NA	NA	990
FOSL1	0.004653269	0.521868414	0.909	0.727	1	0.643887753	0.541414613	0.819	1	1	NA	2330	3587
FOSL2	0.004495339	0.171194753	0.823	0.576	1	0.477176775	0.137175158	0.725	0.667	1	NA	1723	2308
FOXC2	0.000177176	0.119041513	0.546	0.182	1	NA	NA	NA	NA	NA	NA	1072	NA
FOXD1	0.132273078	0.124891805	0.811	0.697	1	0.207824743	0.210878549	0.743	0.667	1	NA	1166	3058
FOXF1	0.001991382	0.15641601	0.429	0.152	1	NA	NA	NA	NA	NA	NA	1576	NA
FOXJ3	0.000231224	0.146209734	0.797	0.455	1	0.161236195	-0.147044537	0.691	0.833	1	NA	1462	848
FOXK1	NA	NA	NA	NA	NA	0.290451119	0.105861846	0.666	0.333	1	NA	NA	1681
FOXM1	0.152991134	0.141763312	0.777	0.697	1	0.099096331	0.524946895	0.694	0.5	1	NA	1384	3584
FOXN2	NA	NA	NA	NA	NA	0.185242753	-0.11931253	0.543	0.667	1	NA	NA	1211
FOXO3	NA	NA	NA	NA	NA	0.189461289	-0.12183106	0.658	0.833	1	NA	NA	1174
FOXP1	0.000648065	0.269050862	1	0.97	1	0.775266152	0.109715736	0.992	1	1	NA	2142	1776
FPGT	NA	NA	NA	NA	NA	0.090489519	-0.120199555	0.381	0.667	1	NA	NA	1197
FRG1	0.031395886	0.117234633	0.934	0.788	1	0.143743807	-0.143165387	0.875	0.833	1	NA	1039	896
FRMD4A	NA	NA	NA	NA	NA	0.454912559	-0.28350711	0.981	1	1	NA	NA	155
FRMD4B	0.825438076	-0.245150836	0.669	0.606	1	NA	NA	NA	NA	NA	NA	162	NA
FRMD6	NA	NA	NA	NA	NA	0.299021432	0.196346259	0.684	0.667	1	NA	NA	2956
FRMD6-AS1	0.107237766	-0.13983498	0.634	0.606	1	NA	NA	NA	NA	NA	NA	426	NA
FRZB	0.495033783	-0.296103643	0.246	0.273	1	NA	NA	NA	NA	NA	NA	110	NA
FSCN1	0.548235314	-0.171605786	0.694	0.636	1	NA	NA	NA	NA	NA	NA	311	NA
FSTL1	NA	NA	NA	NA	NA	0.166596097	-0.150010314	0.8	1	1	NA	NA	814
FTH1	0.366069037	-0.196253886	1	1	1	0.047120774	-0.435312473	1	1	1	NA	244	43
FTL	0.112256741	-0.219486057	1	1	1	0.151547498	-0.206271518	1	1	1	NA	196	383
FTSJ1	0.001740764	0.10870982	0.777	0.515	1	0.232083642	0.118462031	0.666	0.667	1	NA	886	1948
FTSJ3	0.040094924	0.123104266	0.923	0.758	1	NA	NA	NA	NA	NA	NA	1140	NA
FTX	0.031349642	0.103758691	0.797	0.576	1	0.087480151	0.218001501	0.683	0.333	1	NA	779	3099
FUBP1	0.032218085	0.154396485	0.886	0.667	1	NA	NA	NA	NA	NA	NA	1558	NA
FUCA1	0.048811844	0.105100676	0.854	0.606	1	NA	NA	NA	NA	NA	NA	810	NA
FUNDC1	0.011296977	0.11883309	0.883	0.606	1	NA	NA	NA	NA	NA	NA	1069	NA
FUOM	0.424831952	-0.122549572	0.82	0.697	1	NA	NA	NA	NA	NA	NA	514	NA
FUS	0.050784745	0.157622507	0.997	1	1	NA	NA	NA	NA	NA	NA	1591	NA
FUT11	0.083781725	-0.138436606	0.549	0.576	1	NA	NA	NA	NA	NA	NA	430	NA
FXR1	0.019206807	0.178503457	0.989	0.909	1	0.448939928	0.160965487	0.975	1	1	NA	1787	2621
FXR2	0.006427363	0.12237349	0.846	0.636	1	NA	NA	NA	NA	NA	NA	1128	NA
FXYD3	0.014027908	-0.643969984	0.171	0.303	1	NA	NA	NA	NA	NA	NA	13	NA
FXYD5	0.089754729	-0.183092461	1	1	1	0.808421844	0.132931031	0.996	1	1	NA	278	2233
FYTTD1	NA	NA	NA	NA	NA	0.205243385	0.190673577	0.831	0.667	1	NA	NA	2910
FZD1	NA	NA	NA	NA	NA	0.167125007	-0.132952856	0.569	0.833	1	NA	NA	1013
FZD6	0.000745456	0.160957881	0.817	0.576	1	NA	NA	NA	NA	NA	NA	1621	NA
FZD7	0.176588091	0.126077167	0.794	0.697	1	NA	NA	NA	NA	NA	NA	1181	NA
FZD8	0.00191385	0.120052853	0.617	0.303	1	0.275609757	0.149925577	0.474	0.333	1	NA	1097	2484
FZR1	NA	NA	NA	NA	NA	0.218370637	0.119175252	0.522	0.333	1	NA	NA	1961
G0S2	0.005155476	0.626934881	0.537	0.242	1	0.863273619	-1.049483941	0.504	0.5	1	G0S2	2341	2
G2E3	0.002040098	0.103939413	0.597	0.303	1	NA	NA	NA	NA	NA	NA	786	NA
G3BP1	NA	NA	NA	NA	NA	0.072887134	0.301975347	0.929	1	1	NA	NA	3398
G6PD	0.13251564	0.100366077	0.977	0.939	1	NA	NA	NA	NA	NA	NA	703	NA
GABARAPL2	NA	NA	NA	NA	NA	0.163207097	-0.278911948	0.995	1	1	NA	NA	162
GADD45A	NA	NA	NA	NA	NA	0.544723393	0.226413004	0.863	1	1	NA	NA	3151
GALE	NA	NA	NA	NA	NA	0.08753111	-0.324903782	0.912	1	1	NA	NA	101
GALK1	NA	NA	NA	NA	NA	0.13029929	-0.222402194	0.864	1	1	NA	NA	319
GALK2	0.00129619	0.12078715	0.791	0.455	1	NA	NA	NA	NA	NA	NA	1109	NA
GALNS	0.00360217	0.130757604	0.797	0.485	1	0.526358965	-0.155211937	0.727	1	1	NA	1252	751
GALNT11	NA	NA	NA	NA	NA	0.116548945	-0.171719532	0.844	1	1	NA	NA	624
GAMT	NA	NA	NA	NA	NA	0.566326627	-0.101189561	0.987	1	1	NA	NA	1504
GANAB	0.010311814	0.220917702	0.983	1	1	0.540831698	0.103260523	0.96	0.833	1	NA	2017	1616
GAPDH	0.164302647	0.179540593	1	1	1	NA	NA	NA	NA	NA	NA	1792	NA
GAPLINC	NA	NA	NA	NA	NA	0.144763537	0.162551629	0.589	0.333	1	NA	NA	2636
GAR1	NA	NA	NA	NA	NA	0.434062977	0.104698282	0.722	0.667	1	NA	NA	1648
GARS	0.02168803	0.151287013	0.943	0.818	1	NA	NA	NA	NA	NA	NA	1516	NA
GAS1	NA	NA	NA	NA	NA	0.071149358	0.260744112	0.521	0.167	1	NA	NA	3293
GAS2L3	NA	NA	NA	NA	NA	0.318397102	0.123633663	0.353	0.167	1	NA	NA	2050
GAS7	0.058855411	-0.392863398	0.826	0.818	1	0.302936245	0.200908548	0.791	0.5	1	NA	48	2986
GATAD1	0.076597826	0.160141059	0.971	0.818	1	NA	NA	NA	NA	NA	NA	1611	NA
GATAD2B	NA	NA	NA	NA	NA	0.408199925	-0.124932822	0.733	0.833	1	NA	NA	1121
GBA	NA	NA	NA	NA	NA	0.293064214	0.128059482	0.864	1	1	NA	NA	2132
GBE1	NA	NA	NA	NA	NA	0.38764567	0.184879567	0.764	0.667	1	NA	NA	2865
GBF1	NA	NA	NA	NA	NA	0.064464717	-0.182857072	0.893	1	1	NA	NA	536
GBP1	NA	NA	NA	NA	NA	0.583771956	0.111766206	0.506	0.5	1	NA	NA	1810
GBP2	0.02781597	0.121085431	0.774	0.455	1	NA	NA	NA	NA	NA	NA	1116	NA
GBP3	NA	NA	NA	NA	NA	0.057602376	0.179187797	0.561	0.167	1	NA	NA	2824
GCA	0.192964614	-0.114120607	0.577	0.606	1	NA	NA	NA	NA	NA	NA	562	NA
GCAT	NA	NA	NA	NA	NA	0.212227704	-0.121058674	0.612	0.667	1	NA	NA	1182
GCC1	NA	NA	NA	NA	NA	0.107927312	0.119912951	0.463	0.167	1	NA	NA	1984
GCHFR	NA	NA	NA	NA	NA	0.009101011	-0.172818854	0.262	0.667	1	NA	NA	614
GCLM	NA	NA	NA	NA	NA	0.216398288	-0.36693543	0.79	1	1	NA	NA	70
GDF11	0.0005111	-0.272817631	0.691	0.818	1	NA	NA	NA	NA	NA	NA	127	NA
GDF15	0.600159853	-0.306115743	0.903	0.848	1	NA	NA	NA	NA	NA	NA	103	NA
GDI2	NA	NA	NA	NA	NA	0.370856437	0.101481129	0.911	0.833	1	NA	NA	1565
GEM	0.003279597	0.302905152	0.717	0.394	1	0.749541194	0.152794778	0.558	0.833	1	NA	2191	2527
GEN1	0.003563775	0.100497533	0.537	0.242	1	NA	NA	NA	NA	NA	NA	708	NA
GFER	0.017405182	0.116365801	0.86	0.576	1	NA	NA	NA	NA	NA	NA	1025	NA
GFPT1	NA	NA	NA	NA	NA	0.169993464	-0.148914256	0.841	1	1	NA	NA	826
GGA3	NA	NA	NA	NA	NA	0.214018911	-0.118840459	0.536	0.667	1	NA	NA	1216
GGCT	0.098529097	-0.119092211	0.831	0.848	1	0.571329048	-0.198978418	0.726	0.667	1	NA	539	426
GGNBP2	0.002012044	0.169814512	0.957	0.879	1	NA	NA	NA	NA	NA	NA	1705	NA
GHITM	0.136370857	0.107138683	0.989	0.909	1	0.388081149	0.128679065	0.982	1	1	NA	850	2147
GINM1	0.00581837	0.125101983	0.834	0.636	1	0.127796499	-0.13361352	0.705	1	1	NA	1170	1003
GINS1	0.010248148	0.135620196	0.563	0.333	1	NA	NA	NA	NA	NA	NA	1308	NA
GINS2	NA	NA	NA	NA	NA	0.423875267	-0.367221637	0.505	0.5	1	NA	NA	69
GINS4	NA	NA	NA	NA	NA	0.08534164	-0.186727068	0.464	0.833	1	NA	NA	501
GIPC1	NA	NA	NA	NA	NA	0.266329303	-0.112093274	0.928	1	1	NA	NA	1317
GIT1	0.010397319	0.100875247	0.683	0.424	1	0.173453073	0.136713689	0.622	0.333	1	NA	717	2301
GJC1	NA	NA	NA	NA	NA	0.672067728	-0.122504469	0.706	0.667	1	NA	NA	1165
GLA	NA	NA	NA	NA	NA	0.050681559	0.204294019	0.627	0.167	1	NA	NA	3017
GLCE	NA	NA	NA	NA	NA	0.443365266	0.139448344	0.83	0.833	1	NA	NA	2340
GLG1	0.028038821	0.117343751	0.989	0.909	1	NA	NA	NA	NA	NA	NA	1042	NA
GLI4	NA	NA	NA	NA	NA	0.07582907	0.198646402	0.744	0.5	1	NA	NA	2971
GLIPR1	0.009681046	0.189306986	0.54	0.273	1	0.311002684	0.130740006	0.418	0.167	1	NA	1859	2185
GLRX3	0.00329703	0.232926921	0.983	0.909	1	NA	NA	NA	NA	NA	NA	2051	NA
GLRX5	NA	NA	NA	NA	NA	0.351018352	0.107920425	0.979	1	1	NA	NA	1734
GLUD1	0.004591389	0.146322436	0.917	0.818	1	0.216123797	0.148956742	0.867	1	1	NA	1466	2468
GLUL	0.225717535	-0.120677061	0.971	1	1	0.933386194	-0.110371171	0.948	0.833	1	NA	527	1339
GMCL1	0.079751635	-0.111701296	0.891	0.879	1	NA	NA	NA	NA	NA	NA	586	NA
GMEB2	NA	NA	NA	NA	NA	0.041725938	0.134651703	0.436	0	1	NA	NA	2263
GMFB	NA	NA	NA	NA	NA	0.065971055	0.189283981	0.691	0.333	1	NA	NA	2901
GMNN	0.046311026	0.14167612	0.826	0.697	1	0.029785952	-0.327273723	0.756	1	1	NA	1383	98
GMPR	NA	NA	NA	NA	NA	0.178583073	0.252442753	0.917	0.667	1	NA	NA	3266
GMPS	NA	NA	NA	NA	NA	0.161573184	-0.215877547	0.912	1	1	NA	NA	343
GNA13	0.001091041	0.104674371	0.751	0.333	1	NA	NA	NA	NA	NA	NA	799	NA
GNAI1	NA	NA	NA	NA	NA	0.188860474	-0.204277848	0.707	0.833	1	NA	NA	393
GNAI2	NA	NA	NA	NA	NA	0.098422219	0.200996	0.996	1	1	NA	NA	2987
GNAI3	NA	NA	NA	NA	NA	0.324222036	-0.199827815	0.92	1	1	NA	NA	418
GNAS	0.321666175	0.120923924	1	1	1	0.761357447	-0.111327278	1	1	1	NA	1115	1329
GNB1	NA	NA	NA	NA	NA	0.148268654	0.272412935	0.986	1	1	NA	NA	3333
GNB1L	NA	NA	NA	NA	NA	0.109501629	0.121360616	0.462	0.167	1	NA	NA	2015
GNB2	0.030476736	0.139704263	0.997	1	1	NA	NA	NA	NA	NA	NA	1361	NA
GNB4	NA	NA	NA	NA	NA	0.162127946	0.136206607	0.528	0.333	1	NA	NA	2294
GNB5	NA	NA	NA	NA	NA	0.15047098	0.175102241	0.826	0.833	1	NA	NA	2780
GNG11	0.015999557	0.415914743	1	1	1	0.35187606	0.359613081	1	1	1	NA	2293	3506
GNG12	0.007954048	-0.189198911	0.989	1	1	NA	NA	NA	NA	NA	NA	262	NA
GNG5	NA	NA	NA	NA	NA	0.180865527	-0.190421466	1	1	1	NA	NA	478
GNL1	NA	NA	NA	NA	NA	0.299730281	0.129783322	0.813	0.667	1	NA	NA	2167
GNL3	0.056806159	0.189070357	0.974	0.909	1	NA	NA	NA	NA	NA	NA	1856	NA
GNL3L	7.39002570628566e-05	0.101477786	0.609	0.182	1	0.165307552	0.104084821	0.41	0.167	1	NA	728	1637
GNPTG	NA	NA	NA	NA	NA	0.236302672	0.14998048	0.769	0.5	1	NA	NA	2485
GOLGA3	NA	NA	NA	NA	NA	0.666904428	0.112958971	0.838	0.833	1	NA	NA	1836
GOLGA7	NA	NA	NA	NA	NA	0.194660336	-0.17323735	0.8	0.833	1	NA	NA	613
GOLGB1	NA	NA	NA	NA	NA	0.578714062	-0.131316198	0.991	1	1	NA	NA	1033
GOLIM4	0.090046732	0.16689533	0.957	0.879	1	0.43204512	0.155769724	0.9	1	1	NA	1675	2562
GOLPH3	NA	NA	NA	NA	NA	0.347398185	0.120355908	0.776	0.667	1	NA	NA	1990
GOLPH3L	3.98324303694461e-05	0.124637765	0.591	0.242	1	NA	NA	NA	NA	NA	NA	1160	NA
GOLT1B	NA	NA	NA	NA	NA	0.144814866	-0.176120814	0.753	1	1	NA	NA	587
GON4L	NA	NA	NA	NA	NA	0.108960573	0.191630156	0.9	0.833	1	NA	NA	2912
GON7	NA	NA	NA	NA	NA	0.193999777	-0.10202139	0.698	0.833	1	NA	NA	1493
GOPC	NA	NA	NA	NA	NA	0.606872417	-0.189881758	0.864	0.833	1	NA	NA	480
GOSR1	NA	NA	NA	NA	NA	0.107562977	0.175471934	0.772	0.667	1	NA	NA	2784
GPAA1	NA	NA	NA	NA	NA	0.146873114	-0.129550304	0.966	1	1	NA	NA	1059
GPALPP1	NA	NA	NA	NA	NA	0.158396628	0.154264331	0.745	0.5	1	NA	NA	2540
GPANK1	0.014784367	0.106207728	0.869	0.667	1	0.657687976	-0.104626943	0.824	0.833	1	NA	830	1438
GPATCH11	NA	NA	NA	NA	NA	0.520544093	-0.177783497	0.794	0.667	1	NA	NA	573
GPATCH2L	0.002135425	0.171054858	0.88	0.697	1	NA	NA	NA	NA	NA	NA	1720	NA
GPATCH4	NA	NA	NA	NA	NA	0.545198022	0.162260671	0.942	1	1	NA	NA	2632
GPATCH8	0.032548099	0.132055476	0.966	0.848	1	0.135753631	-0.222597474	0.907	0.833	1	NA	1269	317
GPBP1	0.003068324	0.197581446	0.974	0.97	1	NA	NA	NA	NA	NA	NA	1911	NA
GPC1	0.033472687	-0.100409013	0.369	0.485	1	NA	NA	NA	NA	NA	NA	691	NA
GPI	NA	NA	NA	NA	NA	0.321515052	0.176168319	0.881	1	1	NA	NA	2793
GPM6B	1.45583692523161e-06	-0.71812117	0.654	0.848	0.048825859	0.362713614	0.171216785	0.632	0.5	1	GPM6B	9	2747
GPN3	0.126931882	0.103561837	0.911	0.818	1	NA	NA	NA	NA	NA	NA	772	NA
GPNMB	0.002734141	-0.430309766	0.997	1	1	0.324342875	0.325878806	1	1	1	NA	34	3455
GPR143	NA	NA	NA	NA	NA	0.151790231	0.223889639	0.756	0.5	1	NA	NA	3134
GPR155	0.003865313	-0.146065815	0.466	0.636	1	NA	NA	NA	NA	NA	NA	399	NA
GPS1	0.058321616	0.109087687	0.98	0.909	1	0.372778459	-0.106419948	0.953	1	1	NA	896	1406
GPSM2	0.014689635	0.191950426	0.934	0.788	1	0.376215258	0.179266067	0.835	1	1	NA	1877	2826
GPX4	7.86317060974967e-05	-0.343570369	1	1	1	NA	NA	NA	NA	NA	NA	75	NA
GPX8	NA	NA	NA	NA	NA	0.809370221	-0.115629848	0.846	1	1	NA	NA	1264
GRB2	0.028393363	0.117910822	0.983	0.97	1	0.354449402	0.141330829	0.984	1	1	NA	1053	2363
GREM1	0.000204797	0.110729576	0.503	0.121	1	NA	NA	NA	NA	NA	NA	918	NA
GRINA	0.025230296	0.196557444	0.997	1	1	0.294424918	0.194882858	0.998	1	1	NA	1904	2943
GRK3	NA	NA	NA	NA	NA	0.025094911	-0.123563909	0.308	0.667	1	NA	NA	1146
GRK6	0.163581511	-0.112149412	0.8	0.788	1	NA	NA	NA	NA	NA	NA	581	NA
GRN	0.002348513	0.307974837	0.994	0.939	1	0.225392798	-0.150233954	0.993	1	1	NA	2196	811
GSDMD	0.001503751	0.210107081	0.971	0.758	1	0.322705452	-0.103137306	0.96	1	1	NA	1970	1465
GSK3B	NA	NA	NA	NA	NA	0.123758595	-0.171668618	0.897	1	1	NA	NA	626
GSPT1	0.054393907	0.187721812	1	1	1	0.288744403	-0.253016006	0.981	1	1	NA	1845	221
GSPT2	NA	NA	NA	NA	NA	0.004720868	-0.286494963	0.572	1	1	NA	NA	151
GSR	0.011415217	0.147622014	0.843	0.667	1	NA	NA	NA	NA	NA	NA	1479	NA
GSTM3	NA	NA	NA	NA	NA	0.574904528	-0.16881534	0.584	0.667	1	NA	NA	652
GSTO1	NA	NA	NA	NA	NA	0.3162842	-0.31528455	1	1	1	NA	NA	116
GSTT2B	NA	NA	NA	NA	NA	0.096730633	-0.10348356	0.602	1	1	NA	NA	1456
GTF2A2	NA	NA	NA	NA	NA	0.315484584	0.155207194	0.984	1	1	NA	NA	2555
GTF2B	NA	NA	NA	NA	NA	0.095021867	-0.22876127	0.796	1	1	NA	NA	301
GTF2E2	NA	NA	NA	NA	NA	0.180176183	-0.171010895	0.799	0.833	1	NA	NA	635
GTF2F2	NA	NA	NA	NA	NA	0.657326265	0.102372716	0.937	0.833	1	NA	NA	1595
GTF2H2	0.000366912	0.105096303	0.56	0.212	1	NA	NA	NA	NA	NA	NA	809	NA
GTF2H3	0.018054993	0.1168402	0.829	0.606	1	NA	NA	NA	NA	NA	NA	1032	NA
GTF2I	0.545515842	-0.120461032	1	1	1	0.150135755	0.253367464	0.993	1	1	NA	530	3270
GTF2IRD1	0.031913698	-0.103746878	0.38	0.485	1	NA	NA	NA	NA	NA	NA	655	NA
GTF3A	0.142985033	-0.123515083	0.994	1	1	NA	NA	NA	NA	NA	NA	508	NA
GTF3C1	NA	NA	NA	NA	NA	0.122098979	0.17209049	0.785	0.833	1	NA	NA	2757
GTF3C6	0.581046322	-0.101354196	0.994	1	1	0.181945638	0.219298993	0.982	1	1	NA	678	3104
GTPBP1	NA	NA	NA	NA	NA	0.056156492	0.154814324	0.559	0.167	1	NA	NA	2550
GTPBP3	NA	NA	NA	NA	NA	0.036281303	0.179455433	0.597	0.167	1	NA	NA	2827
GTPBP4	0.016335264	0.141507512	0.926	0.848	1	NA	NA	NA	NA	NA	NA	1380	NA
GTPBP8	NA	NA	NA	NA	NA	0.170174406	0.142382307	0.687	0.667	1	NA	NA	2375
GTSE1	NA	NA	NA	NA	NA	0.282781718	0.545043167	0.484	0.333	1	NA	NA	3589
GUCD1	NA	NA	NA	NA	NA	0.045066985	0.220107817	0.749	0.5	1	NA	NA	3111
GUK1	0.000173732	-0.432699046	1	1	1	0.271432364	-0.12710907	1	1	1	NA	32	1096
GULP1	NA	NA	NA	NA	NA	0.075670405	0.255671334	0.793	0.667	1	NA	NA	3274
GUSB	0.027912431	0.123658223	0.963	0.818	1	NA	NA	NA	NA	NA	NA	1150	NA
GVQW3	NA	NA	NA	NA	NA	0.488468857	-0.105631719	0.435	0.5	1	NA	NA	1417
GXYLT2	0.138100191	-0.113205876	0.957	1	1	0.737502373	0.161932395	0.952	1	1	NA	571	2630
GYPC	0.000878594	-0.311927087	1	1	1	NA	NA	NA	NA	NA	NA	97	NA
GZF1	0.000117615	0.206359057	0.863	0.606	1	NA	NA	NA	NA	NA	NA	1954	NA
H1F0	NA	NA	NA	NA	NA	0.032624158	0.629009813	0.969	1	1	NA	NA	3600
H1FX	0.061338119	0.181935484	0.994	1	1	0.235035188	0.376319191	0.987	1	1	NA	1809	3518
H2AFJ	0.068499889	-0.232791465	0.994	0.97	1	0.526700694	0.244955027	0.995	1	1	NA	175	3236
H2AFX	0.036935994	0.178957866	0.817	0.636	1	0.980678626	0.206540452	0.737	0.833	1	NA	1790	3029
H2AFY	0.007068343	0.175249371	0.963	0.879	1	0.650775947	0.106846199	0.947	1	1	NA	1763	1708
H2AFZ	0.569827357	-0.212093921	1	1	1	NA	NA	NA	NA	NA	NA	214	NA
H3F3B	0.003922902	0.253924046	1	1	1	0.182489236	0.279682477	1	1	1	NA	2112	3356
H6PD	0.000945495	0.115069587	0.68	0.364	1	0.11056228	-0.109578414	0.57	0.833	1	NA	998	1350
HADH	NA	NA	NA	NA	NA	0.06310497	0.227125448	0.745	0.667	1	NA	NA	3156
HADHA	NA	NA	NA	NA	NA	0.202823397	-0.180375849	0.993	1	1	NA	NA	552
HAGHL	NA	NA	NA	NA	NA	0.159823755	-0.135401054	0.874	1	1	NA	NA	973
HARS2	NA	NA	NA	NA	NA	0.064051194	-0.136753206	0.36	0.667	1	NA	NA	956
HAS2	0.075095579	0.127058997	0.254	0.121	1	NA	NA	NA	NA	NA	NA	1195	NA
HAT1	0.01893385	0.146841539	0.94	0.818	1	0.20009493	-0.279696232	0.879	1	1	NA	1470	161
HAUS6	0.001156265	0.243636268	0.894	0.788	1	NA	NA	NA	NA	NA	NA	2085	NA
HAUS8	NA	NA	NA	NA	NA	0.069782886	-0.200002256	0.47	0.667	1	NA	NA	416
HBS1L	NA	NA	NA	NA	NA	0.086870024	0.185150501	0.718	0.333	1	NA	NA	2869
HCCS	NA	NA	NA	NA	NA	0.29117206	0.124545731	0.693	0.667	1	NA	NA	2072
HCFC1	NA	NA	NA	NA	NA	0.329746483	0.121139282	0.8	0.667	1	NA	NA	2009
HCFC1R1	0.254326531	0.127232581	0.986	0.97	1	NA	NA	NA	NA	NA	NA	1198	NA
HCG18	NA	NA	NA	NA	NA	0.144674517	-0.203787949	0.589	0.833	1	NA	NA	397
HDAC1	0.014814136	0.119265451	0.986	1	1	NA	NA	NA	NA	NA	NA	1075	NA
HDAC10	NA	NA	NA	NA	NA	0.289042015	-0.113295388	0.486	0.667	1	NA	NA	1292
HDAC5	NA	NA	NA	NA	NA	0.15700939	-0.119979221	0.75	1	1	NA	NA	1202
HDAC8	NA	NA	NA	NA	NA	0.250107834	0.124578942	0.745	0.5	1	NA	NA	2074
HDDC2	0.004799918	-0.203909876	0.98	0.939	1	NA	NA	NA	NA	NA	NA	229	NA
HDDC3	0.002912309	0.11694961	0.897	0.515	1	0.267891992	0.148586209	0.785	0.5	1	NA	1034	2462
HDGF	0.571503395	-0.12469983	0.991	0.97	1	0.644848955	0.115107248	0.976	1	1	NA	501	1887
HDHD5	NA	NA	NA	NA	NA	0.205111698	0.152296572	0.78	0.667	1	NA	NA	2513
HDLBP	NA	NA	NA	NA	NA	0.403737665	-0.154189281	1	1	1	NA	NA	765
HEATR1	0.007690038	0.106205945	0.886	0.667	1	NA	NA	NA	NA	NA	NA	829	NA
HEBP1	0.02582645	0.187115118	0.997	0.97	1	0.134830148	-0.312594298	0.996	1	1	NA	1841	119
HECTD3	NA	NA	NA	NA	NA	0.064530759	-0.153931565	0.556	0.833	1	NA	NA	767
HECTD4	NA	NA	NA	NA	NA	0.010748604	0.200653022	0.58	0	1	NA	NA	2985
HEG1	0.120370923	0.174695457	0.923	0.848	1	NA	NA	NA	NA	NA	NA	1758	NA
HELLS	0.114143329	0.235866388	0.843	0.667	1	0.147159755	-0.644772771	0.732	0.833	1	NA	2059	11
HELZ	NA	NA	NA	NA	NA	0.422498232	0.108909412	0.792	1	1	NA	NA	1765
HEMK1	NA	NA	NA	NA	NA	0.045116772	0.123547151	0.427	0	1	NA	NA	2047
HERC2	NA	NA	NA	NA	NA	0.067324448	0.252426821	0.91	0.833	1	NA	NA	3265
HERC4	3.14847580347469e-05	0.202492869	0.903	0.667	1	NA	NA	NA	NA	NA	NA	1939	NA
HERPUD1	0.278937607	-0.203605689	0.929	0.727	1	0.904456629	0.114246304	0.91	1	1	NA	230	1867
HERPUD2	NA	NA	NA	NA	NA	0.325366659	0.104719841	0.619	0.5	1	NA	NA	1649
HEXA	0.008345051	0.191306753	0.96	0.788	1	0.160671562	0.237740375	0.937	1	1	NA	1871	3207
HEXB	NA	NA	NA	NA	NA	0.494677955	0.118275319	0.918	1	1	NA	NA	1944
HEXIM1	NA	NA	NA	NA	NA	0.322164649	0.116344772	0.632	0.5	1	NA	NA	1907
HEY1	NA	NA	NA	NA	NA	0.729974207	-0.113079274	0.783	1	1	NA	NA	1296
HGS	0.004559133	0.181256717	0.977	0.879	1	NA	NA	NA	NA	NA	NA	1804	NA
HGSNAT	NA	NA	NA	NA	NA	0.388885664	0.100373107	0.658	0.5	1	NA	NA	1543
HIBADH	NA	NA	NA	NA	NA	0.368237598	-0.134216671	0.774	0.667	1	NA	NA	985
HIBCH	NA	NA	NA	NA	NA	0.460733924	0.108881248	0.698	0.667	1	NA	NA	1763
HIF1A	0.077019766	0.18282611	0.991	0.97	1	0.384451463	-0.112587371	0.98	1	1	NA	1816	1304
HIGD1A	NA	NA	NA	NA	NA	0.177503479	0.179581919	0.824	0.667	1	NA	NA	2829
HIGD2A	0.197765858	-0.147585281	0.986	0.97	1	NA	NA	NA	NA	NA	NA	391	NA
HINT1	0.035038538	-0.279728872	1	1	1	0.459421291	0.182622539	0.999	1	1	NA	121	2849
HINT2	NA	NA	NA	NA	NA	0.033041316	-0.34332896	0.868	1	1	NA	NA	85
HIP1	0.071895539	0.130025106	0.934	0.909	1	0.434763148	0.14486234	0.878	0.833	1	NA	1247	2407
HIPK2	NA	NA	NA	NA	NA	0.165739232	-0.243894588	0.868	0.833	1	NA	NA	242
HIPK3	NA	NA	NA	NA	NA	0.215567267	0.120412398	0.517	0.333	1	NA	NA	1991
HIST1H1B	0.025024077	0.265697893	0.649	0.394	1	0.782825582	0.325280569	0.555	0.5	1	NA	2137	3452
HIST1H1C	NA	NA	NA	NA	NA	0.335006909	0.531014213	0.965	1	1	NA	NA	3586
HIST1H1D	0.003373617	0.480343587	0.92	0.788	1	0.652412645	0.166216458	0.897	1	1	NA	2315	2680
HIST1H1E	0.099011413	0.120112366	0.814	0.576	1	NA	NA	NA	NA	NA	NA	1099	NA
HIST1H2AC	0.507043309	0.198614106	0.8	0.697	1	NA	NA	NA	NA	NA	NA	1916	NA
HIST1H2AE	NA	NA	NA	NA	NA	0.052151292	-0.100086897	0.108	0.333	1	NA	NA	1526
HIST1H2AK	NA	NA	NA	NA	NA	0.002015323	-0.137661782	0.054	0.333	1	NA	NA	951
HIST1H2BN	NA	NA	NA	NA	NA	0.240312191	0.119439832	0.385	0.167	1	NA	NA	1969
HIST1H4C	0.139427701	0.673066098	0.991	0.939	1	0.334184126	0.806455642	0.974	1	1	HIST1H4C	2346	3619
HIST2H2AC	0.000576658	0.170888837	0.606	0.242	1	0.217982862	-0.106869918	0.575	0.833	1	NA	1718	1399
HIVEP2	NA	NA	NA	NA	NA	0.13171583	0.122235792	0.444	0.167	1	NA	NA	2030
HJURP	NA	NA	NA	NA	NA	0.644823019	0.30120682	0.431	0.333	1	NA	NA	3397
HK1	0.585516619	-0.129659112	0.943	0.879	1	0.424961241	0.118624195	0.933	1	1	NA	475	1954
HK2	0.003112852	0.193375977	0.843	0.636	1	NA	NA	NA	NA	NA	NA	1888	NA
HLA-A	0.033093999	0.247212439	1	0.97	1	0.195298168	0.422339986	0.998	1	1	NA	2096	3542
HLA-B	0.038288786	0.215091257	0.974	0.939	1	0.457914351	0.344934738	0.98	1	1	NA	1992	3489
HLA-C	0.035467683	0.17381566	0.997	1	1	0.199904465	0.390063677	0.994	1	1	NA	1751	3525
HLA-E	NA	NA	NA	NA	NA	0.05512914	0.362280444	0.921	0.667	1	NA	NA	3509
HM13	NA	NA	NA	NA	NA	0.017907467	0.349333577	0.999	1	1	NA	NA	3492
HMBS	0.173827107	0.101992341	0.883	0.788	1	NA	NA	NA	NA	NA	NA	735	NA
HMG20A	NA	NA	NA	NA	NA	0.093103772	0.134964892	0.514	0.167	1	NA	NA	2272
HMG20B	0.005000726	-0.323777033	0.991	1	1	0.777802524	0.147184757	0.984	1	1	NA	88	2442
HMGA1	0.000394266	0.57019079	1	1	1	NA	NA	NA	NA	NA	HMGA1	2334	NA
HMGA2	0.001429635	0.394410241	0.989	1	1	NA	NA	NA	NA	NA	NA	2287	NA
HMGB1	0.358270794	0.13557461	1	1	1	0.78034214	0.145294453	0.999	1	1	NA	1305	2416
HMGB2	0.044565791	0.482614404	0.889	0.727	1	0.774537732	0.274082073	0.812	0.833	1	NA	2317	3341
HMGB3	0.464622101	-0.176190268	0.64	0.697	1	0.546556752	0.207973893	0.585	0.5	1	NA	300	3038
HMGCR	0.005692676	0.110108347	0.623	0.364	1	NA	NA	NA	NA	NA	NA	909	NA
HMGCS1	0.581935663	-0.101649337	0.72	0.576	1	0.111478994	0.316515239	0.67	0.5	1	NA	677	3435
HMGN1	NA	NA	NA	NA	NA	0.220367111	0.255799412	0.999	1	1	NA	NA	3275
HMGN2	NA	NA	NA	NA	NA	0.932069933	0.163501521	0.946	1	1	NA	NA	2651
HMGN3	0.008189782	-0.161728623	0.997	0.939	1	0.55739334	0.101148211	0.969	1	1	NA	334	1555
HMGXB4	NA	NA	NA	NA	NA	0.404923531	-0.164600316	0.902	1	1	NA	NA	677
HMMR	NA	NA	NA	NA	NA	0.338169246	0.45142256	0.451	0.333	1	NA	NA	3556
HNMT	0.053279618	-0.211226691	0.909	0.909	1	0.508676739	-0.128933596	0.881	1	1	NA	216	1067
HNRNPA1	0.00366457	0.269514444	1	1	1	0.03549021	0.452468136	1	1	1	NA	2144	3558
HNRNPA2B1	0.188482698	0.132177806	1	1	1	0.68938437	0.147188981	1	1	1	NA	1272	2443
HNRNPA3	0.018295672	0.21685497	0.997	1	1	NA	NA	NA	NA	NA	NA	1998	NA
HNRNPC	NA	NA	NA	NA	NA	0.349313534	0.204026051	0.996	1	1	NA	NA	3014
HNRNPD	0.036486495	0.179721637	1	0.97	1	0.248681115	-0.149330604	0.993	1	1	NA	1794	820
HNRNPDL	0.020966454	0.180962174	1	1	1	0.02081879	0.514995882	0.999	1	1	NA	1803	3582
HNRNPF	NA	NA	NA	NA	NA	0.202822859	-0.203725865	0.986	1	1	NA	NA	398
HNRNPH1	0.054083081	0.155436507	0.974	0.97	1	NA	NA	NA	NA	NA	NA	1568	NA
HNRNPH3	0.003645317	0.196870446	0.989	0.97	1	0.089964487	0.325835193	0.985	1	1	NA	1907	3454
HNRNPK	0.061338133	0.114211033	0.997	1	1	NA	NA	NA	NA	NA	NA	988	NA
HNRNPLL	NA	NA	NA	NA	NA	0.319052746	0.121943504	0.736	0.833	1	NA	NA	2022
HNRNPR	0.072330767	0.173679225	0.997	1	1	NA	NA	NA	NA	NA	NA	1749	NA
HNRNPUL1	0.014217473	0.173439827	0.974	0.939	1	NA	NA	NA	NA	NA	NA	1747	NA
HNRNPUL2	0.02495164	0.121678202	0.883	0.697	1	NA	NA	NA	NA	NA	NA	1122	NA
HOMER3	0.16731626	-0.107120372	0.989	0.939	1	NA	NA	NA	NA	NA	NA	624	NA
HOOK2	0.083670023	0.10837239	0.954	0.788	1	NA	NA	NA	NA	NA	NA	876	NA
HOTAIRM1	NA	NA	NA	NA	NA	0.220525929	0.136976819	0.617	0.5	1	NA	NA	2305
HOXB-AS1	NA	NA	NA	NA	NA	0.141272259	0.117609116	0.531	0.167	1	NA	NA	1931
HOXB2	0.016877897	0.17477993	0.966	0.758	1	0.246695618	-0.15386237	0.892	1	1	NA	1759	770
HOXB4	NA	NA	NA	NA	NA	0.130799131	0.156696806	0.608	0.333	1	NA	NA	2571
HOXC10	NA	NA	NA	NA	NA	0.387364853	0.114565184	0.645	0.667	1	NA	NA	1873
HOXC4	NA	NA	NA	NA	NA	0.043394255	0.137679486	0.431	0	1	NA	NA	2321
HOXC5	NA	NA	NA	NA	NA	0.032184489	-0.11472522	0.189	0.5	1	NA	NA	1275
HOXC9	NA	NA	NA	NA	NA	0.054610134	0.17903952	0.669	0.333	1	NA	NA	2823
HPCAL1	0.001091138	0.366517509	1	1	1	0.447952457	-0.1028876	1	1	1	NA	2264	1476
HPF1	0.002772188	0.147168134	0.931	0.818	1	0.297569016	-0.159728171	0.892	1	1	NA	1474	714
HPRT1	0.00110113	0.217777637	0.937	0.788	1	NA	NA	NA	NA	NA	NA	2003	NA
HPS1	0.105312031	-0.145162959	0.894	0.848	1	0.012781582	0.326314103	0.831	0.333	1	NA	406	3457
HPS3	0.000431434	0.142613375	0.797	0.485	1	0.388619741	0.10719851	0.697	0.5	1	NA	1395	1719
HPS4	NA	NA	NA	NA	NA	0.221558077	0.183178942	0.857	0.833	1	NA	NA	2855
HPS5	0.002445378	0.128199528	0.789	0.545	1	NA	NA	NA	NA	NA	NA	1211	NA
HS1BP3	NA	NA	NA	NA	NA	0.458508077	-0.116388802	0.647	0.667	1	NA	NA	1254
HS2ST1	0.000166516	0.158087764	0.794	0.545	1	NA	NA	NA	NA	NA	NA	1594	NA
HSBP1	0.066526022	0.15249128	1	1	1	0.149200288	0.262448459	0.998	1	1	NA	1531	3300
HSBP1L1	0.013723918	-0.250985857	0.909	0.818	1	NA	NA	NA	NA	NA	NA	151	NA
HSCB	NA	NA	NA	NA	NA	0.392143741	0.104422185	0.761	0.667	1	NA	NA	1646
HSD11B1	0.002562739	0.207847131	0.354	0.091	1	NA	NA	NA	NA	NA	NA	1959	NA
HSD11B1L	NA	NA	NA	NA	NA	0.136129505	0.163560168	0.68	0.5	1	NA	NA	2653
HSD17B11	0.004022082	0.163639076	0.949	0.818	1	NA	NA	NA	NA	NA	NA	1648	NA
HSD17B12	0.04347755	0.134408559	0.989	0.939	1	0.325142242	0.193815532	0.962	0.833	1	NA	1294	2935
HSD17B4	0.045649292	0.108774138	0.837	0.636	1	0.042172215	0.262358024	0.74	0.333	1	NA	888	3299
HSF1	0.004026477	0.17558712	0.986	0.939	1	NA	NA	NA	NA	NA	NA	1766	NA
HSP90AA1	NA	NA	NA	NA	NA	0.381745119	-0.12303354	1	1	1	NA	NA	1154
HSP90AB1	0.048304755	0.187671383	1	1	1	NA	NA	NA	NA	NA	NA	1844	NA
HSP90B1	NA	NA	NA	NA	NA	0.276513565	0.346580126	0.998	1	1	NA	NA	3491
HSPA1A	0.184527021	0.198734437	0.854	0.667	1	0.045881894	0.439975351	0.767	0.5	1	NA	1917	3551
HSPA1B	0.004251886	0.104651603	0.509	0.212	1	NA	NA	NA	NA	NA	NA	798	NA
HSPA4	NA	NA	NA	NA	NA	0.389894633	0.16084457	0.965	1	1	NA	NA	2619
HSPA5	0.264397431	-0.200093589	0.986	0.879	1	0.711454942	0.115013675	0.975	1	1	NA	238	1884
HSPA8	0.00376204	0.371442619	1	1	1	0.308358088	-0.187862874	0.999	1	1	NA	2271	492
HSPA9	0.01031194	0.189782603	0.991	1	1	0.718867406	0.119878205	0.974	1	1	NA	1861	1981
HSPB11	0.006000167	0.1746414	0.989	1	1	NA	NA	NA	NA	NA	NA	1757	NA
HSPD1	0.231443142	0.118049685	1	1	1	NA	NA	NA	NA	NA	NA	1056	NA
HSPE1	0.252618034	0.164230102	0.997	1	1	NA	NA	NA	NA	NA	NA	1654	NA
HSPH1	0.000293237	0.455964878	0.997	0.939	1	0.606173575	0.209869994	0.994	1	1	NA	2310	3055
HTATSF1	0.020157309	0.142498421	0.98	0.939	1	0.379851574	0.175873803	0.926	1	1	NA	1392	2788
HTR7	NA	NA	NA	NA	NA	0.262278758	0.106809857	0.494	0.333	1	NA	NA	1707
HTRA1	NA	NA	NA	NA	NA	0.794459514	0.125498598	0.651	0.5	1	NA	NA	2084
HTRA2	0.024419049	0.123204938	0.951	0.788	1	0.108818085	-0.242953246	0.907	1	1	NA	1142	246
HYLS1	NA	NA	NA	NA	NA	0.267490078	0.123686217	0.504	0.333	1	NA	NA	2052
HYPK	NA	NA	NA	NA	NA	0.036241275	-0.136617674	0.301	0.667	1	NA	NA	959
IARS	0.054553355	0.118760261	0.931	0.879	1	NA	NA	NA	NA	NA	NA	1066	NA
IARS2	0.019979805	0.107910955	0.969	0.939	1	0.326711375	-0.152646308	0.932	1	1	NA	865	787
ICAM1	0.12309682	-0.153664327	0.686	0.667	1	NA	NA	NA	NA	NA	NA	365	NA
ICAM3	NA	NA	NA	NA	NA	0.524606084	-0.129272829	0.642	0.667	1	NA	NA	1062
ID3	0.021629222	0.229949238	0.626	0.364	1	0.209659961	-0.207604492	0.532	0.167	1	NA	2041	379
IDH1	NA	NA	NA	NA	NA	0.56503055	0.128556061	0.904	0.833	1	NA	NA	2145
IDH3A	NA	NA	NA	NA	NA	0.525976821	-0.139336423	0.76	0.667	1	NA	NA	932
IDH3G	0.0072293	0.180899022	0.991	0.909	1	NA	NA	NA	NA	NA	NA	1801	NA
IDI1	NA	NA	NA	NA	NA	0.368855381	0.139261528	0.767	0.667	1	NA	NA	2338
IER3	0.454702905	0.155384599	0.997	1	1	0.625969612	0.353638277	1	1	1	NA	1567	3496
IER3IP1	NA	NA	NA	NA	NA	0.737424509	-0.112164567	0.911	0.833	1	NA	NA	1314
IER5L	0.161833067	-0.118313886	0.843	0.909	1	NA	NA	NA	NA	NA	NA	544	NA
IFFO1	NA	NA	NA	NA	NA	0.077164242	0.150498505	0.612	0.167	1	NA	NA	2494
IFI16	NA	NA	NA	NA	NA	0.181945865	-0.254203656	0.984	1	1	NA	NA	219
IFI27	0.938614485	-0.278424806	0.317	0.273	1	NA	NA	NA	NA	NA	NA	125	NA
IFI27L1	NA	NA	NA	NA	NA	0.10549515	-0.111598657	0.696	1	1	NA	NA	1324
IFI27L2	0.119107646	-0.15561702	0.983	0.939	1	0.125179077	-0.195145176	0.982	1	1	NA	357	450
IFI35	0.000262786	0.177833832	0.837	0.424	1	0.453114106	-0.10039823	0.8	0.833	1	NA	1781	1521
IFI44	0.005162293	0.199596839	0.84	0.636	1	0.239604573	0.266446161	0.718	0.667	1	NA	1923	3318
IFI44L	0.072810615	0.14138279	0.511	0.333	1	NA	NA	NA	NA	NA	NA	1378	NA
IFI6	0.022570037	0.236014171	0.983	0.939	1	0.381703342	0.476363652	0.944	1	1	NA	2060	3567
IFIH1	NA	NA	NA	NA	NA	0.147365417	-0.134177174	0.451	0.667	1	NA	NA	986
IFIT1	0.988281907	0.114072131	0.549	0.515	1	0.479963681	0.287039846	0.455	0.333	1	NA	985	3372
IFIT2	0.16513242	-0.138928501	0.306	0.364	1	NA	NA	NA	NA	NA	NA	429	NA
IFIT3	NA	NA	NA	NA	NA	0.910850094	0.404096636	0.675	1	1	NA	NA	3533
IFITM3	0.043302208	0.252567639	0.966	0.939	1	0.694255727	0.192618751	0.957	1	1	NA	2111	2921
IFNGR1	NA	NA	NA	NA	NA	0.104674605	0.123931003	0.526	0.167	1	NA	NA	2059
IFNGR2	0.051964851	-0.152937696	0.997	1	1	0.11762004	0.32937819	0.979	1	1	NA	370	3465
IFRD1	NA	NA	NA	NA	NA	0.55135984	0.10824575	0.866	0.667	1	NA	NA	1741
IFT122	NA	NA	NA	NA	NA	0.105206211	-0.171483619	0.461	0.667	1	NA	NA	628
IFT172	NA	NA	NA	NA	NA	0.066219834	0.111940146	0.378	0	1	NA	NA	1812
IFT20	0.011599948	0.118773181	0.909	0.697	1	NA	NA	NA	NA	NA	NA	1067	NA
IFT22	NA	NA	NA	NA	NA	0.282853008	-0.136638447	0.893	1	1	NA	NA	958
IFT88	0.00962618	0.141844261	0.874	0.636	1	NA	NA	NA	NA	NA	NA	1385	NA
IGBP1	NA	NA	NA	NA	NA	0.079974661	-0.193355646	0.91	1	1	NA	NA	459
IGF2BP1	0.000347143	0.124166158	0.711	0.333	1	0.110675433	-0.153078534	0.592	0.833	1	NA	1156	781
IGF2BP2	0.061210818	-0.164256436	0.951	0.97	1	0.974241652	-0.111011123	0.901	0.833	1	NA	328	1331
IGF2BP3	1.83156234044927e-05	0.460542915	0.96	0.758	0.614269378	0.182854792	0.371923289	0.906	1	1	NA	2311	3516
IGFBP2	0.008249161	-0.865922964	0.917	0.879	1	0.27901613	-0.466679868	0.878	1	1	IGFBP2	4	37
IGFBP5	0.126479924	-0.246085829	0.571	0.606	1	0.094060696	-0.314355186	0.599	0.833	1	NA	160	117
IGFBP6	0.1838212	0.176228237	0.871	0.788	1	NA	NA	NA	NA	NA	NA	1772	NA
IGFBP7	0.001504602	0.661642761	0.997	1	1	NA	NA	NA	NA	NA	IGFBP7	2344	NA
IGFN1	0.006920427	0.144089652	0.871	0.606	1	0.316534811	0.304351111	0.769	1	1	NA	1427	3404
IGSF3	0.114555718	-0.286967493	0.354	0.394	1	NA	NA	NA	NA	NA	NA	119	NA
IGSF8	NA	NA	NA	NA	NA	0.087248912	-0.191167458	0.639	0.833	1	NA	NA	470
IK	NA	NA	NA	NA	NA	0.028073774	0.316383707	0.972	1	1	NA	NA	3434
IKBKE	NA	NA	NA	NA	NA	0.059350592	0.108044138	0.392	0	1	NA	NA	1737
IL11	0.002880947	0.666433682	0.826	0.636	1	0.879911393	0.545154783	0.74	1	1	IL11	2345	3590
IL17D	0.183166191	-0.128978304	0.251	0.303	1	NA	NA	NA	NA	NA	NA	479	NA
IL17RC	NA	NA	NA	NA	NA	0.071437497	-0.11085209	0.374	0.667	1	NA	NA	1332
IL1B	NA	NA	NA	NA	NA	0.239486214	-1.941712216	0.32	0.5	1	IL1B	NA	1
IL24	0.008403911	0.31112171	0.28	0.061	1	0.161187938	0.466387463	0.253	0	1	NA	2201	3564
IL3RA	0.008055533	0.15013655	0.551	0.303	1	NA	NA	NA	NA	NA	NA	1503	NA
IL6	0.226163695	0.246065578	0.397	0.242	1	0.133624276	0.257878091	0.281	0	1	NA	2092	3282
IL6ST	0.001103801	0.400100551	0.977	0.97	1	0.19131546	0.491534744	0.958	1	1	NA	2289	3577
ILF3	NA	NA	NA	NA	NA	0.568563726	0.119250985	0.968	1	1	NA	NA	1962
ILK	0.061903921	0.139362967	0.969	0.909	1	NA	NA	NA	NA	NA	NA	1356	NA
ILKAP	NA	NA	NA	NA	NA	0.207126063	-0.220083973	0.808	0.667	1	NA	NA	331
ILVBL	NA	NA	NA	NA	NA	0.497433365	-0.129865521	0.731	0.833	1	NA	NA	1050
IMMP2L	NA	NA	NA	NA	NA	0.374749982	-0.125779801	0.357	0.5	1	NA	NA	1110
IMMT	NA	NA	NA	NA	NA	0.014209027	-0.539438908	0.987	1	1	NA	NA	19
IMP3	NA	NA	NA	NA	NA	0.726263876	-0.121875583	0.929	1	1	NA	NA	1172
IMP4	NA	NA	NA	NA	NA	0.583233585	0.106524667	0.955	1	1	NA	NA	1700
IMPACT	NA	NA	NA	NA	NA	0.140640375	-0.124174214	0.73	0.833	1	NA	NA	1135
IMPAD1	0.123390073	0.119787845	0.94	0.818	1	NA	NA	NA	NA	NA	NA	1089	NA
IMPDH1	0.222506057	-0.100774953	0.931	0.909	1	0.489848995	0.106050841	0.895	0.833	1	NA	687	1686
INAFM1	NA	NA	NA	NA	NA	0.126370857	0.164795793	0.577	0.333	1	NA	NA	2666
INCENP	NA	NA	NA	NA	NA	0.288304285	0.12556672	0.336	0.167	1	NA	NA	2085
INF2	NA	NA	NA	NA	NA	0.036191653	-0.137035205	0.51	0.833	1	NA	NA	954
ING2	NA	NA	NA	NA	NA	0.144308359	-0.163002883	0.698	0.833	1	NA	NA	687
ING4	NA	NA	NA	NA	NA	0.033192948	-0.19599059	0.591	1	1	NA	NA	444
INO80C	NA	NA	NA	NA	NA	0.282273303	0.148214563	0.6	0.5	1	NA	NA	2457
INO80D	NA	NA	NA	NA	NA	0.20918311	0.115799544	0.561	0.333	1	NA	NA	1898
INPP4B	NA	NA	NA	NA	NA	0.413882949	0.119551704	0.744	0.667	1	NA	NA	1970
INPP5B	NA	NA	NA	NA	NA	0.046445023	0.13045177	0.423	0	1	NA	NA	2178
INPPL1	0.00247997	0.190688372	0.989	0.848	1	0.475106384	-0.127086249	0.948	1	1	NA	1866	1097
INSIG1	0.004024689	0.393184995	0.96	0.879	1	0.975572938	0.250253461	0.955	0.833	1	NA	2283	3259
INTS11	0.00506729	0.152921289	0.937	0.758	1	NA	NA	NA	NA	NA	NA	1540	NA
INTS2	0.001542348	0.10107872	0.68	0.303	1	NA	NA	NA	NA	NA	NA	724	NA
INTS3	NA	NA	NA	NA	NA	0.056357459	0.162746243	0.676	0.167	1	NA	NA	2638
INTS4	NA	NA	NA	NA	NA	0.01981031	0.21451432	0.618	0.167	1	NA	NA	3076
INTS6	NA	NA	NA	NA	NA	0.142170283	0.237280032	0.857	0.667	1	NA	NA	3204
IPO13	NA	NA	NA	NA	NA	0.263813693	-0.133481213	0.562	0.833	1	NA	NA	1007
IPO4	NA	NA	NA	NA	NA	0.063283109	0.12730359	0.384	0	1	NA	NA	2115
IPO5	0.034023105	0.127761724	0.937	0.848	1	NA	NA	NA	NA	NA	NA	1205	NA
IPO7	0.002726655	0.24799895	0.98	0.97	1	0.558508618	0.136319696	0.976	1	1	NA	2097	2297
IPO8	NA	NA	NA	NA	NA	0.171309009	-0.152964441	0.676	0.833	1	NA	NA	784
IPO9	NA	NA	NA	NA	NA	0.295976029	-0.232028485	0.832	1	1	NA	NA	286
IPP	NA	NA	NA	NA	NA	0.085391708	0.135739074	0.521	0.167	1	NA	NA	2285
IQCB1	NA	NA	NA	NA	NA	0.010340551	-0.281613151	0.731	1	1	NA	NA	158
IQCE	NA	NA	NA	NA	NA	0.10995898	-0.101460375	0.544	0.833	1	NA	NA	1500
IQGAP1	0.006183105	0.240887334	0.991	0.879	1	NA	NA	NA	NA	NA	NA	2075	NA
IREB2	0.002025673	0.119975207	0.82	0.455	1	NA	NA	NA	NA	NA	NA	1095	NA
IRF1	NA	NA	NA	NA	NA	0.741905983	0.159503503	0.785	0.833	1	NA	NA	2608
IRF2	0.007601019	0.118690711	0.917	0.727	1	NA	NA	NA	NA	NA	NA	1065	NA
IRF2BP1	NA	NA	NA	NA	NA	0.208932941	-0.107604465	0.455	0.667	1	NA	NA	1390
IRF2BP2	0.267226518	0.115456877	0.986	1	1	NA	NA	NA	NA	NA	NA	1008	NA
IRF2BPL	0.064361075	0.160804323	0.986	0.97	1	0.230497419	0.269555737	0.978	1	1	NA	1620	3328
IRF3	0.022251983	0.145399938	0.917	0.667	1	0.398429848	0.111695468	0.858	1	1	NA	1449	1808
IRGQ	NA	NA	NA	NA	NA	0.081811801	0.189708632	0.627	0.333	1	NA	NA	2905
IRX3	NA	NA	NA	NA	NA	0.293101086	0.175662224	0.825	0.667	1	NA	NA	2786
ISCU	NA	NA	NA	NA	NA	0.455910173	0.108279318	0.975	1	1	NA	NA	1743
ISG15	0.532472824	-0.127142353	0.983	0.909	1	0.59236735	0.264829499	0.973	1	1	NA	489	3310
ISOC2	0.01566811	-0.215036944	0.94	0.97	1	NA	NA	NA	NA	NA	NA	207	NA
ITCH	NA	NA	NA	NA	NA	0.530965914	-0.101836428	0.761	0.833	1	NA	NA	1495
ITFG2	NA	NA	NA	NA	NA	0.097396831	-0.124441504	0.675	1	1	NA	NA	1130
ITGA1	NA	NA	NA	NA	NA	0.164896985	-0.145607067	0.518	0.833	1	NA	NA	862
ITGA10	0.08797325	0.2117221	0.751	0.606	1	0.435345062	0.25335347	0.719	0.5	1	NA	1975	3269
ITGA11	7.53350248338438e-05	0.264620468	0.82	0.364	1	NA	NA	NA	NA	NA	NA	2134	NA
ITGA2	0.004540978	0.542866386	0.803	0.576	1	NA	NA	NA	NA	NA	NA	2332	NA
ITGA3	0.008999625	0.220832194	0.997	0.97	1	0.169284613	-0.317851436	0.991	1	1	NA	2016	113
ITGA4	NA	NA	NA	NA	NA	0.074711147	0.163495296	0.529	0.167	1	NA	NA	2650
ITGA5	0.000962352	0.244483267	0.909	0.636	1	0.300512256	-0.102327621	0.85	0.833	1	NA	2087	1481
ITGA6	0.029327072	-0.214711554	0.631	0.667	1	0.292308842	0.177672447	0.573	0.5	1	NA	209	2808
ITGAV	NA	NA	NA	NA	NA	0.150168798	0.152705409	0.59	0.333	1	NA	NA	2525
ITGB1	1.55834490089238e-05	0.570612805	0.994	1	0.522637713	NA	NA	NA	NA	NA	ITGB1	2335	NA
ITGB1BP1	0.035901296	-0.181716053	0.994	1	1	0.422631443	-0.135931586	0.989	1	1	NA	280	966
ITGB3BP	NA	NA	NA	NA	NA	0.253448623	0.163303683	0.722	0.667	1	NA	NA	2649
ITGB8	0.210672869	0.142847946	0.814	0.667	1	NA	NA	NA	NA	NA	NA	1400	NA
ITM2B	0.117944954	0.11321705	1	0.939	1	0.454913899	-0.107682084	0.992	1	1	NA	967	1386
ITM2C	0.186829814	-0.221886416	1	1	1	0.431300264	-0.173873378	1	1	1	NA	189	609
ITPA	NA	NA	NA	NA	NA	0.092820616	0.232788933	0.973	1	1	NA	NA	3184
ITPKA	NA	NA	NA	NA	NA	0.063617352	-0.179595032	0.398	0.667	1	NA	NA	555
ITPR1	0.812378569	-0.10168831	0.52	0.394	1	0.232361098	0.112405186	0.418	0.167	1	NA	676	1823
ITPR3	0.001155358	0.10522022	0.769	0.455	1	NA	NA	NA	NA	NA	NA	813	NA
ITPRIPL2	NA	NA	NA	NA	NA	0.11047262	0.223980165	0.771	0.667	1	NA	NA	3137
ITSN1	NA	NA	NA	NA	NA	0.179573139	-0.128930545	0.818	1	1	NA	NA	1068
IVD	NA	NA	NA	NA	NA	0.964967982	-0.145386134	0.86	0.667	1	NA	NA	864
IVNS1ABP	NA	NA	NA	NA	NA	0.062596427	0.189352159	0.788	0.333	1	NA	NA	2902
IWS1	NA	NA	NA	NA	NA	0.200426371	-0.23344779	0.937	0.833	1	NA	NA	280
JADE1	NA	NA	NA	NA	NA	0.467934792	0.105624886	0.58	0.5	1	NA	NA	1671
JAGN1	NA	NA	NA	NA	NA	0.413430361	-0.174235506	0.911	1	1	NA	NA	601
JARID2	NA	NA	NA	NA	NA	0.398701059	0.108582768	0.576	0.5	1	NA	NA	1753
JMJD6	0.002701092	0.180256832	0.957	0.697	1	0.467770019	-0.108656405	0.898	1	1	NA	1796	1372
JMJD8	0.101277193	0.104173497	0.934	0.788	1	NA	NA	NA	NA	NA	NA	793	NA
JOSD2	0.027738684	-0.141284502	0.957	0.909	1	0.366993549	0.138678124	0.935	0.833	1	NA	422	2333
JPT1	0.144788684	-0.490287468	0.983	1	1	0.310705556	0.384045886	0.96	0.833	1	NA	21	3522
JPX	NA	NA	NA	NA	NA	0.174425856	0.194916846	0.863	0.667	1	NA	NA	2944
JRK	NA	NA	NA	NA	NA	0.103060576	0.170267571	0.631	0.333	1	NA	NA	2734
JRKL	NA	NA	NA	NA	NA	0.033806046	0.150562187	0.461	0	1	NA	NA	2495
JTB	0.296635375	-0.105796241	1	1	1	0.114548443	-0.237052952	0.999	1	1	NA	640	267
JUN	0.111294478	0.129176446	0.86	0.758	1	0.149406973	-0.270821968	0.808	0.833	1	NA	1231	176
JUNB	0.757762117	0.113673726	0.966	0.97	1	NA	NA	NA	NA	NA	NA	975	NA
JUND	0.218866455	-0.110202771	0.989	1	1	NA	NA	NA	NA	NA	NA	598	NA
KANK1	0.026137489	-0.193972979	0.711	0.758	1	0.44065279	0.101780061	0.626	0.5	1	NA	253	1576
KANK2	0.073896482	0.164501762	0.96	0.879	1	0.171324517	-0.169782313	0.952	1	1	NA	1656	644
KANSL1	0.006387005	0.17797993	0.986	0.909	1	NA	NA	NA	NA	NA	NA	1785	NA
KANSL2	NA	NA	NA	NA	NA	0.186902271	-0.108813873	0.465	0.667	1	NA	NA	1366
KAT14	NA	NA	NA	NA	NA	0.181702983	0.118330028	0.533	0.333	1	NA	NA	1946
KAT7	NA	NA	NA	NA	NA	0.245447339	-0.147183201	0.906	1	1	NA	NA	847
KATNA1	NA	NA	NA	NA	NA	0.236479633	-0.112377151	0.58	0.667	1	NA	NA	1309
KATNBL1	0.000404866	0.179788535	0.894	0.758	1	NA	NA	NA	NA	NA	NA	1795	NA
KBTBD2	NA	NA	NA	NA	NA	0.198942312	-0.105352297	0.65	0.833	1	NA	NA	1424
KCMF1	NA	NA	NA	NA	NA	0.033208924	-0.2221228	0.931	1	1	NA	NA	320
KCNAB2	NA	NA	NA	NA	NA	0.454661344	-0.145843896	0.895	1	1	NA	NA	859
KCNE4	0.932244069	-0.135717171	0.571	0.485	1	NA	NA	NA	NA	NA	NA	445	NA
KCNJ3	0.000614343	0.136904701	0.549	0.182	1	0.316589269	0.114908002	0.316	0.167	1	NA	1324	1881
KCNMA1	0.002522111	0.13531866	0.42	0.152	1	NA	NA	NA	NA	NA	NA	1302	NA
KCNS3	NA	NA	NA	NA	NA	0.04018144	-0.22252637	0.224	0.5	1	NA	NA	318
KCTD10	0.083029572	-0.101697799	0.654	0.636	1	0.243801343	0.112010062	0.548	0.333	1	NA	675	1815
KCTD12	NA	NA	NA	NA	NA	0.544530901	0.117655946	0.421	0.333	1	NA	NA	1932
KCTD3	NA	NA	NA	NA	NA	0.06671661	0.203686553	0.691	0.333	1	NA	NA	3011
KCTD5	NA	NA	NA	NA	NA	0.116487521	0.127189955	0.485	0.167	1	NA	NA	2113
KDELR1	NA	NA	NA	NA	NA	0.23765567	-0.118002253	0.994	1	1	NA	NA	1230
KDELR3	0.164211151	-0.114360492	0.926	0.909	1	0.58788484	-0.297493444	0.863	0.833	1	NA	560	135
KDM1A	NA	NA	NA	NA	NA	0.324076338	-0.125129257	0.834	1	1	NA	NA	1119
KDM3A	NA	NA	NA	NA	NA	0.457172676	0.100677518	0.645	0.5	1	NA	NA	1547
KDM4A	NA	NA	NA	NA	NA	0.476105616	-0.100857233	0.59	0.667	1	NA	NA	1510
KDM4B	NA	NA	NA	NA	NA	0.158717525	0.101733738	0.557	0.167	1	NA	NA	1573
KDM5A	NA	NA	NA	NA	NA	0.460919661	-0.267293392	0.965	1	1	NA	NA	184
KDM5B	NA	NA	NA	NA	NA	0.091390265	0.205405482	0.781	0.5	1	NA	NA	3021
KDM5C	NA	NA	NA	NA	NA	0.090201019	0.1645124	0.637	0.333	1	NA	NA	2662
KHDRBS1	0.042462513	0.127960096	1	1	1	0.473602577	0.110508932	0.993	1	1	NA	1206	1783
KHDRBS3	0.062971569	-0.134184592	0.371	0.455	1	NA	NA	NA	NA	NA	NA	452	NA
KHSRP	NA	NA	NA	NA	NA	0.422362949	0.126881651	0.894	1	1	NA	NA	2100
KIAA0100	0.001672472	0.11704412	0.86	0.576	1	NA	NA	NA	NA	NA	NA	1037	NA
KIAA0232	NA	NA	NA	NA	NA	0.280744271	-0.139961055	0.679	0.833	1	NA	NA	923
KIAA0319L	NA	NA	NA	NA	NA	0.296751428	0.100042397	0.854	1	1	NA	NA	1530
KIAA0586	0.001879008	0.118072788	0.726	0.394	1	0.243667392	0.129793225	0.585	0.333	1	NA	1057	2168
KIAA0930	0.000650825	-0.200389505	0.877	0.909	1	NA	NA	NA	NA	NA	NA	237	NA
KIAA1191	NA	NA	NA	NA	NA	0.043626239	0.197326289	0.662	0.167	1	NA	NA	2963
KIAA1217	0.000400203	0.10976417	0.469	0.121	1	NA	NA	NA	NA	NA	NA	904	NA
KIAA1549L	NA	NA	NA	NA	NA	0.16978313	-0.126828976	0.467	0.667	1	NA	NA	1099
KIAA2013	0.073893845	-0.157127672	0.949	0.97	1	0.225282716	-0.133804343	0.877	1	1	NA	347	999
KIDINS220	NA	NA	NA	NA	NA	0.054488732	0.264215362	0.868	0.667	1	NA	NA	3307
KIF11	NA	NA	NA	NA	NA	0.33311936	0.249194968	0.475	0.333	1	NA	NA	3252
KIF13B	0.009775991	0.103244828	0.809	0.545	1	NA	NA	NA	NA	NA	NA	766	NA
KIF14	0.478510579	0.128314658	0.483	0.424	1	0.070516618	0.338202557	0.37	0	1	NA	1213	3474
KIF18A	NA	NA	NA	NA	NA	0.479713109	0.108426624	0.514	0.333	1	NA	NA	1750
KIF1BP	1.43757812339703e-05	0.23282924	0.894	0.545	0.482134951	0.480318644	0.113567455	0.834	1	1	NA	2049	1848
KIF20B	0.012819315	0.364659385	0.92	0.818	1	0.901669508	0.250968976	0.839	1	1	NA	2260	3262
KIF23	0.13861801	0.158339657	0.654	0.515	1	0.336458591	0.327315501	0.545	0.333	1	NA	1597	3459
KIF2A	NA	NA	NA	NA	NA	0.177931873	-0.215824405	0.894	1	1	NA	NA	344
KIF2C	NA	NA	NA	NA	NA	0.293026954	0.248982931	0.362	0.167	1	NA	NA	3250
[truncated: 2,759 more rows]
