# Supplementary material for: Gene-expression memory-based prediction of cell lineages from scRNA-seq datasets
Source: Nat Commun. 2024 Mar 29;15:2744. doi: 10.1038/s41467-024-47158-y (PMC10980719; doi:10.1038/s41467-024-47158-y)
Supplement: Supplementary file 11 — Source Data [file 41467_2024_47158_MOESM11_ESM.zip › Source Data files/Source Data file S17b.csv]

	Baso._.Baso	Ccr7_DC._.Ccr7_DC	Erythorid._.Erythorid	Lymphoid._.Lymphoid	Mast._.Mast	Meg._.Meg	Monocyte._.Monocyte	Neutrophil._.Neutrophil	Undifferentiated._.Undifferentiated	Undifferentiated._.Lymphoid	Undifferentiated._.Meg	Undifferentiated._.Monocyte	Undifferentiated._.Neutrophil	Meg._.Undifferentiated	Monocyte._.Undifferentiated	Neutrophil._.Undifferentiated
Baso._.Baso	NA	NA	0.67433464	0.516895425	0.481660651	0.730586101	0.688546943	0.627211464	0.68425298	0.1119551	0.48463894	0.498420248	0.575843858	0.677658097	0.522493855	0.548172582
Ccr7_DC._.Ccr7_DC	NA	NA	NA	NA	NA	NA	NA	NA	0.641225328	NA	NA	NA	NA	NA	NA	NA
Erythorid._.Erythorid	0.67433464	NA	NA	NA	0.559618269	0.6747541	0.788516833	0.695512434	0.685866028	NA	NA	NA	NA	NA	NA	NA
Lymphoid._.Lymphoid	0.516895425	NA	NA	NA	0.554093985	0.866317267	0.534804162	0.528897143	0.493768055	0.066838239	0.748161227	NA	NA	0.80457377	NA	NA
Mast._.Mast	0.481660651	NA	0.559618269	0.554093985	NA	0.594378438	0.638342747	0.638110784	0.600075128	0.184883048	0.187670879	0.393488513	0.48952208	0.33900113	0.610249614	0.520967044
Meg._.Meg	0.730586101	NA	0.6747541	0.866317267	0.594378438	NA	0.796998224	0.788937126	0.731940733	NA	0.180791567	0.572231487	0.572430007	-0.133053815	0.638295854	0.629059142
Monocyte._.Monocyte	0.688546943	NA	0.788516833	0.534804162	0.638342747	0.796998224	NA	0.711630107	0.828603417	0.177379637	0.566137897	0.382988599	0.601560093	0.709748033	0.050927553	0.476574802
Neutrophil._.Neutrophil	0.627211464	NA	0.695512434	0.528897143	0.638110784	0.788937126	0.711630107	NA	0.753501327	NA	0.495408406	0.467209449	0.617566947	0.711256464	0.506075722	0.094556287
Undifferentiated._.Undifferentiated	0.68425298	0.641225328	0.685866028	0.493768055	0.600075128	0.731940733	0.828603417	0.753501327	NA	0.082752247	0.009248772	0.032773308	0.021540194	0.352087908	0.474046273	0.473760307
Undifferentiated._.Baso	0.110574639	NA	0.370894991	0.803804616	0.233509089	0.361332162	0.433680129	0.361065854	0.220595584	NA	0.096657151	NA	NA	0.220630185	0.231945724	NA
Undifferentiated._.Erythorid	0.558532572	NA	0.093674582	NA	0.438623396	0.440187832	0.683397741	0.604885669	0.142453019	NA	NA	NA	NA	NA	NA	NA
Undifferentiated._.Lymphoid	0.305170034	NA	NA	0.169965763	0.365547648	NA	0.375991941	NA	0.321478667	0.397081551	NA	NA	NA	NA	NA	NA
Undifferentiated._.Meg	0.655507543	NA	NA	0.827526086	0.409265049	0.105931008	0.744612817	0.726136297	0.310363535	NA	0.091278472	NA	NA	0.107353419	NA	NA
Undifferentiated._.Monocyte	0.461962446	NA	0.524322032	0.285080418	0.440917146	0.590893028	0.247790097	0.441478962	0.336167492	0.063470221	NA	0.218663806	0.238165354	NA	0.271590097	0.239425023
Undifferentiated._.Neutrophil	0.497099255	NA	NA	0.812520794	0.422403513	0.588672557	0.496530591	0.257117831	0.266240248	NA	0.046608448	0.028811684	0.355766063	0.337350188	0.319605041	0.358703858
Baso._.Undifferentiated	0.110574639	NA	0.370894991	0.803804616	0.233509089	0.361332162	0.433680129	0.361065854	0.220595584	NA	0.096657151	NA	NA	0.220630185	0.231945724	NA
Erythorid._.Undifferentiated	0.558532572	NA	0.093674582	NA	0.438623396	0.440187832	0.683397741	0.604885669	0.142453019	NA	NA	NA	NA	NA	NA	NA
Lymphoid._.Undifferentiated	0.305170034	NA	NA	0.169965763	0.365547648	NA	0.375991941	NA	0.321478667	0.397081551	NA	NA	NA	NA	NA	NA
Meg._.Undifferentiated	0.655507543	NA	NA	0.827526086	0.409265049	0.105931008	0.744612817	0.726136297	0.310363535	NA	0.091278472	NA	NA	0.107353419	NA	NA
Monocyte._.Undifferentiated	0.461962446	NA	0.524322032	0.285080418	0.440917146	0.590893028	0.247790097	0.441478962	0.336167492	0.063470221	NA	0.218663806	0.238165354	NA	0.271590097	0.239425023
Neutrophil._.Undifferentiated	0.497099255	NA	NA	0.812520794	0.422403513	0.588672557	0.496530591	0.257117831	0.266240248	NA	0.046608448	0.028811684	0.355766063	0.337350188	0.319605041	0.358703858
