# Supplementary material for: Gene-expression memory-based prediction of cell lineages from scRNA-seq datasets
Source: Nat Commun. 2024 Mar 29;15:2744. doi: 10.1038/s41467-024-47158-y (PMC10980719; doi:10.1038/s41467-024-47158-y)
Supplement: Supplementary file 11 — Source Data [file 41467_2024_47158_MOESM11_ESM.zip › Source Data files/Source Data file S16f.csv]

lower_tri_real	lower_tri_predicted
2	0
0	0
0	0
0	0
0	0
0	0
0	0
0	0
0	0
0	0
0	1
0	0
0	0
0	0
0	0
0	0
0	0
0	0
0	0
0	0
0	0
0	0
0	0
0	0
0	0
0	0
0	0
0	0
0	0
0	0
1	0
0	0
0	0
0	0
0	0
0	0
0	0
0	0
0	0
0	0
0	0
0	0
0	0
0	0
0	0
1	0
0	0
0	0
0	0
0	0
0	1
6	0
0	0
0	0
0	0
0	1
78	24
0	0
0	0
1	0
45	20
0	0
5	4
0	0
0	0
375	92
16	4
0	0
0	0
0	0
0	0
0	0
0	0
0	0
0	0
0	0
2	1
0	0
0	0
0	0
0	0
0	0
0	0
0	0
0	0
0	0
0	0
0	0
0	0
0	0
0	0
0	0
0	0
0	0
0	0
0	0
1	0
0	0
0	0
0	0
0	0
0	0
0	0
0	0
0	0
0	0
0	0
0	0
0	0
0	0
0	0
3	2
0	0
0	0
0	0
0	0
0	3
3	0
0	0
0	0
0	0
1	1
121	34
0	0
0	0
13	3
60	22
0	0
1	2
1	0
0	1
518	166
9	2
0	0
0	0
0	0
0	0
0	0
0	0
0	0
0	0
3	2
0	0
0	0
0	0
0	0
0	0
0	0
0	0
0	0
0	0
1	0
0	0
0	0
0	0
0	0
0	0
0	0
0	0
0	0
0	0
0	0
0	0
0	0
0	0
0	0
6	2
0	0
0	0
0	0
0	0
0	0
2	0
0	0
0	0
0	0
0	1
96	24
1	0
0	0
2	5
77	16
0	0
5	4
1	0
0	2
534	132
2	0
0	0
0	0
0	0
0	0
0	0
0	0
0	0
0	1
0	0
0	0
0	0
0	0
0	0
0	0
0	0
0	0
10	0
0	0
0	0
0	0
0	0
0	0
4	2
0	0
0	0
0	0
0	0
0	0
0	0
1	0
0	0
0	0
0	0
0	0
0	0
0	0
0	0
0	0
56	16
0	0
5	3
23	8
4	5
632	160
118	20
0	0
0	1
0	0
0	0
0	0
0	0
2	0
0	0
0	0
5	3
2	2
0	0
0	0
0	0
0	0
0	0
1	0
0	0
0	0
0	0
5	6
0	0
0	0
0	0
0	0
0	0
0	0
0	0
0	0
9	2
0	0
0	0
0	0
0	0
0	0
0	0
2	5
0	0
0	0
0	0
0	0
0	0
0	0
0	0
25	10
0	0
0	0
0	0
0	0
0	0
17	10
0	0
0	0
0	0
3	2
232	52
2	0
0	0
26	3
177	48
0	0
24	2
0	0
0	0
456	88
95	26
0	0
0	0
0	0
0	0
2	0
0	0
0	0
0	0
0	0
1	1
0	0
0	0
0	0
0	0
0	0
0	0
0	0
0	0
0	0
0	0
7	2
0	0
0	0
0	0
0	0
0	0
0	0
0	0
0	0
5	0
0	0
0	0
0	0
0	0
0	0
0	0
2	1
1	0
0	0
0	0
0	0
0	0
0	0
0	0
36	10
0	0
0	0
1	0
0	0
4	0
25	12
0	0
0	0
0	0
3	1
202	46
7	0
0	0
46	7
215	54
0	0
34	10
4	2
0	0
622	80
321	44
0	0
2	0
1	0
0	0
8	2
0	0
5	0
0	0
0	0
9	2
1	0
0	0
0	0
0	0
0	0
0	0
0	0
0	0
0	0
0	0
1	0
0	0
0	0
0	0
0	0
0	0
0	0
0	0
0	1
33	4
0	0
0	0
6	0
0	0
0	0
0	0
15	2
1	0
0	0
0	0
0	0
0	0
0	0
0	1
87	10
0	0
1	0
0	0
0	0
1	0
144	24
0	0
5	0
0	0
24	5
319	32
6	0
0	0
20	3
659	40
0	0
29	2
7	4
5	0
400	42
421	32
0	0
0	0
0	0
0	0
2	0
0	0
0	0
1	0
0	0
15	3
13	2
0	0
0	0
0	0
0	0
0	0
4	0
0	0
0	0
1	0
6	2
0	0
0	0
0	0
0	0
0	0
0	0
0	0
3	1
32	0
0	0
0	0
0	2
0	0
0	0
0	0
27	5
13	2
0	0
0	0
0	0
0	0
0	0
0	1
30	12
0	0
0	0
0	0
0	0
5	1
102	26
0	0
0	0
0	0
31	6
233	36
13	0
0	0
9	0
662	66
0	0
25	1
35	2
0	2
450	34
9	6
0	0
0	0
0	0
0	0
0	0
0	0
0	0
0	0
0	2
1	0
0	0
0	0
0	0
0	0
0	0
0	0
0	0
0	0
0	0
0	0
0	0
0	0
0	0
0	0
0	0
0	0
42	26
0	0
0	0
0	0
0	0
0	0
0	0
9	4
0	0
0	0
0	0
0	0
0	0
14	2
0	0
0	0
0	0
0	2
50	30
0	0
0	0
0	2
39	10
0	0
0	2
1	0
0	0
613	88
14	6
0	0
0	0
0	0
0	0
0	0
0	0
0	0
0	0
0	2
0	0
0	0
0	0
0	0
0	0
0	0
0	0
0	0
0	0
0	0
0	0
0	0
0	0
0	0
0	0
0	0
0	0
41	30
0	0
0	0
0	0
0	0
0	0
0	1
7	6
0	0
0	0
0	0
0	0
0	0
13	6
0	0
0	0
0	0
0	2
61	28
0	0
0	0
4	4
31	24
0	0
0	3
1	0
0	1
602	128
15	12
0	0
0	0
0	0
0	0
0	0
0	0
0	0
0	0
1	1
0	0
0	0
0	0
0	0
0	0
0	0
0	0
0	0
0	0
1	0
0	0
0	0
0	0
0	0
0	0
0	0
0	0
59	40
0	0
0	0
0	0
0	0
0	0
5	0
3	0
0	0
0	0
0	0
0	0
0	0
10	8
0	0
0	0
0	0
0	2
65	30
0	0
0	0
1	6
31	12
0	0
0	1
0	0
0	0
556	124
20	10
0	0
0	0
0	0
0	0
0	0
0	0
0	0
0	0
0	3
0	0
0	0
0	0
0	0
0	0
0	0
0	0
0	0
0	0
5	2
0	0
0	0
0	0
0	0
0	0
0	0
0	1
35	22
0	0
0	1
0	0
0	0
0	0
0	2
5	6
0	0
0	0
0	0
0	0
0	0
5	0
0	0
0	0
0	0
1	3
37	14
1	0
0	0
0	3
33	12
0	0
1	2
0	0
0	0
472	112
22	14
0	0
0	0
0	0
0	0
0	0
0	0
0	0
0	0
2	3
1	0
0	0
0	0
0	0
0	0
0	1
0	0
0	0
0	0
1	0
0	0
0	0
0	0
0	0
0	0
0	0
0	0
29	24
0	0
0	0
0	0
0	0
0	0
0	0
5	2
0	0
0	0
0	0
0	0
0	2
6	2
0	0
0	0
0	0
0	1
65	22
0	0
0	0
2	3
32	16
0	0
0	5
0	0
0	0
641	104
14	8
0	0
0	0
0	0
0	0
0	0
0	0
0	0
0	0
0	0
1	0
0	0
0	0
0	0
0	0
0	0
0	0
0	0
0	1
0	0
0	0
0	0
0	0
0	0
0	0
0	0
0	0
32	14
0	0
0	0
0	0
0	0
0	0
4	3
5	0
0	0
0	0
0	0
0	0
0	2
10	0
0	0
0	0
0	0
0	1
60	26
0	0
0	0
3	4
37	16
0	0
1	4
0	0
0	0
637	142
15	6
0	0
0	0
0	0
0	0
0	0
0	0
0	0
0	3
5	2
0	0
0	0
0	0
0	0
0	0
0	0
0	0
12	6
0	0
0	0
0	0
0	0
0	0
0	0
1	0
0	0
0	0
0	0
0	0
0	0
133	36
0	0
0	0
0	0
12	10
36	18
0	0
0	0
0	3
0	0
0	0
0	0
0	0
0	0
178	60
270	52
0	0
0	0
0	0
0	0
3	0
0	0
0	0
0	0
0	0
12	3
1	0
0	0
0	0
0	0
0	0
0	0
0	0
0	0
0	0
0	1
1	0
0	0
0	0
0	0
0	0
0	0
0	0
0	0
0	1
305	46
0	0
8	0
0	0
0	0
0	0
0	0
20	7
5	6
0	0
0	0
0	0
0	0
0	0
0	0
155	38
0	0
1	0
0	0
0	0
8	1
56	30
0	0
0	0
0	0
0	1
116	32
0	0
0	0
1	3
8	2
0	0
0	2
1	0
0	1
198	44
270	38
1	0
0	0
0	0
0	0
0	0
0	0
0	0
0	0
0	0
0	2
3	6
0	0
0	0
0	0
0	0
0	0
0	0
0	0
0	0
0	0
2	0
0	0
0	0
0	0
0	0
0	0
0	0
0	0
0	1
394	44
0	0
4	0
0	0
0	0
0	0
0	0
9	3
16	6
1	0
0	0
0	0
0	0
0	0
2	1
122	34
0	0
1	0
0	0
0	0
8	3
73	36
0	1
0	0
0	0
0	1
56	12
0	0
0	0
0	1
5	0
0	1
0	2
2	0
0	0
132	30
54	32
0	0
3	0
0	0
0	0
0	0
1	0
0	0
0	0
0	0
3	1
3	6
0	0
0	0
0	0
0	0
0	0
0	0
0	0
0	0
0	0
6	6
0	0
0	0
0	0
0	0
1	0
0	0
0	0
0	0
7	2
0	0
0	0
0	0
0	0
0	0
0	0
0	0
0	0
0	0
0	0
0	0
0	0
0	0
0	0
29	24
0	0
4	0
0	0
0	0
0	1
194	56
16	0
1	0
0	0
26	12
425	54
0	0
0	0
41	5
1	0
0	1
0	1
1	0
0	1
224	60
46	18
0	0
0	0
0	0
0	0
0	0
3	0
1	0
0	0
0	0
2	3
4	6
0	0
0	0
0	0
0	0
0	0
0	0
0	0
0	0
0	0
9	2
0	0
0	0
0	0
0	0
0	0
0	0
0	0
0	1
0	0
0	0
0	0
0	0
0	0
0	0
0	0
0	0
0	0
0	0
0	0
0	0
0	0
0	0
0	0
47	20
4	0
0	0
0	0
0	0
4	3
214	42
13	1
0	0
0	0
19	5
371	82
0	0
0	0
18	6
2	2
0	0
0	0
0	0
0	0
239	62
92	22
0	0
2	0
0	0
0	0
3	0
0	0
0	0
0	0
0	0
6	0
6	6
0	0
0	0
0	0
0	0
2	0
0	0
0	0
0	0
0	0
6	0
0	0
0	0
0	0
0	0
6	0
0	0
0	0
0	0
1	0
0	0
0	0
0	0
0	0
0	0
0	0
1	0
1	0
0	0
0	0
0	0
0	0
0	0
0	0
76	28
0	0
1	0
0	0
0	0
0	1
294	54
28	0
1	0
0	0
33	5
575	96
0	0
0	0
38	9
4	0
0	0
1	1
0	0
0	0
324	48
18	8
0	0
0	0
0	0
0	0
0	0
0	0
0	0
0	0
0	1
0	0
0	0
0	0
0	0
0	0
0	0
0	0
0	0
0	0
1	0
0	0
0	0
0	0
0	0
0	0
0	0
0	0
1	0
0	0
0	0
0	0
0	0
0	0
0	0
5	4
0	0
0	0
0	0
0	0
0	0
398	70
0	0
0	0
0	0
56	9
47	34
0	0
0	0
5	2
12	4
0	1
5	1
1	0
0	0
630	106
15	10
0	0
0	0
0	0
0	0
0	0
0	0
0	0
0	0
0	0
0	1
0	0
0	0
0	0
0	0
0	0
0	0
0	0
0	0
0	0
0	0
0	0
0	0
0	0
0	0
0	0
0	0
0	0
0	0
0	0
0	0
0	0
0	0
0	0
0	0
0	0
0	0
0	0
0	0
0	0
0	0
0	0
0	0
0	0
0	0
8	6
0	0
0	0
0	0
0	0
0	0
328	72
0	0
1	0
0	0
54	8
28	22
0	0
0	0
2	1
6	2
0	0
0	1
0	0
0	0
613	84
23	14
0	0
0	0
0	0
0	0
0	0
0	0
0	0
0	0
1	0
0	0
0	0
0	0
0	0
0	0
0	0
0	0
0	0
0	0
0	0
0	0
0	0
0	0
0	0
0	0
0	0
0	0
0	0
0	0
0	0
0	0
0	0
0	0
0	0
6	6
0	0
0	0
0	0
0	0
0	1
463	68
1	0
0	0
0	0
71	11
49	22
0	0
0	0
9	3
8	8
0	0
1	1
0	0
0	0
715	124
15	8
0	0
0	0
0	0
0	0
0	0
0	0
0	0
0	0
0	0
0	2
4	2
0	0
0	0
0	0
0	0
0	0
0	0
0	0
0	0
0	0
6	2
0	0
0	0
0	0
0	0
0	0
0	0
0	0
1	0
1	0
0	0
0	0
0	0
0	0
0	0
0	0
0	2
23	18
0	0
0	0
0	0
0	0
0	0
0	0
14	8
0	0
0	0
0	0
0	0
0	0
41	22
0	0
0	0
0	0
1	3
76	26
0	0
0	0
8	2
6	2
0	0
3	1
2	0
0	0
753	94
25	10
0	0
0	0
0	0
0	0
0	0
0	0
0	0
0	0
0	0
3	1
1	0
0	0
0	0
0	0
0	0
0	0
0	0
0	0
0	0
1	0
1	0
0	0
0	0
0	0
0	0
0	0
0	0
0	0
0	0
3	2
0	0
0	0
0	0
0	0
0	0
0	0
4	1
63	16
0	0
0	0
0	0
0	0
0	0
0	0
4	6
0	0
0	0
0	0
0	0
1	0
86	30
2	2
0	0
0	0
11	5
88	32
0	0
0	0
8	3
1	0
0	0
0	0
2	2
0	0
1090	100
16	4
0	0
0	0
0	0
0	0
0	0
0	0
1	0
0	0
0	0
5	2
1	0
0	0
0	0
0	0
0	0
0	0
0	0
0	0
0	0
0	0
2	0
0	0
0	0
0	0
0	0
0	0
0	0
0	0
0	1
2	2
0	0
0	0
0	0
0	0
0	0
0	0
0	0
76	20
0	0
0	0
0	0
0	0
0	0
4	0
10	8
0	0
0	0
0	0
0	0
1	1
90	30
0	0
0	0
0	0
11	8
103	28
0	0
0	0
12	4
3	0
0	0
0	0
7	2
0	0
1545	118
1	0
0	0
0	0
0	0
0	0
0	1
0	0
0	0
0	0
0	0
0	1
0	0
0	0
0	0
0	0
0	0
0	0
0	0
0	0
0	0
0	0
0	0
0	0
0	0
0	0
0	0
0	0
0	0
0	0
0	0
1	0
0	0
0	0
0	0
0	0
0	0
0	0
0	1
8	2
0	0
0	0
0	0
0	0
0	0
1	1
1	0
0	0
0	0
0	0
0	0
1	1
1	0
0	0
0	0
0	0
1	0
0	0
0	0
0	0
0	0
1	0
0	0
0	0
0	0
0	0
1292	104
6	2
0	0
0	0
0	0
0	0
0	0
0	0
0	0
0	0
3	3
9	6
0	0
0	0
0	0
0	0
0	0
0	0
0	0
0	0
1	0
0	0
0	0
0	0
0	0
0	0
0	0
0	0
7	0
0	0
0	0
0	0
0	0
0	0
3	1
0	0
0	0
0	0
0	0
0	0
0	0
0	0
0	0
0	0
0	0
0	0
1	0
0	0
0	0
0	2
1	0
0	0
0	0
0	0
0	0
1769	128
6	0
0	0
0	0
0	0
0	0
0	0
0	0
0	0
0	0
0	0
0	3
4	0
0	0
0	0
0	0
0	0
0	0
0	0
0	0
0	0
0	2
0	0
0	0
0	0
0	0
0	0
0	0
0	0
0	0
0	0
1	0
0	0
0	0
0	0
0	0
0	0
0	0
1	1
1	0
0	0
0	0
0	0
0	0
0	0
0	1
1	0
0	0
0	0
0	0
0	0
0	0
0	0
0	0
0	0
0	0
0	0
0	0
0	0
0	0
0	0
0	0
0	0
0	0
0	0
0	0
1165	90
1071	174
1746	234
2161	278
2579	278
3021	246
1723	250
1674	224
2237	252
2221	270
1921	218
20	8
0	0
0	0
0	0
0	0
0	0
0	0
0	0
2	1
0	0
0	0
0	0
0	0
0	0
0	0
0	0
0	0
1	0
0	0
0	0
0	0
0	0
0	0
1	0
9	4
0	0
0	0
0	0
0	0
3	1
10	6
0	0
0	0
0	0
0	0
2	0
0	0
0	0
0	0
72	18
1	1
17	4
22	10
5	3
1113	104
55	20
0	0
0	0
0	0
0	0
0	0
0	0
0	0
0	0
0	0
5	2
0	0
0	0
0	0
0	0
0	0
0	0
0	0
0	0
0	0
0	0
0	0
0	0
0	0
0	0
0	0
0	0
0	0
0	0
0	0
0	0
0	0
0	0
0	0
0	0
0	0
0	0
0	0
12	2
0	0
0	0
0	0
0	0
0	0
1	2
12	8
0	0
0	0
0	0
0	0
0	0
2	0
0	0
0	0
0	0
3	0
80	24
0	0
0	0
8	3
20	4
0	0
6	4
0	0
0	0
1399	108
45	4
0	0
0	0
0	0
0	0
0	1
0	0
0	0
0	0
0	0
4	1
0	0
0	0
0	0
0	0
0	0
0	0
0	0
0	0
0	0
0	0
1	0
0	0
0	0
0	0
0	0
0	0
0	0
0	0
1	0
0	0
0	0
0	0
0	0
0	0
0	0
0	0
0	0
24	6
0	0
0	0
0	0
0	0
0	0
6	3
16	4
0	0
0	0
0	0
0	0
0	0
7	0
0	0
0	0
0	0
2	1
109	24
0	0
0	0
16	2
12	2
0	0
3	2
0	0
0	0
1391	122
64	14
0	0
0	0
0	0
0	0
0	0
0	0
0	0
0	0
0	0
6	0
1	0
0	0
0	0
0	0
0	0
0	0
0	0
0	0
0	0
0	0
1	0
0	0
0	0
0	0
0	0
0	0
0	0
0	0
0	1
0	0
0	0
0	0
0	0
0	0
0	0
0	0
0	0
12	4
0	0
0	0
0	0
0	0
0	0
2	4
7	6
0	0
0	0
0	0
0	0
[truncated: 148 more rows]
