# Supplementary material for: Gene-expression memory-based prediction of cell lineages from scRNA-seq datasets
Source: Nat Commun. 2024 Mar 29;15:2744. doi: 10.1038/s41467-024-47158-y (PMC10980719; doi:10.1038/s41467-024-47158-y)
Supplement: Supplementary file 11 — Source Data [file 41467_2024_47158_MOESM11_ESM.zip › Source Data files/Source Data file 5a.csv]

x_centroid	y_centroid	cell_type
377.6630051	843.5418884	macrophage
382.0786575	858.9448181	t_cell_dendritic
319.8395294	869.1965424	t_cell_dendritic
259.3047073	851.7979492	inv_tumor
370.5762909	865.1930237	t_cell_dendritic
382.0147934	851.0587646	t_cell_dendritic
296.2619644	856.7560059	inv_tumor
361.967421	857.7720215	t_cell_dendritic
355.8462952	848.7831055	other
390.2876892	862.125885	t_cell_dendritic
328.4474655	867.5341553	t_cell_dendritic
338.9161514	853.7971405	t_cell_dendritic
322.9639175	841.8591644	t_cell_dendritic
368.909494	846.4577454	t_cell_dendritic
308.2825851	868.5659943	t_cell_dendritic
316.7784088	856.087793	t_cell_dendritic
316.9297684	847.1928314	other
320.3319992	863.1855835	t_cell_dendritic
308.5024521	850.4309662	macrophage
294.269751	845.8612305	t_cell_dendritic
337.0012909	845.3553497	macrophage
331.1692139	857.6512451	t_cell_dendritic
54.81216621	862.6958374	endothelial_perivascular
383.0041687	867.6836731	t_cell_dendritic
297.8575302	868.1919403	t_cell_dendritic
311.1404663	860.5338989	t_cell_dendritic
362.6942062	849.7575653	other
323.7395737	854.9169159	other
391.8574448	848.5047699	t_cell_dendritic
235.5254593	860.3031372	t_cell_dendritic
345.4289185	845.9749512	t_cell_dendritic
277.5705765	856.3544037	inv_tumor
345.5148315	866.3654572	macrophage
305.5532364	841.8297485	macrophage
332.8997192	850.1886353	t_cell_dendritic
345.9312973	856.8961853	t_cell_dendritic
336.8648987	865.1926086	endothelial_perivascular
355.1241791	863.4226746	t_cell_dendritic
327.2865494	847.5709839	macrophage
353.9592682	870.4433716	t_cell_dendritic
401.7032089	849.8339844	endothelial_perivascular
398.2040405	870.3337494	b_cell
404.640181	861.0915039	other
408.1601532	846.1595398	endothelial_perivascular
411.9233383	856.1034607	macrophage
417.1473053	843.5977112	t_cell_dendritic
418.1352539	850.0652649	t_cell_dendritic
418.181012	861.7459686	macrophage
426.8011139	859.8750763	stromal_cell
71.37712097	845.4582794	macrophage
245.3760742	841.8816803	inv_tumor
268.9102158	862.6579651	inv_tumor
12.72094564	838.6971893	stromal_cell
182.0881165	852.9641052	inv_tumor
132.4083168	864.7069611	stromal_cell
164.6622215	861.0118683	stromal_cell
183.7914368	872.5786438	macrophage
175.7955147	866.2925659	t_cell_dendritic
148.0651596	843.2393768	macrophage
241.0509003	864.4146179	inv_tumor
188.8453674	843.0887177	inv_tumor
226.091362	855.6401733	macrophage
258.9915085	841.5242279	inv_tumor
253.2635025	869.5673798	inv_tumor
23.20555544	866.8837372	t_cell_dendritic
199.338372	847.9464386	inv_tumor
249.1264709	851.5193024	inv_tumor
41.31618214	847.3438538	t_cell_dendritic
255.1082993	861.5747131	inv_tumor
222.4684082	867.0383392	inv_tumor
60.76170578	853.9072815	endothelial_perivascular
230.5610992	847.9719116	t_cell_dendritic
277.1973526	844.6006012	macrophage
18.60856657	853.6473114	t_cell_dendritic
240.9798767	848.5017609	t_cell_dendritic
163.969664	849.1186646	macrophage
6.93770299	861.8734375	macrophage
39.69035416	861.2157562	t_cell_dendritic
207.1155426	874.9805786	inv_tumor
205.2498512	860.1729187	inv_tumor
171.9333557	846.7170929	t_cell_dendritic
26.63147917	857.1949615	t_cell_dendritic
439.7460785	866.9741638	stromal_cell
78.16058426	870.5339539	endothelial_perivascular
828.9949249	148.5657875	DCIS
822.2587891	43.17291775	DCIS
837.3094025	39.85315323	inv_tumor
846.1576721	42.82241726	DCIS
840.0078827	50.15475674	DCIS
851.6799225	45.7401289	DCIS
828.2800201	47.33535099	DCIS
832.5385284	52.42707615	inv_tumor
854.3125153	56.02075348	DCIS
828.9442902	58.01214981	DCIS
840.6980927	59.01667404	DCIS
842.3980408	168.1194839	DCIS
820.8533112	181.8500137	DCIS
835.4587433	174.9560074	DCIS
847.3408966	182.4647774	DCIS
836.6563385	181.6512878	DCIS
827.4095276	192.4136269	DCIS
833.8143585	186.8579399	apoptotic_dead
838.0211945	191.2429443	inv_tumor
845.8777283	196.6525116	DCIS
828.0028259	203.0455528	DCIS
830.8047546	168.6852859	DCIS
841.163092	210.2673492	DCIS
820.2244751	217.2631439	myoepithelial
847.1548553	218.1765152	myoepithelial
836.5435516	219.4397903	DCIS
827.5666718	222.319928	myoepithelial
828.5763062	232.4189697	DCIS
839.2106964	229.2513916	DCIS
819.8815491	233.1595551	macrophage
851.3048828	229.5502716	myoepithelial
847.3687042	241.4244614	DCIS
834.3707184	245.0272598	DCIS
821.4825104	248.6654663	DCIS
835.401001	254.2521774	DCIS
828.1013977	261.512767	DCIS
843.6903168	263.1865677	DCIS
838.1828522	268.6284821	inv_tumor
818.7018524	159.6156578	DCIS
820.7836884	275.5813721	DCIS
821.2700104	289.4233398	DCIS
836.7862976	283.6230392	DCIS
829.1254028	281.3224777	DCIS
845.6941772	283.9007263	DCIS
848.7692535	296.4489136	DCIS
829.3045441	295.7115707	DCIS
839.5091614	300.5197723	DCIS
828.4281891	307.8606201	DCIS
842.8293701	319.3273193	DCIS
849.8873688	311.8786392	DCIS
834.0003479	316.5277512	DCIS
847.2346466	61.48222008	apoptotic_dead
821.8999359	63.96986694	DCIS
829.2014069	64.17528534	inv_tumor
834.7822815	67.71400566	DCIS
848.9903656	74.89439545	DCIS
825.2793396	74.75466347	DCIS
839.6990936	74.21707115	DCIS
832.5029388	77.72462463	DCIS
840.8782715	83.19343872	DCIS
821.1174316	208.7119774	DCIS
841.7369873	90.8894886	inv_tumor
849.8910004	91.42944794	DCIS
831.3260437	100.582246	DCIS
844.0830994	99.36899605	DCIS
838.7961761	105.4308361	DCIS
849.9493652	101.6620998	inv_tumor
825.2900787	104.6010887	DCIS
831.085788	113.5856468	DCIS
823.6847076	115.1254158	DCIS
848.515094	169.9870949	DCIS
852.554306	126.4799637	inv_tumor
846.7815796	114.9487907	DCIS
829.4657349	123.4220596	DCIS
837.3388702	126.9652222	DCIS
844.7517792	125.2851051	DCIS
845.3522888	135.0132446	DCIS
833.2650543	134.4147972	DCIS
835.4951111	159.570652	inv_tumor
825.8192017	137.7584167	DCIS
841.0986572	142.5915855	inv_tumor
820.2422699	316.1994293	DCIS
845.8262634	148.9510216	DCIS
837.1013641	152.3031494	DCIS
851.7033203	155.0051056	inv_tumor
830.7045746	88.10814972	DCIS
851.3406281	785.3984955	myoepithelial
822.8300385	507.4700775	macrophage
849.8080963	510.0023865	apoptotic_dead
840.6515045	507.5060822	macrophage
832.3918121	517.7573395	macrophage
841.9757904	520.1385223	macrophage
849.6012512	527.1815796	macrophage
822.5619232	535.4686127	macrophage
843.8120789	538.2718384	macrophage
846.8320587	548.7949982	macrophage
833.765332	545.5322205	macrophage
824.8029785	551.1889954	macrophage
845.0828766	557.0542236	macrophage
836.1951782	556.9750549	macrophage
829.8899048	560.4339905	inv_tumor
825.3974701	562.2426788	apoptotic_dead
824.4441772	569.1020813	apoptotic_dead
847.5133972	566.4347809	DCIS
837.4220856	566.5258301	inv_tumor
831.1678619	575.3523102	apoptotic_dead
836.391803	578.4386444	apoptotic_dead
852.3299774	577.5003967	DCIS
842.6404236	577.1412842	DCIS
844.0414917	584.3815887	inv_tumor
825.0420929	585.9734711	DCIS
835.6127747	585.2817047	DCIS
850.2233948	588.0199249	DCIS
841.9016022	591.5225433	DCIS
831.8478516	593.2973541	DCIS
836.645755	598.4205963	DCIS
851.8624878	599.5859222	DCIS
824.9706024	600.7660339	DCIS
838.8509094	606.6682526	DCIS
822.8499603	621.7980865	macrophage
836.3440216	614.2790833	DCIS
839.4499664	619.9115265	DCIS
847.8221863	628.6601349	inv_tumor
832.0265259	631.232962	DCIS
823.3491486	642.5916473	DCIS
829.6957703	645.237262	DCIS
836.4552521	657.8748383	DCIS
845.0866119	644.9371887	DCIS
852.9615631	657.4120178	DCIS
818.0871277	788.3524841	myoepithelial
813.8336517	699.6966125	inv_tumor
838.4565186	812.1845459	stromal_cell
830.9886688	773.9205383	myoepithelial
818.336203	689.1276428	macrophage
839.3422119	821.3866882	stromal_cell
835.4275635	699.2325989	t_cell_dendritic
845.9558594	726.134082	inv_tumor
829.0227844	801.2012115	endothelial_perivascular
844.7922974	741.1259155	DCIS
840.6788971	760.5279022	myoepithelial
844.2773895	770.767746	endothelial_perivascular
846.6723724	680.0260437	inv_tumor
846.4800018	711.5665222	DCIS
846.530014	752.5363251	DCIS
829.026416	765.2082977	endothelial_perivascular
826.4102173	728.6963776	inv_tumor
844.7051392	693.3228577	t_cell_dendritic
827.0726196	703.0627869	DCIS
820.2068878	801.9590729	endothelial_perivascular
825.1585114	825.5134216	DCIS
849.2389221	819.6024872	myoepithelial
831.0835571	757.1024811	myoepithelial
848.1589905	804.6638824	DCIS
829.3107178	860.5318756	inv_tumor
832.4033813	736.2525269	inv_tumor
822.053656	778.636264	DCIS
839.3335999	705.0654541	inv_tumor
831.0592255	715.277179	inv_tumor
836.6437317	829.3838684	DCIS
851.3273468	857.3287079	DCIS
818.8330566	814.3326324	DCIS
828.3130676	747.4903839	inv_tumor
836.6957153	799.223291	t_cell_dendritic
827.2839783	670.8891144	inv_tumor
845.2385681	831.6183868	myoepithelial
831.7074646	840.5159943	inv_tumor
799.4480347	863.636264	DCIS
806.5676666	850.4445068	DCIS
839.4500702	861.2656128	inv_tumor
844.9009857	843.7260101	DCIS
839.1958069	784.590155	myoepithelial
813.5121002	865.2700653	DCIS
819.9012634	851.309552	macrophage
832.4902283	683.123584	macrophage
849.3977264	871.2074585	inv_tumor
786.8363464	859.6840546	DCIS
484.7168579	869.2291748	DCIS
498.1186249	846.9189575	DCIS
486.4979462	840.5092499	myoepithelial
503.3505035	863.3912354	DCIS
461.3386414	843.5198395	endothelial_perivascular
504.4413818	853.5271576	DCIS
467.4001312	857.8397247	endothelial_perivascular
486.6824829	856.3465698	myoepithelial
474.9621948	847.7624725	endothelial_perivascular
771.6228821	869.5218292	DCIS
459.4590851	870.5891541	endothelial_perivascular
525.8590057	863.8951447	DCIS
575.6871429	845.4157898	macrophage
555.0326721	853.8834686	apoptotic_dead
541.9669312	840.9102295	apoptotic_dead
542.6996826	867.1266907	apoptotic_dead
582.5840546	853.4923462	DCIS
782.3098267	850.4957123	DCIS
771.7926849	858.3983673	DCIS
560.4242889	848.7631317	other
550.7744232	852.2258545	apoptotic_dead
610.0794067	864.0324707	DCIS
548.6526398	850.0610626	apoptotic_dead
567.4658417	856.9396088	inv_tumor
554.232373	838.5656219	apoptotic_dead
623.9441498	848.3045654	DCIS
568.7698425	870.8137939	DCIS
553.6775177	847.9086182	apoptotic_dead
640.9964966	855.3164429	DCIS
563.4389771	842.8231445	macrophage
545.7927612	856.442392	macrophage
579.909024	867.1850555	DCIS
548.9268768	845.4506012	apoptotic_dead
602.9957794	866.0378357	inv_tumor
532.5329895	855.7605347	macrophage
623.1537598	864.7387634	DCIS
558.5263672	870.1190704	apoptotic_dead
597.6935516	853.5350433	DCIS
552.3824921	866.917511	apoptotic_dead
603.277124	842.1559174	inv_tumor
590.893811	862.7488586	DCIS
559.0955933	861.0028412	inv_tumor
617.3101135	843.7703674	DCIS
614.2719238	857.5678223	DCIS
536.3358368	846.490741	macrophage
631.8826538	869.4748779	DCIS
637.9072571	863.2422882	DCIS
630.0633301	855.2318268	DCIS
594.480423	872.8845276	DCIS
766.3653229	843.2521393	DCIS
645.3480255	869.6795959	DCIS
650.0624023	855.7215729	inv_tumor
648.7133698	839.7691315	DCIS
757.048526	849.5636383	DCIS
757.3308044	863.8843536	DCIS
655.9250366	849.0854614	DCIS
654.9163361	862.5589783	DCIS
739.4201569	850.1300629	DCIS
747.2487274	857.4793152	DCIS
664.1565582	860.6596039	DCIS
666.953714	851.1953125	DCIS
744.2301483	868.167453	inv_tumor
684.9401062	849.9038666	DCIS
678.1921417	838.8806366	DCIS
696.5822632	846.465683	DCIS
694.4691437	841.1827026	DCIS
726.8520996	869.1326782	inv_tumor
724.6054932	852.4132446	DCIS
713.5726135	866.2086243	inv_tumor
631.688623	843.569696	DCIS
693.5965759	854.7338318	DCIS
695.8400696	862.0886353	DCIS
704.6843964	847.884494	DCIS
715.5424927	871.0222473	DCIS
698.2143005	870.4271851	DCIS
714.4593964	846.2963989	DCIS
708.7588867	859.0466064	inv_tumor
733.6188965	838.0602081	DCIS
769.1509094	850.9716583	inv_tumor
677.3355011	861.1717102	DCIS
662.9022583	868.9963898	DCIS
752.6835602	840.942395	DCIS
671.8200989	844.7032715	DCIS
660.1032349	844.9035278	DCIS
645.9554871	848.381192	DCIS
526.533963	845.0711517	inv_tumor
11.37055202	462.9310425	endothelial_perivascular
22.83295088	464.6534027	endothelial_perivascular
32.26399212	466.4702362	endothelial_perivascular
9.087732601	476.4432098	inv_tumor
20.23821259	479.8928589	inv_tumor
27.02170506	484.7126038	inv_tumor
17.6417347	496.1150757	inv_tumor
6.319431782	494.6884827	inv_tumor
22.77288208	508.9183563	inv_tumor
8.952098322	520.4857544	inv_tumor
25.59503584	523.5797668	inv_tumor
23.01268063	533.6225708	inv_tumor
7.426502275	535.2928436	inv_tumor
9.645594549	543.321048	inv_tumor
20.43833923	544.3286072	inv_tumor
24.47436552	549.6466583	inv_tumor
31.70501232	552.1707184	inv_tumor
6.243595552	557.7264832	inv_tumor
18.17235403	560.6468536	inv_tumor
30.66004124	562.3594086	inv_tumor
19.41038313	572.9807251	stromal_cell
7.263587284	576.9496918	inv_tumor
26.86420259	580.8757019	inv_tumor
13.79654856	593.0748932	endothelial_perivascular
28.57633114	609.3939697	inv_tumor
17.72438259	615.5129944	inv_tumor
7.304315424	623.8932037	inv_tumor
24.93804846	630.2808105	inv_tumor
11.2127934	638.0294861	inv_tumor
27.92881184	638.6159363	inv_tumor
14.97114477	646.2504242	inv_tumor
24.45362005	653.5020386	inv_tumor
8.825887537	656.9431274	endothelial_perivascular
8.904992199	670.4533234	endothelial_perivascular
27.44476929	680.0116211	inv_tumor
6.177894545	685.6635193	macrophage
19.42730083	683.89151	inv_tumor
25.03567181	697.3239899	inv_tumor
7.895603418	702.2539795	inv_tumor
23.48777714	707.4134338	inv_tumor
12.62336769	714.1223328	inv_tumor
6.339961624	724.2495972	inv_tumor
17.82490149	731.7204041	inv_tumor
29.4654583	739.0109802	inv_tumor
36.08847008	744.5072906	inv_tumor
27.88421783	753.3016052	apoptotic_dead
22.1552845	754.1760925	inv_tumor
12.17369637	749.7298828	endothelial_perivascular
4.714417362	755.9848846	inv_tumor
27.47076111	763.7846619	macrophage
8.8592309	769.0451263	endothelial_perivascular
26.36194048	780.6730164	endothelial_perivascular
15.93496113	782.9797516	endothelial_perivascular
848.0182404	336.590065	apoptotic_dead
835.3045563	338.1014557	apoptotic_dead
828.7592346	341.7122177	apoptotic_dead
847.6018524	344.5097366	apoptotic_dead
839.6446198	351.1928253	macrophage
838.7961761	345.318985	macrophage
845.6112732	356.9172775	inv_tumor
819.9880585	350.4729401	inv_tumor
836.0015106	358.3714966	apoptotic_dead
848.8799133	366.0497452	apoptotic_dead
828.7129578	361.380867	apoptotic_dead
839.8146301	366.7052216	apoptotic_dead
833.1073395	370.9875687	apoptotic_dead
822.4220032	371.5979874	macrophage
849.2388702	373.9631393	apoptotic_dead
841.7134338	376.1040924	apoptotic_dead
832.8615326	379.8738403	apoptotic_dead
842.0470215	384.0409622	apoptotic_dead
835.6818268	384.9500793	apoptotic_dead
827.120401	387.9569595	apoptotic_dead
850.151593	383.8355957	apoptotic_dead
843.3347839	395.2331909	apoptotic_dead
841.4397675	389.9544388	apoptotic_dead
837.4393616	401.5948059	apoptotic_dead
827.4326141	393.3882385	apoptotic_dead
839.6184723	395.2129059	apoptotic_dead
835.5559662	395.4881027	apoptotic_dead
848.9398346	399.3438675	apoptotic_dead
827.7425964	398.7834091	apoptotic_dead
835.1440918	389.6917709	apoptotic_dead
825.2828674	411.0208618	apoptotic_dead
824.2405487	334.2661575	apoptotic_dead
848.7939484	331.7952744	apoptotic_dead
844.8352539	433.9821716	apoptotic_dead
834.9313843	448.5691864	apoptotic_dead
821.5850769	458.5200592	apoptotic_dead
825.5525391	448.8024384	apoptotic_dead
835.4453064	461.1679047	apoptotic_dead
830.9800568	459.3321869	apoptotic_dead
842.544342	456.927243	apoptotic_dead
827.2777527	463.3089874	apoptotic_dead
831.1625702	469.482019	apoptotic_dead
826.5238861	468.6097107	apoptotic_dead
818.8355469	471.2020966	DCIS
846.4320129	471.0977661	endothelial_perivascular
828.4778381	475.0477966	apoptotic_dead
829.82547	480.9555664	apoptotic_dead
826.3405945	328.0291061	DCIS
839.4071655	475.7945038	apoptotic_dead
841.3742432	332.2367722	apoptotic_dead
845.5503143	484.2521698	apoptotic_dead
837.5803711	484.4156433	apoptotic_dead
825.5800873	486.4718506	macrophage
851.0246277	488.1994507	apoptotic_dead
848.2846954	492.9686127	apoptotic_dead
839.8680664	491.3831116	macrophage
832.2969238	495.8807861	macrophage
842.0743103	496.6636536	apoptotic_dead
834.5484589	408.6261902	apoptotic_dead
832.3186615	404.4399506	apoptotic_dead
837.6384247	410.7644196	apoptotic_dead
850.1249786	499.2248596	apoptotic_dead
845.891217	412.5996704	apoptotic_dead
831.99104	414.5222092	apoptotic_dead
837.4616699	417.7069077	apoptotic_dead
824.8904999	418.1133606	apoptotic_dead
841.1441559	423.0353088	apoptotic_dead
833.5533508	423.4039413	apoptotic_dead
829.1963745	425.2877258	apoptotic_dead
827.0059021	432.3493042	DCIS
847.2597046	326.2219482	apoptotic_dead
823.6964844	404.9411621	apoptotic_dead
21.03869648	272.7087311	inv_tumor
6.783922505	274.0881393	inv_tumor
18.29342871	279.7237991	inv_tumor
5.851976609	284.885199	inv_tumor
26.87370958	282.1050079	DCIS
14.47717371	290.4733368	inv_tumor
28.20458908	293.057785	stromal_cell
27.21945171	303.9695511	macrophage
9.975761366	303.9403687	endothelial_perivascular
10.71392293	313.623204	inv_tumor
28.92355995	317.3090881	inv_tumor
6.781500769	320.4470947	inv_tumor
19.4902668	322.3853531	inv_tumor
23.91563702	326.9274109	apoptotic_dead
9.530075073	328.1819443	inv_tumor
25.88353662	330.4235184	inv_tumor
28.72062206	336.3991989	inv_tumor
19.4030405	337.5655106	inv_tumor
6.258199739	338.4961578	inv_tumor
12.6263978	344.3599854	inv_tumor
17.53181744	347.2164658	inv_tumor
17.04696913	352.5320267	inv_tumor
26.02800589	349.8636887	inv_tumor
5.819483185	354.5187927	inv_tumor
14.9193346	359.2390579	inv_tumor
27.61666679	359.3417542	inv_tumor
20.04133005	363.9378189	inv_tumor
32.41862335	365.6251862	inv_tumor
14.04752722	370.2634811	inv_tumor
27.27754421	372.5488937	inv_tumor
5.089721298	371.6566635	inv_tumor
19.99767475	381.2676453	macrophage
30.91957684	385.327713	endothelial_perivascular
8.21310668	386.0423843	inv_tumor
23.12837601	390.8577454	endothelial_perivascular
19.85831404	400.4237732	inv_tumor
11.05371103	407.1591827	inv_tumor
22.68531208	411.4790131	inv_tumor
4.575635028	417.7461288	inv_tumor
16.55295916	418.4489975	inv_tumor
27.6764389	422.431842	inv_tumor
13.01006656	424.7783173	inv_tumor
12.69491005	429.7509262	inv_tumor
27.58160572	429.7517822	inv_tumor
17.50052252	434.3348251	inv_tumor
25.04504261	440.8689667	inv_tumor
14.40298223	441.6211212	inv_tumor
5.732626939	448.4299927	inv_tumor
6.10618763	396.9976776	inv_tumor
27.18131838	176.7911804	inv_tumor
8.356263542	174.2631905	macrophage
13.70588846	186.1013885	inv_tumor
20.79195251	194.8863129	inv_tumor
7.432845402	197.0779655	inv_tumor
25.47543974	197.6265953	inv_tumor
33.34772072	198.750573	stromal_cell
22.33723698	206.9056625	inv_tumor
15.15049191	206.9171021	inv_tumor
5.225858569	210.183213	inv_tumor
12.04200659	215.9579628	inv_tumor
20.23195782	219.6680359	inv_tumor
28.00141449	220.134436	inv_tumor
14.03357153	223.0094894	inv_tumor
4.938289189	224.096814	t_cell_dendritic
23.83076153	227.9587784	macrophage
15.59686804	232.2359375	stromal_cell
5.259488082	235.6688553	endothelial_perivascular
25.60044432	238.1826431	macrophage
11.68497329	243.0437881	macrophage
15.6004899	248.2355637	inv_tumor
29.99182835	253.5520844	inv_tumor
19.75084	255.100647	inv_tumor
5.698773289	254.374173	inv_tumor
13.78212271	260.678331	inv_tumor
17.19427071	265.1710251	inv_tumor
27.12773294	265.0494446	inv_tumor
5.512764859	264.7700455	DCIS
10.28268113	68.35222549	inv_tumor
27.79283142	67.49070816	inv_tumor
16.31229	80.33013611	apoptotic_dead
26.73898077	89.04862175	inv_tumor
7.185050869	85.27068977	apoptotic_dead
11.19668713	95.56610336	inv_tumor
9.501109886	106.9748203	apoptotic_dead
23.26566315	114.8483383	apoptotic_dead
8.860850525	127.0731064	apoptotic_dead
16.43201256	144.940136	inv_tumor
29.20515747	158.4749229	inv_tumor
12.41412315	159.1677399	macrophage
23.47064219	166.7221901	inv_tumor
739.9587738	2.355519545	NA
674.3267273	3.670018578	apoptotic_dead
696.6094482	4.55464921	endothelial_perivascular
617.7592896	3.208598089	macrophage
599.3407379	9.195834064	macrophage
740.7223938	9.18491416	endothelial_perivascular
792.3883759	5.998447704	endothelial_perivascular
755.7214386	6.234829473	t_cell_dendritic
615.8802521	13.20678372	stromal_cell
817.471106	6.099369478	t_cell_dendritic
719.201062	7.443317842	macrophage
687.6272766	11.16602368	endothelial_perivascular
767.9839752	7.375450039	stromal_cell
679.7610413	13.466676	endothelial_perivascular
750.203598	12.68031802	stromal_cell
650.0558655	10.17142878	endothelial_perivascular
306.8630478	27.34491024	inv_tumor
303.610231	6.6951998	inv_tumor
782.864682	18.76158304	DCIS
775.7373718	16.6910861	myoepithelial
733.0155853	16.29138565	myoepithelial
705.1113678	15.13833742	myoepithelial
666.6117218	16.94632864	macrophage
791.2859283	18.20303774	myoepithelial
746.3798431	18.29755964	t_cell_dendritic
806.5257477	15.47299671	myoepithelial
763.4567291	19.69468327	myoepithelial
821.9301819	22.88135157	myoepithelial
829.107193	12.34477191	endothelial_perivascular
674.5512115	22.09549131	myoepithelial
693.8754822	22.15315418	t_cell_dendritic
810.0352142	25.00971889	DCIS
708.0980408	23.56942797	DCIS
753.5022247	20.80495491	inv_tumor
686.9583374	22.48463097	myoepithelial
699.9967377	25.85693197	apoptotic_dead
742.2797241	22.14639196	DCIS
721.4639587	22.40745964	DCIS
842.8348175	16.53247471	stromal_cell
683.3391449	26.0615057	apoptotic_dead
627.8646606	23.51671801	endothelial_perivascular
735.0335571	27.55460548	DCIS
751.574472	30.43319321	inv_tumor
830.0955566	28.91513596	DCIS
798.4503845	29.76281109	DCIS
646.8675354	26.28611479	myoepithelial
760.5104706	29.25946274	DCIS
617.945694	24.31263485	stromal_cell
711.038385	30.58491917	DCIS
677.4592865	31.61328869	inv_tumor
368.2715012	5.435312653	stromal_cell
359.3272278	16.12318621	endothelial_perivascular
331.1385788	9.962444448	inv_tumor
316.2260956	14.34941139	inv_tumor
382.3911819	17.3432519	stromal_cell
403.21875	19.8093832	endothelial_perivascular
321.8859055	25.05521269	inv_tumor
346.5962158	23.9475934	inv_tumor
332.8226776	26.62710991	inv_tumor
323.0016083	34.28949623	inv_tumor
337.3556046	28.71468182	inv_tumor
426.5402359	22.56229029	b_cell
428.4575089	6.277565932	b_cell
418.5517975	9.627029657	b_cell
437.5439331	17.03300047	b_cell
439.2414948	2.82948463	apoptotic_dead
450.5897003	14.91118784	t_cell_dendritic
473.6029419	15.7723177	t_cell_dendritic
491.6042755	5.195367789	apoptotic_dead
495.2904968	32.74185448	inv_tumor
509.0887817	11.59122796	t_cell_dendritic
531.8653992	16.29330521	t_cell_dendritic
558.384787	6.503393388	inv_tumor
559.7799927	25.17733793	b_cell
567.8563934	18.00097046	stromal_cell
581.5141876	5.460756898	macrophage
583.7963318	24.24497375	t_cell_dendritic
225.0479797	16.51433296	inv_tumor
267.2648712	11.77309856	inv_tumor
287.0255554	13.72735538	inv_tumor
290.7808807	3.873877335	apoptotic_dead
846.1041321	28.97576733	myoepithelial
825.789267	1318.265125	stromal_cell
836.1805481	1316.347644	stromal_cell
848.2999481	1327.885938	stromal_cell
832.7449585	1335.300092	macrophage
848.3418152	1348.481006	b_cell
838.1184692	1347.66535	t_cell_dendritic
829.4176941	1352.270001	endothelial_perivascular
840.7352386	1355.738275	b_cell
851.5824921	1360.777576	t_cell_dendritic
842.3874054	1362.782007	t_cell_dendritic
834.0328247	1364.939691	other
818.3037262	1368.611542	t_cell_dendritic
828.2265839	1372.31203	t_cell_dendritic
843.6909393	1375.216681	t_cell_dendritic
830.3853058	1380.300287	endothelial_perivascular
850.1371704	1385.573669	t_cell_dendritic
817.873175	1388.753595	endothelial_perivascular
841.5540588	1386.816608	t_cell_dendritic
845.1256775	1394.2815	t_cell_dendritic
833.9847321	1393.267871	t_cell_dendritic
849.0285492	1406.46933	t_cell_dendritic
842.2329071	1403.731317	b_cell
824.3996643	1403.809448	t_cell_dendritic
832.830249	1405.241852	t_cell_dendritic
841.7530182	1411.789716	t_cell_dendritic
821.6034943	1413.15426	t_cell_dendritic
827.6554382	1411.510083	t_cell_dendritic
835.1793182	1412.442987	macrophage
826.9785095	1416.52998	t_cell_dendritic
848.0484344	1415.771185	t_cell_dendritic
834.9734589	1419.014301	t_cell_dendritic
840.4440887	1418.716718	t_cell_dendritic
827.6043884	1421.854102	t_cell_dendritic
846.9052612	1421.071027	t_cell_dendritic
841.182547	1425.230963	t_cell_dendritic
833.6596008	1426.961157	macrophage
850.0121918	1427.936603	t_cell_dendritic
842.5371307	1429.870996	t_cell_dendritic
826.4363647	1432.9841	endothelial_perivascular
837.9036346	1434.643219	t_cell_dendritic
845.0087921	1434.350928	t_cell_dendritic
848.279715	1437.674353	t_cell_dendritic
841.8937164	1440.490497	t_cell_dendritic
850.5443756	1445.175769	t_cell_dendritic
836.9686554	1443.258807	t_cell_dendritic
844.8653442	1445.857263	t_cell_dendritic
830.526004	1445.184589	t_cell_dendritic
848.5979462	1451.57619	t_cell_dendritic
828.6527252	1452.631946	t_cell_dendritic
819.6989838	1449.29223	t_cell_dendritic
841.6169891	1451.862048	t_cell_dendritic
835.808725	1454.356018	t_cell_dendritic
823.372702	1456.447296	macrophage
842.7918091	1458.411261	b_cell
836.1548157	1461.361255	t_cell_dendritic
823.1007996	1460.837268	t_cell_dendritic
847.1784607	1462.598175	t_cell_dendritic
830.3196777	1463.192511	t_cell_dendritic
23.94255295	1165.503046	inv_tumor
25.98491802	1189.769861	DCIS
7.357397461	1188.019849	DCIS
19.28266621	1199.509998	DCIS
7.676042891	1212.656464	DCIS
20.42379665	1214.661206	DCIS
30.882687	1220.019049	inv_tumor
17.09141884	1229.831818	DCIS
5.962975645	1234.482745	DCIS
29.48814926	1242.766925	inv_tumor
10.57730699	1248.040826	DCIS
27.46819954	1253.008636	DCIS
20.02238255	1261.125037	DCIS
4.691703701	1263.677942	DCIS
9.338177872	1277.315399	DCIS
20.15413475	1273.335797	DCIS
26.90673599	1276.654242	DCIS
21.7918416	1290.169885	DCIS
7.512016535	1288.033057	DCIS
6.979957533	1296.073712	DCIS
23.84413519	1301.369299	myoepithelial
30.24672718	1306.043677	myoepithelial
8.412946367	1306.327875	DCIS
21.90385675	1312.33017	myoepithelial
4.189680314	1313.667322	myoepithelial
9.975094223	1319.526947	myoepithelial
32.70233822	1324.180988	myoepithelial
21.58536129	1326.164874	endothelial_perivascular
5.061226273	1330.117499	endothelial_perivascular
18.50082178	1333.1974	endothelial_perivascular
8.731382656	1340.460791	endothelial_perivascular
20.81628094	1351.325684	endothelial_perivascular
30.50738144	1347.468829	t_cell_dendritic
11.15350442	1354.633337	endothelial_perivascular
10.29278717	1366.738678	macrophage
14.02328148	1378.462079	t_cell_dendritic
26.23840313	1388.094928	t_cell_dendritic
4.81453743	1393.047797	apoptotic_dead
19.7101305	1403.042767	stromal_cell
4.207478356	1406.730182	macrophage
8.785288286	1414.524097	macrophage
23.61810427	1419.563708	stromal_cell
7.795399857	1425.60647	endothelial_perivascular
648.2851532	1690.212445	inv_tumor
598.1641022	1701.4599	t_cell_dendritic
618.2877899	1703.662305	t_cell_dendritic
600.483963	1710.044672	macrophage
580.8698395	1708.207813	t_cell_dendritic
602.4052307	1713.599896	macrophage
624.3289948	1713.096558	t_cell_dendritic
640.1619568	1706.850531	t_cell_dendritic
657.3138092	1703.799683	stromal_cell
668.90336	1708.741449	endothelial_perivascular
513.2970184	1693.965228	macrophage
527.4224579	1705.500928	stromal_cell
534.29758	1713.663293	t_cell_dendritic
495.7494263	1700.234912	stromal_cell
497.9473175	1709.057397	macrophage
480.0134277	1696.857739	endothelial_perivascular
486.9284454	1710.473718	macrophage
751.3874451	1696.116998	stromal_cell
464.6134033	1701.571753	endothelial_perivascular
469.7404846	1712.805823	endothelial_perivascular
773.3431152	1687.914789	t_cell_dendritic
449.5765381	1693.864581	inv_tumor
766.6179779	1701.826691	t_cell_dendritic
456.6129547	1712.958661	t_cell_dendritic
446.0328827	1704.960028	inv_tumor
778.5130493	1703.901367	t_cell_dendritic
819.920459	1561.389197	stromal_cell
785.2710785	1693.900897	endothelial_perivascular
820.1376801	1585.337469	t_cell_dendritic
779.2483948	1714.956348	other
822.2739899	1601.79024	t_cell_dendritic
795.5821014	1680.052496	t_cell_dendritic
820.9555145	1610.949426	endothelial_perivascular
822.2242371	1592.445117	endothelial_perivascular
842.1250488	1716.345483	inv_tumor
823.7573395	1544.649634	t_cell_dendritic
794.0372742	1697.507898	endothelial_perivascular
790.6912292	1706.262317	macrophage
799.4695648	1693.291931	endothelial_perivascular
829.687677	1642.325549	t_cell_dendritic
830.0486572	1621.40592	endothelial_perivascular
833.0447205	1581.237091	endothelial_perivascular
822.6025452	1528.25144	endothelial_perivascular
427.3757874	1704.546234	inv_tumor
801.0058319	1702.817285	t_cell_dendritic
415.6174194	1689.199231	inv_tumor
825.485199	1700.839417	t_cell_dendritic
827.7644379	1493.898657	t_cell_dendritic
814.2859924	1685.172211	other
829.9750916	1593.693036	endothelial_perivascular
414.9770401	1698.347626	t_cell_dendritic
801.1447144	1711.232202	inv_tumor
832.6207062	1569.226898	endothelial_perivascular
830.5668854	1521.774237	t_cell_dendritic
810.3433807	1699.394458	macrophage
816.9236694	1486.663593	macrophage
822.2089325	1497.803552	t_cell_dendritic
841.8572968	1495.393213	t_cell_dendritic
414.3178543	1709.338794	inv_tumor
400.0265289	1688.682507	inv_tumor
402.3781662	1697.371454	inv_tumor
838.2571442	1512.863245	t_cell_dendritic
837.0346985	1540.701575	t_cell_dendritic
825.3958618	1676.116681	t_cell_dendritic
831.0180847	1475.01272	t_cell_dendritic
810.9935394	1712.41579	inv_tumor
837.211972	1472.334473	t_cell_dendritic
841.4926849	1655.329346	t_cell_dendritic
838.7823242	1668.724939	t_cell_dendritic
845.1350159	1480.46239	t_cell_dendritic
401.3885834	1704.154333	macrophage
838.6741028	1589.048853	b_cell
394.6705536	1697.87002	apoptotic_dead
821.2873383	1472.46355	t_cell_dendritic
850.5289154	1472.012299	t_cell_dendritic
831.0010681	1503.097375	t_cell_dendritic
396.0979507	1713.92207	macrophage
832.2646545	1485.478967	t_cell_dendritic
393.2289673	1706.150464	t_cell_dendritic
829.3172028	1469.892383	t_cell_dendritic
833.1386749	1708.628247	inv_tumor
822.9988556	1466.996033	macrophage
847.556665	1642.569904	macrophage
844.5325348	1679.978204	endothelial_perivascular
843.8440369	1613.180573	stromal_cell
843.2047211	1629.455396	endothelial_perivascular
824.5210114	1478.940234	stromal_cell
842.9976685	1602.638684	stromal_cell
846.3530518	1549.222845	t_cell_dendritic
845.5682129	1586.175018	t_cell_dendritic
841.935376	1468.925031	t_cell_dendritic
841.4423096	1524.232721	t_cell_dendritic
845.2069214	1562.70788	stromal_cell
847.6355743	1594.709467	t_cell_dendritic
852.7022675	1518.72121	macrophage
844.0617249	1690.50152	stromal_cell
260.4792938	1689.028339	endothelial_perivascular
261.548175	1707.44715	macrophage
267.4185913	1693.684662	endothelial_perivascular
272.4533783	1702.004327	t_cell_dendritic
274.0176865	1685.716431	t_cell_dendritic
275.4564194	1693.317456	apoptotic_dead
278.2365845	1688.43338	t_cell_dendritic
277.1260696	1711.516608	macrophage
278.629393	1701.028882	t_cell_dendritic
284.3898758	1712.60733	macrophage
282.0463577	1692.478558	t_cell_dendritic
287.2005722	1692.785376	macrophage
285.9929901	1700.282019	endothelial_perivascular
293.1406631	1708.157904	macrophage
293.3262375	1692.080121	endothelial_perivascular
296.1082962	1701.04538	t_cell_dendritic
300.6710281	1694.447711	endothelial_perivascular
297.1549728	1683.996094	t_cell_dendritic
299.4165726	1710.1724	apoptotic_dead
307.064653	1712.423676	t_cell_dendritic
310.5244446	1698.40625	macrophage
307.8853409	1705.380566	macrophage
314.0699417	1713.275854	t_cell_dendritic
312.7561356	1686.856543	endothelial_perivascular
327.9091339	1685.418225	t_cell_dendritic
325.5138657	1694.337933	macrophage
327.6247803	1703.735767	t_cell_dendritic
337.8420822	1712.990204	inv_tumor
339.0552155	1693.334369	other
341.8016846	1702.709998	t_cell_dendritic
347.55672	1697.739905	t_cell_dendritic
346.4025742	1687.517389	t_cell_dendritic
347.3493042	1710.465002	inv_tumor
351.4776459	1691.274219	t_cell_dendritic
356.1121796	1695.477216	t_cell_dendritic
355.4915665	1704.79754	inv_tumor
355.5860916	1716.353162	inv_tumor
363.5332077	1687.191583	stromal_cell
363.3566086	1698.205786	inv_tumor
365.3255798	1708.042108	inv_tumor
373.874736	1697.052289	inv_tumor
381.5525696	1701.161798	t_cell_dendritic
385.9190918	1710.374316	t_cell_dendritic
386.0493622	1689.436426	inv_tumor
388.5869888	1699.647528	t_cell_dendritic
375.0291412	1708.926245	inv_tumor
837.9482513	875.7973755	inv_tumor
839.2636658	884.6866821	inv_tumor
849.2653809	907.7832947	DCIS
853.3223358	924.7740601	inv_tumor
839.6520905	926.7765198	DCIS
846.0031738	991.4553772	DCIS
825.0879028	994.285321	DCIS
832.9293396	1007.363513	DCIS
825.7261292	1010.101007	inv_tumor
829.8585693	1018.589386	DCIS
825.9560608	1033.209033	DCIS
839.2125641	1069.677893	DCIS
836.2853455	1079.653357	DCIS
826.2002594	1083.510211	DCIS
847.6563263	1129.273663	DCIS
853.0270355	1163.34837	DCIS
826.3622803	1164.247864	DCIS
842.6706177	1168.249878	DCIS
833.972229	1175.636951	DCIS
818.8325897	1176.199847	DCIS
844.0052795	1178.03764	DCIS
826.3762878	1184.318323	DCIS
842.2857208	1183.824634	inv_tumor
819.6426422	1189.191711	DCIS
849.5739105	1190.055096	DCIS
834.5253723	1190.641962	DCIS
825.3836182	1195.662793	DCIS
839.6737762	1200.834491	DCIS
827.0221405	1207.286169	DCIS
848.5231873	1209.974274	DCIS
842.3729309	1219.088116	DCIS
820.5912659	1225.05451	DCIS
831.2819977	1228.638373	DCIS
845.4617554	1231.801489	DCIS
818.3067352	1240.416974	DCIS
834.0129547	1241.271124	DCIS
849.5942993	1244.35611	DCIS
842.3062653	1250.782367	myoepithelial
827.1553162	1254.063354	macrophage
834.9537445	1251.43595	myoepithelial
836.3383148	1258.372913	myoepithelial
847.1459839	1266.454346	endothelial_perivascular
833.0622559	1273.630475	endothelial_perivascular
849.3803986	960.8938721	inv_tumor
848.1902222	1116.47085	DCIS
819.8814453	909.7231873	DCIS
821.7626099	1112.056079	DCIS
824.642514	1132.608917	DCIS
826.9521027	887.9120544	inv_tumor
834.1080505	976.1170898	DCIS
846.1789948	1087.308026	DCIS
845.9773895	974.0027771	DCIS
848.095697	1071.263654	DCIS
825.6760651	876.4022949	DCIS
831.4984406	997.8714661	DCIS
836.2923492	949.8370239	DCIS
838.6327545	936.7896484	DCIS
852.402298	895.1418274	inv_tumor
849.5177765	948.5260193	DCIS
821.8538666	1144.99856	DCIS
820.0727264	1060.039233	DCIS
845.6891449	927.1685242	inv_tumor
840.6438782	1014.860052	DCIS
839.7208832	1030.417377	DCIS
844.4530548	1039.525616	DCIS
828.3670227	923.4126282	inv_tumor
831.6873871	914.0474792	DCIS
842.092572	1003.440253	DCIS
832.3711121	1098.238184	DCIS
826.317041	953.3135986	inv_tumor
831.7174774	1059.208948	DCIS
828.6715576	895.8288208	inv_tumor
836.6380249	900.2037476	inv_tumor
849.9056824	1153.085388	DCIS
823.3583832	934.0820374	inv_tumor
835.8477386	985.4749756	DCIS
829.4528168	966.8005005	DCIS
820.5649109	986.5736877	DCIS
822.5878632	1047.419452	DCIS
827.3901245	1071.142255	DCIS
844.4056885	1100.491119	DCIS
831.9705475	1126.564703	DCIS
838.7611053	1147.923962	DCIS
849.4939636	1025.810443	inv_tumor
851.4229095	1040.593097	DCIS
832.781897	1114.641669	DCIS
837.8274231	1045.222443	inv_tumor
819.4721649	1067.168152	DCIS
818.871344	1074.555743	inv_tumor
819.3832947	921.4540588	inv_tumor
831.7926514	1141.511401	DCIS
820.055658	973.2533203	inv_tumor
829.9807465	907.526178	DCIS
845.8344604	1057.492242	DCIS
855.211438	1108.403424	DCIS
842.4628906	917.9081726	inv_tumor
8.532634878	880.2241821	endothelial_perivascular
18.98406992	893.9282532	inv_tumor
6.949013615	897.3259705	inv_tumor
21.51511431	903.8626282	DCIS
9.901469374	912.9770935	other
21.64465675	924.7120117	other
9.149471283	926.4729187	stromal_cell
9.910040903	937.4707275	macrophage
16.11203203	945.5809021	macrophage
6.588024473	954.5613098	other
18.96836815	954.9515503	macrophage
15.23897953	961.8720154	stromal_cell
14.78307858	967.353125	b_cell
5.288598776	968.3875061	t_cell_dendritic
18.21501713	974.0152283	other
11.307231	977.6720337	t_cell_dendritic
17.03229685	981.646759	t_cell_dendritic
6.114436126	981.8839539	b_cell
8.985885096	989.4562378	macrophage
5.020574737	994.5718018	t_cell_dendritic
18.26591129	993.9353394	b_cell
7.754749537	999.9894104	b_cell
14.2195528	1003.305469	b_cell
17.52181273	1007.053894	endothelial_perivascular
25.35301781	1011.793018	t_cell_dendritic
4.70617981	1007.69212	t_cell_dendritic
12.93352265	1011.99649	endothelial_perivascular
18.87123766	1017.466809	endothelial_perivascular
5.841406083	1019.005359	t_cell_dendritic
15.01236658	1027.449536	t_cell_dendritic
5.672494912	1032.631091	t_cell_dendritic
16.58188868	1037.366687	t_cell_dendritic
21.29783812	1041.298145	b_cell
6.417452335	1043.948376	other
17.06642733	1050.801917	macrophage
24.79433794	1051.32995	macrophage
6.516286349	1054.628992	b_cell
18.37720661	1058.751575	t_cell_dendritic
7.254495335	1063.015686	t_cell_dendritic
23.43094597	1066.303522	other
9.144410563	1070.267352	other
18.40235214	1077.412976	macrophage
9.435609913	1085.45249	endothelial_perivascular
20.79623585	1096.513177	myoepithelial
5.693767285	1099.233551	myoepithelial
15.76785278	1108.529803	DCIS
6.780245924	1114.063519	DCIS
6.199655318	1127.174915	inv_tumor
13.50719337	1133.676813	DCIS
14.17211027	1145.000427	DCIS
8.894810772	1161.004956	myoepithelial
23.94085226	964.7777039	t_cell_dendritic
22.18334503	874.3013672	t_cell_dendritic
23.31691885	1004.502545	t_cell_dendritic
23.92367678	987.3553101	t_cell_dendritic
27.26384792	950.1370972	t_cell_dendritic
26.07813807	999.3971497	t_cell_dendritic
28.29806042	1136.981354	DCIS
26.7696969	890.4009399	endothelial_perivascular
26.70895205	974.3836792	t_cell_dendritic
29.32941303	1003.429462	t_cell_dendritic
28.72713623	934.5096313	other
28.95099144	1106.060632	myoepithelial
26.8890871	1122.955939	DCIS
29.02354221	883.2865479	endothelial_perivascular
29.1381546	1082.803503	endothelial_perivascular
29.51942959	981.4153748	macrophage
34.18651142	871.0018066	t_cell_dendritic
33.91537094	898.7636658	inv_tumor
30.16535683	919.5115723	stromal_cell
33.89186287	1150.336688	DCIS
55.74944115	874.8943542	macrophage
143.4374741	878.8296509	t_cell_dendritic
244.0228134	874.9674011	inv_tumor
504.2422668	874.5266296	DCIS
516.9523712	872.5815491	DCIS
536.6836914	871.1023499	inv_tumor
545.7999207	863.27435	macrophage
585.7638763	874.1509155	inv_tumor
615.9202515	873.301123	DCIS
670.0160278	869.2349335	DCIS
677.7840027	871.7243896	DCIS
736.1670288	872.6909119	DCIS
757.6090881	874.6554993	DCIS
798.3660278	874.3582275	DCIS
7.128916025	1691.239148	DCIS
8.784305	1700.892645	DCIS
12.70906839	1710.837085	DCIS
24.31084986	1691.086829	DCIS
20.70989962	1715.891534	DCIS
29.76217556	1706.747705	DCIS
33.68555603	1697.75495	DCIS
40.399617	1713.051318	DCIS
45.31904259	1691.093781	DCIS
49.4395277	1685.111511	apoptotic_dead
47.50182056	1700.294781	DCIS
50.40835533	1708.118475	DCIS
60.33504562	1702.97417	DCIS
65.32396431	1708.827777	DCIS
63.85530319	1695.45636	DCIS
73.36080666	1692.088422	DCIS
82.11058235	1711.377051	DCIS
83.62511177	1696.261847	DCIS
91.41603699	1685.481	DCIS
93.58489494	1696.975403	DCIS
102.0199673	1694.611755	DCIS
108.6538414	1706.031244	DCIS
114.6746964	1692.842133	DCIS
126.076429	1681.148407	DCIS
130.0321663	1703.362231	DCIS
137.147583	1691.1026	DCIS
144.6840958	1702.948334	DCIS
148.8739021	1693.340179	myoepithelial
149.5315704	1711.618188	DCIS
156.2526222	1702.03255	DCIS
161.7565979	1706.077313	myoepithelial
164.4707588	1697.446576	myoepithelial
161.1584099	1711.932581	myoepithelial
170.6061386	1687.553705	myoepithelial
172.0292816	1703.597144	endothelial_perivascular
176.1072868	1710.776385	endothelial_perivascular
178.7966103	1697.515784	DCIS
184.2567863	1686.953662	DCIS
187.2928619	1702.259784	DCIS
189.6355629	1710.631226	DCIS
192.5132751	1697.856842	DCIS
203.25625	1683.676721	DCIS
198.1514511	1710.618671	DCIS
202.5791527	1697.724133	inv_tumor
207.6741463	1719.237476	DCIS
209.9312714	1694.770612	inv_tumor
215.4919518	1686.343658	inv_tumor
218.2337906	1700.549304	DCIS
221.6640366	1719.235297	myoepithelial
227.4948425	1689.704437	inv_tumor
228.3098755	1703.299042	DCIS
239.0219559	1692.662006	DCIS
240.9875031	1704.108472	DCIS
249.6662811	1706.202032	macrophage
243.7351135	1712.006769	DCIS
250.6678482	1695.827716	myoepithelial
4.950080514	1439.855487	myoepithelial
16.10319624	1441.192328	macrophage
31.63049011	1444.019366	t_cell_dendritic
26.94663811	1455.811041	macrophage
5.682313991	1453.54057	myoepithelial
17.74469357	1460.673016	endothelial_perivascular
4.919171047	1463.841943	macrophage
9.032912588	1471.456561	myoepithelial
24.68272161	1471.915802	endothelial_perivascular
17.84579124	1478.715698	myoepithelial
4.428342366	1478.348907	myoepithelial
7.117068768	1487.321429	myoepithelial
28.26601162	1489.057745	myoepithelial
11.79768558	1491.46933	myoepithelial
19.0902648	1493.961743	DCIS
30.51437874	1499.405188	t_cell_dendritic
6.036778831	1498.649194	DCIS
14.84225245	1502.869415	DCIS
22.5339201	1506.942505	DCIS
6.64618547	1507.896265	DCIS
8.058411407	1515.573761	DCIS
31.04854374	1519.89328	DCIS
19.72369547	1515.276385	DCIS
16.12393036	1524.491187	DCIS
5.409901237	1525.750311	DCIS
28.87964687	1527.070551	DCIS
22.22625456	1531.984094	myoepithelial
11.00831938	1540.496753	DCIS
24.86163588	1538.428302	DCIS
30.54649887	1538.942432	DCIS
25.68073654	1548.466956	DCIS
28.00016613	1554.186401	myoepithelial
7.230491972	1555.885052	DCIS
21.1850091	1558.342603	myoepithelial
26.22977161	1566.427979	DCIS
13.39250154	1571.682062	DCIS
4.528524446	1582.916547	DCIS
12.72235045	1586.784918	DCIS
18.75534611	1590.496924	DCIS
25.80370321	1596.367859	DCIS
4.938068295	1597.217444	DCIS
12.23399782	1601.397406	myoepithelial
20.50215311	1607.79295	DCIS
7.53521657	1609.805994	DCIS
4.741450024	1616.030231	DCIS
21.27508068	1619.465924	DCIS
6.003585839	1622.941254	DCIS
16.30819473	1630.24397	DCIS
5.919666886	1640.468872	DCIS
24.14710722	1639.380743	DCIS
15.49182749	1645.320679	DCIS
23.06512957	1651.807532	DCIS
10.06774845	1657.688013	DCIS
28.91751595	1668.188708	DCIS
11.85876765	1669.03902	inv_tumor
20.13356113	1677.177106	DCIS
6.952170181	1681.62373	DCIS
20.68195581	1683.437036	DCIS
184.783886	2538.346118	DCIS
192.9474449	2535.114001	apoptotic_dead
191.1871735	2531.579944	DCIS
184.216761	2544.985913	DCIS
173.2962402	2541.9526	DCIS
182.31465	2530.263647	DCIS
193.9139931	2539.038818	DCIS
44.2927515	2534.59624	endothelial_perivascular
207.2906372	2554.117188	DCIS
35.30415649	2542.2396	myoepithelial
364.0652878	2558.393958	t_cell_dendritic
196.7548836	2547.437756	DCIS
24.1379261	2542.630981	DCIS
168.8310684	2528.409253	DCIS
167.9965675	2552.65127	DCIS
156.4054344	2554.071326	DCIS
156.737323	2544.004761	DCIS
232.5947906	2547.825818	DCIS
147.5878387	2552.332935	DCIS
42.95256119	2556.399487	myoepithelial
215.2182205	2538.037744	DCIS
155.8553001	2530.739282	DCIS
144.8275696	2558.976465	DCIS
238.7709091	2558.056323	DCIS
134.6670891	2557.046326	DCIS
141.2967285	2540.630078	DCIS
251.5771469	2551.913953	DCIS
244.2218765	2547.847607	DCIS
253.4709961	2528.092993	DCIS
129.7231308	2547.979797	DCIS
240.8035889	2537.810095	macrophage
257.9847534	2561.275574	DCIS
121.9565178	2556.430408	DCIS
128.7492416	2530.309717	DCIS
260.5168549	2538.910156	DCIS
112.8463715	2552.038049	myoepithelial
118.9502602	2537.778967	myoepithelial
264.1557617	2552.294336	DCIS
270.2037888	2539.924927	DCIS
275.2723236	2558.6849	myoepithelial
106.4890495	2536.93623	stromal_cell
278.4416138	2532.721301	DCIS
106.5386532	2555.591821	t_cell_dendritic
281.0835968	2544.224109	DCIS
96.12694435	2554.180273	macrophage
104.4635292	2547.260535	t_cell_dendritic
281.9371765	2551.768896	DCIS
90.58623123	2536.844922	t_cell_dendritic
288.8976151	2539.644775	DCIS
291.2822479	2557.730725	DCIS
294.0458115	2530.799463	DCIS
231.5901886	2535.145752	inv_tumor
299.5530685	2541.391467	DCIS
75.77481651	2540.529846	stromal_cell
302.7005432	2561.839612	myoepithelial
308.591452	2553.266565	DCIS
307.775174	2528.70061	DCIS
27.06257668	2554.289014	DCIS
70.72163162	2550.603052	stromal_cell
26.38443527	2529.245349	DCIS
313.7295059	2542.818994	DCIS
319.6801804	2531.4573	DCIS
327.0997299	2538.341138	DCIS
37.73398972	2531.241064	myoepithelial
31.66407909	2536.375513	DCIS
15.39779358	2544.926978	DCIS
328.2771698	2552.862524	macrophage
57.37236061	2557.046533	stromal_cell
338.8284744	2540.699805	t_cell_dendritic
70.44948921	2530.110083	other
341.0099197	2553.313464	t_cell_dendritic
345.7682388	2545.839233	t_cell_dendritic
38.10259304	2548.601111	myoepithelial
347.0698532	2533.783386	t_cell_dendritic
350.9075638	2551.896936	macrophage
250.3253113	2537.849731	DCIS
47.05921059	2547.408081	endothelial_perivascular
352.3121857	2541.752759	macrophage
55.10936661	2539.096924	other
9.299220943	2531.963855	inv_tumor
354.8993317	2528.819519	t_cell_dendritic
359.188501	2548.998511	t_cell_dendritic
54.66834869	2529.487732	stromal_cell
6.088852048	2553.155542	DCIS
361.035347	2531.51416	other
84.28364906	2546.111084	t_cell_dendritic
5.29793148	2268.356567	DCIS
22.9370122	2270.629736	DCIS
6.363845825	2282.761536	DCIS
20.56152477	2282.834375	inv_tumor
31.49187031	2283.958301	inv_tumor
12.37554803	2291.135571	DCIS
24.49904413	2293.024829	DCIS
15.53057365	2299.35708	DCIS
25.2434248	2301.274561	inv_tumor
8.289649773	2308.512634	inv_tumor
25.28234444	2315.326538	DCIS
7.040293837	2324.246973	inv_tumor
24.2964921	2326.726831	myoepithelial
18.91364622	2330.422546	DCIS
8.104118395	2337.166516	inv_tumor
22.50580769	2344.238159	DCIS
7.135651493	2355.459778	DCIS
29.45979366	2354.959033	DCIS
13.96426163	2370.593555	DCIS
29.87473545	2366.98894	DCIS
28.71453915	2387.67345	inv_tumor
14.38465567	2383.5021	DCIS
4.66020329	2385.796021	DCIS
7.561413479	2400.474707	inv_tumor
25.64411745	2400.56394	DCIS
9.683611155	2411.842004	inv_tumor
21.38875275	2415.278735	inv_tumor
3.686611629	2416.177087	DCIS
10.25939193	2427.142419	DCIS
26.12615938	2432.777405	DCIS
13.52260008	2440.093921	DCIS
33.31293201	2446.946631	inv_tumor
10.06149611	2453.991296	DCIS
28.2281847	2462.071069	DCIS
4.476526618	2470.886084	DCIS
16.76661835	2472.248865	inv_tumor
27.00479383	2478.230823	DCIS
5.725280261	2480.935217	DCIS
20.29782906	2482.773425	apoptotic_dead
19.46440954	2486.683923	apoptotic_dead
10.09970727	2487.796021	inv_tumor
22.884834	2493.155835	DCIS
10.87872505	2501.429639	DCIS
25.65034304	2508.819202	inv_tumor
22.9796072	2516.363782	myoepithelial
18.50896368	2521.080908	DCIS
11.49697843	2520.805115	DCIS
7.307014799	2513.789294	DCIS
505.2898773	2534.613879	inv_tumor
511.6662781	2546.032642	t_cell_dendritic
523.0118896	2559.980029	inv_tumor
532.3943146	2530.664368	macrophage
521.4686188	2539.676941	inv_tumor
532.2418915	2548.819836	inv_tumor
541.2552429	2549.820703	DCIS
437.3199158	2548.741809	inv_tumor
545.8103485	2533.355688	inv_tumor
548.6244171	2553.36908	inv_tumor
555.1035919	2559.788696	inv_tumor
561.6082397	2553.309314	inv_tumor
561.8067322	2533.244043	inv_tumor
582.5061829	2550.551172	inv_tumor
600.9147217	2552.788232	inv_tumor
562.4118591	2545.085522	inv_tumor
574.7811127	2556.361096	inv_tumor
587.5355743	2559.346265	inv_tumor
579.2174652	2535.97085	inv_tumor
590.323703	2544.608435	inv_tumor
599.1501312	2538.400488	inv_tumor
598.1642059	2528.123914	inv_tumor
756.2941925	2535.219629	inv_tumor
611.9840729	2557.712048	inv_tumor
615.0751801	2528.946106	inv_tumor
614.675238	2543.404822	inv_tumor
623.9217377	2559.328003	inv_tumor
452.141272	2540.517603	inv_tumor
627.8220154	2531.876282	inv_tumor
628.8139069	2540.999878	inv_tumor
629.4611084	2549.7323	inv_tumor
639.8427917	2529.534839	inv_tumor
637.7547821	2554.453784	inv_tumor
639.9965118	2543.109521	inv_tumor
644.3538513	2550.138831	inv_tumor
643.6418518	2560.586194	inv_tumor
647.7259918	2540.855859	inv_tumor
649.8894348	2527.73772	inv_tumor
650.6820038	2551.691284	inv_tumor
655.6348206	2540.64585	inv_tumor
659.0959351	2552.101135	inv_tumor
659.3484863	2532.752429	inv_tumor
667.3004272	2549.598657	macrophage
667.4209442	2554.576636	macrophage
664.845575	2529.196997	inv_tumor
667.1789246	2540.105469	inv_tumor
673.8279541	2549.612769	endothelial_perivascular
678.7376068	2531.499634	inv_tumor
454.6100281	2528.919543	inv_tumor
487.0904663	2552.92395	inv_tumor
682.3419617	2545.737549	inv_tumor
686.9105042	2556.763684	endothelial_perivascular
442.4241699	2536.926685	inv_tumor
690.9158905	2538.265186	inv_tumor
702.4807983	2541.829126	macrophage
712.3778198	2529.690271	inv_tumor
704.0496979	2555.174915	endothelial_perivascular
722.4100403	2539.817224	inv_tumor
728.8362976	2550.366064	inv_tumor
740.8580597	2533.331824	inv_tumor
745.280249	2544.204187	inv_tumor
468.1487061	2551.991357	inv_tumor
454.6631531	2549.776501	inv_tumor
467.4634766	2540.729065	inv_tumor
482.7742157	2537.192517	inv_tumor
475.0224792	2534.112305	inv_tumor
480.0328827	2543.321814	inv_tumor
481.3397888	2529.611414	inv_tumor
490.1959442	2538.02218	inv_tumor
444.1536896	2526.173022	inv_tumor
498.5063232	2553.734729	inv_tumor
675.2967255	2540.355322	inv_tumor
364.7258484	2520.671887	stromal_cell
364.4088104	2538.601782	t_cell_dendritic
377.1965271	2533.588525	inv_tumor
379.5402527	2545.99176	inv_tumor
380.055394	2559.050134	t_cell_dendritic
386.9930573	2540.798999	inv_tumor
387.6726578	2552.045105	inv_tumor
388.6307495	2529.880981	inv_tumor
398.0464554	2542.184192	inv_tumor
397.3137299	2524.862122	inv_tumor
405.833989	2536.685754	inv_tumor
405.9365555	2555.471045	inv_tumor
406.1695999	2523.693372	inv_tumor
421.86521	2529.517822	inv_tumor
415.9217987	2546.007739	inv_tumor
413.696463	2532.97489	inv_tumor
427.5813614	2521.785437	inv_tumor
430.9267578	2536.0026	inv_tumor
425.692804	2557.189722	inv_tumor
607.1989838	2533.858508	inv_tumor
369.1590363	2545.717627	t_cell_dendritic
854.1578613	2167.309912	inv_tumor
827.9194031	2206.037207	inv_tumor
834.180423	2190.479468	inv_tumor
847.2301331	2181.921155	inv_tumor
837.8809113	2430.645142	macrophage
849.3571564	2279.935742	inv_tumor
842.8849335	2266.76759	endothelial_perivascular
816.5694855	2239.48396	inv_tumor
827.6657104	2289.128027	inv_tumor
821.4207214	2220.239221	inv_tumor
838.1992462	2298.011938	inv_tumor
840.1855713	2282.75448	inv_tumor
831.8449463	2278.022205	inv_tumor
837.2427368	2252.270898	inv_tumor
823.842215	2252.187061	inv_tumor
826.5719788	2170.960181	inv_tumor
831.8968781	2241.676196	inv_tumor
846.233728	2254.86427	inv_tumor
841.196347	2239.533142	inv_tumor
854.0812866	2238.007458	inv_tumor
824.4711548	2269.130823	inv_tumor
831.2676788	2258.892224	inv_tumor
824.8479065	2301.506567	inv_tumor
846.7708405	2311.296716	inv_tumor
851.2108246	2292.53114	inv_tumor
835.9971527	2312.710339	t_cell_dendritic
848.7700836	2319.294104	macrophage
842.4556793	2495.213391	inv_tumor
825.9987061	2531.093103	macrophage
829.2129242	2495.51969	inv_tumor
819.8547272	2195.970227	inv_tumor
854.0972137	2228.398059	inv_tumor
823.5517914	2469.471008	t_cell_dendritic
837.2325165	2503.836035	inv_tumor
830.9838959	2475.705933	inv_tumor
843.4029022	2466.319617	inv_tumor
821.5739746	2183.91189	inv_tumor
822.2431732	2502.029578	inv_tumor
839.763736	2168.958032	inv_tumor
824.0330292	2231.596558	inv_tumor
822.5172546	2485.243945	inv_tumor
841.7972198	2551.717017	inv_tumor
827.1585846	2323.739172	inv_tumor
842.5177795	2333.388831	t_cell_dendritic
831.2903503	2341.688574	t_cell_dendritic
832.3152893	2351.276599	macrophage
832.4819275	2388.827258	stromal_cell
840.8934204	2408.478943	endothelial_perivascular
839.9345245	2363.955212	stromal_cell
854.9629333	2494.470471	inv_tumor
829.6944214	2408.229919	macrophage
841.9076721	2200.791736	inv_tumor
852.480481	2371.241016	endothelial_perivascular
823.2457001	2387.743384	inv_tumor
847.2580444	2423.833936	macrophage
822.7491577	2402.829016	inv_tumor
831.8400177	2370.875159	macrophage
830.5049927	2359.274609	macrophage
846.1526398	2401.298352	endothelial_perivascular
822.5120667	2369.776343	inv_tumor
826.8306519	2378.163245	inv_tumor
839.4779816	2394.674329	stromal_cell
834.0734467	2417.044312	endothelial_perivascular
849.6319641	2384.96449	endothelial_perivascular
846.8341339	2362.754712	stromal_cell
853.817218	2417.372607	macrophage
824.6227997	2438.665979	stromal_cell
859.5530579	2192.022791	inv_tumor
807.9057526	2543.693896	macrophage
814.4700623	2531.32594	macrophage
817.7419708	2521.494287	inv_tumor
824.2772278	2514.795349	inv_tumor
837.3318665	2536.471594	inv_tumor
831.3136963	2509.378259	inv_tumor
830.4225037	2524.370715	inv_tumor
825.486911	2546.640051	inv_tumor
852.6642395	2216.58833	inv_tumor
837.909549	2520.223853	inv_tumor
837.6998505	2221.239258	inv_tumor
840.3922089	2351.784607	stromal_cell
836.6375061	2157.61958	inv_tumor
823.0752228	2156.012341	inv_tumor
844.6684082	2160.69668	inv_tumor
851.0976227	2151.925244	inv_tumor
847.9923523	2532.222424	inv_tumor
18.81616716	1917.62345	endothelial_perivascular
21.40349474	1929.939526	t_cell_dendritic
5.51718235	1956.973303	DCIS
13.46704078	1958.793457	DCIS
21.19332123	1960.571484	DCIS
14.20319118	1974.857129	DCIS
29.73502617	1977.33844	myoepithelial
16.79449892	1981.951184	DCIS
4.103193307	1983.50011	apoptotic_dead
22.49809542	2006.335559	myoepithelial
4.626387334	2008.260925	myoepithelial
12.13460813	2013.597913	myoepithelial
21.33945227	2022.248572	DCIS
7.104281998	2029.692297	DCIS
12.70252829	2042.99928	myoepithelial
21.17225475	2056.384705	stromal_cell
29.41237221	2060.467444	myoepithelial
8.818446827	2054.236462	macrophage
4.521853423	2064.166895	stromal_cell
22.06949301	2066.543408	macrophage
22.99010639	2073.367065	other
9.851046181	2072.396912	endothelial_perivascular
20.75645208	2080.578992	stromal_cell
13.17128329	2083.064246	macrophage
22.67171144	2088.214465	stromal_cell
5.745229292	2085.781506	macrophage
20.01396503	2096.17865	endothelial_perivascular
5.674608207	2098.440405	myoepithelial
28.27013931	2105.512048	endothelial_perivascular
22.73732815	2108.442847	endothelial_perivascular
10.01375852	2110.059631	DCIS
27.26723957	2116.254089	stromal_cell
20.09661131	2116.131653	myoepithelial
4.775079536	2121.931409	DCIS
16.85561991	2123.875452	DCIS
25.6309967	2124.774219	myoepithelial
27.68056011	2133.139746	myoepithelial
6.817083073	2135.853687	DCIS
17.91764975	2139.466187	DCIS
8.030328178	2158.296301	DCIS
25.13210678	2159.691248	DCIS
17.58740349	2166.330005	DCIS
20.19997063	2177.063123	DCIS
5.946162915	2178.620349	DCIS
11.84088855	2186.873608	DCIS
24.29144678	2188.514465	DCIS
16.46321831	2197.023181	DCIS
26.55732822	2200.903381	DCIS
6.405456328	2200.49519	DCIS
21.67364626	2208.042883	DCIS
8.953756857	2217.434802	DCIS
23.09423256	2219.721252	DCIS
6.988795757	2232.877161	DCIS
22.19557571	2233.362756	DCIS
23.44121819	2244.793555	DCIS
18.7199851	2251.728857	DCIS
6.795897841	2250.552014	inv_tumor
20.93529177	2259.551929	DCIS
22.66589928	1991.193066	myoepithelial
9.911334658	1993.468103	myoepithelial
29.37798557	1997.108203	endothelial_perivascular
22.15213442	1806.009485	DCIS
8.420723486	1826.938867	macrophage
19.44906282	1832.68363	macrophage
10.74753137	1842.922437	DCIS
18.18939495	1850.998682	DCIS
6.34449544	1860.085754	DCIS
25.36137371	1860.906287	DCIS
18.01806326	1873.326746	DCIS
22.10948429	1889.101343	DCIS
7.479859924	1888.961267	DCIS
32.58281021	1910.045459	macrophage
20.07328482	1907.129395	macrophage
13.6570014	1904.966211	macrophage
20.72658224	1899.031152	myoepithelial
5.128751183	1908.791003	myoepithelial
5.837523198	1767.83606	apoptotic_dead
6.151370955	1788.564563	DCIS
8.908541918	1775.424011	DCIS
11.41867466	1728.481537	inv_tumor
13.06689935	1798.49126	inv_tumor
10.50758772	1743.924207	DCIS
10.95226722	1760.967578	inv_tumor
24.68440123	1749.456885	DCIS
23.52461672	1724.513763	DCIS
24.43107662	1778.638904	DCIS
29.46591225	1715.857916	myoepithelial
30.97702732	1767.89126	DCIS
65.27958107	1717.176392	DCIS
823.8255615	1927.425427	inv_tumor
831.6383087	1935.965894	inv_tumor
821.5240662	1908.67915	inv_tumor
836.5971436	1967.970801	macrophage
833.9069641	2005.989209	inv_tumor
837.3676117	2026.937268	inv_tumor
826.7825592	1957.170032	t_cell_dendritic
846.6245392	2008.823718	inv_tumor
820.9141144	1877.971033	inv_tumor
168.4907104	1715.332373	endothelial_perivascular
824.1998749	1997.101147	inv_tumor
816.817627	2050.826086	inv_tumor
825.3440338	1864.026758	inv_tumor
836.42677	1916.135742	inv_tumor
835.5813354	1905.27915	inv_tumor
828.0542908	1947.426782	inv_tumor
840.8202698	1950.347827	endothelial_perivascular
823.9611755	2027.243152	inv_tumor
822.3752075	1853.87677	inv_tumor
844.0527496	1922.554736	inv_tumor
834.8726044	2057.039014	inv_tumor
853.4491302	2019.285815	inv_tumor
823.9737823	2007.377722	inv_tumor
831.5804626	2036.565759	inv_tumor
832.2595184	1841.928003	inv_tumor
827.0523346	1895.537354	inv_tumor
843.6477753	1938.129907	inv_tumor
832.7066193	1871.926404	inv_tumor
815.5656616	1841.737915	inv_tumor
816.5762817	2077.29624	inv_tumor
838.9622955	1888.480444	inv_tumor
329.5946854	1718.578082	inv_tumor
848.7336639	2058.482727	inv_tumor
846.1431458	1850.144324	inv_tumor
846.3606781	2035.926392	inv_tumor
821.1915161	2062.738538	inv_tumor
843.82453	2071.102405	macrophage
826.5755585	2076.784912	inv_tumor
819.0858673	2097.976599	inv_tumor
851.3438965	2050.223865	inv_tumor
850.6482391	2079.992957	inv_tumor
827.4512909	1809.074341	inv_tumor
271.9262268	1714.679517	macrophage
835.0419403	2044.7302	inv_tumor
850.4527557	1896.517261	inv_tumor
837.9202362	1878.655225	inv_tumor
832.0249176	2067.231335	inv_tumor
841.9318481	2083.939355	inv_tumor
828.2194244	2122.634485	inv_tumor
844.3191528	1864.283252	inv_tumor
831.7418091	2076.121057	macrophage
821.4965179	2133.71167	inv_tumor
835.8836395	2108.02262	inv_tumor
836.5665344	2125.451147	inv_tumor
826.4129669	1786.749805	inv_tumor
834.531131	2083.630151	inv_tumor
835.9534698	1799.400195	inv_tumor
827.1228912	2089.560437	inv_tumor
828.0582855	2100.159497	inv_tumor
851.4709503	1873.154089	inv_tumor
608.2328461	1713.705939	macrophage
843.6654663	1777.269897	macrophage
834.7152527	1769.057312	inv_tumor
158.3210213	1691.235205	myoepithelial
825.364682	2113.749744	inv_tumor
819.8670746	2145.866504	DCIS
849.2898682	1959.694922	endothelial_perivascular
842.657077	2133.44397	inv_tumor
843.1184448	1816.26095	inv_tumor
838.5858551	2142.910803	inv_tumor
817.525943	1766.252271	inv_tumor
839.9497772	2099.295801	inv_tumor
842.8768402	1829.103711	inv_tumor
829.9172455	1758.767664	inv_tumor
838.0400269	1785.246741	macrophage
824.3588348	1827.79696	inv_tumor
819.8669708	1729.186688	inv_tumor
324.3562958	1713.754913	inv_tumor
793.4159607	1718.023279	inv_tumor
821.847641	1736.573553	inv_tumor
826.6914581	1718.570093	inv_tumor
818.8915771	1717.010999	macrophage
852.041214	1802.544116	inv_tumor
833.342926	1745.810559	inv_tumor
835.887323	1727.960559	inv_tumor
432.4362808	1718.78114	macrophage
851.577771	2097.448669	inv_tumor
852.1163361	2120.504919	macrophage
846.5147095	1975.629102	macrophage
182.7427887	1715.430945	endothelial_perivascular
825.4801147	1977.038367	inv_tumor
834.5044128	1988.444678	inv_tumor
845.199762	1989.598486	macrophage
846.0247559	1732.287964	inv_tumor
521.1223724	3382.574377	inv_tumor
527.2046143	3372.701428	t_cell_dendritic
531.8288239	3388.836072	inv_tumor
533.4885132	3397.780371	stromal_cell
539.3399414	3374.801733	inv_tumor
544.4186188	3385.796118	inv_tumor
551.1556885	3394.561743	macrophage
560.0757599	3387.684546	inv_tumor
564.855661	3380.991003	inv_tumor
561.2298279	3373.176025	inv_tumor
572.9490784	3390.096338	inv_tumor
574.5547089	3377.707422	inv_tumor
587.5883362	3399.427869	inv_tumor
589.4279968	3387.790588	inv_tumor
585.7249146	3370.384058	inv_tumor
594.7234283	3373.819543	inv_tumor
602.2040924	3378.96084	inv_tumor
608.1442352	3381.579529	inv_tumor
606.5313416	3367.341614	endothelial_perivascular
609.8032501	3390.01084	inv_tumor
618.6530762	3373.094885	endothelial_perivascular
618.497229	3399.516687	inv_tumor
629.8855896	3392.896191	inv_tumor
629.6206909	3378.532727	macrophage
647.4761383	3372.566956	inv_tumor
643.9995636	3386.105945	inv_tumor
650.2352661	3399.719849	macrophage
657.067691	3387.719409	inv_tumor
658.3375549	3394.826953	DCIS
658.2802795	3376.250635	inv_tumor
663.9787659	3391.979993	inv_tumor
668.3216827	3403.825415	inv_tumor
675.895575	3392.170496	inv_tumor
675.3946228	3379.825781	inv_tumor
689.2194702	3394.608228	inv_tumor
692.1706055	3386.989978	inv_tumor
696.9734894	3382.06803	inv_tumor
704.0832123	3372.182214	inv_tumor
709.9171051	3386.814624	inv_tumor
720.7977692	3372.886536	inv_tumor
717.3914398	3402.537549	inv_tumor
724.7989532	3386.708789	inv_tumor
731.8929047	3369.035388	inv_tumor
735.6495789	3379.288513	inv_tumor
734.9672546	3399.548645	inv_tumor
739.7588287	3389.13656	inv_tumor
742.8553833	3398.098291	inv_tumor
747.2916321	3378.299475	inv_tumor
750.3898468	3396.639014	inv_tumor
758.6776062	3395.849194	inv_tumor
763.4347839	3378.764526	inv_tumor
768.718335	3395.693347	inv_tumor
774.9060486	3386.497742	inv_tumor
777.3328857	3372.411523	inv_tumor
787.6440643	3377.74021	inv_tumor
786.3465485	3398.597583	inv_tumor
797.3460175	3385.828699	inv_tumor
805.384079	3374.468872	t_cell_dendritic
803.3687531	3401.043201	inv_tumor
820.2080292	3379.820178	inv_tumor
849.5793579	3391.723291	inv_tumor
836.5701141	3358.896399	inv_tumor
833.0256287	3382.146887	inv_tumor
843.2387543	3374.030798	inv_tumor
835.8137054	3393.260388	inv_tumor
28.57563076	3060.446997	macrophage
3.854041791	3067.301782	stromal_cell
14.42121801	3071.915149	other
12.34493647	3135.338513	t_cell_dendritic
5.218739271	3163.943835	stromal_cell
17.65197935	3165.015674	stromal_cell
26.1320672	3178.847473	stromal_cell
7.235787773	3204.717273	t_cell_dendritic
20.86929083	3209.541479	t_cell_dendritic
14.74360285	3220.664734	t_cell_dendritic
23.64498291	3222.976086	t_cell_dendritic
5.717092156	3226.588794	stromal_cell
18.59837704	3232.125	stromal_cell
11.76817241	3241.113086	stromal_cell
19.09260588	3247.715942	macrophage
12.34799252	3259.314417	t_cell_dendritic
16.10956936	3290.593213	other
7.50148735	3300.499365	t_cell_dendritic
5.676496959	3310.386841	apoptotic_dead
15.7900136	3311.837402	inv_tumor
4.231741524	3322.329797	t_cell_dendritic
32.28957539	3310.311511	inv_tumor
23.72961197	3325.991272	inv_tumor
11.0423234	3330.200183	inv_tumor
6.266782618	3340.554785	inv_tumor
25.04583054	3335.443372	inv_tumor
29.45515041	3341.832483	inv_tumor
17.72502298	3347.855737	inv_tumor
30.97983208	3352.083533	inv_tumor
14.16213799	3354.819678	inv_tumor
23.46401291	3361.929297	inv_tumor
14.01203814	3366.29032	inv_tumor
31.24822617	3370.051404	inv_tumor
114.168634	3393.148328	endothelial_perivascular
26.0569273	3378.460095	inv_tumor
3.925336909	3370.83147	endothelial_perivascular
12.96664796	3377.936316	inv_tumor
38.73118591	3377.890454	stromal_cell
8.572055483	3390.473401	inv_tumor
22.82247925	3386.668323	inv_tumor
39.70680656	3391.783887	macrophage
177.3800171	3404.452539	stromal_cell
63.78190613	3375.850745	endothelial_perivascular
67.48078613	3399.985681	endothelial_perivascular
79.58101654	3377.484753	inv_tumor
84.75615807	3385.134753	inv_tumor
157.8459702	3376.500696	endothelial_perivascular
82.4642086	3393.929224	inv_tumor
98.56127815	3399.60675	stromal_cell
95.8422081	3377.44491	stromal_cell
105.7341713	3386.394812	stromal_cell
108.4439224	3372.315649	stromal_cell
116.5483643	3380.797803	stromal_cell
132.9298523	3391.917322	endothelial_perivascular
189.278331	3369.579504	stromal_cell
194.0339134	3379.89364	stromal_cell
159.4463867	3385.086609	endothelial_perivascular
165.7332298	3370.943738	endothelial_perivascular
122.9940636	3394.383276	endothelial_perivascular
143.3015228	3385.234778	endothelial_perivascular
156.2669411	3389.814526	endothelial_perivascular
190.0746223	3400.003113	macrophage
157.6646629	3380.399365	endothelial_perivascular
143.7996864	3400.455505	endothelial_perivascular
156.397406	3372.120581	endothelial_perivascular
165.4140129	3380.432983	endothelial_perivascular
164.7079018	3394.924072	endothelial_perivascular
174.6241837	3371.15769	stromal_cell
128.1178764	3383.454053	endothelial_perivascular
147.4771919	3373.852954	endothelial_perivascular
169.4110596	3391.011914	endothelial_perivascular
124.2511391	3376.416443	endothelial_perivascular
179.7186714	3389.96062	stromal_cell
134.7697334	3366.442432	macrophage
154.5516106	3398.453772	endothelial_perivascular
143.7565224	3394.258557	endothelial_perivascular
22.20437422	3396.688196	inv_tumor
826.8177338	3035.778943	endothelial_perivascular
847.0071533	3042.305432	inv_tumor
829.6216339	3047.125903	endothelial_perivascular
839.9056793	3049.24281	inv_tumor
830.8130554	3059.438452	endothelial_perivascular
842.4875854	3057.3203	inv_tumor
841.3668762	3064.517285	inv_tumor
821.7605865	3063.90614	macrophage
847.0149353	3073.511182	endothelial_perivascular
829.9981262	3076.618372	t_cell_dendritic
826.1015839	3084.422351	t_cell_dendritic
839.7628021	3087.78064	macrophage
846.4318054	3092.271155	b_cell
839.7179779	3109.870056	stromal_cell
828.6181732	3114.025842	t_cell_dendritic
820.2501556	3115.313708	t_cell_dendritic
849.578891	3118.811658	macrophage
834.7430084	3122.895642	t_cell_dendritic
832.5459991	3132.62644	t_cell_dendritic
820.8659698	3141.772656	t_cell_dendritic
845.7946167	3149.413733	stromal_cell
826.006488	3156.313135	t_cell_dendritic
816.4914581	3168.389734	stromal_cell
846.742099	3174.297192	inv_tumor
826.4716431	3178.285925	stromal_cell
829.1027832	3187.402881	macrophage
823.268631	3193.940784	other
837.228418	3196.16394	inv_tumor
841.9617828	3207.58208	inv_tumor
829.8659882	3207.989026	inv_tumor
821.6891479	3213.843774	inv_tumor
848.8101868	3216.057385	inv_tumor
835.8666229	3219.53313	inv_tumor
828.3922363	3222.383203	t_cell_dendritic
821.0845917	3226.278137	inv_tumor
835.2041168	3229.895618	inv_tumor
819.2925049	3237.775342	inv_tumor
848.5717987	3229.741016	inv_tumor
831.7022766	3241.394482	inv_tumor
844.3129791	3245.869019	inv_tumor
839.7039703	3248.413208	DCIS
835.2138702	3251.772742	inv_tumor
836.8987732	3259.400122	inv_tumor
819.1935181	3260.811255	stromal_cell
854.9662018	3261.225256	inv_tumor
836.7257019	3268.028577	inv_tumor
836.9251801	3281.20835	inv_tumor
851.3712372	3289.021252	inv_tumor
841.4881195	3298.472522	inv_tumor
822.9012695	3310.234314	inv_tumor
832.0275116	3313.780615	inv_tumor
846.941629	3313.579529	inv_tumor
837.5650146	3312.699854	stromal_cell
844.922464	3335.611877	inv_tumor
827.6927399	3336.162842	inv_tumor
824.6716187	2860.600293	inv_tumor
822.6706635	2963.083813	endothelial_perivascular
849.4884125	2866.792468	inv_tumor
836.5924225	2864.450403	inv_tumor
845.9451202	2878.128223	inv_tumor
840.811554	2889.368518	inv_tumor
829.1653503	2889.494067	inv_tumor
820.7789154	2887.798425	inv_tumor
845.9174683	3019.392163	endothelial_perivascular
823.8610992	2900.604248	inv_tumor
848.509024	2901.613623	endothelial_perivascular
836.5184937	2898.590479	endothelial_perivascular
826.8727264	2920.876416	inv_tumor
847.2052826	3031.30835	macrophage
821.0271606	2915.962976	inv_tumor
839.7656036	2906.769238	endothelial_perivascular
828.233432	3017.871252	stromal_cell
834.3779297	2916.121729	inv_tumor
848.9694061	2922.068616	inv_tumor
839.0058746	2927.997864	inv_tumor
847.8948181	2930.285144	inv_tumor
823.5701569	2933.735571	inv_tumor
833.4105255	2936.562402	inv_tumor
844.5620544	2940.300659	inv_tumor
840.5286011	2948.698767	inv_tumor
824.2415863	2948.214417	inv_tumor
829.4482513	2952.52937	inv_tumor
843.2576904	2957.521667	endothelial_perivascular
825.0568787	2970.144873	t_cell_dendritic
833.3231598	2970.474414	macrophage
846.7779999	2973.103894	stromal_cell
823.7468079	2986.256897	endothelial_perivascular
844.844281	2989.992664	inv_tumor
834.5952026	3004.16936	stromal_cell
829.1093719	2879.219983	inv_tumor
852.8129791	3352.124622	macrophage
205.8191032	3385.042615	macrophage
246.132431	3399.738733	endothelial_perivascular
247.0936615	3380.277551	inv_tumor
256.8360031	3368.979358	inv_tumor
258.7493073	3394.406104	inv_tumor
268.6262772	3404.942493	inv_tumor
271.6143509	3372.497644	inv_tumor
269.2562546	3382.772559	inv_tumor
279.6105713	3395.257556	stromal_cell
287.3756668	3382.601355	macrophage
314.382103	3382.258533	endothelial_perivascular
321.2060715	3401.074329	inv_tumor
337.932872	3391.280652	inv_tumor
346.5549713	3376.099976	stromal_cell
356.8731537	3402.12002	inv_tumor
364.9545868	3395.597888	inv_tumor
368.3466751	3376.676672	inv_tumor
364.6581192	3385.176257	macrophage
380.2402939	3376.584326	inv_tumor
378.4401917	3394.373315	inv_tumor
387.9460388	3376.400671	DCIS
391.6848663	3380.628259	inv_tumor
389.6997086	3388.445728	stromal_cell
391.3386978	3399.444055	inv_tumor
398.0555862	3373.743384	inv_tumor
400.0434677	3380.420532	inv_tumor
404.7352768	3386.275488	inv_tumor
409.5183685	3369.204102	inv_tumor
408.4671005	3393.784583	inv_tumor
418.3375595	3394.52937	stromal_cell
417.3524643	3385.424451	inv_tumor
423.77509	3369.015466	inv_tumor
430.1944992	3402.270886	macrophage
431.1982971	3391.95177	stromal_cell
431.0146683	3380.281909	inv_tumor
436.2220856	3367.245325	inv_tumor
444.4988464	3380.284192	inv_tumor
448.9175079	3394.248804	endothelial_perivascular
464.639447	3379.68114	inv_tumor
466.6700256	3395.065808	endothelial_perivascular
482.1868835	3371.654907	endothelial_perivascular
484.3364746	3394.215186	inv_tumor
500.6285217	3398.980457	inv_tumor
499.9527863	3379.014795	stromal_cell
17.83833351	2723.826038	apoptotic_dead
5.111697292	2726.011218	t_cell_dendritic
8.028426456	2734.520557	macrophage
23.18824053	2734.213013	t_cell_dendritic
16.86317978	2739.186011	b_cell
8.931833553	2744.732178	other
22.32948418	2747.91283	endothelial_perivascular
21.01533918	2756.568262	endothelial_perivascular
5.526638269	2754.661572	endothelial_perivascular
26.91578903	2757.047632	t_cell_dendritic
15.92681761	2755.458447	endothelial_perivascular
21.20250072	2765.410461	b_cell
4.631919837	2766.51156	endothelial_perivascular
11.93782611	2767.183093	endothelial_perivascular
15.59771919	2773.185388	stromal_cell
27.58159924	2772.262549	stromal_cell
4.958864021	2775.04082	endothelial_perivascular
21.92215738	2779.432971	t_cell_dendritic
5.013810492	2782.858496	endothelial_perivascular
14.4695117	2782.31521	macrophage
14.16865215	2788.373535	apoptotic_dead
19.02076521	2797.318457	stromal_cell
6.780073261	2797.590723	t_cell_dendritic
7.269744778	2809.681641	apoptotic_dead
24.06262569	2811.620288	t_cell_dendritic
11.69113646	2819.240613	t_cell_dendritic
4.747173834	2823.917065	macrophage
6.19832468	2831.227563	t_cell_dendritic
23.62807655	2828.968921	stromal_cell
5.209956574	2845.309216	other
14.81600447	2845.004785	endothelial_perivascular
26.16180573	2846.233923	t_cell_dendritic
24.0814435	2862.814941	macrophage
28.15842896	2882.434668	endothelial_perivascular
27.2291111	2900.400049	endothelial_perivascular
15.79319286	2899.033118	stromal_cell
6.047761154	2904.163208	t_cell_dendritic
5.872722888	2927.153467	inv_tumor
21.307444	2929.354419	inv_tumor
6.289289975	2945.641174	inv_tumor
29.81881542	2944.488196	inv_tumor
12.32200718	2955.507275	inv_tumor
31.74174976	2956.914258	inv_tumor
15.32582321	2967.632019	inv_tumor
31.17214108	2970.597473	inv_tumor
17.46274099	2977.621594	inv_tumor
[truncated: 165,783 more rows]
