# Supplementary material for: Gene-expression memory-based prediction of cell lineages from scRNA-seq datasets
Source: Nat Commun. 2024 Mar 29;15:2744. doi: 10.1038/s41467-024-47158-y (PMC10980719; doi:10.1038/s41467-024-47158-y)
Supplement: Supplementary file 11 — Source Data [file 41467_2024_47158_MOESM11_ESM.zip › Source Data files/Source Data file S20d.csv]

	UMAP_1	UMAP_2					Cluster_names	organoid			clone.ID
C31_3	2.316234521	4.735937511				C31_3	Stem	S0_a		C31_3	1
C31_4	2.070938758	4.477858459				C31_4	Stem	S0_a		C31_4	1
C31_6	2.628651075	2.879259025				C31_6	Stem	S0_a		C31_6	1
C31_7	4.781852178	2.743809139				C31_7	Paneth	S0_a		C31_7	2
C31_8	3.250186376	4.670316612				C31_8	Stem	S0_a		C31_8	3
C31_9	4.660250596	2.785389339				C31_9	Paneth	S0_a		C31_9	2
C31_10	4.751187734	2.883191978				C31_10	Paneth	S0_a		C31_10	2
C31_11	2.109694413	3.152663623				C31_11	Stem	S0_a		C31_11	2
C31_12	2.486989907	3.017410194				C31_12	Stem	S0_a		C31_12	2
C31_13	4.555179528	3.290185367				C31_13	Paneth	S0_a		C31_13	1
C31_15	3.314006738	4.622680103				C31_15	Stem	S0_a		C31_15	3
C31_16	2.93013852	3.165373718				C31_16	Stem	S0_a		C31_16	1
C31_17	4.080284528	2.859224235				C31_17	Paneth	S0_a		C31_17	4
C31_18	2.286948136	4.837874328				C31_18	Stem	S0_a		C31_18	1
C31_19	3.344655446	3.387133991				C31_19	Paneth	S0_a		C31_19	1
C31_20	2.77719634	3.451081668				C31_20	Stem	S0_a		C31_20	1
C31_21	4.495804242	3.113738452				C31_21	Paneth	S0_a		C31_21	1
C31_23	1.962597779	5.268114482				C31_23	Stem	S0_a		C31_23	1
C31_24	3.245373182	4.8203148				C31_24	Stem	S0_a		C31_24	1
C31_25	4.285958699	3.214336788				C31_25	Paneth	S0_a		C31_25	1
C31_26	3.211402826	3.5466179				C31_26	Stem	S0_a		C31_26	1
C31_27	1.838141612	4.308022415				C31_27	Stem	S0_a		C31_27	4
C31_28	2.81632369	3.465958511				C31_28	Stem	S0_a		C31_28	1
C31_29	2.51818078	2.900954162				C31_29	Stem	S0_a		C31_29	1
C32_1	4.851270131	2.731426393				C32_1	Paneth	S0_b		C32_1	2
C32_2	2.342671804	3.146814262				C32_2	Stem	S0_b		C32_2	1
C32_3	1.472299031	4.023507034				C32_3	Paneth	S0_b		C32_3	5
C32_4	2.953537397	5.10737506				C32_4	Stem	S0_b		C32_4	6
C32_5	1.344321422	2.135667478				C32_5	Stem	S0_b		C32_5	7
C32_6	4.606733731	3.013983165				C32_6	Paneth	S0_b		C32_6	1
C32_7	1.672801427	2.347878372				C32_7	Stem	S0_b		C32_7	1
C32_8	3.25706809	2.817777549				C32_8	Paneth	S0_b		C32_8	1
C32_9	4.116224221	3.256236469				C32_9	Paneth	S0_b		C32_9	1
C32_10	0.505330257	0.724333917				C32_10	Olfm4	S0_b		C32_10	8
C32_11	0.903656892	4.395804798				C32_11	Stem	S0_b		C32_11	1
C32_12	2.612749509	4.253878986				C32_12	Stem	S0_b		C32_12	1
C32_13	1.316931895	3.950467025				C32_13	Stem	S0_b		C32_13	5
C32_14	0.565707139	0.823506748				C32_14	Olfm4	S0_b		C32_14	8
C32_15	1.558381728	3.293442165				C32_15	Stem	S0_b		C32_15	1
C32_16	5.030755929	2.732082998				C32_16	Paneth	S0_b		C32_16	2
C32_17	2.703248433	3.299383556				C32_17	Stem	S0_b		C32_17	1
C32_18	2.967948846	5.204669868				C32_18	Stem	S0_b		C32_18	6
C32_19	2.331195764	4.08687297				C32_19	Stem	S0_b		C32_19	1
C32_20	4.657489232	2.996180927				C32_20	Paneth	S0_b		C32_20	1
C32_21	1.195908002	1.551111852				C32_21	Stem	S0_b		C32_21	7
C32_22	4.269847325	3.046475326				C32_22	Paneth	S0_b		C32_22	1
C32_23	1.557478122	4.033796226				C32_23	Paneth	S0_b		C32_23	5
C32_24	1.031373433	4.3880643				C32_24	Stem	S0_b		C32_24	1
C32_25	2.389025621	2.956250106				C32_25	Stem	S0_b		C32_25	1
C32_26	5.003530912	2.578824436				C32_26	Paneth	S0_b		C32_26	2
C32_27	2.909893922	5.174136077				C32_27	Stem	S0_b		C32_27	6
C32_28	1.711573533	3.662737285				C32_28	Stem	S0_b		C32_28	1
C32_29	3.438139371	3.068940555				C32_29	Stem	S0_b		C32_29	1
C32_30	1.488231353	1.474395191				C32_30	Stem	S0_b		C32_30	9
C32_31	3.466234616	4.051726734				C32_31	Stem	S0_b		C32_31	1
C32_32	5.036567144	2.688335811				C32_32	Paneth	S0_b		C32_32	1
C32_33	3.604074887	3.728981887				C32_33	Stem	S0_b		C32_33	1
C32_34	4.371895246	3.161302482				C32_34	Paneth	S0_b		C32_34	1
C34_1	1.994575671	5.434019958				C34_1	Stem	S0_c		C34_1	10
C34_2	2.149212531	5.186079418				C34_2	Stem	S0_c		C34_2	10
C34_3	2.708065919	4.86982051				C34_3	Stem	S0_c		C34_3	10
C34_4	2.703195028	4.960368549				C34_4	Stem	S0_c		C34_4	10
C34_5	1.960329942	4.619747554				C34_5	Stem	S0_c		C34_5	10
C34_6	1.45999401	4.869681751				C34_6	Stem	S0_c		C34_6	10
C34_7	2.083021812	4.756626521				C34_7	Stem	S0_c		C34_7	10
C34_9	1.399015359	3.595197593				C34_9	Stem	S0_c		C34_9	10
C34_10	1.583621673	3.082353507				C34_10	Stem	S0_c		C34_10	10
C34_11	1.343937806	4.51771537				C34_11	Stem	S0_c		C34_11	10
C34_12	1.404390506	3.817640697				C34_12	Stem	S0_c		C34_12	10
C34_13	2.406768731	2.467186366				C34_13	Stem	S0_c		C34_13	4
C34_14	2.853606157	2.311752712				C34_14	Stem	S0_c		C34_14	4
C34_15	1.282033853	4.42659608				C34_15	Stem	S0_c		C34_15	10
C34_16	1.562928371	3.980614101				C34_16	Stem	S0_c		C34_16	10
C34_17	1.669713191	4.835329925				C34_17	Stem	S0_c		C34_17	10
C34_18	1.233097724	4.710135375				C34_18	Stem	S0_c		C34_18	10
C34_19	2.311008863	4.905317222				C34_19	Stem	S0_c		C34_19	10
C34_20	1.976200036	3.974406635				C34_20	Stem	S0_c		C34_20	10
C34_21	2.152741603	4.089849864				C34_21	Stem	S0_c		C34_21	10
C34_22	2.734269075	2.248441373				C34_22	Stem	S0_c		C34_22	4
C34_23	2.285294465	2.09501568				C34_23	Stem	S0_c		C34_23	4
C34_24	1.448301963	3.52961341				C34_24	Stem	S0_c		C34_24	10
C34_25	1.241297893	4.229982292				C34_25	Stem	S0_c		C34_25	10
C34_26	2.303526334	2.208719407				C34_26	Stem	S0_c		C34_26	4
C34_27	1.806668452	3.492774402				C34_27	Stem	S0_c		C34_27	2
C34_28	2.39826148	4.64188758				C34_28	Stem	S0_c		C34_28	10
C34_29	2.087976627	2.831452285				C34_29	Stem	S0_c		C34_29	10
C34_30	1.770736388	4.948463832				C34_30	Stem	S0_c		C34_30	10
C34_32	1.937499456	5.058584606				C34_32	Stem	S0_c		C34_32	10
C34_33	2.158999852	1.158902799				C34_33	PIS	S0_c		C34_33	10
C34_34	2.032991103	4.072215949				C34_34	Stem	S0_c		C34_34	10
C34_35	1.305202417	3.153933441				C34_35	Stem	S0_c		C34_35	11
C34_36	2.731481485	4.984507476				C34_36	Stem	S0_c		C34_36	10
C34_37	2.233716897	5.227182781				C34_37	Stem	S0_c		C34_37	10
C34_38	1.950202636	3.939496433				C34_38	Stem	S0_c		C34_38	10
C34_39	2.281433992	3.864158546				C34_39	Stem	S0_c		C34_39	10
C34_40	2.056934051	5.41163293				C34_40	Stem	S0_c		C34_40	10
C34_41	1.905033759	5.328251754				C34_41	Stem	S0_c		C34_41	10
C34_42	1.825540713	5.297010814				C34_42	Stem	S0_c		C34_42	10
C34_43	1.205131702	4.498115932				C34_43	Stem	S0_c		C34_43	10
C34_44	0.999860696	3.080385124				C34_44	Stem	S0_c		C34_44	10
C34_45	1.096437625	4.457769786				C34_45	Stem	S0_c		C34_45	10
C34_46	1.483803443	4.12590686				C34_46	Stem	S0_c		C34_46	10
C34_47	2.365532808	5.240882789				C34_47	Stem	S0_c		C34_47	10
C34_48	2.532160691	5.137652313				C34_48	Stem	S0_c		C34_48	10
C34_49	1.81994789	5.212785159				C34_49	Stem	S0_c		C34_49	10
C41_1	-0.892035969	2.936109458				C41_1	Spheroid	S1_a		C41_1	12
C41_2	-0.862906226	2.956883346				C41_2	Spheroid	S1_a		C41_2	12
C41_4	-1.500820436	3.012222206				C41_4	Spheroid	S1_a		C41_4	12
C41_5	-0.989982494	2.289580022				C41_5	Spheroid	S1_a		C41_5	13
C41_6	-1.205284186	2.260963832				C41_6	Spheroid	S1_a		C41_6	12
C41_8	-0.801598497	2.946088706				C41_8	Spheroid	S1_a		C41_8	12
C41_9	-1.006757387	2.468335544				C41_9	Spheroid	S1_a		C41_9	14
C41_10	-1.264714368	3.06063739				C41_10	Spheroid	S1_a		C41_10	14
C41_11	1.229542903	1.136875783				C41_11	PIS	S1_a		C41_11	15
C41_12	-1.392177888	3.108392631				C41_12	Spheroid	S1_a		C41_12	12
C41_13	-1.500804492	2.675361549				C41_13	Spheroid	S1_a		C41_13	12
C41_14	-0.098667093	2.80444852				C41_14	Spheroid	S1_a		C41_14	12
C41_15	-1.111082145	3.069975768				C41_15	Spheroid	S1_a		C41_15	12
C41_17	-1.259914764	1.996936237				C41_17	Spheroid	S1_a		C41_17	14
C41_18	-1.218384214	3.02045623				C41_18	Spheroid	S1_a		C41_18	14
C41_19	-1.464707055	2.526721393				C41_19	Spheroid	S1_a		C41_19	12
C41_20	-1.036048957	2.962284957				C41_20	Spheroid	S1_a		C41_20	12
C41_21	-1.572830566	2.77859584				C41_21	Spheroid	S1_a		C41_21	12
C41_22	-0.845740326	2.263668214				C41_22	Spheroid	S1_a		C41_22	14
C41_24	-0.713084884	2.351486122				C41_24	Spheroid	S1_a		C41_24	14
C41_25	-0.587148853	2.967926418				C41_25	Spheroid	S1_a		C41_25	14
C41_26	-1.429656633	2.912042533				C41_26	Spheroid	S1_a		C41_26	12
C41_27	2.138748817	-0.30837294				C41_27	PIS	S1_a		C41_27	16
C41_28	-1.080872663	2.711177265				C41_28	Spheroid	S1_a		C41_28	12
C41_29	1.468466214	3.111874019				C41_29	Stem	S1_a		C41_29	12
C41_30	-1.658012011	2.870169078				C41_30	Spheroid	S1_a		C41_30	12
C41_31	-1.300846525	2.030636941				C41_31	Spheroid	S1_a		C41_31	14
C41_32	-1.541987278	2.648383771				C41_32	Spheroid	S1_a		C41_32	12
C41_33	-1.357663878	3.025831615				C41_33	Spheroid	S1_a		C41_33	12
C41_34	-1.079695769	2.307975208				C41_34	Spheroid	S1_a		C41_34	12
C41_35	-0.188659855	2.542618429				C41_35	Spheroid	S1_a		C41_35	14
C41_36	-1.288353839	1.804224883				C41_36	PIS	S1_a		C41_36	14
C41_37	-1.423991807	2.719295656				C41_37	Spheroid	S1_a		C41_37	12
C41_38	-1.032716461	2.956384097				C41_38	Spheroid	S1_a		C41_38	12
C41_39	-1.048491247	2.352126275				C41_39	Spheroid	S1_a		C41_39	13
C41_40	-0.702533909	2.966739093				C41_40	Spheroid	S1_a		C41_40	12
C41_41	0.323262624	2.612315809				C41_41	Stem	S1_a		C41_41	12
C41_42	-1.441870161	2.91894046				C41_42	Spheroid	S1_a		C41_42	12
C41_43	-1.434238829	3.045454894				C41_43	Spheroid	S1_a		C41_43	12
C41_44	1.358275346	1.631065046				C41_44	Stem	S1_a		C41_44	12
C41_45	2.718819074	4.091691409				C41_45	Stem	S1_a		C41_45	12
C41_46	-0.998823412	3.037622367				C41_46	Spheroid	S1_a		C41_46	12
C41_47	-1.043728777	2.277218496				C41_47	Spheroid	S1_a		C41_47	14
C41_48	0.424101762	2.321362411				C41_48	Stem	S1_a		C41_48	12
C41_49	1.688761644	1.669898425				C41_49	Stem	S1_a		C41_49	14
C41_50	0.852114848	1.928608571				C41_50	Stem	S1_a		C41_50	12
C41_51	-1.208228596	2.538922702				C41_51	Spheroid	S1_a		C41_51	12
C41_52	-1.653260157	2.747692262				C41_52	Spheroid	S1_a		C41_52	12
C41_53	-1.448414572	2.809305583				C41_53	Spheroid	S1_a		C41_53	12
C42_2	2.736405305	-0.270150508				C42_2	PIS	S1_b		C42_2	17
C42_3	1.161722354	-2.401616539				C42_3	Olfm4	S1_b		C42_3	16
C42_4	3.711724691	0.031046068				C42_4	PIS	S1_b		C42_4	16
C42_5	3.985353879	-1.971560324				C42_5	PIS	S1_b		C42_5	16
C42_6	3.633381299	-0.003413046				C42_6	PIS	S1_b		C42_6	9
C42_8	6.025303296	-1.054657589				C42_8	Goblet	S1_b		C42_8	9
C42_10	2.73067563	-1.019103835				C42_10	PIS	S1_b		C42_10	16
C42_11	2.041357211	-1.675665553				C42_11	PIS	S1_b		C42_11	16
C42_12	4.430105142	-0.614000763				C42_12	PIS	S1_b		C42_12	9
C42_13	4.138287	0.052155649				C42_13	PIS	S1_b		C42_13	16
C42_14	5.851005963	-0.628398741				C42_14	Goblet	S1_b		C42_14	9
C42_15	1.779481105	-2.823444093				C42_15	Olfm4	S1_b		C42_15	18
C42_16	2.4777221	-1.811167503				C42_16	PIS	S1_b		C42_16	19
C42_17	3.909634999	-2.052279378				C42_17	PIS	S1_b		C42_17	16
C42_18	1.730322293	0.45179156				C42_18	PIS	S1_b		C42_18	16
C42_19	3.993285112	1.002006923				C42_19	PIS	S1_b		C42_19	16
C42_20	3.52910941	-1.142395171				C42_20	PIS	S1_b		C42_20	9
C42_21	3.718409948	1.071310197				C42_21	PIS	S1_b		C42_21	16
C42_22	2.41795247	-1.905590619				C42_22	PIS	S1_b		C42_22	19
C42_23	2.390641622	-1.941460932				C42_23	PIS	S1_b		C42_23	19
C42_24	1.825589351	-2.755033458				C42_24	Olfm4	S1_b		C42_24	18
C42_25	1.832087688	-2.898348535				C42_25	Olfm4	S1_b		C42_25	18
C42_26	4.106895856	0.632883345				C42_26	PIS	S1_b		C42_26	16
C42_28	1.174666099	4.58802024				C42_28	Stem	S1_b		C42_28	16
C42_29	3.995424203	0.452241813				C42_29	PIS	S1_b		C42_29	16
C42_30	3.816856317	1.077113782				C42_30	PIS	S1_b		C42_30	16
C42_31	3.597128801	-0.037078107				C42_31	PIS	S1_b		C42_31	16
C42_32	4.679460935	2.191540872				C42_32	PIS	S1_b		C42_32	16
C42_33	3.926381997	-1.868850256				C42_33	PIS	S1_b		C42_33	16
C42_34	4.316593579	-2.405646766				C42_34	PIS	S1_b		C42_34	16
C42_35	3.910466127	0.343194639				C42_35	PIS	S1_b		C42_35	16
C42_36	6.055898599	-1.097555111				C42_36	Goblet	S1_b		C42_36	9
C42_37	2.78772109	-0.278824474				C42_37	PIS	S1_b		C42_37	16
C42_39	2.198414735	0.063861882				C42_39	PIS	S1_b		C42_39	17
C42_41	2.411206655	-0.403293933				C42_41	PIS	S1_b		C42_41	16
C42_42	0.98357623	-2.241771902				C42_42	Olfm4	S1_b		C42_42	16
C42_43	5.562169484	-0.53953513				C42_43	Goblet	S1_b		C42_43	16
C42_45	4.052355699	-1.152730579				C42_45	PIS	S1_b		C42_45	20
C42_46	6.128563337	-0.911097432				C42_46	Goblet	S1_b		C42_46	9
C42_47	3.636290483	-0.602006997				C42_47	PIS	S1_b		C42_47	16
C42_48	3.272224359	-0.668328727				C42_48	PIS	S1_b		C42_48	16
C42_49	3.636378698	-0.952801342				C42_49	PIS	S1_b		C42_49	9
C42_50	2.061590842	-2.777083362				C42_50	PIS	S1_b		C42_50	16
C42_51	1.489270858	-2.648815359				C42_51	Olfm4	S1_b		C42_51	16
C42_52	4.780623845	1.612557088				C42_52	PIS	S1_b		C42_52	16
C42_53	1.964444808	-3.061539973				C42_53	PIS	S1_b		C42_53	16
C42_54	5.10630887	-0.480520393				C42_54	PIS	S1_b		C42_54	9
C42_55	1.939394883	0.09198228				C42_55	PIS	S1_b		C42_55	16
C42_56	3.863883905	-1.056220586				C42_56	PIS	S1_b		C42_56	20
C42_57	3.85099738	-0.123929704				C42_57	PIS	S1_b		C42_57	16
C43_1	2.432903222	0.474539076				C43_1	PIS	S1_c		C43_1	16
C43_2	5.269030503	-0.691094185				C43_2	Goblet	S1_c		C43_2	9
C43_3	1.977909974	0.300492917				C43_3	PIS	S1_c		C43_3	9
C43_5	3.396010808	-0.396902407				C43_5	PIS	S1_c		C43_5	16
C43_6	1.160249643	1.370871698				C43_6	Stem	S1_c		C43_6	9
C43_8	0.785448245	-1.828797902				C43_8	Olfm4	S1_c		C43_8	21
C43_10	1.72940915	-0.094274725				C43_10	Olfm4	S1_c		C43_10	22
C43_11	5.362119607	-0.522483731				C43_11	Goblet	S1_c		C43_11	9
C43_12	-1.431893297	0.535845076				C43_12	PIS	S1_c		C43_12	16
C43_14	0.794048957	-1.193045086				C43_14	Olfm4	S1_c		C43_14	16
C43_16	2.207329206	-0.455721522				C43_16	PIS	S1_c		C43_16	23
C43_19	5.423795156	-0.494608368				C43_19	Goblet	S1_c		C43_19	9
C43_21	-0.979359754	0.633002554				C43_21	PIS	S1_c		C43_21	23
C43_22	1.873747281	0.644532715				C43_22	PIS	S1_c		C43_22	24
C43_24	1.665624074	0.363459145				C43_24	PIS	S1_c		C43_24	9
C43_25	2.66249936	-0.747745479				C43_25	PIS	S1_c		C43_25	16
C43_26	2.207958869	1.061345254				C43_26	PIS	S1_c		C43_26	16
C43_28	2.675742082	-2.104598309				C43_28	PIS	S1_c		C43_28	16
C43_30	2.446473531	0.463305389				C43_30	PIS	S1_c		C43_30	9
C43_33	2.65944045	-0.157192434				C43_33	PIS	S1_c		C43_33	9
C43_34	2.106300525	-0.58544376				C43_34	Olfm4	S1_c		C43_34	9
C43_35	2.227809362	1.632554208				C43_35	PIS	S1_c		C43_35	9
C43_36	3.198200635	-0.127244676				C43_36	PIS	S1_c		C43_36	9
C43_37	1.618243627	0.36435989				C43_37	PIS	S1_c		C43_37	9
C43_38	0.30425518	0.030909454				C43_38	Olfm4	S1_c		C43_38	24
C43_39	1.5385577	1.453988944				C43_39	PIS	S1_c		C43_39	16
C43_40	1.971864156	0.809584056				C43_40	PIS	S1_c		C43_40	22
C43_41	2.885429792	-1.219939344				C43_41	PIS	S1_c		C43_41	9
C43_42	3.260167531	-0.18780383				C43_42	PIS	S1_c		C43_42	16
C43_43	-1.097178408	0.517857109				C43_43	PIS	S1_c		C43_43	16
C43_45	1.252080373	0.795041477				C43_45	PIS	S1_c		C43_45	9
C43_46	1.903037004	0.019991552				C43_46	PIS	S1_c		C43_46	25
C43_47	3.609731607	-0.839119578				C43_47	PIS	S1_c		C43_47	9
C43_48	2.990151338	-0.513668502				C43_48	PIS	S1_c		C43_48	16
C43_49	3.463262967	-0.373063351				C43_49	PIS	S1_c		C43_49	16
C43_50	2.221578292	-0.696280743				C43_50	PIS	S1_c		C43_50	23
C43_51	2.837134294	-2.197327162				C43_51	PIS	S1_c		C43_51	16
C43_52	1.505030088	0.272900258				C43_52	PIS	S1_c		C43_52	9
C43_55	-1.353654333	0.783725892				C43_55	PIS	S1_c		C43_55	16
C43_57	2.236396722	0.929403697				C43_57	PIS	S1_c		C43_57	16
C43_58	4.174224786	1.752957021				C43_58	PIS	S1_c		C43_58	26
C43_59	1.040980033	-1.761384452				C43_59	Olfm4	S1_c		C43_59	21
C43_60	0.70326703	-1.181547484				C43_60	Olfm4	S1_c		C43_60	16
C43_63	-1.016833134	0.727854287				C43_63	PIS	S1_c		C43_63	23
C43_64	1.609814576	0.853660976				C43_64	PIS	S1_c		C43_64	24
C43_66	0.370679311	0.140181457				C43_66	Olfm4	S1_c		C43_66	24
C43_67	3.557099275	-0.600859309				C43_67	PIS	S1_c		C43_67	16
C43_68	2.367293767	1.075846826				C43_68	PIS	S1_c		C43_68	16
C43_69	1.688194446	-2.587833012				C43_69	PIS	S1_c		C43_69	9
C43_70	2.83229392	-0.440962638				C43_70	PIS	S1_c		C43_70	9
C43_71	1.266561202	-1.893896366				C43_71	Olfm4	S1_c		C43_71	9
C43_72	1.443885497	0.856523429				C43_72	PIS	S1_c		C43_72	9
C43_73	4.146436624	-0.650417234				C43_73	PIS	S1_c		C43_73	9
C43_74	4.1208257	-0.270556236				C43_74	PIS	S1_c		C43_74	27
C43_78	2.135434798	0.060210739				C43_78	PIS	S1_c		C43_78	16
C43_80	2.509383611	0.553739821				C43_80	PIS	S1_c		C43_80	22
C43_81	4.235239915	0.506050025				C43_81	PIS	S1_c		C43_81	9
C43_82	-2.994187542	-1.067287053				C43_82	Entero1	S1_c		C43_82	16
C43_84	5.817371301	-0.949809368				C43_84	Goblet	S1_c		C43_84	9
C43_85	1.266991786	1.003987228				C43_85	PIS	S1_c		C43_85	9
C43_86	3.774475507	-0.706411506				C43_86	PIS	S1_c		C43_86	9
C43_87	3.890616349	0.386934673				C43_87	PIS	S1_c		C43_87	16
C45_1	1.284388951	-1.895600642				C45_1	Olfm4	S1_d		C45_1	16
C45_2	4.285065107	-2.343148554				C45_2	PIS	S1_d		C45_2	28
C45_4	-1.755657561	2.309180414				C45_4	Spheroid	S1_d		C45_4	16
C45_6	-1.72269144	2.035629665				C45_6	PIS	S1_d		C45_6	16
C45_8	1.247582845	-0.060534323				C45_8	PIS	S1_d		C45_8	16
C45_9	1.896785669	-0.669356013				C45_9	Olfm4	S1_d		C45_9	9
C45_10	4.375184468	-2.329849924				C45_10	PIS	S1_d		C45_10	28
C45_11	4.243087701	-2.270728553				C45_11	PIS	S1_d		C45_11	28
C45_12	-2.133977481	-1.200438856				C45_12	PIS	S1_d		C45_12	16
C45_13	4.312888078	-2.27199241				C45_13	PIS	S1_d		C45_13	28
C45_14	-5.699675389	-3.312104071				C45_14	Entero1	S1_d		C45_14	29
C45_15	-1.815991465	2.348389303				C45_15	Spheroid	S1_d		C45_15	16
C45_16	1.354653768	-0.43413582				C45_16	PIS	S1_d		C45_16	16
C45_17	1.126678161	-1.757975186				C45_17	Olfm4	S1_d		C45_17	16
C45_21	-2.278898605	-1.249782323				C45_21	PIS	S1_d		C45_21	16
C45_22	-5.359347888	-3.666389073				C45_22	Entero1	S1_d		C45_22	29
C45_23	1.263018541	0.530744349				C45_23	PIS	S1_d		C45_23	9
C46_1	2.811333589	-0.109761084				C46_1	PIS	S1_e		C46_1	9
C46_2	1.169159106	0.025144731				C46_2	PIS	S1_e		C46_2	9
C46_3	0.522642783	-0.051206554				C46_3	Olfm4	S1_e		C46_3	16
C46_4	1.37248414	-2.386985267				C46_4	Olfm4	S1_e		C46_4	9
C46_7	2.749650888	-1.184980421				C46_7	PIS	S1_e		C46_7	9
C46_9	3.434226922	-2.556408728				C46_9	PIS	S1_e		C46_9	30
C46_10	1.856883935	-1.91402557				C46_10	Olfm4	S1_e		C46_10	16
C46_11	1.699770383	-1.55364191				C46_11	Olfm4	S1_e		C46_11	9
C46_12	2.131890945	-2.500488723				C46_12	Olfm4	S1_e		C46_12	9
C46_14	0.937775306	-0.887622977				C46_14	Olfm4	S1_e		C46_14	9
C46_15	0.086492709	-1.607040579				C46_15	Olfm4	S1_e		C46_15	9
C46_16	0.872777633	-2.207639123				C46_16	Olfm4	S1_e		C46_16	9
C46_17	2.141728572	-0.554439808				C46_17	PIS	S1_e		C46_17	9
C46_19	1.10940998	0.034370576				C46_19	PIS	S1_e		C46_19	9
C46_20	1.15869563	-1.59416994				C46_20	Olfm4	S1_e		C46_20	9
C46_21	1.787485055	1.440156852				C46_21	PIS	S1_e		C46_21	9
C46_22	2.578643254	-2.490207041				C46_22	PIS	S1_e		C46_22	16
C46_23	1.631803445	0.388231312				C46_23	PIS	S1_e		C46_23	9
C46_24	2.888434819	-1.084094818				C46_24	Olfm4	S1_e		C46_24	9
C46_26	0.70160716	-1.216926638				C46_26	Olfm4	S1_e		C46_26	9
C46_27	2.683021478	-2.3199937				C46_27	PIS	S1_e		C46_27	16
C46_29	0.665698938	-1.840384687				C46_29	Olfm4	S1_e		C46_29	16
C46_30	1.296699218	-0.904913927				C46_30	Olfm4	S1_e		C46_30	9
C46_31	2.172084264	-1.586101199				C46_31	Olfm4	S1_e		C46_31	9
C46_32	1.774800948	-0.615290369				C46_32	Olfm4	S1_e		C46_32	9
C46_33	0.475134305	-0.982283677				C46_33	Olfm4	S1_e		C46_33	9
C46_36	1.60730832	-2.538696254				C46_36	Olfm4	S1_e		C46_36	9
C46_41	1.868501834	-1.581345911				C46_41	Olfm4	S1_e		C46_41	16
C46_42	1.440848521	-1.601069207				C46_42	Olfm4	S1_e		C46_42	16
C46_43	1.044623784	1.156224882				C46_43	Olfm4	S1_e		C46_43	9
C46_44	3.486081056	-2.58247682				C46_44	PIS	S1_e		C46_44	30
C46_45	3.491916112	-2.49775895				C46_45	PIS	S1_e		C46_45	30
C46_46	3.405293874	-2.578910793				C46_46	PIS	S1_e		C46_46	30
C46_47	2.103182725	-2.926110591				C46_47	Olfm4	S1_e		C46_47	9
C46_48	1.961821012	0.191540276				C46_48	PIS	S1_e		C46_48	9
C46_49	2.551451616	-1.885685409				C46_49	PIS	S1_e		C46_49	16
C46_51	3.397125653	-2.552285756				C46_51	PIS	S1_e		C46_51	30
C46_52	0.119157962	-1.408842261				C46_52	Olfm4	S1_e		C46_52	9
C46_53	0.552768878	0.125519549				C46_53	Olfm4	S1_e		C46_53	16
C46_54	1.711381368	-1.730059976				C46_54	Olfm4	S1_e		C46_54	16
C46_57	2.234608106	-2.213951374				C46_57	Olfm4	S1_e		C46_57	16
C46_59	1.847617082	-2.812745298				C46_59	Olfm4	S1_e		C46_59	9
C46_60	1.388903312	-2.694901551				C46_60	Olfm4	S1_e		C46_60	9
C46_62	1.585051707	-2.151489342				C46_62	Olfm4	S1_e		C46_62	9
C46_63	0.962717942	-2.089419092				C46_63	Olfm4	S1_e		C46_63	9
C46_64	2.323575906	-2.753900493				C46_64	PIS	S1_e		C46_64	9
C46_66	0.955923728	0.265503203				C46_66	Olfm4	S1_e		C46_66	9
C46_67	5.465855531	-0.866525139				C46_67	Goblet	S1_e		C46_67	9
C46_68	1.921102695	-0.827665473				C46_68	Olfm4	S1_e		C46_68	9
C46_69	1.09633129	-2.278581823				C46_69	Olfm4	S1_e		C46_69	9
C46_70	-1.801521261	-0.865388597				C46_70	PIS	S1_e		C46_70	16
C53_1	-5.18808157	-2.764351214				C53_1	Entero1	S2_a		C53_1	29
C53_2	0.068675093	-0.455909635				C53_2	Olfm4	S2_a		C53_2	31
C53_3	-6.489665576	-2.698261346				C53_3	Entero1	S2_a		C53_3	29
C53_5	-6.157542773	-1.83524623				C53_5	Entero2	S2_a		C53_5	29
C53_7	1.4612469	1.234865581				C53_7	PIS	S2_a		C53_7	32
C53_8	-6.207264968	-1.746365572				C53_8	Entero2	S2_a		C53_8	29
C53_9	-4.401405879	-0.891206945				C53_9	Entero1	S2_a		C53_9	31
C53_10	-4.41882021	-2.090649689				C53_10	Entero1	S2_a		C53_10	29
C53_11	0.575204543	-1.68742844				C53_11	Olfm4	S2_a		C53_11	31
C53_12	0.866024665	-0.192242707				C53_12	Olfm4	S2_a		C53_12	31
C53_13	-3.674079724	-0.968524421				C53_13	Entero1	S2_a		C53_13	29
C53_14	-4.937602111	-1.201139475				C53_14	Entero1	S2_a		C53_14	29
C53_15	0.420751504	-2.093952502				C53_15	Olfm4	S2_a		C53_15	31
C53_16	0.02403634	-0.900672282				C53_16	Olfm4	S2_a		C53_16	31
C53_18	-3.749826737	-0.864189322				C53_18	Entero1	S2_a		C53_18	29
C53_19	-6.397030421	-1.526844377				C53_19	Entero2	S2_a		C53_19	29
C53_20	-7.31005437	-2.494248832				C53_20	Entero2	S2_a		C53_20	29
C53_21	-2.49557037	-0.290442372				C53_21	PIS	S2_a		C53_21	31
C53_22	-3.072129436	-0.767857457				C53_22	Entero1	S2_a		C53_22	31
C53_23	0.804228	-0.109908188				C53_23	Olfm4	S2_a		C53_23	31
C53_24	-4.22935278	-1.821542169				C53_24	Entero1	S2_a		C53_24	29
C53_26	-5.163048812	-1.455409492				C53_26	Entero1	S2_a		C53_26	29
C53_27	-4.364812918	-1.577323074				C53_27	Entero1	S2_a		C53_27	29
C53_29	-4.221154042	-0.96756732				C53_29	Entero1	S2_a		C53_29	31
C53_30	-6.101129123	-2.491292084				C53_30	Entero1	S2_a		C53_30	29
C53_31	-6.856826373	-1.730194296				C53_31	Entero2	S2_a		C53_31	29
C53_32	-6.673854895	-1.65950274				C53_32	Entero2	S2_a		C53_32	29
C53_33	-7.226311274	-2.461929883				C53_33	Entero2	S2_a		C53_33	29
C53_34	-4.699752637	-1.974287177				C53_34	Entero1	S2_a		C53_34	29
C53_35	0.537274532	-2.121213461				C53_35	Olfm4	S2_a		C53_35	31
C53_36	-3.452244349	-0.796790714				C53_36	Entero1	S2_a		C53_36	29
C53_37	0.011297039	-0.483641351				C53_37	Olfm4	S2_a		C53_37	31
C53_38	-3.481172272	-1.202806783				C53_38	Entero1	S2_a		C53_38	31
C53_39	0.138970188	-0.7895548				C53_39	Olfm4	S2_a		C53_39	31
C53_40	2.415483884	1.890813505				C53_40	Olfm4	S2_a		C53_40	31
C53_41	-1.105667539	-1.365565355				C53_41	Entero1	S2_a		C53_41	31
C53_42	-7.212338992	-2.542581762				C53_42	Entero2	S2_a		C53_42	29
C53_43	0.653101138	-0.387816216				C53_43	PIS	S2_a		C53_43	31
C53_44	-4.432959386	-1.202397256				C53_44	Entero1	S2_a		C53_44	29
C53_45	-3.241062232	-1.537520732				C53_45	Entero1	S2_a		C53_45	29
C53_46	0.798267297	-1.553933765				C53_46	Olfm4	S2_a		C53_46	31
C53_48	-7.232838698	-2.419238533				C53_48	Entero2	S2_a		C53_48	29
C53_49	-3.914645978	-1.66497394				C53_49	Entero1	S2_a		C53_49	29
C53_52	0.113864712	-1.688242341				C53_52	Olfm4	S2_a		C53_52	31
C53_53	-7.17728097	-2.980560149				C53_53	Entero2	S2_a		C53_53	29
C53_55	-2.634881028	-1.416809345				C53_55	Entero1	S2_a		C53_55	29
C53_56	-6.511727877	-1.765848781				C53_56	Entero2	S2_a		C53_56	29
C53_58	-3.221601077	-0.834736044				C53_58	Entero1	S2_a		C53_58	31
C53_59	-3.478510209	-1.07404157				C53_59	Entero1	S2_a		C53_59	29
C53_60	-4.755942651	-1.552640821				C53_60	Entero1	S2_a		C53_60	29
C53_61	0.225484661	-0.240264083				C53_61	Olfm4	S2_a		C53_61	31
C53_62	-6.226826258	-2.027898337				C53_62	Entero2	S2_a		C53_62	29
C53_63	1.198923997	-0.039647664				C53_63	Olfm4	S2_a		C53_63	31
C53_64	0.9510402	-0.124001945				C53_64	Olfm4	S2_a		C53_64	31
C53_66	-1.868581824	-1.437546189				C53_66	Entero1	S2_a		C53_66	31
C53_68	-0.594266244	-0.803305383				C53_68	Olfm4	S2_a		C53_68	31
C53_69	-3.116880127	-1.497107441				C53_69	Entero1	S2_a		C53_69	31
C53_70	-4.010040351	-0.996517817				C53_70	Entero1	S2_a		C53_70	29
C53_71	-0.045068093	-0.794947113				C53_71	Olfm4	S2_a		C53_71	31
C53_72	-4.449856349	-1.850715722				C53_72	Entero1	S2_a		C53_72	29
C53_73	-3.151067324	-0.748790527				C53_73	Entero1	S2_a		C53_73	31
C53_74	-5.929492541	-1.80152675				C53_74	Entero1	S2_a		C53_74	29
C53_75	-1.296316185	-0.717719878				C53_75	Entero1	S2_a		C53_75	31
C53_76	-4.562511988	-2.212468113				C53_76	Entero1	S2_a		C53_76	29
C53_77	-3.29710383	-1.085742633				C53_77	Entero1	S2_a		C53_77	29
C53_78	-4.788461753	-1.326713982				C53_78	Entero1	S2_a		C53_78	29
C53_79	-2.993678637	-1.243413405				C53_79	Entero1	S2_a		C53_79	31
C53_81	-7.300858565	-2.234976019				C53_81	Entero2	S2_a		C53_81	29
C53_83	-4.616477319	-2.314158286				C53_83	Entero1	S2_a		C53_83	29
C53_84	-3.932325669	-1.518447573				C53_84	Entero1	S2_a		C53_84	29
C53_86	-5.621175118	-2.134123827				C53_86	Entero1	S2_a		C53_86	31
C53_87	-5.264403411	-2.09605899				C53_87	Entero1	S2_a		C53_87	31
C53_89	-5.054076262	-2.357320989				C53_89	Entero1	S2_a		C53_89	29
C53_90	-3.763311334	-1.751227881				C53_90	Entero1	S2_a		C53_90	29
C53_91	-4.500605651	-1.099087561				C53_91	Entero1	S2_a		C53_91	29
C53_92	-3.139465519	-1.49373814				C53_92	Entero1	S2_a		C53_92	31
C53_93	-5.889459678	-3.612011517				C53_93	Entero2	S2_a		C53_93	29
C53_95	0.224915795	-1.018517638				C53_95	Olfm4	S2_a		C53_95	31
C53_97	-2.911513515	-0.818608696				C53_97	Entero1	S2_a		C53_97	31
C53_98	-5.033173629	-1.390145282				C53_98	Entero1	S2_a		C53_98	29
C53_99	-6.201619216	-2.231993939				C53_99	Entero2	S2_a		C53_99	29
C62_1	-4.594692298	-4.743682231				C62_1	Entero1	S3_a		C62_1	33
C62_3	-4.691718646	-4.887329186				C62_3	Entero1	S3_a		C62_3	33
C62_4	-4.880336114	-5.09584793				C62_4	Entero1	S3_a		C62_4	33
C62_5	-4.701242753	-4.960503186				C62_5	Entero1	S3_a		C62_5	33
C62_6	-3.389368602	-2.864800895				C62_6	Entero1	S3_a		C62_6	33
C62_7	-5.137629338	-2.923133219				C62_7	Entero1	S3_a		C62_7	33
C62_8	-4.834954568	-5.004475201				C62_8	Entero1	S3_a		C62_8	33
C62_9	-5.613797017	-4.225329007				C62_9	Entero1	S3_a		C62_9	33
C62_10	-4.937987157	-4.830679024				C62_10	Entero1	S3_a		C62_10	33
C62_13	-4.592500277	-4.875269498				C62_13	Entero1	S3_a		C62_13	33
C62_14	-4.760019608	-4.96574601				C62_14	Entero1	S3_a		C62_14	33
C62_15	-4.688856431	-4.538556899				C62_15	Entero1	S3_a		C62_15	33
C62_16	2.062639884	-1.267816401				C62_16	PIS	S3_a		C62_16	33
C62_17	1.86307805	1.921010171				C62_17	Stem	S3_a		C62_17	34
C62_18	-3.583768555	-1.35220621				C62_18	Entero1	S3_a		C62_18	29
C62_19	-5.780962535	-4.169962252				C62_19	Entero1	S3_a		C62_19	33
C62_23	3.286262922	0.197396432				C62_23	PIS	S3_a		C62_23	33
C62_24	1.056632451	0.555314337				C62_24	PIS	S3_a		C62_24	33
C62_25	-4.595774003	-4.17409953				C62_25	Entero1	S3_a		C62_25	33
C62_26	-5.73723466	-4.034361685				C62_26	Entero1	S3_a		C62_26	33
C62_27	-4.043920108	-4.711919869				C62_27	Entero1	S3_a		C62_27	33
C62_28	-4.470528909	-4.929144467				C62_28	Entero1	S3_a		C62_28	33
C62_30	-4.85659773	-5.04018649				C62_30	Entero1	S3_a		C62_30	33
C62_31	-5.232882329	-3.505224789				C62_31	Entero1	S3_a		C62_31	33
C62_32	0.44508212	0.569498812				C62_32	Olfm4	S3_a		C62_32	34
C62_33	-4.419945308	-4.215792025				C62_33	Entero1	S3_a		C62_33	33
C62_34	-5.676055499	-3.652021969				C62_34	Entero1	S3_a		C62_34	33
C62_35	-4.881192513	-4.753370131				C62_35	Entero1	S3_a		C62_35	33
C62_39	1.826318673	1.85641924				C62_39	Stem	S3_a		C62_39	34
C62_40	2.470604829	1.035811817				C62_40	PIS	S3_a		C62_40	33
C62_41	0.738855533	0.642779504				C62_41	Olfm4	S3_a		C62_41	33
C62_42	2.330179624	1.034388696				C62_42	PIS	S3_a		C62_42	33
C62_43	1.288192681	0.632330452				C62_43	PIS	S3_a		C62_43	31
C62_46	-4.927642175	-4.195822562				C62_46	Entero1	S3_a		C62_46	33
C62_47	-4.987873145	-4.347966279				C62_47	Entero1	S3_a		C62_47	33
C62_48	-4.491859504	-3.579876031				C62_48	Entero1	S3_a		C62_48	33
C62_49	-4.66043932	-4.827045048				C62_49	Entero1	S3_a		C62_49	33
C62_51	1.119095973	0.534630691				C62_51	PIS	S3_a		C62_51	31
C62_52	-4.436381169	-3.430157984				C62_52	Entero1	S3_a		C62_52	33
C62_54	-5.105414697	-4.621152962				C62_54	Entero1	S3_a		C62_54	33
C63T_1	-5.095334121	-1.68971389				C63T_1	Entero1	S3_b		C63T_1	35
C63T_2	-5.678889104	-2.433455909				C63T_2	Entero1	S3_b		C63T_2	35
C63T_3	-6.437019416	-1.961713279				C63T_3	Entero2	S3_b		C63T_3	35
C63T_4	-6.042302676	-2.037619556				C63T_4	Entero2	S3_b		C63T_4	35
C63T_5	-4.517102786	-1.08994926				C63T_5	Entero1	S3_b		C63T_5	35
C63T_6	-5.991108008	-1.937890137				C63T_6	Entero2	S3_b		C63T_6	35
C63T_7	-5.764359542	-2.322461809				C63T_7	Entero1	S3_b		C63T_7	35
C63T_8	-6.243436404	-1.738001908				C63T_8	Entero2	S3_b		C63T_8	35
C63T_9	-5.757613965	-2.181373442				C63T_9	Entero1	S3_b		C63T_9	35
C63T_10	-6.270563193	-1.563473011				C63T_10	Entero2	S3_b		C63T_10	35
C63T_11	-5.14036543	-1.777126278				C63T_11	Entero1	S3_b		C63T_11	35
C63T_12	-6.902122565	-2.523052062				C63T_12	Entero2	S3_b		C63T_12	35
C63T_13	-5.547689505	-2.136605645				C63T_13	Entero1	S3_b		C63T_13	35
C63T_14	-5.52886016	-2.114523734				C63T_14	Entero1	S3_b		C63T_14	35
C63T_15	-6.344167777	-2.319784964				C63T_15	Entero2	S3_b		C63T_15	35
C63T_16	-4.562096902	-1.991411234				C63T_16	Entero1	S3_b		C63T_16	35
C63T_17	-5.501822778	-2.252522434				C63T_17	Entero1	S3_b		C63T_17	35
C63T_19	-4.092963286	-2.239887561				C63T_19	Entero1	S3_b		C63T_19	35
C63T_21	-4.761433669	-1.055694322				C63T_21	Entero1	S3_b		C63T_21	35
C63T_23	-5.172515698	-1.557866151				C63T_23	Entero1	S3_b		C63T_23	35
C63T_24	0.05219119	-0.684572543				C63T_24	Olfm4	S3_b		C63T_24	35
C63T_25	-4.258046218	-3.629726971				C63T_25	Entero1	S3_b		C63T_25	35
C63T_26	-6.197009631	-2.478308524				C63T_26	Entero2	S3_b		C63T_26	35
C63T_27	-0.900899239	-1.199687353				C63T_27	Olfm4	S3_b		C63T_27	35
D31_1	2.960578851	4.444898044				D31_1	Stem	S0_d		D31_1	36
D31_2	2.930835656	4.706464206				D31_2	Stem	S0_d		D31_2	37
D31_3	3.030390672	4.759734546				D31_3	Stem	S0_d		D31_3	1
D31_4	3.031879358	4.84647504				D31_4	Stem	S0_d		D31_4	1
D31_5	2.324467591	4.837085163				D31_5	Stem	S0_d		D31_5	37
D31_6	3.476809434	3.870115672				D31_6	Stem	S0_d		D31_6	37
D31_7	2.229963712	4.710285579				D31_7	Stem	S0_d		D31_7	37
D31_8	3.174850396	4.038466846				D31_8	Stem	S0_d		D31_8	37
D31_9	2.924238614	4.824904834				D31_9	Stem	S0_d		D31_9	37
D31_10	2.815501146	4.438787376				D31_10	Stem	S0_d		D31_10	36
D31_11	2.567260675	4.883231078				D31_11	Stem	S0_d		D31_11	37
D31_12	2.632049016	4.58231393				D31_12	Stem	S0_d		D31_12	1
D31_13	2.72878354	4.720334922				D31_13	Stem	S0_d		D31_13	37
D41_1	1.061220102	3.090682422				D41_1	Stem	S1_f		D41_1	16
D41_2	1.65777605	2.4312667				D41_2	Stem	S1_f		D41_2	16
D41_3	5.806310109	-0.832728113				D41_3	Goblet	S1_f		D41_3	9
D41_4	1.156041793	4.48691312				D41_4	Stem	S1_f		D41_4	38
D41_5	4.107416085	3.310118591				D41_5	Paneth	S1_f		D41_5	16
D41_6	4.824251584	2.504246389				D41_6	Paneth	S1_f		D41_6	16
D41_7	1.022222928	2.594724332				D41_7	PIS	S1_f		D41_7	16
D41_9	0.394437246	0.702829038				D41_9	Olfm4	S1_f		D41_9	9
D41_10	4.825117521	2.444149648				D41_10	Paneth	S1_f		D41_10	39
D41_11	4.201982431	1.83353964				D41_11	PIS	S1_f		D41_11	39
D41_12	2.103743724	1.570591604				D41_12	Olfm4	S1_f		D41_12	9
D41_13	2.94112771	1.494565402				D41_13	PIS	S1_f		D41_13	9
D41_14	0.896882705	2.848144924				D41_14	Stem	S1_f		D41_14	16
D41_15	3.190938405	-1.74786296				D41_15	PIS	S1_f		D41_15	16
D41_16	2.275554589	-1.527085836				D41_16	PIS	S1_f		D41_16	16
D41_17	3.804869107	3.44201461				D41_17	Paneth	S1_f		D41_17	16
D41_18	1.882064513	-0.729778792				D41_18	Olfm4	S1_f		D41_18	9
D41_19	0.718886308	2.961862956				D41_19	Stem	S1_f		D41_19	16
D41_20	1.085071735	-1.5138061				D41_20	Olfm4	S1_f		D41_20	16
D41_21	4.380113057	2.258898889				D41_21	PIS	S1_f		D41_21	16
D41_22	1.594002418	-1.423022459				D41_22	Olfm4	S1_f		D41_22	16
D41_23	2.496405057	-0.279099907				D41_23	PIS	S1_f		D41_23	40
D41_24	3.105513982	2.016074573				D41_24	PIS	S1_f		D41_24	9
D41_25	5.962724141	-1.072205822				D41_25	Goblet	S1_f		D41_25	16
D41_26	2.398230962	0.048812782				D41_26	PIS	S1_f		D41_26	40
D41_27	2.750676564	3.145969783				D41_27	Stem	S1_f		D41_27	16
D41_28	2.772530488	-1.492980237				D41_28	PIS	S1_f		D41_28	16
D41_29	0.838573865	3.033495342				D41_29	Stem	S1_f		D41_29	16
D41_30	4.094346456	0.700600063				D41_30	PIS	S1_f		D41_30	16
D41_31	2.001553706	-0.892459417				D41_31	Olfm4	S1_f		D41_31	16
D41_32	4.114283017	0.624844705				D41_32	PIS	S1_f		D41_32	16
D41_33	4.235877923	0.957830345				D41_33	PIS	S1_f		D41_33	16
D41_35	4.538184098	2.332591449				D41_35	PIS	S1_f		D41_35	39
D41_36	2.203387431	4.299513732				D41_36	Stem	S1_f		D41_36	9
D41_38	5.496186189	-0.571140016				D41_38	Goblet	S1_f		D41_38	9
D41_39	1.780465774	3.387669002				D41_39	Stem	S1_f		D41_39	9
D41_40	3.530024461	-1.891978646				D41_40	PIS	S1_f		D41_40	9
D41_41	2.908889703	-0.474924887				D41_41	PIS	S1_f		D41_41	40
D41_42	3.803667001	-1.680118377				D41_42	PIS	S1_f		D41_42	16
D41_43	4.365405492	2.848781024				D41_43	Paneth	S1_f		D41_43	41
D41_44	-1.018651374	3.010250007				D41_44	Spheroid	S1_f		D41_44	42
D41_45	0.453050784	0.677624737				D41_45	Olfm4	S1_f		D41_45	9
D41_46	1.985042743	2.109773074				D41_46	PIS	S1_f		D41_46	16
D41_47	1.97388523	-1.437948982				D41_47	PIS	S1_f		D41_47	16
D41_48	3.632054261	3.413979923				D41_48	PIS	S1_f		D41_48	16
D41_49	3.989995889	1.772158777				D41_49	PIS	S1_f		D41_49	9
D41_50	2.30821412	3.408342754				D41_50	Stem	S1_f		D41_50	9
D41_51	3.997210435	1.731290017				D41_51	PIS	S1_f		D41_51	39
D41_52	0.186578206	2.677634393				D41_52	Spheroid	S1_f		D41_52	42
D41_53	1.129088573	3.284342204				D41_53	Stem	S1_f		D41_53	16
D41_55	1.106278829	4.364852344				D41_55	Stem	S1_f		D41_55	38
D41_56	4.062789849	1.824529563				D41_56	PIS	S1_f		D41_56	39
D41_57	4.230270795	1.886921321				D41_57	PIS	S1_f		D41_57	39
D41_58	1.143271379	2.086393033				D41_58	Stem	S1_f		D41_58	16
D41_59	5.671108178	-0.746751095				D41_59	Goblet	S1_f		D41_59	9
D41_60	0.627697639	2.344560062				D41_60	PIS	S1_f		D41_60	42
D41_61	2.587966375	1.28571335				D41_61	PIS	S1_f		D41_61	9
D41_62	2.562901906	-0.34148183				D41_62	PIS	S1_f		D41_62	16
D41_64	2.014035873	0.806814109				D41_64	PIS	S1_f		D41_64	9
D41_65	1.480550698	2.040404235				D41_65	PIS	S1_f		D41_65	16
D41_66	3.964493207	0.716500198				D41_66	PIS	S1_f		D41_66	16
D41_67	4.590849332	2.113942062				D41_67	PIS	S1_f		D41_67	9
D41_68	2.582445554	0.631053959				D41_68	PIS	S1_f		D41_68	16
D41_69	3.418731145	4.042598163				D41_69	Stem	S1_f		D41_69	16
D42_1	1.833879165	3.395031368				D42_1	Stem	S1_g		D42_1	9
D42_2	5.868265561	-0.755577291				D42_2	Goblet	S1_g		D42_2	9
D42_3	1.725094728	3.545651828				D42_3	Stem	S1_g		D42_3	9
D42_4	1.080965451	3.552405273				D42_4	Stem	S1_g		D42_4	9
D42_5	1.739786081	-1.918159629				D42_5	Olfm4	S1_g		D42_5	9
D42_6	2.339549951	4.036828433				D42_6	Stem	S1_g		D42_6	9
D42_7	1.909838132	0.904003536				D42_7	PIS	S1_g		D42_7	9
D42_8	2.198993138	3.776551639				D42_8	Stem	S1_g		D42_8	9
D42_11	0.468634299	2.992072975				D42_11	Spheroid	S1_g		D42_11	9
D42_12	3.916759423	-1.86292919				D42_12	PIS	S1_g		D42_12	9
D42_13	1.99339836	3.778138553				D42_13	Stem	S1_g		D42_13	9
D42_14	1.087714128	2.81519786				D42_14	Stem	S1_g		D42_14	9
D42_15	2.327607564	0.334196602				D42_15	PIS	S1_g		D42_15	9
D42_16	3.261465959	3.602714931				D42_16	Stem	S1_g		D42_16	9
D42_17	1.21622055	2.993064796				D42_17	Stem	S1_g		D42_17	9
D42_18	5.245619706	-0.758075679				D42_18	Goblet	S1_g		D42_18	9
D42_19	1.950427465	3.268850242				D42_19	Stem	S1_g		D42_19	9
D42_20	1.037584953	2.33843342				D42_20	Stem	S1_g		D42_20	9
D42_21	1.522588185	-1.900377775				D42_21	Olfm4	S1_g		D42_21	9
D42_22	0.128829173	2.880323802				D42_22	Stem	S1_g		D42_22	9
D42_23	1.714684657	1.33101884				D42_23	PIS	S1_g		D42_23	9
D42_24	1.649367503	2.342718278				D42_24	Stem	S1_g		D42_24	9
D42_25	2.106469564	2.969025527				D42_25	Stem	S1_g		D42_25	9
D42_26	1.302694492	3.225992118				D42_26	Stem	S1_g		D42_26	9
D42_27	2.377003602	-1.226523425				D42_27	PIS	S1_g		D42_27	9
D42_29	1.280669383	2.069898282				D42_29	Stem	S1_g		D42_29	9
D42_30	1.824562005	4.305564796				D42_30	Stem	S1_g		D42_30	9
D42_31	1.407140187	4.033372318				D42_31	Stem	S1_g		D42_31	9
D42_32	0.418767862	2.580602084				D42_32	Stem	S1_g		D42_32	9
D42_33	1.843780212	1.575123226				D42_33	PIS	S1_g		D42_33	9
D42_34	0.980270795	4.200591956				D42_34	Stem	S1_g		D42_34	9
D42_35	5.347885541	-0.694608534				D42_35	Goblet	S1_g		D42_35	9
D42_37	2.065233878	3.372358238				D42_37	Stem	S1_g		D42_37	9
D42_38	2.375492505	2.570575153				D42_38	PIS	S1_g		D42_38	9
D42_39	1.780132226	-1.784703816				D42_39	Olfm4	S1_g		D42_39	9
D42_40	1.207703284	-1.873659755				D42_40	Olfm4	S1_g		D42_40	9
D42_41	1.834327153	3.102191841				D42_41	Stem	S1_g		D42_41	9
D43_1	0.80965083	1.897388612				D43_1	PIS	S1_h		D43_1	16
D43_2	4.205823354	-2.204586054				D43_2	PIS	S1_h		D43_2	16
D43_3	1.513527564	2.14090315				D43_3	Stem	S1_h		D43_3	16
D43_4	1.359757833	1.867824708				D43_4	Stem	S1_h		D43_4	16
D43_5	1.713358335	3.180904781				D43_5	Stem	S1_h		D43_5	16
D43_6	5.813749723	-0.978100891				D43_6	Goblet	S1_h		D43_6	16
D43_7	-1.212138482	0.557776724				D43_7	PIS	S1_h		D43_7	16
D43_9	-1.266917952	0.577766215				D43_9	PIS	S1_h		D43_9	16
D43_10	-1.350890078	0.643765723				D43_10	PIS	S1_h		D43_10	16
D43_11	-1.133426913	0.720202957				D43_11	PIS	S1_h		D43_11	16
D43_12	1.693502597	2.992026721				D43_12	Stem	S1_h		D43_12	16
D43_13	1.384894303	2.168166791				D43_13	Stem	S1_h		D43_13	16
D43_14	4.158553533	-2.045379127				D43_14	PIS	S1_h		D43_14	16
D43_15	2.084977082	-0.850349392				D43_15	Olfm4	S1_h		D43_15	16
D43_16	4.134737901	-2.149876262				D43_16	PIS	S1_h		D43_16	16
D43_17	1.480060033	2.00664488				D43_17	Stem	S1_h		D43_17	16
D43_18	0.014241628	2.747865592				D43_18	Spheroid	S1_h		D43_18	16
D43_20	4.201532773	-2.171601738				D43_20	PIS	S1_h		D43_20	16
D43_22	4.866596631	2.392019664				D43_22	PIS	S1_h		D43_22	16
D43_23	1.058655671	3.887157356				D43_23	Stem	S1_h		D43_23	16
D43_24	1.886023931	3.109941398				D43_24	Stem	S1_h		D43_24	16
D43_25	2.03446906	4.939187919				D43_25	Stem	S1_h		D43_25	15
D43_28	5.893865995	-0.710410322				D43_28	Goblet	S1_h		D43_28	16
D43_29	0.41742175	2.863001739				D43_29	Stem	S1_h		D43_29	16
D43_30	-0.730403133	2.055387889				D43_30	Stem	S1_h		D43_30	16
D43_31	0.91640108	2.201392089				D43_31	Stem	S1_h		D43_31	16
D43_32	1.552507095	1.95966879				D43_32	Stem	S1_h		D43_32	16
D43_33	1.980642013	-0.521326805				D43_33	Stem	S1_h		D43_33	16
D43_34	1.017891339	2.366421138				D43_34	Stem	S1_h		D43_34	16
D51_3	6.062292508	-0.845381374				D51_3	Goblet	S2_b		D51_3	43
D51_5	-3.088410683	-1.671094502				D51_5	Entero1	S2_b		D51_5	43
D51_6	3.64907258	-1.390352557				D51_6	PIS	S2_b		D51_6	43
D51_7	-1.121627398	-0.122649993				D51_7	PIS	S2_b		D51_7	43
D51_9	5.985261373	-1.136939714				D51_9	Goblet	S2_b		D51_9	43
D51_10	4.692953996	1.475397264				D51_10	PIS	S2_b		D51_10	43
D51_11	-4.290784665	-4.643153037				D51_11	Entero1	S2_b		D51_11	43
D51_12	5.648398332	-1.137527401				D51_12	PIS	S2_b		D51_12	43
D51_13	-4.315825291	-4.726114358				D51_13	Entero1	S2_b		D51_13	43
D51_18	5.92357438	-0.693908597				D51_18	Goblet	S2_b		D51_18	43
D51_19	-4.094611235	-2.249113167				D51_19	Entero1	S2_b		D51_19	43
D51_20	-4.438761779	-4.858920182				D51_20	Entero1	S2_b		D51_20	43
D51_21	-3.175251075	-0.937249566				D51_21	Entero1	S2_b		D51_21	43
D51_22	5.725767545	-0.880326236				D51_22	Goblet	S2_b		D51_22	43
D51_23	1.44275587	-2.353124941				D51_23	PIS	S2_b		D51_23	43
D51_24	-3.820290156	-0.78909638				D51_24	Entero1	S2_b		D51_24	43
D51_25	-4.399905749	-4.872636403				D51_25	Entero1	S2_b		D51_25	43
D51_26	3.726579599	-0.885765846				D51_26	PIS	S2_b		D51_26	43
D51_28	3.410397462	-0.947495068				D51_28	PIS	S2_b		D51_28	43
D51_29	3.827654771	-0.302332069				D51_29	PIS	S2_b		D51_29	43
D51_31	-3.019198366	-1.381100367				D51_31	Entero1	S2_b		D51_31	43
D51_33	3.612308911	0.180786048				D51_33	PIS	S2_b		D51_33	43
D51_34	-4.019906112	-1.000424306				D51_34	Entero1	S2_b		D51_34	43
D51_37	-3.717418023	-3.949919308				D51_37	PIS	S2_b		D51_37	43
D51_38	2.190627507	-2.61210605				D51_38	PIS	S2_b		D51_38	43
D51_39	5.645757608	-1.109080161				D51_39	PIS	S2_b		D51_39	43
D51_41	-4.580158301	-1.262190162				D51_41	Entero1	S2_b		D51_41	43
D51_42	4.873842649	2.303197776				D51_42	PIS	S2_b		D51_42	43
D51_43	4.942800454	-0.930389519				D51_43	PIS	S2_b		D51_43	43
D51_44	-4.565625735	-3.358086432				D51_44	Entero1	S2_b		D51_44	43
D52T_2	-5.081459113	-1.948119546				D52T_2	Entero1	S2_c		D52T_2	35
D52T_6	-4.679647513	-3.196942772				D52T_6	Entero1	S2_c		D52T_6	35
D52T_7	-4.307722159	-2.477906192				D52T_7	Entero1	S2_c		D52T_7	35
D52T_10	-4.160216399	-1.913808371				D52T_10	Entero1	S2_c		D52T_10	35
D52T_12	-4.139740773	-1.804677452				D52T_12	Entero1	S2_c		D52T_12	35
D52T_13	2.383761338	-2.629430021				D52T_13	PIS	S2_c		D52T_13	35
D52T_16	-4.442811318	-2.671326364				D52T_16	Entero1	S2_c		D52T_16	35
D52T_18	-4.351320334	-3.139290656				D52T_18	Entero1	S2_c		D52T_18	35
D52T_19	-5.085986205	-4.037940348				D52T_19	Entero1	S2_c		D52T_19	35
D52T_21	-4.519627877	-2.7998639				D52T_21	Entero1	S2_c		D52T_21	35
D52T_22	-4.745628901	-2.590168799				D52T_22	Entero1	S2_c		D52T_22	35
D52T_23	-4.141577073	-2.362691725				D52T_23	Entero1	S2_c		D52T_23	35
D52T_24	-4.539608546	-2.926557864				D52T_24	Entero1	S2_c		D52T_24	35
D52T_26	-4.475017854	-2.758582557				D52T_26	Entero1	S2_c		D52T_26	35
D52T_27	-4.317889281	-2.536771144				D52T_27	Entero1	S2_c		D52T_27	35
D53T_1	-3.872426816	-2.380918111				D53T_1	Entero1	S2_d		D53T_1	35
D53T_2	-4.770315476	-3.59061941				D53T_2	Entero1	S2_d		D53T_2	35
D53T_6	-4.86831195	-3.895207251				D53T_6	Entero1	S2_d		D53T_6	35
D53T_7	-4.871304103	-3.673659886				D53T_7	Entero1	S2_d		D53T_7	35
D53T_8	0.86336153	-2.061687971				D53T_8	Olfm4	S2_d		D53T_8	44
D53T_12	-4.375554629	-1.35724708				D53T_12	Entero1	S2_d		D53T_12	35
D53T_13	0.427297525	-0.479899491				D53T_13	Olfm4	S2_d		D53T_13	35
D53T_14	0.851580552	4.223300372				D53T_14	PIS	S2_d		D53T_14	35
D53T_15	-4.705677338	-1.832316006				D53T_15	Entero1	S2_d		D53T_15	35
D53T_18	-0.66353447	1.311615144				D53T_18	Olfm4	S2_d		D53T_18	35
D53T_19	1.276949577	-1.421015243				D53T_19	Olfm4	S2_d		D53T_19	44
D53T_23	-5.475571223	-3.746430005				D53T_23	Entero1	S2_d		D53T_23	35
D53T_24	-4.178615638	-2.372299637				D53T_24	Entero1	S2_d		D53T_24	35
D53T_25	-1.439840563	-0.870017077				D53T_25	Entero1	S2_d		D53T_25	35
D53T_26	0.108150415	0.097362672				D53T_26	Olfm4	S2_d		D53T_26	35
D53T_28	-1.26467044	1.338833248				D53T_28	PIS	S2_d		D53T_28	35
D53T_29	-4.620129653	-4.34857067				D53T_29	Entero1	S2_d		D53T_29	35
D53T_31	1.11127799	-1.590679402				D53T_31	Olfm4	S2_d		D53T_31	35
D53T_32	-4.037433215	-2.198991443				D53T_32	Entero1	S2_d		D53T_32	35
D53T_34	0.556813411	-0.726065959				D53T_34	Olfm4	S2_d		D53T_34	44
D53T_35	-4.653070279	-3.686136092				D53T_35	Entero1	S2_d		D53T_35	35
D53T_36	-4.716160127	-3.216363157				D53T_36	Entero1	S2_d		D53T_36	35
D54_1	1.257255248	1.596616422				D54_1	Olfm4	S2_e		D54_1	45
D54_2	-6.851696559	-1.886721934				D54_2	Entero1	S2_e		D54_2	46
D54_3	-5.720592328	-1.12380028				D54_3	Entero1	S2_e		D54_3	46
D54_4	-5.988147803	-1.251832421				D54_4	Entero1	S2_e		D54_4	46
D54_5	1.387274198	2.072409784				D54_5	Stem	S2_e		D54_5	45
D54_6	-5.884092875	-1.299967053				D54_6	Entero1	S2_e		D54_6	46
D54_7	-5.871420451	-1.170990719				D54_7	Entero1	S2_e		D54_7	46
D54_8	1.358064107	1.531311904				D54_8	Stem	S2_e		D54_8	45
D54_9	1.215846709	1.650029575				D54_9	Olfm4	S2_e		D54_9	45
D54_10	-5.857572623	-1.551938887				D54_10	Entero1	S2_e		D54_10	46
D54_11	-5.830391475	-1.091236393				D54_11	Entero1	S2_e		D54_11	46
D54_12	1.364260129	1.647080098				D54_12	Stem	S2_e		D54_12	45
D56T_1	4.488478593	-0.949878598				D56T_1	PIS	S2_f		D56T_1	47
D56T_2	5.712080411	-0.795773889				D56T_2	Goblet	S2_f		D56T_2	47
D56T_4	5.048509053	-0.774692292				D56T_4	PIS	S2_f		D56T_4	47
D56T_5	5.311352662	-0.84500211				D56T_5	PIS	S2_f		D56T_5	47
D56T_6	3.24446433	-1.311910595				D56T_6	PIS	S2_f		D56T_6	47
D56T_7	2.669195584	-1.117955508				D56T_7	Olfm4	S2_f		D56T_7	47
D56T_8	3.69205182	-0.996688242				D56T_8	PIS	S2_f		D56T_8	47
D56T_9	3.998535566	-2.374266828				D56T_9	PIS	S2_f		D56T_9	47
D56T_10	6.082270555	-1.061824436				D56T_10	Goblet	S2_f		D56T_10	47
D56T_11	3.615323476	-1.064712266				D56T_11	PIS	S2_f		D56T_11	47
D56T_12	2.91115611	-1.6029759				D56T_12	PIS	S2_f		D56T_12	47
D56T_13	4.09806817	-0.65080216				D56T_13	PIS	S2_f		D56T_13	47
D56T_14	4.343424253	-0.851460988				D56T_14	PIS	S2_f		D56T_14	47
D56T_15	4.394485883	-0.707225884				D56T_15	PIS	S2_f		D56T_15	47
D56T_17	4.459129266	-0.365981246				D56T_17	PIS	S2_f		D56T_17	47
D56T_18	4.377746991	-0.751537259				D56T_18	PIS	S2_f		D56T_18	47
D56T_19	2.959995202	-0.911749656				D56T_19	PIS	S2_f		D56T_19	47
D61_3	0.195566825	-0.971682514				D61_3	Olfm4	S3_c		D61_3	48
D61_6	-5.556397029	-1.605244661				D61_6	Entero1	S3_c		D61_6	48
D61_9	-4.699858971	-3.129085625				D61_9	Entero1	S3_c		D61_9	48
D61_11	-6.884320327	-2.667269553				D61_11	Entero1	S3_c		D61_11	48
D61_13	0.246720008	-1.518414284				D61_13	Olfm4	S3_c		D61_13	48
D61_18	0.092646889	-1.219692881				D61_18	Olfm4	S3_c		D61_18	48
D61_19	-5.89075429	-1.900351192				D61_19	Entero1	S3_c		D61_19	48
D61_20	-6.267603942	-2.153734172				D61_20	Entero1	S3_c		D61_20	48
D61_24	-6.788324424	-2.024978841				D61_24	Entero1	S3_c		D61_24	48
D61_28	2.191158227	-2.497148598				D61_28	PIS	S3_c		D61_28	48
D61_32	-6.1149183	-3.169476713				D61_32	Entero1	S3_c		D61_32	48
D61_35	0.845084123	-0.529584135				D61_35	Olfm4	S3_c		D61_35	48
D61_36	1.427313976	-1.556227828				D61_36	Olfm4	S3_c		D61_36	48
D61_37	-0.081295081	-1.428399349				D61_37	Olfm4	S3_c		D61_37	48
D61_40	2.080525569	-2.187460149				D61_40	Olfm4	S3_c		D61_40	48
D61_41	2.352445535	-2.316011752				D61_41	PIS	S3_c		D61_41	48
D61_43	0.085588864	-1.240143075				D61_43	Olfm4	S3_c		D61_43	48
D61_45	-6.11306531	-3.023437704				D61_45	Entero1	S3_c		D61_45	48
D61_46	2.05702012	-1.903715218				D61_46	PIS	S3_c		D61_46	48
D61_49	-5.806208201	-3.105520452				D61_49	Entero1	S3_c		D61_49	48
D61_52	-0.240043112	-0.992380093				D61_52	Olfm4	S3_c		D61_52	48
D61_53	0.12751954	-0.953114773				D61_53	Olfm4	S3_c		D61_53	48
D61_54	-5.904462405	-2.966157521				D61_54	Entero1	S3_c		D61_54	48
D61_55	-6.249097892	-2.232585395				D61_55	Entero1	S3_c		D61_55	48
D61_56	-4.437155314	-2.738475765				D61_56	Entero1	S3_c		D61_56	48
D61_57	2.706666879	-2.520222629				D61_57	PIS	S3_c		D61_57	48
D61_58	0.203455142	-1.518251504				D61_58	Olfm4	S3_c		D61_58	48
D61_59	-0.13048298	-1.226295204				D61_59	Olfm4	S3_c		D61_59	48
D61_61	-6.266018935	-3.13462993				D61_61	Entero1	S3_c		D61_61	48
D61_64	1.753189019	-2.452992047				D61_64	PIS	S3_c		D61_64	48
D61_66	-4.30720646	-2.474005903				D61_66	Entero1	S3_c		D61_66	48
D61_67	0.156882934	-1.674063678				D61_67	Olfm4	S3_c		D61_67	48
D61_69	-5.473025628	-1.610497529				D61_69	Entero1	S3_c		D61_69	48
D61_72	-5.366889306	-1.449798698				D61_72	Entero1	S3_c		D61_72	48
D61_74	-3.646687337	-1.081579278				D61_74	Entero1	S3_c		D61_74	48
D61_76	0.209780506	-1.556498016				D61_76	Olfm4	S3_c		D61_76	48
D61_79	-0.830622741	-0.957514013				D61_79	Olfm4	S3_c		D61_79	48
D61_80	4.913815431	1.971302186				D61_80	PIS	S3_c		D61_80	48
D61_82	-6.107027598	-2.791414941				D61_82	Entero1	S3_c		D61_82	48
D61_83	-5.482425757	-2.522764887				D61_83	Entero1	S3_c		D61_83	48
D61_85	-5.092575856	-3.472099866				D61_85	Entero1	S3_c		D61_85	48
D61_86	-5.750133105	-3.486753787				D61_86	Entero1	S3_c		D61_86	48
D61_87	0.722512654	-0.978860493				D61_87	Olfm4	S3_c		D61_87	48
D61_89	0.220663361	0.46200565				D61_89	Olfm4	S3_c		D61_89	48
D61_94	0.003695182	-1.302125211				D61_94	Olfm4	S3_c		D61_94	48
D61_95	3.279193811	-2.524402226				D61_95	PIS	S3_c		D61_95	48
D61_96	-5.169333764	-4.149114693				D61_96	Entero1	S3_c		D61_96	48
D61_97	-0.058526584	-1.455306704				D61_97	Olfm4	S3_c		D61_97	48
D61_100	-5.763414689	-3.412217225				D61_100	Entero1	S3_c		D61_100	48
D61_102	-0.841037877	-1.448151911				D61_102	PIS	S3_c		D61_102	48
D61_107	-4.43271143	-1.72927102				D61_107	Entero1	S3_c		D61_107	48
D61_109	-5.971884318	-2.500911797				D61_109	Entero1	S3_c		D61_109	48
D61_111	3.998495511	-0.956043				D61_111	PIS	S3_c		D61_111	48
D61_112	-5.395080396	-1.627536203				D61_112	Entero1	S3_c		D61_112	48
D61_116	0.450666598	-2.389731492				D61_116	Olfm4	S3_c		D61_116	48
D61_117	0.018857412	-1.53641289				D61_117	Olfm4	S3_c		D61_117	48
D61_119	-6.017583438	-2.645041312				D61_119	Entero1	S3_c		D61_119	48
D62T_3	-5.494079181	-3.95088991				D62T_3	Entero1	S3_d		D62T_3	49
D62T_7	-6.554220744	-2.124497915				D62T_7	Entero2	S3_d		D62T_7	49
D62T_8	-6.716423579	-3.458216275				D62T_8	Entero2	S3_d		D62T_8	49
D62T_10	-7.183150359	-3.021839346				D62T_10	Entero2	S3_d		D62T_10	49
D62T_12	-5.101078339	-3.816207732				D62T_12	Entero1	S3_d		D62T_12	49
D62T_13	-6.813782759	-3.447295035				D62T_13	Entero2	S3_d		D62T_13	49
D62T_15	-6.905544825	-2.916108812				D62T_15	Entero2	S3_d		D62T_15	49
D62T_19	-6.934236594	-2.633079375				D62T_19	Entero2	S3_d		D62T_19	49
D62T_20	-6.670713015	-3.527844037				D62T_20	Entero2	S3_d		D62T_20	49
D62T_21	-7.043631621	-2.503072585				D62T_21	Entero2	S3_d		D62T_21	49
D62T_22	-6.905562468	-2.809418644				D62T_22	Entero2	S3_d		D62T_22	49
D62T_23	-5.206307002	-3.915621604				D62T_23	Entero1	S3_d		D62T_23	49
D62T_24	-7.048943587	-3.294578875				D62T_24	Entero2	S3_d		D62T_24	49
D62T_26	-6.483255454	-3.385976876				D62T_26	Entero2	S3_d		D62T_26	49
D62T_32	-6.935374327	-3.091462935				D62T_32	Entero2	S3_d		D62T_32	49
D62T_33	-7.016685553	-3.076626385				D62T_33	Entero2	S3_d		D62T_33	49
D62T_34	-7.130363532	-2.867652739				D62T_34	Entero2	S3_d		D62T_34	49
D62T_35	-4.91228921	-3.168251957				D62T_35	Entero1	S3_d		D62T_35	49
D62T_36	-5.319328852	-3.703589047				D62T_36	Entero1	S3_d		D62T_36	49
D62T_40	-6.187466689	-2.514406646				D62T_40	Entero1	S3_d		D62T_40	49
D62T_42	-6.835063525	-3.179825271				D62T_42	Entero2	S3_d		D62T_42	49
D62T_43	-5.835941859	-2.719764556				D62T_43	Entero1	S3_d		D62T_43	48
D62T_44	-6.487859317	-2.146722163				D62T_44	Entero2	S3_d		D62T_44	49
D62T_47	-5.770536252	-3.181885804				D62T_47	Entero1	S3_d		D62T_47	49
D62T_48	-7.044579573	-2.90036949				D62T_48	Entero2	S3_d		D62T_48	49
D62T_50	-6.553308554	-3.279284085				D62T_50	Entero2	S3_d		D62T_50	49
D62T_52	-7.020073958	-2.522066916				D62T_52	Entero2	S3_d		D62T_52	49
D62T_53	-6.890319415	-2.353748525				D62T_53	Entero2	S3_d		D62T_53	49
D62T_54	-7.103311606	-3.235994185				D62T_54	Entero2	S3_d		D62T_54	49
D62T_55	-6.658814498	-2.0701504				D62T_55	Entero2	S3_d		D62T_55	49
D62T_56	-6.843352862	-2.70353588				D62T_56	Entero2	S3_d		D62T_56	49
D64T_2	-0.865964003	2.799650108				D64T_2	Spheroid	S3_e		D64T_2	50
D64T_3	-1.12290413	2.412672912				D64T_3	Spheroid	S3_e		D64T_3	50
D64T_4	-0.995818206	2.466995155				D64T_4	Spheroid	S3_e		D64T_4	50
D64T_5	-1.182604619	2.586932813				D64T_5	Spheroid	S3_e		D64T_5	50
D64T_7	-1.376089044	2.59425274				D64T_7	Spheroid	S3_e		D64T_7	50
D64T_8	2.75470107	4.517794525				D64T_8	Stem	S3_e		D64T_8	50
D64T_10	2.238267831	3.654087459				D64T_10	Stem	S3_e		D64T_10	50
D64T_11	-1.271333285	2.904503738				D64T_11	Spheroid	S3_e		D64T_11	50
D64T_12	-0.961349853	2.635674869				D64T_12	Spheroid	S3_e		D64T_12	50
D64T_13	-1.229673394	2.656313335				D64T_13	Spheroid	S3_e		D64T_13	50
R31_2	2.081072501	3.928965484				R31_2	Stem	S0_e		R31_2	51
R31_3	2.010495595	2.248927032				R31_3	Stem	S0_e		R31_3	52
R31_4	1.448512963	2.259409343				R31_4	Stem	S0_e		R31_4	8
R31_5	1.519853524	2.632649576				R31_5	Stem	S0_e		R31_5	7
R31_6	1.445502929	2.730893766				R31_6	Stem	S0_e		R31_6	7
R31_7	1.372749976	2.700058376				R31_7	Stem	S0_e		R31_7	7
R31_8	2.074825219	4.083133136				R31_8	Stem	S0_e		R31_8	51
R31_9	1.807357244	0.655475055				R31_9	PIS	S0_e		R31_9	4
R31_10	1.681044988	4.996539031				R31_10	Stem	S0_e		R31_10	2
R31_11	1.844496421	2.011593496				R31_11	Stem	S0_e		R31_11	52
R31_13	1.574870519	2.476254617				R31_13	Stem	S0_e		R31_13	8
R31_14	1.831253461	4.387010967				R31_14	Stem	S0_e		R31_14	1
R31_15	1.704669408	4.928404247				R31_15	Stem	S0_e		R31_15	2
R32_1	1.110526017	3.849902545				R32_1	Stem	S0_f		R32_1	53
R32_2	2.438482694	2.002649938				R32_2	Stem	S0_f		R32_2	9
R32_4	2.933750085	4.908093368				R32_4	Stem	S0_f		R32_4	1
R32_5	2.204980783	5.182307159				R32_5	Stem	S0_f		R32_5	54
R32_7	2.65162032	3.673471843				R32_7	Stem	S0_f		R32_7	2
R32_8	2.406832151	4.302600776				R32_8	Stem	S0_f		R32_8	53
R32_9	2.098842553	2.535345231				R32_9	Stem	S0_f		R32_9	1
R32_10	2.002176694	3.523574268				R32_10	Stem	S0_f		R32_10	55
R32_11	1.58255165	2.682696735				R32_11	Stem	S0_f		R32_11	1
R32_12	1.945329122	3.553718482				R32_12	Stem	S0_f		R32_12	55
R32_13	2.246988229	2.732387458				R32_13	Stem	S0_f		R32_13	1
R32_14	0.780449084	2.868027603				R32_14	Stem	S0_f		R32_14	9
R32_15	1.009591273	3.199724113				R32_15	Stem	S0_f		R32_15	1
R32_16	2.012207917	2.861637031				R32_16	Stem	S0_f		R32_16	1
R32_17	2.043506316	4.450239574				R32_17	Stem	S0_f		R32_17	1
R32_18	1.973331861	5.248701011				R32_18	Stem	S0_f		R32_18	54
R32_19	2.092591933	4.494661723				R32_19	Stem	S0_f		R32_19	53
R32_20	2.21496623	2.860743438				R32_20	Stem	S0_f		R32_20	56
R32_21	4.446917943	3.094107543				R32_21	Paneth	S0_f		R32_21	1
R32_22	1.973558835	2.462568437				R32_22	Stem	S0_f		R32_22	4
R32_23	1.098863296	4.068970596				R32_23	Stem	S0_f		R32_23	53
R32_24	2.139924697	5.098091041				R32_24	Stem	S0_f		R32_24	54
R32_25	3.416581563	3.692583				R32_25	Stem	S0_f		R32_25	1
R32_26	6.052410058	-0.796710546				R32_26	Goblet	S0_f		R32_26	1
R32_27	2.381856374	4.82740203				R32_27	Stem	S0_f		R32_27	1
R32_28	1.09343212	4.276155864				R32_28	Stem	S0_f		R32_28	57
R32_29	1.771233253	3.119154846				R32_29	Stem	S0_f		R32_29	1
R32_30	5.924192361	-0.843883212				R32_30	Goblet	S0_f		R32_30	2
R33_1	2.205266885	3.085419093				R33_1	Stem	S0_g		R33_1	58
R33_2	2.599791459	2.392550145				R33_2	Stem	S0_g		R33_2	59
R33_3	1.444189719	3.766135608				R33_3	Stem	S0_g		R33_3	58
R33_4	1.146639756	4.586060439				R33_4	Stem	S0_g		R33_4	58
R33_5	2.060904435	2.423650657				R33_5	Stem	S0_g		R33_5	58
R33_6	1.126519612	4.749922668				R33_6	Stem	S0_g		R33_6	58
R33_7	2.417501859	2.090031539				R33_7	Stem	S0_g		R33_7	59
R33_8	3.254001073	4.616122161				R33_8	Stem	S0_g		R33_8	58
R33_9	3.30080121	3.659286414				R33_9	Stem	S0_g		R33_9	58
R33_11	2.97817748	3.317047511				R33_11	Stem	S0_g		R33_11	58
R33_12	3.824192933	2.851155673				R33_12	Paneth	S0_g		R33_12	58
R33_13	4.477373532	3.076194202				R33_13	Paneth	S0_g		R33_13	58
R33_14	3.119787625	3.365705882				R33_14	Stem	S0_g		R33_14	58
R33_15	2.568872861	2.580131685				R33_15	Stem	S0_g		R33_15	58
R33_16	4.546067647	2.95228902				R33_16	Paneth	S0_g		R33_16	58
R33_17	4.68397849	2.902646934				R33_17	Paneth	S0_g		R33_17	58
R33_18	2.808124475	2.695197259				R33_18	Stem	S0_g		R33_18	58
R33_19	2.377837114	4.598726665				R33_19	Stem	S0_g		R33_19	58
R34_1	1.806920938	4.702925598				R34_1	Stem	S0_h		R34_1	1
R34_2	-1.296465882	2.489920293				R34_2	Spheroid	S0_h		R34_2	54
R34_3	2.666809491	3.952519809				R34_3	Stem	S0_h		R34_3	1
R34_4	-1.468868174	2.596944486				R34_4	Spheroid	S0_h		R34_4	60
R34_5	2.302625589	5.234200393				R34_5	Stem	S0_h		R34_5	1
R34_6	2.800986699	2.63272134				R34_6	Stem	S0_h		R34_6	1
R34_7	2.09889429	5.021567737				R34_7	Stem	S0_h		R34_7	60
R34_8	-1.419922717	3.018206035				R34_8	Spheroid	S0_h		R34_8	1
R34_9	3.305930547	4.007684146				R34_9	Stem	S0_h		R34_9	61
R34_10	3.523999147	3.442635928				R34_10	Paneth	S0_h		R34_10	1
R34_11	2.758082799	4.195824062				R34_11	Stem	S0_h		R34_11	1
R34_12	-0.470432707	2.731366788				R34_12	Spheroid	S0_h		R34_12	1
R34_13	2.929490976	4.577304756				R34_13	Stem	S0_h		R34_13	61
R34_14	1.757016591	2.878365432				R34_14	Stem	S0_h		R34_14	1
R34_15	-1.521845125	2.908858692				R34_15	Spheroid	S0_h		R34_15	1
R34_16	-0.582286545	2.718932544				R34_16	Spheroid	S0_h		R34_16	1
R34_17	2.55814021	3.917935764				R34_17	Stem	S0_h		R34_17	60
R34_18	2.019049339	3.673828517				R34_18	Stem	S0_h		R34_18	1
R34_19	3.604634694	3.448439037				R34_19	Paneth	S0_h		R34_19	1
R34_20	2.704877786	3.18128482				R34_20	Stem	S0_h		R34_20	1
R34_21	-1.149532922	2.298354303				R34_21	Spheroid	S0_h		R34_21	54
R34_22	2.418886117	4.45462886				R34_22	Stem	S0_h		R34_22	1
R34_23	2.824081353	2.696632778				R34_23	Stem	S0_h		R34_23	1
R34_24	-1.441435464	2.614540969				R34_24	Spheroid	S0_h		R34_24	60
R34_25	1.833238773	4.979071533				R34_25	Stem	S0_h		R34_25	60
R34_26	-1.373954602	2.589693939				R34_26	Spheroid	S0_h		R34_26	1
R34_27	1.377746276	3.171450054				R34_27	Stem	S0_h		R34_27	1
R34_28	-1.635029443	2.605445062				R34_28	Spheroid	S0_h		R34_28	60
R34_29	4.352383069	3.211910163				R34_29	Paneth	S0_h		R34_29	1
R34_30	2.924885682	4.896361743				R34_30	Stem	S0_h		R34_30	1
R34_31	2.506146363	4.200558578				R34_31	Stem	S0_h		R34_31	1
R34_32	1.347392968	4.560166274				R34_32	Stem	S0_h		R34_32	1
R34_33	1.628869228	4.172915374				R34_33	Stem	S0_h		R34_33	1
R34_34	2.000289134	2.63031212				R34_34	Stem	S0_h		R34_34	1
R34_35	3.244456224	4.534000789				R34_35	Stem	S0_h		R34_35	1
R51_1	-5.646833249	-1.431488196				R51_1	Entero1	S2_g		R51_1	62
R51_3	0.602151326	-2.251126374				R51_3	Olfm4	S2_g		R51_3	62
R51_4	1.306868724	-0.134922231				R51_4	PIS	S2_g		R51_4	62
R51_5	4.963253431	2.554911767				R51_5	Paneth	S2_g		R51_5	62
R51_6	4.959596566	2.494378244				R51_6	Paneth	S2_g		R51_6	62
R51_7	4.185192517	0.612200772				R51_7	PIS	S2_g		R51_7	62
R51_8	0.92287486	-2.421121324				R51_8	Olfm4	S2_g		R51_8	62
R51_11	4.815865449	2.725383674				R51_11	Paneth	S2_g		R51_11	62
R51_12	0.800667218	-2.195227469				R51_12	Olfm4	S2_g		R51_12	62
R51_13	4.826730184	2.689240133				R51_13	Paneth	S2_g		R51_13	62
R51_14	3.970539502	0.538098012				R51_14	PIS	S2_g		R51_14	62
R51_15	-5.164887019	-3.236419524				R51_15	Entero1	S2_g		R51_15	62
R51_16	0.494629554	0.24216417				R51_16	Olfm4	S2_g		R51_16	62
R51_17	-5.478039571	-1.279720819				R51_17	Entero1	S2_g		R51_17	62
R51_18	-1.287042358	0.60646609				R51_18	PIS	S2_g		R51_18	62
R51_19	0.496399335	0.28522328				R51_19	Olfm4	S2_g		R51_19	62
R51_20	-5.572014399	-1.494600977				R51_20	Entero1	S2_g		R51_20	62
R51_21	0.514843158	-0.511660124				R51_21	Olfm4	S2_g		R51_21	62
R51_22	4.190847806	0.728989993				R51_22	PIS	S2_g		R51_22	62
R51_23	0.35060089	0.137920534				R51_23	Olfm4	S2_g		R51_23	62
R51_24	0.469550542	0.171237146				R51_24	Olfm4	S2_g		R51_24	62
R51_25	0.53265684	0.143534933				R51_25	Olfm4	S2_g		R51_25	62
R61_2	5.850357942	-0.990848477				R61_2	Goblet	S3_f		R61_2	63
R61_5	-4.673669644	-3.410728539				R61_5	Entero1	S3_f		R61_5	63
R61_6	-4.778628655	-4.370855178				R61_6	Entero1	S3_f		R61_6	63
R61_7	-5.193237134	-4.316767539				R61_7	Entero1	S3_f		R61_7	63
R61_8	-5.006570645	-4.446368064				R61_8	Entero1	S3_f		R61_8	63
R61_11	-4.598168679	-3.387303675				R61_11	Entero1	S3_f		R61_11	63
R61_13	-5.043180772	-4.2458156				R61_13	Entero1	S3_f		R61_13	63
R61_14	-4.861608573	-3.851735438				R61_14	Entero1	S3_f		R61_14	63
R61_15	-4.992182322	-4.743889178				R61_15	Entero1	S3_f		R61_15	63
R61_17	-4.416239329	-4.811319197				R61_17	Entero1	S3_f		R61_17	63
R61_18	-5.771654197	-3.757294739				R61_18	Entero2	S3_f		R61_18	63
R61_19	-5.147280761	-4.308180894				R61_19	Entero1	S3_f		R61_19	63
R61_21	-5.22696931	-4.367587651				R61_21	Entero1	S3_f		R61_21	63
R61_23	-4.373229571	-4.867325867				R61_23	Entero1	S3_f		R61_23	63
R61_24	-4.966238089	-3.998756016				R61_24	Entero1	S3_f		R61_24	63
R61_25	-4.914182969	-4.665546979				R61_25	Entero1	S3_f		R61_25	63
R61_26	-4.597198077	-3.276870097				R61_26	Entero1	S3_f		R61_26	63
R61_27	-4.689510413	-4.114769543				R61_27	Entero1	S3_f		R61_27	63
R61_29	-4.834507294	-4.889294709				R61_29	Entero1	S3_f		R61_29	63
R61_32	-4.5720535	-3.998833502				R61_32	Entero1	S3_f		R61_32	63
R61_33	-4.483844825	-3.353128279				R61_33	Entero1	S3_f		R61_33	63
R61_34	-4.486939259	-3.427078808				R61_34	Entero1	S3_f		R61_34	63
R61_37	-5.254674979	-3.882607306				R61_37	Entero1	S3_f		R61_37	63
R61_39	-5.223452636	-4.3449901				R61_39	Entero1	S3_f		R61_39	63
R61_40	-4.652332612	-2.461908425				R61_40	Entero1	S3_f		R61_40	63
R61_41	-5.143193551	-4.431326712				R61_41	Entero1	S3_f		R61_41	63
R61_43	-5.125342675	-3.887230481				R61_43	Entero1	S3_f		R61_43	63
R61_48	-5.135130235	-4.423370684				R61_48	Entero1	S3_f		R61_48	63
R61_49	-4.997932502	-3.884013261				R61_49	Entero1	S3_f		R61_49	63
R62T_1	-4.629361697	-1.285402416				R62T_1	Entero1	S3_g		R62T_1	64
R62T_3	2.803154401	-1.020577351				R62T_3	PIS	S3_g		R62T_3	64
R62T_4	-4.313789435	-1.483959342				R62T_4	Entero1	S3_g		R62T_4	64
R62T_5	-3.886396952	-1.074958856				R62T_5	Entero1	S3_g		R62T_5	64
R62T_6	1.33370345	-2.294951881				R62T_6	Olfm4	S3_g		R62T_6	64
R62T_7	-3.794450589	-1.075705658				R62T_7	Entero1	S3_g		R62T_7	64
R62T_8	1.846408538	-1.230473222				R62T_8	Olfm4	S3_g		R62T_8	35
R62T_9	3.132826261	-2.003363396				R62T_9	PIS	S3_g		R62T_9	64
R62T_12	2.373590879	-1.290866016				R62T_12	Olfm4	S3_g		R62T_12	64
R62T_13	3.82338088	-1.946397568				R62T_13	PIS	S3_g		R62T_13	64
R62T_14	1.77251356	0.054814612				R62T_14	PIS	S3_g		R62T_14	64
R62T_15	3.027477674	-1.27704748				R62T_15	PIS	S3_g		R62T_15	64
R62T_17	2.263879232	-2.527409638				R62T_17	PIS	S3_g		R62T_17	64
R62T_18	3.093006543	-1.601241345				R62T_18	PIS	S3_g		R62T_18	64
R62T_19	1.93258541	-1.705119843				R62T_19	Olfm4	S3_g		R62T_19	64
R62T_20	2.919458799	-0.780243958				R62T_20	PIS	S3_g		R62T_20	35
R62T_21	-4.793119737	-1.566796626				R62T_21	Entero1	S3_g		R62T_21	64
R62T_22	3.247883729	0.415166413				R62T_22	PIS	S3_g		R62T_22	64
R62T_23	2.332951478	-1.362282823				R62T_23	Olfm4	S3_g		R62T_23	35
R62T_24	-5.178540297	-1.212172593				R62T_24	Entero1	S3_g		R62T_24	64
R62T_25	1.918996982	-1.885789539				R62T_25	Olfm4	S3_g		R62T_25	64
R62T_26	5.915717057	-0.824503387				R62T_26	Goblet	S3_g		R62T_26	65
R62T_27	1.071781091	-2.174472536				R62T_27	Olfm4	S3_g		R62T_27	64
R62T_28	1.050415687	-2.16907909				R62T_28	Olfm4	S3_g		R62T_28	64
R62T_29	1.912037305	-2.33925208				R62T_29	Olfm4	S3_g		R62T_29	64
R62T_30	-2.487995334	-1.17655808				R62T_30	PIS	S3_g		R62T_30	64
R62T_31	0.785698108	-0.315256919				R62T_31	Olfm4	S3_g		R62T_31	64
R62T_32	5.796993188	-0.893411631				R62T_32	Goblet	S3_g		R62T_32	65
R62T_33	-3.062220283	-1.502921994				R62T_33	Entero1	S3_g		R62T_33	64
R62T_34	1.614628247	-2.057932163				R62T_34	Olfm4	S3_g		R62T_34	64
R62T_35	3.195674352	-1.861743058				R62T_35	PIS	S3_g		R62T_35	64
R62T_36	1.943541459	-2.951335395				R62T_36	Olfm4	S3_g		R62T_36	64
R62T_37	1.977526359	-1.631142611				R62T_37	PIS	S3_g		R62T_37	64
R62T_38	-5.153117009	-1.696561153				R62T_38	Entero1	S3_g		R62T_38	64
R62T_39	-3.939317056	-0.824311997				R62T_39	Entero1	S3_g		R62T_39	64
R62T_40	-3.210647174	-0.531235064				R62T_40	Entero1	S3_g		R62T_40	64
R62T_41	-6.337851592	-1.76990893				R62T_41	Entero2	S3_g		R62T_41	64
R62T_42	5.819576673	-0.7287794				R62T_42	Goblet	S3_g		R62T_42	65
R62T_43	2.877051763	-1.582526113				R62T_43	PIS	S3_g		R62T_43	64
R62T_44	0.786788873	0.410515224				R62T_44	Olfm4	S3_g		R62T_44	35
R62T_45	1.505995444	-2.350281442				R62T_45	Olfm4	S3_g		R62T_45	64
R62T_46	3.460136823	-0.748067791				R62T_46	PIS	S3_g		R62T_46	64
R62T_47	1.961746387	-2.58514377				R62T_47	PIS	S3_g		R62T_47	64
R62T_48	-3.317639418	-1.282803568				R62T_48	Entero1	S3_g		R62T_48	64
R62T_49	-3.775228329	-1.110033246				R62T_49	Entero1	S3_g		R62T_49	64
R62T_50	1.309606246	-1.922592903				R62T_50	Olfm4	S3_g		R62T_50	64
R62T_51	2.790948323	-1.063501666				R62T_51	PIS	S3_g		R62T_51	65
R62T_52	-3.431014963	-0.710293735				R62T_52	Entero1	S3_g		R62T_52	64
R62T_53	1.018335752	-2.17660215				R62T_53	Olfm4	S3_g		R62T_53	35
R62T_55	1.819013051	-1.415701355				R62T_55	Olfm4	S3_g		R62T_55	64
R62T_57	-5.60430915	-1.437751109				R62T_57	Entero1	S3_g		R62T_57	64
R62T_58	-3.725601979	-2.134802962				R62T_58	Entero1	S3_g		R62T_58	64
R62T_59	0.502161435	-1.283243789				R62T_59	Olfm4	S3_g		R62T_59	64
R62T_60	3.661860398	-0.518811668				R62T_60	PIS	S3_g		R62T_60	65
R62T_61	0.917969636	-1.93830278				R62T_61	Olfm4	S3_g		R62T_61	64
R62T_62	-6.096468993	-1.839936103				R62T_62	Entero1	S3_g		R62T_62	64
R62T_63	3.418314389	-0.635283197				R62T_63	PIS	S3_g		R62T_63	64
R62T_64	2.778267316	-2.426068152				R62T_64	PIS	S3_g		R62T_64	64
R62T_66	1.384521417	-2.110459293				R62T_66	Olfm4	S3_g		R62T_66	35
R62T_67	3.107943944	0.280362402				R62T_67	PIS	S3_g		R62T_67	64
R62T_68	-3.72985787	-1.020908634				R62T_68	Entero1	S3_g		R62T_68	64
R62T_69	3.094601087	0.125170146				R62T_69	PIS	S3_g		R62T_69	64
R62T_71	-6.907058307	-1.896717514				R62T_71	Entero2	S3_g		R62T_71	64
R62T_72	1.201034002	-2.128829266				R62T_72	Olfm4	S3_g		R62T_72	64
R62T_73	3.651384763	-0.311009253				R62T_73	PIS	S3_g		R62T_73	64
R62T_74	-4.828865119	-1.573594148				R62T_74	Entero1	S3_g		R62T_74	64
R62T_75	-4.20285637	-1.267667128				R62T_75	Entero1	S3_g		R62T_75	64
R62T_76	2.984983854	-2.416114653				R62T_76	PIS	S3_g		R62T_76	64
R62T_77	-3.268631526	-0.61275282				R62T_77	Entero1	S3_g		R62T_77	64
R62T_78	3.786630086	0.126469885				R62T_78	PIS	S3_g		R62T_78	64
R62T_79	-3.382913895	-0.998672674				R62T_79	Entero1	S3_g		R62T_79	64
R62T_80	0.45901411	-1.240380562				R62T_80	Olfm4	S3_g		R62T_80	64
R62T_81	3.874259881	-0.484611834				R62T_81	PIS	S3_g		R62T_81	64
R62T_82	3.429692201	-2.483842696				R62T_82	PIS	S3_g		R62T_82	64
R62T_84	0.862726621	-1.043065141				R62T_84	Olfm4	S3_g		R62T_84	64
R62T_85	0.301500253	-0.235329593				R62T_85	Olfm4	S3_g		R62T_85	64
R62T_86	3.369887761	-0.966344381				R62T_86	PIS	S3_g		R62T_86	64
R62T_87	3.250283651	-2.05614319				R62T_87	PIS	S3_g		R62T_87	35
R62T_88	2.749802522	-1.370909224				R62T_88	PIS	S3_g		R62T_88	66
R62T_89	1.723138503	-1.006205718				R62T_89	Olfm4	S3_g		R62T_89	64
R62T_90	3.772875241	-2.035690273				R62T_90	PIS	S3_g		R62T_90	64
R62T_91	2.224404983	-1.371089007				R62T_91	PIS	S3_g		R62T_91	64
R62T_92	5.291546754	-0.673649813				R62T_92	Goblet	S3_g		R62T_92	65
R62T_93	-1.363401808	-1.152324947				R62T_93	Entero1	S3_g		R62T_93	64
R62T_94	-3.508657285	-0.877321238				R62T_94	Entero1	S3_g		R62T_94	64
R62T_95	3.199980191	-0.153669561				R62T_95	PIS	S3_g		R62T_95	64
R62T_96	1.439415626	-0.996816288				R62T_96	Olfm4	S3_g		R62T_96	35
R62T_97	-4.72972519	-1.657348092				R62T_97	Entero1	S3_g		R62T_97	64
R62T_98	1.388825111	-1.295314911				R62T_98	Olfm4	S3_g		R62T_98	64
R62T_99	-5.893191405	-1.600513215				R62T_99	Entero1	S3_g		R62T_99	64
R62T_100	3.595796994	0.870361482				R62T_100	PIS	S3_g		R62T_100	64
R62T_101	3.315494947	-1.440993259				R62T_101	PIS	S3_g		R62T_101	67
R62T_102	-6.263870784	-1.675088222				R62T_102	Entero2	S3_g		R62T_102	64
R62T_103	3.090001992	-0.418233837				R62T_103	PIS	S3_g		R62T_103	64
R62T_104	1.917942456	-0.206899847				R62T_104	PIS	S3_g		R62T_104	64
R62T_105	-3.83156354	-1.770688141				R62T_105	Entero1	S3_g		R62T_105	64
R62T_106	3.283335618	-2.448645438				R62T_106	PIS	S3_g		R62T_106	64
R62T_107	2.991823606	-1.807430173				R62T_107	PIS	S3_g		R62T_107	64
R62T_108	0.420048408	-1.057087893				R62T_108	Olfm4	S3_g		R62T_108	64
R62T_109	3.365839891	-2.156476463				R62T_109	PIS	S3_g		R62T_109	64
R62T_110	-5.356413194	-1.423679645				R62T_110	Entero1	S3_g		R62T_110	64
R62T_111	1.842299871	-1.564277614				R62T_111	PIS	S3_g		R62T_111	64
R62T_112	2.253623418	-0.901162888				R62T_112	PIS	S3_g		R62T_112	64
R62T_113	-0.122644254	-0.214036788				R62T_113	Entero1	S3_g		R62T_113	64
R62T_114	1.8567776	-2.197064186				R62T_114	Olfm4	S3_g		R62T_114	64
R62T_115	2.995656423	-1.727479453				R62T_115	PIS	S3_g		R62T_115	64
R62T_116	3.391138963	-0.64324447				R62T_116	PIS	S3_g		R62T_116	68
R62T_117	0.268365077	0.491511976				R62T_117	Olfm4	S3_g		R62T_117	68
R62T_118	3.502337865	-1.052833955				R62T_118	PIS	S3_g		R62T_118	64
R62T_119	-3.358927675	-0.747402693				R62T_119	Entero1	S3_g		R62T_119	64
R62T_120	3.663741044	0.028597628				R62T_120	PIS	S3_g		R62T_120	64
R62T_121	-7.046985217	-2.021322871				R62T_121	Entero2	S3_g		R62T_121	64
R62T_122	-1.572117769	2.851178562				R62T_122	Spheroid	S3_g		R62T_122	64
R62T_123	2.755053453	-1.367757643				R62T_123	PIS	S3_g		R62T_123	64
R62T_124	3.495720796	-0.617619837				R62T_124	PIS	S3_g		R62T_124	64
R62T_125	3.048365049	0.552680527				R62T_125	PIS	S3_g		R62T_125	67
R62T_126	-3.23425109	-1.227831518				R62T_126	Entero1	S3_g		R62T_126	64
R62T_127	3.465269975	-0.243493642				R62T_127	PIS	S3_g		R62T_127	64
R62T_128	3.28478711	-2.072019185				R62T_128	PIS	S3_g		R62T_128	64
R62T_129	3.517221383	-2.173894669				R62T_129	PIS	S3_g		R62T_129	35
R62T_130	2.262214593	1.831112777				R62T_130	Olfm4	S3_g		R62T_130	65
R62T_131	-2.016652979	1.857077037				R62T_131	Entero1	S3_g		R62T_131	64
R62T_132	3.315827779	-2.001290704				R62T_132	PIS	S3_g		R62T_132	35
R62T_134	-1.096891948	-0.199231709				R62T_134	PIS	S3_g		R62T_134	64
R63T_2	-6.390496798	-2.666328634				R63T_2	Entero2	S3_h		R63T_2	44
R63T_3	-6.452872344	-2.058046664				R63T_3	Entero2	S3_h		R63T_3	44
R63T_4	0.325645856	-2.105322565				R63T_4	Olfm4	S3_h		R63T_4	44
R63T_5	-7.101160594	-3.22725984				R63T_5	Entero2	S3_h		R63T_5	44
R63T_6	-6.566733905	-2.715847815				R63T_6	Entero1	S3_h		R63T_6	44
R63T_7	-5.02790577	-4.430516566				R63T_7	Entero1	S3_h		R63T_7	44
R63T_8	-6.738140174	-2.404496635				R63T_8	Entero1	S3_h		R63T_8	44
R63T_9	-6.867300578	-3.325195159				R63T_9	Entero1	S3_h		R63T_9	44
R63T_10	-7.077232428	-2.319362248				R63T_10	Entero2	S3_h		R63T_10	44
R63T_11	-6.92266614	-3.175702656				R63T_11	Entero2	S3_h		R63T_11	44
R63T_12	-3.75185556	-0.858600224				R63T_12	Entero1	S3_h		R63T_12	35
R63T_13	-6.63213832	-2.76917919				R63T_13	Entero1	S3_h		R63T_13	44
R63T_14	-6.236364432	-2.727335061				R63T_14	Olfm4	S3_h		R63T_14	44
R63T_15	-6.998527594	-2.842664446				R63T_15	Entero2	S3_h		R63T_15	44
R63T_16	-6.478864261	-2.788266266				R63T_16	Entero1	S3_h		R63T_16	44
R63T_17	-6.220121928	-2.28150853				R63T_17	Entero1	S3_h		R63T_17	44
R63T_18	-7.226483889	-2.790421928				R63T_18	Entero2	S3_h		R63T_18	44
R63T_20	-5.289711304	-1.612639959				R63T_20	Entero1	S3_h		R63T_20	44
R63T_21	6.119241647	-1.013713429				R63T_21	Goblet	S3_h		R63T_21	44
R63T_23	-6.465256759	-2.445969905				R63T_23	Entero2	S3_h		R63T_23	44
R63T_24	0.059773735	-1.636553342				R63T_24	Olfm4	S3_h		R63T_24	44
R63T_26	4.113942079	-2.121655012				R63T_26	PIS	S3_h		R63T_26	44
R63T_27	0.375331573	-1.053284253				R63T_27	Olfm4	S3_h		R63T_27	44
R63T_28	-7.128684111	-3.254647578				R63T_28	Entero2	S3_h		R63T_28	44
R63T_29	-6.711630412	-3.217916692				R63T_29	Entero2	S3_h		R63T_29	44
R63T_30	-6.330073424	-3.035568799				R63T_30	Entero1	S3_h		R63T_30	44
R63T_31	0.770860366	-1.348729367				R63T_31	Olfm4	S3_h		R63T_31	44
R63T_32	-7.276117392	-2.361479486				R63T_32	Entero1	S3_h		R63T_32	44
R63T_33	-6.75907714	-2.98249277				R63T_33	Entero2	S3_h		R63T_33	44
R63T_34	-6.787589618	-3.208670462				R63T_34	Entero2	S3_h		R63T_34	44
R63T_35	-6.847065039	-2.016592647				R63T_35	Entero2	S3_h		R63T_35	44
R63T_36	3.370044641	-1.115449118				R63T_36	PIS	S3_h		R63T_36	35
R63T_37	-5.270371266	-1.163395735				R63T_37	Entero1	S3_h		R63T_37	44
R63T_38	-7.052778312	-2.208389248				R63T_38	Entero2	S3_h		R63T_38	44
R63T_39	-6.648582049	-2.513786281				R63T_39	Entero1	S3_h		R63T_39	44
R63T_40	-6.763185569	-3.1605806				R63T_40	Entero2	S3_h		R63T_40	44
R63T_41	-6.907800265	-2.017271663				R63T_41	Entero2	S3_h		R63T_41	44
R63T_42	-5.76386077	-2.435462559				R63T_42	Olfm4	S3_h		R63T_42	44
R63T_43	0.502740316	-1.508848036				R63T_43	Olfm4	S3_h		R63T_43	35
R63T_44	0.655656747	-2.390433873				R63T_44	Olfm4	S3_h		R63T_44	44
R63T_45	5.048259191	2.552475845				R63T_45	Entero1	S3_h		R63T_45	44
R63T_46	0.514670304	-2.229766692				R63T_46	Olfm4	S3_h		R63T_46	44
R63T_47	0.349054746	-1.103177543				R63T_47	Olfm4	S3_h		R63T_47	32
R63T_48	-6.21049697	-3.036080683				R63T_48	Entero1	S3_h		R63T_48	44
R63T_49	-6.846761294	-2.23526975				R63T_49	Entero2	S3_h		R63T_49	44
R63T_50	-6.741060325	-2.716215814				R63T_50	Entero1	S3_h		R63T_50	44
R63T_51	0.024045877	-2.013932313				R63T_51	Olfm4	S3_h		R63T_51	44
