# Supplementary material for: Gene-expression memory-based prediction of cell lineages from scRNA-seq datasets
Source: Nat Commun. 2024 Mar 29;15:2744. doi: 10.1038/s41467-024-47158-y (PMC10980719; doi:10.1038/s41467-024-47158-y)
Supplement: Supplementary file 11 — Source Data [file 41467_2024_47158_MOESM11_ESM.zip › Source Data files/Source Data file S2a.csv]

	current.1	current.2	projected.1	projected.2		clone.id	cell.barcode
AAACCCATCGCCGAAC-1	-3.734873503	-0.417411434	-4.554455371	-0.990255297		1	AGGGTGACACTCAAGT-1
AAACGAACAGGTGTGA-1	-2.26259181	3.062060591	-3.036642027	1.65660937		1	TAGACCACACTGGCGT-1
AACCACAAGTTTGTCG-1	-0.623003492	0.549982171	-1.830846657	0.250456899		1	AAACCCATCGCCGAAC-1
AAGGTAACATACCGTA-1	-2.819614282	0.862062654	-3.943721092	0.407409167		2	CACAGATAGTGATGGC-1
AAGTACCGTACAACGG-1	-4.988644033	0.177849897	-5.61175026	-0.476159863		2	TATCTTGGTACGGGAT-1
AAGTGAAAGCTACTAC-1	0.501092297	8.808160454	1.016913696	8.71025215		2	AAACGAACAGGTGTGA-1
AATCGTGAGACTCTTG-1	-8.542311134	-7.703487459	-8.219990454	-7.546953815		3	GCATTAGGTAGGAGTC-1
ACAACCAGTGTGTGTT-1	-3.195893494	-3.16827413	-3.648736192	-3.269432665		3	GGTTAACTCTCGGTAA-1
ACAAGCTCAGAGGCTA-1	-4.808206698	-2.689322359	-5.759695956	-3.235019476		3	GTCGCGAAGGGCCAAT-1
ACATCCCCATCAGCAT-1	-7.075643642	-1.204131397	-7.500261499	-2.462274063		3	AAAGAACCATGGCCAC-1
ACCAACACAATAGTCC-1	9.044832327	-6.017429781	8.950262249	-6.1759135		4	TGATCAGGTGATGAAT-1
ACCGTTCGTCGGTGTC-1	-8.305076852	0.693209962	-7.993211654	-1.33028139		4	AAAGGATTCTTAGCAG-1
ACCGTTCGTTTCTATC-1	1.256940908	3.919758399	1.263422805	3.921401547		6	CGACAGCTCCTACACC-1
ACTATCTGTCACCCTT-1	-1.29970472	-9.560577174	-0.909740124	-9.138153631		6	AAAGGTACAGTCGTTA-1
ACTCTCGAGGTGAGCT-1	9.727810635	8.566300482	9.727822852	8.566046958		7	AGAGAATAGGTCATAA-1
ACTGTGAGTACTGCCG-1	8.285672473	-2.552731375	9.793202583	-3.402094264		7	GAGTGAGTCCAGTACA-1
ACTTAGGTCCCAAGTA-1	-8.396497903	5.290105223	-8.489109615	5.025733283		7	GGAGAACTCCCAGGAC-1
ACTTCCGCACGCAGTC-1	-4.058620334	-4.989704328	-4.468977175	-5.213625334		7	GTCTTTAAGAGCGACT-1
AGAAATGCATGTGGCC-1	5.019152232	-4.712901973	5.384601812	-4.739047845		7	AAAGGTAGTTGCTTGA-1
AGACACTTCTCAAAGC-1	-0.313750788	2.699052498	-1.464605003	1.720892423		8	GACGTTAGTCAACACT-1
AGATGCTTCAAAGACA-1	0.508634785	-9.969256537	0.696398679	-9.830242215		9	AATCACGAGCGCCGTT-1
AGCCAGCTCATCACAG-1	1.055004944	11.48926732	0.955057696	11.69451087		9	TCGCACTTCATCACAG-1
AGGAATAAGCTTCGTA-1	7.845898761	1.236643208	8.023503912	0.790505669		9	TCGGATACAGTGGCTC-1
AGGAGGTAGTTGGAAT-1	-5.383998007	4.638808219	-6.203334197	2.32482441		9	TCGTGGGTCCCATTTA-1
AGGGAGTAGACGATAT-1	-2.738618044	3.903139919	-3.511472259	1.387591768		9	AACAACCCAAATTGCC-1
AGGGTGACACTCAAGT-1	-1.836091068	-2.501004272	-1.396957439	-2.359636246		10	AACCTGACAGACGATG-1
AGGGTTTGTCGTGATT-1	-10.88747057	7.314526314	-10.88885568	7.314292634		10	ACAGAAAAGTGAATAC-1
AGGTCTACACCATTCC-1	6.042701418	4.059648396	6.042285818	4.065303665		10	ACGGTCGGTTCCGTTC-1
AGGTTACAGCCAAGGT-1	-0.686150484	-4.330006905	-0.663555004	-5.015983695		10	ACGTACAGTGGACTGA-1
AGTCATGGTCGGCCTA-1	-1.145774105	5.659437215	-0.986545531	5.550953336		10	ACTATCTAGAGCTGCA-1
AGTTCGACACCTTCCA-1	8.001698042	-2.128494912	9.388656616	-2.897282048		10	AGACCCGGTTAGGGAC-1
ATCAGGTAGCCGCTTG-1	-5.499307834	-4.88633972	-6.075393051	-3.217904267		10	AGGTTGTCAAGGCAAC-1
ATCCATTTCGGTTAGT-1	-4.293976884	6.206186896	-4.557341669	5.935084465		10	AGTACCATCGACGACC-1
ATCCCTGCACACTGGC-1	3.863230215	-5.941445731	3.440411195	-6.154765251		10	AGTTAGCCACCTGATA-1
ATCGCCTTCCTACGGG-1	-4.085755096	-4.371749333	-5.353737588	-4.202680218		10	AGTTAGCCAGTCGAGA-1
ATCGTAGCAAGTGCAG-1	-7.09850601	2.605599641	-8.387578309	1.309112601		10	ATCGGATCAGTCTACA-1
ATCTCTACAAGGACAC-1	6.217702233	5.923768564	6.223103246	5.923546648		10	ATCGTAGTCGCACGAC-1
ATGGATCGTAGTCTGT-1	-1.282995935	9.58970643	-0.69370114	9.608014443		10	ATCGTCCTCTCGCGTT-1
ATGGATCGTGGTCTTA-1	-1.497108383	-5.172816563	-2.404730405	-5.705438037		10	ATGAGGGCAGAAGCTG-1
ATGGGAGAGCTTTCTT-1	-3.214227199	4.356965112	-3.562114138	2.686063702		10	ATGGGTTCACGCTTAA-1
ATTACCTGTTTCGACA-1	-2.079078649	-8.767827459	-1.888894713	-8.419136473		10	ATGGGTTTCCGCAACG-1
ATTACTCAGCCTAGGA-1	3.705767577	-5.53746159	2.940793376	-5.938983974		10	ATGGTTGGTACGAGCA-1
ATTCCATCAGGTCTCG-1	1.432916576	8.699310661	2.106427504	7.871729627		10	ATGTCCCGTTGCTCAA-1
ATTTACCCAGATTAAG-1	-6.417296217	-4.210910088	-6.601634766	-4.351352848		10	ATTCCATAGCACCCAC-1
CAATACGGTGACTGTT-1	-3.835070104	-2.909051612	-5.561365749	-4.853155318		10	CACAGGCCAAACCACT-1
CACAGATAGTGATGGC-1	-4.092222659	1.174863691	-5.39778212	-0.081228198		10	CACCGTTGTGAGTTTC-1
CACCGTTAGCCTCAGC-1	-7.231130154	-5.772231897	-6.835515464	-5.585085587		10	CAGCAATGTATACGGG-1
CACGAATCATTGTACG-1	6.623355159	-4.378061424	7.241854042	-4.876377211		10	CAGTTCCTCGTGCGAC-1
CAGATCATCTGCGAGC-1	-9.323052884	2.874184013	-9.163189614	2.012517856		10	CATAGACAGACTAGAT-1
CAGATTGCATTGTACG-1	1.124298775	-3.107472	2.348601273	-5.270730333		10	CCTAACCCATGACTAC-1
CAGCAGCAGACTCTAC-1	-6.131526269	-8.781497374	-6.12730992	-8.78049092		10	CCTCCAAGTCCGAAGA-1
CAGCCAGCAGCCATTA-1	-6.551394353	-2.43088805	-7.256348674	-3.773548818		10	CCTTCAGGTGTGTCGC-1
CAGGGCTTCTTCACAT-1	-6.318025263	-4.894081826	-7.202894313	-4.997316407		10	CGCAGGTAGTATAGGT-1
CAGTTCCCACCGTACG-1	6.38533328	7.238308379	6.384410212	7.237081761		10	CGGTCAGTCGGTAAGG-1
CATTGCCAGAAGCCTG-1	-5.611901446	-6.538591804	-5.269245082	-6.519818255		10	CGTCAAATCCACCTGT-1
CATTTCACACGCAGTC-1	-2.11346301	-10.319838	-1.992867143	-9.875888929		10	CGTTGGGGTGAGCTCC-1
CCAAGCGGTACTTGTG-1	2.488241665	5.930935738	2.332712689	5.693935264		10	CTACGGGGTCTTCATT-1
CCACTTGAGGTCGTAG-1	-1.502607312	8.692592194	-1.718559694	8.837097028		10	CTAGGTAGTGAAGCTG-1
CCATCACAGGGTCTTT-1	-5.892863379	1.216947899	-6.635834132	0.529709463		10	CTAGGTATCCAACTAG-1
CCCAACTGTATACGGG-1	10.61396792	-4.551585026	9.867135882	-4.113216569		10	CTCACTGCATACCAGT-1
CCCATTGAGAGAGTTT-1	3.990905407	6.510977747	4.167154758	6.260161077		10	CTGAGCGCACAAATCC-1
CCGGACAAGAGATTCA-1	4.554183598	2.031997593	4.550951008	2.030946741		10	CTGAGGCCAACCGGAA-1
CCGTGAGTCCGCAACG-1	-2.248779748	12.14015331	-2.247578858	12.14068494		10	CTGGACGCATCTTCGC-1
CCTCCAAAGATTAGAC-1	-5.931434899	-5.490469982	-6.397425478	-4.119385655		10	CTTACCGGTTCTATCT-1
CCTCCAAAGCATGGGT-1	-9.077421693	-1.80003898	-8.772047142	-2.250755261		10	CTTCCTTCACGTACAT-1
CGAATTGAGTAGCATA-1	-2.136179249	-5.103546867	-2.607573054	-6.141583254		10	GAAATGATCATGGAGG-1
CGACAGCAGTACCATC-1	2.709231011	-8.432343175	2.919620708	-8.629273196		10	GAAGAATCATCATGAC-1
CGAGTGCCAGGTTACT-1	-2.477523953	-1.588901981	-4.333175139	-1.906102633		10	GACCAATCATGCAGCC-1
CGATGCGAGAGGTTAT-1	-7.540804698	3.340271133	-8.48887461	1.830363149		10	GACCGTGCAACAAGTA-1
CGATGGCAGGTTCCAT-1	-0.705177534	-9.114372032	-0.704636952	-9.107930049		10	GACCTTCTCTCGTCGT-1
CGCAGGTTCTTTCTAG-1	5.301596412	0.422102986	5.548486056	-0.234544426		10	GAGAGGTCACTACTTT-1
CGCCATTAGGAGGGTG-1	-6.18255612	6.58836971	-6.251909081	6.077632657		10	GAGGCAACAAAGGGCT-1
CGGAGAATCCACACAA-1	6.845043627	0.128789558	7.458956197	-1.144228885		10	GAGGGATAGGTCATAA-1
CGGGACTCATTGCTTT-1	3.233617034	4.408392901	3.234136478	4.402926116		10	GCCAGCACAGTAGGAC-1
CGGGCATGTGTCCACG-1	2.185352243	-0.720119684	2.233665631	-1.662105864		10	GCCCGAACAAGCTCTA-1
CGTAGTAAGTGTTGAA-1	-9.611679477	2.12885477	-9.591485603	1.440228664		10	GCGTTTCCATGGAAGC-1
CGTAGTATCCCGTTGT-1	-5.58873772	-3.532938315	-6.418344857	-4.603091096		10	GCTACAACAACCACGC-1
CGTTCTGGTGGAGGTT-1	7.363787956	-1.090007861	8.147450315	-2.998634243		10	GGAATCTTCTCTGGTC-1
CTATCCGTCTATCGGA-1	9.119439163	-1.323661284	9.554741447	-2.685871305		10	GGATGTTTCCGTGACG-1
CTCCTTTAGAAGTGTT-1	8.410255482	1.733945261	8.475325627	1.110356109		10	GGGACAAAGTTAGAAC-1
CTGCCATAGTGTAGTA-1	7.043588312	-0.711167692	7.846510546	-2.014178611		10	GGGATGATCGAGTGAG-1
CTGTACCCATGATCTG-1	-9.361804686	-7.564195199	-9.354392254	-7.565606534		10	GGTAATCGTCTAGGCC-1
CTGTACCTCCTCTGCA-1	8.674296674	-4.295210409	9.057928528	-4.552060545		10	GGTAGAGGTCATGCAT-1
CTTACCGTCAGCACCG-1	-2.311366687	-6.113970807	-2.906042801	-6.340451138		10	GTAACCATCCGTTGAA-1
CTTCAATCAGTGGCTC-1	-6.55135338	3.979528125	-7.356635119	1.514998071		10	GTATTTCGTAACGTTC-1
CTTCCTTAGCACTTTG-1	-0.062564249	3.860787275	-0.395245976	2.976980778		10	GTCATTTGTTCATCGA-1
CTTCGGTTCCTCTCGA-1	-7.959532807	-3.812052855	-8.43712777	-4.560321646		10	GTCTCACCACCATATG-1
CTTCTCTGTTCGGCGT-1	1.74029799	-4.782735132	2.491123288	-7.147392268		10	GTCTCACTCAAAGGAT-1
CTTTCAAAGCCGTTGC-1	-7.496348779	-3.047044902	-7.694107977	-4.383385346		10	GTCTTTACAAACGGCA-1
GAAGAATCAGAGGACT-1	0.047933224	0.071279459	0.926135746	-1.707905106		10	GTGACGCGTACGTTCA-1
GAAGCGATCTGCGGGT-1	-4.066637152	7.71930433	-3.872174243	7.11704053		10	GTGAGCCAGAGGCTGT-1
GAAGGGTCAAGAAACT-1	-1.635262375	2.137997898	-1.820518707	1.226352988		10	GTGATGTGTGCGAGTA-1
GAATAGACAGATAAAC-1	-0.435623914	-3.575325667	-0.670616347	-4.294132072		10	GTGATGTTCACCTACC-1
GAATCGTCAGGAGACT-1	4.213675721	-1.418746371	4.899548157	-1.838279564		10	GTGCAGCCATGGTACT-1
GACATCACATCGAGCC-1	-3.877560031	-1.960087183	-6.256619667	-3.014924826		10	GTGGCGTCAGACGCTC-1
GACCAATGTACAACGG-1	4.034776671	0.666581361	4.063576422	0.236965907		10	GTTACAGTCGGCTATA-1
GACGTTACAGGATGAC-1	-6.232939699	-13.04835437	-6.233028289	-13.04802729		10	GTTTGGAGTGAAGCTG-1
GAGGCAAAGCTAAGTA-1	8.079804701	10.41069975	8.0809122	10.40988009		10	GTTTGGATCTCCGAGG-1
GATAGCTAGCGTTGTT-1	-5.775300971	10.15462118	-5.775104878	10.15522642		10	TAACGACAGTCACGAG-1
GATCCCTCAGCTACAT-1	1.295666299	-5.069504012	2.312271946	-6.587005022		10	TAACGACTCATCGCTC-1
GATCCCTGTCGAGTGA-1	1.772132726	-1.874396745	2.959006639	-3.776720439		10	TACCGGGAGCAATTAG-1
GCAACCGGTCCACGCA-1	3.036877994	-4.7246764	2.668833566	-5.69703243		10	TACTTGTGTCATCGGC-1
GCACATAGTAGCGTTT-1	-2.285472291	6.665955496	-2.024782456	6.035659116		10	TATCTGTGTGTAGGAC-1
GCATCGGGTCCAGTTA-1	-5.611458728	2.09780501	-6.033536827	1.008732559		10	TCAAGCAAGTAGTCCT-1
GCATTAGAGCGACTTT-1	-0.171699133	7.43904086	0.170371384	7.648001972		10	TCAGGTATCGGACCAC-1
GCCAGCAGTTCGGTCG-1	0.503026039	9.995033637	0.509383625	9.991759245		10	TCCTCGATCGAAGAAT-1
GCCAGCATCGGTGAAG-1	0.067848676	-6.44000746	0.394670065	-6.634481607		10	TCGAAGTCACGTACAT-1
GCCATTCAGGTTCTTG-1	10.25304323	-5.652582806	10.01507491	-5.506256727		10	TCGTGGGCACCAAAGG-1
GCCGATGGTCGGCACT-1	8.291910615	3.795231237	8.292359731	3.790439323		10	TGCAGATAGATGGTCG-1
GCCTGTTTCCTTCTTC-1	-2.891657657	-9.565433612	-2.807948868	-9.250534071		10	TGCGGGTAGAAGTGTT-1
GCGGAAATCCTCATAT-1	9.830173583	-2.940903115	9.908115305	-3.24490763		10	TGGAACTAGAGCTGAC-1
GCTCAAATCGTCCATC-1	-10.65581524	-4.409278451	-10.64899611	-4.411445406		10	TGGAACTCAGAAGCTG-1
GCTGAATCATGTTCGA-1	-7.347363457	-2.192816546	-8.482728956	-3.988292998		10	TGTGAGTCAAGCTCTA-1
GGAACCCTCTTCTGTA-1	-5.027049512	-1.083885486	-5.849712218	-1.879440311		10	TGTGATGTCTCCGCAT-1
GGAATCTTCCTTCGAC-1	-0.246320143	-0.505142091	0.980004204	-2.942807459		10	TGTGGCGGTTAACAGA-1
GGAGCAACAACTACGT-1	1.431933636	5.858754706	2.023216992	6.17780905		10	TTACGTTCATACAGAA-1
GGAGGATTCGCTCTCA-1	-3.3475764	2.717156192	-4.12308056	1.154147623		10	TTACTGTAGACCATAA-1
GGATGTTTCGACCCAG-1	5.831908601	11.27144012	5.653744379	11.16514577		10	TTAGTCTGTTTCGTTT-1
GGGAAGTCAAAGCACG-1	1.325322648	9.448129829	1.736713512	9.273461707		10	TTCCGGTAGTACGAGC-1
GGGAGATCATCGGAAG-1	3.277788986	8.358889697	3.236611403	8.17653854		10	TTCCGGTTCTAACACG-1
GGGAGATCATTGTCGA-1	-0.670691365	9.485312235	-0.130027027	9.542369735		10	TTCCTAAGTTCGTACA-1
GGGTAGAGTCGTATGT-1	-2.122086867	4.97785665	-2.423733447	4.49730381		10	TTCGATTTCCAGCTCT-1
GGTGGCTGTACCATAC-1	0.6215783	-1.775131189	0.029073503	-3.847167173		10	TTGAGTGCATGACAAA-1
GGTTAACTCTGTCCGT-1	3.549946506	4.534900761	4.344520362	4.630632764		10	TTGATGGTCGAAACAA-1
GTACAACGTTAGAAAC-1	-1.247385284	-12.65487655	-1.247728998	-12.65349153		10	TTGGGATGTATTGACC-1
GTAGGAGTCGCCTATC-1	4.525765819	7.997193515	4.131935615	7.471329059		10	TTTACCACATTCCTCG-1
GTCACTCTCGCAGATT-1	-9.25631044	-0.854749756	-8.958172157	-1.389004383		10	TTTACTGCACATGACT-1
GTCGAATAGAGAATCT-1	-0.505276046	5.089236282	0.23899662	4.687354421		10	TTTAGTCCAAACGGCA-1
GTCGTAACAAAGACGC-1	-5.48528036	3.936246476	-6.466257886	2.150871543		10	TTTGGAGGTGACACAG-1
GTCTAGATCTGGTCAA-1	-0.512934022	-7.867901699	-0.375439365	-8.162453512		10	AAACCCAGTACCGGCT-1
GTGAGGAAGTCATTGC-1	0.765295609	-0.865793964	0.296700922	-2.503887206		10	AAAGGTAAGATGGTAT-1
GTGCTGGAGCACCAGA-1	4.830514123	2.700522762	4.981388989	3.281561687		10	AAAGTCCGTTGCTTGA-1
GTGTAACCACACTTAG-1	12.2475327	0.028329811	12.24656002	0.027161013		10	AACCATGCAACAAGAT-1
GTTAGACAGCACTCTA-1	1.801473655	-6.138414896	2.182582767	-7.37676632		10	AAGCCATCACTTGACA-1
GTTCCGTCACTCACTC-1	6.707968105	-8.157376319	6.713684887	-8.161169714		10	AAGTACCAGTAGCATA-1
GTTGAACGTGATAGAT-1	4.462517428	14.21216673	4.462352344	14.212424		10	AAGTACCGTTGCCGAC-1
GTTGCTCAGCCAACCC-1	11.27027264	5.461608451	11.27141301	5.459349093		10	AATCGTGCATGCCGCA-1
TAAGCCATCCAATCTT-1	4.608606437	-3.071230683	4.622714586	-3.606896845		10	AATCGTGTCGAATGCT-1
TACCTCGCACGCTATA-1	8.424616178	-3.564765802	8.548357558	-3.82854204		10	ACAGGGACACTATCGA-1
TACGGGCTCAATCGGT-1	-0.034527083	-4.309882212	-0.478446655	-4.852189385		10	ACATTTCGTGAGACGT-1
TAGACCACACTGGCGT-1	-3.06780481	-0.355075817	-3.613420213	-0.493574106		10	ACGTCCTGTTAACAGA-1
TAGATCGGTTCCGTTC-1	1.419915323	7.505844596	1.617031299	7.57394293		10	ACTATCTAGCGGATCA-1
TAGGTACAGGTCGTGA-1	13.7078648	2.842882105	13.70774265	2.843326223		10	ACTGTGATCATGCCCT-1
TATACCTGTCTCGACG-1	3.032903701	-9.68086191	3.041258661	-9.679368448		10	AGAACAAGTCCAGCAC-1
TATCTGTTCCTATTGT-1	6.814508919	-5.145990509	7.275956193	-5.063357819		10	AGAAGCGTCGTAACTG-1
TATCTTGGTACGGGAT-1	-5.105501646	-5.210433472	-6.182081504	-5.320832847		10	AGACACTCAGACAAGC-1
TATGTTCGTGTGTGGA-1	1.909560808	-3.943964287	2.910123506	-4.147209261		10	AGACCATGTCGTCAGC-1
TATTGCTCAATCGTCA-1	7.896696481	-5.164968991	8.365727761	-5.143953242		10	AGACCCGTCGGCTGTG-1
TCACAAGCAGAGGCTA-1	-3.245827919	2.125154631	-2.99420409	1.193957733		10	AGACTCATCATCAGTG-1
TCACGGGCAATACCCA-1	5.244357089	10.15025021	5.243313961	10.14608375		10	AGATGCTGTAGCACAG-1
TCATGCCGTAGCGAGT-1	-2.398423681	1.400889449	-3.083186446	0.937218742		10	AGCGCCAAGATACTGA-1
TCCATGCAGTAACGTA-1	11.2847856	5.43156445	11.2870346	5.430442155		10	AGCGCTGCAATCCTTT-1
TCCTAATTCTCATTAC-1	-7.227665462	-8.425673034	-7.045580358	-8.193853635		10	AGGCATTCACCTGATA-1
TCCTGCAGTCGAGTTT-1	5.173216952	-1.155526815	6.289482698	-1.5126386		10	AGGCCACGTGTGTTTG-1
TCGACGGTCACCACAA-1	1.040338124	-7.661048868	1.319047948	-7.679441923		10	AGGGCCTGTGAGCTCC-1
TCGACGGTCTGGGTCG-1	-6.568096908	0.095104535	-7.21010063	-0.591579143		10	AGGGTTTAGTGTGTTC-1
TCGCTTGCAGGCCCTA-1	-12.55559371	1.138461433	-12.55503303	1.135600117		10	AGGTAGGTCTTACTGT-1
TCGGTCTAGTCTGCGC-1	9.596425112	-3.661459484	9.750005663	-4.663662214		10	AGGTCTACAGGTACGA-1
TCGTAGAGTATGACAA-1	2.18892897	2.066942249	2.187380524	2.065781627		10	AGTCATGAGTCTGCAT-1
TCGTGGGTCTCATGCC-1	3.000639464	-0.22839738	3.744189188	-0.755433981		10	AGTGTTGGTTTGGCTA-1
TCTCAGCTCGTCAGAT-1	10.16226726	-1.635338479	10.45767215	-1.720844871		10	AGTGTTGTCGGTAGGA-1
TCTGCCAAGGAACATT-1	1.265306796	-8.863643578	1.50067233	-8.798279192		10	AGTTCCCAGGCTTAGG-1
TCTGCCAGTACCCACG-1	2.073342716	-8.15303938	2.078128151	-8.151867473		10	ATAGACCTCCATTGTT-1
TCTGGCTTCTTGTGCC-1	-7.851513736	-1.412540064	-8.301547897	-2.522688427		10	ATCCGTCTCTGGTGGC-1
TCTGTCGTCATTTGTC-1	-6.017693198	-7.719600226	-5.594186663	-7.349322664		10	ATCGTAGGTGTTCCAA-1
TCTTGCGTCACCTTAT-1	-1.858780672	-0.560359717	-1.86015001	-0.561661002		10	ATCGTGAAGCATGAAT-1
TGAATCGGTCTAACGT-1	7.773302336	5.834546298	7.769777785	5.841750059		10	ATGAGTCGTTACGTAC-1
TGACTCCCAAGACTGG-1	-7.49909837	1.501390545	-7.702945028	0.234818404		10	ATGGGAGAGACGCCCT-1
TGAGCATAGAAAGCGA-1	2.156263598	8.296976303	2.475053752	8.477697332		10	ATGGGAGAGACTGAGC-1
TGAGCGCAGGTCCGAA-1	5.468790661	-2.29781054	6.276753238	-2.15841069		10	ATGGGAGCAGCGTACC-1
TGATGGTCAAATAAGC-1	-4.237928351	1.780641297	-6.340792843	0.068871899		10	ATTGGGTCATAACTCG-1
TGCAGATAGTTGCGCC-1	-2.811176762	6.865201246	-2.8911291	5.960279414		10	CAAAGAATCACTTCTA-1
TGGAGAGCAGTATACC-1	8.626837973	-5.818445214	8.955564057	-5.381608318		10	CAATTTCCACGTACAT-1
TGGATCAGTGAAGCTG-1	4.198135766	6.974943752	4.072386088	6.571390687		10	CACAACACAGGGAGAG-1
TGGCGTGAGTCGGCCT-1	1.017761481	13.1041835	1.019136149	13.10429172		10	CACGAATCATACCACA-1
TGGGATTGTACCGTGC-1	4.436531559	4.587754847	4.44190182	4.592222956		10	CAGCACGGTCACAGTT-1
TGGTAGTGTTAAGACA-1	-12.31481393	2.19115311	-12.31163742	2.192286925		10	CAGGGCTCAGAGCGTA-1
TGGTTAGCAGGAGGAG-1	9.885353743	0.924991259	9.860077896	0.612157576		10	CAGGTATCATCCTTGC-1
TGTAACGGTAGTATAG-1	-4.458964649	4.609318663	-5.076344285	2.909221927		10	CATACTTCAATGGCCC-1
TGTAAGCTCTGGAGAG-1	-0.062996638	12.03134982	0.245408251	11.91524036		10	CCAATGAGTACGTAGG-1
TTAGTCTTCTCATGCC-1	7.393829808	-8.860630652	7.390251495	-8.860186071		10	CCGAACGTCCCTTGGT-1
TTATTGCCATGAGATA-1	-0.436094211	-2.705130929	0.301559897	-4.63228577		10	CCGATCTAGGGAGAAT-1
TTCCTAACAGTCACGC-1	8.894138538	-8.019189586	8.893194617	-8.016732601		10	CCGGTAGCAGACCAGA-1
TTCGATTAGCTACGTT-1	-2.774368834	1.148211798	-5.457542577	0.401110733		10	CCGGTAGGTGAGCTCC-1
TTCTAACCAATAGGAT-1	-7.234306874	3.851140595	-8.157255799	2.311630204		10	CCGTGAGGTTAAGCAA-1
TTCTTGAAGCTAATCC-1	0.475436971	2.453186309	-0.046093168	2.280725594		10	CCTCCAAGTTAAACAG-1
TTGGGCGAGTTCTACG-1	6.427183392	-2.425983527	7.435094792	-3.422004099		10	CCTGTTGAGGCAGGGA-1
TTGGGCGGTAACCCGC-1	-4.571687325	3.235292559	-5.461561231	1.633350035		10	CCTTCAGAGGCGCTCT-1
TTGGGTAGTGAGATTA-1	2.782105457	10.53233651	2.682591836	10.35695971		10	CGAATTGGTGATTCAC-1
TTTCCTCTCATCACAG-1	-4.144575317	-6.988518552	-4.540298092	-6.916947418		10	CGACAGCCATAGACTC-1
TTTGACTTCACAGTGT-1	-6.92056657	-6.760667958	-6.812102872	-6.496337811		10	CGAGAAGAGTGCGCTC-1
TTTGATCCACACACGC-1	2.23308497	-2.727561596	3.90473486	-3.829640114		10	CGAGGCTAGGCATCAG-1
						10	CGAGGCTAGTTACTCG-1
						10	CGATGGCCAACGGTAG-1
						10	CGGGTGTAGTGCAACG-1
						10	CGTAAGTAGAGATCGC-1
						10	CGTCCATAGTAGGAAG-1
						10	CGTTCTGCACTTCATT-1
						10	CTACATTCACGGAAGT-1
						10	CTACCTGCAAATAGCA-1
						10	CTCAATTGTTATCTGG-1
						10	CTCATGCGTGTAAATG-1
						10	CTCCAACCAACAAAGT-1
						10	CTCCCAACAGATACCT-1
						10	CTGATCCGTCGAACGA-1
						10	CTGCATCTCATTCATC-1
						10	CTGGTCTTCCAAGCAT-1
						10	CTTGATTCAATCTCTT-1
						10	GAACACTCAAGAATGT-1
						10	GAAGGACCAAGTGACG-1
						10	GAATCGTCAGAACTTC-1
						10	GACAGCCGTAATGATG-1
						10	GACCTTCTCCGCAAAT-1
						10	GACTATGTCCGATCGG-1
						10	GAGCCTGTCGCTTGCT-1
						10	GATCATGCAATTCACG-1
						10	GATCCCTTCTACCACC-1
						10	GATGACTGTAGGCTCC-1
						10	GATTCGACATCACCAA-1
						10	GCATCGGGTATGCAAA-1
						10	GCCAGTGTCAGGCGAA-1
						10	GCTGCAGAGTTAACAG-1
						10	GGACGTCCACGTAGAG-1
						10	GGAGATGGTCGCAACC-1
						10	GGATCTATCAGATTGC-1
						10	GGCTTTCTCAAGTGTC-1
						10	GGCTTTCTCGTTGTTT-1
						10	GGGATGACAGTAGTTC-1
						10	GGGATGAGTAGCTTTG-1
						10	GGGCTACCAGTGCGCT-1
						10	GGGCTCACATACATCG-1
						10	GGTCTGGTCAATCCGA-1
						10	GGTGGCTCAGTCTACA-1
						10	GTAAGTCTCAGCTAGT-1
						10	GTATTGGAGAGCATTA-1
						10	GTCAAGTGTGTATTGC-1
						10	GTCACGGGTCTTTCAT-1
						10	GTCATCCGTGAGAACC-1
						10	GTGAGTTGTGGAATGC-1
						10	GTGATGTCATGATGCT-1
						10	GTGATGTGTTAAGGGC-1
						10	GTGCGTGCAGATGCGA-1
						10	GTGTGATAGACCTGGA-1
						10	GTGTGGCGTCATGACT-1
						10	GTTACCCAGCTTGTGT-1
						10	GTTAGACCAGTCGAGA-1
						10	GTTTACTGTTCAAACC-1
						10	GTTTGGAGTCGAGTTT-1
						10	TAAGCGTGTCACTGAT-1
						10	TACACCCCAAATTAGG-1
						10	TACAGGTAGGTCGTGA-1
						10	TACCCGTGTCGAATTC-1
						10	TACGGGCCAAACTGCT-1
						10	TAGATCGTCACGATAC-1
						10	TATACCTAGCAGTACG-1
						10	TATCGCCAGAGCCTGA-1
						10	TATTTCGCACTGGATT-1
						10	TCAAGTGTCGTTTACT-1
						10	TCATACTGTAGGAGTC-1
						10	TCATGAGGTTCGGACC-1
						10	TCCCAGTCAGCTCATA-1
						10	TCCTCGAAGAGAGAAC-1
						10	TCGACCTGTCGTTGCG-1
						10	TCGCACTTCGTAGCTA-1
						10	TCGCAGGAGTAGGAAG-1
						10	TCGCTTGCAATAGAGT-1
						10	TCGGATAAGACTGAGC-1
						10	TCGTCCATCACGGACC-1
						10	TCGTGCTCAGAGGGTT-1
						10	TCTATACGTCAACGCC-1
						10	TGAATCGTCCATCTCG-1
						10	TGAGGAGGTCCTTTGC-1
						10	TGAGTCAAGTGCGTCC-1
						10	TGATCAGCAGCGACCT-1
						10	TGCATCCAGAGTACCG-1
						10	TGCTCGTGTGTTATCG-1
						10	TGCTTGCAGAAGCCTG-1
						10	TGCTTGCTCGGCTGGT-1
						10	TGGCGTGTCTTACCAT-1
						10	TGGTAGTAGTCCCGAC-1
						10	TGGTAGTCAGCTACCG-1
						10	TGGTTAGTCCTGGGAC-1
						10	TGTACAGCAGTCTTCC-1
						10	TGTCCACTCCGTGCGA-1
						10	TGTTACTCACTGTCGG-1
						10	TGTTCATAGATAACAC-1
						10	TGTTCATCATACTGAC-1
						10	TGTTCATGTGCCGGTT-1
						10	TGTTCCGCATCACCAA-1
						10	TGTTGGACACACGGAA-1
						10	TTACAGGAGGGAGTGG-1
						10	TTAGGCACACAATGAA-1
						10	TTCTTCCTCGGATAAA-1
						10	TTTGGTTTCTACGCAA-1
						10	AACAACCCACCTGTCT-1
						11	TGATGGTGTTTACACG-1
						11	AACAGGGGTGGCGCTT-1
						12	GCCAGCATCGGTGAAG-1
						12	TTAGTCTTCTCATGCC-1
						12	AACCACAAGTTTGTCG-1
						13	ACTCCCAGTGGTTCTA-1
						13	AACCATGCAAATTAGG-1
						14	AACGAAATCGACGATT-1
						14	GGGACCTGTTCGGTCG-1
						15	AACCTTTCATCCGGCA-1
						16	CAACGGCAGAAGGGAT-1
						16	AACGTCAGTTAGGCTT-1
						17	ACACCAAAGATCACTC-1
						17	ACCTGTCAGTAGACCG-1
						17	CTCATCGTCTAGTGAC-1
						17	TAGGTACGTGTTACAC-1
						18	CAGCAGCCAGGGATAC-1
						18	AAGAACATCTCCGATC-1
						19	AGACTCAAGATTGAGT-1
						19	CCACTTGCACGACGAA-1
						20	CATCAAGCAGGTATGG-1
						20	CTCCTTTCATTATGCG-1
						20	GATCAGTTCCATATGG-1
						20	AAGCCATGTTCCACGG-1
						21	CTGCCTAGTAGTTCCA-1
						21	AAGCGAGCACTCAAGT-1
						22	GCCAGTGTCCGAGGCT-1
						22	GTCATTTAGTTAGTAG-1
						22	TATCAGGCACTTGTCC-1
						22	TTCACGCCAGCGAACA-1
						22	AAGCGAGGTACGGCAA-1
						23	TTGGTTTAGTTTGAGA-1
						23	AAGCGTTGTATCATGC-1
						24	AGGGCCTTCAACGAGG-1
						24	CACTGGGTCAGGAACG-1
						24	CGAGAAGAGGATTCAA-1
						24	AAGCGTTTCTACCAGA-1
						25	TCATGCCGTAGCGAGT-1
						25	TTCGATTAGCTACGTT-1
						25	AAGGTAACATACCGTA-1
						26	ACAAGCTCAGAGGCTA-1
						26	GCATTAGAGCGACTTT-1
						26	AAGTACCGTACAACGG-1
						27	CCGTGAGTCCGCAACG-1
						27	GCCAGCAGTTCGGTCG-1
						27	AAGTGAAAGCTACTAC-1
						28	GAAGGACCAACTACGT-1
						29	AAGTGAACACCCTGAG-1
						30	GATGGAGGTTCCAAAC-1
						30	AAGTGAAGTACTTCCC-1
						31	TGCGACGAGAATACAC-1
						31	AAGTTCGCAGCACAGA-1
						32	TAAGCCACATCTTCGC-1
						32	TCTACATGTCCGTACG-1
						32	TTCGGTCCATTCAGCA-1
						32	AAGTTCGGTATACAGA-1
						33	CTGATCCGTTCAAGGG-1
						33	AATCACGCAAAGACGC-1
						34	ACCGTTCGTTTCTATC-1
						34	CTGTACCCATGATCTG-1
						34	AATCGTGAGACTCTTG-1
						35	ACTCCCATCCGCAACG-1
						35	AGGTAGGAGTATCTGC-1
						35	ATTCACTTCAGCATTG-1
						35	TCGAACAGTGAATAAC-1
						36	TCAGCCTTCGACACCG-1
						36	AATGACCAGCTCCGAC-1
						37	AATGACCGTGCATTTG-1
						37	AATGACCAGTTGCCTA-1
						38	AGGATCTTCTCATTTG-1
						38	AGGTTACTCAAATAGG-1
						38	AGTACCACACATACGT-1
						38	ATGACCAGTGAGTAGC-1
						38	CCAAGCGAGCAATAGT-1
						38	CCGGTAGTCGAACTCA-1
						38	CCGTAGGTCTTGGCTC-1
						38	CGCCATTCAATGACCT-1
						38	CGTAGTACATGCCGCA-1
						38	CTGCCATAGACATACA-1
						38	CTTCTCTCAGCAGGAT-1
						38	GTAAGTCCATAGATGA-1
						38	GTTCATTCAAGTCCCG-1
						38	TCCTAATCAACACACT-1
						38	TCGGATACAGCTACAT-1
						38	TGAATCGAGCGCTGCT-1
						38	TTCCTAACATTCTCCG-1
						38	CTGCCATTCTAGTACG-1
						39	GGCTTGGGTTAAGGAT-1
						39	AATGCCAAGTTGTCGT-1
						40	GGTGTTATCTGATTCT-1
						40	AATGCCACAGGCTTGC-1
						41	TCCATGCTCACACGAT-1
						41	AATGCCATCACTCCGT-1
						42	AGGTTGTTCCTTATGT-1
						42	CCGAACGGTAGCTGCC-1
						42	GTGGGAACAGAGGCTA-1
						42	AATGGAAGTACACTCA-1
						43	ATCTTCAGTATCTCGA-1
						43	CTGCATCCAAACTCGT-1
						43	GCCAGTGTCATCCTAT-1
						43	AATTCCTCAATCGTCA-1
						44	CGGGTCATCTTAGGAC-1
						44	GAGCTGCCATATGGCT-1
						44	GCCTGTTGTCCGAAGA-1
						44	TAGGTTGTCAAGGCTT-1
						44	TCATTGTAGTATGTAG-1
						44	TGTCCCAAGCGCCTAC-1
						44	AATTTCCAGCGACATG-1
						45	GTCTAGACAACTGATC-1
						45	AATTTCCTCGATTTCT-1
						47	AGGGTTTGTCGTGATT-1
						47	TCCTAATTCTCATTAC-1
						47	ACAACCAGTGTGTGTT-1
						48	AGGGTCCGTCCCTCAT-1
						48	ACACCAAAGTAAAGCT-1
						49	ACTACGATCTTGGAAC-1
						49	AGCGCTGTCCTAAGTG-1
						49	CTTCCGAAGTATTAGG-1
						49	TCGCTTGCAAGTTGGG-1
						49	ACACGCGAGGTTCTAC-1
						50	AGCCAATAGTGGATAT-1
						50	GATCACATCTCCGCAT-1
						50	GCTTCACCACGCGTCA-1
						50	ACACTGACACTACCCT-1
						51	CTTTCAAAGCCGTTGC-1
						51	GCTGAATCATGTTCGA-1
						51	ACATCCCCATCAGCAT-1
						52	ACTATGGGTTCTTGCC-1
						52	CATTCCGGTCAACACT-1
						52	TCACAAGAGTCGAAGC-1
						52	ACATCGATCCTACGAA-1
						53	AGATGCTTCAAAGACA-1
						53	TCGTGGGTCTCATGCC-1
						53	ACCAACACAATAGTCC-1
						54	TCCTTTCCACTAGTAC-1
						54	ACCATTTCAAGCGAGT-1
						55	CCTCAGTCATTCACAG-1
						55	ACCCAAAGTAGGAGGG-1
						56	TTCCTAAGTACCTAGT-1
						56	ACCCTTGAGACAAGCC-1
						57	CGATGCGAGAGGTTAT-1
						57	CTTCGGTTCCTCTCGA-1
						57	ACCGTTCGTCGGTGTC-1
						58	GAGTCATAGCCTGAGA-1
						58	GATGAGGCAATGACCT-1
						58	TTTATGCGTCCAGAAG-1
						58	ACCTACCTCTACGGGC-1
						59	AGTTCGATCCCAAGTA-1
						59	CTCATGCCATCAGTCA-1
						59	TGCATCCCAAATCAGA-1
						59	ACGGTCGGTAAGTCAA-1
						60	CGAAGTTTCTGTCCCA-1
						60	ACGGTTAGTCACTCGG-1
						61	TCTGCCAAGGAACATT-1
						61	TGGAGAGCAGTATACC-1
						61	ACTATCTGTCACCCTT-1
						62	CAGGGCTTCTTCACAT-1
						62	GGAACCCTCTTCTGTA-1
						62	ACTCTCGAGGTGAGCT-1
						63	CGGCAGTCAGTCAGCC-1
						63	ACTCTCGGTAAGGCCA-1
						64	CACAGATGTTTAAGGA-1
						64	ACTGATGGTGCGACAA-1
						65	CAAAGAAAGATCGCCC-1
						65	CATTGTTGTGGTCTTA-1
						65	CCACTTGTCGTTCTAT-1
						65	GCGAGAACAATCGCGC-1
						65	TGGTACATCGGTCAGC-1
						65	ACTGCAACATTCCTCG-1
						66	TCACGGGAGAAACCCG-1
						66	ACTGTGAAGTCAATCC-1
						67	AGTTCGACACCTTCCA-1
						67	GCCATTCAGGTTCTTG-1
						67	ACTGTGAGTACTGCCG-1
						68	GTTAGTGTCAAGCGTT-1
						68	ACTGTGAGTCAAGTTC-1
						69	AGGTCTACACCATTCC-1
						69	GTGCTGGAGCACCAGA-1
						69	ACTTAGGTCCCAAGTA-1
						70	ATTTACCCAGATTAAG-1
						70	CAGCAGCAGACTCTAC-1
						70	ACTTCCGCACGCAGTC-1
						71	GTAACCATCCGCACGA-1
						71	ACTTTCATCTGTGCTC-1
						72	GCTTGGGCAAGGTCAG-1
						72	ACTTTGTCACTTGAGT-1
						73	GAGGCAAAGCTAAGTA-1
						73	GATAGCTAGCGTTGTT-1
						73	AGAAATGCATGTGGCC-1
						74	AGAGAGCCATCTATCT-1
						74	CAGATACAGCAAATGT-1
						74	CATCGTCTCTCTGAGA-1
						74	CTTGATTGTTAGTTCG-1
						74	GCACGGTCACATTCGA-1
						74	GGTTAACCATATGAAG-1
						74	GTCCCATTCTCGGTAA-1
						74	TGATTCTCACCCAAGC-1
						74	AGAACAATCGGAATTC-1
						75	GATGGAGCAATCAGCT-1
						75	AGAACCTAGACAGCTG-1
						76	TCCATGCTCCGGTAAT-1
						76	AGAAGCGGTGTCCAAT-1
						77	GTCGAATAGAGAATCT-1
						77	TGGATCAGTGAAGCTG-1
						77	AGACACTTCTCAAAGC-1
						78	CATTCTATCGAGGCAA-1
						78	AGACAGGAGCCGTCGT-1
						79	AGGGCTCCAAGATGGC-1
						79	GCCAGCATCGATAACC-1
						79	GTCACTCGTTTCGCTC-1
						79	AGAGCAGCAAGTGATA-1
						80	CAAGAGGGTGACCGTC-1
						80	AGAGCCCGTCCGGTCA-1
						81	CGTTGGGAGCAGCGAT-1
						81	AGCCAGCCATTACTCT-1
						82	CGCATGGAGATCGGTG-1
						83	TGTAAGCTCTGGAGAG-1
						83	TTCCTAACAGTCACGC-1
						83	AGCCAGCTCATCACAG-1
						84	TTGACCCCAAGTTCGT-1
						84	AGCGTATTCCGGCAAC-1
						85	CTCCTTTAGAAGTGTT-1
						85	TCGACGGTCACCACAA-1
						85	AGGAATAAGCTTCGTA-1
						86	CGTTAGATCTTGTTAC-1
						86	AGGAATACAGTTTCGA-1
						87	CTCTCAGGTTCACGAT-1
						87	TATTGGGAGAATCTAG-1
						87	TGGTAGTGTAGGAAAG-1
						87	TGTAAGCTCTATACTC-1
						87	AGGACTTAGGCCTAGA-1
						88	GTCGTAACAAAGACGC-1
						88	TGATGGTCAAATAAGC-1
						88	AGGAGGTAGTTGGAAT-1
						89	GTCACGGAGTCGGGAT-1
						89	AGGATCTGTATCGTTG-1
						90	TGTGATGGTGTATTGC-1
						90	AGGCTGCCAGACAAAT-1
						91	ATCAGGTAGCCGCTTG-1
						91	ATCGCCTTCCTACGGG-1
						91	AGGGAGTAGACGATAT-1
						92	GATTGGTGTTGGGTTT-1
						92	AGGGCCTAGTAAACTG-1
						93	GTTCATTCACACCTGG-1
						93	AGGGCCTCACGAAAGC-1
						94	CTGCCATTCAGACCTA-1
						94	AGGGTTTAGTGGGAAA-1
						95	GATCAGTGTAGTGTGG-1
						96	GTCAGCGCAAGTGCTT-1
						96	AGGTCATTCCGTCACT-1
						97	GACCAATGTACAACGG-1
						97	TACGGGCTCAATCGGT-1
						97	AGGTTACAGCCAAGGT-1
						98	CAGGCCAGTAGGACTG-1
						98	AGGTTACCATCGATCA-1
						99	TCGAACAGTTGCCAAT-1
						99	AGGTTACTCTGAGGTT-1
						100	TGGATCACACACGTGC-1
						100	AGTAGCTGTAAGTAGT-1
						101	TCACTATAGTGGTTGG-1
						101	AGTCATGAGATCGGTG-1
						102	GACGTTACAGGATGAC-1
						102	TTCTTGAAGCTAATCC-1
						102	AGTCATGGTCGGCCTA-1
						103	TTCCTAAGTCAGGCAA-1
						103	AGTCTCCGTGATCATC-1
						104	CCACACTGTAGGTACG-1
						104	CCTCCTCTCGGTGTAT-1
						104	GTTATGGCATGACGAG-1
						104	AGTGACTTCCACAAGT-1
						105	GTAGAGGGTTACCGTA-1
						105	AGTTCGAGTACCATAC-1
						106	TGCATGACACATACGT-1
						106	AGTTCGAGTCCCTGAG-1
						107	CAATTTCTCTGCACCT-1
						107	TCTCTGGAGGGATCGT-1
						107	TTGTTCATCCTATTTG-1
						107	ATACCGAAGGTATTGA-1
						108	TGTGTGATCAGCATTG-1
						108	ATAGACCAGCCTCGTG-1
						109	GTTGTGACAGGTGTTT-1
						109	ATATCCTAGGTTCAGG-1
						110	TATTTCGCACAAACGG-1
						110	ATCCACCGTTTCGTAG-1
						111	CGGGACTCATTGCTTT-1
						111	GGTTAACTCTGTCCGT-1
						111	ATCCATTTCGGTTAGT-1
						112	ATTACTCAGCCTAGGA-1
						112	TAAGCCATCCAATCTT-1
						112	ATCCCTGCACACTGGC-1
						113	TTGCGTCCAGCTACAT-1
						113	ATCCCTGGTCATCACA-1
						114	CATGGATTCACTTCTA-1
						114	GTGCGTGCACAGAGAC-1
						115	CAGTTCCCACCGTACG-1
						115	TCTGGCTTCTTGTGCC-1
						115	ATCGTAGCAAGTGCAG-1
						117	TGAATCGGTCTAACGT-1
						117	TTGGGTAGTGAGATTA-1
						117	ATCTCTACAAGGACAC-1
						118	CATTGTTAGTGGCCTC-1
						118	ATCTTCATCCGTGGGT-1
						119	CCGGACAAGTCGGCAA-1
						119	CGGGCATTCAGTGCGC-1
						120	CGAGGAAGTAATTAGG-1
						120	ATGCCTCTCTCATGCC-1
						121	CCACTTGAGGTCGTAG-1
						121	GGGAGATCATTGTCGA-1
						121	ATGGATCGTAGTCTGT-1
						122	CCGGACAAGAGATTCA-1
						122	CTTACCGTCAGCACCG-1
						122	ATGGATCGTGGTCTTA-1
						123	CGTAGTATCCCGTTGT-1
						123	TAGGTACAGGTCGTGA-1
						123	ATGGGAGAGCTTTCTT-1
						124	GTGTTAGCAACCAATC-1
						124	ATGTCCCCATGGCCCA-1
						125	CGATGGCAGGTTCCAT-1
						125	GTCTAGATCTGGTCAA-1
						125	ATTACCTGTTTCGACA-1
						126	GGGACAAAGAGCCGAT-1
						126	ATTATCCTCCGAGATT-1
						127	GGGAAGTCAAAGCACG-1
						127	TAGATCGGTTCCGTTC-1
						127	ATTCCATCAGGTCTCG-1
						128	TAATTCCTCCGCACGA-1
						128	ATTCTACTCATGAGGG-1
						129	CACGTTCCAGTCCGTG-1
						129	CAAAGAAAGTTAACGA-1
						131	TGAGGAGCACAGAGCA-1
						131	CAACAACGTCCACGCA-1
						132	TAGAGTCTCCAATCCC-1
						132	CAAGACTAGGTGCTGA-1
						133	CGAGTGCCAGGTTACT-1
						133	GACATCACATCGAGCC-1
						133	CAATACGGTGACTGTT-1
						134	GCGTGCAAGCCTATCA-1
						134	CAATTTCGTATCACCA-1
						135	CCTCCAAAGCTGCCTG-1
						136	CTTACCGCACCACTGG-1
						136	GAAATGACACTGTTCC-1
						136	GTGCTTCCAAATGGTA-1
						136	TGGGAAGGTAAGTTAG-1
						136	CACATGAAGATGACAT-1
						137	TCGACGGTCTGGGTCG-1
						137	TGTAACGGTAGTATAG-1
						137	CACCGTTAGCCTCAGC-1
						138	TGAGCGCAGGTCCGAA-1
						138	TTGGGCGAGTTCTACG-1
						138	CACGAATCATTGTACG-1
						139	TCTTAGTGTGTGAATA-1
						139	CACGTTCTCCCAAGTA-1
						140	GGAGATGCAGAAGCTG-1
						141	CGTAAGTTCTTGATTC-1
						141	CAGAGCCGTACCAATC-1
						142	CATCGGGGTCGTCGGT-1
						142	CCTCAGTTCTATGTGG-1
						142	GCATGATCACCCATAA-1
						142	TTGAGTGTCCTGGTCT-1
						142	CAGATACCAATAGGGC-1
						143	CGTAGTAAGTGTTGAA-1
						143	TGACTCCCAAGACTGG-1
						143	CAGATCATCTGCGAGC-1
						144	TTTGATCAGTAAACTG-1
						144	CAGATTGAGAGGACTC-1
						145	TATCTGTTCCTATTGT-1
						145	TCTGCCAGTACCCACG-1
						145	CAGATTGCATTGTACG-1
						146	GGAATCTTCCTTCGAC-1
						146	GGGTAGAGTCGTATGT-1
						146	CAGCCAGCAGCCATTA-1
						147	GGCAGTCCAAATACGA-1
						147	CAGGCCACACTATCCC-1
						148	TCTATCATCAGTCCGG-1
						149	CCTCCTCCAGTAACAA-1
						149	CTCCACATCACTTCTA-1
						149	CTGTATTAGGACATCG-1
						149	TAGACTGGTCAAGTTC-1
						149	TCGCACTCATCCTGTC-1
						149	CATACCCAGATTACCC-1
						150	CTTCCTTTCCGGCAAC-1
						150	CATACCCTCGAGAAAT-1
						151	GCTCAAATCCCGAACG-1
						151	CATACTTCAGGTCCGT-1
						152	GACCGTGCAAAGCGTG-1
						153	CCACGTTGTTGCTTGA-1
						153	GAACTGTGTGATTCTG-1
						153	GACTGATGTGGTTCTA-1
						153	GAGAAATAGTAGATCA-1
						153	TACGGTATCAGATTGC-1
						154	CCACAAAAGAGTCAAT-1
						154	CATCCACTCGGTTCAA-1
						155	CCACTTGGTCCCGCAA-1
						155	CATCCGTGTCTCTCTG-1
						156	TTCAATCGTCGAACAG-1
						156	CATGCGGAGCGACTTT-1
						157	CTCATTAGTCATTCCC-1
						157	CTGTGAAGTGGTCAAG-1
						157	GCCTGTTGTCACTCTC-1
						157	CATGGATTCTCGTTTA-1
						158	CTTACCGAGAAGCTGC-1
						158	GAGTTGTAGTGGTTCT-1
						158	TGCAGGCTCTGTGTGA-1
						158	CATTGAGTCCAAGAGG-1
						159	CATTTCAGTCATTGCA-1
						160	GAAGCGATCTGCGGGT-1
						160	TCTGTCGTCATTTGTC-1
						160	CATTGCCAGAAGCCTG-1
						161	TCACACCTCACTCCGT-1
						161	CATTTCAAGTATAACG-1
						162	GTACAACGTTAGAAAC-1
						162	TATGTTCGTGTGTGGA-1
						162	CATTTCACACGCAGTC-1
						163	CCACCATAGAGTCGAC-1
						163	TCGGGACTCTGGGATT-1
						163	TTGTGTTGTATCCCAA-1
						163	CATTTCAGTAGCTGAG-1
						164	GTTCCGTCACTCACTC-1
						164	TGAGCATAGAAAGCGA-1
						164	CCAAGCGGTACTTGTG-1
						165	TTACGTTTCCTAACAG-1
						165	CCAATGACAAGCCTGC-1
						166	CTCCATGTCGGAATTC-1
						167	GAGATGGAGGAAGTGA-1
						167	CCACACTTCGTGCATA-1
						168	GCATCGGGTCCAGTTA-1
						168	TTGGGCGGTAACCCGC-1
						168	CCATCACAGGGTCTTT-1
						169	CTATCCGTCTATCGGA-1
						169	TCTCAGCTCGTCAGAT-1
						169	CCCAACTGTATACGGG-1
						170	GTAGGAGTCGCCTATC-1
						170	TGGCGTGAGTCGGCCT-1
						170	CCCATTGAGAGAGTTT-1
						171	TACGGGCAGCCGATAG-1
						171	CCCATTGTCGGTTCAA-1
						172	GGTTAACTCACTTGGA-1
						172	CCCGGAAGTGTACAGG-1
						173	GCTACAAAGTCGAGGT-1
						173	CCGGACACACGATTCA-1
						174	TCTCTGGGTACCGCGT-1
						174	CCGGGTAGTCAGGTAG-1
						175	GATCCCTAGCAGCCCT-1
						175	GCTCAAACACGGGTAA-1
						175	GGTGGCTCATACTGTG-1
						175	GTAATGCGTACACTCA-1
						175	TATTGCTAGAGAAGGT-1
						176	CTAACCCAGGTGCGAT-1
						176	GCCCAGAGTTATCCAG-1
						176	TCATTGTAGTGGACTG-1
						176	TTCTTGATCAGGACGA-1
						176	CCTAACCAGCTGTGCC-1
						177	CTGCGAGGTACAAGTA-1
						177	CCTAACCCAGAGTTGG-1
						178	TGTTGAGCAAATTGCC-1
						178	CCTATCGCAATCGCCG-1
						179	CGAGGCTGTTCTCTAT-1
						179	CCTATCGCAGACCAAG-1
						180	CGGACACTCATCAGTG-1
						180	CCTCACAAGAGCCGAT-1
						181	GAAGGGTCAAGAAACT-1
						181	TCTTGCGTCACCTTAT-1
						181	CCTCCAAAGATTAGAC-1
						182	GTCACTCTCGCAGATT-1
						182	TGGGATTGTACCGTGC-1
						182	CCTCCAAAGCATGGGT-1
						183	CTCCGATCATCGGATT-1
						183	CCTCTCCTCAAACCCA-1
						184	TAAGCACGTGTTAACC-1
						184	CCTGCATTCGGAGTAG-1
						185	TTCTTGACACAGCCAC-1
						186	GTGCTGGTCCTGATAG-1
						186	CGAAGTTAGCCTCCAG-1
						187	GTTGCTCAGCCAACCC-1
						187	TCCATGCAGTAACGTA-1
						187	CGAATTGAGTAGCATA-1
						188	TAAGCCATCTGCTGAA-1
						188	CGAATTGAGTTAGAAC-1
						189	CGCAGGTTCTTTCTAG-1
						189	GCCTGTTTCCTTCTTC-1
						189	CGACAGCAGTACCATC-1
						190	GATCGTATCGAGCACC-1
						190	CGAGGAAAGGGCAGGA-1
						191	CTCATCGTCTACGGTA-1
						191	CGATCGGCAAACACGG-1
						192	CTGGACGAGGAGAGTA-1
						192	CGATGGCCAGCAGAAC-1
						193	CGTTGGGAGATCCGAG-1
						193	CGCATAAGTTTGATCG-1
						194	TCGCTCAAGATACAGT-1
						195	CTTCAATCAGTGGCTC-1
						195	TTCTAACCAATAGGAT-1
						195	CGCCATTAGGAGGGTG-1
						196	CGGGCATGTGTCCACG-1
						196	GCCGATGGTCGGCACT-1
						196	CGGAGAATCCACACAA-1
						197	TCGCTTGAGGTCGACA-1
						197	CGTGTCTGTTCTCAGA-1
						198	CTGCCATAGTGTAGTA-1
						198	GCAACCGGTCCACGCA-1
						198	CGTTCTGGTGGAGGTT-1
						199	TTTCAGTGTAAGACCG-1
						199	CTAACTTGTTCAGGTT-1
						200	GCCCGAAGTAATCAAG-1
						201	TCCCATGTCTCAGGCG-1
						201	CTCAGAACACCCAAGC-1
						202	TCGGGCACAACAAAGT-1
						202	CTCAGGGAGAGCAGCT-1
						203	TTGAACGCAGAGTCAG-1
						203	CTCAGTCCAGCAAGAC-1
						204	TACTTCACAGGTCCGT-1
						204	CTCCACAAGCACCTGC-1
						205	TGGTAGTCAGCTCATA-1
						205	CTGCCATAGAACAAGG-1
						206	TACCTCGCATGTGGCC-1
						206	CTGGTCTGTTCCCAAA-1
						207	TACCTCGCACGCTATA-1
						207	TATACCTGTCTCGACG-1
						207	CTGTACCTCCTCTGCA-1
						208	GTCATGAGTATGGTTC-1
						208	CTTACCGGTGGTGATG-1
						209	GGGAGATGTGGTCCCA-1
						209	TACGGTAGTGTTGCCG-1
						209	TCTTTGAGTTATTCCT-1
						209	TGGTACATCCAGCACG-1
						209	CTTCAATAGCACTTTG-1
						210	GCACATAGTAGCGTTT-1
						210	TGCAGATAGTTGCGCC-1
						210	CTTCCTTAGCACTTTG-1
						211	TGAGCATAGAGTTGCG-1
						211	CTTCCTTCACGCTGTG-1
						212	GATCCCTCAGCTACAT-1
						212	GTTAGACAGCACTCTA-1
						212	CTTCTCTGTTCGGCGT-1
						213	GGTCACGCATACTTTC-1
						213	TGAGCGCTCCTCCACA-1
						214	GTGTAACCACACTTAG-1
						214	GTTGAACGTGATAGAT-1
						214	GAAGAATCAGAGGACT-1
						215	GAATCGTCAGGAGACT-1
						215	TATTGCTCAATCGTCA-1
						215	GAATAGACAGATAAAC-1
						216	GACATCAAGCTCGAAG-1
						217	GTCGTTCGTCTTTCTA-1
						217	TCACGCTGTAGAATGT-1
						217	TGTAGACAGTCAACAA-1
						217	GACATCAAGTGGTTGG-1
						218	TACTTCAAGCCTCAGC-1
						218	GACCCAGGTAGCACAG-1
						219	TTCAATCTCGGCATAT-1
						219	GAGAGGTGTGCTGATT-1
						220	GTGAGCCGTCTTACTT-1
						220	TACAGGTTCACGACTA-1
						220	TGCGACGTCCCAGTGG-1
						220	TTGGGATAGTCATGGG-1
						220	GAGCCTGCAGTAACGG-1
						221	GGATGTTCAAGAGTTA-1
						221	GAGGGTAAGTAGACCG-1
						222	GCTTCACGTTGGGACA-1
						222	GATAGCTAGAGGTATT-1
						223	TAGAGTCCATTGGCAT-1
						223	GATCATGGTCTAATCG-1
						224	TGGTTAGCAGGAGGAG-1
						224	TTTGATCCACACACGC-1
						224	GATCCCTGTCGAGTGA-1
						226	GGTGATTAGTCACAGG-1
						226	GATTGGTCACAGCTGC-1
						227	TTTCGATCAACAAAGT-1
						227	GCAACATGTTACCTGA-1
						228	GCCAGCACAGTGGTGA-1
						228	TAACCAGCACGGGTAA-1
						229	TCGCTCACAGCAGAAC-1
						229	GCACTAACAAGATTGA-1
						230	TCAGTCCGTCCTGTTC-1
						230	GCATTAGCAGACCCGT-1
						231	TCCAGAATCCACTGAA-1
						231	GCCATGGAGGTGCTTT-1
						232	TCCTGCAGTCGAGTTT-1
						232	TCGGTCTAGTCTGCGC-1
						232	GCGGAAATCCTCATAT-1
						233	GGTAACTGTTGGACCC-1
						233	GCGTGCAAGCTCCGAC-1
						234	TCGTAGAGTATGACAA-1
						234	TTTGACTTCACAGTGT-1
						234	GCTCAAATCGTCCATC-1
						235	GGGATCCCAGAGGAAA-1
						235	GCTTGGGAGGTATTGA-1
						236	TTGATGGGTATACCTG-1
						236	GGAACCCAGTGCCAGA-1
						237	GGGAGTAGTCGCGGTT-1
						237	TATGTTCAGCGAGGAG-1
						238	GTAATGCAGTGACACG-1
						238	GGAGATGGTGTCCAAT-1
						239	GGAGGATTCGCTCTCA-1
						239	TCACAAGCAGAGGCTA-1
						239	GGAGCAACAACTACGT-1
						240	GGGAGATCATCGGAAG-1
						240	TCACGGGCAATACCCA-1
						240	GGATGTTTCGACCCAG-1
						241	GTGTTCCTCCAACACA-1
						243	TTGTTCATCTACTCAT-1
						243	GGGCTACCATCCGGCA-1
						244	TAAGCACAGGAAAGAC-1
						244	GGGTAGAAGAGAGTTT-1
						245	TGGCGTGCAAAGTGTA-1
						245	GGTAATCCAACATACC-1
						246	GTGAGGAAGTCATTGC-1
						246	TTATTGCCATGAGATA-1
						246	GGTGGCTGTACCATAC-1
						247	TGGAGAGAGACGCAGT-1
						247	GTAGGAGTCAAGCCGC-1
						248	TCGCACTGTACCGGCT-1
						248	GTCAAACAGTCCCAAT-1
						249	TTGTTGTGTTCATCGA-1
						249	GTGACGCTCGTACACA-1
						250	TGTTCATAGAAGGCTC-1
						250	GTGATGTAGACATATG-1
						251	TGGTACAAGTCATACC-1
						251	GTTGAACAGTGCTACT-1
						252	TACTTGTTCCACGTAA-1
						252	GTTGCGGGTTGGAGGT-1
						253	TGAGTCAAGCACTCAT-1
						253	TACGTCCCAAGCGATG-1
						254	TTTGTTGAGAATAACC-1
						254	TAGGTTGGTAGGCAGT-1
						255	TCTTGCGTCGGTGAAG-1
						255	TCACTATCACAGCCTG-1
						256	TCTACCGGTATCACGT-1
						256	TGACCCTAGCGTTCAT-1
						256	TTCCGGTCAACGGCTC-1
						256	TTTATGCCAAGCAATA-1
						256	TCAGGTAGTACTAGCT-1
						257	TTGACCCAGTACTGTC-1
						257	TCATATCCAGTCGGTC-1
						258	TGGGAGAAGAGCTGCA-1
						258	TCATTGTTCTTCCTAA-1
						259	TGGTAGTGTTAAGACA-1
						259	TTTCCTCTCATCACAG-1
						259	TCGCTTGCAGGCCCTA-1
						260	TTTAGTCAGTCCTGCG-1
						260	TGATCAGCAACAGCCC-1
						261	TTTGACTAGAACTTCC-1
						261	TGGGCGTCATTATGCG-1
						262	TTTCGATTCTAACGCA-1
						262	TTCTCTCAGGTAGGCT-1
