# Supplementary material for: Gene-expression memory-based prediction of cell lineages from scRNA-seq datasets
Source: Nat Commun. 2024 Mar 29;15:2744. doi: 10.1038/s41467-024-47158-y (PMC10980719; doi:10.1038/s41467-024-47158-y)
Supplement: Supplementary file 11 — Source Data [file 41467_2024_47158_MOESM11_ESM.zip › Source Data files/Source Data file 1e.xls]

## Sheet: Source Data file 1e
Cell type	Memory type	percentage
mESC	N	76.9643
CD8	N	78.0174
L1210	N	82.1139
MEF	N	82.9308
HSPC	N	88.9076
WM989	N	74.606
HSC	N	80.2512
mESC	qual	8.10075
CD8	qual	6.98264
L1210	qual	5.85868
MEF	qual	8.9372
HSPC	qual	6.21521
WM989	qual	8.61632
HSC	qual	5.94673
mESC	quant	14.935
CD8	quant	15
L1210	quant	12.0274
MEF	quant	8.13205
HSPC	quant	4.87718
WM989	quant	16.7777
HSC	quant	13.802
