# Supplementary material for: Gene-expression memory-based prediction of cell lineages from scRNA-seq datasets
Source: Nat Commun. 2024 Mar 29;15:2744. doi: 10.1038/s41467-024-47158-y (PMC10980719; doi:10.1038/s41467-024-47158-y)
Supplement: Supplementary file 11 — Source Data [file 41467_2024_47158_MOESM11_ESM.zip › Source Data files/Source Data file S15ac.csv]

percentage	precision	recovery	dataset	FPR
0	0.002943171	1	ESC_matrix_original	1
10	0.347408829	0.315881326	ESC_matrix_original	0.001751539
20	0.496815287	0.272251309	ESC_matrix_original	0.00081395
30	0.626728111	0.237347295	ESC_matrix_original	0.000417278
40	0.715976331	0.211169284	ESC_matrix_original	0.000247276
50	0.792592593	0.186736475	ESC_matrix_original	0.000144244
60	0.855855856	0.165794066	ESC_matrix_original	8.24253664065116e-05
70	0.919191919	0.158813264	ESC_matrix_original	4.12126832032558e-05
80	0.949367089	0.130890052	ESC_matrix_original	2.06063416016279e-05
90	0.984615385	0.111692845	ESC_matrix_original	5.15158540040698e-06
100	1	0.05061082	ESC_matrix_original	0
0	0.028546713	1	ESC_matrix_original_cells_10p	1
10	0.555555556	0.53030303	ESC_matrix_original_cells_10p	0.012466607
20	0.617021277	0.439393939	ESC_matrix_original_cells_10p	0.008014248
30	0.658536585	0.409090909	ESC_matrix_original_cells_10p	0.006233304
40	0.685714286	0.363636364	ESC_matrix_original_cells_10p	0.004897596
50	0.740740741	0.303030303	ESC_matrix_original_cells_10p	0.003116652
60	0.842105263	0.242424242	ESC_matrix_original_cells_10p	0.001335708
70	0.9375	0.227272727	ESC_matrix_original_cells_10p	0.000445236
80	1	0.212121212	ESC_matrix_original_cells_10p	0
90	1	0.181818182	ESC_matrix_original_cells_10p	0
100	1	0.090909091	ESC_matrix_original_cells_10p	0
0	0.009101729	1	ESC_matrix_original_cells_33p	1
10	0.395209581	0.338461538	ESC_matrix_original_cells_33p	0.004757531
20	0.526315789	0.307692308	ESC_matrix_original_cells_33p	0.00254363
30	0.617977528	0.282051282	ESC_matrix_original_cells_33p	0.001601545
40	0.701492537	0.241025641	ESC_matrix_original_cells_33p	0.000942085
50	0.728813559	0.220512821	ESC_matrix_original_cells_33p	0.000753668
60	0.74	0.18974359	ESC_matrix_original_cells_33p	0.000612355
70	0.804878049	0.169230769	ESC_matrix_original_cells_33p	0.000376834
80	0.935483871	0.148717949	ESC_matrix_original_cells_33p	9.42085305824442e-05
90	0.961538462	0.128205128	ESC_matrix_original_cells_33p	4.71042652912221e-05
100	1	0.056410256	ESC_matrix_original_cells_33p	0
0	0.005584927	1	ESC_matrix_original_cells_50p	1
10	0.360995851	0.343873518	ESC_matrix_original_cells_50p	0.003418614
20	0.483443709	0.288537549	ESC_matrix_original_cells_50p	0.001731506
30	0.61682243	0.260869565	ESC_matrix_original_cells_50p	0.00091015
40	0.673913043	0.245059289	ESC_matrix_original_cells_50p	0.000665964
50	0.788732394	0.221343874	ESC_matrix_original_cells_50p	0.000332982
60	0.85483871	0.209486166	ESC_matrix_original_cells_50p	0.000199789
70	0.879310345	0.201581028	ESC_matrix_original_cells_50p	0.000155392
80	0.901960784	0.181818182	ESC_matrix_original_cells_50p	0.000110994
90	0.96969697	0.126482213	ESC_matrix_original_cells_50p	2.2198790165936e-05
100	1	0.059288538	ESC_matrix_original_cells_50p	0
0	0.004508623	1	ESC_matrix_original_cells_67p	1
10	0.373626374	0.346938776	ESC_matrix_original_cells_67p	0.002634239
20	0.513274336	0.295918367	ESC_matrix_original_cells_67p	0.001270905
30	0.634146341	0.265306122	ESC_matrix_original_cells_67p	0.000693221
40	0.696296296	0.239795918	ESC_matrix_original_cells_67p	0.000473701
50	0.792792793	0.224489796	ESC_matrix_original_cells_67p	0.000265735
60	0.824742268	0.204081633	ESC_matrix_original_cells_67p	0.000196413
70	0.875	0.178571429	ESC_matrix_original_cells_67p	0.000115537
80	0.955223881	0.163265306	ESC_matrix_original_cells_67p	3.46610438751047e-05
90	0.979591837	0.12244898	ESC_matrix_original_cells_67p	1.15536812917016e-05
100	1	0.06122449	ESC_matrix_original_cells_67p	0
0	0.002943171	1	ESC_matrix_subsampled_10p	1
10	0.102649007	0.054101222	ESC_matrix_subsampled_10p	0.00139608
20	0.178571429	0.02617801	ESC_matrix_subsampled_10p	0.000355459
30	0.172413793	0.008726003	ESC_matrix_subsampled_10p	0.000123638
40	0.1875	0.005235602	ESC_matrix_subsampled_10p	6.69706102052907e-05
50	0.375	0.005235602	ESC_matrix_subsampled_10p	2.57579270020349e-05
60	0.4	0.003490401	ESC_matrix_subsampled_10p	1.54547562012209e-05
70	0	0	ESC_matrix_subsampled_10p	5.15158540040698e-06
80	NA	0	ESC_matrix_subsampled_10p	0
90	NA	0	ESC_matrix_subsampled_10p	0
100	NA	0	ESC_matrix_subsampled_10p	0
0	0.002943171	1	ESC_matrix_subsampled_33p	1
10	0.279835391	0.237347295	ESC_matrix_subsampled_33p	0.001803055
20	0.484042553	0.158813264	ESC_matrix_subsampled_33p	0.000499704
30	0.673076923	0.122164049	ESC_matrix_subsampled_33p	0.000175154
40	0.823529412	0.097731239	ESC_matrix_subsampled_33p	6.18190248048837e-05
50	0.84	0.073298429	ESC_matrix_subsampled_33p	4.12126832032558e-05
60	0.942857143	0.057591623	ESC_matrix_subsampled_33p	1.0303170800814e-05
70	0.965517241	0.04886562	ESC_matrix_subsampled_33p	5.15158540040698e-06
80	1	0.036649215	ESC_matrix_subsampled_33p	0
90	1	0.017452007	ESC_matrix_subsampled_33p	0
100	1	0.003490401	ESC_matrix_subsampled_33p	0
0	0.002943171	1	ESC_matrix_subsampled_50p	1
10	0.307086614	0.272251309	ESC_matrix_subsampled_50p	0.001813358
20	0.495901639	0.211169284	ESC_matrix_subsampled_50p	0.000633645
30	0.639240506	0.176265271	ESC_matrix_subsampled_50p	0.00029364
40	0.737704918	0.157068063	ESC_matrix_subsampled_50p	0.000164851
50	0.822222222	0.129144852	ESC_matrix_subsampled_50p	8.24253664065116e-05
60	0.895522388	0.104712042	ESC_matrix_subsampled_50p	3.60610978028488e-05
70	0.925925926	0.087260035	ESC_matrix_subsampled_50p	2.06063416016279e-05
80	0.974358974	0.066317627	ESC_matrix_subsampled_50p	5.15158540040698e-06
90	0.966666667	0.05061082	ESC_matrix_subsampled_50p	5.15158540040698e-06
100	1	0.012216405	ESC_matrix_subsampled_50p	0
0	0.002943171	1	ESC_matrix_subsampled_67p	1
10	0.309833024	0.291448517	ESC_matrix_subsampled_67p	0.00191639
20	0.483870968	0.235602094	ESC_matrix_subsampled_67p	0.000741828
30	0.664739884	0.20069808	ESC_matrix_subsampled_67p	0.000298792
40	0.746268657	0.17452007	ESC_matrix_subsampled_67p	0.000175154
50	0.836538462	0.151832461	ESC_matrix_subsampled_67p	8.75769518069186e-05
60	0.922077922	0.12390925	ESC_matrix_subsampled_67p	3.09095124024419e-05
70	0.924242424	0.106457243	ESC_matrix_subsampled_67p	2.57579270020349e-05
80	0.981818182	0.094240838	ESC_matrix_subsampled_67p	5.15158540040698e-06
90	1	0.078534031	ESC_matrix_subsampled_67p	0
100	1	0.02443281	ESC_matrix_subsampled_67p	0
0	0.000942092	1	HSPC_matrix_original	1
10	0.157142857	0.268292683	HSPC_matrix_original	0.001356972
20	0.260869565	0.146341463	HSPC_matrix_original	0.000390992
30	0.432432432	0.130081301	HSPC_matrix_original	0.000160997
40	0.55	0.089430894	HSPC_matrix_original	6.89985625299473e-05
50	0.416666667	0.040650407	HSPC_matrix_original	5.36655486344034e-05
60	0.6	0.024390244	HSPC_matrix_original	1.53330138955438e-05
70	0.75	0.024390244	HSPC_matrix_original	7.66650694777192e-06
80	1	0.008130081	HSPC_matrix_original	0
90	NA	0	HSPC_matrix_original	0
100	NA	0	HSPC_matrix_original	0
0	0.008506616	1	HSPC_matrix_original_cells_10p	1
10	0.214285714	0.666666667	HSPC_matrix_original_cells_10p	0.020972355
20	0.352941176	0.666666667	HSPC_matrix_original_cells_10p	0.010486177
30	0.555555556	0.555555556	HSPC_matrix_original_cells_10p	0.003813155
40	0.833333333	0.555555556	HSPC_matrix_original_cells_10p	0.000953289
50	0.8	0.444444444	HSPC_matrix_original_cells_10p	0.000953289
60	0.8	0.444444444	HSPC_matrix_original_cells_10p	0.000953289
70	1	0.444444444	HSPC_matrix_original_cells_10p	0
80	1	0.333333333	HSPC_matrix_original_cells_10p	0
90	1	0.222222222	HSPC_matrix_original_cells_10p	0
100	NA	0	HSPC_matrix_original_cells_10p	0
0	0.002677551	1	HSPC_matrix_original_cells_33p	1
10	0.191011236	0.414634146	HSPC_matrix_original_cells_33p	0.004714665
20	0.351351351	0.317073171	HSPC_matrix_original_cells_33p	0.001571555
30	0.416666667	0.243902439	HSPC_matrix_original_cells_33p	0.00091674
40	0.666666667	0.195121951	HSPC_matrix_original_cells_33p	0.000261926
50	0.888888889	0.195121951	HSPC_matrix_original_cells_33p	6.54814523786138e-05
60	1	0.146341463	HSPC_matrix_original_cells_33p	0
70	1	0.048780488	HSPC_matrix_original_cells_33p	0
80	1	0.048780488	HSPC_matrix_original_cells_33p	0
90	NA	0	HSPC_matrix_original_cells_33p	0
100	NA	0	HSPC_matrix_original_cells_33p	0
0	0.002153018	1	HSPC_matrix_original_cells_50p	1
10	0.265486726	0.428571429	HSPC_matrix_original_cells_50p	0.002558373
20	0.425531915	0.285714286	HSPC_matrix_original_cells_50p	0.000832242
30	0.55	0.157142857	HSPC_matrix_original_cells_50p	0.000277414
40	0.692307692	0.128571429	HSPC_matrix_original_cells_50p	0.000123295
50	0.8	0.114285714	HSPC_matrix_original_cells_50p	6.16475302458195e-05
60	0.833333333	0.071428571	HSPC_matrix_original_cells_50p	3.08237651229098e-05
70	1	0.042857143	HSPC_matrix_original_cells_50p	0
80	1	0.014285714	HSPC_matrix_original_cells_50p	0
90	NA	0	HSPC_matrix_original_cells_50p	0
100	NA	0	HSPC_matrix_original_cells_50p	0
0	0.001524169	1	HSPC_matrix_original_cells_67p	1
10	0.193333333	0.345238095	HSPC_matrix_original_cells_67p	0.002198881
20	0.333333333	0.238095238	HSPC_matrix_original_cells_67p	0.000726903
30	0.518518519	0.166666667	HSPC_matrix_original_cells_67p	0.000236243
40	0.666666667	0.142857143	HSPC_matrix_original_cells_67p	0.000109035
50	0.785714286	0.130952381	HSPC_matrix_original_cells_67p	5.45177000799593e-05
60	1	0.071428571	HSPC_matrix_original_cells_67p	0
70	1	0.035714286	HSPC_matrix_original_cells_67p	0
80	1	0.023809524	HSPC_matrix_original_cells_67p	0
90	NA	0	HSPC_matrix_original_cells_67p	0
100	NA	0	HSPC_matrix_original_cells_67p	0
0	0.000942092	1	HSPC_matrix_subsampled_10p	1
10	0.016949153	0.008130081	HSPC_matrix_subsampled_10p	0.000444657
20	0	0	HSPC_matrix_subsampled_10p	6.13320555821754e-05
30	0	0	HSPC_matrix_subsampled_10p	1.53330138955438e-05
40	0	0	HSPC_matrix_subsampled_10p	7.66650694777192e-06
50	0	0	HSPC_matrix_subsampled_10p	7.66650694777192e-06
60	0	0	HSPC_matrix_subsampled_10p	7.66650694777192e-06
70	0	0	HSPC_matrix_subsampled_10p	7.66650694777192e-06
80	NA	0	HSPC_matrix_subsampled_10p	0
90	NA	0	HSPC_matrix_subsampled_10p	0
100	NA	0	HSPC_matrix_subsampled_10p	0
0	0.000942092	1	HSPC_matrix_subsampled_33p	1
10	0.056451613	0.056910569	HSPC_matrix_subsampled_33p	0.000896981
20	0.083333333	0.016260163	HSPC_matrix_subsampled_33p	0.000168663
30	0.25	0.008130081	HSPC_matrix_subsampled_33p	2.29995208433158e-05
40	0	0	HSPC_matrix_subsampled_33p	7.66650694777192e-06
50	0	0	HSPC_matrix_subsampled_33p	7.66650694777192e-06
60	NA	0	HSPC_matrix_subsampled_33p	0
70	NA	0	HSPC_matrix_subsampled_33p	0
80	NA	0	HSPC_matrix_subsampled_33p	0
90	NA	0	HSPC_matrix_subsampled_33p	0
100	NA	0	HSPC_matrix_subsampled_33p	0
0	0.000942092	1	HSPC_matrix_subsampled_50p	1
10	0.076923077	0.081300813	HSPC_matrix_subsampled_50p	0.000919981
20	0.108108108	0.032520325	HSPC_matrix_subsampled_50p	0.000252995
30	0.181818182	0.016260163	HSPC_matrix_subsampled_50p	6.89985625299473e-05
40	0.4	0.016260163	HSPC_matrix_subsampled_50p	2.29995208433158e-05
50	0	0	HSPC_matrix_subsampled_50p	1.53330138955438e-05
60	0	0	HSPC_matrix_subsampled_50p	7.66650694777192e-06
70	NA	0	HSPC_matrix_subsampled_50p	0
80	NA	0	HSPC_matrix_subsampled_50p	0
90	NA	0	HSPC_matrix_subsampled_50p	0
100	NA	0	HSPC_matrix_subsampled_50p	0
0	0.000942092	1	HSPC_matrix_subsampled_67p	1
10	0.121387283	0.170731707	HSPC_matrix_subsampled_67p	0.001165309
20	0.108695652	0.040650407	HSPC_matrix_subsampled_67p	0.000314327
30	0.277777778	0.040650407	HSPC_matrix_subsampled_67p	9.9664590321035e-05
40	0.5	0.040650407	HSPC_matrix_subsampled_67p	3.83325347388596e-05
50	1	0.024390244	HSPC_matrix_subsampled_67p	0
60	1	0.016260163	HSPC_matrix_subsampled_67p	0
70	NA	0	HSPC_matrix_subsampled_67p	0
80	NA	0	HSPC_matrix_subsampled_67p	0
90	NA	0	HSPC_matrix_subsampled_67p	0
100	NA	0	HSPC_matrix_subsampled_67p	0
0	0.002937758	1	MEF_matrix_original	1
10	0.926470588	0.692307692	MEF_matrix_original	0.000161891
20	0.957264957	0.615384615	MEF_matrix_original	8.0945442771572e-05
30	0.980582524	0.554945055	MEF_matrix_original	3.23781771086288e-05
40	1	0.532967033	MEF_matrix_original	0
50	1	0.472527473	MEF_matrix_original	0
60	1	0.43956044	MEF_matrix_original	0
70	1	0.401098901	MEF_matrix_original	0
80	1	0.368131868	MEF_matrix_original	0
90	1	0.285714286	MEF_matrix_original	0
100	1	0.076923077	MEF_matrix_original	0
0	0.029411765	1	MEF_matrix_original_cells_10p	1
10	1	0.823529412	MEF_matrix_original_cells_10p	0
20	1	0.823529412	MEF_matrix_original_cells_10p	0
30	1	0.764705882	MEF_matrix_original_cells_10p	0
40	1	0.647058824	MEF_matrix_original_cells_10p	0
50	1	0.647058824	MEF_matrix_original_cells_10p	0
60	1	0.647058824	MEF_matrix_original_cells_10p	0
70	1	0.647058824	MEF_matrix_original_cells_10p	0
80	1	0.529411765	MEF_matrix_original_cells_10p	0
90	1	0.470588235	MEF_matrix_original_cells_10p	0
100	1	0.235294118	MEF_matrix_original_cells_10p	0
0	0.008912265	1	MEF_matrix_original_cells_33p	1
10	0.921568627	0.770491803	MEF_matrix_original_cells_33p	0.000589666
20	0.955555556	0.704918033	MEF_matrix_original_cells_33p	0.000294833
30	0.953488372	0.672131148	MEF_matrix_original_cells_33p	0.000294833
40	0.947368421	0.590163934	MEF_matrix_original_cells_33p	0.000294833
50	1	0.508196721	MEF_matrix_original_cells_33p	0
60	1	0.508196721	MEF_matrix_original_cells_33p	0
70	1	0.475409836	MEF_matrix_original_cells_33p	0
80	1	0.442622951	MEF_matrix_original_cells_33p	0
90	1	0.360655738	MEF_matrix_original_cells_33p	0
100	1	0.180327869	MEF_matrix_original_cells_33p	0
0	0.00600083	1	MEF_matrix_original_cells_50p	1
10	0.935064935	0.765957447	MEF_matrix_original_cells_50p	0.00032112
20	1	0.680851064	MEF_matrix_original_cells_50p	0
30	1	0.585106383	MEF_matrix_original_cells_50p	0
40	1	0.542553191	MEF_matrix_original_cells_50p	0
50	1	0.531914894	MEF_matrix_original_cells_50p	0
60	1	0.489361702	MEF_matrix_original_cells_50p	0
70	1	0.436170213	MEF_matrix_original_cells_50p	0
80	1	0.372340426	MEF_matrix_original_cells_50p	0
90	1	0.29787234	MEF_matrix_original_cells_50p	0
100	1	0.095744681	MEF_matrix_original_cells_50p	0
0	0.004416834	1	MEF_matrix_original_cells_67p	1
10	0.903225806	0.682926829	MEF_matrix_original_cells_67p	0.000324617
20	0.938271605	0.617886179	MEF_matrix_original_cells_67p	0.000180343
30	0.956521739	0.536585366	MEF_matrix_original_cells_67p	0.000108206
40	0.984126984	0.504065041	MEF_matrix_original_cells_67p	3.6068530207394e-05
50	1	0.479674797	MEF_matrix_original_cells_67p	0
60	1	0.430894309	MEF_matrix_original_cells_67p	0
70	1	0.390243902	MEF_matrix_original_cells_67p	0
80	1	0.357723577	MEF_matrix_original_cells_67p	0
90	1	0.300813008	MEF_matrix_original_cells_67p	0
100	1	0.081300813	MEF_matrix_original_cells_67p	0
0	0.002937758	1	MEF_matrix_subsampled_10p	1
10	0.333333333	0.010989011	MEF_matrix_subsampled_10p	6.47563542172576e-05
20	1	0.005494505	MEF_matrix_subsampled_10p	0
30	1	0.005494505	MEF_matrix_subsampled_10p	0
40	NA	0	MEF_matrix_subsampled_10p	0
50	NA	0	MEF_matrix_subsampled_10p	0
60	NA	0	MEF_matrix_subsampled_10p	0
70	NA	0	MEF_matrix_subsampled_10p	0
80	NA	0	MEF_matrix_subsampled_10p	0
90	NA	0	MEF_matrix_subsampled_10p	0
100	NA	0	MEF_matrix_subsampled_10p	0
0	0.002937758	1	MEF_matrix_subsampled_33p	1
10	0.830188679	0.241758242	MEF_matrix_subsampled_33p	0.000145702
20	0.967741935	0.164835165	MEF_matrix_subsampled_33p	1.61890885543144e-05
30	1	0.120879121	MEF_matrix_subsampled_33p	0
40	1	0.076923077	MEF_matrix_subsampled_33p	0
50	1	0.054945055	MEF_matrix_subsampled_33p	0
60	1	0.043956044	MEF_matrix_subsampled_33p	0
70	1	0.027472527	MEF_matrix_subsampled_33p	0
80	1	0.021978022	MEF_matrix_subsampled_33p	0
90	1	0.016483516	MEF_matrix_subsampled_33p	0
100	NA	0	MEF_matrix_subsampled_33p	0
0	0.002937758	1	MEF_matrix_subsampled_50p	1
10	0.894736842	0.467032967	MEF_matrix_subsampled_50p	0.000161891
20	0.969230769	0.346153846	MEF_matrix_subsampled_50p	3.23781771086288e-05
30	0.981132075	0.285714286	MEF_matrix_subsampled_50p	1.61890885543144e-05
40	1	0.241758242	MEF_matrix_subsampled_50p	0
50	1	0.181318681	MEF_matrix_subsampled_50p	0
60	1	0.131868132	MEF_matrix_subsampled_50p	0
70	1	0.10989011	MEF_matrix_subsampled_50p	0
80	1	0.093406593	MEF_matrix_subsampled_50p	0
90	1	0.038461538	MEF_matrix_subsampled_50p	0
100	1	0.010989011	MEF_matrix_subsampled_50p	0
0	0.002937758	1	MEF_matrix_subsampled_67p	1
10	0.923728814	0.598901099	MEF_matrix_subsampled_67p	0.000145702
20	0.978021978	0.489010989	MEF_matrix_subsampled_67p	3.23781771086288e-05
30	0.987179487	0.423076923	MEF_matrix_subsampled_67p	1.61890885543144e-05
40	1	0.379120879	MEF_matrix_subsampled_67p	0
50	1	0.318681319	MEF_matrix_subsampled_67p	0
60	1	0.252747253	MEF_matrix_subsampled_67p	0
70	1	0.21978022	MEF_matrix_subsampled_67p	0
80	1	0.159340659	MEF_matrix_subsampled_67p	0
90	1	0.104395604	MEF_matrix_subsampled_67p	0
100	1	0.016483516	MEF_matrix_subsampled_67p	0
