# Supplementary material for: Gene-expression memory-based prediction of cell lineages from scRNA-seq datasets
Source: Nat Commun. 2024 Mar 29;15:2744. doi: 10.1038/s41467-024-47158-y (PMC10980719; doi:10.1038/s41467-024-47158-y)
Supplement: Supplementary file 11 — Source Data [file 41467_2024_47158_MOESM11_ESM.zip › Source Data files/Source Data file S21a.csv]

DCIS	x	y	node	K	cluster	size	sc3_stability	.ggraph.orig_index	circular	.ggraph.index			Inv tumor	x	y	node	K	cluster	size	sc3_stability	.ggraph.orig_index	circular	.ggraph.index
41	-374.9929507	96	K2C41	2	41	2	0.285483652	41	FALSE	41			38	-8440.068891	96	K2C38	2	38	2	0.989690722	38	FALSE	38
59	-340.4929507	96	K2C59	2	59	2	0.103074116	59	FALSE	59			104	-8049.410049	96	K2C104	2	104	2	0.444681251	104	FALSE	104
135	-162.1596174	96	K2C135	2	135	2	0.050739965	135	FALSE	135			133	-7978.243383	96	K2C133	2	133	2	0.114906544	133	FALSE	133
136	-160.1596174	96	K2C136	2	136	2	0.130498701	136	FALSE	136			280	-3531.922108	96	K2C280	2	280	2	0.082195884	280	FALSE	280
140	-154.1596174	96	K2C140	2	140	2	0.115398513	140	FALSE	140			288	-3497.422108	96	K2C288	2	288	2	0.821953666	288	FALSE	288
171	-93.65961738	96	K2C171	2	171	2	0.146314861	171	FALSE	171			548	-2773.137386	96	K2C548	2	548	2	0.327601337	548	FALSE	548
187	-63.15961738	96	K2C187	2	187	2	0.054470942	187	FALSE	187			626	-2543.452201	96	K2C626	2	626	2	0.247651775	626	FALSE	626
227	-9.409617383	96	K2C227	2	227	2	0.054470942	227	FALSE	227			780	-2063.949835	96	K2C780	2	780	2	0.475994395	780	FALSE	780
228	-106.4096174	96	K2C228	2	228	2	0.103074116	228	FALSE	228			863	-1716.676316	96	K2C863	2	863	2	0.07937488	863	FALSE	863
415	543.8504176	96	K2C415	2	415	2	0.655229282	415	FALSE	415			923	-1536.762242	96	K2C923	2	923	2	0.207434318	923	FALSE	923
425	562.8504176	96	K2C425	2	425	2	0.087899049	425	FALSE	425			1034	-1255.012242	96	K2C1034	2	1034	2	0.828453551	1034	FALSE	1034
446	592.8504176	96	K2C446	2	446	2	0.3254826	446	FALSE	446			1303	-492.0071135	96	K2C1303	2	1303	2	0.989690722	1303	FALSE	1303
500	644.8504176	96	K2C500	2	500	2	0.177092437	500	FALSE	500			1366	-278.4695142	96	K2C1366	2	1366	2	0.342177914	1366	FALSE	1366
565	-476.451284	95	K3C3	3	3	2	0.130559255	565	FALSE	565			1761	739.8287905	96	K2C1761	2	1761	2	0.989690722	1761	FALSE	1761
566	-469.513784	95	K3C4	3	4	3	0.084261686	566	FALSE	566			1908	1113.178059	96	K2C1908	2	1908	2	0.989690722	1908	FALSE	1908
571	-458.951284	95	K3C9	3	9	3	0.135297082	571	FALSE	571			2040	1399.678059	96	K2C2040	2	2040	2	0.316109166	2040	FALSE	2040
574	-451.701284	95	K3C12	3	12	3	0.074815982	574	FALSE	574			2797	3045.461348	96	K2C2797	2	2797	2	0.204471051	2797	FALSE	2797
576	-446.951284	95	K3C14	3	14	2	0.064344046	576	FALSE	576			3188	4208.289841	96	K2C3188	2	3188	2	0.257763199	3188	FALSE	3188
577	-443.201284	95	K3C15	3	15	3	0.11501475	577	FALSE	577			3202	2019.789841	96	K2C3202	2	3202	2	0.082195884	3202	FALSE	3202
580	-436.701284	95	K3C18	3	18	2	0.131764038	580	FALSE	580			3207	4247.789841	96	K2C3207	2	3207	2	0.989690722	3207	FALSE	3207
583	-430.701284	95	K3C21	3	21	2	0.10301388	583	FALSE	583			3649	5069.904425	96	K2C3649	2	3649	2	0.969101603	3649	FALSE	3649
586	-413.9929507	95	K3C24	3	24	3	0.082765357	586	FALSE	586			3980	5691.848869	96	K2C3980	2	3980	2	0.181372479	3980	FALSE	3980
587	-411.4929507	95	K3C25	3	25	2	0.114081935	587	FALSE	587			4828	-8584.146996	95	K3C8	3	8	2	0.238531242	4828	FALSE	4828
589	-405.9929507	95	K3C27	3	27	3	0.09038954	589	FALSE	589			4831	-8577.146996	95	K3C11	3	11	2	0.690461781	4831	FALSE	4831
596	-389.4929507	95	K3C34	3	34	2	0.084431745	596	FALSE	596			4842	-8545.146996	95	K3C22	3	22	3	0.224555355	4842	FALSE	4842
600	-379.9929507	95	K3C38	3	38	2	0.212338335	600	FALSE	600			4852	-8515.646996	95	K3C32	3	32	3	0.957065988	4852	FALSE	4852
602	-374.9929507	95	K3C40	3	40	2	0.285483652	602	FALSE	602			4856	-8444.568891	95	K3C36	3	36	2	0.053769548	4856	FALSE	4856
607	-364.9929507	95	K3C45	3	45	2	0.07615327	607	FALSE	607			4858	-8440.068891	95	K3C38	3	38	2	0.989690722	4858	FALSE	4858
614	-350.9929507	95	K3C52	3	52	3	0.076110009	614	FALSE	614			4859	-8437.068891	95	K3C39	3	39	2	0.974226804	4859	FALSE	4859
620	-340.4929507	95	K3C58	3	58	2	0.103074116	620	FALSE	620			4863	-8398.830349	95	K3C43	3	43	2	0.125871575	4863	FALSE	4863
622	-336.4929507	95	K3C60	3	60	3	0.106745791	622	FALSE	622			4891	-8207.376855	95	K3C71	3	71	2	0.623819928	4891	FALSE	4891
630	-362.9929507	95	K3C68	3	68	2	0.203673755	630	FALSE	630			4924	-8049.410049	95	K3C104	3	104	2	0.444681251	4924	FALSE	4924
632	-314.9929507	95	K3C70	3	70	3	0.072053507	632	FALSE	632			4948	-7991.910049	95	K3C128	3	128	2	0.116088304	4948	FALSE	4948
638	-301.9929507	95	K3C76	3	76	2	0.226266577	638	FALSE	638			4953	-7978.243383	95	K3C133	3	133	2	0.114906544	4953	FALSE	4953
641	-293.7429507	95	K3C79	3	79	3	0.097047774	641	FALSE	641			4968	-7941.910049	95	K3C148	3	148	2	0.183627112	4968	FALSE	4968
649	-273.9929507	95	K3C87	3	87	2	0.112881304	649	FALSE	649			5003	-3874.774291	95	K3C183	3	183	2	0.398511529	5003	FALSE	5003
655	-262.4929507	95	K3C93	3	93	2	0.126665167	655	FALSE	655			5041	-3755.899291	95	K3C221	3	221	2	0.186291514	5041	FALSE	5041
657	-257.9929507	95	K3C95	3	95	3	0.064082456	657	FALSE	657			5052	-3699.829846	95	K3C232	3	232	2	0.12573226	5052	FALSE	5052
660	-251.9929507	95	K3C98	3	98	2	0.069347424	660	FALSE	660			5055	-3869.60068	95	K3C235	3	235	3	0.13352127	5055	FALSE	5055
663	-244.2429507	95	K3C101	3	101	2	0.101708112	663	FALSE	663			5059	-3670.934013	95	K3C239	3	239	2	0.240630832	5059	FALSE	5059
672	-205.9929507	95	K3C110	3	110	2	0.070276556	672	FALSE	672			5068	-3842.60068	95	K3C248	3	248	3	0.086904467	5068	FALSE	5068
680	-183.9929507	95	K3C118	3	118	2	0.104815559	680	FALSE	680			5099	-3531.922108	95	K3C279	3	279	2	0.082195884	5099	FALSE	5099
682	-206.9929507	95	K3C120	3	120	2	0.112881304	682	FALSE	682			5107	-3497.422108	95	K3C287	3	287	2	0.821953666	5107	FALSE	5107
683	-177.9929507	95	K3C121	3	121	2	0.064841595	683	FALSE	683			5124	-3451.672108	95	K3C304	3	304	2	0.658478823	5124	FALSE	5124
684	-174.9929507	95	K3C122	3	122	3	0.132260706	684	FALSE	684			5160	-3352.922108	95	K3C340	3	340	3	0.737972509	5160	FALSE	5160
688	-168.1596174	95	K3C126	3	126	2	0.058288511	688	FALSE	688			5161	-3350.922108	95	K3C341	3	341	3	0.309008346	5161	FALSE	5161
690	-162.1596174	95	K3C128	3	128	2	0.050739965	690	FALSE	690			5185	-3594.672108	95	K3C365	3	365	2	0.176265021	5185	FALSE	5185
691	-160.1596174	95	K3C129	3	129	2	0.130498701	691	FALSE	691			5215	-3222.047108	95	K3C395	3	395	2	0.497133802	5215	FALSE	5215
693	-154.1596174	95	K3C131	3	131	2	0.115398513	693	FALSE	693			5227	-3172.565627	95	K3C407	3	407	2	0.052432671	5227	FALSE	5227
702	-137.1596174	95	K3C140	3	140	3	0.08585814	702	FALSE	702			5230	-3505.130442	95	K3C410	3	410	3	0.486890001	5230	FALSE	5230
708	-127.1596174	95	K3C146	3	146	3	0.211636915	708	FALSE	708			5254	-3461.352664	95	K3C434	3	434	2	0.198494724	5254	FALSE	5254
715	-112.1596174	95	K3C153	3	153	3	0.095490287	715	FALSE	715			5359	-2791.720719	95	K3C539	3	539	2	0.188972884	5359	FALSE	5359
716	-109.6596174	95	K3C154	3	154	2	0.069280418	716	FALSE	716			5366	-2773.137386	95	K3C546	3	546	2	0.327601337	5366	FALSE	5366
718	-105.1596174	95	K3C156	3	156	2	0.054229615	718	FALSE	718			5375	-3218.137386	95	K3C555	3	555	2	0.16166021	5375	FALSE	5375
719	-102.1596174	95	K3C157	3	157	3	0.259046637	719	FALSE	719			5377	-2750.637386	95	K3C557	3	557	2	0.142345201	5377	FALSE	5377
720	-98.65961738	95	K3C158	3	158	3	0.109511804	720	FALSE	720			5381	-2742.137386	95	K3C561	3	561	2	0.092098847	5381	FALSE	5381
722	-93.65961738	95	K3C160	3	160	2	0.146314861	722	FALSE	722			5388	-2718.637386	95	K3C568	3	568	2	0.593809587	5388	FALSE	5388
729	-206.6596174	95	K3C167	3	167	2	0.10301388	729	FALSE	729			5419	-2604.535534	95	K3C599	3	599	2	0.156055643	5419	FALSE	5419
737	-63.15961738	95	K3C175	3	175	2	0.054470942	737	FALSE	737			5421	-2760.035534	95	K3C601	3	601	2	0.052432671	5421	FALSE	5421
738	-60.40961738	95	K3C176	3	176	2	0.08032688	738	FALSE	738			5427	-2584.452201	95	K3C607	3	607	2	0.979381443	5427	FALSE	5427
745	-102.1596174	95	K3C183	3	183	3	0.077907376	745	FALSE	745			5442	-2543.452201	95	K3C622	3	622	2	0.247651775	5442	FALSE	5442
746	-38.40961738	95	K3C184	3	184	2	0.121064908	746	FALSE	746			5454	-2512.952201	95	K3C634	3	634	2	0.414282336	5454	FALSE	5454
752	-164.6596174	95	K3C190	3	190	2	0.061260415	752	FALSE	752			5498	-2395.160534	95	K3C678	3	678	2	0.603780069	5498	FALSE	5498
762	-78.40961738	95	K3C200	3	200	3	0.07595655	762	FALSE	762			5506	-2374.660534	95	K3C686	3	686	2	0.296269336	5506	FALSE	5506
764	-69.40961738	95	K3C202	3	202	2	0.095146933	764	FALSE	764			5528	-2231.949835	95	K3C708	3	708	2	0.498204975	5528	FALSE	5528
770	-9.409617383	95	K3C208	3	208	2	0.054470942	770	FALSE	770			5593	-2065.949835	95	K3C773	3	773	2	0.984536082	5593	FALSE	5593
771	-106.4096174	95	K3C209	3	209	2	0.103074116	771	FALSE	771			5594	-2063.949835	95	K3C774	3	774	2	0.475994395	5594	FALSE	5594
791	50.59038262	95	K3C229	3	229	3	0.232255472	791	FALSE	791			5597	-2054.449835	95	K3C777	3	777	2	0.292035514	5597	FALSE	5597
793	102.7254176	95	K3C231	3	231	2	0.040094008	793	FALSE	793			5608	-2574.61695	95	K3C788	3	788	2	0.095573464	5608	FALSE	5608
797	285.3504176	95	K3C235	3	235	2	0.096796158	797	FALSE	797			5677	-1716.676316	95	K3C857	3	857	2	0.07937488	5677	FALSE	5677
801	294.8504176	95	K3C239	3	239	3	0.127652113	801	FALSE	801			5704	-1638.926316	95	K3C884	3	884	2	0.158176898	5704	FALSE	5704
803	644.8504176	95	K3C241	3	241	3	0.250174738	803	FALSE	803			5712	-2186.426316	95	K3C892	3	892	2	0.186291514	5712	FALSE	5712
811	314.3504176	95	K3C249	3	249	3	0.369533479	811	FALSE	811			5736	-1536.762242	95	K3C916	3	916	2	0.207434318	5736	FALSE	5736
812	316.3504176	95	K3C250	3	250	2	0.072892487	812	FALSE	812			5778	-1443.762242	95	K3C958	3	958	2	0.984536082	5778	FALSE	5778
831	358.3504176	95	K3C269	3	269	2	0.193952647	831	FALSE	831			5789	-1406.262242	95	K3C969	3	969	2	0.764604811	5789	FALSE	5789
858	414.8504176	95	K3C296	3	296	2	0.060018316	858	FALSE	858			5803	-1367.762242	95	K3C983	3	983	2	0.102446317	5803	FALSE	5803
875	311.3504176	95	K3C313	3	313	2	0.058288511	875	FALSE	875			5807	-1359.762242	95	K3C987	3	987	2	0.13154578	5807	FALSE	5807
886	480.3504176	95	K3C324	3	324	2	0.054335786	886	FALSE	886			5831	-1289.762242	95	K3C1011	3	1011	2	0.449484536	5831	FALSE	5831
897	503.3504176	95	K3C335	3	335	2	0.088718863	897	FALSE	897			5843	-1261.012242	95	K3C1023	3	1023	2	0.121879563	5843	FALSE	5843
900	510.8504176	95	K3C338	3	338	2	0.110461943	900	FALSE	900			5846	-1255.012242	95	K3C1026	3	1026	2	0.828453551	5846	FALSE	5846
912	533.8504176	95	K3C350	3	350	2	0.148512161	912	FALSE	912			5867	-2067.137242	95	K3C1047	3	1047	2	0.863838374	5867	FALSE	5867
917	543.8504176	95	K3C355	3	355	2	0.655229282	917	FALSE	917			5873	-1178.387242	95	K3C1053	3	1053	2	0.155616638	5873	FALSE	5873
926	562.8504176	95	K3C364	3	364	2	0.087899049	926	FALSE	926			5897	-1121.109464	95	K3C1077	3	1077	2	0.106240075	5897	FALSE	5897
936	581.8504176	95	K3C374	3	374	3	0.253611164	936	FALSE	936			5908	-1093.609464	95	K3C1088	3	1088	2	0.756853839	5908	FALSE	5908
943	592.8504176	95	K3C381	3	381	2	0.3254826	943	FALSE	943			5951	-987.6094641	95	K3C1131	3	1131	2	0.082880379	5951	FALSE	5951
948	602.8504176	95	K3C386	3	386	2	0.085055134	948	FALSE	948			5994	-898.1094641	95	K3C1174	3	1174	2	0.984536082	5994	FALSE	5994
1029	758.3504176	95	K3C467	3	467	2	0.062380751	1029	FALSE	1029			6061	-890.0904468	95	K3C1241	3	1241	2	0.270625085	6061	FALSE	6061
1042	-476.451284	94	K4C3	4	3	2	0.130559255	1042	FALSE	1042			6076	-1120.715447	95	K3C1256	3	1256	2	0.497261454	6076	FALSE	6076
1043	-469.513784	94	K4C4	4	4	4	0.105189694	1043	FALSE	1043			6088	-1605.507113	95	K3C1268	3	1268	2	0.734606278	6088	FALSE	6088
1048	-458.951284	94	K4C9	4	9	3	0.135297082	1048	FALSE	1048			6100	-523.7571135	95	K3C1280	3	1280	2	0.934249714	6100	FALSE	6100
1051	-451.701284	94	K4C12	4	12	4	0.092595422	1051	FALSE	1051			6101	-521.0071135	95	K3C1281	3	1281	2	0.981099656	6101	FALSE	6101
1053	-446.951284	94	K4C14	4	14	3	0.087065897	1053	FALSE	1053			6111	-492.0071135	95	K3C1291	3	1291	2	0.989690722	6111	FALSE	6111
1054	-443.201284	94	K4C15	4	15	3	0.11501475	1054	FALSE	1054			6121	-758.6084031	95	K3C1301	3	1301	2	0.158176898	6121	FALSE	6121
1057	-436.701284	94	K4C18	4	18	2	0.131764038	1057	FALSE	1057			6122	-409.6084031	95	K3C1302	3	1302	3	0.283552015	6122	FALSE	6122
1060	-430.701284	94	K4C21	4	21	2	0.10301388	1060	FALSE	1060			6166	-299.9695142	95	K3C1346	3	1346	2	0.057180402	6166	FALSE	6166
1062	-417.4929507	94	K4C23	4	23	2	0.093078156	1062	FALSE	1062			6170	-283.4695142	95	K3C1350	3	1350	2	0.984536082	6170	FALSE	6170
1063	-413.9929507	94	K4C24	4	24	4	0.103194588	1063	FALSE	1063			6172	-278.4695142	95	K3C1352	3	1352	2	0.342177914	6172	FALSE	6172
1064	-411.4929507	94	K4C25	4	25	2	0.114081935	1064	FALSE	1064			6179	-259.6361809	95	K3C1359	3	1359	2	0.091113682	6179	FALSE	6179
1066	-405.9929507	94	K4C27	4	27	3	0.09038954	1066	FALSE	1066			6208	-1155.886181	95	K3C1388	3	1388	2	0.115422981	6208	FALSE	6208
1069	-38.40961738	94	K4C30	4	30	3	0.172147191	1069	FALSE	1069			6215	-174.0945142	95	K3C1395	3	1395	3	0.982817869	6215	FALSE	6215
1072	-389.4929507	94	K4C33	4	33	2	0.084431745	1072	FALSE	1072			6248	-104.0945142	95	K3C1428	3	1428	2	0.750042593	6248	FALSE	6248
1076	-379.9929507	94	K4C37	4	37	2	0.212338335	1076	FALSE	1076			6264	-73.09451425	95	K3C1444	3	1444	2	0.459854175	6264	FALSE	6264
1078	-374.9929507	94	K4C39	4	39	2	0.285483652	1078	FALSE	1078			6313	73.50914994	95	K3C1493	3	1493	3	0.107836142	6313	FALSE	6313
1082	503.3504176	94	K4C43	4	43	3	0.110741525	1082	FALSE	1082			6337	124.2591499	95	K3C1517	3	1517	2	0.087691375	6337	FALSE	6337
1083	-364.9929507	94	K4C44	4	44	2	0.07615327	1083	FALSE	1083			6356	113.7591499	95	K3C1536	3	1536	2	0.093678825	6356	FALSE	6356
1088	-350.9929507	94	K4C49	4	49	3	0.076110009	1088	FALSE	1088			6371	-1061.11585	95	K3C1551	3	1551	2	0.771821306	6371	FALSE	6371
1092	-343.4929507	94	K4C53	4	53	2	0.058276457	1092	FALSE	1092			6391	268.9258166	95	K3C1571	3	1571	2	0.172039129	6391	FALSE	6391
1094	-340.4929507	94	K4C55	4	55	4	0.185529675	1094	FALSE	1094			6392	-911.3102013	95	K3C1572	3	1572	2	0.144136153	6392	FALSE	6392
1096	-336.4929507	94	K4C57	4	57	4	0.1351685	1096	FALSE	1096			6411	422.0093461	95	K3C1591	3	1591	2	0.061047274	6411	FALSE	6411
1097	-109.6596174	94	K4C58	4	58	4	0.123956024	1097	FALSE	1097			6415	-199.2406539	95	K3C1595	3	1595	2	0.310365844	6415	FALSE	6415
1104	-362.9929507	94	K4C65	4	65	2	0.203673755	1104	FALSE	1104			6468	533.8843461	95	K3C1648	3	1648	2	0.745967227	6468	FALSE	6468
1106	-314.9929507	94	K4C67	4	67	3	0.072053507	1106	FALSE	1106			6554	739.8287905	95	K3C1734	3	1734	2	0.989690722	6554	FALSE	6554
1112	-301.9929507	94	K4C73	4	73	2	0.226266577	1112	FALSE	1112			6563	-654.6712095	95	K3C1743	3	1743	2	0.933818979	6563	FALSE	6563
1115	-293.7429507	94	K4C76	4	76	3	0.097047774	1115	FALSE	1115			6569	772.8287905	95	K3C1749	3	1749	2	0.963917526	6569	FALSE	6569
1117	-286.9929507	94	K4C78	4	78	2	0.163640839	1117	FALSE	1117			6579	790.8287905	95	K3C1759	3	1759	2	0.082733081	6579	FALSE	6579
1123	-273.9929507	94	K4C84	4	84	2	0.112881304	1123	FALSE	1123			6611	-44.60839939	95	K3C1791	3	1791	2	0.156055643	6611	FALSE	6611
1129	-262.4929507	94	K4C90	4	90	2	0.126665167	1129	FALSE	1129			6652	1016.428059	95	K3C1832	3	1832	2	0.984536082	6652	FALSE	6652
1131	-257.9929507	94	K4C92	4	92	5	0.098499397	1131	FALSE	1131			6662	1034.178059	95	K3C1842	3	1842	2	0.407316548	6662	FALSE	6662
1134	-251.9929507	94	K4C95	4	95	2	0.069347424	1134	FALSE	1134			6698	1113.178059	95	K3C1878	3	1878	2	0.989690722	6698	FALSE	6698
1137	-244.2429507	94	K4C98	4	98	2	0.101708112	1137	FALSE	1137			6730	1199.178059	95	K3C1910	3	1910	2	0.984536082	6730	FALSE	6730
1138	-240.9929507	94	K4C99	4	99	2	0.064462024	1138	FALSE	1138			6803	1347.678059	95	K3C1983	3	1983	2	0.094160702	6803	FALSE	6803
1144	314.3504176	94	K4C105	4	105	4	0.485552084	1144	FALSE	1144			6805	1351.678059	95	K3C1985	3	1985	2	0.984536082	6805	FALSE	6805
1146	-205.9929507	94	K4C107	4	107	3	0.080453105	1146	FALSE	1146			6812	226.6780589	95	K3C1992	3	1992	2	0.26595606	6812	FALSE	6812
1149	-196.9929507	94	K4C110	4	110	2	0.168920096	1149	FALSE	1149			6826	1399.678059	95	K3C2006	3	2006	2	0.316109166	6826	FALSE	6826
1150	-275.4929507	94	K4C111	4	111	2	0.196700812	1150	FALSE	1150			6976	1752.816948	95	K3C2156	3	2156	3	0.24124036	6976	FALSE	6976
1154	-183.9929507	94	K4C115	4	115	2	0.104815559	1154	FALSE	1154			7017	1845.316948	95	K3C2197	3	2197	3	0.249721949	7017	FALSE	7017
1155	-137.1596174	94	K4C116	4	116	4	0.107318299	1155	FALSE	1155			7043	1916.191948	95	K3C2223	3	2223	2	0.665788677	7043	FALSE	7043
1156	-206.9929507	94	K4C117	4	117	2	0.112881304	1156	FALSE	1156			7059	252.1919478	95	K3C2239	3	2239	2	0.120061183	7059	FALSE	7059
1157	-177.9929507	94	K4C118	4	118	2	0.064841595	1157	FALSE	1157			7148	2129.650281	95	K3C2328	3	2328	2	0.069176056	7148	FALSE	7148
1158	-174.9929507	94	K4C119	4	119	4	0.169188388	1158	FALSE	1158			7180	2195.650281	95	K3C2360	3	2360	3	0.737972509	7180	FALSE	7180
1162	-168.1596174	94	K4C123	4	123	4	0.103690423	1162	FALSE	1162			7194	2242.916595	95	K3C2374	3	2374	2	0.920962199	7194	FALSE	7194
1164	-160.1596174	94	K4C125	4	125	2	0.130498701	1164	FALSE	1164			7220	2290.416595	95	K3C2400	3	2400	2	0.194647506	7220	FALSE	7220
1166	-154.1596174	94	K4C127	4	127	2	0.115398513	1166	FALSE	1166			7227	2303.416595	95	K3C2407	3	2407	2	0.984536082	7227	FALSE	7227
1178	-231.1596174	94	K4C139	4	139	3	0.090366889	1178	FALSE	1178			7245	2343.708262	95	K3C2425	3	2425	2	0.30190449	7245	FALSE	7245
1179	-127.1596174	94	K4C140	4	140	4	0.275023333	1179	FALSE	1179			7257	433.2082618	95	K3C2437	3	2437	2	0.323618872	7257	FALSE	7257
1186	-112.1596174	94	K4C147	4	147	3	0.095490287	1186	FALSE	1186			7258	2374.958262	95	K3C2438	3	2438	2	0.979381443	7258	FALSE	7258
1188	-105.1596174	94	K4C149	4	149	3	0.065236174	1188	FALSE	1188			7296	2459.458262	95	K3C2476	3	2476	2	0.675257732	7296	FALSE	7296
1189	-102.1596174	94	K4C150	4	150	3	0.259046637	1189	FALSE	1189			7317	531.3832618	95	K3C2497	3	2497	3	0.059412021	7317	FALSE	7317
1190	-98.65961738	94	K4C151	4	151	3	0.109511804	1190	FALSE	1190			7324	2532.958262	95	K3C2504	3	2504	2	0.047543723	7324	FALSE	7324
1192	-93.65961738	94	K4C153	4	153	2	0.146314861	1192	FALSE	1192			7544	3009.711348	95	K3C2724	3	2724	2	0.277091036	7544	FALSE	7544
1198	285.3504176	94	K4C159	4	159	3	0.125434787	1198	FALSE	1198			7564	3045.461348	95	K3C2744	3	2744	2	0.204471051	7564	FALSE	7564
1199	-206.6596174	94	K4C160	4	160	2	0.10301388	1199	FALSE	1199			7615	3157.461348	95	K3C2795	3	2795	2	0.343748095	7615	FALSE	7615
1206	-63.15961738	94	K4C167	4	167	2	0.054470942	1206	FALSE	1206			7678	3284.461348	95	K3C2858	3	2858	3	0.982817869	7678	FALSE	7678
1207	-60.40961738	94	K4C168	4	168	3	0.111040148	1207	FALSE	1207			7679	3286.461348	95	K3C2859	3	2859	2	0.621607414	7679	FALSE	7679
1211	-144.6596174	94	K4C172	4	172	2	0.419558783	1211	FALSE	1211			7896	4126.789841	95	K3C3076	3	3076	2	0.077095592	7896	FALSE	7896
1214	-102.1596174	94	K4C175	4	175	4	0.09671728	1214	FALSE	1214			7937	4208.289841	95	K3C3117	3	3117	2	0.257763199	7937	FALSE	7937
1217	-30.65961738	94	K4C178	4	178	2	0.125178642	1217	FALSE	1217			7951	2019.789841	95	K3C3131	3	3131	2	0.082195884	7951	FALSE	7951
1218	-26.65961738	94	K4C179	4	179	2	0.109270939	1218	FALSE	1218			7956	4247.789841	95	K3C3136	3	3136	2	0.989690722	7956	FALSE	7956
1219	-164.6596174	94	K4C180	4	180	3	0.082440451	1219	FALSE	1219			8045	4412.789841	95	K3C3225	3	3225	2	0.268855542	8045	FALSE	8045
1229	-78.40961738	94	K4C190	4	190	3	0.07595655	1229	FALSE	1229			8060	4445.123175	95	K3C3240	3	3240	2	0.963917526	8060	FALSE	8060
1231	-69.40961738	94	K4C192	4	192	3	0.133270228	1231	FALSE	1231			8061	2019.623175	95	K3C3241	3	3241	3	0.159527645	8061	FALSE	8061
1237	-9.409617383	94	K4C198	4	198	2	0.054470942	1237	FALSE	1237			8154	2167.873175	95	K3C3334	3	3334	2	0.154413194	8154	FALSE	8154
1257	50.59038262	94	K4C218	4	218	3	0.232255472	1257	FALSE	1257			8217	4746.373175	95	K3C3397	3	3397	3	0.91580756	8217	FALSE	8217
1259	102.7254176	94	K4C220	4	220	4	0.065583205	1259	FALSE	1259			8243	4802.654425	95	K3C3423	3	3423	2	0.301464846	8243	FALSE	8243
1266	294.3504176	94	K4C227	4	227	2	0.091401523	1266	FALSE	1266			8280	4876.154425	95	K3C3460	3	3460	2	0.655724362	8280	FALSE	8280
1276	316.3504176	94	K4C237	4	237	2	0.072892487	1276	FALSE	1276			8286	3767.904425	95	K3C3466	3	3466	2	0.95532646	8286	FALSE	8286
1292	358.3504176	94	K4C253	4	253	2	0.193952647	1292	FALSE	1292			8363	5026.404425	95	K3C3543	3	3543	2	0.984536082	8363	FALSE	8363
1302	385.3504176	94	K4C263	4	263	2	0.125831527	1302	FALSE	1302			8382	5069.904425	95	K3C3562	3	3562	2	0.969101603	8382	FALSE	8382
1342	480.3504176	94	K4C303	4	303	2	0.054335786	1342	FALSE	1342			8395	5094.404425	95	K3C3575	3	3575	2	0.833476367	8395	FALSE	8395
1353	510.8504176	94	K4C314	4	314	2	0.110461943	1353	FALSE	1353			8410	3291.279425	95	K3C3590	3	3590	2	0.098000653	8410	FALSE	8410
1359	520.8504176	94	K4C320	4	320	3	0.056704586	1359	FALSE	1359			8473	5260.704425	95	K3C3653	3	3653	2	0.212121783	8473	FALSE	8473
1364	533.8504176	94	K4C325	4	325	2	0.148512161	1364	FALSE	1364			8644	5582.779425	95	K3C3824	3	3824	2	0.872769827	8644	FALSE	8644
1369	543.8504176	94	K4C330	4	330	2	0.655229282	1369	FALSE	1369			8693	5680.348869	95	K3C3873	3	3873	2	0.554639175	8693	FALSE	8693
1374	556.3504176	94	K4C335	4	335	2	0.189975343	1374	FALSE	1374			8698	5691.848869	95	K3C3878	3	3878	2	0.181372479	8698	FALSE	8698
1377	562.8504176	94	K4C338	4	338	2	0.087899049	1377	FALSE	1377			8736	5760.848869	95	K3C3916	3	3916	2	0.833181767	8736	FALSE	8736
1385	581.8504176	94	K4C346	4	346	3	0.253611164	1385	FALSE	1385			8737	5763.348869	95	K3C3917	3	3917	2	0.984536082	8737	FALSE	8737
1390	592.8504176	94	K4C351	4	351	2	0.3254826	1390	FALSE	1390			8756	5797.348869	95	K3C3936	3	3936	2	0.853264605	8756	FALSE	8756
1394	602.8504176	94	K4C355	4	355	2	0.085055134	1394	FALSE	1394			9215	3367.203036	95	K3C4395	3	4395	2	0.187168038	9215	FALSE	9215
1401	758.3504176	94	K4C362	4	362	3	0.084120955	1401	FALSE	1401			9351	6886.786369	95	K3C4531	3	4531	2	0.984536082	9351	FALSE	9351
1431	645.3504176	94	K4C392	4	392	2	0.177092437	1431	FALSE	1431			9506	-8584.146996	94	K4C8	4	8	2	0.238531242	9506	FALSE	9506
1481	-476.451284	93	K5C3	5	3	2	0.130559255	1481	FALSE	1481			9509	-8577.146996	94	K4C11	4	11	2	0.690461781	9509	FALSE	9509
1482	-469.513784	93	K5C4	5	4	4	0.105189694	1482	FALSE	1482			9517	-8555.396996	94	K4C19	4	19	2	0.9604811	9517	FALSE	9517
1487	-458.951284	93	K5C9	5	9	3	0.135297082	1487	FALSE	1487			9520	-8545.146996	94	K4C22	4	22	3	0.224555355	9520	FALSE	9520
1490	-451.701284	93	K5C12	5	12	5	0.106422972	1490	FALSE	1490			9530	-8515.646996	94	K4C32	4	32	3	0.957065988	9530	FALSE	9530
1492	-446.951284	93	K5C14	5	14	3	0.087065897	1492	FALSE	1492			9534	-8444.568891	94	K4C36	4	36	2	0.053769548	9534	FALSE	9534
1493	-443.201284	93	K5C15	5	15	3	0.11501475	1493	FALSE	1493			9536	-8440.068891	94	K4C38	4	38	2	0.989690722	9536	FALSE	9536
1496	-436.701284	93	K5C18	5	18	2	0.131764038	1496	FALSE	1496			9537	-8437.068891	94	K4C39	4	39	2	0.974226804	9537	FALSE	9537
1499	-430.701284	93	K5C21	5	21	4	0.177677244	1499	FALSE	1499			9541	-8398.830349	94	K4C43	4	43	4	0.237138338	9541	FALSE	9541
1501	-417.4929507	93	K5C23	5	23	3	0.125871529	1501	FALSE	1501			9547	-8323.67073	94	K4C49	4	49	2	0.859106529	9547	FALSE	9547
1502	-413.9929507	93	K5C24	5	24	5	0.119671929	1502	FALSE	1502			9564	-1261.012242	94	K4C66	4	66	3	0.173369173	9564	FALSE	9564
1503	-411.4929507	93	K5C25	5	25	2	0.114081935	1503	FALSE	1503			9567	-8211.876855	94	K4C69	4	69	2	0.10886586	9567	FALSE	9567
1505	-405.9929507	93	K5C27	5	27	3	0.09038954	1505	FALSE	1505			9573	-8196.376855	94	K4C75	4	75	2	0.10865517	9573	FALSE	9573
1507	-400.9929507	93	K5C29	5	29	2	0.250136838	1507	FALSE	1507			9602	-8049.410049	94	K4C104	4	104	2	0.444681251	9602	FALSE	9602
1508	-38.40961738	93	K5C30	5	30	7	0.147671857	1508	FALSE	1508			9626	-7991.910049	94	K4C128	4	128	2	0.116088304	9626	FALSE	9626
1510	-392.9929507	93	K5C32	5	32	2	0.133938467	1510	FALSE	1510			9631	-7978.243383	94	K4C133	4	133	2	0.114906544	9631	FALSE	9631
1511	-389.4929507	93	K5C33	5	33	3	0.086503913	1511	FALSE	1511			9646	-7941.910049	94	K4C148	4	148	2	0.183627112	9646	FALSE	9646
1515	-379.9929507	93	K5C37	5	37	2	0.212338335	1515	FALSE	1515			9681	-3874.774291	94	K4C183	4	183	2	0.398511529	9681	FALSE	9681
1517	-374.9929507	93	K5C39	5	39	2	0.285483652	1517	FALSE	1517			9695	-3943.336791	94	K4C197	4	197	2	0.076811002	9695	FALSE	9695
1521	503.3504176	93	K5C43	5	43	3	0.110741525	1521	FALSE	1521			9719	-3755.899291	94	K4C221	4	221	4	0.35969643	9719	FALSE	9719
1522	-364.9929507	93	K5C44	5	44	3	0.094470455	1522	FALSE	1522			9730	-3699.829846	94	K4C232	4	232	2	0.12573226	9730	FALSE	9730
1524	-360.9929507	93	K5C46	5	46	2	0.111624082	1524	FALSE	1524			9733	-3869.60068	94	K4C235	4	235	3	0.13352127	9733	FALSE	9733
1527	-350.9929507	93	K5C49	5	49	4	0.085729725	1527	FALSE	1527			9737	-3670.934013	94	K4C239	4	239	2	0.240630832	9737	FALSE	9737
1532	-340.4929507	93	K5C54	5	54	4	0.185529675	1532	FALSE	1532			9746	-3842.60068	94	K4C248	4	248	3	0.086904467	9746	FALSE	9746
1534	-336.4929507	93	K5C56	5	56	4	0.1351685	1534	FALSE	1534			9766	-3566.297108	94	K4C268	4	268	2	0.829896907	9766	FALSE	9766
1535	-109.6596174	93	K5C57	5	57	4	0.123956024	1535	FALSE	1535			9774	-3350.922108	94	K4C276	4	276	4	0.404851906	9774	FALSE	9774
1541	-362.9929507	93	K5C63	5	63	2	0.203673755	1541	FALSE	1541			9777	-3531.922108	94	K4C279	4	279	4	0.143773212	9777	FALSE	9777
1543	-314.9929507	93	K5C65	5	65	5	0.099241527	1543	FALSE	1543			9785	-3497.422108	94	K4C287	4	287	2	0.821953666	9785	FALSE	9785
1548	-301.9929507	93	K5C70	5	70	2	0.226266577	1548	FALSE	1548			9797	-3466.672108	94	K4C299	4	299	2	0.150112968	9797	FALSE	9797
1551	-293.7429507	93	K5C73	5	73	3	0.097047774	1551	FALSE	1551			9802	-3451.672108	94	K4C304	4	304	2	0.658478823	9802	FALSE	9802
1552	-291.7429507	93	K5C74	5	74	2	0.053501389	1552	FALSE	1552			9838	-3352.922108	94	K4C340	4	340	4	0.976804124	9838	FALSE	9838
1553	-286.9929507	93	K5C75	5	75	2	0.163640839	1553	FALSE	1553			9862	-3594.672108	94	K4C364	4	364	2	0.176265021	9862	FALSE	9862
1556	-280.4929507	93	K5C78	5	78	2	0.059957505	1556	FALSE	1556			9892	-3222.047108	94	K4C394	4	394	2	0.497133802	9892	FALSE	9892
1559	-273.9929507	93	K5C81	5	81	2	0.112881304	1559	FALSE	1559			9904	-3172.565627	94	K4C406	4	406	4	0.091978744	9904	FALSE	9904
1563	-63.15961738	93	K5C85	5	85	5	0.084630963	1563	FALSE	1563			9907	-3505.130442	94	K4C409	4	409	3	0.486890001	9907	FALSE	9907
1564	-262.4929507	93	K5C86	5	86	2	0.126665167	1564	FALSE	1564			9931	-3461.352664	94	K4C433	4	433	3	0.288291914	9931	FALSE	9931
1566	-257.9929507	93	K5C88	5	88	5	0.098499397	1566	FALSE	1566			9937	-3070.33183	94	K4C439	4	439	2	0.912371134	9937	FALSE	9937
1569	-251.9929507	93	K5C91	5	91	2	0.069347424	1569	FALSE	1569			9943	-3057.83183	94	K4C445	4	445	3	0.066456694	9943	FALSE	9943
1572	-244.2429507	93	K5C94	5	94	3	0.11218416	1572	FALSE	1572			9966	-2991.290164	94	K4C468	4	468	2	0.047988854	9966	FALSE	9966
1573	-240.9929507	93	K5C95	5	95	2	0.064462024	1573	FALSE	1573			9976	-2969.790164	94	K4C478	4	478	2	0.338563488	9976	FALSE	9976
1576	-228.9929507	93	K5C98	5	98	2	0.126721972	1576	FALSE	1576			10001	-2896.595719	94	K4C503	4	503	2	0.754091018	10001	FALSE	10001
1579	314.3504176	93	K5C101	5	101	4	0.485552084	1579	FALSE	1579			10034	-2791.720719	94	K4C536	4	536	2	0.188972884	10034	FALSE	10034
1580	-205.9929507	93	K5C102	5	102	3	0.080453105	1580	FALSE	1580			10041	-2773.137386	94	K4C543	4	543	2	0.327601337	10041	FALSE	10041
1583	-196.9929507	93	K5C105	5	105	2	0.168920096	1583	FALSE	1583			10042	-3192.137386	94	K4C544	4	544	3	0.081279126	10042	FALSE	10042
1588	-183.9929507	93	K5C110	5	110	3	0.128069503	1588	FALSE	1588			10049	-3218.137386	94	K4C551	4	551	2	0.16166021	10049	FALSE	10049
1589	-137.1596174	93	K5C111	5	111	4	0.107318299	1589	FALSE	1589			10051	-2750.637386	94	K4C553	4	553	2	0.142345201	10051	FALSE	10051
1590	-206.9929507	93	K5C112	5	112	2	0.112881304	1590	FALSE	1590			10055	-2742.137386	94	K4C557	4	557	2	0.092098847	10055	FALSE	10055
1591	-177.9929507	93	K5C113	5	113	4	0.070403063	1591	FALSE	1591			10062	-2718.637386	94	K4C564	4	564	2	0.593809587	10062	FALSE	10062
1592	-174.9929507	93	K5C114	5	114	4	0.169188388	1592	FALSE	1592			10064	2532.958262	94	K4C566	4	566	3	0.061865412	10064	FALSE	10064
1596	-168.1596174	93	K5C118	5	118	6	0.141360377	1596	FALSE	1596			10092	-2604.535534	94	K4C594	4	594	4	0.299224688	10092	FALSE	10092
1598	-160.1596174	93	K5C120	5	120	2	0.130498701	1598	FALSE	1598			10099	-2584.452201	94	K4C601	4	601	2	0.979381443	10099	FALSE	10099
1600	-154.1596174	93	K5C122	5	122	2	0.115398513	1600	FALSE	1600			10114	-2543.452201	94	K4C616	4	616	2	0.247651775	10114	FALSE	10114
1611	-231.1596174	93	K5C133	5	133	4	0.111325383	1611	FALSE	1611			10126	-2512.952201	94	K4C628	4	628	2	0.414282336	10126	FALSE	10126
1612	-127.1596174	93	K5C134	5	134	4	0.275023333	1612	FALSE	1612			10170	-2395.160534	94	K4C672	4	672	2	0.603780069	10170	FALSE	10170
1618	-112.1596174	93	K5C140	5	140	3	0.095490287	1618	FALSE	1618			10178	-2374.660534	94	K4C680	4	680	2	0.296269336	10178	FALSE	10178
1621	-102.1596174	93	K5C143	5	143	3	0.259046637	1621	FALSE	1621			10200	-2231.949835	94	K4C702	4	702	2	0.498204975	10200	FALSE	10200
1622	-98.65961738	93	K5C144	5	144	3	0.109511804	1622	FALSE	1622			10202	-2225.949835	94	K4C704	4	704	2	0.257578353	10202	FALSE	10202
1629	285.3504176	93	K5C151	5	151	3	0.125434787	1629	FALSE	1629			10214	73.50914994	94	K4C716	4	716	4	0.136622302	10214	FALSE	10214
1635	-195.6596174	93	K5C157	5	157	2	0.330222429	1635	FALSE	1635			10263	-2065.949835	94	K4C765	4	765	2	0.984536082	10263	FALSE	10263
1636	-60.40961738	93	K5C158	5	158	3	0.111040148	1636	FALSE	1636			10264	-2063.949835	94	K4C766	4	766	2	0.475994395	10264	FALSE	10264
1640	-144.6596174	93	K5C162	5	162	2	0.419558783	1640	FALSE	1640			10267	-2054.449835	94	K4C769	4	769	2	0.292035514	10267	FALSE	10267
1643	-102.1596174	93	K5C165	5	165	4	0.09671728	1643	FALSE	1643			10271	-2044.449835	94	K4C773	4	773	2	0.147182011	10271	FALSE	10271
1646	-30.65961738	93	K5C168	5	168	2	0.125178642	1646	FALSE	1646			10278	-2574.61695	94	K4C780	4	780	2	0.095573464	10278	FALSE	10278
1647	-26.65961738	93	K5C169	5	169	2	0.109270939	1647	FALSE	1647			10287	-1885.426316	94	K4C789	4	789	2	0.955510693	10287	FALSE	10287
1648	-164.6596174	93	K5C170	5	170	3	0.082440451	1648	FALSE	1648			10347	-1716.676316	94	K4C849	4	849	2	0.07937488	10347	FALSE	10347
1656	-78.40961738	93	K5C178	5	178	3	0.07595655	1656	FALSE	1656			10371	-1646.426316	94	K4C873	4	873	2	0.922680412	10371	FALSE	10371
1658	-69.40961738	93	K5C180	5	180	4	0.16709799	1658	FALSE	1658			10374	-1638.926316	94	K4C876	4	876	2	0.158176898	10374	FALSE	10374
1670	-104.6596174	93	K5C192	5	192	2	0.050793188	1670	FALSE	1670			10392	-1563.762242	94	K4C894	4	894	2	0.177092657	10392	FALSE	10392
1671	29.59038262	93	K5C193	5	193	2	0.065022803	1671	FALSE	1671			10403	-1540.762242	94	K4C905	4	905	2	0.131810785	10403	FALSE	10403
1676	758.3504176	93	K5C198	5	198	5	0.089689193	1676	FALSE	1676			10405	-1536.762242	94	K4C907	4	907	2	0.207434318	10405	FALSE	10405
1682	50.59038262	93	K5C204	5	204	3	0.232255472	1682	FALSE	1682			10447	-1443.762242	94	K4C949	4	949	2	0.984536082	10447	FALSE	10447
1684	102.7254176	93	K5C206	5	206	4	0.065583205	1684	FALSE	1684			10448	-1438.262242	94	K4C950	4	950	2	0.441100935	10448	FALSE	10448
1689	294.3504176	93	K5C211	5	211	3	0.127652113	1689	FALSE	1689			10458	-1406.262242	94	K4C960	4	960	2	0.764604811	10458	FALSE	10458
1691	645.3504176	93	K5C213	5	213	3	0.250174738	1691	FALSE	1691			10472	-1367.762242	94	K4C974	4	974	2	0.102446317	10472	FALSE	10472
1697	316.3504176	93	K5C219	5	219	2	0.072892487	1697	FALSE	1697			10476	-1359.762242	94	K4C978	4	978	2	0.13154578	10476	FALSE	10476
1712	358.3504176	93	K5C234	5	234	2	0.193952647	1712	FALSE	1712			10500	-1289.762242	94	K4C1002	4	1002	2	0.449484536	10500	FALSE	10500
1723	385.3504176	93	K5C245	5	245	2	0.125831527	1723	FALSE	1723			10514	-1255.012242	94	K4C1016	4	1016	2	0.828453551	10514	FALSE	10514
1769	510.8504176	93	K5C291	5	291	2	0.110461943	1769	FALSE	1769			10525	-1224.637242	94	K4C1027	4	1027	2	0.24386647	10525	FALSE	10525
1775	520.8504176	93	K5C297	5	297	3	0.056704586	1775	FALSE	1775			10532	-1578.137242	94	K4C1034	4	1034	2	0.503253786	10532	FALSE	10532
1780	533.8504176	93	K5C302	5	302	2	0.148512161	1780	FALSE	1780			10534	-2067.137242	94	K4C1036	4	1036	2	0.863838374	10534	FALSE	10534
1785	543.8504176	93	K5C307	5	307	2	0.655229282	1785	FALSE	1785			10540	-1178.387242	94	K4C1042	4	1042	2	0.155616638	10540	FALSE	10540
1789	556.3504176	93	K5C311	5	311	2	0.189975343	1789	FALSE	1789			10574	-1093.609464	94	K4C1076	4	1076	2	0.756853839	10574	FALSE	10574
1792	562.8504176	93	K5C314	5	314	2	0.087899049	1792	FALSE	1792			10582	-1068.859464	94	K4C1084	4	1084	2	0.42248588	10582	FALSE	10582
1800	581.8504176	93	K5C322	5	322	3	0.253611164	1800	FALSE	1800			10660	-898.1094641	94	K4C1162	4	1162	2	0.984536082	10660	FALSE	10660
1805	592.8504176	93	K5C327	5	327	2	0.3254826	1805	FALSE	1805			10726	-890.0904468	94	K4C1228	4	1228	2	0.270625085	10726	FALSE	10726
1808	602.8504176	93	K5C330	5	330	2	0.085055134	1808	FALSE	1808			10733	-621.9654468	94	K4C1235	4	1235	2	0.443347702	10733	FALSE	10733
1890	-476.451284	92	K6C3	6	3	3	0.146440257	1890	FALSE	1890			10741	-1120.715447	94	K4C1243	4	1243	2	0.497261454	10741	FALSE	10741
1891	-469.513784	92	K6C4	6	4	6	0.135877324	1891	FALSE	1891			10753	-1605.507113	94	K4C1255	4	1255	2	0.734606278	10753	FALSE	10753
1896	-458.951284	92	K6C9	6	9	3	0.135297082	1896	FALSE	1896			10754	-555.5071135	94	K4C1256	4	1256	2	0.085531943	10754	FALSE	10754
1899	-451.701284	92	K6C12	6	12	5	0.106422972	1899	FALSE	1899			10765	-523.7571135	94	K4C1267	4	1267	2	0.934249714	10765	FALSE	10765
1901	-446.951284	92	K6C14	6	14	4	0.089169191	1901	FALSE	1901			10766	-521.0071135	94	K4C1268	4	1268	2	0.981099656	10766	FALSE	10766
1902	-443.201284	92	K6C15	6	15	4	0.119308798	1902	FALSE	1902			10776	-492.0071135	94	K4C1278	4	1278	2	0.989690722	10776	FALSE	10776
1905	-436.701284	92	K6C18	6	18	2	0.131764038	1905	FALSE	1905			10786	-758.6084031	94	K4C1288	4	1288	2	0.158176898	10786	FALSE	10786
1908	-430.701284	92	K6C21	6	21	4	0.177677244	1908	FALSE	1908			10787	-409.6084031	94	K4C1289	4	1289	3	0.283552015	10787	FALSE	10787
1910	-417.4929507	92	K6C23	6	23	4	0.155228477	1910	FALSE	1910			10825	-311.9695142	94	K4C1327	4	1327	2	0.099459793	10825	FALSE	10825
1911	-413.9929507	92	K6C24	6	24	5	0.119671929	1911	FALSE	1911			10831	-299.9695142	94	K4C1333	4	1333	2	0.057180402	10831	FALSE	10831
1912	-411.4929507	92	K6C25	6	25	2	0.114081935	1912	FALSE	1912			10835	-283.4695142	94	K4C1337	4	1337	2	0.984536082	10835	FALSE	10835
1914	-405.9929507	92	K6C27	6	27	3	0.09038954	1914	FALSE	1914			10837	-278.4695142	94	K4C1339	4	1339	2	0.342177914	10837	FALSE	10837
1917	-39.15961738	92	K6C30	6	30	5	0.139967999	1917	FALSE	1917			10844	-259.6361809	94	K4C1346	4	1346	2	0.091113682	10844	FALSE	10844
1920	-389.9929507	92	K6C33	6	33	2	0.084431745	1920	FALSE	1920			10873	-1155.886181	94	K4C1375	4	1375	3	0.153375022	10873	FALSE	10873
1924	-379.9929507	92	K6C37	6	37	2	0.212338335	1924	FALSE	1924			10879	-174.0945142	94	K4C1381	4	1381	3	0.982817869	10879	FALSE	10879
1925	-377.4929507	92	K6C38	6	38	2	0.118712907	1925	FALSE	1925			10912	-104.0945142	94	K4C1414	4	1414	2	0.750042593	10912	FALSE	10912
1926	-374.9929507	92	K6C39	6	39	2	0.285483652	1926	FALSE	1926			10928	-73.09451425	94	K4C1430	4	1430	2	0.459854175	10928	FALSE	10928
1931	-364.9929507	92	K6C44	6	44	3	0.094470455	1931	FALSE	1931			10935	-57.09451425	94	K4C1437	4	1437	2	0.979381443	10935	FALSE	10935
1933	-360.9929507	92	K6C46	6	46	2	0.111624082	1933	FALSE	1933			10945	-34.09451425	94	K4C1447	4	1447	2	0.090642664	10945	FALSE	10945
1936	-350.9929507	92	K6C49	6	49	4	0.085729725	1936	FALSE	1936			11019	113.7591499	94	K4C1521	4	1521	2	0.093678825	11019	FALSE	11019
1940	-343.9929507	92	K6C53	6	53	2	0.058276457	1940	FALSE	1940			11033	200.2591499	94	K4C1535	4	1535	2	0.338288643	11033	FALSE	11033
1942	-340.4929507	92	K6C55	6	55	4	0.185529675	1942	FALSE	1942			11034	-1061.11585	94	K4C1536	4	1536	2	0.771821306	11034	FALSE	11034
1943	29.59038262	92	K6C56	6	56	4	0.091619823	1943	FALSE	1943			11049	245.1758166	94	K4C1551	4	1551	2	0.979381443	11049	FALSE	11049
1944	-336.4929507	92	K6C57	6	57	4	0.1351685	1944	FALSE	1944			11054	268.9258166	94	K4C1556	4	1556	3	0.248608522	11054	FALSE	11054
1945	-109.6596174	92	K6C58	6	58	4	0.123956024	1945	FALSE	1945			11055	-911.3102013	94	K4C1557	4	1557	2	0.144136153	11055	FALSE	11055
1951	-362.9929507	92	K6C64	6	64	2	0.203673755	1951	FALSE	1951			11078	-199.2406539	94	K4C1580	4	1580	2	0.310365844	11078	FALSE	11078
1953	-314.9929507	92	K6C66	6	66	5	0.099241527	1953	FALSE	1953			11080	-864.7406539	94	K4C1582	4	1582	2	0.400619363	11080	FALSE	11080
1958	-301.9929507	92	K6C71	6	71	2	0.226266577	1958	FALSE	1958			11131	533.8843461	94	K4C1633	4	1633	2	0.745967227	11131	FALSE	11131
1961	-293.7429507	92	K6C74	6	74	4	0.105055681	1961	FALSE	1961			11215	739.8287905	94	K4C1717	4	1717	2	0.989690722	11215	FALSE	11215
1962	-291.7429507	92	K6C75	6	75	2	0.053501389	1962	FALSE	1962			11224	-654.6712095	94	K4C1726	4	1726	2	0.933818979	11224	FALSE	11224
1963	-286.9929507	92	K6C76	6	76	2	0.163640839	1963	FALSE	1963			11297	648.8416006	94	K4C1799	4	1799	2	0.322289437	11297	FALSE	11297
1966	-280.4929507	92	K6C79	6	79	2	0.059957505	1966	FALSE	1966			11312	1016.428059	94	K4C1814	4	1814	2	0.984536082	11312	FALSE	11312
1969	-273.9929507	92	K6C82	6	82	2	0.112881304	1969	FALSE	1969			11358	1113.178059	94	K4C1860	4	1860	2	0.989690722	11358	FALSE	11358
1973	-63.15961738	92	K6C86	6	86	6	0.091763342	1973	FALSE	1973			11390	1199.178059	94	K4C1892	4	1892	2	0.984536082	11390	FALSE	11390
1974	-262.4929507	92	K6C87	6	87	2	0.126665167	1974	FALSE	1974			11394	1207.678059	94	K4C1896	4	1896	2	0.487071577	11394	FALSE	11394
1976	-257.9929507	92	K6C89	6	89	5	0.098499397	1976	FALSE	1976			11430	2290.416595	94	K4C1932	4	1932	3	0.282521087	11430	FALSE	11430
1981	-244.7429507	92	K6C94	6	94	2	0.101708112	1981	FALSE	1981			11459	208.6780589	94	K4C1961	4	1961	2	0.137190562	11459	FALSE	11459
1982	-240.9929507	92	K6C95	6	95	2	0.064462024	1982	FALSE	1982			11463	1347.678059	94	K4C1965	4	1965	2	0.094160702	11463	FALSE	11463
1985	-228.9929507	92	K6C98	6	98	2	0.126721972	1985	FALSE	1985			11465	1351.678059	94	K4C1967	4	1967	2	0.984536082	11465	FALSE	11465
1988	314.3504176	92	K6C101	6	101	4	0.485552084	1988	FALSE	1988			11472	226.6780589	94	K4C1974	4	1974	2	0.26595606	11472	FALSE	11472
1989	-206.4929507	92	K6C102	6	102	2	0.070276556	1989	FALSE	1989			11486	1399.678059	94	K4C1988	4	1988	2	0.316109166	11486	FALSE	11486
1992	-196.9929507	92	K6C105	6	105	2	0.168920096	1992	FALSE	1992			11550	-139.8219411	94	K4C2052	4	2052	2	0.933692572	11550	FALSE	11550
1993	-275.9929507	92	K6C106	6	106	2	0.196700812	1993	FALSE	1993			11603	1655.386392	94	K4C2105	4	2105	2	0.11539377	11603	FALSE	11603
1997	-183.9929507	92	K6C110	6	110	4	0.145227882	1997	FALSE	1997			11631	1752.816948	94	K4C2133	4	2133	3	0.24124036	11631	FALSE	11631
1998	-137.1596174	92	K6C111	6	111	4	0.107318299	1998	FALSE	1998			11672	1845.316948	94	K4C2174	4	2174	3	0.249721949	11672	FALSE	11672
1999	-206.9929507	92	K6C112	6	112	2	0.112881304	1999	FALSE	1999			11699	1916.191948	94	K4C2201	4	2201	2	0.665788677	11699	FALSE	11699
2000	-178.4929507	92	K6C113	6	113	3	0.062822801	2000	FALSE	2000			11704	1145.191948	94	K4C2206	4	2206	2	0.041529977	11704	FALSE	11704
2001	-174.9929507	92	K6C114	6	114	4	0.169188388	2001	FALSE	2001			11715	252.1919478	94	K4C2217	4	2217	2	0.120061183	11715	FALSE	11715
2004	-168.1596174	92	K6C117	6	117	6	0.141360377	2004	FALSE	2004			11803	2129.650281	94	K4C2305	4	2305	2	0.069176056	11803	FALSE	11803
2006	-160.1596174	92	K6C119	6	119	2	0.130498701	2006	FALSE	2006			11835	2195.650281	94	K4C2337	4	2337	4	0.976804124	11835	FALSE	11835
2008	-154.1596174	92	K6C121	6	121	2	0.115398513	2008	FALSE	2008			11838	332.9165951	94	K4C2340	4	2340	2	0.354558677	11838	FALSE	11838
2018	-231.1596174	92	K6C131	6	131	5	0.128675629	2018	FALSE	2018			11880	2303.416595	94	K4C2382	4	2382	2	0.984536082	11880	FALSE	11880
2019	-127.1596174	92	K6C132	6	132	6	0.38633225	2019	FALSE	2019			11898	2343.708262	94	K4C2400	4	2400	3	0.443406563	11898	FALSE	11898
2025	-112.1596174	92	K6C138	6	138	4	0.085796901	2025	FALSE	2025			11910	433.2082618	94	K4C2412	4	2412	3	0.463091539	11910	FALSE	11910
2027	-104.6596174	92	K6C140	6	140	3	0.065236174	2027	FALSE	2027			11911	2374.958262	94	K4C2413	4	2413	2	0.979381443	11911	FALSE	11911
2028	-102.1596174	92	K6C141	6	141	3	0.259046637	2028	FALSE	2028			11932	1038.458262	94	K4C2434	4	2434	2	0.30980343	11932	FALSE	11932
2029	-98.65961738	92	K6C142	6	142	5	0.150159993	2029	FALSE	2029			11960	2480.458262	94	K4C2462	4	2462	2	0.400373323	11960	FALSE	11960
2031	-37.65961738	92	K6C144	6	144	2	0.146314861	2031	FALSE	2031			11969	531.3832618	94	K4C2471	4	2471	3	0.059412021	11969	FALSE	11969
2037	285.3504176	92	K6C150	6	150	3	0.125434787	2037	FALSE	2037			12106	797.5415951	94	K4C2608	4	2608	2	0.649922603	12106	FALSE	12106
2044	-60.40961738	92	K6C157	6	157	4	0.128866818	2044	FALSE	2044			12136	924.6249284	94	K4C2638	4	2638	2	0.195887557	12136	FALSE	12136
2047	-144.6596174	92	K6C160	6	160	2	0.419558783	2047	FALSE	2047			12190	3009.711348	94	K4C2692	4	2692	2	0.277091036	12190	FALSE	12190
2050	-102.1596174	92	K6C163	6	163	4	0.09671728	2050	FALSE	2050			12210	3045.461348	94	K4C2712	4	2712	2	0.204471051	12210	FALSE	12210
2053	-30.65961738	92	K6C166	6	166	2	0.125178642	2053	FALSE	2053			12263	3157.461348	94	K4C2765	4	2765	2	0.343748095	12263	FALSE	12263
2054	-26.65961738	92	K6C167	6	167	2	0.109270939	2054	FALSE	2054			12325	3284.461348	94	K4C2827	4	2827	3	0.982817869	12325	FALSE	12325
2055	-164.6596174	92	K6C168	6	168	3	0.082440451	2055	FALSE	2055			12326	3286.461348	94	K4C2828	4	2828	2	0.621607414	12326	FALSE	12326
2063	-78.40961738	92	K6C176	6	176	3	0.07595655	2063	FALSE	2063			12388	3415.461348	94	K4C2890	4	2890	2	0.656357388	12388	FALSE	12388
2064	1.090382617	92	K6C177	6	177	2	0.158499236	2064	FALSE	2064			12444	1579.373175	94	K4C2946	4	2946	2	0.135363005	12444	FALSE	12444
2065	-69.40961738	92	K6C178	6	178	4	0.16709799	2065	FALSE	2065			12539	4126.789841	94	K4C3041	4	3041	2	0.077095592	12539	FALSE	12539
2082	757.8504176	92	K6C195	6	195	4	0.101565626	2082	FALSE	2082			12579	4208.289841	94	K4C3081	4	3081	2	0.257763199	12579	FALSE	12579
2088	50.59038262	92	K6C201	6	201	3	0.232255472	2088	FALSE	2088			12597	4247.789841	94	K4C3099	4	3099	2	0.989690722	12597	FALSE	12597
2090	102.7254176	92	K6C203	6	203	4	0.065583205	2090	FALSE	2090			12703	2019.623175	94	K4C3205	4	3205	3	0.159527645	12703	FALSE	12703
2095	294.3504176	92	K6C208	6	208	3	0.127652113	2095	FALSE	2095			12704	2407.623175	94	K4C3206	4	3206	2	0.087329398	12704	FALSE	12704
2097	581.8504176	92	K6C210	6	210	6	0.464610645	2097	FALSE	2097			12705	4451.123175	94	K4C3207	4	3207	2	0.614098907	12705	FALSE	12705
2103	316.3504176	92	K6C216	6	216	2	0.072892487	2103	FALSE	2103			12754	4233.123175	94	K4C3256	4	3256	2	0.082748568	12754	FALSE	12754
2118	358.3504176	92	K6C231	6	231	2	0.193952647	2118	FALSE	2118			12795	2167.873175	94	K4C3297	4	3297	2	0.154413194	12795	FALSE	12795
2129	385.3504176	92	K6C242	6	242	2	0.125831527	2129	FALSE	2129			12859	4746.373175	94	K4C3361	4	3361	3	0.91580756	12859	FALSE	12859
2142	414.3504176	92	K6C255	6	255	2	0.060018316	2142	FALSE	2142			12883	4802.654425	94	K4C3385	4	3385	2	0.301464846	12883	FALSE	12883
2170	503.8504176	92	K6C283	6	283	2	0.088718863	2170	FALSE	2170			12919	4876.154425	94	K4C3421	4	3421	2	0.655724362	12919	FALSE	12919
2173	510.8504176	92	K6C286	6	286	2	0.110461943	2173	FALSE	2173			12925	3767.904425	94	K4C3427	4	3427	2	0.95532646	12925	FALSE	12925
2179	520.8504176	92	K6C292	6	292	3	0.056704586	2179	FALSE	2179			12971	4968.404425	94	K4C3473	4	3473	2	0.360059941	12971	FALSE	12971
2184	533.8504176	92	K6C297	6	297	2	0.148512161	2184	FALSE	2184			13001	5026.404425	94	K4C3503	4	3503	2	0.984536082	13001	FALSE	13001
2189	543.8504176	92	K6C302	6	302	2	0.655229282	2189	FALSE	2189			13020	5069.904425	94	K4C3522	4	3522	2	0.969101603	13020	FALSE	13020
2207	592.8504176	92	K6C320	6	320	2	0.3254826	2207	FALSE	2207			13033	5094.404425	94	K4C3535	4	3535	2	0.833476367	13033	FALSE	13033
2210	602.8504176	92	K6C323	6	323	2	0.085055134	2210	FALSE	2210			13048	3291.279425	94	K4C3550	4	3550	2	0.098000653	13048	FALSE	13048
2223	600.8504176	92	K6C336	6	336	2	0.119302539	2223	FALSE	2223			13109	5260.704425	94	K4C3611	4	3611	2	0.212121783	13109	FALSE	13109
2286	-476.451284	91	K7C3	7	3	4	0.176496517	2286	FALSE	2286			13276	5582.779425	94	K4C3778	4	3778	2	0.872769827	13276	FALSE	13276
2287	-469.513784	91	K7C4	7	4	6	0.135877324	2287	FALSE	2287			13322	5680.348869	94	K4C3824	4	3824	2	0.554639175	13322	FALSE	13322
2292	-458.951284	91	K7C9	7	9	3	0.135297082	2292	FALSE	2292			13327	5691.848869	94	K4C3829	4	3829	2	0.181372479	13327	FALSE	13327
2295	-451.701284	91	K7C12	7	12	8	0.138369538	2295	FALSE	2295			13366	5760.848869	94	K4C3868	4	3868	2	0.833181767	13366	FALSE	13366
2297	-446.951284	91	K7C14	7	14	4	0.091102181	2297	FALSE	2297			13367	5763.348869	94	K4C3869	4	3869	2	0.984536082	13367	FALSE	13367
2298	-443.701284	91	K7C15	7	15	3	0.11501475	2298	FALSE	2298			13386	5797.348869	94	K4C3888	4	3888	2	0.853264605	13386	FALSE	13386
2301	-436.701284	91	K7C18	7	18	2	0.131764038	2301	FALSE	2301			13446	5905.598869	94	K4C3948	4	3948	2	0.791605302	13446	FALSE	13446
2304	-430.701284	91	K7C21	7	21	4	0.177677244	2304	FALSE	2304			13764	6521.536369	94	K4C4266	4	4266	2	0.902389134	13764	FALSE	13764
2305	-428.201284	91	K7C22	7	22	2	0.090899584	2305	FALSE	2305			13840	3367.203036	94	K4C4342	4	4342	2	0.187168038	13840	FALSE	13840
2306	-417.4929507	91	K7C23	7	23	4	0.155228477	2306	FALSE	2306			13975	6886.786369	94	K4C4477	4	4477	2	0.984536082	13975	FALSE	13975
2307	-413.9929507	91	K7C24	7	24	10	0.186709265	2307	FALSE	2307			14126	-8584.146996	93	K5C8	5	8	2	0.238531242	14126	FALSE	14126
2308	-411.4929507	91	K7C25	7	25	2	0.114081935	2308	FALSE	2308			14129	-8577.146996	93	K5C11	5	11	2	0.690461781	14129	FALSE	14129
2310	-405.9929507	91	K7C27	7	27	3	0.09038954	2310	FALSE	2310			14137	-8555.396996	93	K5C19	5	19	2	0.9604811	14137	FALSE	14137
2312	-401.4929507	91	K7C29	7	29	2	0.250136838	2312	FALSE	2312			14140	-8545.146996	93	K5C22	5	22	3	0.224555355	14140	FALSE	14140
2313	-39.65961738	91	K7C30	7	30	4	0.21893394	2313	FALSE	2313			14150	-8515.646996	93	K5C32	5	32	3	0.957065988	14150	FALSE	14150
2315	-389.9929507	91	K7C32	7	32	3	0.086503913	2315	FALSE	2315			14154	-8444.568891	93	K5C36	5	36	3	0.060894872	14154	FALSE	14154
2318	-206.4929507	91	K7C35	7	35	4	0.079375863	2318	FALSE	2318			14156	-8440.068891	93	K5C38	5	38	2	0.989690722	14156	FALSE	14156
2319	-379.9929507	91	K7C36	7	36	2	0.212338335	2319	FALSE	2319			14160	-8420.330349	93	K5C42	5	42	2	0.334190017	14160	FALSE	14160
2320	-377.4929507	91	K7C37	7	37	4	0.053101086	2320	FALSE	2320			14161	-8398.830349	93	K5C43	5	43	6	0.343594106	14161	FALSE	14161
2321	-374.9929507	91	K7C38	7	38	2	0.285483652	2321	FALSE	2321			14184	-1261.012242	93	K5C66	5	66	3	0.173369173	14184	FALSE	14184
2325	503.8504176	91	K7C42	7	42	3	0.110741525	2325	FALSE	2325			14187	-8211.876855	93	K5C69	5	69	2	0.10886586	14187	FALSE	14187
2326	-364.9929507	91	K7C43	7	43	3	0.094470455	2326	FALSE	2326			14188	-8209.876855	93	K5C70	5	70	2	0.074142016	14188	FALSE	14188
2328	-360.9929507	91	K7C45	7	45	2	0.111624082	2328	FALSE	2328			14193	-8196.376855	93	K5C75	5	75	2	0.10865517	14193	FALSE	14193
2331	-350.9929507	91	K7C48	7	48	4	0.085729725	2331	FALSE	2331			14222	-8049.410049	93	K5C104	5	104	2	0.444681251	14222	FALSE	14222
2335	-340.4929507	91	K7C52	7	52	4	0.185529675	2335	FALSE	2335			14223	-8136.410049	93	K5C105	5	105	2	0.141548307	14223	FALSE	14223
2336	29.59038262	91	K7C53	7	53	4	0.091619823	2336	FALSE	2336			14246	-7991.910049	93	K5C128	5	128	3	0.144063728	14246	FALSE	14246
2337	-336.4929507	91	K7C54	7	54	4	0.1351685	2337	FALSE	2337			14251	-7978.243383	93	K5C133	5	133	2	0.114906544	14251	FALSE	14251
2338	-109.6596174	91	K7C55	7	55	4	0.123956024	2338	FALSE	2338			14266	-7941.910049	93	K5C148	5	148	2	0.183627112	14266	FALSE	14266
2343	-362.9929507	91	K7C60	7	60	2	0.203673755	2343	FALSE	2343			14301	-3874.774291	93	K5C183	5	183	2	0.398511529	14301	FALSE	14301
2345	-314.9929507	91	K7C62	7	62	5	0.099241527	2345	FALSE	2345			14315	-3943.336791	93	K5C197	5	197	2	0.076811002	14315	FALSE	14315
2350	-301.9929507	91	K7C67	7	67	2	0.226266577	2350	FALSE	2350			14318	-3815.336791	93	K5C200	5	200	2	0.175929062	14318	FALSE	14318
2353	-293.7429507	91	K7C70	7	70	4	0.105055681	2353	FALSE	2353			14333	-3958.836791	93	K5C215	5	215	2	0.870643103	14333	FALSE	14333
2354	-78.40961738	91	K7C71	7	71	5	0.07825519	2354	FALSE	2354			14339	-3755.899291	93	K5C221	5	221	5	0.388656309	14339	FALSE	14339
2355	-286.9929507	91	K7C72	7	72	3	0.159550606	2355	FALSE	2355			14350	-3699.829846	93	K5C232	5	232	2	0.12573226	14350	FALSE	14350
2360	-273.9929507	91	K7C77	7	77	4	0.120092506	2360	FALSE	2360			14353	-3869.60068	93	K5C235	5	235	3	0.13352127	14353	FALSE	14353
2364	-63.15961738	91	K7C81	7	81	8	0.106028098	2364	FALSE	2364			14357	-3670.934013	93	K5C239	5	239	2	0.240630832	14357	FALSE	14357
2365	-262.4929507	91	K7C82	7	82	2	0.126665167	2365	FALSE	2365			14366	-3842.60068	93	K5C248	5	248	4	0.100122336	14366	FALSE	14366
2367	-257.9929507	91	K7C84	7	84	5	0.098499397	2367	FALSE	2367			14386	-3566.297108	93	K5C268	5	268	2	0.829896907	14386	FALSE	14386
2372	-244.7429507	91	K7C89	7	89	3	0.11218416	2372	FALSE	2372			14394	-3350.922108	93	K5C276	5	276	6	0.593102602	14394	FALSE	14394
2373	-240.9929507	91	K7C90	7	90	5	0.079067432	2373	FALSE	2373			14397	-3531.922108	93	K5C279	5	279	5	0.16854813	14397	FALSE	14397
2375	-228.9929507	91	K7C92	7	92	2	0.126721972	2375	FALSE	2375			14398	-3523.422108	93	K5C280	5	280	4	0.653916495	14398	FALSE	14398
2378	314.3504176	91	K7C95	7	95	4	0.485552084	2378	FALSE	2378			14405	-3497.422108	93	K5C287	5	287	2	0.821953666	14405	FALSE	14405
2381	-196.9929507	91	K7C98	7	98	2	0.168920096	2381	FALSE	2381			14417	-3466.672108	93	K5C299	5	299	2	0.150112968	14417	FALSE	14417
2382	-275.9929507	91	K7C99	7	99	3	0.125870203	2382	FALSE	2382			14422	-3451.672108	93	K5C304	5	304	2	0.658478823	14422	FALSE	14422
2383	-190.4929507	91	K7C100	7	100	2	0.197424398	2383	FALSE	2383			14458	-3352.922108	93	K5C340	5	340	4	0.976804124	14458	FALSE	14458
2385	-184.4929507	91	K7C102	7	102	3	0.128069503	2385	FALSE	2385			14482	-3594.672108	93	K5C364	5	364	2	0.176265021	14482	FALSE	14482
2386	-178.9929507	91	K7C103	7	103	2	0.064841595	2386	FALSE	2386			14512	-3222.047108	93	K5C394	5	394	2	0.497133802	14512	FALSE	14512
2387	-174.9929507	91	K7C104	7	104	5	0.144019849	2387	FALSE	2387			14518	-3203.797108	93	K5C400	5	400	2	0.093404633	14518	FALSE	14518
2390	-168.1596174	91	K7C107	7	107	7	0.149984259	2390	FALSE	2390			14524	-3172.565627	93	K5C406	5	406	6	0.123792858	14524	FALSE	14524
2392	-160.1596174	91	K7C109	7	109	2	0.130498701	2392	FALSE	2392			14527	-3505.130442	93	K5C409	5	409	3	0.486890001	14527	FALSE	14527
2394	-154.1596174	91	K7C111	7	111	2	0.115398513	2394	FALSE	2394			14550	-3461.352664	93	K5C432	5	432	3	0.288291914	14550	FALSE	14550
2405	-231.1596174	91	K7C122	7	122	5	0.128675629	2405	FALSE	2405			14555	-3072.83183	93	K5C437	5	437	2	0.840206186	14555	FALSE	14555
2406	-127.1596174	91	K7C123	7	123	6	0.38633225	2406	FALSE	2406			14556	-3070.33183	93	K5C438	5	438	2	0.912371134	14556	FALSE	14556
2412	-112.6596174	91	K7C129	7	129	3	0.095490287	2412	FALSE	2412			14562	-3057.83183	93	K5C444	5	444	3	0.066456694	14562	FALSE	14562
2413	-105.1596174	91	K7C130	7	130	3	0.055478035	2413	FALSE	2413			14585	-2991.290164	93	K5C467	5	467	3	0.058237577	14585	FALSE	14585
2414	-102.1596174	91	K7C131	7	131	3	0.259046637	2414	FALSE	2414			14595	-2969.790164	93	K5C477	5	477	2	0.338563488	14595	FALSE	14595
2415	-98.65961738	91	K7C132	7	132	5	0.150159993	2415	FALSE	2415			14606	-2933.345719	93	K5C488	5	488	2	0.40978633	14606	FALSE	14606
2417	-37.65961738	91	K7C134	7	134	2	0.146314861	2417	FALSE	2417			14616	-2903.095719	93	K5C498	5	498	2	0.230017879	14616	FALSE	14616
2430	-60.40961738	91	K7C147	7	147	5	0.107518231	2430	FALSE	2430			14619	-2896.595719	93	K5C501	5	501	2	0.754091018	14619	FALSE	14619
2433	-144.6596174	91	K7C150	7	150	2	0.419558783	2433	FALSE	2433			14625	-2881.095719	93	K5C507	5	507	2	0.21562911	14625	FALSE	14625
2435	-102.1596174	91	K7C152	7	152	5	0.096111377	2435	FALSE	2435			14652	-2791.720719	93	K5C534	5	534	2	0.188972884	14652	FALSE	14652
2439	-26.65961738	91	K7C156	7	156	2	0.109270939	2439	FALSE	2439			14658	-1178.387242	93	K5C540	5	540	3	0.213665507	14658	FALSE	14658
2440	-164.6596174	91	K7C157	7	157	4	0.082142823	2440	FALSE	2440			14659	-2773.137386	93	K5C541	5	541	2	0.327601337	14659	FALSE	14659
2448	1.090382617	91	K7C165	7	165	2	0.158499236	2448	FALSE	2448			14660	-3192.137386	93	K5C542	5	542	3	0.081279126	14660	FALSE	14660
2449	-69.40961738	91	K7C166	7	166	4	0.16709799	2449	FALSE	2449			14662	73.50914994	93	K5C544	5	544	5	0.161456572	14662	FALSE	14662
2465	757.8504176	91	K7C182	7	182	6	0.094271751	2465	FALSE	2465			14667	-3218.137386	93	K5C549	5	549	3	0.153237289	14667	FALSE	14667
2470	50.59038262	91	K7C187	7	187	3	0.232255472	2470	FALSE	2470			14669	-2750.637386	93	K5C551	5	551	4	0.254621674	14669	FALSE	14669
2472	102.7254176	91	K7C189	7	189	7	0.076509686	2472	FALSE	2472			14673	-2742.137386	93	K5C555	5	555	2	0.092098847	14673	FALSE	14673
2476	285.8504176	91	K7C193	7	193	2	0.096796158	2476	FALSE	2476			14679	-2721.137386	93	K5C561	5	561	2	0.62371134	14679	FALSE	14679
2477	294.3504176	91	K7C194	7	194	3	0.127652113	2477	FALSE	2477			14680	-2718.637386	93	K5C562	5	562	2	0.593809587	14680	FALSE	14680
2479	581.8504176	91	K7C196	7	196	6	0.464610645	2479	FALSE	2479			14682	2532.958262	93	K5C564	5	564	3	0.061865412	14682	FALSE	14682
2484	316.3504176	91	K7C201	7	201	2	0.072892487	2484	FALSE	2484			14689	-2692.422108	93	K5C571	5	571	2	0.096690601	14689	FALSE	14689
2496	358.3504176	91	K7C213	7	213	2	0.193952647	2496	FALSE	2496			14692	-2681.804053	93	K5C574	5	574	2	0.410520972	14692	FALSE	14692
2508	385.3504176	91	K7C225	7	225	2	0.125831527	2508	FALSE	2508			14700	-2639.054053	93	K5C582	5	582	2	0.639175258	14700	FALSE	14700
2509	387.3504176	91	K7C226	7	226	2	0.107174424	2509	FALSE	2509			14710	-2604.535534	93	K5C592	5	592	4	0.299224688	14710	FALSE	14710
2518	170.8504176	91	K7C235	7	235	2	0.272447612	2518	FALSE	2518			14717	-2584.452201	93	K5C599	5	599	2	0.979381443	14717	FALSE	14717
2521	414.3504176	91	K7C238	7	238	2	0.060018316	2521	FALSE	2521			14732	-2543.452201	93	K5C614	5	614	2	0.247651775	14732	FALSE	14732
2528	332.8504176	91	K7C245	7	245	2	0.151791786	2528	FALSE	2528			14744	-2512.952201	93	K5C626	5	626	2	0.414282336	14744	FALSE	14744
2539	-177.9929507	91	K7C256	7	256	2	0.073335468	2539	FALSE	2539			14754	268.9258166	93	K5C636	5	636	5	0.397795418	14754	FALSE	14754
2547	510.8504176	91	K7C264	7	264	2	0.110461943	2547	FALSE	2547			14787	-2395.160534	93	K5C669	5	669	2	0.603780069	14787	FALSE	14787
2556	533.8504176	91	K7C273	7	273	2	0.148512161	2556	FALSE	2556			14795	-2374.660534	93	K5C677	5	677	2	0.296269336	14795	FALSE	14795
2559	336.8504176	91	K7C276	7	276	2	0.073879625	2559	FALSE	2559			14802	-2359.160534	93	K5C684	5	684	2	0.953608247	14802	FALSE	14802
2561	543.8504176	91	K7C278	7	278	2	0.655229282	2561	FALSE	2561			14814	-2238.449835	93	K5C696	5	696	2	0.752025037	14814	FALSE	14814
2565	555.8504176	91	K7C282	7	282	2	0.189975343	2565	FALSE	2565			14817	-2231.949835	93	K5C699	5	699	2	0.498204975	14817	FALSE	14817
2578	592.8504176	91	K7C295	7	295	2	0.3254826	2578	FALSE	2578			14819	-2225.949835	93	K5C701	5	701	3	0.305149127	14819	FALSE	14819
2581	602.8504176	91	K7C298	7	298	2	0.085055134	2581	FALSE	2581			14853	-2495.949835	93	K5C735	5	735	2	0.393191671	14853	FALSE	14853
2593	600.8504176	91	K7C310	7	310	2	0.119302539	2593	FALSE	2593			14865	-2098.116501	93	K5C747	5	747	2	0.398001506	14865	FALSE	14865
2652	-476.451284	90	K8C3	8	3	4	0.176496517	2652	FALSE	2652			14876	-2071.449835	93	K5C758	5	758	2	0.147046589	14876	FALSE	14876
2653	-469.513784	90	K8C4	8	4	6	0.135877324	2653	FALSE	2653			14878	-2065.949835	93	K5C760	5	760	2	0.984536082	14878	FALSE	14878
2658	-458.951284	90	K8C9	8	9	3	0.135297082	2658	FALSE	2658			14879	-2063.949835	93	K5C761	5	761	2	0.475994395	14879	FALSE	14879
2661	-451.701284	90	K8C12	8	12	8	0.138369538	2661	FALSE	2661			14882	-2054.449835	93	K5C764	5	764	2	0.292035514	14882	FALSE	14882
2663	-446.951284	90	K8C14	8	14	6	0.111331107	2663	FALSE	2663			14886	-2044.449835	93	K5C768	5	768	2	0.147182011	14886	FALSE	14886
2664	-443.701284	90	K8C15	8	15	4	0.119308798	2664	FALSE	2664			14893	-2574.61695	93	K5C775	5	775	2	0.095573464	14893	FALSE	14893
2667	-436.701284	90	K8C18	8	18	2	0.131764038	2667	FALSE	2667			14902	-1885.426316	93	K5C784	5	784	2	0.955510693	14902	FALSE	14902
2669	387.3504176	90	K8C20	8	20	3	0.134129334	2669	FALSE	2669			14961	-1716.676316	93	K5C843	5	843	2	0.07937488	14961	FALSE	14961
2670	-430.701284	90	K8C21	8	21	4	0.177677244	2670	FALSE	2670			14985	-1646.426316	93	K5C867	5	867	2	0.922680412	14985	FALSE	14985
2671	-428.201284	90	K8C22	8	22	2	0.090899584	2671	FALSE	2671			14988	-1638.926316	93	K5C870	5	870	2	0.158176898	14988	FALSE	14988
2672	-417.4929507	90	K8C23	8	23	7	0.212107343	2672	FALSE	2672			15006	-1563.762242	93	K5C888	5	888	2	0.177092657	15006	FALSE	15006
2673	-414.4929507	90	K8C24	8	24	9	0.184321271	2673	FALSE	2673			15017	-1540.762242	93	K5C899	5	899	2	0.131810785	15017	FALSE	15017
2674	-411.4929507	90	K8C25	8	25	2	0.114081935	2674	FALSE	2674			15019	-1536.762242	93	K5C901	5	901	2	0.207434318	15019	FALSE	15019
2676	-405.9929507	90	K8C27	8	27	3	0.09038954	2676	FALSE	2676			15060	-1443.762242	93	K5C942	5	942	2	0.984536082	15060	FALSE	15060
2678	-401.4929507	90	K8C29	8	29	2	0.250136838	2678	FALSE	2678			15071	-1406.262242	93	K5C953	5	953	2	0.764604811	15071	FALSE	15071
2679	-39.65961738	90	K8C30	8	30	4	0.21893394	2679	FALSE	2679			15077	-1391.262242	93	K5C959	5	959	3	0.104449512	15077	FALSE	15077
2681	-389.9929507	90	K8C32	8	32	3	0.086503913	2681	FALSE	2681			15085	-1367.762242	93	K5C967	5	967	2	0.102446317	15085	FALSE	15085
2685	-379.9929507	90	K8C36	8	36	2	0.212338335	2685	FALSE	2685			15089	-1359.762242	93	K5C971	5	971	2	0.13154578	15089	FALSE	15089
2686	-377.4929507	90	K8C37	8	37	2	0.118712907	2686	FALSE	2686			15113	-1289.762242	93	K5C995	5	995	2	0.449484536	15113	FALSE	15113
2687	-374.9929507	90	K8C38	8	38	2	0.285483652	2687	FALSE	2687			15126	-1255.012242	93	K5C1008	5	1008	2	0.828453551	15126	FALSE	15126
2688	-164.6596174	90	K8C39	8	39	5	0.085625264	2688	FALSE	2688			15137	-1224.637242	93	K5C1019	5	1019	2	0.24386647	15137	FALSE	15137
2692	-364.9929507	90	K8C43	8	43	3	0.094470455	2692	FALSE	2692			15183	-1093.609464	93	K5C1065	5	1065	2	0.756853839	15183	FALSE	15183
2694	-360.9929507	90	K8C45	8	45	2	0.111624082	2694	FALSE	2694			15267	-898.1094641	93	K5C1149	5	1149	2	0.984536082	15267	FALSE	15267
2697	-350.9929507	90	K8C48	8	48	4	0.085729725	2697	FALSE	2697			15276	-873.1094641	93	K5C1158	5	1158	2	0.575860769	15276	FALSE	15276
2700	-241.4929507	90	K8C51	8	51	5	0.081429975	2700	FALSE	2700			15299	-807.6094641	93	K5C1181	5	1181	2	0.042818637	15299	FALSE	15299
2701	-340.4929507	90	K8C52	8	52	4	0.185529675	2701	FALSE	2701			15331	-890.0904468	93	K5C1213	5	1213	2	0.270625085	15331	FALSE	15331
2702	29.59038262	90	K8C53	8	53	5	0.083235045	2702	FALSE	2702			15338	-621.9654468	93	K5C1220	5	1220	2	0.443347702	15338	FALSE	15338
2703	-336.4929507	90	K8C54	8	54	4	0.1351685	2703	FALSE	2703			15346	-1120.715447	93	K5C1228	5	1228	2	0.497261454	15346	FALSE	15346
2704	-109.6596174	90	K8C55	8	55	4	0.123956024	2704	FALSE	2704			15358	-1605.507113	93	K5C1240	5	1240	2	0.734606278	15358	FALSE	15358
2706	-205.9929507	90	K8C57	8	57	4	0.082501489	2706	FALSE	2706			15359	-555.5071135	93	K5C1241	5	1241	2	0.085531943	15359	FALSE	15359
2710	-362.9929507	90	K8C61	8	61	2	0.203673755	2710	FALSE	2710			15365	-540.5071135	93	K5C1247	5	1247	2	0.636221518	15365	FALSE	15365
2712	-314.9929507	90	K8C63	8	63	9	0.121945172	2712	FALSE	2712			15370	-523.7571135	93	K5C1252	5	1252	2	0.934249714	15370	FALSE	15370
2717	-301.9929507	90	K8C68	8	68	2	0.226266577	2717	FALSE	2717			15371	-521.0071135	93	K5C1253	5	1253	2	0.981099656	15371	FALSE	15371
2719	-293.7429507	90	K8C70	8	70	4	0.105055681	2719	FALSE	2719			15381	-492.0071135	93	K5C1263	5	1263	2	0.989690722	15381	FALSE	15381
2720	-78.40961738	90	K8C71	8	71	6	0.079404509	2720	FALSE	2720			15391	-758.6084031	93	K5C1273	5	1273	2	0.158176898	15391	FALSE	15391
2721	-287.4929507	90	K8C72	8	72	2	0.163640839	2721	FALSE	2721			15392	-409.6084031	93	K5C1274	5	1274	4	0.362319067	15392	FALSE	15392
2726	-274.4929507	90	K8C77	8	77	2	0.112881304	2726	FALSE	2726			15428	-1014.469514	93	K5C1310	5	1310	2	0.32825421	15428	FALSE	15428
2730	-63.15961738	90	K8C81	8	81	8	0.106028098	2730	FALSE	2730			15430	-311.9695142	93	K5C1312	5	1312	2	0.099459793	15430	FALSE	15430
2731	-262.4929507	90	K8C82	8	82	2	0.126665167	2731	FALSE	2731			15436	-299.9695142	93	K5C1318	5	1318	4	0.082573863	15436	FALSE	15436
2733	-257.9929507	90	K8C84	8	84	7	0.095802936	2733	FALSE	2733			15440	-283.4695142	93	K5C1322	5	1322	2	0.984536082	15440	FALSE	15440
2738	-244.7429507	90	K8C89	8	89	5	0.07452769	2738	FALSE	2738			15442	-278.4695142	93	K5C1324	5	1324	2	0.342177914	15442	FALSE	15442
2740	-228.9929507	90	K8C91	8	91	2	0.126721972	2740	FALSE	2740			15449	-259.6361809	93	K5C1331	5	1331	2	0.091113682	15449	FALSE	15449
2743	314.3504176	90	K8C94	8	94	4	0.485552084	2743	FALSE	2743			15478	-1155.886181	93	K5C1360	5	1360	3	0.153375022	15478	FALSE	15478
2745	-200.9929507	90	K8C96	8	96	2	0.449853665	2745	FALSE	2745			15484	-174.0945142	93	K5C1366	5	1366	3	0.982817869	15484	FALSE	15484
2746	-196.9929507	90	K8C97	8	97	2	0.168920096	2746	FALSE	2746			15533	-73.09451425	93	K5C1415	5	1415	2	0.459854175	15533	FALSE	15533
2747	-276.4929507	90	K8C98	8	98	2	0.196700812	2747	FALSE	2747			15539	-57.09451425	93	K5C1421	5	1421	2	0.979381443	15539	FALSE	15539
2750	-184.4929507	90	K8C101	8	101	3	0.123692151	2750	FALSE	2750			15549	-34.09451425	93	K5C1431	5	1431	2	0.090642664	15549	FALSE	15549
2751	-273.4929507	90	K8C102	8	102	2	0.112881304	2751	FALSE	2751			15604	123.7591499	93	K5C1486	5	1486	2	0.087691375	15604	FALSE	15604
2752	-178.9929507	90	K8C103	8	103	4	0.070403063	2752	FALSE	2752			15623	113.7591499	93	K5C1505	5	1505	2	0.093678825	15623	FALSE	15623
2753	-174.9929507	90	K8C104	8	104	5	0.144019849	2753	FALSE	2753			15637	200.2591499	93	K5C1519	5	1519	2	0.338288643	15637	FALSE	15637
2756	-168.1596174	90	K8C107	8	107	7	0.149984259	2756	FALSE	2756			15638	-1061.11585	93	K5C1520	5	1520	2	0.771821306	15638	FALSE	15638
2757	-195.1596174	90	K8C108	8	108	3	0.054229979	2757	FALSE	2757			15653	245.1758166	93	K5C1535	5	1535	2	0.979381443	15653	FALSE	15653
2758	-160.1596174	90	K8C109	8	109	2	0.130498701	2758	FALSE	2758			15658	-911.3102013	93	K5C1540	5	1540	2	0.144136153	15658	FALSE	15658
2760	-154.1596174	90	K8C111	8	111	2	0.115398513	2760	FALSE	2760			15677	421.5093461	93	K5C1559	5	1559	2	0.061047274	15677	FALSE	15677
2768	-37.65961738	90	K8C119	8	119	3	0.115348581	2768	FALSE	2768			15681	-199.2406539	93	K5C1563	5	1563	3	0.381141549	15681	FALSE	15681
2770	-231.1596174	90	K8C121	8	121	5	0.128675629	2770	FALSE	2770			15683	-864.7406539	93	K5C1565	5	1565	2	0.400619363	15683	FALSE	15683
2771	-127.1596174	90	K8C122	8	122	6	0.38633225	2771	FALSE	2771			15733	533.8843461	93	K5C1615	5	1615	2	0.745967227	15733	FALSE	15733
2777	-112.6596174	90	K8C128	8	128	3	0.095490287	2777	FALSE	2777			15752	2407.623175	93	K5C1634	5	1634	3	0.114974199	15752	FALSE	15752
2779	-104.6596174	90	K8C130	8	130	3	0.065236174	2779	FALSE	2779			15817	739.8287905	93	K5C1699	5	1699	2	0.989690722	15817	FALSE	15817
2780	-102.1596174	90	K8C131	8	131	4	0.303872033	2780	FALSE	2780			15826	-654.6712095	93	K5C1708	5	1708	2	0.933818979	15826	FALSE	15826
2781	-98.65961738	90	K8C132	8	132	5	0.150159993	2781	FALSE	2781			15832	772.3287905	93	K5C1714	5	1714	2	0.963917526	15832	FALSE	15832
2788	285.8504176	90	K8C139	8	139	3	0.125434787	2788	FALSE	2788			15842	790.3287905	93	K5C1724	5	1724	2	0.082733081	15842	FALSE	15842
2794	-196.1596174	90	K8C145	8	145	2	0.330222429	2794	FALSE	2794			15845	-579.6083994	93	K5C1727	5	1727	2	0.245536045	15845	FALSE	15845
2795	-61.15961738	90	K8C146	8	146	4	0.128866818	2795	FALSE	2795			15853	3415.461348	93	K5C1735	5	1735	3	0.970790378	15853	FALSE	15853
2798	-144.6596174	90	K8C149	8	149	2	0.419558783	2798	FALSE	2798			15890	938.1416006	93	K5C1772	5	1772	2	0.12497374	15890	FALSE	15890
2801	-102.1596174	90	K8C152	8	152	5	0.096111377	2801	FALSE	2801			15896	964.1416006	93	K5C1778	5	1778	2	0.75257732	15896	FALSE	15896
2813	-69.40961738	90	K8C164	8	164	4	0.16709799	2813	FALSE	2813			15898	648.8416006	93	K5C1780	5	1780	2	0.322289437	15898	FALSE	15898
2827	102.7254176	90	K8C178	8	178	8	0.074035825	2827	FALSE	2827			15913	1016.428059	93	K5C1795	5	1795	2	0.984536082	15913	FALSE	15913
2829	757.8504176	90	K8C180	8	180	6	0.094271751	2829	FALSE	2829			15923	1033.678059	93	K5C1805	5	1805	2	0.407316548	15923	FALSE	15923
2834	50.59038262	90	K8C185	8	185	3	0.232255472	2834	FALSE	2834			15959	1113.178059	93	K5C1841	5	1841	2	0.989690722	15959	FALSE	15959
2836	274.7254176	90	K8C187	8	187	2	0.066143199	2836	FALSE	2836			15991	1199.178059	93	K5C1873	5	1873	2	0.984536082	15991	FALSE	15991
2840	294.3504176	90	K8C191	8	191	3	0.127652113	2840	FALSE	2840			15995	1207.678059	93	K5C1877	5	1877	2	0.487071577	15995	FALSE	15995
2842	581.8504176	90	K8C193	8	193	6	0.464610645	2842	FALSE	2842			16030	2290.416595	93	K5C1912	5	1912	3	0.282521087	16030	FALSE	16030
2858	358.3504176	90	K8C209	8	209	2	0.193952647	2858	FALSE	2858			16063	1347.678059	93	K5C1945	5	1945	2	0.094160702	16063	FALSE	16063
2868	385.3504176	90	K8C219	8	219	2	0.125831527	2868	FALSE	2868			16065	1351.678059	93	K5C1947	5	1947	2	0.984536082	16065	FALSE	16065
2876	170.8504176	90	K8C227	8	227	2	0.272447612	2876	FALSE	2876			16072	226.6780589	93	K5C1954	5	1954	2	0.26595606	16072	FALSE	16072
2904	510.8504176	90	K8C255	8	255	2	0.110461943	2904	FALSE	2904			16086	1399.678059	93	K5C1968	5	1968	2	0.316109166	16086	FALSE	16086
2913	533.8504176	90	K8C264	8	264	2	0.148512161	2913	FALSE	2913			16134	1494.178059	93	K5C2016	5	2016	2	0.922680412	16134	FALSE	16134
2916	336.8504176	90	K8C267	8	267	2	0.073879625	2916	FALSE	2916			16149	-139.8219411	93	K5C2031	5	2031	2	0.933692572	16149	FALSE	16149
2918	543.8504176	90	K8C269	8	269	2	0.655229282	2918	FALSE	2918			16201	1655.386392	93	K5C2083	5	2083	3	0.159344951	16201	FALSE	16201
2922	555.8504176	90	K8C273	8	273	2	0.189975343	2922	FALSE	2922			16229	1752.816948	93	K5C2111	5	2111	3	0.24124036	16229	FALSE	16229
2934	592.8504176	90	K8C285	8	285	2	0.3254826	2934	FALSE	2934			16270	1845.316948	93	K5C2152	5	2152	3	0.249721949	16270	FALSE	16270
2937	602.8504176	90	K8C288	8	288	2	0.085055134	2937	FALSE	2937			16286	1893.316948	93	K5C2168	5	2168	2	0.163842077	16286	FALSE	16286
2944	620.8504176	90	K8C295	8	295	3	0.044617618	2944	FALSE	2944			16311	252.1919478	93	K5C2193	5	2193	2	0.120061183	16311	FALSE	16311
2950	600.8504176	90	K8C301	8	301	2	0.119302539	2950	FALSE	2950			16399	2129.650281	93	K5C2281	5	2281	2	0.069176056	16399	FALSE	16399
3003	-476.451284	89	K9C3	9	3	4	0.176496517	3003	FALSE	3003			16431	2195.650281	93	K5C2313	5	2313	4	0.976804124	16431	FALSE	16431
3004	-469.513784	89	K9C4	9	4	8	0.141564954	3004	FALSE	3004			16434	332.9165951	93	K5C2316	5	2316	2	0.354558677	16434	FALSE	16434
3008	-460.951284	89	K9C8	9	8	2	0.061685491	3008	FALSE	3008			16445	2242.416595	93	K5C2327	5	2327	2	0.920962199	16445	FALSE	16445
3009	-458.951284	89	K9C9	9	9	3	0.135297082	3009	FALSE	3009			16462	1145.191948	93	K5C2344	5	2344	2	0.042818637	16462	FALSE	16462
3012	-451.701284	89	K9C12	9	12	9	0.140124596	3012	FALSE	3012			16475	2303.416595	93	K5C2357	5	2357	2	0.984536082	16475	FALSE	16475
3014	-446.951284	89	K9C14	9	14	7	0.103443798	3014	FALSE	3014			16493	2343.708262	93	K5C2375	5	2375	3	0.443406563	16493	FALSE	16493
3015	-443.701284	89	K9C15	9	15	4	0.119308798	3015	FALSE	3015			16504	433.2082618	93	K5C2386	5	2386	3	0.463091539	16504	FALSE	16504
3018	-436.701284	89	K9C18	9	18	2	0.131764038	3018	FALSE	3018			16552	2480.458262	93	K5C2434	5	2434	2	0.400373323	16552	FALSE	16552
3020	387.3504176	89	K9C20	9	20	3	0.134129334	3020	FALSE	3020			16562	531.3832618	93	K5C2444	5	2444	3	0.059412021	16562	FALSE	16562
3021	-430.701284	89	K9C21	9	21	4	0.177677244	3021	FALSE	3021			16699	797.5415951	93	K5C2581	5	2581	2	0.649922603	16699	FALSE	16699
3022	-428.201284	89	K9C22	9	22	2	0.090899584	3022	FALSE	3022			16715	4876.154425	93	K5C2597	5	2597	3	0.963827094	16715	FALSE	16715
3023	-417.4929507	89	K9C23	9	23	9	0.257608291	3023	FALSE	3023			16729	924.6249284	93	K5C2611	5	2611	2	0.195887557	16729	FALSE	16729
3024	-414.4929507	89	K9C24	9	24	9	0.184321271	3024	FALSE	3024			16767	2978.711348	93	K5C2649	5	2649	3	0.266048385	16767	FALSE	16767
3025	-411.4929507	89	K9C25	9	25	2	0.114081935	3025	FALSE	3025			16781	3009.711348	93	K5C2663	5	2663	2	0.277091036	16781	FALSE	16781
3027	-405.9929507	89	K9C27	9	27	3	0.09038954	3027	FALSE	3027			16801	3045.461348	93	K5C2683	5	2683	2	0.204471051	16801	FALSE	16801
3030	-39.65961738	89	K9C30	9	30	5	0.139967999	3030	FALSE	3030			16853	3157.461348	93	K5C2735	5	2735	2	0.343748095	16853	FALSE	16853
3032	-390.4929507	89	K9C32	9	32	2	0.084431745	3032	FALSE	3032			16912	1032.961348	93	K5C2794	5	2794	2	0.346675081	16912	FALSE	16912
3035	-206.4929507	89	K9C35	9	35	4	0.079375863	3035	FALSE	3035			16915	3284.461348	93	K5C2797	5	2797	3	0.982817869	16915	FALSE	16915
3036	-379.9929507	89	K9C36	9	36	2	0.212338335	3036	FALSE	3036			16916	3286.461348	93	K5C2798	5	2798	2	0.621607414	16916	FALSE	16916
3037	-377.4929507	89	K9C37	9	37	3	0.102400162	3037	FALSE	3037			17128	4126.789841	93	K5C3010	5	3010	2	0.077095592	17128	FALSE	17128
3038	-374.9929507	89	K9C38	9	38	2	0.285483652	3038	FALSE	3038			17168	4208.289841	93	K5C3050	5	3050	2	0.257763199	17168	FALSE	17168
3039	-164.6596174	89	K9C39	9	39	7	0.097450237	3039	FALSE	3039			17186	4247.789841	93	K5C3068	5	3068	2	0.989690722	17186	FALSE	17186
3042	-245.4929507	89	K9C42	9	42	3	0.110741525	3042	FALSE	3042			17288	4444.623175	93	K5C3170	5	3170	2	0.963917526	17288	FALSE	17288
3043	-293.7429507	89	K9C43	9	43	8	0.140781465	3043	FALSE	3043			17289	2019.623175	93	K5C3171	5	3171	3	0.159527645	17289	FALSE	17289
3045	-360.9929507	89	K9C45	9	45	2	0.111624082	3045	FALSE	3045			17290	4451.123175	93	K5C3172	5	3172	2	0.614098907	17290	FALSE	17290
3048	-350.9929507	89	K9C48	9	48	4	0.085729725	3048	FALSE	3048			17305	4483.123175	93	K5C3187	5	3187	2	0.597938144	17305	FALSE	17305
3051	-241.4929507	89	K9C51	9	51	6	0.086513221	3051	FALSE	3051			17339	4233.123175	93	K5C3221	5	3221	2	0.082748568	17339	FALSE	17339
3053	-340.4929507	89	K9C53	9	53	4	0.185529675	3053	FALSE	3053			17379	2167.873175	93	K5C3261	5	3261	2	0.154413194	17379	FALSE	17379
3054	-102.1596174	89	K9C54	9	54	11	0.112259286	3054	FALSE	3054			17441	4746.373175	93	K5C3323	5	3323	3	0.91580756	17441	FALSE	17441
3055	-336.4929507	89	K9C55	9	55	4	0.1351685	3055	FALSE	3055			17443	4752.373175	93	K5C3325	5	3325	2	0.751201368	17443	FALSE	17443
3056	-109.6596174	89	K9C56	9	56	4	0.123956024	3056	FALSE	3056			17466	4802.654425	93	K5C3348	5	3348	2	0.301464846	17466	FALSE	17466
3061	-362.9929507	89	K9C61	9	61	2	0.203673755	3061	FALSE	3061			17549	4968.404425	93	K5C3431	5	3431	2	0.360059941	17549	FALSE	17549
3063	-314.9929507	89	K9C63	9	63	9	0.121945172	3063	FALSE	3063			17579	5026.404425	93	K5C3461	5	3461	2	0.984536082	17579	FALSE	17579
3067	-301.9929507	89	K9C67	9	67	2	0.226266577	3067	FALSE	3067			17598	5069.904425	93	K5C3480	5	3480	2	0.969101603	17598	FALSE	17598
3069	-78.40961738	89	K9C69	9	69	6	0.079404509	3069	FALSE	3069			17611	5094.404425	93	K5C3493	5	3493	2	0.833476367	17611	FALSE	17611
3070	-287.4929507	89	K9C70	9	70	3	0.159550606	3070	FALSE	3070			17625	3291.279425	93	K5C3507	5	3507	2	0.098000653	17625	FALSE	17625
3075	-274.4929507	89	K9C75	9	75	2	0.112881304	3075	FALSE	3075			17640	5172.529425	93	K5C3522	5	3522	2	0.844329897	17640	FALSE	17640
3077	-266.4929507	89	K9C77	9	77	2	0.078872093	3077	FALSE	3077			17685	5260.704425	93	K5C3567	5	3567	2	0.212121783	17685	FALSE	17685
3078	-63.15961738	89	K9C78	9	78	8	0.106028098	3078	FALSE	3078			17849	5582.779425	93	K5C3731	5	3731	2	0.872769827	17849	FALSE	17849
3079	-262.4929507	89	K9C79	9	79	3	0.070126362	3079	FALSE	3079			17896	5680.348869	93	K5C3778	5	3778	2	0.554639175	17896	FALSE	17896
3081	-257.9929507	89	K9C81	9	81	7	0.095802936	3081	FALSE	3081			17901	5691.848869	93	K5C3783	5	3783	2	0.181372479	17901	FALSE	17901
3086	-243.9929507	89	K9C86	9	86	3	0.11218416	3086	FALSE	3086			17941	5763.348869	93	K5C3823	5	3823	2	0.984536082	17941	FALSE	17941
3088	-228.9929507	89	K9C88	9	88	3	0.12438796	3088	FALSE	3088			17960	5797.348869	93	K5C3842	5	3842	2	0.853264605	17960	FALSE	17960
3091	314.3504176	89	K9C91	9	91	4	0.485552084	3091	FALSE	3091			18020	5905.598869	93	K5C3902	5	3902	2	0.791605302	18020	FALSE	18020
3094	-196.9929507	89	K9C94	9	94	2	0.168920096	3094	FALSE	3094			18316	3231.036369	93	K5C4198	5	4198	2	0.687657309	18316	FALSE	18316
3095	-276.4929507	89	K9C95	9	95	2	0.196700812	3095	FALSE	3095			18409	3367.203036	93	K5C4291	5	4291	2	0.187168038	18409	FALSE	18409
3098	-273.4929507	89	K9C98	9	98	2	0.112881304	3098	FALSE	3098			18539	6886.786369	93	K5C4421	5	4421	2	0.984536082	18539	FALSE	18539
3099	-178.9929507	89	K9C99	9	99	4	0.070403063	3099	FALSE	3099			18684	-8590.646996	92	K6C6	6	6	2	0.137424596	18684	FALSE	18684
3100	-175.4929507	89	K9C100	9	100	4	0.169188388	3100	FALSE	3100			18686	-8584.146996	92	K6C8	6	8	2	0.238531242	18686	FALSE	18686
3103	-168.1596174	89	K9C103	9	103	9	0.166242006	3103	FALSE	3103			18689	-8577.146996	92	K6C11	6	11	2	0.690461781	18689	FALSE	18689
3104	-195.1596174	89	K9C104	9	104	5	0.05981547	3104	FALSE	3104			18697	-8555.396996	92	K6C19	6	19	2	0.9604811	18697	FALSE	18697
3105	-160.1596174	89	K9C105	9	105	2	0.130498701	3105	FALSE	3105			18700	-8545.146996	92	K6C22	6	22	3	0.224555355	18700	FALSE	18700
3107	-154.1596174	89	K9C107	9	107	2	0.115398513	3107	FALSE	3107			18710	-8515.646996	92	K6C32	6	32	3	0.957065988	18710	FALSE	18710
3112	-231.1596174	89	K9C112	9	112	5	0.128675629	3112	FALSE	3112			18714	-8444.568891	92	K6C36	6	36	5	0.090538975	18714	FALSE	18714
3113	-127.1596174	89	K9C113	9	113	9	0.545334572	3113	FALSE	3113			18716	-8440.068891	92	K6C38	6	38	2	0.989690722	18716	FALSE	18716
3119	-112.6596174	89	K9C119	9	119	4	0.085796901	3119	FALSE	3119			18717	-8437.568891	92	K6C39	6	39	2	0.974226804	18717	FALSE	18717
3121	-104.6596174	89	K9C121	9	121	5	0.054732112	3121	FALSE	3121			18721	-8398.830349	92	K6C43	6	43	6	0.343594106	18721	FALSE	18721
3122	-102.1596174	89	K9C122	9	122	4	0.303872033	3122	FALSE	3122			18727	-8324.17073	92	K6C49	6	49	2	0.859106529	18727	FALSE	18727
3123	-98.65961738	89	K9C123	9	123	5	0.150159993	3123	FALSE	3123			18744	-1261.012242	92	K6C66	6	66	3	0.173369173	18744	FALSE	18744
3125	-37.65961738	89	K9C125	9	125	2	0.146314861	3125	FALSE	3125			18747	-8211.876855	92	K6C69	6	69	4	0.173486557	18747	FALSE	18747
3130	285.8504176	89	K9C130	9	130	4	0.113437677	3130	FALSE	3130			18748	-8209.876855	92	K6C70	6	70	2	0.074142016	18748	FALSE	18748
3137	-61.15961738	89	K9C137	9	137	4	0.128866818	3137	FALSE	3137			18781	-8049.410049	92	K6C103	6	103	2	0.444681251	18781	FALSE	18781
3140	-144.6596174	89	K9C140	9	140	2	0.419558783	3140	FALSE	3140			18782	-8136.410049	92	K6C104	6	104	2	0.141548307	18782	FALSE	18782
3145	-27.15961738	89	K9C145	9	145	2	0.109270939	3145	FALSE	3145			18805	-7991.910049	92	K6C127	6	127	3	0.144063728	18805	FALSE	18805
3154	-69.40961738	89	K9C154	9	154	4	0.16709799	3154	FALSE	3154			18810	-7978.243383	92	K6C132	6	132	2	0.114906544	18810	FALSE	18810
3169	102.7254176	89	K9C169	9	169	10	0.070260959	3169	FALSE	3169			18825	-7941.910049	92	K6C147	6	147	2	0.183627112	18825	FALSE	18825
3171	757.3504176	89	K9C171	9	171	5	0.11024741	3171	FALSE	3171			18826	-7935.993383	92	K6C148	6	148	2	0.138949276	18826	FALSE	18826
3180	294.3504176	89	K9C180	9	180	3	0.127652113	3180	FALSE	3180			18860	-3874.774291	92	K6C182	6	182	2	0.398511529	18860	FALSE	18860
3182	581.8504176	89	K9C182	9	182	6	0.464610645	3182	FALSE	3182			18874	-3943.336791	92	K6C196	6	196	3	0.09116152	18874	FALSE	18874
3197	358.3504176	89	K9C197	9	197	2	0.193952647	3197	FALSE	3197			18877	-3815.336791	92	K6C199	6	199	2	0.175929062	18877	FALSE	18877
3208	385.3504176	89	K9C208	9	208	2	0.125831527	3208	FALSE	3208			18898	-3755.899291	92	K6C220	6	220	5	0.388656309	18898	FALSE	18898
3225	332.3504176	89	K9C225	9	225	2	0.151791786	3225	FALSE	3225			18909	-3699.829846	92	K6C231	6	231	3	0.137911104	18909	FALSE	18909
3240	510.8504176	89	K9C240	9	240	2	0.110461943	3240	FALSE	3240			18912	-3869.60068	92	K6C234	6	234	3	0.13352127	18912	FALSE	18912
3242	600.8504176	89	K9C242	9	242	3	0.120405052	3242	FALSE	3242			18916	-3670.934013	92	K6C238	6	238	2	0.240630832	18916	FALSE	18916
3249	533.8504176	89	K9C249	9	249	2	0.148512161	3249	FALSE	3249			18925	-3842.60068	92	K6C247	6	247	4	0.100122336	18925	FALSE	18925
3252	543.8504176	89	K9C252	9	252	2	0.655229282	3252	FALSE	3252			18952	-3350.922108	92	K6C274	6	274	6	0.593102602	18952	FALSE	18952
3255	555.8504176	89	K9C255	9	255	2	0.189975343	3255	FALSE	3255			18955	-3531.922108	92	K6C277	6	277	5	0.16854813	18955	FALSE	18955
3267	592.8504176	89	K9C267	9	267	2	0.3254826	3267	FALSE	3267			18956	-3523.422108	92	K6C278	6	278	4	0.653916495	18956	FALSE	18956
3270	602.8504176	89	K9C270	9	270	2	0.085055134	3270	FALSE	3270			18963	-3497.422108	92	K6C285	6	285	2	0.821953666	18963	FALSE	18963
3334	-476.951284	88	K10C3	10	3	3	0.159756408	3334	FALSE	3334			18975	-3466.672108	92	K6C297	6	297	2	0.150112968	18975	FALSE	18975
3335	-469.513784	88	K10C4	10	4	9	0.147659056	3335	FALSE	3335			18980	-3451.672108	92	K6C302	6	302	2	0.658478823	18980	FALSE	18980
3339	-206.9929507	88	K10C8	10	8	7	0.097759002	3339	FALSE	3339			18982	5680.348869	92	K6C304	6	304	3	0.727147766	18982	FALSE	18982
3340	-458.951284	88	K10C9	10	9	3	0.135297082	3340	FALSE	3340			19016	-3352.922108	92	K6C338	6	338	4	0.976804124	19016	FALSE	19016
3342	-454.451284	88	K10C11	10	11	7	0.080730924	3342	FALSE	3342			19027	113.7591499	92	K6C349	6	349	4	0.091459883	19027	FALSE	19027
3343	-451.701284	88	K10C12	10	12	10	0.143327861	3343	FALSE	3343			19040	-3594.672108	92	K6C362	6	362	2	0.176265021	19040	FALSE	19040
3345	-447.701284	88	K10C14	10	14	6	0.111331107	3345	FALSE	3345			19070	-3222.047108	92	K6C392	6	392	2	0.497133802	19070	FALSE	19070
3346	-443.701284	88	K10C15	10	15	4	0.119308798	3346	FALSE	3346			19076	-3203.797108	92	K6C398	6	398	2	0.093404633	19076	FALSE	19076
3349	-436.701284	88	K10C18	10	18	2	0.131764038	3349	FALSE	3349			19082	-3172.565627	92	K6C404	6	404	6	0.123792858	19082	FALSE	19082
3351	387.3504176	88	K10C20	10	20	3	0.134129334	3351	FALSE	3351			19085	-3505.130442	92	K6C407	6	407	3	0.486890001	19085	FALSE	19085
3352	-430.701284	88	K10C21	10	21	4	0.177677244	3352	FALSE	3352			19109	-3461.352664	92	K6C431	6	431	3	0.288291914	19109	FALSE	19109
3353	-428.201284	88	K10C22	10	22	3	0.078789239	3353	FALSE	3353			19115	-3070.33183	92	K6C437	6	437	2	0.912371134	19115	FALSE	19115
3354	-417.4929507	88	K10C23	10	23	9	0.257608291	3354	FALSE	3354			19121	-3057.83183	92	K6C443	6	443	3	0.066456694	19121	FALSE	19121
3355	-414.4929507	88	K10C24	10	24	10	0.186709265	3355	FALSE	3355			19144	-2991.290164	92	K6C466	6	466	3	0.058237577	19144	FALSE	19144
3356	-411.4929507	88	K10C25	10	25	3	0.103330517	3356	FALSE	3356			19154	-2969.790164	92	K6C476	6	476	4	0.606680241	19154	FALSE	19154
3358	-78.40961738	88	K10C27	10	27	13	0.086357757	3358	FALSE	3358			19165	-2933.345719	92	K6C487	6	487	2	0.40978633	19165	FALSE	19165
3361	-39.65961738	88	K10C30	10	30	4	0.21893394	3361	FALSE	3361			19175	-2903.095719	92	K6C497	6	497	2	0.230017879	19175	FALSE	19175
3362	-393.4929507	88	K10C31	10	31	2	0.133938467	3362	FALSE	3362			19178	-2896.595719	92	K6C500	6	500	2	0.754091018	19178	FALSE	19178
3363	-390.4929507	88	K10C32	10	32	4	0.067879423	3363	FALSE	3363			19181	-2889.595719	92	K6C503	6	503	2	0.089351125	19181	FALSE	19181
3367	-379.9929507	88	K10C36	10	36	2	0.212338335	3367	FALSE	3367			19184	-2881.095719	92	K6C506	6	506	2	0.21562911	19184	FALSE	19184
3368	-377.9929507	88	K10C37	10	37	2	0.118712907	3368	FALSE	3368			19192	531.3832618	92	K6C514	6	514	5	0.060990252	19192	FALSE	19192
3369	-374.9929507	88	K10C38	10	38	2	0.285483652	3369	FALSE	3369			19199	-2824.970719	92	K6C521	6	521	2	0.05537392	19199	FALSE	19199
3370	-165.4096174	88	K10C39	10	39	6	0.081203925	3370	FALSE	3370			19211	-2791.720719	92	K6C533	6	533	2	0.188972884	19211	FALSE	19211
3373	-245.4929507	88	K10C42	10	42	3	0.110741525	3373	FALSE	3373			19217	-1178.387242	92	K6C539	6	539	3	0.213665507	19217	FALSE	19217
3374	-293.7429507	88	K10C43	10	43	8	0.140781465	3374	FALSE	3374			19218	-2773.137386	92	K6C540	6	540	2	0.327601337	19218	FALSE	19218
3376	-360.9929507	88	K10C45	10	45	2	0.111624082	3376	FALSE	3376			19219	-3192.137386	92	K6C541	6	541	3	0.081279126	19219	FALSE	19219
3379	-350.9929507	88	K10C48	10	48	4	0.085729725	3379	FALSE	3379			19221	73.50914994	92	K6C543	6	543	5	0.161456572	19221	FALSE	19221
3380	-257.9929507	88	K10C49	10	49	10	0.099273381	3380	FALSE	3380			19226	-3218.137386	92	K6C548	6	548	3	0.153237289	19226	FALSE	19226
3382	-241.4929507	88	K10C51	10	51	6	0.086513221	3382	FALSE	3382			19228	-2750.637386	92	K6C550	6	550	4	0.254621674	19228	FALSE	19228
3384	-340.4929507	88	K10C53	10	53	4	0.185529675	3384	FALSE	3384			19232	-2742.137386	92	K6C554	6	554	3	0.087460985	19232	FALSE	19232
3385	-102.1596174	88	K10C54	10	54	12	0.103892752	3385	FALSE	3385			19238	-2721.137386	92	K6C560	6	560	2	0.62371134	19238	FALSE	19238
3386	-336.4929507	88	K10C55	10	55	4	0.1351685	3386	FALSE	3386			19239	-2718.637386	92	K6C561	6	561	2	0.593809587	19239	FALSE	19239
3387	-109.6596174	88	K10C56	10	56	4	0.123956024	3387	FALSE	3387			19241	2532.958262	92	K6C563	6	563	7	0.099147261	19241	FALSE	19241
3392	-362.9929507	88	K10C61	10	61	2	0.203673755	3392	FALSE	3392			19248	-2692.422108	92	K6C570	6	570	2	0.096690601	19248	FALSE	19248
3394	-314.9929507	88	K10C63	10	63	10	0.120247085	3394	FALSE	3394			19251	-2681.804053	92	K6C573	6	573	2	0.410520972	19251	FALSE	19251
3399	-301.9929507	88	K10C68	10	68	2	0.226266577	3399	FALSE	3399			19259	-2639.054053	92	K6C581	6	581	2	0.639175258	19259	FALSE	19259
3401	-287.9929507	88	K10C70	10	70	2	0.163640839	3401	FALSE	3401			19269	-2604.535534	92	K6C591	6	591	5	0.356977595	19269	FALSE	19269
3406	-274.4929507	88	K10C75	10	75	2	0.112881304	3406	FALSE	3406			19276	-2584.452201	92	K6C598	6	598	2	0.979381443	19276	FALSE	19276
3407	-266.4929507	88	K10C76	10	76	2	0.078872093	3407	FALSE	3407			19291	-2543.452201	92	K6C613	6	613	2	0.247651775	19291	FALSE	19291
3408	-63.15961738	88	K10C77	10	77	8	0.106028098	3408	FALSE	3408			19302	-2512.952201	92	K6C624	6	624	2	0.414282336	19302	FALSE	19302
3409	-262.9929507	88	K10C78	10	78	2	0.126665167	3409	FALSE	3409			19312	268.9258166	92	K6C634	6	634	6	0.468866529	19312	FALSE	19312
3415	-244.4929507	88	K10C84	10	84	2	0.101708112	3415	FALSE	3415			19338	-2961.035534	92	K6C660	6	660	2	0.138198966	19338	FALSE	19338
3417	-229.4929507	88	K10C86	10	86	2	0.126721972	3417	FALSE	3417			19345	-2395.160534	92	K6C667	6	667	2	0.603780069	19345	FALSE	19345
3420	314.3504176	88	K10C89	10	89	4	0.485552084	3420	FALSE	3420			19353	-2374.660534	92	K6C675	6	675	3	0.393716718	19353	FALSE	19353
3422	-196.9929507	88	K10C91	10	91	2	0.168920096	3422	FALSE	3422			19375	-2231.949835	92	K6C697	6	697	2	0.498204975	19375	FALSE	19375
3423	-276.4929507	88	K10C92	10	92	2	0.196700812	3423	FALSE	3423			19377	-2226.449835	92	K6C699	6	699	2	0.257578353	19377	FALSE	19377
3426	-273.4929507	88	K10C95	10	95	2	0.112881304	3426	FALSE	3426			19422	-2098.116501	92	K6C744	6	744	2	0.398001506	19422	FALSE	19422
3427	-175.4929507	88	K10C96	10	96	4	0.169188388	3427	FALSE	3427			19433	-2071.449835	92	K6C755	6	755	2	0.147046589	19433	FALSE	19433
3430	-168.1596174	88	K10C99	10	99	9	0.166242006	3430	FALSE	3430			19435	-2065.949835	92	K6C757	6	757	2	0.984536082	19435	FALSE	19435
3431	-195.6596174	88	K10C100	10	100	5	0.063773496	3431	FALSE	3431			19436	-2063.949835	92	K6C758	6	758	2	0.475994395	19436	FALSE	19436
3432	-61.15961738	88	K10C101	10	101	6	0.118472049	3432	FALSE	3432			19439	-2054.449835	92	K6C761	6	761	2	0.292035514	19439	FALSE	19439
3434	-154.1596174	88	K10C103	10	103	2	0.115398513	3434	FALSE	3434			19443	-2044.449835	92	K6C765	6	765	2	0.147182011	19443	FALSE	19443
3438	-37.65961738	88	K10C107	10	107	3	0.115348581	3438	FALSE	3438			19450	-2574.61695	92	K6C772	6	772	2	0.095573464	19450	FALSE	19450
3440	-231.1596174	88	K10C109	10	109	5	0.128675629	3440	FALSE	3440			19459	-1885.426316	92	K6C781	6	781	2	0.955510693	19459	FALSE	19459
3441	-127.1596174	88	K10C110	10	110	10	0.591481585	3441	FALSE	3441			19469	-1847.676316	92	K6C791	6	791	2	0.191863434	19469	FALSE	19469
3443	-122.6596174	88	K10C112	10	112	4	0.130427983	3443	FALSE	3443			19517	-1716.676316	92	K6C839	6	839	2	0.07937488	19517	FALSE	19517
3447	-112.6596174	88	K10C116	10	116	4	0.085796901	3447	FALSE	3447			19541	-1646.426316	92	K6C863	6	863	2	0.922680412	19541	FALSE	19541
3448	-104.6596174	88	K10C117	10	117	7	0.055475739	3448	FALSE	3448			19544	-1638.926316	92	K6C866	6	866	2	0.158176898	19544	FALSE	19544
3449	-102.1596174	88	K10C118	10	118	4	0.303872033	3449	FALSE	3449			19562	-1563.762242	92	K6C884	6	884	2	0.177092657	19562	FALSE	19562
3450	-98.65961738	88	K10C119	10	119	5	0.150159993	3450	FALSE	3450			19573	-1540.762242	92	K6C895	6	895	2	0.131810785	19573	FALSE	19573
3456	284.9754176	88	K10C125	10	125	5	0.065637638	3456	FALSE	3456			19575	-1536.762242	92	K6C897	6	897	2	0.207434318	19575	FALSE	19575
3464	-144.6596174	88	K10C133	10	133	2	0.419558783	3464	FALSE	3464			19589	-1500.262242	92	K6C911	6	911	2	0.058866777	19589	FALSE	19589
3469	-27.15961738	88	K10C138	10	138	2	0.109270939	3469	FALSE	3469			19616	-1443.762242	92	K6C938	6	938	2	0.984536082	19616	FALSE	19616
3476	0.590382617	88	K10C145	10	145	2	0.158499236	3476	FALSE	3476			19617	-1438.762242	92	K6C939	6	939	2	0.441100935	19617	FALSE	19617
3477	-69.40961738	88	K10C146	10	146	4	0.16709799	3477	FALSE	3477			19627	-1406.262242	92	K6C949	6	949	2	0.764604811	19627	FALSE	19627
3488	102.7254176	88	K10C157	10	157	12	0.069708271	3488	FALSE	3488			19641	-1367.762242	92	K6C963	6	963	2	0.102446317	19641	FALSE	19641
3490	757.3504176	88	K10C159	10	159	5	0.11024741	3490	FALSE	3490			19645	-1359.762242	92	K6C967	6	967	2	0.13154578	19645	FALSE	19645
3499	294.3504176	88	K10C168	10	168	3	0.127652113	3499	FALSE	3499			19669	-1289.762242	92	K6C991	6	991	2	0.449484536	19669	FALSE	19669
3501	581.8504176	88	K10C170	10	170	6	0.464610645	3501	FALSE	3501			19682	-1255.012242	92	K6C1004	6	1004	2	0.828453551	19682	FALSE	19682
3513	358.3504176	88	K10C182	10	182	3	0.134579497	3513	FALSE	3513			19693	-1224.637242	92	K6C1015	6	1015	2	0.24386647	19693	FALSE	19693
3515	365.3504176	88	K10C184	10	184	3	0.094034776	3515	FALSE	3515			19702	-2067.637242	92	K6C1024	6	1024	2	0.863838374	19702	FALSE	19702
3520	378.3504176	88	K10C189	10	189	2	0.083150837	3520	FALSE	3520			19727	-1129.609464	92	K6C1049	6	1049	2	0.53161512	19727	FALSE	19727
3522	385.3504176	88	K10C191	10	191	2	0.125831527	3522	FALSE	3522			19738	-1390.762242	92	K6C1060	6	1060	2	0.088533352	19738	FALSE	19738
3536	332.3504176	88	K10C205	10	205	2	0.151791786	3536	FALSE	3536			19740	-1093.609464	92	K6C1062	6	1062	2	0.756853839	19740	FALSE	19740
3537	286.7254176	88	K10C206	10	206	2	0.074158701	3537	FALSE	3537			19748	-1069.359464	92	K6C1070	6	1070	2	0.42248588	19748	FALSE	19748
3550	510.8504176	88	K10C219	10	219	2	0.110461943	3550	FALSE	3550			19824	-898.1094641	92	K6C1146	6	1146	2	0.984536082	19824	FALSE	19824
3558	533.8504176	88	K10C227	10	227	2	0.148512161	3558	FALSE	3558			19826	-893.1094641	92	K6C1148	6	1148	2	0.958762887	19826	FALSE	19826
3561	543.8504176	88	K10C230	10	230	2	0.655229282	3561	FALSE	3561			19833	-873.1094641	92	K6C1155	6	1155	2	0.575860769	19833	FALSE	19833
3563	550.8504176	88	K10C232	10	232	2	0.059934578	3563	FALSE	3563			19888	-890.0904468	92	K6C1210	6	1210	2	0.270625085	19888	FALSE	19888
3574	592.8504176	88	K10C243	10	243	2	0.3254826	3574	FALSE	3574			19901	-604.9654468	92	K6C1223	6	1223	2	0.133436306	19901	FALSE	19901
3585	601.3504176	88	K10C254	10	254	2	0.119302539	3585	FALSE	3585			19903	-1120.715447	92	K6C1225	6	1225	2	0.497261454	19903	FALSE	19903
3636	-476.951284	87	K11C3	11	3	4	0.176496517	3636	FALSE	3636			19915	-1605.507113	92	K6C1237	6	1237	2	0.734606278	19915	FALSE	19915
3637	-469.513784	87	K11C4	11	4	10	0.109563098	3637	FALSE	3637			19916	-555.5071135	92	K6C1238	6	1238	2	0.085531943	19916	FALSE	19916
3641	-206.9929507	87	K11C8	11	8	8	0.102305239	3641	FALSE	3641			19927	-523.7571135	92	K6C1249	6	1249	2	0.934249714	19927	FALSE	19927
3642	-458.951284	87	K11C9	11	9	3	0.135297082	3642	FALSE	3642			19928	-521.0071135	92	K6C1250	6	1250	2	0.981099656	19928	FALSE	19928
3644	-454.451284	87	K11C11	11	11	8	0.083953373	3644	FALSE	3644			19938	-492.0071135	92	K6C1260	6	1260	2	0.989690722	19938	FALSE	19938
3645	-451.701284	87	K11C12	11	12	10	0.143327861	3645	FALSE	3645			19948	-758.6084031	92	K6C1270	6	1270	2	0.158176898	19948	FALSE	19948
3647	-447.701284	87	K11C14	11	14	6	0.111331107	3647	FALSE	3647			19949	-409.6084031	92	K6C1271	6	1271	4	0.362319067	19949	FALSE	19949
3648	-443.701284	87	K11C15	11	15	6	0.102934843	3648	FALSE	3648			19958	-370.4695142	92	K6C1280	6	1280	2	0.218583133	19958	FALSE	19958
3651	-436.701284	87	K11C18	11	18	2	0.131764038	3651	FALSE	3651			19986	-311.9695142	92	K6C1308	6	1308	2	0.099459793	19986	FALSE	19986
3652	102.2254176	87	K11C19	11	19	13	0.066654833	3652	FALSE	3652			19992	-299.9695142	92	K6C1314	6	1314	4	0.082573863	19992	FALSE	19992
3653	387.3504176	87	K11C20	11	20	3	0.134129334	3653	FALSE	3653			19996	-283.4695142	92	K6C1318	6	1318	2	0.984536082	19996	FALSE	19996
3654	-430.701284	87	K11C21	11	21	4	0.177677244	3654	FALSE	3654			19998	-278.4695142	92	K6C1320	6	1320	2	0.342177914	19998	FALSE	19998
3655	-428.701284	87	K11C22	11	22	2	0.090899584	3655	FALSE	3655			20005	-259.6361809	92	K6C1327	6	1327	3	0.100588049	20005	FALSE	20005
3656	-417.4929507	87	K11C23	11	23	11	0.272599819	3656	FALSE	3656			20034	-1156.386181	92	K6C1356	6	1356	2	0.115422981	20034	FALSE	20034
3657	-414.4929507	87	K11C24	11	24	11	0.185779843	3657	FALSE	3657			20040	-174.0945142	92	K6C1362	6	1362	3	0.982817869	20040	FALSE	20040
3658	-411.4929507	87	K11C25	11	25	3	0.103330517	3658	FALSE	3658			20073	-104.5945142	92	K6C1395	6	1395	2	0.750042593	20073	FALSE	20073
3660	-79.40961738	87	K11C27	11	27	11	0.09817308	3660	FALSE	3660			20089	-73.09451425	92	K6C1411	6	1411	2	0.459854175	20089	FALSE	20089
3662	-401.9929507	87	K11C29	11	29	2	0.250136838	3662	FALSE	3662			20095	-57.09451425	92	K6C1417	6	1417	2	0.979381443	20095	FALSE	20095
3663	-39.65961738	87	K11C30	11	30	4	0.21893394	3663	FALSE	3663			20105	-34.09451425	92	K6C1427	6	1427	2	0.090642664	20105	FALSE	20105
3665	-390.9929507	87	K11C32	11	32	3	0.086503913	3665	FALSE	3665			20191	200.2591499	92	K6C1513	6	1513	2	0.338288643	20191	FALSE	20191
3668	-379.9929507	87	K11C35	11	35	2	0.212338335	3668	FALSE	3668			20192	-1061.11585	92	K6C1514	6	1514	2	0.771821306	20192	FALSE	20192
3669	-374.9929507	87	K11C36	11	36	2	0.285483652	3669	FALSE	3669			20207	245.1758166	92	K6C1529	6	1529	2	0.979381443	20207	FALSE	20207
3670	-165.9096174	87	K11C37	11	37	5	0.085625264	3670	FALSE	3670			20212	-911.3102013	92	K6C1534	6	1534	3	0.1861355	20212	FALSE	20212
3673	-245.4929507	87	K11C40	11	40	3	0.110741525	3673	FALSE	3673			20231	421.5093461	92	K6C1553	6	1553	2	0.061047274	20231	FALSE	20231
3674	-293.7429507	87	K11C41	11	41	12	0.18191962	3674	FALSE	3674			20235	-199.7406539	92	K6C1557	6	1557	2	0.310365844	20235	FALSE	20235
3676	-360.9929507	87	K11C43	11	43	2	0.111624082	3676	FALSE	3676			20237	-864.7406539	92	K6C1559	6	1559	2	0.400619363	20237	FALSE	20237
3679	-105.1596174	87	K11C46	11	46	10	0.064216583	3679	FALSE	3679			20242	446.2593461	92	K6C1564	6	1564	2	0.0731376	20242	FALSE	20242
3680	-257.9929507	87	K11C47	11	47	18	0.15108851	3680	FALSE	3680			20286	533.8843461	92	K6C1608	6	1608	2	0.745967227	20286	FALSE	20286
3682	-241.4929507	87	K11C49	11	49	10	0.104796621	3682	FALSE	3682			20305	2407.623175	92	K6C1627	6	1627	3	0.114974199	20305	FALSE	20305
3683	-340.4929507	87	K11C50	11	50	4	0.185529675	3683	FALSE	3683			20370	739.8287905	92	K6C1692	6	1692	2	0.989690722	20370	FALSE	20370
3684	-103.1596174	87	K11C51	11	51	5	0.083235045	3684	FALSE	3684			20379	-654.6712095	92	K6C1701	6	1701	2	0.933818979	20379	FALSE	20379
3685	-336.4929507	87	K11C52	11	52	4	0.1351685	3685	FALSE	3685			20384	-648.1712095	92	K6C1706	6	1706	2	0.211794271	20384	FALSE	20384
3690	-362.9929507	87	K11C57	11	57	2	0.203673755	3690	FALSE	3690			20385	772.3287905	92	K6C1707	6	1707	2	0.963917526	20385	FALSE	20385
3691	-317.4929507	87	K11C58	11	58	2	0.296110463	3691	FALSE	3691			20395	790.3287905	92	K6C1717	6	1717	2	0.082733081	20395	FALSE	20395
3692	-314.9929507	87	K11C59	11	59	10	0.120247085	3692	FALSE	3692			20406	3415.461348	92	K6C1728	6	1728	3	0.970790378	20406	FALSE	20406
3697	-301.9929507	87	K11C64	11	64	2	0.226266577	3697	FALSE	3697			20443	938.1416006	92	K6C1765	6	1765	2	0.12497374	20443	FALSE	20443
3699	-287.9929507	87	K11C66	11	66	3	0.159550606	3699	FALSE	3699			20452	648.8416006	92	K6C1774	6	1774	2	0.322289437	20452	FALSE	20452
3703	-276.4929507	87	K11C70	11	70	3	0.053065412	3703	FALSE	3703			20467	1016.428059	92	K6C1789	6	1789	2	0.984536082	20467	FALSE	20467
3704	-274.4929507	87	K11C71	11	71	4	0.120092506	3704	FALSE	3704			20477	1033.678059	92	K6C1799	6	1799	2	0.407316548	20477	FALSE	20477
3705	-266.4929507	87	K11C72	11	72	4	0.079565491	3705	FALSE	3705			20513	1113.178059	92	K6C1835	6	1835	2	0.989690722	20513	FALSE	20513
3706	-262.9929507	87	K11C73	11	73	2	0.126665167	3706	FALSE	3706			20528	1156.678059	92	K6C1850	6	1850	2	0.742268041	20528	FALSE	20528
3712	-244.4929507	87	K11C79	11	79	3	0.11218416	3712	FALSE	3712			20545	1199.178059	92	K6C1867	6	1867	2	0.984536082	20545	FALSE	20545
3714	-229.4929507	87	K11C81	11	81	3	0.12438796	3714	FALSE	3714			20549	1207.678059	92	K6C1871	6	1871	2	0.487071577	20549	FALSE	20549
3716	314.3504176	87	K11C83	11	83	4	0.485552084	3716	FALSE	3716			20571	1257.928059	92	K6C1893	6	1893	2	0.176745371	20571	FALSE	20571
3718	-196.9929507	87	K11C85	11	85	2	0.168920096	3718	FALSE	3718			20583	2290.416595	92	K6C1905	6	1905	4	0.35750807	20583	FALSE	20583
3719	-276.4929507	87	K11C86	11	86	2	0.196700812	3719	FALSE	3719			20614	1347.678059	92	K6C1936	6	1936	2	0.094160702	20614	FALSE	20614
3720	-190.9929507	87	K11C87	11	87	2	0.197424398	3720	FALSE	3720			20616	1351.678059	92	K6C1938	6	1938	2	0.984536082	20616	FALSE	20616
3722	-175.4929507	87	K11C89	11	89	5	0.144019849	3722	FALSE	3722			20619	1365.178059	92	K6C1941	6	1941	2	0.644329897	20619	FALSE	20619
3725	-168.1596174	87	K11C92	11	92	9	0.166242006	3725	FALSE	3725			20623	226.6780589	92	K6C1945	6	1945	2	0.26595606	20623	FALSE	20623
3726	-195.6596174	87	K11C93	11	93	7	0.067336678	3726	FALSE	3726			20637	1399.678059	92	K6C1959	6	1959	2	0.316109166	20637	FALSE	20637
3727	-61.65961738	87	K11C94	11	94	2	0.130498701	3727	FALSE	3727			20664	1448.178059	92	K6C1986	6	1986	2	0.701718213	20664	FALSE	20664
3728	-154.1596174	87	K11C95	11	95	2	0.115398513	3728	FALSE	3728			20699	-139.8219411	92	K6C2021	6	2021	2	0.933692572	20699	FALSE	20699
3734	-231.1596174	87	K11C101	11	101	5	0.128675629	3734	FALSE	3734			20751	1655.386392	92	K6C2073	6	2073	4	0.191268641	20751	FALSE	20751
3735	-127.1596174	87	K11C102	11	102	11	0.637919429	3735	FALSE	3735			20779	1752.816948	92	K6C2101	6	2101	3	0.24124036	20779	FALSE	20779
3737	-122.6596174	87	K11C104	11	104	4	0.130427983	3737	FALSE	3737			20820	1845.316948	92	K6C2142	6	2142	5	0.38384357	20820	FALSE	20820
3742	-102.1596174	87	K11C109	11	109	4	0.303872033	3742	FALSE	3742			20846	1915.691948	92	K6C2168	6	2168	2	0.665788677	20846	FALSE	20846
3743	-98.65961738	87	K11C110	11	110	6	0.108317233	3743	FALSE	3743			20850	139.1919478	92	K6C2172	6	2172	2	0.89347079	20850	FALSE	20850
3745	-37.15961738	87	K11C112	11	112	2	0.146314861	3745	FALSE	3745			20861	252.1919478	92	K6C2183	6	2183	2	0.120061183	20861	FALSE	20861
3747	-101.1596174	87	K11C114	11	114	7	0.084855576	3747	FALSE	3747			20949	2129.650281	92	K6C2271	6	2271	3	0.071118036	20949	FALSE	20949
3751	284.2254176	87	K11C118	11	118	5	0.079119042	3751	FALSE	3751			20981	2195.650281	92	K6C2303	6	2303	4	0.976804124	20981	FALSE	20981
3757	-60.65961738	87	K11C124	11	124	4	0.128866818	3757	FALSE	3757			20984	332.9165951	92	K6C2306	6	2306	2	0.354558677	20984	FALSE	20984
3760	-144.6596174	87	K11C127	11	127	2	0.419558783	3760	FALSE	3760			20995	2242.416595	92	K6C2317	6	2317	2	0.920962199	20995	FALSE	20995
3764	-27.15961738	87	K11C131	11	131	2	0.109270939	3764	FALSE	3764			21023	2303.416595	92	K6C2345	6	2345	2	0.984536082	21023	FALSE	21023
3772	-69.40961738	87	K11C139	11	139	4	0.16709799	3772	FALSE	3772			21041	2343.708262	92	K6C2363	6	2363	3	0.443406563	21041	FALSE	21041
3784	757.3504176	87	K11C151	11	151	6	0.094271751	3784	FALSE	3784			21052	433.2082618	92	K6C2374	6	2374	3	0.463091539	21052	FALSE	21052
3793	294.3504176	87	K11C160	11	160	3	0.127652113	3793	FALSE	3793			21053	2374.458262	92	K6C2375	6	2375	2	0.979381443	21053	FALSE	21053
3795	581.8504176	87	K11C162	11	162	6	0.464610645	3795	FALSE	3795			21063	2396.958262	92	K6C2385	6	2385	2	0.811408361	21063	FALSE	21063
3805	357.8504176	87	K11C172	11	172	2	0.193952647	3805	FALSE	3805			21074	1037.958262	92	K6C2396	6	2396	2	0.30980343	21074	FALSE	21074
3813	378.3504176	87	K11C180	11	180	2	0.083150837	3813	FALSE	3813			21099	2480.458262	92	K6C2421	6	2421	2	0.400373323	21099	FALSE	21099
3814	385.3504176	87	K11C181	11	181	2	0.125831527	3814	FALSE	3814			21173	2661.541595	92	K6C2495	6	2495	2	0.138993721	21173	FALSE	21173
3820	170.3504176	87	K11C187	11	187	2	0.272447612	3820	FALSE	3820			21222	1285.374928	92	K6C2544	6	2544	2	0.874570447	21222	FALSE	21222
3828	332.3504176	87	K11C195	11	195	2	0.151791786	3828	FALSE	3828			21228	2784.374928	92	K6C2550	6	2550	2	0.659793814	21228	FALSE	21228
3841	510.8504176	87	K11C208	11	208	2	0.110461943	3841	FALSE	3841			21240	797.5415951	92	K6C2562	6	2562	2	0.649922603	21240	FALSE	21240
3843	601.3504176	87	K11C210	11	210	3	0.120405052	3843	FALSE	3843			21256	4876.154425	92	K6C2578	6	2578	3	0.963827094	21256	FALSE	21256
3848	533.8504176	87	K11C215	11	215	2	0.148512161	3848	FALSE	3848			21269	924.6249284	92	K6C2591	6	2591	2	0.195887557	21269	FALSE	21269
3850	-261.9929507	87	K11C217	11	217	2	0.073879625	3850	FALSE	3850			21307	2978.711348	92	K6C2629	6	2629	3	0.266048385	21307	FALSE	21307
3851	543.8504176	87	K11C218	11	218	2	0.655229282	3851	FALSE	3851			21322	3009.711348	92	K6C2644	6	2644	2	0.277091036	21322	FALSE	21322
3853	555.3504176	87	K11C220	11	220	2	0.189975343	3853	FALSE	3853			21341	3045.461348	92	K6C2663	6	2663	2	0.204471051	21341	FALSE	21341
3863	592.8504176	87	K11C230	11	230	2	0.3254826	3863	FALSE	3863			21392	3157.461348	92	K6C2714	6	2714	2	0.343748095	21392	FALSE	21392
3920	-477.951284	86	K12C3	12	3	3	0.159756408	3920	FALSE	3920			21451	1032.961348	92	K6C2773	6	2773	2	0.346675081	21451	FALSE	21451
3921	-470.013784	86	K12C4	12	4	9	0.147659056	3921	FALSE	3921			21454	3284.461348	92	K6C2776	6	2776	3	0.982817869	21454	FALSE	21454
3925	-206.9929507	86	K12C8	12	8	9	0.103253149	3925	FALSE	3925			21455	3286.461348	92	K6C2777	6	2777	2	0.621607414	21455	FALSE	21455
3926	-458.951284	86	K12C9	12	9	3	0.135297082	3926	FALSE	3926			21568	1578.873175	92	K6C2890	6	2890	4	0.240657281	21568	FALSE	21568
3928	-454.451284	86	K12C11	12	11	9	0.084453909	3928	FALSE	3928			21660	1721.289841	92	K6C2982	6	2982	2	0.703103195	21660	FALSE	21660
3929	-451.701284	86	K12C12	12	12	12	0.15108888	3929	FALSE	3929			21661	4126.789841	92	K6C2983	6	2983	2	0.077095592	21661	FALSE	21661
3931	-447.701284	86	K12C14	12	14	6	0.111331107	3931	FALSE	3931			21700	4208.289841	92	K6C3022	6	3022	2	0.257763199	21700	FALSE	21700
3932	-444.201284	86	K12C15	12	15	4	0.119308798	3932	FALSE	3932			21718	4247.789841	92	K6C3040	6	3040	2	0.989690722	21718	FALSE	21718
3935	-436.701284	86	K12C18	12	18	2	0.131764038	3935	FALSE	3935			21804	4412.289841	92	K6C3126	6	3126	2	0.268855542	21804	FALSE	21804
3937	387.3504176	86	K12C20	12	20	3	0.134129334	3937	FALSE	3937			21820	2019.623175	92	K6C3142	6	3142	3	0.159527645	21820	FALSE	21820
3938	-430.701284	86	K12C21	12	21	4	0.177677244	3938	FALSE	3938			21896	4611.873175	92	K6C3218	6	3218	2	0.784793814	21896	FALSE	21896
3939	-266.4929507	86	K12C22	12	22	7	0.104206473	3939	FALSE	3939			21909	2167.873175	92	K6C3231	6	3231	2	0.154413194	21909	FALSE	21909
3940	-418.4929507	86	K12C23	12	23	8	0.247877923	3940	FALSE	3940			21973	4746.373175	92	K6C3295	6	3295	3	0.91580756	21973	FALSE	21973
3941	-414.4929507	86	K12C24	12	24	12	0.188285732	3941	FALSE	3941			21997	4802.654425	92	K6C3319	6	3319	2	0.301464846	21997	FALSE	21997
3942	-411.4929507	86	K12C25	12	25	3	0.103330517	3942	FALSE	3942			22036	3767.404425	92	K6C3358	6	3358	2	0.95532646	22036	FALSE	22036
3944	-79.40961738	86	K12C27	12	27	11	0.09817308	3944	FALSE	3944			22082	4968.404425	92	K6C3404	6	3404	2	0.360059941	22082	FALSE	22082
3946	-401.9929507	86	K12C29	12	29	2	0.250136838	3946	FALSE	3946			22112	5026.404425	92	K6C3434	6	3434	2	0.984536082	22112	FALSE	22112
3947	-39.65961738	86	K12C30	12	30	4	0.21893394	3947	FALSE	3947			22130	5069.904425	92	K6C3452	6	3452	2	0.969101603	22130	FALSE	22130
3949	-165.9096174	86	K12C32	12	32	11	0.103202499	3949	FALSE	3949			22143	5094.404425	92	K6C3465	6	3465	2	0.833476367	22143	FALSE	22143
3952	-379.9929507	86	K12C35	12	35	2	0.212338335	3952	FALSE	3952			22157	3291.279425	92	K6C3479	6	3479	2	0.098000653	22157	FALSE	22157
3953	-443.201284	86	K12C36	12	36	2	0.118712907	3953	FALSE	3953			22173	5172.529425	92	K6C3495	6	3495	2	0.844329897	22173	FALSE	22173
3954	-374.9929507	86	K12C37	12	37	2	0.285483652	3954	FALSE	3954			22216	5260.704425	92	K6C3538	6	3538	2	0.212121783	22216	FALSE	22216
3957	-245.4929507	86	K12C40	12	40	3	0.110741525	3957	FALSE	3957			22378	5582.779425	92	K6C3700	6	3700	2	0.872769827	22378	FALSE	22378
3958	-293.7429507	86	K12C41	12	41	12	0.18191962	3958	FALSE	3958			22466	5763.348869	92	K6C3788	6	3788	2	0.984536082	22466	FALSE	22466
3960	-360.9929507	86	K12C43	12	43	2	0.111624082	3960	FALSE	3960			22485	5797.348869	92	K6C3807	6	3807	2	0.853264605	22485	FALSE	22485
3963	102.2254176	86	K12C46	12	46	22	0.098003945	3963	FALSE	3963			22546	5905.598869	92	K6C3868	6	3868	2	0.791605302	22546	FALSE	22546
3964	-257.9929507	86	K12C47	12	47	18	0.15108851	3964	FALSE	3964			22839	3231.036369	92	K6C4161	6	4161	2	0.687657309	22839	FALSE	22839
3966	-241.4929507	86	K12C49	12	49	12	0.100258073	3966	FALSE	3966			22858	6521.036369	92	K6C4180	6	4180	2	0.902389134	22858	FALSE	22858
3967	-340.4929507	86	K12C50	12	50	4	0.185529675	3967	FALSE	3967			22930	3367.203036	92	K6C4252	6	4252	2	0.187168038	22930	FALSE	22930
3968	-103.6596174	86	K12C51	12	51	5	0.083730174	3968	FALSE	3968			23062	6886.786369	92	K6C4384	6	4384	2	0.984536082	23062	FALSE	23062
3969	-336.4929507	86	K12C52	12	52	4	0.1351685	3969	FALSE	3969			23205	-8590.646996	91	K7C6	7	6	2	0.137424596	23205	FALSE	23205
3974	-362.9929507	86	K12C57	12	57	2	0.203673755	3974	FALSE	3974			23207	-8584.146996	91	K7C8	7	8	2	0.238531242	23207	FALSE	23207
3976	-314.9929507	86	K12C59	12	59	11	0.113783375	3976	FALSE	3976			23208	-2933.345719	91	K7C9	7	9	3	0.472926918	23208	FALSE	23208
3981	-301.9929507	86	K12C64	12	64	2	0.226266577	3981	FALSE	3981			23210	-8577.146996	91	K7C11	7	11	2	0.690461781	23210	FALSE	23210
3983	-287.9929507	86	K12C66	12	66	3	0.159550606	3983	FALSE	3983			23218	-8555.396996	91	K7C19	7	19	2	0.9604811	23218	FALSE	23218
3987	-196.1596174	86	K12C70	12	70	11	0.069854465	3987	FALSE	3987			23221	-8545.146996	91	K7C22	7	22	3	0.224555355	23221	FALSE	23221
3988	-274.4929507	86	K12C71	12	71	7	0.090520453	3988	FALSE	3988			23231	-8515.646996	91	K7C32	7	32	3	0.957065988	23231	FALSE	23231
3989	-262.9929507	86	K12C72	12	72	5	0.063320229	3989	FALSE	3989			23235	-8444.568891	91	K7C36	7	36	5	0.090538975	23235	FALSE	23235
3995	-244.4929507	86	K12C78	12	78	3	0.11218416	3995	FALSE	3995			23237	-8440.068891	91	K7C38	7	38	2	0.989690722	23237	FALSE	23237
3997	-229.9929507	86	K12C80	12	80	2	0.126721972	3997	FALSE	3997			23241	-8420.830349	91	K7C42	7	42	3	0.359008013	23241	FALSE	23241
3999	314.3504176	86	K12C82	12	82	4	0.485552084	3999	FALSE	3999			23242	-8398.830349	91	K7C43	7	43	6	0.343594106	23242	FALSE	23242
4001	-196.9929507	86	K12C84	12	84	3	0.13052791	4001	FALSE	4001			23248	-8324.17073	91	K7C49	7	49	2	0.859106529	23248	FALSE	23248
4002	-276.4929507	86	K12C85	12	85	2	0.196700812	4002	FALSE	4002			23254	-8309.67073	91	K7C55	7	55	2	0.662087722	23254	FALSE	23254
4003	-190.9929507	86	K12C86	12	86	2	0.197424398	4003	FALSE	4003			23265	-1261.012242	91	K7C66	7	66	3	0.173369173	23265	FALSE	23265
4005	-175.9929507	86	K12C88	12	88	4	0.169188388	4005	FALSE	4005			23268	-8211.876855	91	K7C69	7	69	5	0.201434896	23268	FALSE	23268
4008	-168.1596174	86	K12C91	12	91	9	0.166242006	4008	FALSE	4008			23269	-8209.876855	91	K7C70	7	70	2	0.074142016	23269	FALSE	23269
4009	-61.65961738	86	K12C92	12	92	2	0.130498701	4009	FALSE	4009			23302	-8049.410049	91	K7C103	7	103	2	0.444681251	23302	FALSE	23302
4011	-101.6596174	86	K12C94	12	94	7	0.093083173	4011	FALSE	4011			23303	-8136.410049	91	K7C104	7	104	2	0.141548307	23303	FALSE	23303
4015	-231.1596174	86	K12C98	12	98	5	0.128675629	4015	FALSE	4015			23326	-7991.910049	91	K7C127	7	127	3	0.144063728	23326	FALSE	23326
4016	-127.1596174	86	K12C99	12	99	12	0.68386524	4016	FALSE	4016			23331	-7978.243383	91	K7C132	7	132	6	0.202451591	23331	FALSE	23331
4018	-122.6596174	86	K12C101	12	101	5	0.133138072	4018	FALSE	4018			23346	-7941.910049	91	K7C147	7	147	2	0.183627112	23346	FALSE	23346
4023	-102.1596174	86	K12C106	12	106	4	0.303872033	4023	FALSE	4023			23347	-7935.993383	91	K7C148	7	148	2	0.138949276	23347	FALSE	23347
4024	-99.15961738	86	K12C107	12	107	5	0.150159993	4024	FALSE	4024			23356	-4084.334902	91	K7C157	7	157	2	0.077584709	23356	FALSE	23356
4026	-37.15961738	86	K12C109	12	109	2	0.146314861	4026	FALSE	4026			23381	-3874.774291	91	K7C182	7	182	2	0.398511529	23381	FALSE	23381
4029	283.7254176	86	K12C112	12	112	4	0.113437677	4029	FALSE	4029			23395	-3943.336791	91	K7C196	7	196	3	0.09116152	23395	FALSE	23395
4035	-60.65961738	86	K12C118	12	118	4	0.128866818	4035	FALSE	4035			23398	-3815.336791	91	K7C199	7	199	2	0.175929062	23398	FALSE	23398
4038	-475.951284	86	K12C121	12	121	2	0.122598988	4038	FALSE	4038			23415	2407.623175	91	K7C216	7	216	4	0.101875523	23415	FALSE	23415
4039	-144.6596174	86	K12C122	12	122	2	0.419558783	4039	FALSE	4039			23419	-3755.899291	91	K7C220	7	220	6	0.438978984	23419	FALSE	23419
4043	-416.4929507	86	K12C126	12	126	2	0.125178642	4043	FALSE	4043			23430	-3700.329846	91	K7C231	7	231	2	0.12573226	23430	FALSE	23430
4044	-27.15961738	86	K12C127	12	127	2	0.109270939	4044	FALSE	4044			23433	-3869.60068	91	K7C234	7	234	3	0.13352127	23433	FALSE	23433
4049	170.3504176	86	K12C132	12	132	3	0.12425163	4049	FALSE	4049			23437	-3670.934013	91	K7C238	7	238	2	0.240630832	23437	FALSE	23437
4050	-69.40961738	86	K12C133	12	133	4	0.16709799	4050	FALSE	4050			23446	-3842.60068	91	K7C247	7	247	6	0.118826115	23446	FALSE	23446
4063	756.8504176	86	K12C146	12	146	5	0.11024741	4063	FALSE	4063			23465	-3566.797108	91	K7C266	7	266	2	0.829896907	23465	FALSE	23465
4071	294.3504176	86	K12C154	12	154	3	0.127652113	4071	FALSE	4071			23473	-3350.922108	91	K7C274	7	274	7	0.677016855	23473	FALSE	23473
4073	581.8504176	86	K12C156	12	156	6	0.464610645	4073	FALSE	4073			23476	-3531.922108	91	K7C277	7	277	5	0.16854813	23476	FALSE	23476
4084	357.8504176	86	K12C167	12	167	3	0.134579497	4084	FALSE	4084			23477	-3523.422108	91	K7C278	7	278	4	0.653916495	23477	FALSE	23477
4090	378.3504176	86	K12C173	12	173	2	0.083150837	4090	FALSE	4090			23484	-3497.422108	91	K7C285	7	285	2	0.821953666	23484	FALSE	23484
4092	385.3504176	86	K12C175	12	175	2	0.125831527	4092	FALSE	4092			23495	-3471.547108	91	K7C296	7	296	2	0.322709291	23495	FALSE	23495
4106	332.3504176	86	K12C189	12	189	2	0.151791786	4106	FALSE	4106			23496	-3466.672108	91	K7C297	7	297	2	0.150112968	23496	FALSE	23496
4112	-78.40961738	86	K12C195	12	195	2	0.073335468	4112	FALSE	4112			23501	-3451.672108	91	K7C302	7	302	2	0.658478823	23501	FALSE	23501
4118	601.3504176	86	K12C201	12	201	3	0.120405052	4118	FALSE	4118			23503	5680.348869	91	K7C304	7	304	3	0.727147766	23503	FALSE	23503
4123	533.8504176	86	K12C206	12	206	2	0.148512161	4123	FALSE	4123			23523	-3393.922108	91	K7C324	7	324	2	0.151089434	23523	FALSE	23523
4125	543.8504176	86	K12C208	12	208	2	0.655229282	4125	FALSE	4125			23526	-3652.922108	91	K7C327	7	327	2	0.563397733	23526	FALSE	23526
4129	555.3504176	86	K12C212	12	212	2	0.189975343	4129	FALSE	4129			23532	-3222.047108	91	K7C333	7	333	3	0.4119275	23532	FALSE	23532
4138	592.8504176	86	K12C221	12	221	2	0.3254826	4138	FALSE	4138			23537	-3352.922108	91	K7C338	7	338	4	0.976804124	23537	FALSE	23537
4188	-447.701284	85	K13C2	13	2	8	0.080114892	4188	FALSE	4188			23550	-3620.922108	91	K7C351	7	351	2	0.068134537	23550	FALSE	23550
4189	-477.951284	85	K13C3	13	3	4	0.176496517	4189	FALSE	4189			23560	-3594.672108	91	K7C361	7	361	2	0.176265021	23560	FALSE	23560
4190	-470.013784	85	K13C4	13	4	9	0.147659056	4190	FALSE	4190			23595	-3203.797108	91	K7C396	7	396	2	0.093404633	23595	FALSE	23595
4194	-206.9929507	85	K13C8	13	8	9	0.103253149	4194	FALSE	4194			23601	-3172.565627	91	K7C402	7	402	7	0.129488821	23601	FALSE	23601
4195	-458.951284	85	K13C9	13	9	3	0.135297082	4195	FALSE	4195			23604	-3505.130442	91	K7C405	7	405	3	0.486890001	23604	FALSE	23604
4197	-454.451284	85	K13C11	13	11	9	0.084453909	4197	FALSE	4197			23627	-3461.352664	91	K7C428	7	428	3	0.288291914	23627	FALSE	23627
4198	-451.701284	85	K13C12	13	12	12	0.15108888	4198	FALSE	4198			23632	-3073.33183	91	K7C433	7	433	2	0.840206186	23632	FALSE	23632
4200	-444.201284	85	K13C14	13	14	7	0.092186568	4200	FALSE	4200			23633	-3070.33183	91	K7C434	7	434	2	0.912371134	23633	FALSE	23633
4203	-436.701284	85	K13C17	13	17	2	0.131764038	4203	FALSE	4203			23639	-3057.83183	91	K7C440	7	440	3	0.066456694	23639	FALSE	23639
4204	102.2254176	85	K13C18	13	18	28	0.080323215	4204	FALSE	4204			23662	-2991.290164	91	K7C463	7	463	5	0.063099284	23662	FALSE	23662
4205	387.3504176	85	K13C19	13	19	3	0.134129334	4205	FALSE	4205			23672	-2969.790164	91	K7C473	7	473	4	0.606680241	23672	FALSE	23672
4206	-430.701284	85	K13C20	13	20	5	0.134510644	4206	FALSE	4206			23694	-2896.595719	91	K7C495	7	495	2	0.754091018	23694	FALSE	23694
4207	-266.4929507	85	K13C21	13	21	7	0.104206473	4207	FALSE	4207			23700	-2881.095719	91	K7C501	7	501	2	0.21562911	23700	FALSE	23700
4208	-418.4929507	85	K13C22	13	22	12	0.271773378	4208	FALSE	4208			23708	531.3832618	91	K7C509	7	509	6	0.062155227	23708	FALSE	23708
4209	-414.4929507	85	K13C23	13	23	13	0.191114551	4209	FALSE	4209			23715	-2824.970719	91	K7C516	7	516	2	0.05537392	23715	FALSE	23715
4210	-411.4929507	85	K13C24	13	24	5	0.084125338	4210	FALSE	4210			23727	-2791.720719	91	K7C528	7	528	2	0.188972884	23727	FALSE	23727
4212	-79.40961738	85	K13C26	13	26	13	0.086357757	4212	FALSE	4212			23733	-1178.387242	91	K7C534	7	534	3	0.213665507	23733	FALSE	23733
4213	-401.9929507	85	K13C27	13	27	2	0.250136838	4213	FALSE	4213			23734	-2773.137386	91	K7C535	7	535	2	0.327601337	23734	FALSE	23734
4214	-39.65961738	85	K13C28	13	28	8	0.149885434	4214	FALSE	4214			23735	-3192.137386	91	K7C536	7	536	3	0.081279126	23735	FALSE	23735
4215	-393.9929507	85	K13C29	13	29	2	0.133938467	4215	FALSE	4215			23737	73.50914994	91	K7C538	7	538	5	0.161456572	23737	FALSE	23737
4216	-165.9096174	85	K13C30	13	30	12	0.100298172	4216	FALSE	4216			23742	-3218.637386	91	K7C543	7	543	2	0.16166021	23742	FALSE	23742
4219	-379.9929507	85	K13C33	13	33	2	0.212338335	4219	FALSE	4219			23744	-2750.637386	91	K7C545	7	545	4	0.254621674	23744	FALSE	23744
4220	-374.9929507	85	K13C34	13	34	2	0.285483652	4220	FALSE	4220			23748	-2742.137386	91	K7C549	7	549	3	0.087460985	23748	FALSE	23748
4223	-245.4929507	85	K13C37	13	37	7	0.060902685	4223	FALSE	4223			23755	-2718.637386	91	K7C556	7	556	2	0.593809587	23755	FALSE	23755
4224	-293.7429507	85	K13C38	13	38	12	0.18191962	4224	FALSE	4224			23757	2532.958262	91	K7C558	7	558	8	0.098410041	23757	FALSE	23757
4226	-360.9929507	85	K13C40	13	40	3	0.077229938	4226	FALSE	4226			23764	-2692.422108	91	K7C565	7	565	2	0.096690601	23764	FALSE	23764
4229	-257.9929507	85	K13C43	13	43	19	0.14403466	4229	FALSE	4229			23767	-2681.804053	91	K7C568	7	568	3	0.513977334	23767	FALSE	23767
4231	-241.9929507	85	K13C45	13	45	12	0.089519241	4231	FALSE	4231			23772	-2659.304053	91	K7C573	7	573	3	0.72094597	23772	FALSE	23772
4232	-340.4929507	85	K13C46	13	46	4	0.185529675	4232	FALSE	4232			23785	-2604.535534	91	K7C586	7	586	6	0.415417788	23785	FALSE	23785
4233	-101.6596174	85	K13C47	13	47	13	0.093938507	4233	FALSE	4233			23792	-2584.452201	91	K7C593	7	593	2	0.979381443	23792	FALSE	23792
4234	-336.4929507	85	K13C48	13	48	4	0.1351685	4234	FALSE	4234			23807	-2543.452201	91	K7C608	7	608	2	0.247651775	23807	FALSE	23807
4238	-362.9929507	85	K13C52	13	52	2	0.203673755	4238	FALSE	4238			23818	-2512.952201	91	K7C619	7	619	2	0.414282336	23818	FALSE	23818
4240	-314.9929507	85	K13C54	13	54	11	0.113783375	4240	FALSE	4240			23828	268.9258166	91	K7C629	7	629	6	0.468866529	23828	FALSE	23828
4244	-301.9929507	85	K13C58	13	58	2	0.226266577	4244	FALSE	4244			23861	-2395.160534	91	K7C662	7	662	2	0.603780069	23861	FALSE	23861
4246	-288.4929507	85	K13C60	13	60	2	0.163640839	4246	FALSE	4246			23869	-2375.160534	91	K7C670	7	670	2	0.296269336	23869	FALSE	23869
4248	-197.1596174	85	K13C62	13	62	9	0.069654279	4248	FALSE	4248			23876	-2359.660534	91	K7C677	7	677	2	0.953608247	23876	FALSE	23876
4249	-275.2429507	85	K13C63	13	63	6	0.116268961	4249	FALSE	4249			23888	-2238.949835	91	K7C689	7	689	2	0.752025037	23888	FALSE	23888
4250	-262.9929507	85	K13C64	13	64	5	0.063320229	4250	FALSE	4250			23891	-2231.949835	91	K7C692	7	692	2	0.498204975	23891	FALSE	23891
4257	-229.9929507	85	K13C71	13	71	3	0.12438796	4257	FALSE	4257			23893	-2226.449835	91	K7C694	7	694	2	0.257578353	23893	FALSE	23893
4260	314.3504176	85	K13C74	13	74	4	0.485552084	4260	FALSE	4260			23938	-2098.116501	91	K7C739	7	739	2	0.398001506	23938	FALSE	23938
4262	-197.4929507	85	K13C76	13	76	2	0.168920096	4262	FALSE	4262			23949	-2071.449835	91	K7C750	7	750	2	0.147046589	23949	FALSE	23949
4263	-276.4929507	85	K13C77	13	77	2	0.196700812	4263	FALSE	4263			23951	-2065.949835	91	K7C752	7	752	2	0.984536082	23951	FALSE	23951
4264	-190.9929507	85	K13C78	13	78	2	0.197424398	4264	FALSE	4264			23952	-2063.949835	91	K7C753	7	753	2	0.475994395	23952	FALSE	23952
4265	-175.9929507	85	K13C79	13	79	5	0.149694668	4265	FALSE	4265			23955	-2054.449835	91	K7C756	7	756	2	0.292035514	23955	FALSE	23955
4268	-168.1596174	85	K13C82	13	82	9	0.166242006	4268	FALSE	4268			23959	-2044.449835	91	K7C760	7	760	2	0.147182011	23959	FALSE	23959
4269	-61.65961738	85	K13C83	13	83	2	0.130498701	4269	FALSE	4269			23966	-2574.61695	91	K7C767	7	767	2	0.095573464	23966	FALSE	23966
4273	-231.1596174	85	K13C87	13	87	5	0.128675629	4273	FALSE	4273			23974	-1885.426316	91	K7C775	7	775	2	0.955510693	23974	FALSE	23974
4274	-127.1596174	85	K13C88	13	88	12	0.68386524	4274	FALSE	4274			24032	-1716.676316	91	K7C833	7	833	2	0.07937488	24032	FALSE	24032
4276	-122.6596174	85	K13C90	13	90	5	0.133138072	4276	FALSE	4276			24046	-1679.676316	91	K7C847	7	847	2	0.089783285	24046	FALSE	24046
4280	-102.1596174	85	K13C94	13	94	4	0.303872033	4280	FALSE	4280			24059	-1638.926316	91	K7C860	7	860	2	0.158176898	24059	FALSE	24059
4281	-99.15961738	85	K13C95	13	95	7	0.116905931	4281	FALSE	4281			24077	-1563.762242	91	K7C878	7	878	3	0.231274724	24077	FALSE	24077
4284	283.7254176	85	K13C98	13	98	5	0.079119042	4284	FALSE	4284			24088	-1540.762242	91	K7C889	7	889	2	0.131810785	24088	FALSE	24088
4288	-196.6596174	85	K13C102	13	102	2	0.330222429	4288	FALSE	4288			24090	-1536.762242	91	K7C891	7	891	2	0.207434318	24090	FALSE	24090
4289	-60.65961738	85	K13C103	13	103	5	0.107518231	4289	FALSE	4289			24104	-1500.262242	91	K7C905	7	905	3	0.065963396	24104	FALSE	24104
4292	-144.6596174	85	K13C106	13	106	2	0.419558783	4292	FALSE	4292			24131	-1443.762242	91	K7C932	7	932	2	0.984536082	24131	FALSE	24131
4297	-273.7429507	85	K13C111	13	111	2	0.081603847	4297	FALSE	4297			24132	-1438.762242	91	K7C933	7	933	2	0.441100935	24132	FALSE	24132
4300	-6.409617383	85	K13C114	13	114	3	0.082299603	4300	FALSE	4300			24141	-1417.512242	91	K7C942	7	942	3	0.074271443	24141	FALSE	24141
4301	-469.013784	85	K13C115	13	115	2	0.158499236	4301	FALSE	4301			24142	-1406.262242	91	K7C943	7	943	2	0.764604811	24142	FALSE	24142
4302	-69.40961738	85	K13C116	13	116	4	0.16709799	4302	FALSE	4302			24148	-1390.762242	91	K7C949	7	949	3	0.104449512	24148	FALSE	24148
4311	756.8504176	85	K13C125	13	125	6	0.094271751	4311	FALSE	4311			24156	-1367.762242	91	K7C957	7	957	2	0.102446317	24156	FALSE	24156
4318	294.3504176	85	K13C132	13	132	3	0.127652113	4318	FALSE	4318			24160	-1359.762242	91	K7C961	7	961	2	0.13154578	24160	FALSE	24160
4320	581.8504176	85	K13C134	13	134	6	0.464610645	4320	FALSE	4320			24184	-1289.762242	91	K7C985	7	985	2	0.449484536	24184	FALSE	24184
4327	357.8504176	85	K13C141	13	141	3	0.134579497	4327	FALSE	4327			24197	-1255.012242	91	K7C998	7	998	2	0.828453551	24197	FALSE	24197
4333	385.3504176	85	K13C147	13	147	2	0.125831527	4333	FALSE	4333			24207	-1224.637242	91	K7C1008	7	1008	2	0.24386647	24207	FALSE	24207
4337	170.3504176	85	K13C151	13	151	2	0.272447612	4337	FALSE	4337			24240	-1129.609464	91	K7C1041	7	1041	2	0.53161512	24240	FALSE	24240
4345	332.3504176	85	K13C159	13	159	2	0.151791786	4345	FALSE	4345			24252	-1093.609464	91	K7C1053	7	1053	2	0.756853839	24252	FALSE	24252
4357	-195.1596174	85	K13C171	13	171	2	0.110461943	4357	FALSE	4357			24294	3291.279425	91	K7C1095	7	1095	5	0.158002779	24294	FALSE	24294
4360	337.8504176	85	K13C174	13	174	2	0.110997169	4360	FALSE	4360			24336	-898.1094641	91	K7C1137	7	1137	2	0.984536082	24336	FALSE	24336
4363	533.8504176	85	K13C177	13	177	4	0.120907484	4363	FALSE	4363			24338	-893.1094641	91	K7C1139	7	1139	2	0.958762887	24338	FALSE	24338
4365	543.8504176	85	K13C179	13	179	2	0.655229282	4365	FALSE	4365			24345	-873.1094641	91	K7C1146	7	1146	2	0.575860769	24345	FALSE	24345
4375	592.8504176	85	K13C189	13	189	2	0.3254826	4375	FALSE	4375			24400	-890.0904468	91	K7C1201	7	1201	2	0.270625085	24400	FALSE	24400
4423	-197.1596174	84	K14C2	14	2	18	0.067968662	4423	FALSE	4423			24407	-622.4654468	91	K7C1208	7	1208	2	0.443347702	24407	FALSE	24407
4424	-477.951284	84	K14C3	14	3	4	0.176496517	4424	FALSE	4424			24413	-604.9654468	91	K7C1214	7	1214	2	0.133436306	24413	FALSE	24413
4425	-470.013784	84	K14C4	14	4	9	0.147659056	4425	FALSE	4425			24415	-1120.715447	91	K7C1216	7	1216	2	0.497261454	24415	FALSE	24415
4428	-266.4929507	84	K14C7	14	7	8	0.101484935	4428	FALSE	4428			24426	-1605.507113	91	K7C1227	7	1227	2	0.734606278	24426	FALSE	24426
4429	-206.9929507	84	K14C8	14	8	11	0.096693278	4429	FALSE	4429			24427	-555.5071135	91	K7C1228	7	1228	2	0.085531943	24427	FALSE	24427
4430	-451.701284	84	K14C9	14	9	15	0.163271533	4430	FALSE	4430			24438	-523.7571135	91	K7C1239	7	1239	2	0.934249714	24438	FALSE	24438
4432	-454.951284	84	K14C11	14	11	9	0.073614211	4432	FALSE	4432			24439	-521.0071135	91	K7C1240	7	1240	2	0.981099656	24439	FALSE	24439
4433	-447.701284	84	K14C12	14	12	6	0.111331107	4433	FALSE	4433			24449	-492.0071135	91	K7C1250	7	1250	2	0.989690722	24449	FALSE	24449
4434	-444.201284	84	K14C13	14	13	7	0.092186568	4434	FALSE	4434			24459	-758.6084031	91	K7C1260	7	1260	2	0.158176898	24459	FALSE	24459
4437	101.7254176	84	K14C16	14	16	52	0.129913577	4437	FALSE	4437			24460	-409.6084031	91	K7C1261	7	1261	5	0.383379646	24460	FALSE	24460
4438	387.3504176	84	K14C17	14	17	3	0.134129334	4438	FALSE	4438			24497	-311.9695142	91	K7C1298	7	1298	2	0.099459793	24497	FALSE	24497
4439	-430.701284	84	K14C18	14	18	5	0.134510644	4439	FALSE	4439			24503	-299.9695142	91	K7C1304	7	1304	5	0.079716423	24503	FALSE	24503
4440	-418.9929507	84	K14C19	14	19	11	0.268554003	4440	FALSE	4440			24507	-283.4695142	91	K7C1308	7	1308	2	0.984536082	24507	FALSE	24507
4441	-414.4929507	84	K14C20	14	20	13	0.191114551	4441	FALSE	4441			24509	-278.4695142	91	K7C1310	7	1310	2	0.342177914	24509	FALSE	24509
4442	-411.4929507	84	K14C21	14	21	13	0.117805543	4442	FALSE	4442			24515	-260.1361809	91	K7C1316	7	1316	3	0.094574303	24515	FALSE	24515
4444	-79.40961738	84	K14C23	14	23	18	0.074526682	4444	FALSE	4444			24543	-1156.386181	91	K7C1344	7	1344	3	0.153375022	24543	FALSE	24543
4445	-401.9929507	84	K14C24	14	24	2	0.250136838	4445	FALSE	4445			24549	-174.0945142	91	K7C1350	7	1350	3	0.982817869	24549	FALSE	24549
4446	-41.15961738	84	K14C25	14	25	4	0.21893394	4446	FALSE	4446			24566	-873.0945142	91	K7C1367	7	1367	2	0.083601945	24566	FALSE	24566
4447	-393.9929507	84	K14C26	14	26	2	0.133938467	4447	FALSE	4447			24581	-104.5945142	91	K7C1382	7	1382	2	0.750042593	24581	FALSE	24581
4448	-166.4096174	84	K14C27	14	27	11	0.100750734	4448	FALSE	4448			24597	-73.09451425	91	K7C1398	7	1398	2	0.459854175	24597	FALSE	24597
4451	-379.9929507	84	K14C30	14	30	2	0.212338335	4451	FALSE	4451			24603	-57.09451425	91	K7C1404	7	1404	2	0.979381443	24603	FALSE	24603
4452	-374.9929507	84	K14C31	14	31	2	0.285483652	4452	FALSE	4452			24613	-34.09451425	91	K7C1414	7	1414	4	0.090776502	24613	FALSE	24613
4455	-293.7429507	84	K14C34	14	34	12	0.18191962	4455	FALSE	4455			24685	114.2591499	91	K7C1486	7	1486	2	0.093678825	24685	FALSE	24685
4457	-360.9929507	84	K14C36	14	36	3	0.077229938	4457	FALSE	4457			24698	200.2591499	91	K7C1499	7	1499	2	0.338288643	24698	FALSE	24698
4459	332.3504176	84	K14C38	14	38	3	0.090393372	4459	FALSE	4459			24699	-1061.11585	91	K7C1500	7	1500	2	0.771821306	24699	FALSE	24699
4461	-242.4929507	84	K14C40	14	40	12	0.100258073	4461	FALSE	4461			24714	245.1758166	91	K7C1515	7	1515	2	0.979381443	24714	FALSE	24714
4462	-340.4929507	84	K14C41	14	41	4	0.185529675	4462	FALSE	4462			24719	-911.3102013	91	K7C1520	7	1520	3	0.1861355	24719	FALSE	24719
4463	-102.6596174	84	K14C42	14	42	5	0.083730174	4463	FALSE	4463			24737	421.5093461	91	K7C1538	7	1538	2	0.061047274	24737	FALSE	24737
4464	-336.4929507	84	K14C43	14	43	4	0.1351685	4464	FALSE	4464			24741	-199.7406539	91	K7C1542	7	1542	3	0.381141549	24741	FALSE	24741
4468	-362.9929507	84	K14C47	14	47	2	0.203673755	4468	FALSE	4468			24743	-864.7406539	91	K7C1544	7	1544	2	0.400619363	24743	FALSE	24743
4470	-314.9929507	84	K14C49	14	49	11	0.113783375	4470	FALSE	4470			24748	446.2593461	91	K7C1549	7	1549	2	0.0731376	24748	FALSE	24748
4474	-301.9929507	84	K14C53	14	53	2	0.226266577	4474	FALSE	4474			24791	533.8843461	91	K7C1592	7	1592	2	0.745967227	24791	FALSE	24791
4476	-288.4929507	84	K14C55	14	55	3	0.159550606	4476	FALSE	4476			24874	739.8287905	91	K7C1675	7	1675	2	0.989690722	24874	FALSE	24874
4478	-101.6596174	84	K14C57	14	57	9	0.081469588	4478	FALSE	4478			24883	-654.6712095	91	K7C1684	7	1684	2	0.933818979	24883	FALSE	24883
4479	-275.7429507	84	K14C58	14	58	5	0.11425748	4479	FALSE	4479			24889	772.3287905	91	K7C1690	7	1690	2	0.963917526	24889	FALSE	24889
4480	-262.9929507	84	K14C59	14	59	2	0.126665167	4480	FALSE	4480			24898	790.3287905	91	K7C1699	7	1699	2	0.082733081	24898	FALSE	24898
4486	-244.9929507	84	K14C65	14	65	3	0.11218416	4486	FALSE	4486			24901	-580.1083994	91	K7C1702	7	1702	2	0.245536045	24901	FALSE	24901
4488	-229.9929507	84	K14C67	14	67	5	0.07674654	4488	FALSE	4488			24909	3415.461348	91	K7C1710	7	1710	3	0.970790378	24909	FALSE	24909
4491	314.3504176	84	K14C70	14	70	4	0.485552084	4491	FALSE	4491			24946	938.1416006	91	K7C1747	7	1747	2	0.12497374	24946	FALSE	24946
4493	-197.4929507	84	K14C72	14	72	2	0.168920096	4493	FALSE	4493			24952	963.6416006	91	K7C1753	7	1753	2	0.75257732	24952	FALSE	24952
4494	-276.4929507	84	K14C73	14	73	2	0.196700812	4494	FALSE	4494			24954	648.8416006	91	K7C1755	7	1755	2	0.322289437	24954	FALSE	24954
4496	-175.9929507	84	K14C75	14	75	6	0.13653088	4496	FALSE	4496			24969	1016.428059	91	K7C1770	7	1770	2	0.984536082	24969	FALSE	24969
4499	-168.1596174	84	K14C78	14	78	9	0.166242006	4499	FALSE	4499			24979	1033.678059	91	K7C1780	7	1780	2	0.407316548	24979	FALSE	24979
4500	-61.15961738	84	K14C79	14	79	6	0.118472049	4500	FALSE	4500			25015	1113.178059	91	K7C1816	7	1816	2	0.989690722	25015	FALSE	25015
4505	-127.1596174	84	K14C84	14	84	12	0.68386524	4505	FALSE	4505			25020	-396.3219411	91	K7C1821	7	1821	2	0.928522337	25020	FALSE	25020
4507	-123.1596174	84	K14C86	14	86	4	0.130427983	4507	FALSE	4507			25047	1199.178059	91	K7C1848	7	1848	2	0.984536082	25047	FALSE	25047
4510	-102.1596174	84	K14C89	14	89	4	0.303872033	4510	FALSE	4510			25051	1207.678059	91	K7C1852	7	1852	2	0.487071577	25051	FALSE	25051
4511	-99.15961738	84	K14C90	14	90	7	0.116905931	4511	FALSE	4511			25085	2290.416595	91	K7C1886	7	1886	4	0.35750807	25085	FALSE	25085
4513	-38.15961738	84	K14C92	14	92	2	0.146314861	4513	FALSE	4513			25117	1347.678059	91	K7C1918	7	1918	2	0.094160702	25117	FALSE	25117
4516	283.7254176	84	K14C95	14	95	4	0.113437677	4516	FALSE	4516			25119	1351.678059	91	K7C1920	7	1920	2	0.984536082	25119	FALSE	25119
4521	-196.6596174	84	K14C100	14	100	2	0.330222429	4521	FALSE	4521			25126	226.6780589	91	K7C1927	7	1927	2	0.26595606	25126	FALSE	25126
4524	-144.6596174	84	K14C103	14	103	2	0.419558783	4524	FALSE	4524			25140	1399.678059	91	K7C1941	7	1941	2	0.316109166	25140	FALSE	25140
4530	-273.7429507	84	K14C109	14	109	2	0.081603847	4530	FALSE	4530			25202	-139.8219411	91	K7C2003	7	2003	2	0.933692572	25202	FALSE	25202
4533	-6.409617383	84	K14C112	14	112	3	0.082299603	4533	FALSE	4533			25255	1655.386392	91	K7C2056	7	2056	4	0.191268641	25255	FALSE	25255
4534	-469.013784	84	K14C113	14	113	2	0.158499236	4534	FALSE	4534			25283	1752.816948	91	K7C2084	7	2084	3	0.24124036	25283	FALSE	25283
4535	-69.40961738	84	K14C114	14	114	4	0.16709799	4535	FALSE	4535			25291	1771.816948	91	K7C2092	7	2092	2	0.045583356	25291	FALSE	25291
4551	581.8504176	84	K14C130	14	130	6	0.464610645	4551	FALSE	4551			25315	636.8169478	91	K7C2116	7	2116	2	0.539801178	25315	FALSE	25315
4557	357.8504176	84	K14C136	14	136	3	0.134579497	4557	FALSE	4557			25324	1845.316948	91	K7C2125	7	2125	5	0.38384357	25324	FALSE	25324
4562	376.3504176	84	K14C141	14	141	2	0.137428369	4562	FALSE	4562			25335	1879.316948	91	K7C2136	7	2136	2	0.778350515	25335	FALSE	25335
4563	102.7254176	84	K14C142	14	142	2	0.083150837	4563	FALSE	4563			25348	199.6919478	91	K7C2149	7	2149	2	0.827279713	25348	FALSE	25348
4565	385.3504176	84	K14C144	14	144	2	0.125831527	4565	FALSE	4565			25350	1915.691948	91	K7C2151	7	2151	2	0.665788677	25350	FALSE	25350
4572	170.3504176	84	K14C151	14	151	2	0.272447612	4572	FALSE	4572			25354	139.1919478	91	K7C2155	7	2155	2	0.89347079	25354	FALSE	25354
4589	533.8504176	84	K14C168	14	168	5	0.121416825	4589	FALSE	4589			25449	2129.650281	91	K7C2250	7	2250	3	0.071118036	25449	FALSE	25449
4594	543.8504176	84	K14C173	14	173	2	0.655229282	4594	FALSE	4594			25480	2195.650281	91	K7C2281	7	2281	4	0.976804124	25480	FALSE	25480
4596	554.8504176	84	K14C175	14	175	2	0.189975343	4596	FALSE	4596			25483	332.9165951	91	K7C2284	7	2284	2	0.354558677	25483	FALSE	25483
4604	592.8504176	84	K14C183	14	183	2	0.3254826	4604	FALSE	4604			25493	2242.416595	91	K7C2294	7	2294	2	0.920962199	25493	FALSE	25493
4649	-447.701284	83	K15C2	15	2	11	0.075151829	4649	FALSE	4649			25521	2303.416595	91	K7C2322	7	2322	2	0.984536082	25521	FALSE	25521
4650	-477.951284	83	K15C3	15	3	5	0.132764196	4650	FALSE	4650			25539	2343.708262	91	K7C2340	7	2340	4	0.546248842	25539	FALSE	25539
4651	-470.013784	83	K15C4	15	4	16	0.161117721	4651	FALSE	4651			25550	433.2082618	91	K7C2351	7	2351	3	0.463091539	25550	FALSE	25550
4654	-266.4929507	83	K15C7	15	7	8	0.101484935	4654	FALSE	4654			25551	2374.458262	91	K7C2352	7	2352	2	0.979381443	25551	FALSE	25551
4655	-207.4929507	83	K15C8	15	8	9	0.103253149	4655	FALSE	4655			25572	1037.958262	91	K7C2373	7	2373	2	0.30980343	25572	FALSE	25572
4656	-451.701284	83	K15C9	15	9	15	0.163271533	4656	FALSE	4656			25599	2480.458262	91	K7C2400	7	2400	2	0.400373323	25599	FALSE	25599
4658	97.4156488	83	K15C11	15	11	44	0.097385619	4658	FALSE	4658			25675	2661.541595	91	K7C2476	7	2476	2	0.138993721	25675	FALSE	25675
4660	-444.201284	83	K15C13	15	13	7	0.092186568	4660	FALSE	4660			25742	797.5415951	91	K7C2543	7	2543	2	0.649922603	25742	FALSE	25742
4663	-206.4929507	83	K15C16	15	16	2	0.131764038	4663	FALSE	4663			25758	4876.154425	91	K7C2559	7	2559	3	0.963827094	25758	FALSE	25758
4664	387.3504176	83	K15C17	15	17	3	0.134129334	4664	FALSE	4664			25772	924.6249284	91	K7C2573	7	2573	2	0.195887557	25772	FALSE	25772
4665	-430.701284	83	K15C18	15	18	6	0.117805526	4665	FALSE	4665			25774	5260.704425	91	K7C2575	7	2575	3	0.277804668	25774	FALSE	25774
4666	-418.9929507	83	K15C19	15	19	12	0.271773378	4666	FALSE	4666			25810	2978.711348	91	K7C2611	7	2611	3	0.266048385	25810	FALSE	25810
4667	-414.4929507	83	K15C20	15	20	13	0.191114551	4667	FALSE	4667			25824	3009.711348	91	K7C2625	7	2625	2	0.277091036	25824	FALSE	25824
4668	-411.9929507	83	K15C21	15	21	3	0.103330517	4668	FALSE	4668			25844	3045.461348	91	K7C2645	7	2645	2	0.204471051	25844	FALSE	25844
4670	-80.40961738	83	K15C23	15	23	13	0.078423694	4670	FALSE	4670			25894	3157.461348	91	K7C2695	7	2695	2	0.343748095	25894	FALSE	25894
4671	-401.9929507	83	K15C24	15	24	2	0.250136838	4671	FALSE	4671			25909	1258.428059	91	K7C2710	7	2710	2	0.190061522	25909	FALSE	25909
4672	-41.15961738	83	K15C25	15	25	7	0.147671857	4672	FALSE	4672			25956	3284.461348	91	K7C2757	7	2757	3	0.982817869	25956	FALSE	25956
4674	-166.4096174	83	K15C27	15	27	12	0.100298172	4674	FALSE	4674			25957	3286.461348	91	K7C2758	7	2758	2	0.621607414	25957	FALSE	25957
4676	-6.409617383	83	K15C29	15	29	5	0.068494756	4676	FALSE	4676			26069	1578.873175	91	K7C2870	7	2870	5	0.290469367	26069	FALSE	26069
4677	-379.9929507	83	K15C30	15	30	2	0.212338335	4677	FALSE	4677			26105	4011.789841	91	K7C2906	7	2906	2	0.079074014	26105	FALSE	26105
4678	-374.9929507	83	K15C31	15	31	2	0.285483652	4678	FALSE	4678			26159	4126.789841	91	K7C2960	7	2960	2	0.077095592	26159	FALSE	26159
4681	-79.40961738	83	K15C34	15	34	3	0.110741525	4681	FALSE	4681			26197	4208.289841	91	K7C2998	7	2998	2	0.257763199	26197	FALSE	26197
4682	-293.7429507	83	K15C35	15	35	13	0.129475159	4682	FALSE	4682			26211	4242.289841	91	K7C3012	7	3012	2	0.353492073	26211	FALSE	26211
4685	-82.65961738	83	K15C38	15	38	2	0.085081081	4685	FALSE	4685			26213	4247.789841	91	K7C3014	7	3014	2	0.989690722	26213	FALSE	26213
4686	103.380302	83	K15C39	15	39	19	0.14403466	4686	FALSE	4686			26298	4412.289841	91	K7C3099	7	3099	2	0.268855542	26298	FALSE	26298
4687	-101.6596174	83	K15C40	15	40	14	0.090340491	4687	FALSE	4687			26314	2019.623175	91	K7C3115	7	3115	3	0.159527645	26314	FALSE	26314
4688	-242.4929507	83	K15C41	15	41	12	0.100258073	4688	FALSE	4688			26315	4450.623175	91	K7C3116	7	3116	2	0.614098907	26315	FALSE	26315
4689	-340.4929507	83	K15C42	15	42	4	0.185529675	4689	FALSE	4689			26346	4516.623175	91	K7C3147	7	3147	2	0.162596886	26346	FALSE	26346
4690	-314.9929507	83	K15C43	15	43	15	0.116010904	4690	FALSE	4690			26403	2167.873175	91	K7C3204	7	3204	2	0.154413194	26403	FALSE	26403
4694	-362.9929507	83	K15C47	15	47	2	0.203673755	4694	FALSE	4694			26454	-2889.095719	91	K7C3255	7	3255	2	0.092368737	26454	FALSE	26454
4695	-317.9929507	83	K15C48	15	48	2	0.296110463	4695	FALSE	4695			26464	4746.373175	91	K7C3265	7	3265	3	0.91580756	26464	FALSE	26464
4698	-301.9929507	83	K15C51	15	51	2	0.226266577	4698	FALSE	4698			26489	4802.654425	91	K7C3290	7	3290	2	0.301464846	26489	FALSE	26489
4700	-288.9929507	83	K15C53	15	53	2	0.163640839	4700	FALSE	4700			26528	3767.404425	91	K7C3329	7	3329	2	0.95532646	26528	FALSE	26528
4702	-197.1596174	83	K15C55	15	55	17	0.069998896	4702	FALSE	4702			26574	4968.404425	91	K7C3375	7	3375	2	0.360059941	26574	FALSE	26574
4703	-275.7429507	83	K15C56	15	56	9	0.093297138	4703	FALSE	4703			26604	5026.404425	91	K7C3405	7	3405	2	0.984536082	26604	FALSE	26604
4709	-244.9929507	83	K15C62	15	62	3	0.11218416	4709	FALSE	4709			26612	2780.404425	91	K7C3413	7	3413	2	0.234870901	26612	FALSE	26612
4711	-230.4929507	83	K15C64	15	64	4	0.114990619	4711	FALSE	4711			26623	5069.904425	91	K7C3424	7	3424	2	0.969101603	26623	FALSE	26623
4713	314.3504176	83	K15C66	15	66	4	0.485552084	4713	FALSE	4713			26636	5094.404425	91	K7C3437	7	3437	2	0.833476367	26636	FALSE	26636
4715	-197.4929507	83	K15C68	15	68	3	0.13052791	4715	FALSE	4715			26865	5582.779425	91	K7C3666	7	3666	2	0.872769827	26865	FALSE	26865
4716	-276.4929507	83	K15C69	15	69	2	0.196700812	4716	FALSE	4716			26950	5760.348869	91	K7C3751	7	3751	2	0.833181767	26950	FALSE	26950
4717	-191.4929507	83	K15C70	15	70	3	0.166497422	4717	FALSE	4717			26951	5763.348869	91	K7C3752	7	3752	2	0.984536082	26951	FALSE	26951
4718	-175.9929507	83	K15C71	15	71	6	0.13653088	4718	FALSE	4718			26969	5797.348869	91	K7C3770	7	3770	2	0.853264605	26969	FALSE	26969
4721	-168.1596174	83	K15C74	15	74	9	0.166242006	4721	FALSE	4721			27029	5905.598869	91	K7C3830	7	3830	2	0.791605302	27029	FALSE	27029
4724	-410.9929507	83	K15C77	15	77	10	0.109842667	4724	FALSE	4724			27340	6521.036369	91	K7C4141	7	4141	2	0.902389134	27340	FALSE	27340
4725	-127.1596174	83	K15C78	15	78	12	0.68386524	4725	FALSE	4725			27412	3367.203036	91	K7C4213	7	4213	2	0.187168038	27412	FALSE	27412
4727	-123.1596174	83	K15C80	15	80	5	0.133138072	4727	FALSE	4727			27545	6886.786369	91	K7C4346	7	4346	2	0.984536082	27545	FALSE	27545
4730	-102.1596174	83	K15C83	15	83	4	0.303872033	4730	FALSE	4730			27688	-8590.646996	90	K8C6	8	6	2	0.137424596	27688	FALSE	27688
4731	-99.15961738	83	K15C84	15	84	8	0.096109615	4731	FALSE	4731			27690	-8584.146996	90	K8C8	8	8	2	0.238531242	27690	FALSE	27690
4734	283.2254176	83	K15C87	15	87	3	0.125434787	4734	FALSE	4734			27693	-8577.146996	90	K8C11	8	11	2	0.690461781	27693	FALSE	27693
4738	-196.6596174	83	K15C91	15	91	2	0.330222429	4738	FALSE	4738			27701	-8555.396996	90	K8C19	8	19	2	0.9604811	27701	FALSE	27701
4741	-144.6596174	83	K15C94	15	94	2	0.419558783	4741	FALSE	4741			27704	-8545.146996	90	K8C22	8	22	3	0.224555355	27704	FALSE	27704
4747	-469.013784	83	K15C100	15	100	2	0.158499236	4747	FALSE	4747			27714	-8515.646996	90	K8C32	8	32	3	0.957065988	27714	FALSE	27714
4748	-69.40961738	83	K15C101	15	101	4	0.16709799	4748	FALSE	4748			27718	-8444.568891	90	K8C36	8	36	7	0.082983224	27718	FALSE	27718
4758	104.380302	83	K15C111	15	111	6	0.094271751	4758	FALSE	4758			27720	-8440.068891	90	K8C38	8	38	2	0.989690722	27720	FALSE	27720
4765	581.8504176	83	K15C118	15	118	6	0.464610645	4765	FALSE	4765			27721	-8438.068891	90	K8C39	8	39	2	0.974226804	27721	FALSE	27721
4770	357.3504176	83	K15C123	15	123	2	0.193952647	4770	FALSE	4770			27724	-8421.330349	90	K8C42	8	42	2	0.334190017	27724	FALSE	27724
4780	170.3504176	83	K15C133	15	133	2	0.272447612	4780	FALSE	4780			27725	-8398.830349	90	K8C43	8	43	6	0.343594106	27725	FALSE	27725
4787	332.3504176	83	K15C140	15	140	2	0.151791786	4787	FALSE	4787			27748	-1261.012242	90	K8C66	8	66	3	0.173369173	27748	FALSE	27748
4799	533.3504176	83	K15C152	15	152	3	0.120405052	4799	FALSE	4799			27751	-8211.876855	90	K8C69	8	69	6	0.211321278	27751	FALSE	27751
4803	534.3504176	83	K15C156	15	156	2	0.148512161	4803	FALSE	4803			27752	-1417.512242	90	K8C70	8	70	6	0.116584123	27752	FALSE	27752
4805	543.8504176	83	K15C158	15	158	2	0.655229282	4805	FALSE	4805			27785	-8049.410049	90	K8C103	8	103	2	0.444681251	27785	FALSE	27785
4807	554.8504176	83	K15C160	15	160	2	0.189975343	4807	FALSE	4807			27786	-8136.410049	90	K8C104	8	104	2	0.141548307	27786	FALSE	27786
4814	592.8504176	83	K15C167	15	167	2	0.3254826	4814	FALSE	4814			27809	-7992.410049	90	K8C127	8	127	2	0.116088304	27809	FALSE	27809
4859	-448.201284	82	K16C2	16	2	10	0.08090126	4859	FALSE	4859			27814	-7978.243383	90	K8C132	8	132	6	0.202451591	27814	FALSE	27814
4860	-478.951284	82	K16C3	16	3	3	0.159756408	4860	FALSE	4860			27815	-7972.910049	90	K8C133	8	133	2	0.273945455	27815	FALSE	27815
4861	-470.513784	82	K16C4	16	4	11	0.119407708	4861	FALSE	4861			27824	-7952.410049	90	K8C142	8	142	2	0.054087619	27824	FALSE	27824
4864	-266.4929507	82	K16C7	16	7	10	0.074441538	4864	FALSE	4864			27829	-7941.910049	90	K8C147	8	147	2	0.183627112	27829	FALSE	27829
4865	-207.4929507	82	K16C8	16	8	12	0.089454387	4865	FALSE	4865			27830	-7935.993383	90	K8C148	8	148	2	0.138949276	27830	FALSE	27830
4866	-451.701284	82	K16C9	16	9	16	0.154194038	4866	FALSE	4866			27839	-4084.334902	90	K8C157	8	157	2	0.077584709	27839	FALSE	27839
4868	94.42743108	82	K16C11	16	11	16	0.08445648	4868	FALSE	4868			27864	-3874.774291	90	K8C182	8	182	2	0.398511529	27864	FALSE	27864
4869	-197.1596174	82	K16C12	16	12	17	0.072301365	4869	FALSE	4869			27878	-3943.336791	90	K8C196	8	196	3	0.09116152	27878	FALSE	27878
4870	-410.9929507	82	K16C13	16	13	19	0.094309612	4870	FALSE	4870			27881	-3815.336791	90	K8C199	8	199	2	0.175929062	27881	FALSE	27881
4873	100.4038665	82	K16C16	16	16	45	0.096437869	4873	FALSE	4873			27898	2407.623175	90	K8C216	8	216	5	0.103436386	27898	FALSE	27898
4874	387.3504176	82	K16C17	16	17	4	0.095853512	4874	FALSE	4874			27902	-3755.899291	90	K8C220	8	220	7	0.483729739	27902	FALSE	27902
4875	-431.451284	82	K16C18	16	18	5	0.131717129	4875	FALSE	4875			27913	-3700.329846	90	K8C231	8	231	3	0.137911104	27913	FALSE	27913
4876	-419.7429507	82	K16C19	16	19	10	0.2530288	4876	FALSE	4876			27916	-3869.60068	90	K8C234	8	234	4	0.136504878	27916	FALSE	27916
4877	-414.4929507	82	K16C20	16	20	13	0.191114551	4877	FALSE	4877			27920	-3670.934013	90	K8C238	8	238	2	0.240630832	27920	FALSE	27920
4879	-401.9929507	82	K16C22	16	22	2	0.250136838	4879	FALSE	4879			27929	-3842.60068	90	K8C247	8	247	8	0.14208316	27929	FALSE	27929
4880	-41.15961738	82	K16C23	16	23	7	0.147671857	4880	FALSE	4880			27943	-3798.797108	90	K8C261	8	261	2	0.076242497	27943	FALSE	27943
4881	-394.4929507	82	K16C24	16	24	2	0.133938467	4881	FALSE	4881			27951	-3771.797108	90	K8C269	8	269	2	0.744862273	27951	FALSE	27951
4882	-166.4096174	82	K16C25	16	25	13	0.083401928	4882	FALSE	4882			27955	-3350.922108	90	K8C273	8	273	7	0.677016855	27955	FALSE	27955
4885	-379.9929507	82	K16C28	16	28	2	0.212338335	4885	FALSE	4885			27958	-3531.922108	90	K8C276	8	276	5	0.16854813	27958	FALSE	27958
4886	-374.9929507	82	K16C29	16	29	2	0.285483652	4886	FALSE	4886			27959	-3523.922108	90	K8C277	8	277	3	0.49881366	27959	FALSE	27959
4889	-244.9929507	82	K16C32	16	32	6	0.079512872	4889	FALSE	4889			27966	-3497.422108	90	K8C284	8	284	2	0.821953666	27966	FALSE	27966
4890	-294.9929507	82	K16C33	16	33	12	0.18191962	4890	FALSE	4890			27978	-3466.672108	90	K8C296	8	296	3	0.159877356	27978	FALSE	27978
4893	332.3504176	82	K16C36	16	36	4	0.07767766	4893	FALSE	4893			27983	-3451.672108	90	K8C301	8	301	2	0.658478823	27983	FALSE	27983
4894	103.380302	82	K16C37	16	37	24	0.155184521	4894	FALSE	4894			27985	5680.348869	90	K8C303	8	303	4	0.730841924	27985	FALSE	27985
4896	-242.4929507	82	K16C39	16	39	13	0.086765951	4896	FALSE	4896			28005	-3394.422108	90	K8C323	8	323	2	0.141209709	28005	FALSE	28005
4897	-340.4929507	82	K16C40	16	40	4	0.185529675	4897	FALSE	4897			28014	-3222.047108	90	K8C332	8	332	3	0.4119275	28014	FALSE	28014
4898	-101.1596174	82	K16C41	16	41	15	0.088169238	4898	FALSE	4898			28019	-3352.922108	90	K8C337	8	337	4	0.976804124	28019	FALSE	28019
4899	-314.9929507	82	K16C42	16	42	15	0.116010904	4899	FALSE	4899			28032	-3621.422108	90	K8C350	8	350	2	0.06517062	28032	FALSE	28032
4903	-362.9929507	82	K16C46	16	46	2	0.203673755	4903	FALSE	4903			28042	-3594.672108	90	K8C360	8	360	2	0.176265021	28042	FALSE	28042
4904	-317.9929507	82	K16C47	16	47	2	0.296110463	4904	FALSE	4904			28081	-3172.565627	90	K8C399	8	399	8	0.136007071	28081	FALSE	28081
4909	-301.9929507	82	K16C52	16	52	2	0.226266577	4909	FALSE	4909			28084	-3505.130442	90	K8C402	8	402	3	0.486890001	28084	FALSE	28084
4911	-288.9929507	82	K16C54	16	54	2	0.163640839	4911	FALSE	4911			28107	-3461.352664	90	K8C425	8	425	3	0.288291914	28107	FALSE	28107
4912	-275.7429507	82	K16C55	16	55	8	0.099080935	4912	FALSE	4912			28112	-3073.33183	90	K8C430	8	430	2	0.840206186	28112	FALSE	28112
4919	-230.4929507	82	K16C62	16	62	4	0.114990619	4919	FALSE	4919			28119	531.3832618	90	K8C437	8	437	11	0.077561556	28119	FALSE	28119
4921	314.3504176	82	K16C64	16	64	4	0.485552084	4921	FALSE	4921			28143	-2991.290164	90	K8C461	8	461	9	0.08943209	28143	FALSE	28143
4922	-201.4929507	82	K16C65	16	65	2	0.449853665	4922	FALSE	4922			28153	-2969.790164	90	K8C471	8	471	4	0.606680241	28153	FALSE	28153
4923	-197.9929507	82	K16C66	16	66	2	0.168920096	4923	FALSE	4923			28163	-2932.845719	90	K8C481	8	481	2	0.40978633	28163	FALSE	28163
4924	-276.4929507	82	K16C67	16	67	2	0.196700812	4924	FALSE	4924			28165	-3339.595719	90	K8C483	8	483	2	0.202623781	28165	FALSE	28165
4925	-191.9929507	82	K16C68	16	68	2	0.150259449	4925	FALSE	4925			28172	-2903.595719	90	K8C490	8	490	3	0.279090392	28172	FALSE	28172
4927	-175.9929507	82	K16C70	16	70	6	0.13653088	4927	FALSE	4927			28175	-2896.595719	90	K8C493	8	493	2	0.754091018	28175	FALSE	28175
4930	-168.1596174	82	K16C73	16	73	9	0.166242006	4930	FALSE	4930			28178	-2889.095719	90	K8C496	8	496	3	0.107947435	28178	FALSE	28178
4931	-469.513784	82	K16C74	16	74	7	0.108291846	4931	FALSE	4931			28181	-2881.095719	90	K8C499	8	499	2	0.21562911	28181	FALSE	28181
4935	-127.1596174	82	K16C78	16	78	12	0.68386524	4935	FALSE	4935			28195	-2824.970719	90	K8C513	8	513	2	0.05537392	28195	FALSE	28195
4937	-123.1596174	82	K16C80	16	80	5	0.133138072	4937	FALSE	4937			28201	636.8169478	90	K8C519	8	519	3	0.766102111	28201	FALSE	28201
4940	-102.1596174	82	K16C83	16	83	4	0.303872033	4940	FALSE	4940			28207	-2791.720719	90	K8C525	8	525	2	0.188972884	28207	FALSE	28207
4941	-100.1596174	82	K16C84	16	84	6	0.124092336	4941	FALSE	4941			28213	-1178.387242	90	K8C531	8	531	3	0.213665507	28213	FALSE	28213
4945	283.2254176	82	K16C88	16	88	7	0.069700176	4945	FALSE	4945			28214	-2773.137386	90	K8C532	8	532	2	0.327601337	28214	FALSE	28214
4948	-196.6596174	82	K16C91	16	91	2	0.330222429	4948	FALSE	4948			28215	-3192.137386	90	K8C533	8	533	3	0.081279126	28215	FALSE	28215
4952	-144.6596174	82	K16C95	16	95	2	0.419558783	4952	FALSE	4952			28217	73.50914994	90	K8C535	8	535	5	0.161456572	28217	FALSE	28217
4955	-418.2429507	82	K16C98	16	98	2	0.125178642	4955	FALSE	4955			28222	-3218.637386	90	K8C540	8	540	2	0.16166021	28222	FALSE	28222
4959	-5.909617383	82	K16C102	16	102	4	0.073936698	4959	FALSE	4959			28224	-2750.637386	90	K8C542	8	542	4	0.254621674	28224	FALSE	28224
4960	-69.40961738	82	K16C103	16	103	4	0.16709799	4960	FALSE	4960			28228	-2742.637386	90	K8C546	8	546	2	0.092098847	28228	FALSE	28228
4976	581.8504176	82	K16C119	16	119	6	0.464610645	4976	FALSE	4976			28235	-2718.637386	90	K8C553	8	553	2	0.593809587	28235	FALSE	28235
4978	-292.4929507	82	K16C121	16	121	2	0.137829937	4978	FALSE	4978			28237	2532.458262	90	K8C555	8	555	7	0.099147261	28237	FALSE	28237
4982	357.3504176	82	K16C125	16	125	2	0.193952647	4982	FALSE	4982			28244	-2692.422108	90	K8C562	8	562	3	0.106376108	28244	FALSE	28244
4987	375.8504176	82	K16C130	16	130	2	0.137428369	4987	FALSE	4987			28247	-2681.804053	90	K8C565	8	565	3	0.513977334	28247	FALSE	28247
4991	170.3504176	82	K16C134	16	134	2	0.272447612	4991	FALSE	4991			28255	-2639.554053	90	K8C573	8	573	2	0.639175258	28255	FALSE	28255
5005	533.3504176	82	K16C148	16	148	5	0.121416825	5005	FALSE	5005			28265	-2604.535534	90	K8C583	8	583	6	0.415417788	28265	FALSE	28265
5010	543.8504176	82	K16C153	16	153	2	0.655229282	5010	FALSE	5010			28272	-2584.452201	90	K8C590	8	590	2	0.979381443	28272	FALSE	28272
5012	554.3504176	82	K16C155	16	155	2	0.131985652	5012	FALSE	5012			28287	-2543.452201	90	K8C605	8	605	2	0.247651775	28287	FALSE	28287
5017	592.8504176	82	K16C160	16	160	2	0.3254826	5017	FALSE	5017			28298	-2512.952201	90	K8C616	8	616	3	0.508880548	28298	FALSE	28298
5055	-481.951284	81	K17C1	17	1	2	0.111838146	5055	FALSE	5055			28308	268.9258166	90	K8C626	8	626	6	0.468866529	28308	FALSE	28308
5056	-448.201284	81	K17C2	17	2	12	0.086065906	5056	FALSE	5056			28341	-2395.160534	90	K8C659	8	659	2	0.603780069	28341	FALSE	28341
5057	-478.951284	81	K17C3	17	3	4	0.176496517	5057	FALSE	5057			28342	-2681.160534	90	K8C660	8	660	2	0.176618677	28342	FALSE	28342
5058	-472.076284	81	K17C4	17	4	16	0.161117721	5058	FALSE	5058			28349	-2375.160534	90	K8C667	8	667	2	0.296269336	28349	FALSE	28349
5061	-266.4929507	81	K17C7	17	7	18	0.074829363	5061	FALSE	5061			28356	-2359.660534	90	K8C674	8	674	2	0.953608247	28356	FALSE	28356
5062	-207.4929507	81	K17C8	17	8	14	0.078122421	5062	FALSE	5062			28368	-2238.949835	90	K8C686	8	686	2	0.752025037	28368	FALSE	28368
5063	-451.701284	81	K17C9	17	9	16	0.154194038	5063	FALSE	5063			28371	-2231.949835	90	K8C689	8	689	2	0.498204975	28371	FALSE	28371
5065	94.42743108	81	K17C11	17	11	18	0.087780342	5065	FALSE	5065			28373	-2226.449835	90	K8C691	8	691	3	0.305149127	28373	FALSE	28373
5067	-411.4929507	81	K17C13	17	13	6	0.102934843	5067	FALSE	5067			28406	-2496.449835	90	K8C724	8	724	2	0.393191671	28406	FALSE	28406
5070	98.90386652	81	K17C16	17	16	27	0.096107675	5070	FALSE	5070			28418	-2098.116501	90	K8C736	8	736	2	0.398001506	28418	FALSE	28418
5071	387.3504176	81	K17C17	17	17	4	0.095853512	5071	FALSE	5071			28429	-2071.449835	90	K8C747	8	747	2	0.147046589	28429	FALSE	28429
5072	-431.951284	81	K17C18	17	18	4	0.177677244	5072	FALSE	5072			28431	-2065.949835	90	K8C749	8	749	2	0.984536082	28431	FALSE	28431
5073	-420.2429507	81	K17C19	17	19	10	0.249473089	5073	FALSE	5073			28432	-2063.949835	90	K8C750	8	750	2	0.475994395	28432	FALSE	28432
5074	-414.4929507	81	K17C20	17	20	13	0.191114551	5074	FALSE	5074			28435	-2054.449835	90	K8C753	8	753	2	0.292035514	28435	FALSE	28435
5075	-410.4929507	81	K17C21	17	21	13	0.117805543	5075	FALSE	5075			28439	-2044.449835	90	K8C757	8	757	2	0.147182011	28439	FALSE	28439
5077	-166.4096174	81	K17C23	17	23	33	0.100777643	5077	FALSE	5077			28446	-2574.61695	90	K8C764	8	764	3	0.092672911	28446	FALSE	28446
5078	-401.9929507	81	K17C24	17	24	2	0.250136838	5078	FALSE	5078			28447	-2569.926316	90	K8C765	8	765	2	0.589243077	28447	FALSE	28447
5079	-41.15961738	81	K17C25	17	25	8	0.149885434	5079	FALSE	5079			28454	-1885.426316	90	K8C772	8	772	2	0.955510693	28454	FALSE	28454
5080	-394.4929507	81	K17C26	17	26	2	0.133938467	5080	FALSE	5080			28464	-1848.176316	90	K8C782	8	782	2	0.191863434	28464	FALSE	28464
5082	-5.909617383	81	K17C28	17	28	5	0.068494756	5082	FALSE	5082			28480	-1799.926316	90	K8C798	8	798	2	0.339551733	28480	FALSE	28480
5083	-379.9929507	81	K17C29	17	29	2	0.212338335	5083	FALSE	5083			28486	-1776.426316	90	K8C804	8	804	2	0.650515464	28486	FALSE	28486
5084	-374.9929507	81	K17C30	17	30	2	0.285483652	5084	FALSE	5084			28489	-1767.926316	90	K8C807	8	807	2	0.110619491	28489	FALSE	28489
5087	-294.9929507	81	K17C33	17	33	12	0.18191962	5087	FALSE	5087			28512	-1716.676316	90	K8C830	8	830	2	0.07937488	28512	FALSE	28512
5090	103.380302	81	K17C36	17	36	24	0.155184521	5090	FALSE	5090			28539	-1638.926316	90	K8C857	8	857	2	0.158176898	28539	FALSE	28539
5091	-102.1596174	81	K17C37	17	37	13	0.089635247	5091	FALSE	5091			28557	-1563.762242	90	K8C875	8	875	3	0.231274724	28557	FALSE	28557
5092	-242.4929507	81	K17C38	17	38	13	0.086765951	5092	FALSE	5092			28568	-1540.762242	90	K8C886	8	886	2	0.131810785	28568	FALSE	28568
5093	-340.4929507	81	K17C39	17	39	4	0.185529675	5093	FALSE	5093			28570	-1536.762242	90	K8C888	8	888	2	0.207434318	28570	FALSE	28570
5094	-314.9929507	81	K17C40	17	40	16	0.101656244	5094	FALSE	5094			28584	-1500.262242	90	K8C902	8	902	5	0.062291991	28584	FALSE	28584
5098	-362.9929507	81	K17C44	17	44	2	0.203673755	5098	FALSE	5098			28611	-1443.762242	90	K8C929	8	929	2	0.984536082	28611	FALSE	28611
5099	-317.9929507	81	K17C45	17	45	2	0.296110463	5099	FALSE	5099			28621	-1406.262242	90	K8C939	8	939	2	0.764604811	28621	FALSE	28621
5103	-301.9929507	81	K17C49	17	49	2	0.226266577	5103	FALSE	5103			28627	-1390.762242	90	K8C945	8	945	3	0.104449512	28627	FALSE	28627
5105	-288.9929507	81	K17C51	17	51	3	0.159550606	5105	FALSE	5105			28635	-1367.762242	90	K8C953	8	953	2	0.102446317	28635	FALSE	28635
5106	-101.1596174	81	K17C52	17	52	3	0.060427376	5106	FALSE	5106			28639	-1359.762242	90	K8C957	8	957	2	0.13154578	28639	FALSE	28639
5107	-197.1596174	81	K17C53	17	53	14	0.080160932	5107	FALSE	5107			28652	-1324.262242	90	K8C970	8	970	2	0.811214023	28652	FALSE	28652
5108	99.90386652	81	K17C54	17	54	3	0.081854165	5108	FALSE	5108			28663	-1289.762242	90	K8C981	8	981	3	0.623539519	28663	FALSE	28663
5115	-230.4929507	81	K17C61	17	61	4	0.114990619	5115	FALSE	5115			28676	-1255.012242	90	K8C994	8	994	2	0.828453551	28676	FALSE	28676
5118	314.3504176	81	K17C64	17	64	4	0.485552084	5118	FALSE	5118			28687	-1224.637242	90	K8C1005	8	1005	2	0.24386647	28687	FALSE	28687
5120	-197.9929507	81	K17C66	17	66	4	0.091149221	5120	FALSE	5120			28690	-2074.137242	90	K8C1008	8	1008	2	0.692202272	28690	FALSE	28690
5121	-276.4929507	81	K17C67	17	67	2	0.196700812	5121	FALSE	5121			28694	-2658.804053	90	K8C1012	8	1012	2	0.503253786	28694	FALSE	28694
5122	-191.9929507	81	K17C68	17	68	3	0.166497422	5122	FALSE	5122			28696	-2068.137242	90	K8C1014	8	1014	2	0.863838374	28696	FALSE	28696
5124	-176.4929507	81	K17C70	17	70	5	0.149694668	5124	FALSE	5124			28721	-1129.609464	90	K8C1039	8	1039	3	0.703780069	28721	FALSE	28721
5127	-168.1596174	81	K17C73	17	73	18	0.116091544	5127	FALSE	5127			28725	-1121.609464	90	K8C1043	8	1043	2	0.106240075	28725	FALSE	28725
5131	-127.1596174	81	K17C77	17	77	12	0.68386524	5131	FALSE	5131			28733	-1093.609464	90	K8C1051	8	1051	2	0.756853839	28733	FALSE	28733
5133	-123.1596174	81	K17C79	17	79	5	0.133138072	5133	FALSE	5133			28741	-1069.859464	90	K8C1059	8	1059	2	0.42248588	28741	FALSE	28741
5137	-102.1596174	81	K17C83	17	83	4	0.303872033	5137	FALSE	5137			28771	-997.1094641	90	K8C1089	8	1089	2	0.101128683	28771	FALSE	28771
5140	281.7254176	81	K17C86	17	86	5	0.079119042	5140	FALSE	5140			28775	3291.279425	90	K8C1093	8	1093	5	0.158002779	28775	FALSE	28775
5148	-144.6596174	81	K17C94	17	94	2	0.419558783	5148	FALSE	5148			28816	-898.1094641	90	K8C1134	8	1134	2	0.984536082	28816	FALSE	28816
5152	-468.951284	81	K17C98	17	98	2	0.158499236	5152	FALSE	5152			28818	-893.1094641	90	K8C1136	8	1136	2	0.958762887	28818	FALSE	28818
5153	-69.40961738	81	K17C99	17	99	4	0.16709799	5153	FALSE	5153			28824	-873.1094641	90	K8C1142	8	1142	2	0.575860769	28824	FALSE	28824
5168	581.8504176	81	K17C114	17	114	6	0.464610645	5168	FALSE	5168			28850	790.3287905	90	K8C1168	8	1168	3	0.079426082	28850	FALSE	28850
5174	357.3504176	81	K17C120	17	120	2	0.193952647	5174	FALSE	5174			28878	-890.0904468	90	K8C1196	8	1196	2	0.270625085	28878	FALSE	28878
5177	372.3504176	81	K17C123	17	123	2	0.095794137	5177	FALSE	5177			28885	-622.4654468	90	K8C1203	8	1203	2	0.443347702	28885	FALSE	28885
5182	170.3504176	81	K17C128	17	128	2	0.272447612	5182	FALSE	5182			28891	-604.9654468	90	K8C1209	8	1209	2	0.133436306	28891	FALSE	28891
5189	332.3504176	81	K17C135	17	135	2	0.151791786	5189	FALSE	5189			28893	-1120.715447	90	K8C1211	8	1211	2	0.497261454	28893	FALSE	28893
5192	101.9038665	81	K17C138	17	138	2	0.073335468	5192	FALSE	5192			28904	-1605.507113	90	K8C1222	8	1222	2	0.734606278	28904	FALSE	28904
5197	337.3504176	81	K17C143	17	143	2	0.110997169	5197	FALSE	5197			28905	-555.5071135	90	K8C1223	8	1223	2	0.085531943	28905	FALSE	28905
5199	533.8504176	81	K17C145	17	145	4	0.120907484	5199	FALSE	5199			28911	-541.0071135	90	K8C1229	8	1229	2	0.636221518	28911	FALSE	28911
5200	543.8504176	81	K17C146	17	146	2	0.655229282	5200	FALSE	5200			28916	-523.7571135	90	K8C1234	8	1234	2	0.934249714	28916	FALSE	28916
5202	553.8504176	81	K17C148	17	148	2	0.189975343	5202	FALSE	5202			28917	-521.0071135	90	K8C1235	8	1235	2	0.981099656	28917	FALSE	28917
5207	592.8504176	81	K17C153	17	153	2	0.3254826	5207	FALSE	5207			28924	-498.5071135	90	K8C1242	8	1242	2	0.649484536	28924	FALSE	28924
5246	-481.951284	80	K18C1	18	1	2	0.111838146	5246	FALSE	5246			28927	-492.0071135	90	K8C1245	8	1245	2	0.989690722	28927	FALSE	28927
5247	98.90386652	80	K18C2	18	2	67	0.136784333	5247	FALSE	5247			28937	-758.6084031	90	K8C1255	8	1255	2	0.158176898	28937	FALSE	28937
5248	-478.951284	80	K18C3	18	3	4	0.176496517	5248	FALSE	5248			28938	-409.6084031	90	K8C1256	8	1256	9	0.590236878	28938	FALSE	28938
5249	-472.076284	80	K18C4	18	4	16	0.161117721	5249	FALSE	5249			28975	-311.9695142	90	K8C1293	8	1293	2	0.099459793	28975	FALSE	28975
5252	-268.6179507	80	K18C7	18	7	10	0.07937826	5252	FALSE	5252			28981	-300.4695142	90	K8C1299	8	1299	4	0.082573863	28981	FALSE	28981
5253	-208.2429507	80	K18C8	18	8	28	0.123524131	5253	FALSE	5253			28985	-283.4695142	90	K8C1303	8	1303	2	0.984536082	28985	FALSE	28985
5254	-451.701284	80	K18C9	18	9	17	0.134827462	5254	FALSE	5254			28987	-278.4695142	90	K8C1305	8	1305	2	0.342177914	28987	FALSE	28987
5256	94.42743108	80	K18C11	18	11	18	0.087780342	5256	FALSE	5256			28993	-260.1361809	90	K8C1311	8	1311	4	0.105938704	28993	FALSE	28993
5257	-410.4929507	80	K18C12	18	12	17	0.104841888	5257	FALSE	5257			29007	-228.6361809	90	K8C1325	8	1325	2	0.134566537	29007	FALSE	29007
5260	-69.40961738	80	K18C15	18	15	7	0.110174305	5260	FALSE	5260			29009	-223.6361809	90	K8C1327	8	1327	2	0.332598649	29009	FALSE	29009
5261	-431.951284	80	K18C16	18	16	6	0.117805526	5261	FALSE	5261			29021	-1156.386181	90	K8C1339	8	1339	3	0.153375022	29021	FALSE	29021
5262	-420.2429507	80	K18C17	18	17	12	0.271773378	5262	FALSE	5262			29027	-174.0945142	90	K8C1345	8	1345	3	0.982817869	29027	FALSE	29027
5263	-414.4929507	80	K18C18	18	18	13	0.191114551	5263	FALSE	5263			29059	-104.5945142	90	K8C1377	8	1377	2	0.750042593	29059	FALSE	29059
5265	-168.076284	80	K18C20	18	20	48	0.107363014	5265	FALSE	5265			29075	-73.09451425	90	K8C1393	8	1393	2	0.459854175	29075	FALSE	29075
5266	-401.9929507	80	K18C21	18	21	2	0.250136838	5266	FALSE	5266			29076	-68.09451425	90	K8C1394	8	1394	2	0.86259886	29076	FALSE	29076
5267	-42.15961738	80	K18C22	18	22	4	0.21893394	5267	FALSE	5267			29080	-57.09451425	90	K8C1398	8	1398	2	0.979381443	29080	FALSE	29080
5268	-394.4929507	80	K18C23	18	23	2	0.133938467	5268	FALSE	5268			29090	-34.09451425	90	K8C1408	8	1408	4	0.090776502	29090	FALSE	29090
5270	-411.4929507	80	K18C25	18	25	3	0.072038494	5270	FALSE	5270			29161	114.2591499	90	K8C1479	8	1479	2	0.093678825	29161	FALSE	29161
5271	-374.9929507	80	K18C26	18	26	2	0.285483652	5271	FALSE	5271			29174	200.2591499	90	K8C1492	8	1492	2	0.338288643	29174	FALSE	29174
5274	-294.9929507	80	K18C29	18	29	12	0.18191962	5274	FALSE	5274			29175	-1061.11585	90	K8C1493	8	1493	2	0.771821306	29175	FALSE	29175
5277	-206.7429507	80	K18C32	18	32	2	0.087658401	5277	FALSE	5277			29190	245.1758166	90	K8C1508	8	1508	2	0.979381443	29190	FALSE	29190
5278	103.380302	80	K18C33	18	33	24	0.155184521	5278	FALSE	5278			29195	-911.3102013	90	K8C1513	8	1513	3	0.1861355	29195	FALSE	29195
5279	-340.4929507	80	K18C34	18	34	4	0.185529675	5279	FALSE	5279			29215	-199.7406539	90	K8C1533	8	1533	3	0.381141549	29215	FALSE	29215
5280	-314.9929507	80	K18C35	18	35	16	0.101656244	5280	FALSE	5280			29217	-864.7406539	90	K8C1535	8	1535	2	0.400619363	29217	FALSE	29217
5283	-365.9929507	80	K18C38	18	38	2	0.167531146	5283	FALSE	5283			29222	446.2593461	90	K8C1540	8	1540	2	0.0731376	29222	FALSE	29222
5284	-362.9929507	80	K18C39	18	39	2	0.203673755	5284	FALSE	5284			29265	533.8843461	90	K8C1583	8	1583	2	0.745967227	29265	FALSE	29265
5285	-317.9929507	80	K18C40	18	40	2	0.296110463	5285	FALSE	5285			29307	638.0510127	90	K8C1625	8	1625	2	0.683102733	29307	FALSE	29307
5289	-301.9929507	80	K18C44	18	44	2	0.226266577	5289	FALSE	5289			29311	658.8287905	90	K8C1629	8	1629	2	0.869415808	29311	FALSE	29311
5291	-288.9929507	80	K18C46	18	46	3	0.159550606	5291	FALSE	5291			29345	739.8287905	90	K8C1663	8	1663	2	0.989690722	29345	FALSE	29345
5292	-267.1179507	80	K18C47	18	47	7	0.118027471	5292	FALSE	5292			29354	-654.6712095	90	K8C1672	8	1672	2	0.933818979	29354	FALSE	29354
5299	-230.4929507	80	K18C54	18	54	5	0.083771971	5299	FALSE	5299			29360	772.3287905	90	K8C1678	8	1678	2	0.963917526	29360	FALSE	29360
5300	-226.4929507	80	K18C55	18	55	2	0.1257889	5300	FALSE	5300			29379	3415.461348	90	K8C1697	8	1697	3	0.970790378	29379	FALSE	29379
5301	314.3504176	80	K18C56	18	56	4	0.485552084	5301	FALSE	5301			29416	938.1416006	90	K8C1734	8	1734	2	0.12497374	29416	FALSE	29416
5303	-198.9929507	80	K18C58	18	58	3	0.11463444	5303	FALSE	5303			29424	648.8416006	90	K8C1742	8	1742	2	0.322289437	29424	FALSE	29424
5304	-276.4929507	80	K18C59	18	59	2	0.196700812	5304	FALSE	5304			29439	1016.428059	90	K8C1757	8	1757	2	0.984536082	29439	FALSE	29439
5305	-192.4929507	80	K18C60	18	60	2	0.197424398	5305	FALSE	5305			29449	1033.678059	90	K8C1767	8	1767	2	0.407316548	29449	FALSE	29449
5306	-176.4929507	80	K18C61	18	61	6	0.13653088	5306	FALSE	5306			29474	1089.178059	90	K8C1792	8	1792	2	0.131893885	29474	FALSE	29474
5309	-169.4929507	80	K18C64	18	64	17	0.131291893	5309	FALSE	5309			29485	1113.178059	90	K8C1803	8	1803	2	0.989690722	29485	FALSE	29485
5312	-41.15961738	80	K18C67	18	67	3	0.115348581	5312	FALSE	5312			29517	1199.178059	90	K8C1835	8	1835	2	0.984536082	29517	FALSE	29517
5314	-127.1596174	80	K18C69	18	69	12	0.68386524	5314	FALSE	5314			29521	1207.678059	90	K8C1839	8	1839	2	0.487071577	29521	FALSE	29521
5316	-123.1596174	80	K18C71	18	71	5	0.133138072	5316	FALSE	5316			29578	440.1780589	90	K8C1896	8	1896	2	0.701644714	29578	FALSE	29578
5319	-102.1596174	80	K18C74	18	74	4	0.303872033	5319	FALSE	5319			29583	1347.678059	90	K8C1901	8	1901	2	0.094160702	29583	FALSE	29583
5322	281.7254176	80	K18C77	18	77	5	0.085575938	5322	FALSE	5322			29585	1351.678059	90	K8C1903	8	1903	2	0.984536082	29585	FALSE	29585
5328	-144.6596174	80	K18C83	18	83	2	0.419558783	5328	FALSE	5328			29592	226.6780589	90	K8C1910	8	1910	2	0.26595606	29592	FALSE	29592
5330	-33.15961738	80	K18C85	18	85	2	0.186108167	5330	FALSE	5330			29606	1399.678059	90	K8C1924	8	1924	2	0.316109166	29606	FALSE	29606
5333	-468.951284	80	K18C88	18	88	2	0.158499236	5333	FALSE	5333			29614	-209.3219411	90	K8C1932	8	1932	2	0.344020364	29614	FALSE	29614
5350	581.8504176	80	K18C105	18	105	6	0.464610645	5350	FALSE	5350			29633	1447.678059	90	K8C1951	8	1951	2	0.701718213	29633	FALSE	29633
5355	357.3504176	80	K18C110	18	110	2	0.193952647	5355	FALSE	5355			29667	-139.8219411	90	K8C1985	8	1985	2	0.933692572	29667	FALSE	29667
5360	375.3504176	80	K18C115	18	115	2	0.137428369	5360	FALSE	5360			29718	1655.386392	90	K8C2036	8	2036	4	0.191268641	29718	FALSE	29718
5363	170.3504176	80	K18C118	18	118	2	0.272447612	5363	FALSE	5363			29746	1752.816948	90	K8C2064	8	2064	5	0.318251826	29746	FALSE	29746
5378	533.8504176	80	K18C133	18	133	5	0.121416825	5378	FALSE	5378			29751	1765.316948	90	K8C2069	8	2069	2	0.405408025	29751	FALSE	29751
5381	543.8504176	80	K18C136	18	136	2	0.655229282	5381	FALSE	5381			29785	1845.316948	90	K8C2103	8	2103	5	0.38384357	29785	FALSE	29785
5383	553.8504176	80	K18C138	18	138	3	0.164902877	5383	FALSE	5383			29796	1879.316948	90	K8C2114	8	2114	2	0.778350515	29796	FALSE	29796
5388	592.8504176	80	K18C143	18	143	2	0.3254826	5388	FALSE	5388			29801	1892.816948	90	K8C2119	8	2119	2	0.163842077	29801	FALSE	29801
5421	-69.40961738	79	K19C1	19	1	11	0.070078672	5421	FALSE	5421			29811	1915.691948	90	K8C2129	8	2129	2	0.665788677	29811	FALSE	29811
5422	95.42743108	79	K19C2	19	2	14	0.06491183	5422	FALSE	5422			29934	2185.650281	90	K8C2252	8	2252	2	0.180938181	29934	FALSE	29934
5423	-478.951284	79	K19C3	19	3	5	0.132764196	5423	FALSE	5423			29939	2195.650281	90	K8C2257	8	2257	4	0.976804124	29939	FALSE	29939
5424	-472.076284	79	K19C4	19	4	17	0.11816328	5424	FALSE	5424			29942	332.9165951	90	K8C2260	8	2260	2	0.354558677	29942	FALSE	29942
5425	96.42743108	79	K19C5	19	5	68	0.119897615	5425	FALSE	5425			29953	2242.416595	90	K8C2271	8	2271	2	0.920962199	29953	FALSE	29953
5427	-268.6179507	79	K19C7	19	7	8	0.101484935	5427	FALSE	5427			29980	2303.416595	90	K8C2298	8	2298	2	0.984536082	29980	FALSE	29980
5428	-208.2429507	79	K19C8	19	8	30	0.110450159	5428	FALSE	5428			29998	2343.708262	90	K8C2316	8	2316	4	0.546248842	29998	FALSE	29998
5429	-451.701284	79	K19C9	19	9	18	0.127011809	5429	FALSE	5429			30008	433.2082618	90	K8C2326	8	2326	3	0.463091539	30008	FALSE	30008
5431	-410.9929507	79	K19C11	19	11	17	0.113511781	5431	FALSE	5431			30009	2374.458262	90	K8C2327	8	2327	2	0.979381443	30009	FALSE	30009
5434	-432.701284	79	K19C14	19	14	5	0.134510644	5434	FALSE	5434			30030	1037.958262	90	K8C2348	8	2348	2	0.30980343	30030	FALSE	30030
5435	-420.2429507	79	K19C15	19	15	13	0.217293339	5435	FALSE	5435			30057	2480.458262	90	K8C2375	8	2375	2	0.400373323	30057	FALSE	30057
5436	-414.4929507	79	K19C16	19	16	13	0.191114551	5436	FALSE	5436			30107	-647.6712095	90	K8C2425	8	2425	2	0.175693236	30107	FALSE	30107
5438	-169.076284	79	K19C18	19	18	22	0.069360135	5438	FALSE	5438			30134	2661.541595	90	K8C2452	8	2452	2	0.138993721	30134	FALSE	30134
5439	-401.9929507	79	K19C19	19	19	2	0.250136838	5439	FALSE	5439			30156	2710.874928	90	K8C2474	8	2474	2	0.435873039	30156	FALSE	30156
5440	-42.15961738	79	K19C20	19	20	7	0.147671857	5440	FALSE	5440			30201	797.5415951	90	K8C2519	8	2519	2	0.649922603	30201	FALSE	30201
5441	-394.4929507	79	K19C21	19	21	2	0.133938467	5441	FALSE	5441			30217	4876.154425	90	K8C2535	8	2535	3	0.963827094	30217	FALSE	30217
5442	-168.076284	79	K19C22	19	22	24	0.09319482	5442	FALSE	5442			30229	924.6249284	90	K8C2547	8	2547	2	0.195887557	30229	FALSE	30229
5444	101.380302	79	K19C24	19	24	9	0.057998592	5444	FALSE	5444			30231	5260.704425	90	K8C2549	8	2549	3	0.277804668	30231	FALSE	30231
5445	-167.076284	79	K19C25	19	25	2	0.212338335	5445	FALSE	5445			30252	1960.003658	90	K8C2570	8	2570	2	0.780584192	30252	FALSE	30252
5446	-374.9929507	79	K19C26	19	26	2	0.285483652	5446	FALSE	5446			30267	2978.711348	90	K8C2585	8	2585	3	0.266048385	30267	FALSE	30267
5448	-368.9929507	79	K19C28	19	28	2	0.108631911	5448	FALSE	5448			30281	3009.711348	90	K8C2599	8	2599	2	0.277091036	30281	FALSE	30281
5449	-294.9929507	79	K19C29	19	29	12	0.18191962	5449	FALSE	5449			30301	3045.461348	90	K8C2619	8	2619	2	0.204471051	30301	FALSE	30301
5452	-206.7429507	79	K19C32	19	32	4	0.07767766	5452	FALSE	5452			30351	3157.461348	90	K8C2669	8	2669	2	0.343748095	30351	FALSE	30351
5453	103.380302	79	K19C33	19	33	24	0.155184521	5453	FALSE	5453			30360	3186.461348	90	K8C2678	8	2678	2	0.634020619	30360	FALSE	30360
5454	-340.4929507	79	K19C34	19	34	4	0.185529675	5454	FALSE	5454			30365	1258.428059	90	K8C2683	8	2683	2	0.190061522	30365	FALSE	30365
5455	-314.9929507	79	K19C35	19	35	16	0.101656244	5455	FALSE	5455			30402	3259.961348	90	K8C2720	8	2720	3	0.076871993	30402	FALSE	30402
5458	-362.9929507	79	K19C38	19	38	2	0.203673755	5458	FALSE	5458			30409	1032.461348	90	K8C2727	8	2727	2	0.346675081	30409	FALSE	30409
5460	-312.9929507	79	K19C40	19	40	2	0.149557848	5460	FALSE	5460			30412	3284.461348	90	K8C2730	8	2730	3	0.982817869	30412	FALSE	30412
5462	-301.9929507	79	K19C42	19	42	2	0.226266577	5462	FALSE	5462			30413	3286.461348	90	K8C2731	8	2731	2	0.621607414	30413	FALSE	30413
5463	533.8504176	79	K19C43	19	43	6	0.083665931	5463	FALSE	5463			30492	3462.961348	90	K8C2810	8	2810	2	0.109435181	30492	FALSE	30492
5464	-288.9929507	79	K19C44	19	44	3	0.159550606	5464	FALSE	5464			30525	1578.873175	90	K8C2843	8	2843	5	0.290469367	30525	FALSE	30525
5465	-267.6179507	79	K19C45	19	45	9	0.075933677	5465	FALSE	5465			30559	1639.789841	90	K8C2877	8	2877	2	0.269641379	30559	FALSE	30559
5471	-230.9929507	79	K19C51	19	51	4	0.114990619	5471	FALSE	5471			30615	4126.789841	90	K8C2933	8	2933	2	0.077095592	30615	FALSE	30615
5473	314.3504176	79	K19C53	19	53	4	0.485552084	5473	FALSE	5473			30654	4208.289841	90	K8C2972	8	2972	2	0.257763199	30654	FALSE	30654
5474	-201.9929507	79	K19C54	19	54	2	0.449853665	5474	FALSE	5474			30662	4227.289841	90	K8C2980	8	2980	2	0.374640075	30662	FALSE	30662
5475	-199.4929507	79	K19C55	19	55	3	0.13052791	5475	FALSE	5475			30669	4242.289841	90	K8C2987	8	2987	2	0.353492073	30669	FALSE	30669
5476	-276.4929507	79	K19C56	19	56	3	0.125870203	5476	FALSE	5476			30672	4247.789841	90	K8C2990	8	2990	2	0.989690722	30672	FALSE	30672
5477	-192.4929507	79	K19C57	19	57	2	0.197424398	5477	FALSE	5477			30772	4444.123175	90	K8C3090	8	3090	2	0.963917526	30772	FALSE	30772
5478	-176.4929507	79	K19C58	19	58	6	0.13653088	5478	FALSE	5478			30773	2019.623175	90	K8C3091	8	3091	3	0.159527645	30773	FALSE	30773
5480	-169.9929507	79	K19C60	19	60	17	0.138615006	5480	FALSE	5480			30774	4450.623175	90	K8C3092	8	3092	2	0.614098907	30774	FALSE	30774
5482	-127.1596174	79	K19C62	19	62	12	0.68386524	5482	FALSE	5482			30788	4482.623175	90	K8C3106	8	3106	2	0.597938144	30788	FALSE	30788
5483	-123.1596174	79	K19C63	19	63	5	0.133138072	5483	FALSE	5483			30802	1968.123175	90	K8C3120	8	3120	2	0.670937438	30802	FALSE	30802
5486	-102.1596174	79	K19C66	19	66	4	0.303872033	5486	FALSE	5486			30857	2167.873175	90	K8C3175	8	3175	2	0.154413194	30857	FALSE	30857
5490	281.7254176	79	K19C70	19	70	7	0.069700176	5490	FALSE	5490			30914	4745.873175	90	K8C3232	8	3232	2	0.692869416	30914	FALSE	30914
5493	-197.1596174	79	K19C73	19	73	2	0.330222429	5493	FALSE	5493			30916	4751.873175	90	K8C3234	8	3234	2	0.751201368	30916	FALSE	30916
5496	-144.6596174	79	K19C76	19	76	2	0.419558783	5496	FALSE	5496			30938	4802.654425	90	K8C3256	8	3256	2	0.301464846	30938	FALSE	30938
5501	-468.951284	79	K19C81	19	81	4	0.119932529	5501	FALSE	5501			30976	3767.404425	90	K8C3294	8	3294	2	0.95532646	30976	FALSE	30976
5515	581.8504176	79	K19C95	19	95	6	0.464610645	5515	FALSE	5515			31022	4968.404425	90	K8C3340	8	3340	2	0.360059941	31022	FALSE	31022
5516	-292.9929507	79	K19C96	19	96	2	0.137829937	5516	FALSE	5516			31051	5026.404425	90	K8C3369	8	3369	2	0.984536082	31051	FALSE	31051
5520	357.3504176	79	K19C100	19	100	3	0.134579497	5520	FALSE	5520			31069	5069.904425	90	K8C3387	8	3387	2	0.969101603	31069	FALSE	31069
5524	375.3504176	79	K19C104	19	104	2	0.137428369	5524	FALSE	5524			31081	5094.404425	90	K8C3399	8	3399	2	0.833476367	31081	FALSE	31081
5531	434.8504176	79	K19C111	19	111	2	0.121249149	5531	FALSE	5531			31107	5172.029425	90	K8C3425	8	3425	2	0.844329897	31107	FALSE	31107
5541	543.8504176	79	K19C121	19	121	2	0.655229282	5541	FALSE	5541			31174	5311.279425	90	K8C3492	8	3492	2	0.619030196	31174	FALSE	31174
5542	553.8504176	79	K19C122	19	122	3	0.164902877	5542	FALSE	5542			31311	5582.779425	90	K8C3629	8	3629	2	0.872769827	31311	FALSE	31311
5546	592.8504176	79	K19C126	19	126	2	0.3254826	5546	FALSE	5546			31398	5763.348869	90	K8C3716	8	3716	2	0.984536082	31398	FALSE	31398
5577	-70.40961738	78	K20C1	20	1	2	0.111838146	5577	FALSE	5577			31417	5797.348869	90	K8C3735	8	3735	2	0.853264605	31417	FALSE	31417
5578	92.16307665	78	K20C2	20	2	38	0.099021705	5578	FALSE	5578			31474	5905.598869	90	K8C3792	8	3792	2	0.791605302	31474	FALSE	31474
5579	-478.951284	78	K20C3	20	3	5	0.132764196	5579	FALSE	5579			31847	3367.203036	90	K8C4165	8	4165	2	0.187168038	31847	FALSE	31847
5580	-472.076284	78	K20C4	20	4	20	0.130048629	5580	FALSE	5580			31976	6886.786369	90	K8C4294	8	4294	2	0.984536082	31976	FALSE	31976
5581	94.88030197	78	K20C5	20	5	56	0.11291471	5581	FALSE	5581			32117	-8590.646996	89	K9C6	9	6	2	0.137424596	32117	FALSE	32117
5583	-268.6179507	78	K20C7	20	7	17	0.108844865	5583	FALSE	5583			32119	-8584.146996	89	K9C8	9	8	2	0.238531242	32119	FALSE	32119
5584	-208.7429507	78	K20C8	20	8	34	0.104346655	5584	FALSE	5584			32122	-8577.146996	89	K9C11	9	11	2	0.690461781	32122	FALSE	32122
5585	-452.201284	78	K20C9	20	9	49	0.111535146	5585	FALSE	5585			32130	-8555.396996	89	K9C19	9	19	2	0.9604811	32130	FALSE	32130
5587	96.38030197	78	K20C11	20	11	18	0.087780342	5587	FALSE	5587			32133	-8545.146996	89	K9C22	9	22	3	0.224555355	32133	FALSE	32133
5588	-411.4929507	78	K20C12	20	12	17	0.101953996	5588	FALSE	5588			32143	-8515.646996	89	K9C32	9	32	3	0.957065988	32143	FALSE	32143
5591	-69.40961738	78	K20C15	20	15	7	0.110174305	5591	FALSE	5591			32147	-8445.068891	89	K9C36	9	36	6	0.08934997	32147	FALSE	32147
5592	-433.201284	78	K20C16	20	16	4	0.177677244	5592	FALSE	5592			32149	-8440.068891	89	K9C38	9	38	2	0.989690722	32149	FALSE	32149
5593	-420.2429507	78	K20C17	20	17	13	0.217293339	5593	FALSE	5593			32150	-8438.068891	89	K9C39	9	39	2	0.974226804	32150	FALSE	32150
5594	-414.4929507	78	K20C18	20	18	14	0.130011378	5594	FALSE	5594			32153	-8421.330349	89	K9C42	9	42	2	0.334190017	32153	FALSE	32153
5596	-401.9929507	78	K20C20	20	20	2	0.250136838	5596	FALSE	5596			32154	-8398.830349	89	K9C43	9	43	6	0.343594106	32154	FALSE	32154
5597	-42.65961738	78	K20C21	20	21	4	0.21893394	5597	FALSE	5597			32160	-8324.67073	89	K9C49	9	49	2	0.859106529	32160	FALSE	32160
5598	-230.9929507	78	K20C22	20	22	9	0.096815369	5598	FALSE	5598			32177	-1261.012242	89	K9C66	9	66	3	0.173369173	32177	FALSE	32177
5599	-168.076284	78	K20C23	20	23	30	0.092671388	5599	FALSE	5599			32180	-8212.876855	89	K9C69	9	69	5	0.19357072	32180	FALSE	32180
5601	100.380302	78	K20C25	20	25	7	0.052333502	5601	FALSE	5601			32181	-1417.512242	89	K9C70	9	70	9	0.159236354	32181	FALSE	32181
5602	-167.076284	78	K20C26	20	26	2	0.212338335	5602	FALSE	5602			32214	-8049.410049	89	K9C103	9	103	2	0.444681251	32214	FALSE	32214
5603	-374.9929507	78	K20C27	20	27	2	0.285483652	5603	FALSE	5603			32215	-8136.410049	89	K9C104	9	104	2	0.141548307	32215	FALSE	32215
5605	-368.9929507	78	K20C29	20	29	2	0.108631911	5605	FALSE	5605			32222	938.1416006	89	K9C111	9	111	3	0.105692986	32222	FALSE	32222
5606	-294.9929507	78	K20C30	20	30	13	0.129475159	5606	FALSE	5606			32226	-8019.910049	89	K9C115	9	115	2	0.57384234	32226	FALSE	32226
5609	-340.4929507	78	K20C33	20	33	4	0.185529675	5609	FALSE	5609			32238	-7992.410049	89	K9C127	9	127	3	0.144063728	32238	FALSE	32238
5613	-362.9929507	78	K20C37	20	37	2	0.203673755	5613	FALSE	5613			32243	-7978.743383	89	K9C132	9	132	4	0.154211714	32243	FALSE	32243
5614	-318.4929507	78	K20C38	20	38	2	0.296110463	5614	FALSE	5614			32244	-7972.910049	89	K9C133	9	133	2	0.273945455	32244	FALSE	32244
5617	-288.9929507	78	K20C41	20	41	3	0.159550606	5617	FALSE	5617			32258	-7941.910049	89	K9C147	9	147	2	0.183627112	32258	FALSE	32258
5618	98.38030197	78	K20C42	20	42	2	0.126665167	5618	FALSE	5618			32259	-7935.993383	89	K9C148	9	148	2	0.138949276	32259	FALSE	32259
5625	314.3504176	78	K20C49	20	49	4	0.485552084	5625	FALSE	5625			32268	-4084.334902	89	K9C157	9	157	3	0.062897682	32268	FALSE	32268
5627	-199.4929507	78	K20C51	20	51	5	0.078310682	5627	FALSE	5627			32273	2185.650281	89	K9C162	9	162	3	0.214940543	32273	FALSE	32273
5628	-276.9929507	78	K20C52	20	52	2	0.196700812	5628	FALSE	5628			32293	-3874.774291	89	K9C182	9	182	2	0.398511529	32293	FALSE	32293
5629	-192.4929507	78	K20C53	20	53	3	0.166497422	5629	FALSE	5629			32300	-3993.378457	89	K9C189	9	189	2	0.169237257	32300	FALSE	32300
5631	-176.4929507	78	K20C55	20	55	6	0.13653088	5631	FALSE	5631			32307	-3943.336791	89	K9C196	9	196	3	0.09116152	32307	FALSE	32307
5634	-169.9929507	78	K20C58	20	58	17	0.138615006	5634	FALSE	5634			32310	-3815.336791	89	K9C199	9	199	2	0.175929062	32310	FALSE	32310
5636	-41.65961738	78	K20C60	20	60	3	0.115348581	5636	FALSE	5636			32327	2407.623175	89	K9C216	9	216	5	0.103436386	32327	FALSE	32327
5637	-127.1596174	78	K20C61	20	61	12	0.68386524	5637	FALSE	5637			32331	-3756.399291	89	K9C220	9	220	6	0.438978984	32331	FALSE	32331
5639	-123.1596174	78	K20C63	20	63	5	0.133138072	5639	FALSE	5639			32342	-3700.829846	89	K9C231	9	231	2	0.12573226	32342	FALSE	32342
5642	-102.1596174	78	K20C66	20	66	6	0.267434684	5642	FALSE	5642			32345	-3869.60068	89	K9C234	9	234	4	0.136504878	32345	FALSE	32345
5645	-197.1596174	78	K20C69	20	69	2	0.330222429	5645	FALSE	5645			32349	-3670.934013	89	K9C238	9	238	2	0.240630832	32349	FALSE	32349
5648	-144.6596174	78	K20C72	20	72	2	0.419558783	5648	FALSE	5648			32358	-3842.60068	89	K9C247	9	247	8	0.14208316	32358	FALSE	32358
5663	-292.9929507	78	K20C87	20	87	2	0.130820256	5663	FALSE	5663			32372	-3798.797108	89	K9C261	9	261	2	0.076242497	32372	FALSE	32372
5666	581.8504176	78	K20C90	20	90	6	0.464610645	5666	FALSE	5666			32376	-3567.297108	89	K9C265	9	265	2	0.829896907	32376	FALSE	32376
5669	356.8504176	78	K20C93	20	93	2	0.193952647	5669	FALSE	5669			32384	-3350.922108	89	K9C273	9	273	9	0.848024055	32384	FALSE	32384
5673	375.3504176	78	K20C97	20	97	2	0.137428369	5673	FALSE	5673			32387	-3531.922108	89	K9C276	9	276	5	0.16854813	32387	FALSE	32387
5675	-468.951284	78	K20C99	20	99	2	0.272447612	5675	FALSE	5675			32388	-3523.922108	89	K9C277	9	277	4	0.653916495	32388	FALSE	32388
5682	-206.7429507	78	K20C106	20	106	2	0.151791786	5682	FALSE	5682			32395	-3497.422108	89	K9C284	9	284	2	0.821953666	32395	FALSE	32395
5689	534.3504176	78	K20C113	20	113	5	0.121416825	5689	FALSE	5689			32407	-3467.172108	89	K9C296	9	296	2	0.150112968	32407	FALSE	32407
5690	-225.9929507	78	K20C114	20	114	2	0.110997169	5690	FALSE	5690			32412	-3451.672108	89	K9C301	9	301	2	0.658478823	32412	FALSE	32412
5693	553.8504176	78	K20C117	20	117	3	0.164902877	5693	FALSE	5693			32420	-3432.422108	89	K9C309	9	309	2	0.117669135	32420	FALSE	32420
5697	592.8504176	78	K20C121	20	121	2	0.3254826	5697	FALSE	5697			32433	-3397.422108	89	K9C322	9	322	2	0.138186478	32433	FALSE	32433
5729	-69.40961738	77	K21C1	21	1	11	0.070078672	5729	FALSE	5729			32434	-3394.422108	89	K9C323	9	323	3	0.183034495	32434	FALSE	32434
5730	91.66307665	77	K21C2	21	2	40	0.085122435	5730	FALSE	5730			32437	-3653.422108	89	K9C326	9	326	2	0.563397733	32437	FALSE	32437
5731	-478.951284	77	K21C3	21	3	5	0.132764196	5731	FALSE	5731			32448	-3352.922108	89	K9C337	9	337	4	0.976804124	32448	FALSE	32448
5732	-473.951284	77	K21C4	21	4	16	0.161117721	5732	FALSE	5732			32458	-34.84451425	89	K9C347	9	347	6	0.114863793	32458	FALSE	32458
5733	94.88030197	77	K21C5	21	5	61	0.120775351	5733	FALSE	5733			32461	-3621.422108	89	K9C350	9	350	2	0.06517062	32461	FALSE	32461
5735	-268.6179507	77	K21C7	21	7	18	0.098475755	5735	FALSE	5735			32471	-3594.672108	89	K9C360	9	360	2	0.176265021	32471	FALSE	32471
5736	-209.9096174	77	K21C8	21	8	38	0.106708365	5736	FALSE	5736			32501	-3221.547108	89	K9C390	9	390	2	0.497133802	32501	FALSE	32501
5737	-452.951284	77	K21C9	21	9	18	0.127011809	5737	FALSE	5737			32507	-3204.297108	89	K9C396	9	396	2	0.093404633	32507	FALSE	32507
5739	96.38030197	77	K21C11	21	11	25	0.079366375	5739	FALSE	5739			32513	-3172.565627	89	K9C402	9	402	8	0.136007071	32513	FALSE	32513
5740	-411.4929507	77	K21C12	21	12	22	0.077978472	5740	FALSE	5740			32516	-3505.130442	89	K9C405	9	405	3	0.486890001	32516	FALSE	32516
5743	-433.201284	77	K21C15	21	15	6	0.117805526	5743	FALSE	5743			32539	-3461.352664	89	K9C428	9	428	3	0.288291914	32539	FALSE	32539
5744	-421.2429507	77	K21C16	21	16	12	0.271773378	5744	FALSE	5744			32545	-3070.83183	89	K9C434	9	434	2	0.912371134	32545	FALSE	32545
5745	-414.9929507	77	K21C17	21	17	13	0.191114551	5745	FALSE	5745			32551	530.8832618	89	K9C440	9	440	16	0.124794879	32551	FALSE	32551
5747	-451.451284	77	K21C19	21	19	38	0.090113244	5747	FALSE	5747			32574	-2991.290164	89	K9C463	9	463	11	0.100045719	32574	FALSE	32574
5748	-401.9929507	77	K21C20	21	20	2	0.250136838	5748	FALSE	5748			32577	-3382.790164	89	K9C466	9	466	2	0.631481383	32577	FALSE	32577
5749	-42.65961738	77	K21C21	21	21	5	0.139967999	5749	FALSE	5749			32584	-2970.790164	89	K9C473	9	473	2	0.338563488	32584	FALSE	32584
5750	-231.4929507	77	K21C22	21	22	12	0.103735518	5750	FALSE	5750			32594	-2932.845719	89	K9C483	9	483	2	0.40978633	32594	FALSE	32594
5751	-168.576284	77	K21C23	21	23	31	0.08907743	5751	FALSE	5751			32606	-2896.595719	89	K9C495	9	495	2	0.754091018	32606	FALSE	32606
5753	-374.9929507	77	K21C25	21	25	2	0.285483652	5753	FALSE	5753			32609	-2889.095719	89	K9C498	9	498	4	0.101486471	32609	FALSE	32609
5755	-295.4929507	77	K21C27	21	27	13	0.141009187	5755	FALSE	5755			32637	-2791.720719	89	K9C526	9	526	2	0.188972884	32637	FALSE	32637
5761	-362.9929507	77	K21C33	21	33	2	0.203673755	5761	FALSE	5761			32643	-1178.387242	89	K9C532	9	532	3	0.213665507	32643	FALSE	32643
5762	-318.4929507	77	K21C34	21	34	2	0.296110463	5762	FALSE	5762			32644	-2773.137386	89	K9C533	9	533	2	0.327601337	32644	FALSE	32644
5764	-207.576284	77	K21C36	21	36	2	0.226266577	5764	FALSE	5764			32645	-3192.137386	89	K9C534	9	534	7	0.058712303	32645	FALSE	32645
5765	-288.9929507	77	K21C37	21	37	4	0.092371271	5765	FALSE	5765			32647	73.50914994	89	K9C536	9	536	5	0.161456572	32647	FALSE	32647
5769	-247.9929507	77	K21C41	21	41	2	0.103507416	5769	FALSE	5769			32652	-3218.637386	89	K9C541	9	541	2	0.16166021	32652	FALSE	32652
5772	314.3504176	77	K21C44	21	44	4	0.485552084	5772	FALSE	5772			32654	-2750.637386	89	K9C543	9	543	5	0.284041698	32654	FALSE	32654
5773	-202.4929507	77	K21C45	21	45	2	0.449853665	5773	FALSE	5773			32658	-2742.637386	89	K9C547	9	547	2	0.092098847	32658	FALSE	32658
5774	-199.4929507	77	K21C46	21	46	4	0.103518886	5774	FALSE	5774			32664	-2721.637386	89	K9C553	9	553	2	0.62371134	32664	FALSE	32664
5775	-276.9929507	77	K21C47	21	47	2	0.196700812	5775	FALSE	5775			32665	-2718.637386	89	K9C554	9	554	2	0.593809587	32665	FALSE	32665
5776	-192.9929507	77	K21C48	21	48	2	0.150259449	5776	FALSE	5776			32667	2532.458262	89	K9C556	9	556	10	0.091924145	32667	FALSE	32667
5777	-176.4929507	77	K21C49	21	49	6	0.13653088	5777	FALSE	5777			32674	-2692.422108	89	K9C563	9	563	3	0.106376108	32674	FALSE	32674
5780	-170.4929507	77	K21C52	21	52	16	0.162769756	5780	FALSE	5780			32677	-2681.804053	89	K9C566	9	566	3	0.513977334	32677	FALSE	32677
5782	-127.1596174	77	K21C54	21	54	12	0.68386524	5782	FALSE	5782			32683	-2658.804053	89	K9C572	9	572	3	0.72094597	32683	FALSE	32683
5783	-123.1596174	77	K21C55	21	55	5	0.133138072	5783	FALSE	5783			32691	-2628.554053	89	K9C580	9	580	2	0.856832686	32691	FALSE	32691
5786	-102.9096174	77	K21C58	21	58	4	0.303872033	5786	FALSE	5786			32696	-2604.535534	89	K9C585	9	585	6	0.415417788	32696	FALSE	32696
5788	-41.65961738	77	K21C60	21	60	2	0.146314861	5788	FALSE	5788			32703	-2584.452201	89	K9C592	9	592	2	0.979381443	32703	FALSE	32703
5793	-144.6596174	77	K21C65	21	65	2	0.419558783	5793	FALSE	5793			32728	-2513.452201	89	K9C617	9	617	2	0.414282336	32728	FALSE	32728
5797	-471.451284	77	K21C69	21	69	2	0.158499236	5797	FALSE	5797			32738	268.9258166	89	K9C627	9	627	8	0.596158481	32738	FALSE	32738
5812	581.8504176	77	K21C84	21	84	6	0.464610645	5812	FALSE	5812			32760	2480.458262	89	K9C649	9	649	3	0.407341557	32760	FALSE	32760
5818	375.3504176	77	K21C90	21	90	2	0.137428369	5818	FALSE	5818			32771	-2395.160534	89	K9C660	9	660	3	0.711512027	32771	FALSE	32771
5821	-468.951284	77	K21C93	21	93	2	0.272447612	5821	FALSE	5821			32772	-2681.160534	89	K9C661	9	661	2	0.176618677	32772	FALSE	32772
5835	-101.4096174	77	K21C107	21	107	2	0.655229282	5835	FALSE	5835			32779	-2375.160534	89	K9C668	9	668	3	0.393716718	32779	FALSE	32779
5840	592.8504176	77	K21C112	21	112	2	0.3254826	5840	FALSE	5840			32785	-2359.660534	89	K9C674	9	674	2	0.953608247	32785	FALSE	32785
5870	-211.076284	76	K22C1	22	1	4	0.064330527	5870	FALSE	5870			32797	-2239.449835	89	K9C686	9	686	2	0.481449435	32797	FALSE	32797
5871	90.66307665	76	K22C2	22	2	137	0.20561609	5871	FALSE	5871			32800	-2231.949835	89	K9C689	9	689	2	0.498204975	32800	FALSE	32800
5872	-479.451284	76	K22C3	22	3	4	0.176496517	5872	FALSE	5872			32802	-2226.449835	89	K9C691	9	691	3	0.305149127	32802	FALSE	32802
5873	-473.951284	76	K22C4	22	4	18	0.13980859	5873	FALSE	5873			32833	-2496.449835	89	K9C722	9	722	2	0.393191671	32833	FALSE	32833
5875	-210.076284	76	K22C6	22	6	36	0.108730207	5875	FALSE	5875			32845	-2098.116501	89	K9C734	9	734	2	0.398001506	32845	FALSE	32845
5876	-453.451284	76	K22C7	22	7	17	0.137983301	5876	FALSE	5876			32856	-2071.449835	89	K9C745	9	745	2	0.147046589	32856	FALSE	32856
5881	-69.90961738	76	K22C12	22	12	14	0.064853964	5881	FALSE	5881			32858	-2065.949835	89	K9C747	9	747	2	0.984536082	32858	FALSE	32858
5882	-433.201284	76	K22C13	22	13	11	0.090652307	5882	FALSE	5882			32859	-2063.949835	89	K9C748	9	748	2	0.475994395	32859	FALSE	32859
5883	-422.2429507	76	K22C14	22	14	10	0.271377011	5883	FALSE	5883			32862	-2054.449835	89	K9C751	9	751	2	0.292035514	32862	FALSE	32862
5884	-414.9929507	76	K22C15	22	15	14	0.130011378	5884	FALSE	5884			32866	-2044.449835	89	K9C755	9	755	2	0.147182011	32866	FALSE	32866
5886	-451.451284	76	K22C17	22	17	67	0.133354993	5886	FALSE	5886			32873	-2574.61695	89	K9C762	9	762	4	0.093423561	32873	FALSE	32873
5887	-401.9929507	76	K22C18	22	18	2	0.250136838	5887	FALSE	5887			32874	-2569.926316	89	K9C763	9	763	2	0.589243077	32874	FALSE	32874
5888	-42.65961738	76	K22C19	22	19	7	0.147671857	5888	FALSE	5888			32881	-1885.426316	89	K9C770	9	770	2	0.955510693	32881	FALSE	32881
5890	-374.9929507	76	K22C21	22	21	2	0.285483652	5890	FALSE	5890			32886	-1367.762242	89	K9C775	9	775	3	0.092672911	32886	FALSE	32886
5892	-295.4929507	76	K22C23	22	23	14	0.095420663	5892	FALSE	5892			32891	-1848.176316	89	K9C780	9	780	2	0.191863434	32891	FALSE	32891
5895	94.88030197	76	K22C26	22	26	25	0.11518671	5895	FALSE	5895			32892	-1767.926316	89	K9C781	9	781	3	0.087627813	32892	FALSE	32892
5898	-365.9929507	76	K22C29	22	29	2	0.167531146	5898	FALSE	5898			32907	-1799.926316	89	K9C796	9	796	2	0.339551733	32907	FALSE	32907
5899	-362.9929507	76	K22C30	22	30	5	0.092608463	5899	FALSE	5899			32913	-1776.426316	89	K9C802	9	802	2	0.650515464	32913	FALSE	32913
5902	-207.576284	76	K22C33	22	33	2	0.226266577	5902	FALSE	5902			32951	-1680.176316	89	K9C840	9	840	3	0.106656978	32951	FALSE	32951
5904	-288.9929507	76	K22C35	22	35	3	0.159550606	5904	FALSE	5904			32961	-1646.926316	89	K9C850	9	850	2	0.922680412	32961	FALSE	32961
5905	-268.6179507	76	K22C36	22	36	7	0.118027471	5905	FALSE	5905			32963	-1638.926316	89	K9C852	9	852	2	0.158176898	32963	FALSE	32963
5910	314.3504176	76	K22C41	22	41	4	0.485552084	5910	FALSE	5910			32981	-1563.762242	89	K9C870	9	870	3	0.231274724	32981	FALSE	32981
5912	-102.9096174	76	K22C43	22	43	7	0.122026137	5912	FALSE	5912			32992	-1540.762242	89	K9C881	9	881	2	0.131810785	32992	FALSE	32992
5913	-176.4929507	76	K22C44	22	44	5	0.149694668	5913	FALSE	5913			33006	-1500.762242	89	K9C895	9	895	3	0.065963396	33006	FALSE	33006
5916	-170.4929507	76	K22C47	22	47	18	0.116091544	5916	FALSE	5916			33032	-1443.762242	89	K9C921	9	921	2	0.984536082	33032	FALSE	33032
5919	-127.1596174	76	K22C50	22	50	12	0.68386524	5919	FALSE	5919			33033	-1439.262242	89	K9C922	9	922	2	0.441100935	33033	FALSE	33033
5920	-123.1596174	76	K22C51	22	51	5	0.133138072	5920	FALSE	5920			33042	-1406.262242	89	K9C931	9	931	2	0.764604811	33042	FALSE	33042
5929	-197.6596174	76	K22C60	22	60	2	0.330222429	5929	FALSE	5929			33048	-1390.762242	89	K9C937	9	937	3	0.104449512	33048	FALSE	33048
5932	-144.6596174	76	K22C63	22	63	2	0.419558783	5932	FALSE	5932			33059	-1359.762242	89	K9C948	9	948	2	0.13154578	33059	FALSE	33059
5933	-33.65961738	76	K22C64	22	64	2	0.186108167	5933	FALSE	5933			33082	-1289.762242	89	K9C971	9	971	3	0.623539519	33082	FALSE	33082
5947	581.8504176	76	K22C78	22	78	6	0.464610645	5947	FALSE	5947			33095	-1255.012242	89	K9C984	9	984	2	0.828453551	33095	FALSE	33095
5951	-411.4929507	76	K22C82	22	82	4	0.087166455	5951	FALSE	5951			33102	-2091.137242	89	K9C991	9	991	2	0.368110017	33102	FALSE	33102
5968	-101.4096174	76	K22C99	22	99	2	0.655229282	5968	FALSE	5968			33106	-1224.637242	89	K9C995	9	995	2	0.24386647	33106	FALSE	33106
5971	-229.9929507	76	K22C102	22	102	3	0.164902877	5971	FALSE	5971			33109	-2074.137242	89	K9C998	9	998	2	0.692202272	33109	FALSE	33109
5975	592.8504176	76	K22C106	22	106	2	0.3254826	5975	FALSE	5975			33114	-2068.137242	89	K9C1003	9	1003	2	0.863838374	33114	FALSE	33114
6005	-210.576284	75	K23C1	23	1	56	0.130747382	6005	FALSE	6005			33139	-1130.109464	89	K9C1028	9	1028	2	0.53161512	33139	FALSE	33139
6006	86.83723868	75	K23C2	23	2	206	0.265115934	6006	FALSE	6006			33143	-1121.609464	89	K9C1032	9	1032	2	0.106240075	33143	FALSE	33143
6007	-479.451284	75	K23C3	23	3	6	0.126464386	6007	FALSE	6007			33151	-1093.609464	89	K9C1040	9	1040	2	0.756853839	33151	FALSE	33151
6008	-473.951284	75	K23C4	23	4	20	0.114716405	6008	FALSE	6008			33192	3291.279425	89	K9C1081	9	1081	5	0.158002779	33192	FALSE	33192
6010	87.83723868	75	K23C6	23	6	19	0.088464491	6010	FALSE	6010			33233	-898.1094641	89	K9C1122	9	1122	2	0.984536082	33233	FALSE	33233
6011	-453.451284	75	K23C7	23	7	18	0.127011809	6011	FALSE	6011			33235	-893.1094641	89	K9C1124	9	1124	2	0.958762887	33235	FALSE	33235
6015	-433.201284	75	K23C11	23	11	11	0.090652307	6015	FALSE	6015			33283	-1767.703909	89	K9C1172	9	1172	2	0.444400765	33283	FALSE	33283
6016	-422.2429507	75	K23C12	23	12	12	0.271773378	6016	FALSE	6016			33295	-890.0904468	89	K9C1184	9	1184	2	0.270625085	33295	FALSE	33295
6017	-414.9929507	75	K23C13	23	13	14	0.130011378	6017	FALSE	6017			33302	-622.4654468	89	K9C1191	9	1191	2	0.443347702	33302	FALSE	33302
6019	-401.9929507	75	K23C15	23	15	2	0.250136838	6019	FALSE	6019			33308	-604.9654468	89	K9C1197	9	1197	3	0.179903117	33308	FALSE	33308
6020	-42.65961738	75	K23C16	23	16	4	0.21893394	6020	FALSE	6020			33310	-1120.715447	89	K9C1199	9	1199	2	0.497261454	33310	FALSE	33310
6022	-451.451284	75	K23C18	23	18	3	0.17188645	6022	FALSE	6022			33321	-1605.507113	89	K9C1210	9	1210	2	0.734606278	33321	FALSE	33321
6023	91.88030197	75	K23C19	23	19	3	0.102400162	6023	FALSE	6023			33322	-555.5071135	89	K9C1211	9	1211	2	0.085531943	33322	FALSE	33322
6024	-374.9929507	75	K23C20	23	20	2	0.285483652	6024	FALSE	6024			33328	-541.0071135	89	K9C1217	9	1217	2	0.636221518	33328	FALSE	33328
6026	-295.9929507	75	K23C22	23	22	14	0.10928892	6026	FALSE	6026			33333	-523.7571135	89	K9C1222	9	1222	2	0.934249714	33333	FALSE	33333
6029	94.88030197	75	K23C25	23	25	51	0.1040698	6029	FALSE	6029			33334	-521.0071135	89	K9C1223	9	1223	2	0.981099656	33334	FALSE	33334
6032	-365.9929507	75	K23C28	23	28	2	0.167531146	6032	FALSE	6032			33341	-498.5071135	89	K9C1230	9	1230	2	0.649484536	33341	FALSE	33341
6033	-318.9929507	75	K23C29	23	29	2	0.296110463	6033	FALSE	6033			33344	-492.0071135	89	K9C1233	9	1233	2	0.989690722	33344	FALSE	33344
6035	-207.576284	75	K23C31	23	31	2	0.226266577	6035	FALSE	6035			33354	-758.6084031	89	K9C1243	9	1243	2	0.158176898	33354	FALSE	33354
6040	314.3504176	75	K23C36	23	36	4	0.485552084	6040	FALSE	6040			33355	-409.6084031	89	K9C1244	9	1244	10	0.610099718	33355	FALSE	33355
6041	-202.9929507	75	K23C37	23	37	2	0.449853665	6041	FALSE	6041			33361	-390.6084031	89	K9C1250	9	1250	2	0.799828179	33361	FALSE	33361
6042	-363.4929507	75	K23C38	23	38	2	0.196700812	6042	FALSE	6042			33363	-1470.608403	89	K9C1252	9	1252	2	0.495839026	33363	FALSE	33363
6043	-103.4096174	75	K23C39	23	39	3	0.166497422	6043	FALSE	6043			33364	-370.9695142	89	K9C1253	9	1253	2	0.218583133	33364	FALSE	33364
6047	-127.1596174	75	K23C43	23	43	12	0.68386524	6047	FALSE	6047			33393	-311.9695142	89	K9C1282	9	1282	2	0.099459793	33393	FALSE	33393
6051	-102.4096174	75	K23C47	23	47	4	0.303872033	6051	FALSE	6051			33399	-300.4695142	89	K9C1288	9	1288	5	0.079716423	33399	FALSE	33399
6053	-125.6596174	75	K23C49	23	49	2	0.169971869	6053	FALSE	6053			33403	-283.4695142	89	K9C1292	9	1292	2	0.984536082	33403	FALSE	33403
6058	-144.6596174	75	K23C54	23	54	2	0.419558783	6058	FALSE	6058			33405	-278.4695142	89	K9C1294	9	1294	2	0.342177914	33405	FALSE	33405
6073	581.8504176	75	K23C69	23	69	6	0.464610645	6073	FALSE	6073			33411	-260.1361809	89	K9C1300	9	1300	4	0.105938704	33411	FALSE	33411
6076	-229.9929507	75	K23C72	23	72	4	0.128785018	6076	FALSE	6076			33425	-228.6361809	89	K9C1314	9	1314	2	0.134566537	33425	FALSE	33425
6085	-209.576284	75	K23C81	23	81	2	0.151791786	6085	FALSE	6085			33427	-223.6361809	89	K9C1316	9	1316	2	0.332598649	33427	FALSE	33427
6091	-101.4096174	75	K23C87	23	87	2	0.655229282	6091	FALSE	6091			33439	-1156.386181	89	K9C1328	9	1328	3	0.153375022	33439	FALSE	33439
6095	592.8504176	75	K23C91	23	91	2	0.3254826	6095	FALSE	6095			33445	-174.0945142	89	K9C1334	9	1334	3	0.982817869	33445	FALSE	33445
6118	-211.076284	74	K24C1	24	1	71	0.129339164	6118	FALSE	6118			33476	-104.5945142	89	K9C1365	9	1365	2	0.750042593	33476	FALSE	33476
6119	81.77264375	74	K24C2	24	2	199	0.242589379	6119	FALSE	6119			33492	-73.09451425	89	K9C1381	9	1381	2	0.459854175	33492	FALSE	33492
6120	-474.451284	74	K24C3	24	3	19	0.104132418	6120	FALSE	6120			33493	-68.09451425	89	K9C1382	9	1382	2	0.86259886	33493	FALSE	33493
6122	-453.951284	74	K24C5	24	5	17	0.137983301	6122	FALSE	6122			33497	-57.09451425	89	K9C1386	9	1386	2	0.979381443	33497	FALSE	33497
6125	88.88030197	74	K24C8	24	8	20	0.081098055	6125	FALSE	6125			33507	-33.34451425	89	K9C1396	9	1396	2	0.090642664	33507	FALSE	33507
6128	-422.7429507	74	K24C11	24	11	17	0.188140103	6128	FALSE	6128			33546	92.25914994	89	K9C1435	9	1435	2	0.244602253	33546	FALSE	33546
6129	-414.9929507	74	K24C12	24	12	13	0.191114551	6129	FALSE	6129			33564	134.7591499	89	K9C1453	9	1453	2	0.213612461	33564	FALSE	33564
6131	-401.9929507	74	K24C14	24	14	2	0.250136838	6131	FALSE	6131			33590	200.2591499	89	K9C1479	9	1479	2	0.338288643	33590	FALSE	33590
6132	93.7136353	74	K24C15	24	15	36	0.128914	6132	FALSE	6132			33591	-1061.11585	89	K9C1480	9	1480	2	0.771821306	33591	FALSE	33591
6134	-451.951284	74	K24C17	24	17	2	0.212338335	6134	FALSE	6134			33606	245.1758166	89	K9C1495	9	1495	2	0.979381443	33606	FALSE	33606
6135	91.88030197	74	K24C18	24	18	3	0.102400162	6135	FALSE	6135			33611	-911.3102013	89	K9C1500	9	1500	3	0.1861355	33611	FALSE	33611
6136	-374.9929507	74	K24C19	24	19	2	0.285483652	6136	FALSE	6136			33624	413.0093461	89	K9C1513	9	1513	2	0.551786045	33624	FALSE	33624
6139	89.88030197	74	K24C22	24	22	20	0.087997395	6139	FALSE	6139			33631	-200.2406539	89	K9C1520	9	1520	2	0.310365844	33631	FALSE	33631
6142	-365.9929507	74	K24C25	24	25	2	0.167531146	6142	FALSE	6142			33633	-864.7406539	89	K9C1522	9	1522	2	0.400619363	33633	FALSE	33633
6143	-363.4929507	74	K24C26	24	26	4	0.113357918	6143	FALSE	6143			33678	533.8843461	89	K9C1567	9	1567	2	0.745967227	33678	FALSE	33678
6144	-318.9929507	74	K24C27	24	27	2	0.296110463	6144	FALSE	6144			33720	638.0510127	89	K9C1609	9	1609	2	0.683102733	33720	FALSE	33720
6146	-207.576284	74	K24C29	24	29	2	0.226266577	6146	FALSE	6146			33722	647.3287905	89	K9C1611	9	1611	2	0.793851396	33722	FALSE	33722
6147	-210.076284	74	K24C30	24	30	8	0.070181158	6147	FALSE	6147			33758	739.8287905	89	K9C1647	9	1647	2	0.989690722	33758	FALSE	33758
6152	314.3504176	74	K24C35	24	35	4	0.485552084	6152	FALSE	6152			33767	-654.6712095	89	K9C1656	9	1656	2	0.933818979	33767	FALSE	33767
6154	-103.9096174	74	K24C37	24	37	2	0.197424398	6154	FALSE	6154			33772	-648.6712095	89	K9C1661	9	1661	2	0.211794271	33772	FALSE	33772
6157	94.7136353	74	K24C40	24	40	18	0.104046513	6157	FALSE	6157			33773	772.3287905	89	K9C1662	9	1662	2	0.963917526	33773	FALSE	33773
6159	-127.1596174	74	K24C42	24	42	12	0.68386524	6159	FALSE	6159			33792	3415.461348	89	K9C1681	9	1681	3	0.970790378	33792	FALSE	33792
6166	-198.1596174	74	K24C49	24	49	2	0.330222429	6166	FALSE	6166			33837	648.8416006	89	K9C1726	9	1726	2	0.322289437	33837	FALSE	33837
6167	-144.6596174	74	K24C50	24	50	2	0.419558783	6167	FALSE	6167			33851	1016.428059	89	K9C1740	9	1740	2	0.984536082	33851	FALSE	33851
6169	-34.15961738	74	K24C52	24	52	2	0.186108167	6169	FALSE	6169			33861	1033.678059	89	K9C1750	9	1750	2	0.407316548	33861	FALSE	33861
6182	581.8504176	74	K24C65	24	65	6	0.464610645	6182	FALSE	6182			33897	1113.178059	89	K9C1786	9	1786	2	0.989690722	33897	FALSE	33897
6183	-295.9929507	74	K24C66	24	66	2	0.137829937	6183	FALSE	6183			33924	86.67805894	89	K9C1813	9	1813	2	0.770892052	33924	FALSE	33924
6202	-229.4929507	74	K24C85	24	85	3	0.164902877	6202	FALSE	6202			33929	1199.178059	89	K9C1818	9	1818	2	0.984536082	33929	FALSE	33929
6205	592.8504176	74	K24C88	24	88	2	0.3254826	6205	FALSE	6205			33933	1207.678059	89	K9C1822	9	1822	2	0.487071577	33933	FALSE	33933
6228	-212.7429507	73	K25C1	25	1	62	0.125500176	6228	FALSE	6228			33955	1258.428059	89	K9C1844	9	1844	3	0.228820806	33955	FALSE	33955
6229	70.6960616	73	K25C2	25	2	237	0.288779021	6229	FALSE	6229			33992	1347.678059	89	K9C1881	9	1881	2	0.094160702	33992	FALSE	33992
6230	-475.201284	73	K25C3	25	3	19	0.110839275	6230	FALSE	6230			33994	1351.678059	89	K9C1883	9	1883	2	0.984536082	33994	FALSE	33994
6232	78.38030197	73	K25C5	25	5	24	0.100555866	6232	FALSE	6232			34001	226.6780589	89	K9C1890	9	1890	2	0.26595606	34001	FALSE	34001
6233	-453.951284	73	K25C6	25	6	18	0.127011809	6233	FALSE	6233			34015	1399.678059	89	K9C1904	9	1904	2	0.316109166	34015	FALSE	34015
6235	88.38030197	73	K25C8	25	8	22	0.079456976	6235	FALSE	6235			34064	1493.678059	89	K9C1953	9	1953	2	0.922680412	34064	FALSE	34064
6238	-424.826284	73	K25C11	25	11	14	0.198730745	6238	FALSE	6238			34090	1559.511392	89	K9C1979	9	1979	2	0.90389753	34090	FALSE	34090
6239	-414.9929507	73	K25C12	25	12	13	0.191114551	6239	FALSE	6239			34120	1634.386392	89	K9C2009	9	2009	2	0.840206186	34120	FALSE	34120
6241	-401.9929507	73	K25C14	25	14	2	0.250136838	6241	FALSE	6241			34127	1654.886392	89	K9C2016	9	2016	3	0.159344951	34127	FALSE	34127
6243	-374.9929507	73	K25C16	25	16	2	0.285483652	6243	FALSE	6243			34153	1731.219726	89	K9C2042	9	2042	2	0.552611699	34153	FALSE	34153
6244	-210.7429507	73	K25C17	25	17	16	0.102350012	6244	FALSE	6244			34155	1751.816948	89	K9C2044	9	2044	5	0.310351136	34155	FALSE	34155
6249	-318.9929507	73	K25C22	25	22	2	0.296110463	6249	FALSE	6249			34186	637.3169478	89	K9C2075	9	2075	2	0.539801178	34186	FALSE	34186
6251	79.38030197	73	K25C24	25	24	6	0.116268961	6251	FALSE	6251			34195	1845.316948	89	K9C2084	9	2084	5	0.38384357	34195	FALSE	34195
6255	314.3504176	73	K25C28	25	28	4	0.485552084	6255	FALSE	6255			34211	1892.816948	89	K9C2100	9	2100	2	0.163842077	34211	FALSE	34211
6257	-103.9096174	73	K25C30	25	30	3	0.166497422	6257	FALSE	6257			34221	1915.691948	89	K9C2110	9	2110	2	0.665788677	34221	FALSE	34221
6260	94.2136353	73	K25C33	25	33	17	0.131291893	6260	FALSE	6260			34225	138.6919478	89	K9C2114	9	2114	2	0.89347079	34225	FALSE	34225
6263	-127.1596174	73	K25C36	25	36	12	0.68386524	6263	FALSE	6263			34236	-7977.743383	89	K9C2125	9	2125	2	0.120061183	34236	FALSE	34236
6266	-422.201284	73	K25C39	25	39	4	0.303872033	6266	FALSE	6266			34318	-1499.762242	89	K9C2207	9	2207	4	0.066702627	34318	FALSE	34318
6270	-198.1596174	73	K25C43	25	43	2	0.330222429	6270	FALSE	6270			34347	2195.650281	89	K9C2236	9	2236	4	0.976804124	34347	FALSE	34347
6272	-144.6596174	73	K25C45	25	45	2	0.419558783	6272	FALSE	6272			34350	332.9165951	89	K9C2239	9	2239	2	0.354558677	34350	FALSE	34350
6273	-34.15961738	73	K25C46	25	46	2	0.186108167	6273	FALSE	6273			34361	2242.416595	89	K9C2250	9	2250	2	0.920962199	34361	FALSE	34361
6285	581.8504176	73	K25C58	25	58	6	0.464610645	6285	FALSE	6285			34388	2303.416595	89	K9C2277	9	2277	2	0.984536082	34388	FALSE	34388
6288	81.38030197	73	K25C61	25	61	2	0.193952647	6288	FALSE	6288			34406	2343.708262	89	K9C2295	9	2295	4	0.546248842	34406	FALSE	34406
6293	-473.701284	73	K25C66	25	66	2	0.272447612	6293	FALSE	6293			34407	-2903.095719	89	K9C2296	9	2296	2	0.20381513	34407	FALSE	34407
6306	-421.201284	73	K25C79	25	79	2	0.655229282	6306	FALSE	6306			34417	433.2082618	89	K9C2306	9	2306	3	0.463091539	34417	FALSE	34417
6310	592.8504176	73	K25C83	25	83	2	0.3254826	6310	FALSE	6310			34418	2374.458262	89	K9C2307	9	2307	2	0.979381443	34418	FALSE	34418
6332	-213.2429507	72	K26C1	26	1	65	0.115828618	6332	FALSE	6332			34439	1037.958262	89	K9C2328	9	2328	2	0.30980343	34439	FALSE	34439
6333	66.04300038	72	K26C2	26	2	196	0.26454079	6333	FALSE	6333			34441	924.6249284	89	K9C2330	9	2330	3	0.20491381	34441	FALSE	34441
6334	-475.701284	72	K26C3	26	3	29	0.146276364	6334	FALSE	6334			34455	2458.958262	89	K9C2344	9	2344	2	0.675257732	34455	FALSE	34455
6336	76.26919085	72	K26C5	26	5	37	0.087372109	6336	FALSE	6336			34506	2586.958262	89	K9C2395	9	2395	2	0.249087019	34506	FALSE	34506
6337	-453.951284	72	K26C6	26	6	18	0.127011809	6337	FALSE	6337			34516	2578.541595	89	K9C2405	9	2405	2	0.135373266	34516	FALSE	34516
6339	88.38030197	72	K26C8	26	8	19	0.096313114	6339	FALSE	6339			34537	2661.541595	89	K9C2426	9	2426	2	0.138993721	34537	FALSE	34537
6342	-426.701284	72	K26C11	26	11	13	0.233537112	6342	FALSE	6342			34585	1284.874928	89	K9C2474	9	2474	2	0.874570447	34585	FALSE	34585
6343	94.2136353	72	K26C12	26	12	32	0.123937596	6343	FALSE	6343			34604	797.5415951	89	K9C2493	9	2493	2	0.649922603	34604	FALSE	34604
6345	-401.9929507	72	K26C14	26	14	2	0.250136838	6345	FALSE	6345			34620	4876.154425	89	K9C2509	9	2509	3	0.963827094	34620	FALSE	34620
6346	67.04300038	72	K26C15	26	15	4	0.21893394	6346	FALSE	6346			34634	5260.704425	89	K9C2523	9	2523	3	0.277804668	34634	FALSE	34634
6349	68.04300038	72	K26C18	26	18	33	0.118247575	6349	FALSE	6349			34670	2978.711348	89	K9C2559	9	2559	3	0.266048385	34670	FALSE	34670
6352	-318.9929507	72	K26C21	26	21	4	0.179389506	6352	FALSE	6352			34685	3009.711348	89	K9C2574	9	2574	2	0.277091036	34685	FALSE	34685
6358	314.3504176	72	K26C27	26	27	4	0.485552084	6358	FALSE	6358			34704	3045.461348	89	K9C2593	9	2593	2	0.204471051	34704	FALSE	34704
6360	-212.2429507	72	K26C29	26	29	4	0.103518886	6360	FALSE	6360			34751	3157.461348	89	K9C2640	9	2640	2	0.343748095	34751	FALSE	34751
6361	-104.4096174	72	K26C30	26	30	2	0.197424398	6361	FALSE	6361			34808	1032.461348	89	K9C2697	9	2697	2	0.346675081	34808	FALSE	34808
6365	-127.1596174	72	K26C34	26	34	12	0.68386524	6365	FALSE	6365			34811	3284.461348	89	K9C2700	9	2700	3	0.982817869	34811	FALSE	34811
6368	-422.201284	72	K26C37	26	37	4	0.303872033	6368	FALSE	6368			34812	3286.461348	89	K9C2701	9	2701	2	0.621607414	34812	FALSE	34812
6372	-198.1596174	72	K26C41	26	41	2	0.330222429	6372	FALSE	6372			34852	3373.961348	89	K9C2741	9	2741	2	0.520618557	34852	FALSE	34852
6376	-474.701284	72	K26C45	26	45	2	0.158499236	6376	FALSE	6376			34924	1578.873175	89	K9C2813	9	2813	5	0.290469367	34924	FALSE	34924
6385	-211.2429507	72	K26C54	26	54	3	0.105742169	6385	FALSE	6385			34942	2645.414841	89	K9C2831	9	2831	2	0.401018655	34942	FALSE	34942
6388	581.8504176	72	K26C57	26	57	6	0.464610645	6388	FALSE	6388			34959	4011.289841	89	K9C2848	9	2848	2	0.079074014	34959	FALSE	34959
6393	-473.701284	72	K26C62	26	62	2	0.272447612	6393	FALSE	6393			35050	4208.289841	89	K9C2939	9	2939	2	0.257763199	35050	FALSE	35050
6404	-421.201284	72	K26C73	26	73	2	0.655229282	6404	FALSE	6404			35057	4227.289841	89	K9C2946	9	2946	2	0.374640075	35057	FALSE	35057
6408	592.8504176	72	K26C77	26	77	2	0.3254826	6408	FALSE	6408			35064	4242.289841	89	K9C2953	9	2953	2	0.353492073	35064	FALSE	35064
6434	-216.9929507	71	K27C1	27	1	80	0.136773192	6434	FALSE	6434			35066	-872.5945142	89	K9C2955	9	2955	2	0.089160601	35066	FALSE	35066
6435	55.43585752	71	K27C2	27	2	39	0.093040654	6435	FALSE	6435			35067	4247.789841	89	K9C2956	9	2956	2	0.989690722	35067	FALSE	35067
6436	-212.9929507	71	K27C3	27	3	5	0.147034858	6436	FALSE	6436			35150	4411.789841	89	K9C3039	9	3039	2	0.268855542	35150	FALSE	35150
6437	-476.201284	71	K27C4	27	4	19	0.110839275	6437	FALSE	6437			35165	4444.123175	89	K9C3054	9	3054	2	0.963917526	35165	FALSE	35165
6438	62.18585752	71	K27C5	27	5	204	0.243714971	6438	FALSE	6438			35166	2019.623175	89	K9C3055	9	3055	3	0.159527645	35166	FALSE	35166
6440	73.93585752	71	K27C7	27	7	45	0.093549246	6440	FALSE	6440			35252	2167.873175	89	K9C3141	9	3141	2	0.154413194	35252	FALSE	35252
6444	66.93585752	71	K27C11	27	11	11	0.084726493	6444	FALSE	6444			35310	4745.873175	89	K9C3199	9	3199	3	0.91580756	35310	FALSE	35310
6445	-427.201284	71	K27C12	27	12	12	0.224095017	6445	FALSE	6445			35312	4751.873175	89	K9C3201	9	3201	2	0.751201368	35312	FALSE	35312
6446	94.2136353	71	K27C13	27	13	31	0.141055033	6446	FALSE	6446			35335	4802.654425	89	K9C3224	9	3224	2	0.301464846	35335	FALSE	35335
6448	-401.9929507	71	K27C15	27	15	2	0.250136838	6448	FALSE	6448			35373	3767.404425	89	K9C3262	9	3262	2	0.95532646	35373	FALSE	35373
6449	76.93585752	71	K27C16	27	16	13	0.079438346	6449	FALSE	6449			35417	4968.404425	89	K9C3306	9	3306	2	0.360059941	35417	FALSE	35417
6454	-319.4929507	71	K27C21	27	21	2	0.296110463	6454	FALSE	6454			35446	5026.404425	89	K9C3335	9	3335	2	0.984536082	35446	FALSE	35446
6461	314.3504176	71	K27C28	27	28	4	0.485552084	6461	FALSE	6461			35465	5069.904425	89	K9C3354	9	3354	2	0.969101603	35465	FALSE	35465
6462	-203.4929507	71	K27C29	27	29	2	0.449853665	6462	FALSE	6462			35478	5094.404425	89	K9C3367	9	3367	2	0.833476367	35478	FALSE	35478
6463	-104.4096174	71	K27C30	27	30	3	0.166497422	6463	FALSE	6463			35507	5172.029425	89	K9C3396	9	3396	2	0.844329897	35507	FALSE	35507
6467	-127.1596174	71	K27C34	27	34	12	0.68386524	6467	FALSE	6467			35508	4118.779425	89	K9C3397	9	3397	2	0.776632302	35508	FALSE	35508
6470	-422.201284	71	K27C37	27	37	4	0.303872033	6470	FALSE	6470			35704	5582.779425	89	K9C3593	9	3593	2	0.872769827	35704	FALSE	35704
6474	-198.1596174	71	K27C41	27	41	2	0.330222429	6474	FALSE	6474			35749	5681.348869	89	K9C3638	9	3638	2	0.554639175	35749	FALSE	35749
6475	-318.4929507	71	K27C42	27	42	2	0.419558783	6475	FALSE	6475			35789	5759.848869	89	K9C3678	9	3678	2	0.833181767	35789	FALSE	35789
6476	-426.201284	71	K27C43	27	43	2	0.125178642	6476	FALSE	6476			35790	5763.348869	89	K9C3679	9	3679	2	0.984536082	35790	FALSE	35790
6488	581.8504176	71	K27C55	27	55	6	0.464610645	6488	FALSE	6488			35808	5797.348869	89	K9C3697	9	3697	2	0.853264605	35808	FALSE	35808
6492	68.93585752	71	K27C59	27	59	2	0.137428369	6492	FALSE	6492			35866	5905.598869	89	K9C3755	9	3755	2	0.791605302	35866	FALSE	35866
6494	-473.701284	71	K27C61	27	61	2	0.272447612	6494	FALSE	6494			36153	3230.536369	89	K9C4042	9	4042	2	0.687657309	36153	FALSE	36153
6503	-421.201284	71	K27C70	27	70	2	0.655229282	6503	FALSE	6503			36172	6520.536369	89	K9C4061	9	4061	2	0.902389134	36172	FALSE	36172
6507	592.8504176	71	K27C74	27	74	2	0.3254826	6507	FALSE	6507			36243	3367.203036	89	K9C4132	9	4132	2	0.187168038	36243	FALSE	36243
6526	-220.4929507	70	K28C1	28	1	134	0.194810321	6526	FALSE	6526			36371	6886.786369	89	K9C4260	9	4260	2	0.984536082	36371	FALSE	36371
6527	56.93585752	70	K28C2	28	2	262	0.299298226	6527	FALSE	6527			36510	-8594.021996	88	K10C5	10	5	2	0.141285485	36510	FALSE	36510
6532	-427.201284	70	K28C7	28	7	14	0.234021496	6532	FALSE	6532			36511	-8590.646996	88	K10C6	10	6	2	0.137424596	36511	FALSE	36511
6533	94.2136353	70	K28C8	28	8	31	0.141055033	6533	FALSE	6533			36513	-8584.146996	88	K10C8	10	8	2	0.238531242	36513	FALSE	36513
6535	-401.9929507	70	K28C10	28	10	2	0.250136838	6535	FALSE	6535			36516	-8577.146996	88	K10C11	10	11	2	0.690461781	36516	FALSE	36516
6536	59.93585752	70	K28C11	28	11	4	0.21893394	6536	FALSE	6536			36524	-8555.396996	88	K10C19	10	19	2	0.9604811	36524	FALSE	36524
6537	-127.1596174	70	K28C12	28	12	13	0.382674234	6537	FALSE	6537			36527	-8545.146996	88	K10C22	10	22	3	0.224555355	36527	FALSE	36527
6538	60.93585752	70	K28C13	28	13	2	0.212338335	6538	FALSE	6538			36536	-8527.146996	88	K10C31	10	31	2	0.568237604	36536	FALSE	36536
6539	72.93585752	70	K28C14	28	14	2	0.118712907	6539	FALSE	6539			36537	-8515.646996	88	K10C32	10	32	3	0.957065988	36537	FALSE	36537
6543	-319.4929507	70	K28C18	28	18	2	0.296110463	6543	FALSE	6543			36541	-8445.068891	88	K10C36	10	36	6	0.08934997	36541	FALSE	36541
6547	-425.201284	70	K28C22	28	22	2	0.19624086	6547	FALSE	6547			36543	-8440.068891	88	K10C38	10	38	2	0.989690722	36543	FALSE	36543
6550	314.3504176	70	K28C25	28	25	4	0.485552084	6550	FALSE	6550			36544	-8438.068891	88	K10C39	10	39	2	0.974226804	36544	FALSE	36544
6551	-203.4929507	70	K28C26	28	26	2	0.449853665	6551	FALSE	6551			36547	-8421.330349	88	K10C42	10	42	3	0.359008013	36547	FALSE	36547
6552	-104.4096174	70	K28C27	28	27	2	0.197424398	6552	FALSE	6552			36548	-8398.830349	88	K10C43	10	43	6	0.343594106	36548	FALSE	36548
6559	-422.201284	70	K28C34	28	34	5	0.137064269	6559	FALSE	6559			36550	-8364.17073	88	K10C45	10	45	2	0.65220171	36550	FALSE	36550
6562	-198.1596174	70	K28C37	28	37	2	0.330222429	6562	FALSE	6562			36554	-8324.67073	88	K10C49	10	49	2	0.859106529	36554	FALSE	36554
6564	-318.4929507	70	K28C39	28	39	2	0.419558783	6564	FALSE	6564			36560	-8310.17073	88	K10C55	10	55	2	0.662087722	36560	FALSE	36560
6565	54.93585752	70	K28C40	28	40	2	0.186108167	6565	FALSE	6565			36571	-1261.012242	88	K10C66	10	66	3	0.173369173	36571	FALSE	36571
6566	-476.201284	70	K28C41	28	41	2	0.158499236	6566	FALSE	6566			36574	-8213.376855	88	K10C69	10	69	5	0.201434896	36574	FALSE	36574
6573	-214.9929507	70	K28C48	28	48	4	0.081790736	6573	FALSE	6573			36575	-1417.512242	88	K10C70	10	70	10	0.167445474	36575	FALSE	36575
6578	581.8504176	70	K28C53	28	53	6	0.464610645	6578	FALSE	6578			36608	-8049.410049	88	K10C103	10	103	2	0.444681251	36608	FALSE	36608
6594	-421.201284	70	K28C69	28	69	2	0.655229282	6594	FALSE	6594			36609	-8136.410049	88	K10C104	10	104	2	0.141548307	36609	FALSE	36609
6595	63.93585752	70	K28C70	28	70	2	0.129893429	6595	FALSE	6595			36632	-7992.410049	88	K10C127	10	127	6	0.179880033	36632	FALSE	36632
6596	77.93585752	70	K28C71	28	71	3	0.164902877	6596	FALSE	6596			36637	-7978.743383	88	K10C132	10	132	6	0.202451591	36637	FALSE	36637
6598	592.8504176	70	K28C73	28	73	2	0.3254826	6598	FALSE	6598			36638	-7972.910049	88	K10C133	10	133	2	0.273945455	36638	FALSE	36638
6618	-225.9929507	69	K29C1	29	1	63	0.130611438	6618	FALSE	6618			36647	-300.4695142	88	K10C142	10	142	7	0.068787992	36647	FALSE	36647
6619	54.93585752	69	K29C2	29	2	301	0.324799209	6619	FALSE	6619			36652	-7941.910049	88	K10C147	10	147	2	0.183627112	36652	FALSE	36652
6620	-222.9929507	69	K29C3	29	3	50	0.096928253	6620	FALSE	6620			36653	-7935.993383	88	K10C148	10	148	2	0.138949276	36653	FALSE	36653
6621	-219.9929507	69	K29C4	29	4	32	0.133126623	6621	FALSE	6621			36662	-4085.459902	88	K10C157	10	157	2	0.077584709	36662	FALSE	36662
6626	-427.701284	69	K29C9	29	9	14	0.200027063	6626	FALSE	6626			36687	-3874.774291	88	K10C182	10	182	2	0.398511529	36687	FALSE	36687
6628	-401.9929507	69	K29C11	29	11	2	0.250136838	6628	FALSE	6628			36701	-3943.336791	88	K10C196	10	196	3	0.09116152	36701	FALSE	36701
6629	59.93585752	69	K29C12	29	12	4	0.21893394	6629	FALSE	6629			36704	-3815.336791	88	K10C199	10	199	2	0.175929062	36704	FALSE	36704
6634	-319.4929507	69	K29C17	29	17	2	0.296110463	6634	FALSE	6634			36715	-3193.137386	88	K10C210	10	210	4	0.051251812	36715	FALSE	36715
6635	-313.4929507	69	K29C18	29	18	2	0.149557848	6635	FALSE	6635			36719	-3959.336791	88	K10C214	10	214	2	0.870643103	36719	FALSE	36719
6636	-218.9929507	69	K29C19	29	19	2	0.226266577	6636	FALSE	6636			36721	2407.623175	88	K10C216	10	216	4	0.101875523	36721	FALSE	36721
6640	314.3504176	69	K29C23	29	23	4	0.485552084	6640	FALSE	6640			36725	-3756.899291	88	K10C220	10	220	6	0.495873396	36725	FALSE	36725
6641	-203.4929507	69	K29C24	29	24	2	0.449853665	6641	FALSE	6641			36736	-3700.829846	88	K10C231	10	231	3	0.137911104	36736	FALSE	36736
6642	-104.4096174	69	K29C25	29	25	3	0.166497422	6642	FALSE	6642			36739	-3869.60068	88	K10C234	10	234	8	0.150485745	36739	FALSE	36739
6645	-126.6596174	69	K29C28	29	28	12	0.68386524	6645	FALSE	6645			36743	-3670.934013	88	K10C238	10	238	2	0.240630832	36743	FALSE	36743
6649	-422.201284	69	K29C32	29	32	4	0.303872033	6649	FALSE	6649			36752	-3842.60068	88	K10C247	10	247	8	0.14208316	36752	FALSE	36752
6650	-215.9929507	69	K29C33	29	33	2	0.169971869	6650	FALSE	6650			36766	-3798.797108	88	K10C261	10	261	4	0.076239289	36766	FALSE	36766
6652	-198.1596174	69	K29C35	29	35	3	0.224721483	6652	FALSE	6652			36770	-3567.297108	88	K10C265	10	265	2	0.829896907	36770	FALSE	36770
6654	-318.4929507	69	K29C37	29	37	2	0.419558783	6654	FALSE	6654			36778	-3350.922108	88	K10C273	10	273	10	0.928735068	36778	FALSE	36778
6664	581.8504176	69	K29C47	29	47	6	0.464610645	6664	FALSE	6664			36781	-3531.922108	88	K10C276	10	276	5	0.16854813	36781	FALSE	36781
6666	56.93585752	69	K29C49	29	49	2	0.193952647	6666	FALSE	6666			36782	-3523.922108	88	K10C277	10	277	4	0.653916495	36782	FALSE	36782
6669	-474.201284	69	K29C52	29	52	2	0.272447612	6669	FALSE	6669			36789	-3497.422108	88	K10C284	10	284	2	0.821953666	36789	FALSE	36789
6677	-421.201284	69	K29C60	29	60	2	0.655229282	6677	FALSE	6677			36801	-3467.172108	88	K10C296	10	296	2	0.150112968	36801	FALSE	36801
6680	592.8504176	69	K29C63	29	63	2	0.3254826	6680	FALSE	6680			36806	-3451.672108	88	K10C301	10	301	2	0.658478823	36806	FALSE	36806
6698	-226.4929507	68	K30C1	30	1	67	0.117851781	6698	FALSE	6698			36808	5681.348869	88	K10C303	10	303	3	0.727147766	36808	FALSE	36808
6699	51.43585752	68	K30C2	30	2	284	0.318530295	6699	FALSE	6699			36828	-3394.922108	88	K10C323	10	323	2	0.151089434	36828	FALSE	36828
6700	-224.4929507	68	K30C3	30	3	7	0.104590619	6700	FALSE	6700			36834	-3369.922108	88	K10C329	10	329	2	0.223548333	36834	FALSE	36834
6701	-220.4929507	68	K30C4	30	4	34	0.092676082	6701	FALSE	6701			36838	-2791.720719	88	K10C333	10	333	3	0.15452807	36838	FALSE	36838
6706	-429.201284	68	K30C9	30	9	11	0.25871788	6706	FALSE	6706			36842	-3352.922108	88	K10C337	10	337	4	0.976804124	36842	FALSE	36842
6707	52.43585752	68	K30C10	30	10	65	0.165840933	6707	FALSE	6707			36852	-35.34451425	88	K10C347	10	347	3	0.089830952	36852	FALSE	36852
6708	59.93585752	68	K30C11	30	11	4	0.21893394	6708	FALSE	6708			36855	-3621.922108	88	K10C350	10	350	2	0.068134537	36855	FALSE	36855
6710	-428.201284	68	K30C13	30	13	2	0.285483652	6710	FALSE	6710			36865	-3594.672108	88	K10C360	10	360	2	0.176265021	36865	FALSE	36865
6714	53.43585752	68	K30C17	30	17	2	0.167531146	6714	FALSE	6714			36882	-34.34451425	88	K10C377	10	377	8	0.127364508	36882	FALSE	36882
6715	-319.4929507	68	K30C18	30	18	2	0.296110463	6715	FALSE	6715			36895	-3221.547108	88	K10C390	10	390	2	0.497133802	36895	FALSE	36895
6718	-234.9929507	68	K30C21	30	21	2	0.169926845	6718	FALSE	6718			36901	-260.8861809	88	K10C396	10	396	6	0.111779956	36901	FALSE	36901
6719	314.3504176	68	K30C22	30	22	4	0.485552084	6719	FALSE	6719			36907	-3172.565627	88	K10C402	10	402	10	0.148564926	36907	FALSE	36907
6720	-203.4929507	68	K30C23	30	23	2	0.449853665	6720	FALSE	6720			36910	-3505.130442	88	K10C405	10	405	3	0.486890001	36910	FALSE	36910
6722	-126.6596174	68	K30C25	30	25	12	0.68386524	6722	FALSE	6722			36933	-3461.352664	88	K10C428	10	428	3	0.288291914	36933	FALSE	36933
6725	-422.201284	68	K30C28	30	28	4	0.303872033	6725	FALSE	6725			36938	-3073.83183	88	K10C433	10	433	2	0.840206186	36938	FALSE	36938
6727	-215.9929507	68	K30C30	30	30	2	0.169971869	6727	FALSE	6727			36939	-3070.83183	88	K10C434	10	434	2	0.912371134	36939	FALSE	36939
6729	-198.6596174	68	K30C32	30	32	2	0.330222429	6729	FALSE	6729			36945	529.0249284	88	K10C440	10	440	4	0.053671927	36945	FALSE	36945
6730	-318.4929507	68	K30C33	30	33	2	0.419558783	6730	FALSE	6730			36968	-2991.290164	88	K10C463	10	463	13	0.089901699	36968	FALSE	36968
6731	54.43585752	68	K30C34	30	34	2	0.186108167	6731	FALSE	6731			36978	-2970.790164	88	K10C473	10	473	4	0.606680241	36978	FALSE	36978
6740	581.8504176	68	K30C43	30	43	6	0.464610645	6740	FALSE	6740			36986	-3163.595719	88	K10C481	10	481	2	0.402880796	36986	FALSE	36986
6745	-474.201284	68	K30C48	30	48	2	0.272447612	6745	FALSE	6745			36988	-2932.845719	88	K10C483	10	483	2	0.40978633	36988	FALSE	36988
6753	-421.201284	68	K30C56	30	56	2	0.655229282	6753	FALSE	6753			36997	-2904.095719	88	K10C492	10	492	2	0.230017879	36997	FALSE	36997
6757	592.8504176	68	K30C60	30	60	2	0.3254826	6757	FALSE	6757			37000	-2896.595719	88	K10C495	10	495	2	0.754091018	37000	FALSE	37000
6774	42.47431906	67	K31C1	31	1	457	0.370437977	6774	FALSE	6774			37003	-2889.595719	88	K10C498	10	498	3	0.107947435	37003	FALSE	37003
6779	-429.701284	67	K31C6	31	6	14	0.187997977	6779	FALSE	6779			37006	-2881.595719	88	K10C501	10	501	2	0.21562911	37006	FALSE	37006
6781	59.93585752	67	K31C8	31	8	4	0.21893394	6781	FALSE	6781			37014	530.0249284	88	K10C509	10	509	10	0.070514491	37014	FALSE	37014
6786	-319.4929507	67	K31C13	31	13	2	0.296110463	6786	FALSE	6786			37026	636.3169478	88	K10C521	10	521	2	0.529921453	37026	FALSE	37026
6788	-234.9929507	67	K31C15	31	15	2	0.169926845	6788	FALSE	6788			37037	-1178.387242	88	K10C532	10	532	3	0.213665507	37037	FALSE	37037
6789	314.3504176	67	K31C16	31	16	4	0.485552084	6789	FALSE	6789			37038	-2773.137386	88	K10C533	10	533	2	0.327601337	37038	FALSE	37038
6790	-203.4929507	67	K31C17	31	17	2	0.449853665	6790	FALSE	6790			37039	-3192.137386	88	K10C534	10	534	3	0.081279126	37039	FALSE	37039
6793	-126.6596174	67	K31C20	31	20	12	0.68386524	6793	FALSE	6793			37041	73.50914994	88	K10C536	10	536	5	0.161456572	37041	FALSE	37041
6796	-422.201284	67	K31C23	31	23	6	0.267434684	6796	FALSE	6796			37046	-3218.637386	88	K10C541	10	541	3	0.153237289	37046	FALSE	37046
6799	-198.6596174	67	K31C26	31	26	3	0.224721483	6799	FALSE	6799			37048	-2750.637386	88	K10C543	10	543	5	0.284041698	37048	FALSE	37048
6800	-318.4929507	67	K31C27	31	27	2	0.419558783	6800	FALSE	6800			37052	-2742.637386	88	K10C547	10	547	3	0.087460985	37052	FALSE	37052
6807	-220.4929507	67	K31C34	31	34	3	0.105742169	6807	FALSE	6807			37059	-2718.637386	88	K10C554	10	554	2	0.593809587	37059	FALSE	37059
6809	581.8504176	67	K31C36	31	36	6	0.464610645	6809	FALSE	6809			37061	2531.958262	88	K10C556	10	556	9	0.098720112	37061	FALSE	37061
6823	54.05124214	67	K31C50	31	50	2	0.129893429	6823	FALSE	6823			37068	-2692.422108	88	K10C563	10	563	3	0.106376108	37068	FALSE	37068
6824	55.05124214	67	K31C51	31	51	3	0.164902877	6824	FALSE	6824			37071	-2681.804053	88	K10C566	10	566	3	0.513977334	37071	FALSE	37071
6826	592.8504176	67	K31C53	31	53	2	0.3254826	6826	FALSE	6826			37076	-2659.304053	88	K10C571	10	571	2	0.503253786	37076	FALSE	37076
6841	35.55124214	66	K32C1	32	1	403	0.311449966	6841	FALSE	6841			37089	-2604.535534	88	K10C584	10	584	6	0.415417788	37089	FALSE	37089
6845	-430.201284	66	K32C5	32	5	14	0.198730745	6845	FALSE	6845			37096	-2584.452201	88	K10C591	10	591	2	0.979381443	37096	FALSE	37096
6846	36.55124214	66	K32C6	32	6	69	0.166462589	6846	FALSE	6846			37120	-2513.452201	88	K10C615	10	615	3	0.508880548	37120	FALSE	37120
6848	-429.201284	66	K32C8	32	8	2	0.285483652	6848	FALSE	6848			37130	268.9258166	88	K10C625	10	625	11	0.797704329	37130	FALSE	37130
6852	314.3504176	66	K32C12	32	12	4	0.485552084	6852	FALSE	6852			37137	-2473.285534	88	K10C632	10	632	2	0.431030863	37137	FALSE	37137
6853	-203.4929507	66	K32C13	32	13	2	0.449853665	6853	FALSE	6853			37152	2480.458262	88	K10C647	10	647	3	0.407341557	37152	FALSE	37152
6854	37.55124214	66	K32C14	32	14	3	0.166497422	6854	FALSE	6854			37163	-2395.660534	88	K10C658	10	658	2	0.603780069	37163	FALSE	37163
6857	-126.6596174	66	K32C17	32	17	12	0.68386524	6857	FALSE	6857			37171	-2375.160534	88	K10C666	10	666	3	0.393716718	37171	FALSE	37171
6860	-422.201284	66	K32C20	32	20	6	0.267434684	6860	FALSE	6860			37178	-2359.660534	88	K10C673	10	673	2	0.953608247	37178	FALSE	37178
6864	-198.6596174	66	K32C24	32	24	2	0.330222429	6864	FALSE	6864			37180	-2865.179001	88	K10C675	10	675	2	0.356473561	37180	FALSE	37180
6865	-318.4929507	66	K32C25	32	25	2	0.419558783	6865	FALSE	6865			37190	-2240.199835	88	K10C685	10	685	2	0.752025037	37190	FALSE	37190
6873	581.8504176	66	K32C33	32	33	6	0.464610645	6873	FALSE	6873			37193	-2231.949835	88	K10C688	10	688	2	0.498204975	37193	FALSE	37193
6877	42.05124214	66	K32C37	32	37	2	0.272447612	6877	FALSE	6877			37195	-2226.949835	88	K10C690	10	690	2	0.257578353	37195	FALSE	37195
6884	592.8504176	66	K32C44	32	44	2	0.3254826	6884	FALSE	6884			37214	-370.9695142	88	K10C709	10	709	3	0.270000563	37214	FALSE	37214
6901	30.05124214	65	K33C1	33	1	471	0.373379043	6901	FALSE	6901			37250	-2071.449835	88	K10C745	10	745	2	0.147046589	37250	FALSE	37250
6906	-430.201284	65	K33C6	33	6	16	0.188215264	6906	FALSE	6906			37252	-2065.949835	88	K10C747	10	747	2	0.984536082	37252	FALSE	37252
6908	32.05124214	65	K33C8	33	8	2	0.212338335	6908	FALSE	6908			37253	-2063.949835	88	K10C748	10	748	2	0.475994395	37253	FALSE	37253
6912	33.05124214	65	K33C12	33	12	2	0.296110463	6912	FALSE	6912			37256	-2054.449835	88	K10C751	10	751	2	0.292035514	37256	FALSE	37256
6914	314.3504176	65	K33C14	33	14	4	0.485552084	6914	FALSE	6914			37260	-2044.449835	88	K10C755	10	755	2	0.147182011	37260	FALSE	37260
6917	-126.6596174	65	K33C17	33	17	12	0.68386524	6917	FALSE	6917			37267	-2575.11695	88	K10C762	10	762	4	0.093423561	37267	FALSE	37267
6920	-422.701284	65	K33C20	33	20	4	0.303872033	6920	FALSE	6920			37268	-2569.926316	88	K10C763	10	763	2	0.589243077	37268	FALSE	37268
6922	-318.4929507	65	K33C22	33	22	2	0.419558783	6922	FALSE	6922			37275	-1885.426316	88	K10C770	10	770	2	0.955510693	37275	FALSE	37275
6927	-197.9096174	65	K33C27	33	27	3	0.138525022	6927	FALSE	6927			37280	-1367.762242	88	K10C775	10	775	3	0.092672911	37280	FALSE	37280
6933	581.8504176	65	K33C33	33	33	6	0.464610645	6933	FALSE	6933			37285	-1848.176316	88	K10C780	10	780	2	0.191863434	37285	FALSE	37285
6937	42.05124214	65	K33C37	33	37	2	0.272447612	6937	FALSE	6937			37307	-1776.426316	88	K10C802	10	802	2	0.650515464	37307	FALSE	37307
6944	-421.701284	65	K33C44	33	44	2	0.655229282	6944	FALSE	6944			37310	-1767.176316	88	K10C805	10	805	2	0.110619491	37310	FALSE	37310
6946	592.8504176	65	K33C46	33	46	3	0.173790911	6946	FALSE	6946			37355	-1646.926316	88	K10C850	10	850	2	0.922680412	37355	FALSE	37355
6960	20.97733423	64	K34C1	34	1	480	0.377026817	6960	FALSE	6960			37358	-1638.926316	88	K10C853	10	853	2	0.158176898	37358	FALSE	37358
6964	-430.201284	64	K34C5	34	5	16	0.188215264	6964	FALSE	6964			37376	1750.816948	88	K10C871	10	871	7	0.433095449	37376	FALSE	37376
6969	314.3504176	64	K34C10	34	10	4	0.485552084	6969	FALSE	6969			37387	-1540.762242	88	K10C882	10	882	2	0.131810785	37387	FALSE	37387
6970	-203.9929507	64	K34C11	34	11	2	0.449853665	6970	FALSE	6970			37401	-1500.762242	88	K10C896	10	896	4	0.052920104	37401	FALSE	37401
6973	-126.6596174	64	K34C14	34	14	12	0.68386524	6973	FALSE	6973			37422	-1764.762242	88	K10C917	10	917	2	0.090449906	37422	FALSE	37422
6978	-199.4096174	64	K34C19	34	19	2	0.330222429	6978	FALSE	6978			37427	-1443.762242	88	K10C922	10	922	2	0.984536082	37427	FALSE	37427
6987	581.8504176	64	K34C28	34	28	6	0.464610645	6987	FALSE	6987			37428	-1439.262242	88	K10C923	10	923	2	0.441100935	37428	FALSE	37428
6995	-421.701284	64	K34C36	34	36	2	0.655229282	6995	FALSE	6995			37437	-1406.262242	88	K10C932	10	932	2	0.764604811	37437	FALSE	37437
6996	31.956555	64	K34C37	34	37	3	0.164902877	6996	FALSE	6996			37443	-1390.762242	88	K10C938	10	938	3	0.104449512	37443	FALSE	37443
6998	592.8504176	64	K34C39	34	39	3	0.173790911	6998	FALSE	6998			37454	-1359.762242	88	K10C949	10	949	2	0.13154578	37454	FALSE	37454
7015	11.57084072	63	K35C1	35	1	483	0.340360197	7015	FALSE	7015			37478	-1289.762242	88	K10C973	10	973	3	0.623539519	37478	FALSE	37478
7019	-430.201284	63	K35C5	35	5	16	0.188215264	7019	FALSE	7019			37491	-1255.012242	88	K10C986	10	986	2	0.828453551	37491	FALSE	37491
7025	18.956555	63	K35C11	35	11	2	0.296110463	7025	FALSE	7025			37501	-1224.637242	88	K10C996	10	996	2	0.24386647	37501	FALSE	37501
7026	314.3504176	63	K35C12	35	12	4	0.485552084	7026	FALSE	7026			37504	-2074.137242	88	K10C999	10	999	2	0.692202272	37504	FALSE	37504
7029	-126.6596174	63	K35C15	35	15	12	0.68386524	7029	FALSE	7029			37510	-2068.137242	88	K10C1005	10	1005	2	0.863838374	37510	FALSE	37510
7032	19.956555	63	K35C18	35	18	4	0.303872033	7032	FALSE	7032			37535	-1130.109464	88	K10C1030	10	1030	2	0.53161512	37535	FALSE	37535
7034	-199.4096174	63	K35C20	35	20	2	0.330222429	7034	FALSE	7034			37539	-1121.609464	88	K10C1034	10	1034	2	0.106240075	37539	FALSE	37539
7035	20.956555	63	K35C21	35	21	2	0.419558783	7035	FALSE	7035			37547	-1093.609464	88	K10C1042	10	1042	2	0.756853839	37547	FALSE	37547
7036	21.956555	63	K35C22	35	22	2	0.186108167	7036	FALSE	7036			37548	-1086.859464	88	K10C1043	10	1043	2	0.874570447	37548	FALSE	37548
7044	581.8504176	63	K35C30	35	30	6	0.464610645	7044	FALSE	7044			37585	-997.6094641	88	K10C1080	10	1080	2	0.101128683	37585	FALSE	37585
7052	-421.701284	63	K35C38	35	38	2	0.655229282	7052	FALSE	7052			37589	3291.279425	88	K10C1084	10	1084	6	0.154467719	37589	FALSE	37589
7066	4.285126434	62	K36C1	36	1	479	0.388411162	7066	FALSE	7066			37596	-971.1094641	88	K10C1091	10	1091	2	0.817031327	37596	FALSE	37596
7070	-430.701284	62	K36C5	36	5	14	0.234021496	7070	FALSE	7070			37631	-898.1094641	88	K10C1126	10	1126	2	0.984536082	37631	FALSE	37631
7075	18.956555	62	K36C10	36	10	2	0.296110463	7075	FALSE	7075			37633	-893.1094641	88	K10C1128	10	1128	2	0.958762887	37633	FALSE	37633
7076	-429.701284	62	K36C11	36	11	2	0.19624086	7076	FALSE	7076			37639	-873.6094641	88	K10C1134	10	1134	2	0.575860769	37639	FALSE	37639
7078	314.3504176	62	K36C13	36	13	4	0.485552084	7078	FALSE	7078			37692	-890.0904468	88	K10C1187	10	1187	2	0.270625085	37692	FALSE	37692
7081	-126.6596174	62	K36C16	36	16	12	0.68386524	7081	FALSE	7081			37698	-624.9654468	88	K10C1193	10	1193	2	0.634020619	37698	FALSE	37698
7084	19.956555	62	K36C19	36	19	4	0.303872033	7084	FALSE	7084			37699	-622.4654468	88	K10C1194	10	1194	2	0.443347702	37699	FALSE	37699
7086	-199.4096174	62	K36C21	36	21	2	0.330222429	7086	FALSE	7086			37705	-605.4654468	88	K10C1200	10	1200	2	0.133436306	37705	FALSE	37705
7087	20.956555	62	K36C22	36	22	2	0.419558783	7087	FALSE	7087			37707	-1120.715447	88	K10C1202	10	1202	2	0.497261454	37707	FALSE	37707
7097	581.8504176	62	K36C32	36	32	6	0.464610645	7097	FALSE	7097			37718	-1605.507113	88	K10C1213	10	1213	2	0.734606278	37718	FALSE	37718
7104	-421.701284	62	K36C39	36	39	2	0.655229282	7104	FALSE	7104			37719	-555.5071135	88	K10C1214	10	1214	2	0.085531943	37719	FALSE	37719
7123	1.173221672	61	K37C1	37	1	487	0.386759236	7123	FALSE	7123			37725	-541.0071135	88	K10C1220	10	1220	2	0.636221518	37725	FALSE	37725
7128	-430.701284	61	K37C6	37	6	14	0.234021496	7128	FALSE	7128			37730	-523.7571135	88	K10C1225	10	1225	2	0.934249714	37730	FALSE	37730
7133	-429.701284	61	K37C11	37	11	2	0.19624086	7133	FALSE	7133			37731	-521.0071135	88	K10C1226	10	1226	2	0.981099656	37731	FALSE	37731
7134	314.3504176	61	K37C12	37	12	4	0.485552084	7134	FALSE	7134			37738	-498.5071135	88	K10C1233	10	1233	2	0.649484536	37738	FALSE	37738
7135	-204.4929507	61	K37C13	37	13	2	0.449853665	7135	FALSE	7135			37741	-492.0071135	88	K10C1236	10	1236	2	0.989690722	37741	FALSE	37741
7137	-126.6596174	61	K37C15	37	15	12	0.68386524	7137	FALSE	7137			37751	-758.6084031	88	K10C1246	10	1246	2	0.158176898	37751	FALSE	37751
7141	-199.4096174	61	K37C19	37	19	4	0.145903769	7141	FALSE	7141			37752	-409.6084031	88	K10C1247	10	1247	10	0.610099718	37752	FALSE	37752
7142	20.956555	61	K37C20	37	20	2	0.419558783	7142	FALSE	7142			37787	-311.9695142	88	K10C1282	10	1282	2	0.099459793	37787	FALSE	37787
7149	581.8504176	61	K37C27	37	27	6	0.464610645	7149	FALSE	7149			37795	-283.4695142	88	K10C1290	10	1290	2	0.984536082	37795	FALSE	37795
7153	5.173221672	61	K37C31	37	31	3	0.092910907	7153	FALSE	7153			37797	-278.4695142	88	K10C1292	10	1292	2	0.342177914	37797	FALSE	37797
7156	-421.701284	61	K37C34	37	34	2	0.655229282	7156	FALSE	7156			37812	-241.1361809	88	K10C1307	10	1307	2	0.076897424	37812	FALSE	37812
7171	-7.460111662	60	K38C1	38	1	491	0.313833336	7171	FALSE	7171			37817	-228.6361809	88	K10C1312	10	1312	2	0.134566537	37817	FALSE	37817
7175	-430.701284	60	K38C5	38	5	16	0.188215264	7175	FALSE	7175			37819	-223.6361809	88	K10C1314	10	1314	2	0.332598649	37819	FALSE	37819
7180	-0.543444995	60	K38C10	38	10	2	0.296110463	7180	FALSE	7180			37831	-1156.386181	88	K10C1326	10	1326	3	0.153375022	37831	FALSE	37831
7181	314.3504176	60	K38C11	38	11	4	0.485552084	7181	FALSE	7181			37837	-174.0945142	88	K10C1332	10	1332	3	0.982817869	37837	FALSE	37837
7182	-204.4929507	60	K38C12	38	12	2	0.449853665	7182	FALSE	7182			37854	-2888.595719	88	K10C1349	10	1349	2	0.083601945	37854	FALSE	37854
7184	-126.6596174	60	K38C14	38	14	12	0.68386524	7184	FALSE	7184			37885	-73.09451425	88	K10C1380	10	1380	2	0.459854175	37885	FALSE	37885
7188	-199.9096174	60	K38C18	38	18	2	0.330222429	7188	FALSE	7188			37886	-68.09451425	88	K10C1381	10	1381	2	0.86259886	37886	FALSE	37886
7189	20.956555	60	K38C19	38	19	2	0.419558783	7189	FALSE	7189			37891	-57.09451425	88	K10C1386	10	1386	2	0.979381443	37891	FALSE	37891
7195	581.8504176	60	K38C25	38	25	6	0.464610645	7195	FALSE	7195			37901	-31.34451425	88	K10C1396	10	1396	2	0.186973136	37901	FALSE	37901
7198	2.456555005	60	K38C28	38	28	2	0.272447612	7198	FALSE	7198			37949	-1123.99085	88	K10C1444	10	1444	2	0.384777945	37949	FALSE	37949
7203	-421.701284	60	K38C33	38	33	2	0.655229282	7203	FALSE	7203			37953	126.7591499	88	K10C1448	10	1448	2	0.628865979	37953	FALSE	37953
7216	-17.543445	59	K39C1	39	1	487	0.380421783	7216	FALSE	7216			37982	200.2591499	88	K10C1477	10	1477	2	0.338288643	37982	FALSE	37982
7221	-431.201284	59	K39C6	39	6	16	0.184753937	7221	FALSE	7221			37983	-1061.11585	88	K10C1478	10	1478	2	0.771821306	37983	FALSE	37983
7226	-0.543444995	59	K39C11	39	11	2	0.296110463	7226	FALSE	7226			37998	245.1758166	88	K10C1493	10	1493	2	0.979381443	37998	FALSE	37998
7227	314.3504176	59	K39C12	39	12	4	0.485552084	7227	FALSE	7227			38003	-911.3102013	88	K10C1498	10	1498	3	0.1861355	38003	FALSE	38003
7228	-204.4929507	59	K39C13	39	13	2	0.449853665	7228	FALSE	7228			38022	-200.2406539	88	K10C1517	10	1517	3	0.381141549	38022	FALSE	38022
7230	-126.6596174	59	K39C15	39	15	12	0.68386524	7230	FALSE	7230			38024	-864.7406539	88	K10C1519	10	1519	2	0.400619363	38024	FALSE	38024
7233	-9.543444995	59	K39C18	39	18	4	0.303872033	7233	FALSE	7233			38029	531.0249284	88	K10C1524	10	1524	2	0.0731376	38029	FALSE	38029
7235	-199.9096174	59	K39C20	39	20	3	0.224721483	7235	FALSE	7235			38046	481.7593461	88	K10C1541	10	1541	2	0.076242497	38046	FALSE	38046
7236	20.956555	59	K39C21	39	21	2	0.419558783	7236	FALSE	7236			38069	533.8843461	88	K10C1564	10	1564	2	0.745967227	38069	FALSE	38069
7244	581.8504176	59	K39C29	39	29	6	0.464610645	7244	FALSE	7244			38115	658.3287905	88	K10C1610	10	1610	2	0.869415808	38115	FALSE	38115
7250	-421.701284	59	K39C35	39	35	2	0.655229282	7250	FALSE	7250			38148	739.8287905	88	K10C1643	10	1643	2	0.989690722	38148	FALSE	38148
7262	-22.543445	58	K40C1	40	1	485	0.369788733	7262	FALSE	7262			38157	-654.6712095	88	K10C1652	10	1652	2	0.933818979	38157	FALSE	38157
7264	-21.543445	58	K40C3	40	3	18	0.127011809	7264	FALSE	7264			38162	-648.6712095	88	K10C1657	10	1657	2	0.211794271	38162	FALSE	38162
7272	-0.543444995	58	K40C11	40	11	2	0.296110463	7272	FALSE	7272			38163	772.3287905	88	K10C1658	10	1658	2	0.963917526	38163	FALSE	38163
7273	314.3504176	58	K40C12	40	12	4	0.485552084	7273	FALSE	7273			38174	-580.6083994	88	K10C1669	10	1669	2	0.245536045	38174	FALSE	38174
7274	-204.4929507	58	K40C13	40	13	2	0.449853665	7274	FALSE	7274			38182	3415.461348	88	K10C1677	10	1677	3	0.970790378	38182	FALSE	38182
7276	-126.6596174	58	K40C15	40	15	12	0.68386524	7276	FALSE	7276			38219	938.8916006	88	K10C1714	10	1714	3	0.094362798	38219	FALSE	38219
7278	-9.543444995	58	K40C17	40	17	6	0.267434684	7278	FALSE	7278			38225	963.1416006	88	K10C1720	10	1720	2	0.75257732	38225	FALSE	38225
7281	-200.4096174	58	K40C20	40	20	2	0.330222429	7281	FALSE	7281			38227	648.8416006	88	K10C1722	10	1722	2	0.322289437	38227	FALSE	38227
7282	20.956555	58	K40C21	40	21	2	0.419558783	7282	FALSE	7282			38242	1016.428059	88	K10C1737	10	1737	2	0.984536082	38242	FALSE	38242
7289	581.8504176	58	K40C28	40	28	6	0.464610645	7289	FALSE	7289			38252	1033.678059	88	K10C1747	10	1747	2	0.407316548	38252	FALSE	38252
7308	-32.7403935	57	K41C1	41	1	438	0.248495908	7308	FALSE	7308			38276	1088.678059	88	K10C1771	10	1771	2	0.131893885	38276	FALSE	38276
7312	-25.41045072	57	K41C5	41	5	13	0.233537112	7312	FALSE	7312			38287	1113.178059	88	K10C1782	10	1782	2	0.989690722	38287	FALSE	38287
7313	-24.41045072	57	K41C6	41	6	69	0.166462589	7313	FALSE	7313			38292	-396.8219411	88	K10C1787	10	1787	2	0.928522337	38292	FALSE	38292
7318	-430.701284	57	K41C11	41	11	2	0.19624086	7318	FALSE	7318			38302	1156.178059	88	K10C1797	10	1797	2	0.742268041	38302	FALSE	38302
7319	314.3504176	57	K41C12	41	12	4	0.485552084	7319	FALSE	7319			38319	1199.178059	88	K10C1814	10	1814	2	0.984536082	38319	FALSE	38319
7321	-126.6596174	57	K41C14	41	14	12	0.68386524	7321	FALSE	7321			38323	1207.678059	88	K10C1818	10	1818	2	0.487071577	38323	FALSE	38323
7324	20.956555	57	K41C17	41	17	2	0.419558783	7324	FALSE	7324			38343	1257.928059	88	K10C1838	10	1838	2	0.176745371	38343	FALSE	38343
7330	581.8504176	57	K41C23	41	23	6	0.464610645	7330	FALSE	7330			38377	439.6780589	88	K10C1872	10	1872	2	0.701644714	38377	FALSE	38377
7345	-39.84020278	56	K42C1	42	1	468	0.304458475	7345	FALSE	7345			38383	1351.678059	88	K10C1878	10	1878	2	0.984536082	38383	FALSE	38383
7349	-25.41045072	56	K42C5	42	5	17	0.1466217	7349	FALSE	7349			38390	226.6780589	88	K10C1885	10	1885	2	0.26595606	38390	FALSE	38390
7350	-24.41045072	56	K42C6	42	6	30	0.152479748	7350	FALSE	7350			38403	1399.678059	88	K10C1898	10	1898	2	0.316109166	38403	FALSE	38403
7356	-37.84020278	56	K42C12	42	12	2	0.296110463	7356	FALSE	7356			38411	-209.8219411	88	K10C1906	10	1906	2	0.344020364	38411	FALSE	38411
7357	314.3504176	56	K42C13	42	13	4	0.485552084	7357	FALSE	7357			38429	1447.178059	88	K10C1924	10	1924	2	0.701718213	38429	FALSE	38429
7358	-35.41045072	56	K42C14	42	14	2	0.449853665	7358	FALSE	7358			38432	1455.178059	88	K10C1927	10	1927	2	0.145745626	38432	FALSE	38432
7359	-126.6596174	56	K42C15	42	15	12	0.68386524	7359	FALSE	7359			38450	1493.678059	88	K10C1945	10	1945	2	0.922680412	38450	FALSE	38450
7363	20.956555	56	K42C19	42	19	2	0.419558783	7363	FALSE	7363			38463	-140.3219411	88	K10C1958	10	1958	2	0.933692572	38463	FALSE	38463
7369	581.8504176	56	K42C25	42	25	6	0.464610645	7369	FALSE	7369			38507	1634.386392	88	K10C2002	10	2002	2	0.840206186	38507	FALSE	38507
7372	-31.41045072	56	K42C28	42	28	2	0.655229282	7372	FALSE	7372			38514	1654.886392	88	K10C2009	10	2009	4	0.191268641	38514	FALSE	38514
7385	-46.98896311	55	K43C1	43	1	505	0.287484387	7385	FALSE	7385			38552	1780.816948	88	K10C2047	10	2047	2	0.886597938	38552	FALSE	38552
7389	-26.41045072	55	K43C5	43	5	14	0.234021496	7389	FALSE	7389			38580	1845.316948	88	K10C2075	10	2075	6	0.140920601	38580	FALSE	38580
7394	-25.41045072	55	K43C10	43	10	2	0.19624086	7394	FALSE	7394			38603	1915.691948	88	K10C2098	10	2098	2	0.665788677	38603	FALSE	38603
7395	314.3504176	55	K43C11	43	11	4	0.485552084	7395	FALSE	7395			38607	138.6919478	88	K10C2102	10	2102	2	0.89347079	38607	FALSE	38607
7396	-35.41045072	55	K43C12	43	12	2	0.449853665	7396	FALSE	7396			38700	-1499.762242	88	K10C2195	10	2195	4	0.066702627	38700	FALSE	38700
7397	-126.6596174	55	K43C13	43	13	12	0.68386524	7397	FALSE	7397			38725	2186.150281	88	K10C2220	10	2220	2	0.180938181	38725	FALSE	38725
7399	-40.41045072	55	K43C15	43	15	3	0.224721483	7399	FALSE	7399			38730	2195.650281	88	K10C2225	10	2225	4	0.976804124	38730	FALSE	38730
7400	-39.41045072	55	K43C16	43	16	2	0.186108167	7400	FALSE	7400			38733	332.9165951	88	K10C2228	10	2228	2	0.354558677	38733	FALSE	38733
7405	581.8504176	55	K43C21	43	21	6	0.464610645	7405	FALSE	7405			38742	2242.416595	88	K10C2237	10	2237	2	0.920962199	38742	FALSE	38742
7419	-54.5922689	54	K44C1	44	1	498	0.333815975	7419	FALSE	7419			38769	2303.416595	88	K10C2264	10	2264	2	0.984536082	38769	FALSE	38769
7422	-26.91045072	54	K44C4	44	4	16	0.150538827	7422	FALSE	7422			38781	924.6249284	88	K10C2276	10	2276	4	0.243149685	38781	FALSE	38781
7428	314.3504176	54	K44C10	44	10	4	0.485552084	7428	FALSE	7428			38787	2343.708262	88	K10C2282	10	2282	4	0.546248842	38787	FALSE	38787
7429	-35.41045072	54	K44C11	44	11	2	0.449853665	7429	FALSE	7429			38798	433.2082618	88	K10C2293	10	2293	3	0.463091539	38798	FALSE	38798
7430	-126.6596174	54	K44C12	44	12	12	0.68386524	7430	FALSE	7430			38799	2374.458262	88	K10C2294	10	2294	2	0.979381443	38799	FALSE	38799
7435	-40.41045072	54	K44C17	44	17	3	0.224721483	7435	FALSE	7435			38820	1037.958262	88	K10C2315	10	2315	2	0.30980343	38820	FALSE	38820
7437	-46.41045072	54	K44C19	44	19	3	0.12425163	7437	FALSE	7437			38918	2661.541595	88	K10C2413	10	2413	2	0.138993721	38918	FALSE	38918
7443	581.8504176	54	K44C25	44	25	6	0.464610645	7443	FALSE	7443			38940	2702.541595	88	K10C2435	10	2435	2	0.150604449	38940	FALSE	38940
7446	-43.41045072	54	K44C28	44	28	2	0.655229282	7446	FALSE	7446			38967	1284.874928	88	K10C2462	10	2462	2	0.874570447	38967	FALSE	38967
7457	-55.5922689	53	K45C1	45	1	527	0.328270975	7457	FALSE	7457			38986	797.5415951	88	K10C2481	10	2481	2	0.649922603	38986	FALSE	38986
7463	314.3504176	53	K45C7	45	7	4	0.485552084	7463	FALSE	7463			39002	4876.154425	88	K10C2497	10	2497	3	0.963827094	39002	FALSE	39002
7465	-126.6596174	53	K45C9	45	9	12	0.68386524	7465	FALSE	7465			39016	5260.704425	88	K10C2511	10	2511	4	0.323728102	39016	FALSE	39016
7469	-40.41045072	53	K45C13	45	13	4	0.145903769	7469	FALSE	7469			39048	2970.211348	88	K10C2543	10	2543	2	0.886597938	39048	FALSE	39048
7471	-45.41045072	53	K45C15	45	15	2	0.233828278	7471	FALSE	7471			39065	3009.711348	88	K10C2560	10	2560	2	0.277091036	39065	FALSE	39065
7478	-43.41045072	53	K45C22	45	22	2	0.655229282	7478	FALSE	7478			39084	3045.461348	88	K10C2579	10	2579	2	0.204471051	39084	FALSE	39084
7487	-60.77408708	52	K46C1	46	1	513	0.288074748	7487	FALSE	7487			39133	3157.461348	88	K10C2628	10	2628	2	0.343748095	39133	FALSE	39133
7490	-59.77408708	52	K46C4	46	4	11	0.223884165	7490	FALSE	7490			39193	3284.461348	88	K10C2688	10	2688	3	0.982817869	39193	FALSE	39193
7495	314.3504176	52	K46C9	46	9	4	0.485552084	7495	FALSE	7495			39194	3286.461348	88	K10C2689	10	2689	2	0.621607414	39194	FALSE	39194
7497	-126.6596174	52	K46C11	46	11	12	0.68386524	7497	FALSE	7497			39271	3462.461348	88	K10C2766	10	2766	2	0.109435181	39271	FALSE	39271
7505	-54.41045072	52	K46C19	46	19	6	0.464610645	7505	FALSE	7505			39283	1816.461348	88	K10C2778	10	2778	2	0.481105262	39283	FALSE	39283
7508	-52.41045072	52	K46C22	46	22	2	0.272447612	7508	FALSE	7508			39304	1578.873175	88	K10C2799	10	2799	5	0.290469367	39304	FALSE	39304
7510	-43.41045072	52	K46C24	46	24	2	0.655229282	7510	FALSE	7510			39322	2645.414841	88	K10C2817	10	2817	3	0.557928326	39322	FALSE	39322
7519	-67.41045072	51	K47C1	47	1	528	0.322657967	7519	FALSE	7519			39391	1720.789841	88	K10C2886	10	2886	2	0.703103195	39391	FALSE	39391
7522	-126.6596174	51	K47C4	47	4	13	0.382674234	7522	FALSE	7522			39429	4208.289841	88	K10C2924	10	2924	2	0.257763199	39429	FALSE	39429
7529	-61.41045072	51	K47C11	47	11	2	0.419558783	7529	FALSE	7529			39445	4247.789841	88	K10C2940	10	2940	2	0.989690722	39445	FALSE	39445
7535	-54.41045072	51	K47C17	47	17	6	0.464610645	7535	FALSE	7535			39513	1879.289841	88	K10C3008	10	3008	2	0.267987362	39513	FALSE	39513
7538	-43.41045072	51	K47C20	47	20	2	0.655229282	7538	FALSE	7538			39530	4411.789841	88	K10C3025	10	3025	2	0.268855542	39530	FALSE	39530
7548	-70.41045072	50	K48C1	48	1	533	0.256895895	7548	FALSE	7548			39546	4450.123175	88	K10C3041	10	3041	2	0.614098907	39546	FALSE	39546
7556	-126.1596174	50	K48C9	48	9	12	0.68386524	7556	FALSE	7556			39592	3259.961348	88	K10C3087	10	3087	2	0.082748568	39592	FALSE	39592
7564	-54.41045072	50	K48C17	48	17	6	0.464610645	7564	FALSE	7564			39631	2167.873175	88	K10C3126	10	3126	2	0.154413194	39631	FALSE	39631
7566	-43.41045072	50	K48C19	48	19	2	0.655229282	7566	FALSE	7566			39688	4745.373175	88	K10C3183	10	3183	2	0.692869416	39688	FALSE	39688
7574	-77.41045072	49	K49C1	49	1	473	0.226469823	7574	FALSE	7574			39690	4751.873175	88	K10C3185	10	3185	2	0.751201368	39690	FALSE	39690
7577	-71.41045072	49	K49C4	49	4	69	0.166462589	7577	FALSE	7577			39713	4802.654425	88	K10C3208	10	3208	2	0.301464846	39713	FALSE	39713
7580	-70.41045072	49	K49C7	49	7	2	0.449853665	7580	FALSE	7580			39736	4848.154425	88	K10C3231	10	3231	2	0.531786817	39736	FALSE	39736
7581	-126.1596174	49	K49C8	49	8	12	0.68386524	7581	FALSE	7581			39751	3767.404425	88	K10C3246	10	3246	2	0.95532646	39751	FALSE	39751
7584	-69.41045072	49	K49C11	49	11	2	0.419558783	7584	FALSE	7584			39820	5026.404425	88	K10C3315	10	3315	2	0.984536082	39820	FALSE	39820
7596	-81.41045072	48	K50C1	50	1	535	0.280278489	7596	FALSE	7596			39828	2779.904425	88	K10C3323	10	3323	2	0.234870901	39828	FALSE	39828
7604	-126.1596174	48	K50C9	50	9	12	0.68386524	7604	FALSE	7604			39838	5069.904425	88	K10C3333	10	3333	2	0.969101603	39838	FALSE	39838
7608	-77.41045072	48	K50C13	50	13	3	0.224721483	7608	FALSE	7608			39850	5094.404425	88	K10C3345	10	3345	2	0.833476367	39850	FALSE	39850
7624	-84.41045072	47	K52C1	52	1	535	0.351926393	7624	FALSE	7624			39858	-2097.366501	88	K10C3353	10	3353	2	0.294908722	39858	FALSE	39858
7629	-82.41045072	47	K52C6	52	6	4	0.485552084	7629	FALSE	7629			39878	5172.029425	88	K10C3373	10	3373	2	0.844329897	39878	FALSE	39878
7630	-70.91045072	47	K52C7	52	7	2	0.449853665	7630	FALSE	7630			40002	5426.779425	88	K10C3497	10	3497	2	0.87628866	40002	FALSE	40002
7631	-126.1596174	47	K52C8	52	8	12	0.68386524	7631	FALSE	7631			40076	5582.779425	88	K10C3571	10	3571	2	0.872769827	40076	FALSE	40076
7640	-80.41045072	47	K52C17	52	17	2	0.655229282	7640	FALSE	7640			40160	5759.848869	88	K10C3655	10	3655	2	0.833181767	40160	FALSE	40160
7649	-86.91045072	46	K53C1	53	1	541	0.251006391	7649	FALSE	7649			40161	5763.348869	88	K10C3656	10	3656	2	0.984536082	40161	FALSE	40161
7655	-126.1596174	46	K53C7	53	7	12	0.68386524	7655	FALSE	7655			40179	5797.348869	88	K10C3674	10	3674	2	0.853264605	40179	FALSE	40179
7659	-82.91045072	46	K53C11	53	11	2	0.233828278	7659	FALSE	7659			40235	5905.598869	88	K10C3730	10	3730	2	0.791605302	40235	FALSE	40235
7672	-91.44517294	45	K54C1	54	1	518	0.165680876	7672	FALSE	7672			40341	4888.536369	88	K10C3836	10	3836	2	0.297275663	40341	FALSE	40341
7674	-90.44517294	45	K54C3	54	3	17	0.1466217	7674	FALSE	7674			40537	6520.536369	88	K10C4032	10	4032	2	0.902389134	40537	FALSE	40537
7677	-89.44517294	45	K54C6	54	6	4	0.485552084	7677	FALSE	7677			40609	3367.203036	88	K10C4104	10	4104	2	0.187168038	40609	FALSE	40609
7678	-86.78961738	45	K54C7	54	7	2	0.449853665	7678	FALSE	7678			40735	6886.786369	88	K10C4230	10	4230	2	0.984536082	40735	FALSE	40735
7679	-126.1596174	45	K54C8	54	8	12	0.68386524	7679	FALSE	7679			40876	-8590.646996	87	K11C6	11	6	2	0.137424596	40876	FALSE	40876
7681	-85.78961738	45	K54C10	54	10	2	0.419558783	7681	FALSE	7681			40878	-8584.146996	87	K11C8	11	8	2	0.238531242	40878	FALSE	40878
7686	-84.78961738	45	K54C15	54	15	6	0.464610645	7686	FALSE	7686			40881	-8577.146996	87	K11C11	11	11	2	0.690461781	40881	FALSE	40881
7693	-96.03406183	44	K55C1	55	1	541	0.298883269	7693	FALSE	7693			40889	-8555.396996	87	K11C19	11	19	2	0.9604811	40889	FALSE	40889
7699	-86.78961738	44	K55C7	55	7	2	0.449853665	7699	FALSE	7699			40892	-8545.146996	87	K11C22	11	22	3	0.224555355	40892	FALSE	40892
7700	-126.1596174	44	K55C8	55	8	12	0.68386524	7700	FALSE	7700			40902	-8515.646996	87	K11C32	11	32	3	0.957065988	40902	FALSE	40902
7708	-89.78961738	44	K55C16	55	16	2	0.655229282	7708	FALSE	7708			40906	-8445.068891	87	K11C36	11	36	9	0.083762732	40906	FALSE	40906
7715	-97.03406183	43	K56C1	56	1	541	0.332182543	7715	FALSE	7715			40908	-8440.068891	87	K11C38	11	38	2	0.989690722	40908	FALSE	40908
7721	-86.78961738	43	K56C7	56	7	2	0.449853665	7721	FALSE	7721			40909	-8438.068891	87	K11C39	11	39	2	0.974226804	40909	FALSE	40909
7722	-126.1596174	43	K56C8	56	8	12	0.68386524	7722	FALSE	7722			40912	-8421.830349	87	K11C42	11	42	2	0.334190017	40912	FALSE	40912
7730	-89.78961738	43	K56C16	56	16	2	0.655229282	7730	FALSE	7730			40913	-8398.830349	87	K11C43	11	43	6	0.343594106	40913	FALSE	40913
7737	-99.19702479	42	K57C1	57	1	539	0.298181302	7737	FALSE	7737			40914	-8345.67073	87	K11C44	11	44	2	0.213428762	40914	FALSE	40914
7742	-97.19702479	42	K57C6	57	6	4	0.485552084	7742	FALSE	7742			40936	-1261.012242	87	K11C66	11	66	3	0.173369173	40936	FALSE	40936
7743	-86.78961738	42	K57C7	57	7	2	0.449853665	7743	FALSE	7743			40939	-8213.376855	87	K11C69	11	69	8	0.252602639	40939	FALSE	40939
7744	-126.1596174	42	K57C8	57	8	12	0.68386524	7744	FALSE	7744			40940	-1417.512242	87	K11C70	11	70	11	0.16985149	40940	FALSE	40940
7752	-89.78961738	42	K57C16	57	16	2	0.655229282	7752	FALSE	7752			40973	-8049.410049	87	K11C103	11	103	2	0.444681251	40973	FALSE	40973
7758	-100.9007285	41	K58C1	58	1	476	0.287812105	7758	FALSE	7758			40974	-8136.410049	87	K11C104	11	104	2	0.141548307	40974	FALSE	40974
7760	-99.90072849	41	K58C3	58	3	69	0.166462589	7760	FALSE	7760			40997	-7992.410049	87	K11C127	11	127	6	0.179880033	40997	FALSE	40997
7762	-86.78961738	41	K58C5	58	5	2	0.449853665	7762	FALSE	7762			41002	-7978.743383	87	K11C132	11	132	6	0.202451591	41002	FALSE	41002
7763	-126.1596174	41	K58C6	58	6	12	0.68386524	7763	FALSE	7763			41003	-7972.910049	87	K11C133	11	133	2	0.273945455	41003	FALSE	41003
7771	-89.78961738	41	K58C14	58	14	2	0.655229282	7771	FALSE	7771			41012	-300.9695142	87	K11C142	11	142	7	0.050483019	41012	FALSE	41012
7777	-104.6229507	40	K59C1	59	1	545	0.218052407	7777	FALSE	7777			41017	-7941.910049	87	K11C147	11	147	2	0.183627112	41017	FALSE	41017
7779	-126.1596174	40	K59C3	59	3	13	0.382674234	7779	FALSE	7779			41018	-7935.993383	87	K11C148	11	148	2	0.138949276	41018	FALSE	41018
7787	-89.78961738	40	K59C11	59	11	2	0.655229282	7787	FALSE	7787			41027	-4085.459902	87	K11C157	11	157	4	0.066872359	41027	FALSE	41027
7795	-108.7896174	39	K60C1	60	1	544	0.281703511	7795	FALSE	7795			41032	2186.150281	87	K11C162	11	162	4	0.23373207	41032	FALSE	41032
7799	-125.6596174	39	K60C5	60	5	12	0.68386524	7799	FALSE	7799			41052	-3874.774291	87	K11C182	11	182	2	0.398511529	41052	FALSE	41052
7807	-89.78961738	39	K60C13	60	13	2	0.655229282	7807	FALSE	7807			41066	-3943.336791	87	K11C196	11	196	12	0.053050091	41066	FALSE	41066
7815	-110.7896174	38	K61C1	61	1	546	0.226599618	7815	FALSE	7815			41069	-3815.336791	87	K11C199	11	199	2	0.175929062	41069	FALSE	41069
7819	-108.7896174	38	K61C5	61	5	2	0.449853665	7819	FALSE	7819			41090	-3756.899291	87	K11C220	11	220	7	0.483729739	41090	FALSE	41090
7820	-125.6596174	38	K61C6	61	6	12	0.68386524	7820	FALSE	7820			41101	-3700.829846	87	K11C231	11	231	6	0.197643515	41101	FALSE	41101
7833	-113.7896174	37	K63C1	63	1	552	0.191940464	7833	FALSE	7833			41104	-3870.934013	87	K11C234	11	234	4	0.136504878	41104	FALSE	41104
7836	-125.6596174	37	K63C4	63	4	12	0.68386524	7836	FALSE	7836			41108	-3670.934013	87	K11C238	11	238	2	0.240630832	41108	FALSE	41108
7846	-116.7896174	36	K64C1	64	1	546	0.290779273	7846	FALSE	7846			41117	-3842.60068	87	K11C247	11	247	10	0.151434951	41117	FALSE	41117
7850	-114.7896174	36	K64C5	64	5	2	0.449853665	7850	FALSE	7850			41131	-3799.297108	87	K11C261	11	261	4	0.076239289	41131	FALSE	41131
7851	-125.6596174	36	K64C6	64	6	12	0.68386524	7851	FALSE	7851			41135	-3567.297108	87	K11C265	11	265	2	0.829896907	41135	FALSE	41135
7857	-112.7896174	36	K64C12	64	12	2	0.655229282	7857	FALSE	7857			41143	-3350.922108	87	K11C273	11	273	10	0.928735068	41143	FALSE	41143
7863	-117.2896174	35	K65C1	65	1	545	0.204862036	7863	FALSE	7863			41146	-3531.922108	87	K11C276	11	276	5	0.16854813	41146	FALSE	41146
7866	-114.7896174	35	K65C4	65	4	2	0.449853665	7866	FALSE	7866			41147	-3523.922108	87	K11C277	11	277	4	0.653916495	41147	FALSE	41147
7867	-125.6596174	35	K65C5	65	5	12	0.68386524	7867	FALSE	7867			41154	-3497.422108	87	K11C284	11	284	2	0.821953666	41154	FALSE	41154
7872	-116.2896174	35	K65C10	65	10	6	0.464610645	7872	FALSE	7872			41166	-3467.172108	87	K11C296	11	296	3	0.159877356	41166	FALSE	41166
7877	-118.7896174	34	K66C1	66	1	482	0.219674457	7877	FALSE	7877			41171	-3451.672108	87	K11C301	11	301	2	0.658478823	41171	FALSE	41171
7879	-117.7896174	34	K66C3	66	3	70	0.158838203	7879	FALSE	7879			41173	5681.348869	87	K11C303	11	303	4	0.730841924	41173	FALSE	41173
7881	-125.6596174	34	K66C5	66	5	12	0.68386524	7881	FALSE	7881			41192	-3397.922108	87	K11C322	11	322	2	0.138186478	41192	FALSE	41192
7885	-116.7896174	34	K66C9	66	9	2	0.655229282	7885	FALSE	7885			41193	-3394.922108	87	K11C323	11	323	3	0.183034495	41193	FALSE	41193
7890	-120.7896174	33	K67C1	67	1	547	0.214670637	7890	FALSE	7890			41196	-3653.922108	87	K11C326	11	326	2	0.563397733	41196	FALSE	41196
7893	-119.7896174	33	K67C4	67	4	4	0.485552084	7893	FALSE	7893			41206	-3355.422108	87	K11C336	11	336	2	0.172108368	41206	FALSE	41206
7894	-125.6596174	33	K67C5	67	5	12	0.68386524	7894	FALSE	7894			41207	-3352.922108	87	K11C337	11	337	4	0.976804124	41207	FALSE	41207
7905	-122.2896174	32	K68C1	68	1	552	0.152742081	7905	FALSE	7905			41217	-34.34451425	87	K11C347	11	347	12	0.170762196	41217	FALSE	41217
7909	-125.6596174	32	K68C5	68	5	12	0.68386524	7909	FALSE	7909			41229	-3594.672108	87	K11C359	11	359	2	0.176265021	41229	FALSE	41229
7918	-123.7896174	31	K69C1	69	1	551	0.187435789	7918	FALSE	7918			41232	-3281.047108	87	K11C362	11	362	2	0.189873083	41232	FALSE	41232
7921	-125.6596174	31	K69C4	69	4	12	0.68386524	7921	FALSE	7921			41235	-2904.095719	87	K11C365	11	365	4	0.306255689	41235	FALSE	41235
7926	-121.0396174	31	K69C9	69	9	2	0.655229282	7926	FALSE	7926			41242	-2791.220719	87	K11C372	11	372	3	0.182698403	41242	FALSE	41242
7931	-124.5396174	30	K70C1	70	1	551	0.237189295	7931	FALSE	7931			41256	-3221.547108	87	K11C386	11	386	2	0.497133802	41256	FALSE	41256
7934	-125.6596174	30	K70C4	70	4	12	0.68386524	7934	FALSE	7934			41262	-261.3861809	87	K11C392	11	392	5	0.117422425	41262	FALSE	41262
7939	-121.0396174	30	K70C9	70	9	2	0.655229282	7939	FALSE	7939			41268	-3172.565627	87	K11C398	11	398	13	0.172660038	41268	FALSE	41268
7944	-125.0396174	29	K71C1	71	1	552	0.196245353	7944	FALSE	7944			41271	-3505.130442	87	K11C401	11	401	3	0.486890001	41271	FALSE	41271
7948	-125.6596174	29	K71C5	71	5	12	0.68386524	7948	FALSE	7948			41294	-3461.352664	87	K11C424	11	424	3	0.288291914	41294	FALSE	41294
7957	-125.5396174	28	K72C1	72	1	553	0.18546918	7957	FALSE	7957			41299	-3073.83183	87	K11C429	11	429	2	0.840206186	41299	FALSE	41299
7960	-125.6596174	28	K72C4	72	4	12	0.68386524	7960	FALSE	7960			41300	-3070.83183	87	K11C430	11	430	2	0.912371134	41300	FALSE	41300
7969	-127.0396174	27	K73C1	73	1	550	0.209271786	7969	FALSE	7969			41306	530.0249284	87	K11C436	11	436	16	0.090469625	41306	FALSE	41306
7972	-125.6596174	27	K73C4	73	4	13	0.382674234	7972	FALSE	7972			41329	-2991.290164	87	K11C459	11	459	12	0.094419381	41329	FALSE	41329
7973	-125.0396174	27	K73C5	73	5	2	0.449853665	7973	FALSE	7973			41339	-2970.790164	87	K11C469	11	469	4	0.606680241	41339	FALSE	41339
7982	-127.5396174	26	K74C1	74	1	554	0.173606133	7982	FALSE	7982			41346	-3248.790164	87	K11C476	11	476	2	0.145691015	41346	FALSE	41346
7985	-125.1596174	26	K74C4	74	4	12	0.68386524	7985	FALSE	7985			41347	-3163.595719	87	K11C477	11	477	2	0.402880796	41347	FALSE	41347
7993	-128.0396174	25	K75C1	75	1	554	0.182559542	7993	FALSE	7993			41349	-2932.845719	87	K11C479	11	479	2	0.40978633	41349	FALSE	41349
7996	-125.1596174	25	K75C4	75	4	12	0.68386524	7996	FALSE	7996			41360	-2896.595719	87	K11C490	11	490	2	0.754091018	41360	FALSE	41360
8004	-129.4796174	24	K76C1	76	1	554	0.147509457	8004	FALSE	8004			41363	-2889.595719	87	K11C493	11	493	4	0.101486471	41363	FALSE	41363
8006	-125.1596174	24	K76C3	76	3	12	0.68386524	8006	FALSE	8006			41366	-2881.595719	87	K11C496	11	496	2	0.21562911	41366	FALSE	41366
8009	-128.4796174	24	K76C6	76	6	2	0.655229282	8009	FALSE	8009			41385	636.3169478	87	K11C515	11	515	3	0.766102111	41385	FALSE	41385
8014	-132.7596174	23	K77C1	77	1	552	0.203551745	8014	FALSE	8014			41396	-1178.387242	87	K11C526	11	526	3	0.213665507	41396	FALSE	41396
8017	-125.1596174	23	K77C4	77	4	12	0.68386524	8017	FALSE	8017			41397	-2773.137386	87	K11C527	11	527	2	0.327601337	41397	FALSE	41397
8027	-133.2596174	22	K78C1	78	1	554	0.157756162	8027	FALSE	8027			41399	73.50914994	87	K11C529	11	529	5	0.161456572	41399	FALSE	41399
8030	-125.1596174	22	K78C4	78	4	12	0.68386524	8030	FALSE	8030			41404	-3218.637386	87	K11C534	11	534	3	0.153237289	41404	FALSE	41404
8032	-132.2596174	22	K78C6	78	6	2	0.655229282	8032	FALSE	8032			41406	-2750.637386	87	K11C536	11	536	5	0.284041698	41406	FALSE	41406
8037	-133.2596174	21	K79C1	79	1	567	0.139220265	8037	FALSE	8037			41416	-2718.637386	87	K11C546	11	546	2	0.593809587	41416	FALSE	41416
8041	-132.2596174	21	K79C5	79	5	2	0.655229282	8041	FALSE	8041			41418	2531.958262	87	K11C548	11	548	10	0.091924145	41418	FALSE	41418
8045	-135.6596174	20	K80C1	80	1	565	0.177078521	8045	FALSE	8045			41425	-2692.422108	87	K11C555	11	555	3	0.106376108	41425	FALSE	41425
8056	-136.1596174	19	K81C1	81	1	564	0.212310987	8056	FALSE	8056			41428	-2682.304053	87	K11C558	11	558	2	0.410520972	41428	FALSE	41428
8062	-135.1596174	19	K81C7	81	7	2	0.655229282	8062	FALSE	8062			41433	-2659.304053	87	K11C563	11	563	3	0.72094597	41433	FALSE	41433
8067	-136.1596174	18	K82C1	82	1	568	0.139977067	8067	FALSE	8067			41446	-2604.535534	87	K11C576	11	576	6	0.415417788	41446	FALSE	41446
8075	-136.6596174	17	K83C1	83	1	569	0.105667163	8075	FALSE	8075			41453	-2584.452201	87	K11C583	11	583	2	0.979381443	41453	FALSE	41453
8082	-138.1596174	16	K84C1	84	1	566	0.137962665	8082	FALSE	8082			41478	-2513.952201	87	K11C608	11	608	2	0.414282336	41478	FALSE	41478
8085	-137.1596174	16	K84C4	84	4	2	0.655229282	8085	FALSE	8085			41488	268.9258166	87	K11C618	11	618	11	0.797704329	41488	FALSE	41488
8091	-140.4096174	15	K85C1	85	1	567	0.146657156	8091	FALSE	8091			41495	-2473.285534	87	K11C625	11	625	2	0.431030863	41495	FALSE	41495
8100	-141.4096174	14	K86C1	86	1	566	0.144875928	8100	FALSE	8100			41510	2480.458262	87	K11C640	11	640	3	0.407341557	41510	FALSE	41510
8104	-140.4096174	14	K86C5	86	5	2	0.655229282	8104	FALSE	8104			41514	3367.203036	87	K11C644	11	644	3	0.186250339	41514	FALSE	41514
8109	-142.4096174	13	K87C1	87	1	568	0.113896089	8109	FALSE	8109			41521	-2395.660534	87	K11C651	11	651	2	0.603780069	41521	FALSE	41521
8117	-145.076284	12	K88C1	88	1	570	0.08729656	8117	FALSE	8117			41529	-2375.160534	87	K11C659	11	659	3	0.393716718	41529	FALSE	41529
8123	-147.576284	11	K89C1	89	1	565	0.132735913	8123	FALSE	8123			41535	-2359.660534	87	K11C665	11	665	2	0.953608247	41535	FALSE	41535
8128	-143.576284	11	K89C6	89	6	2	0.655229282	8128	FALSE	8128			41550	-2231.949835	87	K11C680	11	680	2	0.498204975	41550	FALSE	41550
8133	-147.576284	10	K90C1	90	1	570	0.081243808	8133	FALSE	8133			41552	-2226.949835	87	K11C682	11	682	3	0.305149127	41552	FALSE	41552
8135	-143.576284	10	K90C3	90	3	2	0.655229282	8135	FALSE	8135			41570	-370.9695142	87	K11C700	11	700	3	0.270000563	41570	FALSE	41570
8138	-151.4334269	9	K91C1	91	1	566	0.117578896	8138	FALSE	8138			41595	-2098.866501	87	K11C725	11	725	2	0.398001506	41595	FALSE	41595
8141	-147.4334269	9	K91C4	91	4	2	0.449853665	8141	FALSE	8141			41606	-2071.449835	87	K11C736	11	736	2	0.147046589	41606	FALSE	41606
8147	-152.4334269	8	K92C1	92	1	567	0.149944764	8147	FALSE	8147			41608	-2065.949835	87	K11C738	11	738	2	0.984536082	41608	FALSE	41608
8156	-152.9334269	7	K93C1	93	1	567	0.149778939	8156	FALSE	8156			41609	-2063.949835	87	K11C739	11	739	2	0.475994395	41609	FALSE	41609
8160	-151.9334269	7	K93C5	93	5	2	0.655229282	8160	FALSE	8160			41612	-2054.449835	87	K11C742	11	742	2	0.292035514	41612	FALSE	41612
8164	-153.9334269	6	K94C1	94	1	567	0.146473333	8164	FALSE	8164			41616	-2044.449835	87	K11C746	11	746	2	0.147182011	41616	FALSE	41616
8173	-154.4334269	5	K95C1	95	1	568	0.120377	8173	FALSE	8173			41623	-2575.11695	87	K11C753	11	753	8	0.136503479	41623	FALSE	41623
8176	-153.4334269	5	K95C4	95	4	2	0.655229282	8176	FALSE	8176			41629	-1890.926316	87	K11C759	11	759	2	0.465431554	41629	FALSE	41629
8180	-154.9334269	4	K96C1	96	1	569	0.109117125	8180	FALSE	8180			41631	-1885.426316	87	K11C761	11	761	2	0.955510693	41631	FALSE	41631
8187	-155.9334269	3	K97C1	97	1	568	0.121996295	8187	FALSE	8187			41640	-1848.176316	87	K11C770	11	770	2	0.191863434	41640	FALSE	41640
8190	-153.9334269	3	K97C4	97	4	2	0.655229282	8190	FALSE	8190			41656	-1800.426316	87	K11C786	11	786	2	0.339551733	41656	FALSE	41656
8194	-156.4334269	2	K98C1	98	1	570	0.101245566	8194	FALSE	8194			41662	-1776.426316	87	K11C792	11	792	2	0.650515464	41662	FALSE	41662
8200	-156.9334269	1	K99C1	99	1	570	0.090472045	8200	FALSE	8200			41665	-1767.176316	87	K11C795	11	795	2	0.110619491	41665	FALSE	41665
8206	-158.4334269	0	K100C1	100	1	567	0.139220265	8206	FALSE	8206			41701	-3869.434013	87	K11C831	11	831	3	0.106656978	41701	FALSE	41701
8210	-155.4334269	0	K100C5	100	5	2	0.655229282	8210	FALSE	8210			41711	-1646.926316	87	K11C841	11	841	2	0.922680412	41711	FALSE	41711
													41713	-1638.926316	87	K11C843	11	843	2	0.158176898	41713	FALSE	41713
													41730	1750.316948	87	K11C860	11	860	3	0.231274724	41730	FALSE	41730
													41741	-1540.762242	87	K11C871	11	871	2	0.131810785	41741	FALSE	41741
													41755	-1499.762242	87	K11C885	11	885	7	0.068717815	41755	FALSE	41755
													41763	-223.6361809	87	K11C893	11	893	3	0.426733025	41763	FALSE	41763
													41775	2408.123175	87	K11C905	11	905	5	0.122233957	41775	FALSE	41775
													41780	-1443.762242	87	K11C910	11	910	2	0.984536082	41780	FALSE	41780
													41781	-1439.262242	87	K11C911	11	911	2	0.441100935	41781	FALSE	41781
													41790	-1406.262242	87	K11C920	11	920	2	0.764604811	41790	FALSE	41790
													41807	-1359.762242	87	K11C937	11	937	2	0.13154578	41807	FALSE	41807
													41831	-1289.762242	87	K11C961	11	961	4	0.775472509	41831	FALSE	41831
													41844	-1255.012242	87	K11C974	11	974	2	0.828453551	41844	FALSE	41844
													41851	-2091.637242	87	K11C981	11	981	2	0.368110017	41851	FALSE	41851
													41855	-1224.637242	87	K11C985	11	985	2	0.24386647	41855	FALSE	41855
													41863	-2068.137242	87	K11C993	11	993	2	0.863838374	41863	FALSE	41863
													41888	-1130.109464	87	K11C1018	11	1018	3	0.703780069	41888	FALSE	41888
													41892	-1121.609464	87	K11C1022	11	1022	2	0.106240075	41892	FALSE	41892
													41899	-1390.262242	87	K11C1029	11	1029	2	0.088533352	41899	FALSE	41899
													41901	-1093.609464	87	K11C1031	11	1031	2	0.756853839	41901	FALSE	41901
													41943	3290.779425	87	K11C1073	11	1073	6	0.148469314	41943	FALSE	41943
													41984	-898.1094641	87	K11C1114	11	1114	2	0.984536082	41984	FALSE	41984
													41993	-873.6094641	87	K11C1123	11	1123	2	0.575860769	41993	FALSE	41993
													42046	-890.0904468	87	K11C1176	11	1176	2	0.270625085	42046	FALSE	42046
													42053	-622.4654468	87	K11C1183	11	1183	2	0.443347702	42053	FALSE	42053
													42059	-605.4654468	87	K11C1189	11	1189	2	0.133436306	42059	FALSE	42059
													42061	-1120.715447	87	K11C1191	11	1191	2	0.497261454	42061	FALSE	42061
													42069	-565.0071135	87	K11C1199	11	1199	2	0.765034364	42069	FALSE	42069
													42072	-1605.507113	87	K11C1202	11	1202	2	0.734606278	42072	FALSE	42072
													42078	-541.0071135	87	K11C1208	11	1208	2	0.636221518	42078	FALSE	42078
													42083	-523.7571135	87	K11C1213	11	1213	2	0.934249714	42083	FALSE	42083
													42084	-521.0071135	87	K11C1214	11	1214	2	0.981099656	42084	FALSE	42084
													42094	-492.0071135	87	K11C1224	11	1224	2	0.989690722	42094	FALSE	42094
													42104	-758.6084031	87	K11C1234	11	1234	2	0.158176898	42104	FALSE	42104
													42105	-409.6084031	87	K11C1235	11	1235	10	0.610099718	42105	FALSE	42105
													42148	-283.4695142	87	K11C1278	11	1278	2	0.984536082	42148	FALSE	42148
													42150	-278.4695142	87	K11C1280	11	1280	2	0.342177914	42150	FALSE	42150
													42156	1654.886392	87	K11C1286	11	1286	6	0.158896088	42156	FALSE	42156
													42158	-911.3102013	87	K11C1288	11	1288	6	0.200847864	42158	FALSE	42158
													42165	-241.1361809	87	K11C1295	11	1295	2	0.076897424	42165	FALSE	42165
													42170	-228.6361809	87	K11C1300	11	1300	2	0.134566537	42170	FALSE	42170
													42188	-174.0945142	87	K11C1318	11	1318	3	0.982817869	42188	FALSE	42188
													42219	-105.0945142	87	K11C1349	11	1349	2	0.750042593	42219	FALSE	42219
													42235	-73.09451425	87	K11C1365	11	1365	2	0.459854175	42235	FALSE	42235
													42241	-57.09451425	87	K11C1371	11	1371	2	0.979381443	42241	FALSE	42241
													42251	-31.34451425	87	K11C1381	11	1381	2	0.186973136	42251	FALSE	42251
													42333	200.2591499	87	K11C1463	11	1463	2	0.338288643	42333	FALSE	42333
													42334	-1061.11585	87	K11C1464	11	1464	2	0.771821306	42334	FALSE	42334
													42349	245.1758166	87	K11C1479	11	1479	2	0.979381443	42349	FALSE	42349
													42373	-200.7406539	87	K11C1503	11	1503	2	0.310365844	42373	FALSE	42373
													42375	-864.7406539	87	K11C1505	11	1505	2	0.400619363	42375	FALSE	42375
													42398	481.7593461	87	K11C1528	11	1528	2	0.076242497	42398	FALSE	42398
													42422	533.8843461	87	K11C1552	11	1552	2	0.745967227	42422	FALSE	42422
													42456	-682.4489873	87	K11C1586	11	1586	2	0.70637928	42456	FALSE	42456
													42464	637.5510127	87	K11C1594	11	1594	2	0.683102733	42464	FALSE	42464
													42468	658.3287905	87	K11C1598	11	1598	2	0.869415808	42468	FALSE	42468
													42501	739.8287905	87	K11C1631	11	1631	2	0.989690722	42501	FALSE	42501
													42510	-654.6712095	87	K11C1640	11	1640	2	0.933818979	42510	FALSE	42510
													42515	-648.6712095	87	K11C1645	11	1645	3	0.220156299	42515	FALSE	42515
													42516	772.3287905	87	K11C1646	11	1646	2	0.963917526	42516	FALSE	42516
													42536	3415.461348	87	K11C1666	11	1666	3	0.970790378	42536	FALSE	42536
													42573	938.3916006	87	K11C1703	11	1703	2	0.12497374	42573	FALSE	42573
													42581	648.8416006	87	K11C1711	11	1711	2	0.322289437	42581	FALSE	42581
													42595	1016.428059	87	K11C1725	11	1725	2	0.984536082	42595	FALSE	42595
													42605	1033.678059	87	K11C1735	11	1735	2	0.407316548	42605	FALSE	42605
													42640	1113.178059	87	K11C1770	11	1770	2	0.989690722	42640	FALSE	42640
													42645	-396.8219411	87	K11C1775	11	1775	2	0.928522337	42645	FALSE	42645
													42655	1156.178059	87	K11C1785	11	1785	2	0.742268041	42655	FALSE	42655
													42667	86.17805894	87	K11C1797	11	1797	2	0.770892052	42667	FALSE	42667
													42671	1196.678059	87	K11C1801	11	1801	2	0.614155982	42671	FALSE	42671
													42672	1199.178059	87	K11C1802	11	1802	2	0.984536082	42672	FALSE	42672
													42676	1207.678059	87	K11C1806	11	1806	2	0.487071577	42676	FALSE	42676
													42737	1351.678059	87	K11C1867	11	1867	2	0.984536082	42737	FALSE	42737
													42744	226.6780589	87	K11C1874	11	1874	2	0.26595606	42744	FALSE	42744
													42758	1399.678059	87	K11C1888	11	1888	2	0.316109166	42758	FALSE	42758
													42766	-209.8219411	87	K11C1896	11	1896	2	0.344020364	42766	FALSE	42766
													42784	1447.178059	87	K11C1914	11	1914	2	0.701718213	42784	FALSE	42784
													42787	1455.178059	87	K11C1917	11	1917	2	0.145745626	42787	FALSE	42787
													42820	-140.3219411	87	K11C1950	11	1950	2	0.933692572	42820	FALSE	42820
													42897	1751.316948	87	K11C2027	11	2027	5	0.318251826	42897	FALSE	42897
													42902	1764.816948	87	K11C2032	11	2032	2	0.405408025	42902	FALSE	42902
													42935	1845.316948	87	K11C2065	11	2065	5	0.38384357	42935	FALSE	42935
													42946	1878.816948	87	K11C2076	11	2076	2	0.778350515	42946	FALSE	42946
													42951	1892.316948	87	K11C2081	11	2081	3	0.145468759	42951	FALSE	42951
													42958	199.1919478	87	K11C2088	11	2088	2	0.827279713	42958	FALSE	42958
													42960	1915.691948	87	K11C2090	11	2090	2	0.665788677	42960	FALSE	42960
													43057	274.6502812	87	K11C2187	11	2187	2	0.387381106	43057	FALSE	43057
													43084	2195.650281	87	K11C2214	11	2214	4	0.976804124	43084	FALSE	43084
													43087	332.9165951	87	K11C2217	11	2217	2	0.354558677	43087	FALSE	43087
													43096	2242.416595	87	K11C2226	11	2226	3	0.573883162	43096	FALSE	43096
													43123	2303.416595	87	K11C2253	11	2253	2	0.984536082	43123	FALSE	43123
													43132	1258.428059	87	K11C2262	11	2262	3	0.23025265	43132	FALSE	43132
													43135	924.6249284	87	K11C2265	11	2265	4	0.243149685	43135	FALSE	43135
													43141	2343.708262	87	K11C2271	11	2271	4	0.546248842	43141	FALSE	43141
													43151	433.2082618	87	K11C2281	11	2281	3	0.463091539	43151	FALSE	43151
													43152	2374.458262	87	K11C2282	11	2282	2	0.979381443	43152	FALSE	43152
													43173	1037.958262	87	K11C2303	11	2303	2	0.30980343	43173	FALSE	43173
													43251	2578.041595	87	K11C2381	11	2381	2	0.135373266	43251	FALSE	43251
													43272	2661.541595	87	K11C2402	11	2402	2	0.138993721	43272	FALSE	43272
													43293	2702.541595	87	K11C2423	11	2423	2	0.150604449	43293	FALSE	43293
													43320	1284.874928	87	K11C2450	11	2450	2	0.874570447	43320	FALSE	43320
													43339	797.5415951	87	K11C2469	11	2469	3	0.603810223	43339	FALSE	43339
													43355	4876.154425	87	K11C2485	11	2485	3	0.963827094	43355	FALSE	43355
													43368	5260.704425	87	K11C2498	11	2498	4	0.323728102	43368	FALSE	43368
													43389	1959.503658	87	K11C2519	11	2519	2	0.780584192	43389	FALSE	43389
													43400	2970.211348	87	K11C2530	11	2530	2	0.886597938	43400	FALSE	43400
[truncated: 21,553 more rows]
