# Supplementary material for: Gene-expression memory-based prediction of cell lineages from scRNA-seq datasets
Source: Nat Commun. 2024 Mar 29;15:2744. doi: 10.1038/s41467-024-47158-y (PMC10980719; doi:10.1038/s41467-024-47158-y)
Supplement: Supplementary file 11 — Source Data [file 41467_2024_47158_MOESM11_ESM.zip › Source Data files/Source Data file S20e.csv]

	OrganoidID	Cluster_names			UMAP_1	UMAP_2				clone.ID
Crypta1_1.x	Crypta1	Stem		Crypta1_1.x	-0.708087761	0.379199116			Crypta1_1.x	1
Crypta1_2.x	Crypta1	Stem		Crypta1_2.x	-0.593769509	0.332979767			Crypta1_2.x	2
Crypta1_3.x	Crypta1	TA		Crypta1_3.x	-1.873991806	-0.104030044			Crypta1_3.x	2
Crypta1_4.x	Crypta1	PIC		Crypta1_4.x	-2.600681383	1.8713499			Crypta1_4.x	2
Crypta1_5.x	Crypta1	PIC		Crypta1_5.x	-2.185526449	-0.124933393			Crypta1_5.x	2
Crypta1_6.x	Crypta1	Goblet		Crypta1_6.x	-0.976254303	-4.071078868			Crypta1_6.x	2
Crypta1_7.x	Crypta1	Goblet		Crypta1_7.x	-0.752945978	-4.493334086			Crypta1_7.x	2
Crypta1_8.x	Crypta1	PIC		Crypta1_8.x	-4.462391932	1.341593354			Crypta1_8.x	2
Crypta1_9.x	Crypta1	Entero		Crypta1_9.x	-3.945169527	1.706264584			Crypta1_9.x	2
Crypta1_10.x	Crypta1	PIC		Crypta1_10.x	-4.378616411	1.034690468			Crypta1_10.x	2
Crypta1_11.x	Crypta1	Stem		Crypta1_11.x	-3.136157591	-1.777890713			Crypta1_11.x	2
Crypta1_12.x	Crypta1	Stem		Crypta1_12.x	0.390628438	0.412394135			Crypta1_12.x	2
Crypta1_13.x	Crypta1	PIC		Crypta1_13.x	-0.764615256	0.142690747			Crypta1_13.x	2
Crypta1_16.x	Crypta1	Goblet		Crypta1_16.x	-1.132186253	-1.790358217			Crypta1_16.x	2
Crypta1_18.x	Crypta1	PIC		Crypta1_18.x	-1.70784219	0.37449631			Crypta1_18.x	3
Crypta1_1.y	Crypta1	Stem		Crypta1_1.y	-0.857417066	0.264698117			Crypta1_1.y	1
Crypta1_2.y	Crypta1	Stem		Crypta1_2.y	-0.633718569	0.35750541			Crypta1_2.y	2
Crypta1_3.y	Crypta1	TA		Crypta1_3.y	-1.807773668	-0.003801258			Crypta1_3.y	2
Crypta1_4.y	Crypta1	PIC		Crypta1_4.y	-2.538801271	1.99066314			Crypta1_4.y	2
Crypta1_5.y	Crypta1	PIC		Crypta1_5.y	-2.129166681	0.05469641			Crypta1_5.y	2
Crypta1_6.y	Crypta1	Goblet		Crypta1_6.y	-0.842863399	-3.971331031			Crypta1_6.y	2
Crypta1_7.y	Crypta1	Goblet		Crypta1_7.y	-0.948962051	-4.314065368			Crypta1_7.y	2
Crypta1_8.y	Crypta1	PIC		Crypta1_8.y	-4.459324915	1.308322995			Crypta1_8.y	2
Crypta1_9.y	Crypta1	Entero		Crypta1_9.y	-3.979251463	1.739037602			Crypta1_9.y	2
Crypta1_10.y	Crypta1	PIC		Crypta1_10.y	-4.248159964	1.162950127			Crypta1_10.y	2
Crypta1_11.y	Crypta1	Stem		Crypta1_11.y	-3.257746298	-1.694621713			Crypta1_11.y	2
Crypta1_12.y	Crypta1	Stem		Crypta1_12.y	0.406395119	0.384397356			Crypta1_12.y	2
Crypta1_13.y	Crypta1	PIC		Crypta1_13.y	-0.621778805	0.249387352			Crypta1_13.y	2
Crypta1_16.y	Crypta1	Goblet		Crypta1_16.y	-1.049981434	-1.815822036			Crypta1_16.y	2
Crypta1_18.y	Crypta1	PIC		Crypta1_18.y	-1.921172459	0.342736332			Crypta1_18.y	3
Crypta2_1	Crypta2	Stem		Crypta2_1	-0.629036266	1.130613415			Crypta2_1	4
Crypta2_2	Crypta2	Entero		Crypta2_2	-3.619186956	2.352482407			Crypta2_2	4
Crypta2_4	Crypta2	Stem		Crypta2_4	3.333330553	2.634471981			Crypta2_4	4
Crypta2_5	Crypta2	TA		Crypta2_5	-2.757402737	-3.204702848			Crypta2_5	4
Crypta3_1	Crypta3	PIC		Crypta3_1	-2.230964977	0.192294447			Crypta3_1	5
Crypta3_2	Crypta3	TA		Crypta3_2	-0.902916629	0.738492577			Crypta3_2	5
Crypta3_3	Crypta3	Stem		Crypta3_3	-1.861566383	-2.878842176			Crypta3_3	5
Crypta3_4	Crypta3	TA		Crypta3_4	-3.109740812	0.658852427			Crypta3_4	5
Crypta3_5	Crypta3	Stem		Crypta3_5	-0.260348875	0.77553448			Crypta3_5	5
Crypta3_6	Crypta3	Entero		Crypta3_6	-4.292408068	1.538019745			Crypta3_6	6
Cryptb4_1.x	Cryptb4	Stem		Cryptb4_1.x	-0.78134175	3.250916569			Cryptb4_1.x	7
Cryptb4_2.x	Cryptb4	Stem		Cryptb4_2.x	1.455138128	3.547770588			Cryptb4_2.x	7
Cryptb4_3.x	Cryptb4	Stem		Cryptb4_3.x	2.029090624	2.947326748			Cryptb4_3.x	7
Cryptb4_4.x	Cryptb4	Stem		Cryptb4_4.x	1.896016162	1.022432415			Cryptb4_4.x	7
Cryptb4_5.x	Cryptb4	Stem		Cryptb4_5.x	1.087343395	2.416946022			Cryptb4_5.x	7
Cryptb4_6.x	Cryptb4	Stem		Cryptb4_6.x	1.904290419	3.339696496			Cryptb4_6.x	7
Cryptb4_7.x	Cryptb4	TA		Cryptb4_7.x	2.811847251	1.896860688			Cryptb4_7.x	7
Cryptb4_8.x	Cryptb4	Stem		Cryptb4_8.x	0.096226018	3.398364632			Cryptb4_8.x	7
Cryptb4_9.x	Cryptb4	Stem		Cryptb4_9.x	2.017700177	2.641960709			Cryptb4_9.x	7
Cryptb4_10.x	Cryptb4	Stem		Cryptb4_10.x	2.014731985	3.382875531			Cryptb4_10.x	7
Cryptb4_11.x	Cryptb4	Stem		Cryptb4_11.x	0.081266921	1.365402787			Cryptb4_11.x	7
Cryptb4_12.x	Cryptb4	Stem		Cryptb4_12.x	-0.712150413	3.448259919			Cryptb4_12.x	7
Cryptb4_13.x	Cryptb4	Stem		Cryptb4_13.x	3.172247093	2.170366375			Cryptb4_13.x	7
Cryptb4_14.x	Cryptb4	Stem		Cryptb4_14.x	3.338406008	2.890389531			Cryptb4_14.x	7
Cryptb4_15.x	Cryptb4	Stem		Cryptb4_15.x	0.992136147	2.795522301			Cryptb4_15.x	7
Cryptb4_17.x	Cryptb4	Stem		Cryptb4_17.x	2.08977453	1.252207844			Cryptb4_17.x	7
Cryptb4_18.x	Cryptb4	Stem		Cryptb4_18.x	0.551575285	3.249477952			Cryptb4_18.x	7
Cryptb4_19.x	Cryptb4	Stem		Cryptb4_19.x	3.303812187	2.195403187			Cryptb4_19.x	7
Cryptb4_20.x	Cryptb4	Goblet		Cryptb4_20.x	-1.081700642	-4.099023552			Cryptb4_20.x	7
Cryptb4_23.x	Cryptb4	Stem		Cryptb4_23.x	1.041162608	2.917921154			Cryptb4_23.x	2
Cryptb4_24.x	Cryptb4	Stem		Cryptb4_24.x	1.490711402	3.595841496			Cryptb4_24.x	7
Cryptb4_25.x	Cryptb4	Stem		Cryptb4_25.x	1.664833408	3.076143353			Cryptb4_25.x	7
Cryptb4_1.y	Cryptb4	Stem		Cryptb4_1.y	-0.746178228	3.146253197			Cryptb4_1.y	7
Cryptb4_2.y	Cryptb4	Stem		Cryptb4_2.y	1.59476326	3.510361283			Cryptb4_2.y	7
Cryptb4_3.y	Cryptb4	Stem		Cryptb4_3.y	1.938203316	3.045391648			Cryptb4_3.y	7
Cryptb4_4.y	Cryptb4	Stem		Cryptb4_4.y	1.925579052	1.0578638			Cryptb4_4.y	7
Cryptb4_5.y	Cryptb4	Stem		Cryptb4_5.y	1.070008566	2.374469368			Cryptb4_5.y	7
Cryptb4_6.y	Cryptb4	Stem		Cryptb4_6.y	1.624053221	3.35887727			Cryptb4_6.y	7
Cryptb4_7.y	Cryptb4	TA		Cryptb4_7.y	2.755423229	1.908340065			Cryptb4_7.y	7
Cryptb4_8.y	Cryptb4	Stem		Cryptb4_8.y	0.133972805	3.359520524			Cryptb4_8.y	7
Cryptb4_9.y	Cryptb4	Stem		Cryptb4_9.y	2.065518599	2.477490513			Cryptb4_9.y	7
Cryptb4_10.y	Cryptb4	Stem		Cryptb4_10.y	2.091744106	3.44144973			Cryptb4_10.y	7
Cryptb4_11.y	Cryptb4	Stem		Cryptb4_11.y	0.318424206	1.308456986			Cryptb4_11.y	7
Cryptb4_12.y	Cryptb4	Stem		Cryptb4_12.y	-0.735638458	3.505029767			Cryptb4_12.y	7
Cryptb4_13.y	Cryptb4	Stem		Cryptb4_13.y	3.062888902	2.234686463			Cryptb4_13.y	7
Cryptb4_14.y	Cryptb4	Stem		Cryptb4_14.y	3.243175428	2.730253308			Cryptb4_14.y	7
Cryptb4_15.y	Cryptb4	Stem		Cryptb4_15.y	1.048771517	2.756821244			Cryptb4_15.y	7
Cryptb4_17.y	Cryptb4	Stem		Cryptb4_17.y	2.248916667	1.361673443			Cryptb4_17.y	7
Cryptb4_18.y	Cryptb4	Stem		Cryptb4_18.y	0.674264651	3.196751683			Cryptb4_18.y	7
Cryptb4_19.y	Cryptb4	Stem		Cryptb4_19.y	3.312817972	2.244621365			Cryptb4_19.y	7
Cryptb4_20.y	Cryptb4	Goblet		Cryptb4_20.y	-1.160452921	-4.158252986			Cryptb4_20.y	7
Cryptb4_23.y	Cryptb4	Stem		Cryptb4_23.y	1.095739879	2.990022747			Cryptb4_23.y	2
Cryptb4_24.y	Cryptb4	Stem		Cryptb4_24.y	1.560907286	3.406066029			Cryptb4_24.y	7
Cryptb4_25.y	Cryptb4	Stem		Cryptb4_25.y	1.515852343	3.124691098			Cryptb4_25.y	7
Cryptb5_1	Cryptb5	Stem		Cryptb5_1	0.728262257	1.979809849			Cryptb5_1	8
Cryptb5_2	Cryptb5	Stem		Cryptb5_2	-0.091420252	2.127321331			Cryptb5_2	8
Cryptb5_3	Cryptb5	Stem		Cryptb5_3	-0.008972365	1.551065056			Cryptb5_3	8
Cryptb5_4	Cryptb5	Stem		Cryptb5_4	0.057280343	1.939288704			Cryptb5_4	8
Cryptb5_5	Cryptb5	Stem		Cryptb5_5	0.632585447	2.278470128			Cryptb5_5	8
Cryptb5_6	Cryptb5	Stem		Cryptb5_6	0.670365166	2.462746708			Cryptb5_6	8
Cryptb5_10	Cryptb5	Stem		Cryptb5_10	0.469028812	2.143390267			Cryptb5_10	8
Cryptb5_11	Cryptb5	Stem		Cryptb5_11	-0.733476479	1.976225464			Cryptb5_11	8
Cryptb6_1	Cryptb6	Regstem		Cryptb6_1	5.423726004	-2.45299855			Cryptb6_1	9
Cryptb6_2	Cryptb6	Regstem		Cryptb6_2	6.227049749	-2.25388834			Cryptb6_2	9
Cryptb6_3	Cryptb6	Regstem		Cryptb6_3	4.777388018	-1.701738389			Cryptb6_3	9
Cryptb6_4	Cryptb6	Regstem		Cryptb6_4	5.768109243	-2.966400386			Cryptb6_4	9
Cryptb6_5	Cryptb6	Regstem		Cryptb6_5	6.00950424	-3.004394681			Cryptb6_5	9
Cryptb6_6	Cryptb6	Regstem		Cryptb6_6	4.505037468	-3.021786795			Cryptb6_6	9
Cryptb6_7	Cryptb6	Regstem		Cryptb6_7	4.688888472	-1.75485924			Cryptb6_7	9
Cryptb6_8	Cryptb6	Regstem		Cryptb6_8	4.956031721	-2.321582348			Cryptb6_8	9
Cryptb6_9	Cryptb6	Regstem		Cryptb6_9	4.82212488	-2.158270927			Cryptb6_9	9
Cryptb6_10	Cryptb6	Regstem		Cryptb6_10	4.822712343	-3.081750621			Cryptb6_10	9
Cryptb6_11	Cryptb6	Regstem		Cryptb6_11	5.787178438	-2.916636096			Cryptb6_11	9
Cryptb6_12	Cryptb6	Regstem		Cryptb6_12	5.106546801	-3.257116945			Cryptb6_12	9
Cryptb6_13	Cryptb6	Regstem		Cryptb6_13	4.647015255	-2.51096365			Cryptb6_13	9
Cryptb6_14	Cryptb6	Regstem		Cryptb6_14	4.948485296	-2.952053161			Cryptb6_14	9
Cryptb6_15	Cryptb6	Regstem		Cryptb6_15	4.820865076	-2.7109679			Cryptb6_15	9
Cryptb6_16	Cryptb6	Regstem		Cryptb6_16	5.647785585	-3.25279347			Cryptb6_16	9
Cryptb6_17	Cryptb6	Regstem		Cryptb6_17	5.092527788	-3.171403637			Cryptb6_17	9
Cryptb6_18	Cryptb6	Regstem		Cryptb6_18	4.749619883	-2.637066872			Cryptb6_18	9
Cryptb6_19	Cryptb6	Regstem		Cryptb6_19	4.99359433	-1.579777987			Cryptb6_19	9
Cryptb7_1	Cryptb7	Goblet		Cryptb7_1	-2.644983608	-2.837853522			Cryptb7_1	10
Cryptb7_2	Cryptb7	Goblet		Cryptb7_2	-2.718550522	-3.316651554			Cryptb7_2	10
Cryptb7_3	Cryptb7	Goblet		Cryptb7_3	-1.32793792	-4.246713312			Cryptb7_3	10
Cryptb7_4	Cryptb7	Goblet		Cryptb7_4	-2.708492357	-2.771221937			Cryptb7_4	10
Cryptb7_5	Cryptb7	Goblet		Cryptb7_5	-1.982309181	-3.135333726			Cryptb7_5	10
Cryptb7_6	Cryptb7	Goblet		Cryptb7_6	-2.370150406	-3.255184972			Cryptb7_6	10
Cryptb7_7	Cryptb7	Goblet		Cryptb7_7	-2.578934748	-3.176215464			Cryptb7_7	10
Cryptb7_8	Cryptb7	Goblet		Cryptb7_8	-2.117022116	-2.604912372			Cryptb7_8	10
Cryptb7_9	Cryptb7	Goblet		Cryptb7_9	-2.731955368	-3.428610177			Cryptb7_9	10
Cryptb7_10	Cryptb7	Goblet		Cryptb7_10	-2.593452532	-2.91740501			Cryptb7_10	10
Cryptb7_11	Cryptb7	Goblet		Cryptb7_11	-2.43718775	-3.579735638			Cryptb7_11	10
Cryptb7_12	Cryptb7	Goblet		Cryptb7_12	-2.24614628	-3.203048521			Cryptb7_12	10
Cryptb7_13	Cryptb7	Goblet		Cryptb7_13	-2.197385628	-3.088340168			Cryptb7_13	10
Cryptb7_14	Cryptb7	Stem		Cryptb7_14	-2.501006681	-2.114041598			Cryptb7_14	10
Cryptb7_15	Cryptb7	Goblet		Cryptb7_15	-2.003724892	-2.802427174			Cryptb7_15	10
Cryptb7_16	Cryptb7	Goblet		Cryptb7_16	-1.923806984	-3.641556115			Cryptb7_16	10
Cryptb7_17	Cryptb7	Stem		Cryptb7_17	0.832890805	2.734684079			Cryptb7_17	10
Cryptb7_18	Cryptb7	Goblet		Cryptb7_18	-2.359147865	-3.012671368			Cryptb7_18	10
Cryptb7_19	Cryptb7	Goblet		Cryptb7_19	-2.587876398	-3.00695643			Cryptb7_19	10
Cryptb7_20	Cryptb7	TA		Cryptb7_20	-1.607203085	-2.873852105			Cryptb7_20	10
Cryptb7_22	Cryptb7	Stem		Cryptb7_22	1.892364901	3.570321171			Cryptb7_22	10
Cryptb7_23	Cryptb7	Goblet		Cryptb7_23	-2.144192297	-3.145623373			Cryptb7_23	10
Cryptb7_24	Cryptb7	Stem		Cryptb7_24	-2.316488344	-2.528501184			Cryptb7_24	10
Cryptb7_27	Cryptb7	Stem		Cryptb7_27	1.460113268	3.623427002			Cryptb7_27	10
Cryptb8_1	Cryptb8	Paneth		Cryptb8_1	0.223625999	-2.145188422			Cryptb8_1	11
Cryptb8_2	Cryptb8	Paneth		Cryptb8_2	0.278573614	-1.624402435			Cryptb8_2	11
Cryptb8_3	Cryptb8	Paneth		Cryptb8_3	0.466620248	-1.822289259			Cryptb8_3	11
Cryptb8_4	Cryptb8	Paneth		Cryptb8_4	0.022892159	-1.079748065			Cryptb8_4	11
Cryptb8_5	Cryptb8	Paneth		Cryptb8_5	0.738392036	-0.824138076			Cryptb8_5	12
Cryptb8_6	Cryptb8	Paneth		Cryptb8_6	0.328887861	-1.405223997			Cryptb8_6	11
Cryptb8_7	Cryptb8	Paneth		Cryptb8_7	0.611640524	-1.62168494			Cryptb8_7	11
Cryptb8_8	Cryptb8	Stem		Cryptb8_8	0.367962401	-1.16626683			Cryptb8_8	11
Cryptb8_9	Cryptb8	Paneth		Cryptb8_9	0.7134871	-1.383183987			Cryptb8_9	11
Cryptb8_12	Cryptb8	Paneth		Cryptb8_12	0.403855901	-1.911667974			Cryptb8_12	11
Cryptb8_13	Cryptb8	Stem		Cryptb8_13	0.469853144	0.88749799			Cryptb8_13	11
Cryptb8_18	Cryptb8	Paneth		Cryptb8_18	0.147143107	-2.127643497			Cryptb8_18	11
Cryptb8_21	Cryptb8	Paneth		Cryptb8_21	0.217214387	-1.900874527			Cryptb8_21	11
Cryptc9_1.x	Cryptc9	Stem		Cryptc9_1.x	-3.048533518	-0.865856798			Cryptc9_1.x	13
Cryptc9_2.x	Cryptc9	Stem		Cryptc9_2.x	-1.230953056	2.403227894			Cryptc9_2.x	13
Cryptc9_3.x	Cryptc9	TA		Cryptc9_3.x	-1.255661566	0.994058697			Cryptc9_3.x	13
Cryptc9_4.x	Cryptc9	TA		Cryptc9_4.x	-1.094447929	-0.517256649			Cryptc9_4.x	13
Cryptc9_5.x	Cryptc9	Goblet		Cryptc9_5.x	-2.734846909	-0.66543761			Cryptc9_5.x	13
Cryptc9_6.x	Cryptc9	PIC		Cryptc9_6.x	-0.988879759	0.731973259			Cryptc9_6.x	13
Cryptc9_7.x	Cryptc9	PIC		Cryptc9_7.x	-2.755108911	1.116402714			Cryptc9_7.x	13
Cryptc9_8.x	Cryptc9	TA		Cryptc9_8.x	-1.712459166	2.157028763			Cryptc9_8.x	14
Cryptc9_9.x	Cryptc9	Stem		Cryptc9_9.x	1.534926426	0.881765931			Cryptc9_9.x	13
Cryptc9_10.x	Cryptc9	Stem		Cryptc9_10.x	-0.027052242	-0.015632541			Cryptc9_10.x	13
Cryptc9_11.x	Cryptc9	Stem		Cryptc9_11.x	-2.238030035	0.95213279			Cryptc9_11.x	13
Cryptc9_12.x	Cryptc9	Stem		Cryptc9_12.x	1.085862815	1.054816811			Cryptc9_12.x	13
Cryptc9_13.x	Cryptc9	Stem		Cryptc9_13.x	-2.423955042	-1.540479929			Cryptc9_13.x	13
Cryptc9_1.y	Cryptc9	Stem		Cryptc9_1.y	-3.059455473	-0.853228958			Cryptc9_1.y	13
Cryptc9_2.y	Cryptc9	Stem		Cryptc9_2.y	-1.136499006	2.486690133			Cryptc9_2.y	13
Cryptc9_3.y	Cryptc9	TA		Cryptc9_3.y	-1.219929296	0.985699742			Cryptc9_3.y	13
Cryptc9_4.y	Cryptc9	TA		Cryptc9_4.y	-1.064287502	-0.411294611			Cryptc9_4.y	13
Cryptc9_5.y	Cryptc9	Goblet		Cryptc9_5.y	-2.822407801	-0.581034811			Cryptc9_5.y	13
Cryptc9_6.y	Cryptc9	PIC		Cryptc9_6.y	-0.97058757	0.622175305			Cryptc9_6.y	13
Cryptc9_7.y	Cryptc9	PIC		Cryptc9_7.y	-2.717672188	1.129782765			Cryptc9_7.y	13
Cryptc9_8.y	Cryptc9	TA		Cryptc9_8.y	-1.867519934	2.219199269			Cryptc9_8.y	14
Cryptc9_9.y	Cryptc9	Stem		Cryptc9_9.y	1.485082459	0.947100728			Cryptc9_9.y	13
Cryptc9_10.y	Cryptc9	Stem		Cryptc9_10.y	-0.108351428	0.08887872			Cryptc9_10.y	13
Cryptc9_11.y	Cryptc9	Stem		Cryptc9_11.y	-2.044759829	1.056610672			Cryptc9_11.y	13
Cryptc9_12.y	Cryptc9	Stem		Cryptc9_12.y	1.042940605	1.08142957			Cryptc9_12.y	13
Cryptc9_13.y	Cryptc9	Stem		Cryptc9_13.y	-2.465188343	-1.425397546			Cryptc9_13.y	13
Cryptc10_1	Cryptc10	Regstem		Cryptc10_1	5.329820078	-2.416752727			Cryptc10_1	8
Cryptc10_2	Cryptc10	Regstem		Cryptc10_2	3.838266771	-1.367522986			Cryptc10_2	8
Cryptc10_4	Cryptc10	Stem		Cryptc10_4	4.068383139	-1.336868198			Cryptc10_4	8
Cryptc11_1	Cryptc11	Goblet		Cryptc11_1	-1.620045025	-0.364570053			Cryptc11_1	1
Cryptc11_2	Cryptc11	Stem		Cryptc11_2	-1.280654985	1.010164349			Cryptc11_2	1
Cryptc11_3	Cryptc11	Entero		Cryptc11_3	-3.738512117	1.418337433			Cryptc11_3	15
Cryptc11_4	Cryptc11	PIC		Cryptc11_4	-1.768028337	-0.381142767			Cryptc11_4	1
Cryptc11_5	Cryptc11	TA		Cryptc11_5	-2.539972145	-0.920567186			Cryptc11_5	1
Cryptc11_6	Cryptc11	Entero		Cryptc11_6	-4.062341768	1.834644883			Cryptc11_6	15
Cryptc11_7	Cryptc11	Stem		Cryptc11_7	-0.172328312	3.000040143			Cryptc11_7	1
Cryptc11_8	Cryptc11	Stem		Cryptc11_8	1.815327805	1.232272713			Cryptc11_8	1
Cryptc11_10	Cryptc11	PIC		Cryptc11_10	-3.110690195	1.182788937			Cryptc11_10	16
Cryptc11_15	Cryptc11	Stem		Cryptc11_15	-1.626046497	-0.44397989			Cryptc11_15	1
Cryptc11_75	Cryptc11	Stem		Cryptc11_75	-2.154677231	-1.538372905			Cryptc11_75	1
Cryptc12_1	Cryptc12	PIC		Cryptc12_1	-3.70633753	2.091391175			Cryptc12_1	1
Cryptc12_2	Cryptc12	TA		Cryptc12_2	-1.327494461	0.088607876			Cryptc12_2	1
Cryptc12_3	Cryptc12	TA		Cryptc12_3	-1.651787359	2.334734528			Cryptc12_3	1
Cryptc12_4	Cryptc12	TA		Cryptc12_4	-1.260322411	1.729233353			Cryptc12_4	1
Cryptc12_5	Cryptc12	TA		Cryptc12_5	-0.575032312	1.494641869			Cryptc12_5	1
Cryptc12_6	Cryptc12	Stem		Cryptc12_6	-0.800661761	1.610261052			Cryptc12_6	1
Cryptc12_7	Cryptc12	Stem		Cryptc12_7	-1.154754478	3.04645261			Cryptc12_7	1
Cryptc12_8	Cryptc12	Stem		Cryptc12_8	1.935956221	0.716755002			Cryptc12_8	1
Cryptc12_9	Cryptc12	TA		Cryptc12_9	-0.471950132	1.758458226			Cryptc12_9	1
Cryptc12_10	Cryptc12	TA		Cryptc12_10	-2.853735764	0.624138205			Cryptc12_10	1
Cryptc12_11	Cryptc12	Regstem		Cryptc12_11	4.631666821	-1.586011918			Cryptc12_11	1
Cryptc12_12	Cryptc12	PIC		Cryptc12_12	-3.598298628	0.851675599			Cryptc12_12	1
Cryptc12_13	Cryptc12	Goblet		Cryptc12_13	-0.587408382	-4.590237529			Cryptc12_13	17
Cryptc12_19	Cryptc12	Regstem		Cryptc12_19	6.072526377	-2.73853475			Cryptc12_19	1
Cryptd13_1.x	Cryptd13	PIC		Cryptd13_1.x	-4.202051241	2.430467694			Cryptd13_1.x	18
Cryptd13_2.x	Cryptd13	PIC		Cryptd13_2.x	-3.125048239	2.184822171			Cryptd13_2.x	18
Cryptd13_3.x	Cryptd13	PIC		Cryptd13_3.x	0.003920477	-0.071871908			Cryptd13_3.x	18
Cryptd13_4.x	Cryptd13	Goblet		Cryptd13_4.x	-0.614234883	-4.256074221			Cryptd13_4.x	18
Cryptd13_5.x	Cryptd13	PIC		Cryptd13_5.x	-3.956467707	1.012980549			Cryptd13_5.x	18
Cryptd13_6.x	Cryptd13	Stem		Cryptd13_6.x	2.192546647	2.504947274			Cryptd13_6.x	18
Cryptd13_7.x	Cryptd13	Stem		Cryptd13_7.x	3.05170111	2.786458104			Cryptd13_7.x	19
Cryptd13_8.x	Cryptd13	PIC		Cryptd13_8.x	-3.887102205	2.471149533			Cryptd13_8.x	18
Cryptd13_9.x	Cryptd13	PIC		Cryptd13_9.x	-3.589595873	1.726616471			Cryptd13_9.x	18
Cryptd13_10.x	Cryptd13	PIC		Cryptd13_10.x	-2.132874805	2.495666115			Cryptd13_10.x	18
Cryptd13_11.x	Cryptd13	Stem		Cryptd13_11.x	3.155091923	2.568173497			Cryptd13_11.x	18
Cryptd13_12.x	Cryptd13	PIC		Cryptd13_12.x	-2.919592936	0.84901437			Cryptd13_12.x	18
Cryptd13_13.x	Cryptd13	Entero		Cryptd13_13.x	-3.798516829	1.591052144			Cryptd13_13.x	18
Cryptd13_19.x	Cryptd13	PIC		Cryptd13_19.x	-4.150592882	2.322505085			Cryptd13_19.x	18
Cryptd13_1.y	Cryptd13	PIC		Cryptd13_1.y	-3.935340483	2.346465199			Cryptd13_1.y	18
Cryptd13_2.y	Cryptd13	PIC		Cryptd13_2.y	-3.209959108	2.163199036			Cryptd13_2.y	18
Cryptd13_3.y	Cryptd13	PIC		Cryptd13_3.y	0.03140692	-0.04082957			Cryptd13_3.y	18
Cryptd13_4.y	Cryptd13	Goblet		Cryptd13_4.y	-0.743993837	-4.650615485			Cryptd13_4.y	18
Cryptd13_5.y	Cryptd13	PIC		Cryptd13_5.y	-3.858215887	1.143179505			Cryptd13_5.y	18
Cryptd13_6.y	Cryptd13	Stem		Cryptd13_6.y	2.254594129	2.49064645			Cryptd13_6.y	18
Cryptd13_7.y	Cryptd13	Stem		Cryptd13_7.y	3.081819933	2.537022202			Cryptd13_7.y	19
Cryptd13_8.y	Cryptd13	PIC		Cryptd13_8.y	-4.055136282	2.402540295			Cryptd13_8.y	18
Cryptd13_9.y	Cryptd13	PIC		Cryptd13_9.y	-3.578970034	1.578181832			Cryptd13_9.y	18
Cryptd13_10.y	Cryptd13	PIC		Cryptd13_10.y	-2.282148201	2.482828705			Cryptd13_10.y	18
Cryptd13_11.y	Cryptd13	Stem		Cryptd13_11.y	3.24213497	2.564580052			Cryptd13_11.y	18
Cryptd13_12.y	Cryptd13	PIC		Cryptd13_12.y	-2.867902119	0.972119896			Cryptd13_12.y	18
Cryptd13_13.y	Cryptd13	Entero		Cryptd13_13.y	-3.685728151	1.393710225			Cryptd13_13.y	18
Cryptd13_19.y	Cryptd13	PIC		Cryptd13_19.y	-4.028798182	2.216634362			Cryptd13_19.y	18
Cryptd14_1	Cryptd14	Stem		Cryptd14_1	-1.065317232	2.558603852			Cryptd14_1	1
Cryptd14_2	Cryptd14	Goblet		Cryptd14_2	-1.379060347	-3.882388265			Cryptd14_2	1
Cryptd14_3	Cryptd14	Stem		Cryptd14_3	-0.109787423	3.178346722			Cryptd14_3	1
Cryptd14_4	Cryptd14	PIC		Cryptd14_4	-3.188511927	1.666196911			Cryptd14_4	1
Cryptd14_5	Cryptd14	TA		Cryptd14_5	-1.107782919	1.937773793			Cryptd14_5	1
Cryptd14_6	Cryptd14	Stem		Cryptd14_6	-0.72359379	2.327717392			Cryptd14_6	1
Cryptd14_8	Cryptd14	Stem		Cryptd14_8	-1.127824862	2.655229657			Cryptd14_8	1
Cryptd14_10	Cryptd14	Stem		Cryptd14_10	-0.835183103	2.535947888			Cryptd14_10	1
Cryptd15_1	Cryptd15	Stem		Cryptd15_1	-2.483772594	1.532554238			Cryptd15_1	20
Cryptd15_2	Cryptd15	TA		Cryptd15_2	-1.225985367	0.384955733			Cryptd15_2	20
Cryptd15_3	Cryptd15	Stem		Cryptd15_3	-0.022111494	0.152254431			Cryptd15_3	20
Cryptd15_4	Cryptd15	PIC		Cryptd15_4	-3.410540182	1.699710457			Cryptd15_4	20
Cryptd15_5	Cryptd15	Stem		Cryptd15_5	-0.267372686	0.369009106			Cryptd15_5	20
Cryptd15_6	Cryptd15	TA		Cryptd15_6	-1.363896448	0.916193097			Cryptd15_6	20
Cryptd15_7	Cryptd15	PIC		Cryptd15_7	-0.511214215	0.88619384			Cryptd15_7	20
Cryptd15_8	Cryptd15	TA		Cryptd15_8	-2.199147779	0.781529992			Cryptd15_8	20
Cryptd15_9	Cryptd15	PIC		Cryptd15_9	-2.912286598	1.569368927			Cryptd15_9	20
Cryptd15_10	Cryptd15	PIC		Cryptd15_10	-1.47375353	0.459912627			Cryptd15_10	20
Cryptd15_11	Cryptd15	PIC		Cryptd15_11	-3.195072729	1.099847882			Cryptd15_11	20
Cryptd15_12	Cryptd15	Stem		Cryptd15_12	-1.478468973	3.008666127			Cryptd15_12	21
Cryptd15_13	Cryptd15	PIC		Cryptd15_13	-4.04084738	1.322034447			Cryptd15_13	20
Cryptd15_17	Cryptd15	PIC		Cryptd15_17	-2.316042025	1.742786019			Cryptd15_17	22
Cryptd15_22	Cryptd15	TA		Cryptd15_22	-3.113711435	0.70088443			Cryptd15_22	20
Cryptd15_26	Cryptd15	TA		Cryptd15_26	-2.829124052	0.379352419			Cryptd15_26	20
Cryptd15_31	Cryptd15	TA		Cryptd15_31	-2.223876078	0.58953604			Cryptd15_31	20
Cryptd15_45	Cryptd15	Stem		Cryptd15_45	-1.824956734	1.886207192			Cryptd15_45	20
Cryptd15_53	Cryptd15	Stem		Cryptd15_53	-1.728588659	1.128184884			Cryptd15_53	20
Cryptd15_56	Cryptd15	Stem		Cryptd15_56	-3.599270899	1.844638913			Cryptd15_56	20
Cryptd15_57	Cryptd15	TA		Cryptd15_57	-1.86477812	1.45986995			Cryptd15_57	20
Cryptd15_128	Cryptd15	Stem		Cryptd15_128	0.183212023	0.550497143			Cryptd15_128	23
Cryptd16_1	Cryptd16	Regstem		Cryptd16_1	4.361026924	-1.47404793			Cryptd16_1	9
Cryptd16_2	Cryptd16	Regstem		Cryptd16_2	5.470371168	-3.125602365			Cryptd16_2	9
Cryptd16_3	Cryptd16	Stem		Cryptd16_3	0.035465878	0.843475192			Cryptd16_3	9
Cryptd16_4	Cryptd16	Regstem		Cryptd16_4	5.687086981	-2.516172977			Cryptd16_4	9
Cryptd16_5	Cryptd16	Regstem		Cryptd16_5	5.00355212	-2.67987016			Cryptd16_5	9
Cryptd16_6	Cryptd16	Regstem		Cryptd16_6	5.004434031	-2.073871763			Cryptd16_6	9
Cryptd16_7	Cryptd16	Stem		Cryptd16_7	0.018724721	1.984515755			Cryptd16_7	9
Cryptd16_8	Cryptd16	Regstem		Cryptd16_8	4.43208639	-2.821041913			Cryptd16_8	9
Cryptd16_9	Cryptd16	Regstem		Cryptd16_9	5.049163502	-2.745197238			Cryptd16_9	9
Cryptd16_10	Cryptd16	Regstem		Cryptd16_10	5.765707415	-2.62713495			Cryptd16_10	9
Cryptd16_11	Cryptd16	Regstem		Cryptd16_11	5.728629988	-2.202619107			Cryptd16_11	9
Cryptd16_12	Cryptd16	Stem		Cryptd16_12	-2.102423269	-2.474258513			Cryptd16_12	9
Cryptd16_13	Cryptd16	Stem		Cryptd16_13	-0.304283339	2.318276494			Cryptd16_13	9
Cryptd16_14	Cryptd16	Stem		Cryptd16_14	1.508939337	2.329457848			Cryptd16_14	9
Cryptd16_15	Cryptd16	Regstem		Cryptd16_15	4.64801399	-3.021201433			Cryptd16_15	9
Cryptd16_17	Cryptd16	Regstem		Cryptd16_17	5.546033781	-3.178131447			Cryptd16_17	9
Cryptd16_20	Cryptd16	Paneth		Cryptd16_20	1.07924279	-2.001359971			Cryptd16_20	9
Cryptd17_1	Cryptd17	Regstem		Cryptd17_1	6.107238215	-2.320426257			Cryptd17_1	9
Cryptd17_2	Cryptd17	Regstem		Cryptd17_2	5.922736567	-2.078344257			Cryptd17_2	9
Cryptd17_3	Cryptd17	Regstem		Cryptd17_3	5.852007311	-2.891209455			Cryptd17_3	9
Cryptd17_4	Cryptd17	Regstem		Cryptd17_4	5.40741865	-1.967632563			Cryptd17_4	9
Cryptd17_5	Cryptd17	Regstem		Cryptd17_5	6.031566542	-2.404105992			Cryptd17_5	9
Cryptd17_6	Cryptd17	Regstem		Cryptd17_6	5.909660261	-2.576948495			Cryptd17_6	9
Cryptd17_7	Cryptd17	Regstem		Cryptd17_7	5.53493778	-2.205654533			Cryptd17_7	9
Cryptd17_8	Cryptd17	Regstem		Cryptd17_8	5.307024878	-2.764736564			Cryptd17_8	9
Cryptd17_9	Cryptd17	Regstem		Cryptd17_9	5.410208147	-3.038642199			Cryptd17_9	9
Cryptd17_10	Cryptd17	Regstem		Cryptd17_10	5.873969	-2.291095049			Cryptd17_10	9
Cryptd17_11	Cryptd17	Regstem		Cryptd17_11	6.131311815	-2.755240173			Cryptd17_11	9
Cryptd17_12	Cryptd17	Regstem		Cryptd17_12	5.867315214	-2.393372388			Cryptd17_12	9
Cryptd17_13	Cryptd17	Regstem		Cryptd17_13	5.842054289	-3.069269882			Cryptd17_13	9
Cryptd17_14	Cryptd17	Regstem		Cryptd17_14	5.202895563	-2.673891486			Cryptd17_14	9
Cryptd17_15	Cryptd17	Regstem		Cryptd17_15	4.820007246	-2.221636326			Cryptd17_15	9
Cryptd17_16	Cryptd17	Regstem		Cryptd17_16	5.320547503	-2.953465374			Cryptd17_16	9
Cryptd17_19	Cryptd17	Regstem		Cryptd17_19	5.097608011	-3.144807963			Cryptd17_19	9
Crypte18_1.x	Crypte18	Stem		Crypte18_1.x	0.109232765	1.002745717			Crypte18_1.x	17
Crypte18_2.x	Crypte18	Stem		Crypte18_2.x	1.788263064	2.699665635			Crypte18_2.x	17
Crypte18_3.x	Crypte18	Goblet		Crypte18_3.x	-0.778179605	-4.455735238			Crypte18_3.x	17
Crypte18_4.x	Crypte18	TA		Crypte18_4.x	-1.422475178	2.071392148			Crypte18_4.x	17
Crypte18_5.x	Crypte18	Stem		Crypte18_5.x	0.231873673	0.694492905			Crypte18_5.x	17
Crypte18_6.x	Crypte18	TA		Crypte18_6.x	-0.724007446	1.624998658			Crypte18_6.x	17
Crypte18_7.x	Crypte18	TA		Crypte18_7.x	-2.935998995	0.234624236			Crypte18_7.x	17
Crypte18_8.x	Crypte18	Stem		Crypte18_8.x	-3.463867743	-1.754775674			Crypte18_8.x	17
Crypte18_9.x	Crypte18	Goblet		Crypte18_9.x	-2.08497246	-3.504928322			Crypte18_9.x	17
Crypte18_10.x	Crypte18	Regstem		Crypte18_10.x	4.850736778	-2.929931865			Crypte18_10.x	17
Crypte18_15.x	Crypte18	Goblet		Crypte18_15.x	-0.928066213	-4.059607477			Crypte18_15.x	17
Crypte18_20.x	Crypte18	Goblet		Crypte18_20.x	-2.207883436	-2.403575988			Crypte18_20.x	17
Crypte18_21.x	Crypte18	Stem		Crypte18_21.x	-3.285979349	-1.4957321			Crypte18_21.x	17
Crypte18_33.x	Crypte18	Goblet		Crypte18_33.x	-2.690714914	-1.750159533			Crypte18_33.x	17
Crypte18_1.y	Crypte18	Stem		Crypte18_1.y	0.089900117	1.112482159			Crypte18_1.y	17
Crypte18_2.y	Crypte18	Stem		Crypte18_2.y	1.71101759	2.63826236			Crypte18_2.y	17
Crypte18_3.y	Crypte18	Goblet		Crypte18_3.y	-0.872771699	-4.451466711			Crypte18_3.y	17
Crypte18_4.y	Crypte18	TA		Crypte18_4.y	-1.59289654	2.145017235			Crypte18_4.y	17
Crypte18_5.y	Crypte18	Stem		Crypte18_5.y	0.068136137	0.793970196			Crypte18_5.y	17
Crypte18_6.y	Crypte18	TA		Crypte18_6.y	-0.573702533	1.64725837			Crypte18_6.y	17
Crypte18_7.y	Crypte18	TA		Crypte18_7.y	-2.945747931	0.117083638			Crypte18_7.y	17
Crypte18_8.y	Crypte18	Stem		Crypte18_8.y	-3.383299906	-1.757605941			Crypte18_8.y	17
Crypte18_9.y	Crypte18	Goblet		Crypte18_9.y	-2.039390404	-3.482098581			Crypte18_9.y	17
Crypte18_10.y	Crypte18	Regstem		Crypte18_10.y	4.656251829	-2.84359494			Crypte18_10.y	17
Crypte18_15.y	Crypte18	Goblet		Crypte18_15.y	-0.818591911	-3.932485313			Crypte18_15.y	17
Crypte18_20.y	Crypte18	Goblet		Crypte18_20.y	-2.015877325	-2.416770966			Crypte18_20.y	17
Crypte18_21.y	Crypte18	Stem		Crypte18_21.y	-3.251329977	-1.436561735			Crypte18_21.y	17
Crypte18_33.y	Crypte18	Goblet		Crypte18_33.y	-2.657579739	-1.790874751			Crypte18_33.y	17
Crypte19_1	Crypte19	Stem		Crypte19_1	-1.585726816	2.464115708			Crypte19_1	1
Crypte19_2	Crypte19	PIC		Crypte19_2	-2.853437025	2.265943139			Crypte19_2	1
Crypte19_3	Crypte19	Goblet		Crypte19_3	-0.573675711	-4.163801105			Crypte19_3	1
Crypte19_4	Crypte19	Stem		Crypte19_4	-0.290804107	3.132200806			Crypte19_4	1
Crypte19_5	Crypte19	Stem		Crypte19_5	-0.395304758	2.656417935			Crypte19_5	1
Crypte19_6	Crypte19	PIC		Crypte19_6	-4.185367662	2.186166851			Crypte19_6	1
Crypte19_7	Crypte19	PIC		Crypte19_7	-1.881840069	2.72234544			Crypte19_7	1
Crypte19_8	Crypte19	Stem		Crypte19_8	-0.556168396	3.426745026			Crypte19_8	1
Crypte19_9	Crypte19	Stem		Crypte19_9	-1.831861336	2.878155797			Crypte19_9	1
Crypte19_10	Crypte19	Goblet		Crypte19_10	-0.461592037	-4.299004705			Crypte19_10	1
Crypte20_1	Crypte20	TA		Crypte20_1	-1.374341089	-0.012569101			Crypte20_1	1
Crypte20_2	Crypte20	Regstem		Crypte20_2	1.287800293	2.008209317			Crypte20_2	1
Crypte20_3	Crypte20	Stem		Crypte20_3	0.438842397	1.168100445			Crypte20_3	1
Crypte20_4	Crypte20	Stem		Crypte20_4	-0.949031431	2.414699643			Crypte20_4	1
Crypte20_5	Crypte20	Stem		Crypte20_5	1.211700391	2.150562375			Crypte20_5	1
Crypte20_6	Crypte20	Stem		Crypte20_6	-0.445552427	0.98897609			Crypte20_6	1
Crypte20_7	Crypte20	Stem		Crypte20_7	0.236574572	2.352013676			Crypte20_7	1
Crypte20_10	Crypte20	Goblet		Crypte20_10	-1.795736629	-3.280999319			Crypte20_10	1
Crypte21_1	Crypte21	PIC		Crypte21_1	-3.277717192	1.908833115			Crypte21_1	15
Crypte21_2	Crypte21	TA		Crypte21_2	-1.545545179	-0.64953819			Crypte21_2	15
Crypte21_3	Crypte21	Stem		Crypte21_3	-1.116065104	0.132481186			Crypte21_3	15
Crypte21_4	Crypte21	TA		Crypte21_4	-1.223881323	-0.867976816			Crypte21_4	15
Crypte21_5	Crypte21	Paneth		Crypte21_5	-2.381683666	0.410335391			Crypte21_5	15
Crypte21_6	Crypte21	Regstem		Crypte21_6	5.591458242	-2.605307491			Crypte21_6	15
Crypte21_7	Crypte21	TA		Crypte21_7	-1.159591991	-0.787618549			Crypte21_7	15
Crypte21_8	Crypte21	PIC		Crypte21_8	-4.252182562	1.874392121			Crypte21_8	15
Crypte21_9	Crypte21	Regstem		Crypte21_9	3.78395335	-2.071638854			Crypte21_9	15
Crypte21_10	Crypte21	PIC		Crypte21_10	-1.944594938	-0.124099405			Crypte21_10	15
Crypte21_11	Crypte21	TA		Crypte21_11	-1.770937044	0.474273055			Crypte21_11	15
Crypte21_12	Crypte21	TA		Crypte21_12	-1.880550701	0.118687956			Crypte21_12	15
Crypte21_13	Crypte21	Regstem		Crypte21_13	-2.451187212	0.891669838			Crypte21_13	15
Crypte21_14	Crypte21	TA		Crypte21_14	-2.204908688	-0.348144205			Crypte21_14	15
Crypte21_15	Crypte21	Regstem		Crypte21_15	5.499303263	-2.290891857			Crypte21_15	15
Crypte21_16	Crypte21	Paneth		Crypte21_16	0.253327709	-2.045497687			Crypte21_16	15
Crypte21_17	Crypte21	PIC		Crypte21_17	-1.047215778	-0.727508695			Crypte21_17	15
Crypte21_18	Crypte21	TA		Crypte21_18	-1.393606979	-1.010894926			Crypte21_18	15
Crypte21_19	Crypte21	Paneth		Crypte21_19	0.441975933	-1.310162218			Crypte21_19	15
Crypte21_20	Crypte21	Paneth		Crypte21_20	0.037980836	-0.952999742			Crypte21_20	15
Crypte21_21	Crypte21	Paneth		Crypte21_21	0.693458241	-1.473899395			Crypte21_21	15
Crypte21_22	Crypte21	Paneth		Crypte21_22	-0.134147603	-1.738436968			Crypte21_22	15
Crypte21_23	Crypte21	Regstem		Crypte21_23	4.619971197	-1.964680226			Crypte21_23	15
Crypte21_24	Crypte21	PIC		Crypte21_24	-3.929728109	1.661473362			Crypte21_24	15
Crypte21_25	Crypte21	Stem		Crypte21_25	0.112706821	2.706336586			Crypte21_25	15
Crypte21_26	Crypte21	PIC		Crypte21_26	1.317786794	-1.097703369			Crypte21_26	15
Crypte21_28	Crypte21	Stem		Crypte21_28	-1.818778831	2.171135514			Crypte21_28	15
Crypte21_32	Crypte21	Paneth		Crypte21_32	-0.195817072	-1.970396192			Crypte21_32	15
Crypte21_36	Crypte21	Paneth		Crypte21_36	0.499722641	-2.085605533			Crypte21_36	15
Crypte21_38	Crypte21	Paneth		Crypte21_38	-0.079711158	-1.738777549			Crypte21_38	15
Crypte21_73	Crypte21	Paneth		Crypte21_73	0.570721101	-1.730684788			Crypte21_73	15
Crypte21_100	Crypte21	Paneth		Crypte21_100	0.593570571	-1.125369222			Crypte21_100	24
