# Supplementary material for: Gene-expression memory-based prediction of cell lineages from scRNA-seq datasets
Source: Nat Commun. 2024 Mar 29;15:2744. doi: 10.1038/s41467-024-47158-y (PMC10980719; doi:10.1038/s41467-024-47158-y)
Supplement: Supplementary file 11 — Source Data [file 41467_2024_47158_MOESM11_ESM.zip › Source Data files/Source Data file S16g.csv]

lower_tri_real	lower_tri_predicted
2	0
0	0
0	0
0	0
0	0
0	0
0	1
0	0
0	0
0	0
0	0
0	0
0	0
0	0
0	0
0	0
0	0
0	0
0	0
0	0
0	0
0	0
0	0
0	0
0	0
0	0
0	0
0	0
0	0
0	0
1	0
0	0
0	0
0	0
0	0
0	0
0	0
0	0
0	0
0	0
0	0
0	0
0	0
0	0
0	0
1	0
0	0
0	0
0	0
0	0
0	0
6	0
0	0
0	0
0	0
0	1
78	4
0	2
0	0
1	17
45	3
0	0
5	10
0	0
0	0
375	88
16	0
0	0
0	0
0	0
0	0
0	0
0	0
0	0
0	1
0	0
2	3
0	0
0	0
0	0
0	0
0	0
0	0
0	0
0	0
0	0
0	0
0	0
0	0
0	0
0	0
0	0
0	0
0	0
0	0
0	0
1	0
0	0
0	0
0	0
0	0
0	0
0	0
0	0
0	0
0	0
0	0
0	0
0	0
0	0
0	0
3	0
0	0
0	1
0	0
0	0
0	5
3	0
0	0
0	0
0	0
1	1
121	3
0	2
0	1
13	25
60	1
0	0
1	12
1	0
0	1
518	145
2	0
0	0
0	0
0	0
0	0
0	0
0	0
0	0
0	1
0	0
0	0
0	0
0	0
0	0
0	0
0	0
0	0
10	0
0	0
0	0
0	0
0	0
0	0
4	4
0	0
0	0
0	0
0	0
0	0
0	0
1	0
0	0
0	0
0	0
0	0
0	0
0	0
0	0
0	0
56	1
0	2
5	15
23	0
4	6
632	161
9	0
0	0
0	0
0	0
0	0
0	0
0	0
0	0
0	0
0	5
1	0
0	0
0	0
0	0
0	0
0	0
0	0
0	0
0	1
0	0
0	0
0	0
0	0
0	0
0	0
0	0
0	0
42	0
0	0
0	1
0	3
0	0
0	0
0	5
9	0
0	0
0	1
0	0
0	0
0	2
14	0
0	0
0	0
0	0
0	1
50	3
0	2
0	0
0	13
39	1
0	0
0	9
1	0
0	0
613	104
14	0
0	0
0	0
0	0
0	0
0	0
0	0
0	0
0	0
0	4
0	0
0	0
0	0
0	0
0	0
0	0
0	0
0	0
0	0
0	0
0	0
0	0
0	0
0	0
0	0
0	0
0	0
41	0
0	0
0	1
0	1
0	1
0	0
0	15
7	0
0	0
0	1
0	0
0	0
0	1
13	0
0	0
0	0
0	0
0	3
61	3
0	0
0	0
4	14
31	1
0	0
0	10
1	0
0	0
602	174
15	0
0	0
0	0
0	0
0	0
0	0
0	0
0	0
0	0
1	4
0	0
0	0
0	0
0	0
0	0
0	0
0	0
0	0
0	0
1	0
0	0
0	0
0	0
0	0
0	0
0	0
0	1
59	1
0	0
0	0
0	1
0	0
0	0
5	8
3	0
0	0
0	1
0	0
0	0
0	0
10	0
0	0
0	0
0	0
0	3
65	2
0	1
0	0
1	13
31	1
0	0
0	11
0	0
0	0
556	143
22	0
0	0
0	0
0	0
0	0
0	0
0	0
0	0
0	0
2	1
1	0
0	0
0	0
0	0
0	0
0	0
0	0
0	0
0	0
1	0
0	0
0	0
0	0
0	0
0	0
0	0
0	1
29	0
0	0
0	0
0	1
0	1
0	0
0	12
5	0
0	0
0	1
0	0
0	0
0	2
6	0
0	0
0	1
0	0
0	1
65	4
0	0
0	0
2	16
32	0
0	0
0	9
0	0
0	0
641	121
270	12
0	0
0	0
0	12
0	1
3	9
0	4
0	11
0	0
0	0
12	12
1	0
0	0
0	0
0	0
0	0
0	0
0	0
0	0
0	0
0	0
1	0
0	0
0	0
0	0
0	0
0	0
0	0
0	0
0	0
305	12
0	1
8	7
0	4
0	16
0	1
0	0
20	14
5	0
0	2
0	0
0	0
0	0
0	0
0	3
155	6
0	7
1	8
0	0
0	0
8	9
56	2
0	2
0	0
0	0
0	3
116	6
0	1
0	0
1	5
8	0
0	0
0	0
1	0
0	0
198	11
270	11
1	0
0	0
0	13
0	1
0	7
0	6
0	1
0	0
0	0
0	5
3	0
0	0
0	0
0	0
0	0
0	0
0	0
0	0
0	0
0	0
2	0
0	0
0	0
0	1
0	0
0	0
0	0
0	0
0	0
394	12
0	0
4	4
0	6
0	6
0	0
0	0
9	14
16	0
1	0
0	1
0	0
0	0
0	0
2	2
122	8
0	0
1	1
0	0
0	0
8	7
73	0
0	5
0	0
0	0
0	1
56	3
0	0
0	0
0	3
5	0
0	0
0	0
2	0
0	0
132	5
54	1
0	0
3	0
0	0
0	0
0	1
1	4
0	6
0	0
0	0
3	9
3	0
0	0
0	0
0	0
0	0
0	0
0	0
0	0
0	0
0	0
6	0
0	0
0	0
0	0
0	0
1	3
0	0
0	0
0	0
7	0
0	0
0	0
0	0
0	0
0	0
0	0
0	0
0	0
0	0
0	0
0	0
0	0
0	0
0	0
29	0
0	7
4	1
0	0
0	0
0	3
194	18
16	29
1	0
0	0
26	8
425	50
0	1
0	1
41	31
1	0
0	0
0	0
1	0
0	0
224	22
46	0
0	0
0	0
0	0
0	0
0	1
3	3
1	4
0	0
0	0
2	4
4	0
0	0
0	0
0	0
0	0
0	0
0	2
0	0
0	0
0	0
9	0
0	0
0	0
0	0
0	0
0	1
0	0
0	0
0	2
0	0
0	0
0	0
0	0
0	0
0	0
0	0
0	0
0	0
0	0
0	0
0	0
0	0
0	0
0	0
47	0
4	2
0	4
0	0
0	0
4	4
214	17
13	30
0	0
0	0
19	19
371	36
0	2
0	0
18	19
2	0
0	0
0	0
0	0
0	0
239	28
92	1
0	0
2	0
0	0
0	0
3	1
0	2
0	7
0	0
0	0
6	6
6	0
0	0
0	0
0	0
0	0
2	0
0	0
0	0
0	0
0	0
6	0
0	0
0	0
0	0
0	0
6	0
0	0
0	0
0	0
1	0
0	0
0	0
0	0
0	0
0	0
0	0
1	0
1	0
0	0
0	0
0	0
0	0
0	0
0	0
76	0
0	1
1	4
0	0
0	0
0	7
294	16
28	29
1	0
0	0
33	16
575	39
0	0
0	0
38	30
4	0
0	0
1	0
0	0
0	0
324	30
18	1
0	0
0	0
0	0
0	0
0	6
0	0
0	0
0	0
0	6
0	0
0	0
0	0
0	0
0	0
0	0
0	0
0	0
0	0
1	0
0	0
0	0
0	0
0	0
0	0
0	0
0	0
1	0
0	0
0	0
0	0
0	0
0	0
0	0
5	0
0	0
0	1
0	0
0	0
0	2
398	33
0	3
0	1
0	0
56	45
47	1
0	0
0	0
5	6
12	0
0	0
5	1
1	0
0	0
630	71
15	0
0	0
0	0
0	0
0	0
0	0
0	3
0	0
0	0
0	0
0	2
0	0
0	0
0	0
0	0
0	0
0	0
0	0
0	0
0	0
0	0
0	0
0	0
0	0
0	0
0	0
0	0
0	0
0	0
0	0
0	0
0	0
0	0
0	0
0	0
0	0
0	0
0	0
0	0
0	0
0	0
0	0
0	0
0	0
0	0
8	0
0	1
0	0
0	0
0	0
0	1
328	28
0	4
1	0
0	0
54	38
28	0
0	0
0	0
2	6
6	0
0	0
0	3
0	0
0	0
613	92
23	0
0	0
0	0
0	0
0	0
0	1
0	0
0	0
0	0
1	2
0	0
0	0
0	0
0	0
0	0
0	0
0	0
0	0
0	0
0	0
0	0
0	0
0	0
0	0
0	0
0	0
0	0
0	0
0	0
0	0
0	0
0	0
0	0
0	0
6	0
0	0
0	0
0	0
0	0
0	5
463	34
1	5
0	0
0	0
71	57
49	0
0	0
0	0
9	3
8	0
0	0
1	0
0	0
0	0
715	70
15	0
0	0
0	0
0	0
0	0
0	0
0	1
0	1
0	0
0	0
0	3
4	0
0	0
0	0
0	0
0	0
0	0
0	0
0	0
0	0
0	0
6	0
0	0
0	0
0	0
0	0
0	0
0	0
0	0
1	0
1	0
0	0
0	0
0	0
0	0
0	0
0	0
0	2
23	0
0	0
0	0
0	0
0	0
0	0
0	6
14	0
0	0
0	1
0	0
0	0
0	2
41	3
0	0
0	0
0	0
1	11
76	1
0	0
0	0
8	18
6	0
0	0
3	0
2	0
0	0
753	117
25	0
0	0
0	0
0	0
0	0
0	0
0	0
0	0
0	0
0	0
3	5
1	0
0	0
0	0
0	0
0	0
0	0
0	0
0	0
0	0
1	0
1	0
0	0
0	0
0	0
0	0
0	0
0	0
0	0
0	0
3	0
0	0
0	0
0	0
0	0
0	0
0	0
4	0
63	0
0	0
0	1
0	1
0	0
0	0
0	11
4	0
0	0
0	0
0	0
0	0
1	1
86	2
2	2
0	0
0	0
11	15
88	3
0	0
0	0
8	19
1	0
0	0
0	1
2	0
0	0
1090	123
16	0
0	0
0	0
0	0
0	1
0	0
0	0
1	0
0	0
0	0
5	1
1	0
0	0
0	0
0	0
0	0
0	0
0	0
0	0
0	0
0	0
2	0
0	0
0	0
0	0
0	0
0	0
0	0
0	0
0	2
2	0
0	0
0	0
0	0
0	0
0	0
0	0
0	1
76	1
0	0
0	0
0	1
0	0
0	0
4	4
10	0
0	2
0	0
0	0
0	0
1	5
90	3
0	1
0	0
0	0
11	20
103	5
0	0
0	0
12	11
3	0
0	0
0	0
7	0
0	1
1545	157
1	0
0	0
0	0
0	0
0	0
0	0
0	0
0	0
0	0
0	0
0	0
0	0
0	0
0	0
0	0
0	0
0	0
0	0
0	0
0	0
0	0
0	0
0	0
0	0
0	0
0	0
0	0
0	0
0	0
0	0
1	0
0	0
0	0
0	0
0	0
0	0
0	0
0	0
8	0
0	0
0	0
0	0
0	0
0	0
1	1
1	0
0	0
0	0
0	0
0	0
1	0
1	0
0	0
0	0
0	0
1	1
0	0
0	0
0	0
0	0
1	0
0	0
0	0
0	0
0	0
1292	106
6	0
0	0
0	0
0	0
0	0
0	0
0	0
0	0
0	0
3	0
9	0
0	0
0	0
0	0
0	0
0	0
0	0
0	0
0	1
1	0
0	0
0	0
0	0
0	0
0	0
0	0
0	0
7	0
0	0
0	0
0	0
0	0
0	0
3	0
0	0
0	0
0	0
0	0
0	0
0	0
0	0
0	0
0	0
0	0
0	0
1	0
0	0
0	0
0	0
1	0
0	0
0	0
0	0
0	0
1769	148
6	0
0	0
0	0
0	0
0	0
0	0
0	0
0	0
0	0
0	0
0	3
4	0
0	0
0	0
0	0
0	0
0	0
0	0
0	0
0	0
0	0
0	0
0	0
0	0
0	0
0	0
0	0
0	0
0	0
0	0
1	0
0	0
0	0
0	0
0	0
0	0
0	0
1	0
1	0
0	0
0	0
0	0
0	0
0	0
0	0
1	0
0	0
0	0
0	0
0	0
0	0
0	0
0	0
0	0
0	0
0	0
0	0
0	0
0	0
0	0
0	0
0	0
0	0
0	0
0	0
1165	106
1071	162
