# Supplementary material for: Gene-expression memory-based prediction of cell lineages from scRNA-seq datasets
Source: Nat Commun. 2024 Mar 29;15:2744. doi: 10.1038/s41467-024-47158-y (PMC10980719; doi:10.1038/s41467-024-47158-y)
Supplement: Supplementary file 11 — Source Data [file 41467_2024_47158_MOESM11_ESM.zip › Source Data files/Source Data file S17c.csv]

	V1	V2	V3	V4	V5	V6	V7	V8	V9	V10	V11	V12	V13	V14	V15	V16
1	NA	NA	0.81962397	0	0.793496228	0.870954931	0.809481923	0.813179605	0.833641565	0.423342478	0.805823026	0.611299554	0.759238551	0.742438005	0.677073424	0.656022301
2	NA	NA	NA	NA	NA	NA	NA	NA	0	NA	NA	NA	NA	NA	NA	NA
3	0.81962397	NA	NA	NA	0.914749324	0.843084034	0.826051864	0.778298939	0.769316946	NA	NA	NA	NA	NA	NA	NA
4	0	NA	NA	NA	0.663812224	0	0.579129006	0	0.506740536	0	0	NA	NA	0	NA	NA
5	0.793496228	NA	0.914749324	0.663812224	NA	0.834113142	0.837911175	0.87084153	0.84763733	0	0.726358722	0.584791962	0.706951094	0.607386032	0.676576027	0.747373148
6	0.870954931	NA	0.843084034	0	0.834113142	NA	0.878234689	0.870367504	0.839356871	NA	0.675604817	0.688405267	0.724401461	0.033645216	0.674003711	0.682981619
7	0.809481923	NA	0.826051864	0.579129006	0.837911175	0.878234689	NA	0.850909866	0.899201709	0.380202098	0.841867219	0.553082179	0.773941949	0.787870857	0.317421653	0.691508332
8	0.813179605	NA	0.778298939	0	0.87084153	0.870367504	0.850909866	NA	0.876768771	NA	0.821770487	0.634746879	0.731941911	0.769262497	0.648750887	0.542263727
9	0.833641565	0	0.769316946	0.506740536	0.84763733	0.839356871	0.899201709	0.876768771	NA	0.436286877	0.587355134	0.446750984	0.492873154	0.454395939	0.612596612	0.544647762
10	0.264476906	NA	0.798081232	0	0.486711093	0.774049265	0.608904612	0.524951793	0.533864189	NA	0	NA	NA	0	0	NA
11	0.704744097	NA	0.379027661	NA	NA	0.589344562	0.751252001	0.741979956	0.417977049	NA	NA	NA	NA	NA	NA	NA
12	0.425207711	NA	NA	0.511401313	0.822694852	NA	0.584370627	NA	0.614929071	0	NA	NA	NA	NA	NA	NA
13	0.724383875	NA	NA	0	0.744846411	0.475006823	0.777695851	0.780062052	0.564263692	NA	0.567836464	NA	NA	0.572063487	NA	NA
14	0.694138329	NA	0.584868808	0	0.66856409	0.760103988	0.527242891	0.696175276	0.651920317	0	NA	0.310840644	0.511863657	NA	0.416558004	0.485867365
15	0.642407837	NA	NA	0	0.705739468	0.770785711	0.670125361	0.543561689	0.531318376	NA	0.596970703	0.347497023	0.416203823	0.488111407	0.497961624	0.341153376
16	0.264476906	NA	0.798081232	0	0.486711093	0.774049265	0.608904612	0.524951793	0.533864189	NA	0	NA	NA	0	0	NA
17	0.704744097	NA	0.379027661	NA	NA	0.589344562	0.751252001	0.741979956	0.417977049	NA	NA	NA	NA	NA	NA	NA
18	0.425207711	NA	NA	0.511401313	0.822694852	NA	0.584370627	NA	0.614929071	0	NA	NA	NA	NA	NA	NA
19	0.724383875	NA	NA	0	0.744846411	0.475006823	0.777695851	0.780062052	0.564263692	NA	0.567836464	NA	NA	0.572063487	NA	NA
20	0.694138329	NA	0.584868808	0	0.66856409	0.760103988	0.527242891	0.696175276	0.651920317	0	NA	0.310840644	0.511863657	NA	0.416558004	0.485867365
21	0.642407837	NA	NA	0	0.705739468	0.770785711	0.670125361	0.543561689	0.531318376	NA	0.596970703	0.347497023	0.416203823	0.488111407	0.497961624	0.341153376
