# Supplementary material for: Gene-expression memory-based prediction of cell lineages from scRNA-seq datasets
Source: Nat Commun. 2024 Mar 29;15:2744. doi: 10.1038/s41467-024-47158-y (PMC10980719; doi:10.1038/s41467-024-47158-y)
Supplement: Supplementary file 11 — Source Data [file 41467_2024_47158_MOESM11_ESM.zip › Source Data files/Source Data file S16e.csv]

predicted	real
26	46
1	7
94	291
26	57
2	18
62	203
80	258
0	6
24	62
52	178
3	8
16	64
12	32
0	0
102	361
14	29
0	0
124	364
118	393
0	9
4	25
88	381
0	20
18	71
