# Supplementary material for: Gene-expression memory-based prediction of cell lineages from scRNA-seq datasets
Source: Nat Commun. 2024 Mar 29;15:2744. doi: 10.1038/s41467-024-47158-y (PMC10980719; doi:10.1038/s41467-024-47158-y)
Supplement: Supplementary file 11 — Source Data [file 41467_2024_47158_MOESM11_ESM.zip › Source Data files/Source Data file S17a.csv]

	Baso._.Baso	Ccr7_DC._.Ccr7_DC	Erythorid._.Erythorid	Lymphoid._.Lymphoid	Mast._.Mast	Meg._.Meg	Monocyte._.Monocyte	Neutrophil._.Neutrophil	Undifferentiated._.Undifferentiated	Undifferentiated._.Lymphoid	Undifferentiated._.Meg	Undifferentiated._.Monocyte	Undifferentiated._.Neutrophil	Meg._.Undifferentiated	Monocyte._.Undifferentiated	Neutrophil._.Undifferentiated
Baso._.Baso	NA	NA	0.820569565	0.760821839	0.800924295	0.841031881	0.851943632	0.827744725	0.829946497	0.286563447	0.813691641	0.5653165	0.617266294	0.739356185	0.662556997	0.570811707
Ccr7_DC._.Ccr7_DC	NA	NA	NA	NA	NA	NA	NA	NA	0.940558312	NA	NA	NA	NA	NA	NA	NA
Erythorid._.Erythorid	0.820569565	NA	NA	NA	0.707585522	0.833098348	0.881560107	0.841554743	0.821926322	NA	NA	NA	NA	NA	NA	NA
Lymphoid._.Lymphoid	0.760821839	NA	NA	NA	0.8143931	0.87722412	0.762400584	0.789402718	0.720186969	0.198178776	0.84369521	NA	NA	0.82921243	NA	NA
Mast._.Mast	0.800924295	NA	0.707585522	0.8143931	NA	0.834019323	0.845173978	0.850575159	0.820749689	0.490318009	0.774583736	0.704319321	0.791315427	0.722719481	0.738583603	0.718315226
Meg._.Meg	0.841031881	NA	0.833098348	0.87722412	0.834019323	NA	0.88972896	0.878663701	0.84358684	NA	0.656841805	0.676951235	0.735823992	0.089854	0.719864342	0.650042322
Monocyte._.Monocyte	0.851943632	NA	0.881560107	0.762400584	0.845173978	0.88972896	NA	0.844069366	0.886355994	0.332730878	0.849801872	0.375741191	0.661851382	0.811886593	0.298069378	0.564459738
Neutrophil._.Neutrophil	0.827744725	NA	0.841554743	0.789402718	0.850575159	0.878663701	0.844069366	NA	0.841867941	NA	0.813797642	0.519469741	0.638232893	0.758635605	0.608310707	0.344537768
Undifferentiated._.Undifferentiated	0.829946497	0.940558312	0.821926322	0.720186969	0.820749689	0.84358684	0.886355994	0.841867941	NA	0.28459037	0.580571405	0.28237182	0.441595842	0.440661616	0.560832711	0.402411121
Undifferentiated._.Baso	0.242375467	NA	0.51085596	0.823957119	0.593338295	0.562625635	0.600130934	0.565941484	0.411613516	NA	0.531622175	NA	NA	0.425219496	0.526825136	NA
Undifferentiated._.Erythorid	0.605312668	NA	0.514253206	NA	NA	0.592034674	0.768231166	0.751855666	0.401263165	NA	NA	NA	NA	NA	NA	NA
Undifferentiated._.Lymphoid	0.338608255	NA	NA	-0.034454014	0.508749139	NA	0.384739967	NA	0.318681706	0.034648976	NA	NA	NA	NA	NA	NA
Undifferentiated._.Meg	0.778395974	NA	NA	0.856003866	0.72043308	0.261793127	0.838332331	0.787387655	0.465649672	NA	0.506490486	NA	NA	0.540057688	NA	NA
Undifferentiated._.Monocyte	0.667432436	NA	0.829149018	0.600225633	0.698463404	0.750734391	0.393597328	0.610277016	0.531063124	0.140650614	NA	0.21998867	0.326121061	NA	0.263246011	0.246462812
Undifferentiated._.Neutrophil	0.618717926	NA	NA	0.839540567	0.714736222	0.737829712	0.643282257	0.461351946	0.465394079	NA	0.667730137	0.155848903	0.252216615	0.52660748	0.382262609	0.245679541
Baso._.Undifferentiated	0.242375467	NA	0.51085596	0.823957119	0.593338295	0.562625635	0.600130934	0.565941484	0.411613516	NA	0.531622175	NA	NA	0.425219496	0.526825136	NA
Erythorid._.Undifferentiated	0.605312668	NA	0.514253206	NA	NA	0.592034674	0.768231166	0.751855666	0.401263165	NA	NA	NA	NA	NA	NA	NA
Lymphoid._.Undifferentiated	0.338608255	NA	NA	-0.034454014	0.508749139	NA	0.384739967	NA	0.318681706	0.034648976	NA	NA	NA	NA	NA	NA
Meg._.Undifferentiated	0.778395974	NA	NA	0.856003866	0.72043308	0.261793127	0.838332331	0.787387655	0.465649672	NA	0.506490486	NA	NA	0.540057688	NA	NA
Monocyte._.Undifferentiated	0.667432436	NA	0.829149018	0.600225633	0.698463404	0.750734391	0.393597328	0.610277016	0.531063124	0.140650614	NA	0.21998867	0.326121061	NA	0.263246011	0.246462812
Neutrophil._.Undifferentiated	0.618717926	NA	NA	0.839540567	0.714736222	0.737829712	0.643282257	0.461351946	0.465394079	NA	0.667730137	0.155848903	0.252216615	0.52660748	0.382262609	0.245679541
