# Supplementary material for: Gene-expression memory-based prediction of cell lineages from scRNA-seq datasets
Source: Nat Commun. 2024 Mar 29;15:2744. doi: 10.1038/s41467-024-47158-y (PMC10980719; doi:10.1038/s41467-024-47158-y)
Supplement: Supplementary file 11 — Source Data [file 41467_2024_47158_MOESM11_ESM.zip › Source Data files/Source Data file 5b.csv]

	from	to	weight		vertex color		edge width		edge color
1	1	9	0.62		#a50026		1.58		grey
2	1	23	0.57		#762a83		1.13		grey
3	1	58	0.54		#a6dba0		0.86		grey
4	1	196	0.52		#f46d43		0.68		grey
5	1	285	0.53		#40004b		0.77		grey
6	1	318	0.5		#00441b		0.5		grey
7	1	409	0.62		#fee090		1.58		grey
8	2	252	0.58		#00441b		1.22		grey
9	3	39	0.99		#a50026		4.91		grey
10	3	72	0.72		#1b7837		2.48		grey
11	3	78	0.83		#e0e0e0		3.47		grey
12	3	114	0.59		#fee090		1.31		grey
13	3	134	0.99		#878787		4.91		grey
14	3	216	0.88		#a50026		3.92		grey
15	3	300	0.84		#f46d43		3.56		grey
16	3	329	1		#abd9e9		5		grey
17	4	15	0.64		#1b7837		1.76		grey
18	4	42	0.64		#d73027		1.76		grey
19	4	74	0.58		#fee090		1.22		grey
20	5	88	0.59		#1b7837		1.31		grey
21	5	139	0.55		#5aae61		0.95		grey
22	5	172	0.53		#00441b		0.77		grey
23	5	212	0.6		#a50026		1.4		grey
24	5	402	0.58		#00441b		1.22		grey
25	6	8	0.7		#bababa		2.3		grey
26	6	24	0.7		#1b7837		2.3		grey
27	6	59	0.96		#4575b4		4.64		grey
28	6	215	0.6		#40004b		1.4		grey
29	6	222	0.96		#c2a5cf		4.64		grey
30	6	225	0.7		#1b7837		2.3		grey
31	6	299	0.7		#d9f0d3		2.3		grey
32	6	337	0.7		#bababa		2.3		grey
33	7	71	0.87		#5aae61		3.83		grey
34	7	89	0.71		#543005		2.39		grey
35	7	184	0.89		#fee090		4.01		grey
36	7	213	0.84		#a50026		3.56		grey
37	7	279	0.88		#fdae61		3.92		grey
38	7	359	0.87		#d9f0d3		3.83		grey
39	7	377	0.54		#a6dba0		0.86		grey
40	7	426	0.71		#fee090		2.39		grey
41	8	24	1		#e0f3f8		5		grey
42	8	59	0.74		#f46d43		2.66		grey
43	8	67	0.72		#f6e8c3		2.48		grey
44	8	110	0.73		#4575b4		2.57		grey
45	8	215	0.89		#5aae61		4.01		grey
46	8	222	0.74		#543005		2.66		grey
47	8	225	1		#f6e8c3		5		grey
48	8	264	0.7		#f6e8c3		2.3		grey
49	8	281	0.58		#543005		1.22		grey
50	8	299	1		#40004b		5		grey
51	8	332	0.68		#fee090		2.12		grey
52	8	337	1		#abd9e9		5		grey
53	9	23	0.65		#313695		1.85		grey
54	9	36	0.74		#762a83		2.66		grey
55	9	285	0.73		#f6e8c3		2.57		grey
56	9	318	0.64		#1b7837		1.76		grey
57	9	409	1		#543005		5		grey
58	10	107	0.85		#a50026		3.65		grey
59	10	185	0.88		#00441b		3.92		grey
60	10	378	0.57		#c2a5cf		1.13		grey
61	11	233	0.81		#f6e8c3		3.29		grey
62	12	189	0.53		#543005		0.77		grey
63	12	316	0.62		#543005		1.58		grey
64	12	323	0.65		#fee090		1.85		grey
65	12	338	0.55		#d9f0d3		0.95		grey
66	12	348	0.59		#bababa		1.31		grey
67	13	403	0.58		#00441b		1.22		grey
68	14	94	0.61		#f6e8c3		1.49		grey
69	14	98	0.78		#5aae61		3.02		grey
70	14	142	0.52		#fee090		0.68		grey
71	14	181	0.64		#fee090		1.76		grey
72	15	42	0.95		#a6dba0		4.55		grey
73	15	74	0.75		#1b7837		2.75		grey
74	15	118	0.65		#f46d43		1.85		grey
75	15	145	0.59		#e0f3f8		1.31		grey
76	15	314	0.58		#5aae61		1.22		grey
77	16	52	0.77		#e0f3f8		2.93		grey
78	16	127	0.66		#a6dba0		1.94		grey
79	16	143	0.51		#c2a5cf		0.59		grey
80	16	218	0.82		#4575b4		3.38		grey
81	16	236	0.93		#c2a5cf		4.37		grey
82	16	238	0.6		#e0f3f8		1.4		grey
83	17	20	0.99		#f6e8c3		4.91		grey
84	17	26	0.99		#a6dba0		4.91		grey
85	17	73	0.99		#5aae61		4.91		grey
86	17	96	0.99		#543005		4.91		grey
87	17	109	0.99		#fee090		4.91		grey
88	17	111	0.99		#40004b		4.91		grey
89	17	119	0.99		#fee090		4.91		grey
90	17	144	0.99		#f6e8c3		4.91		grey
91	17	182	0.58		#878787		1.22		grey
92	17	200	0.99		#1a1a1a		4.91		grey
93	17	207	0.99		#762a83		4.91		grey
94	17	302	0.99		#a50026		4.91		grey
95	18	188	0.56		#abd9e9		1.04		grey
96	18	366	0.81		#1b7837		3.29		grey
97	19	162	0.57		#fee090		1.13		grey
98	19	174	0.57		#a50026		1.13		grey
99	19	197	0.56		#fee090		1.04		grey
100	19	309	0.57		#fee090		1.13		grey
101	20	26	1		#f46d43		5		grey
102	20	73	1		#1b7837		5		grey
103	20	96	1		#4575b4		5		grey
104	20	109	1		#5aae61		5		grey
105	20	111	1		#e0f3f8		5		grey
106	20	119	1		#a6dba0		5		grey
107	20	144	1		#1b7837		5		grey
108	20	182	0.59		#f46d43		1.31		grey
109	20	200	1		#1b7837		5		grey
110	20	207	1		#00441b		5		grey
111	20	302	1		#1b7837		5		grey
112	21	45	0.56		#f6e8c3		1.04		grey
113	22	157	0.96		#f6e8c3		4.64		grey
114	22	168	0.85		#a6dba0		3.65		grey
115	22	410	0.83		#f6e8c3		3.47		grey
116	23	382	0.52		#762a83		0.68		grey
117	23	409	0.65		#e0f3f8		1.85		grey
118	24	59	0.74		#f46d43		2.66		grey
119	24	67	0.72		#1b7837		2.48		grey
120	24	110	0.73		#fee090		2.57		grey
121	24	215	0.89		#5aae61		4.01		grey
122	24	222	0.74		#00441b		2.66		grey
123	24	225	1		#5aae61		5		grey
124	24	264	0.7		#878787		2.3		grey
125	24	281	0.58		#313695		1.22		grey
126	24	299	1		#abd9e9		5		grey
127	24	332	0.68		#abd9e9		2.12		grey
128	24	337	1		#4575b4		5		grey
129	25	277	0.58		#543005		1.22		grey
130	25	360	0.78		#fee090		3.02		grey
131	26	73	1		#fee090		5		grey
132	26	96	1		#e7d4e8		5		grey
133	26	109	1		#1b7837		5		grey
134	26	111	1		#a6dba0		5		grey
135	26	119	1		#00441b		5		grey
136	26	144	1		#878787		5		grey
137	26	182	0.59		#f6e8c3		1.31		grey
138	26	200	1		#543005		5		grey
139	26	207	1		#40004b		5		grey
140	26	302	1		#fdae61		5		grey
141	27	315	0.5		#bababa		0.5		grey
142	28	88	0.55		#a50026		0.95		grey
143	29	242	0.55		#abd9e9		0.95		grey
144	30	56	0.51		#1b7837		0.59		grey
145	30	102	0.59		#f46d43		1.31		grey
146	30	378	0.5		#1a1a1a		0.5		grey
147	31	38	1		#e0f3f8		5		grey
148	32	66	0.5		#a6dba0		0.5		grey
149	32	166	0.61		#762a83		1.49		grey
150	32	227	0.63		#fee090		1.67		grey
151	32	231	0.55		#d73027		0.95		grey
152	32	277	0.64		#1a1a1a		1.76		grey
153	32	380	0.66		#f46d43		1.94		grey
154	32	425	0.61		#4575b4		1.49		grey
155	33	307	0.53		#1a1a1a		0.77		grey
156	33	420	0.52		#f6e8c3		0.68		grey
157	34	49	0.55		#00441b		0.95		grey
158	34	57	0.67		#a6dba0		2.03		grey
159	34	62	0.75		#a6dba0		2.75		grey
160	34	129	0.56		#abd9e9		1.04		grey
161	34	138	0.5		#4575b4		0.5		grey
162	34	165	0.53		#fee090		0.77		grey
163	34	199	0.55		#543005		0.95		grey
164	34	280	0.5		#5aae61		0.5		grey
165	34	294	0.54		#543005		0.86		grey
166	34	381	0.58		#bababa		1.22		grey
167	35	51	0.57		#f6e8c3		1.13		grey
168	35	368	0.71		#00441b		2.39		grey
169	36	285	0.55		#fee090		0.95		grey
170	36	318	0.6		#5aae61		1.4		grey
171	36	409	0.74		#4575b4		2.66		grey
172	37	140	0.5		#40004b		0.5		grey
173	39	72	0.71		#a6dba0		2.39		grey
174	39	78	0.84		#fee090		3.56		grey
175	39	114	0.59		#fdae61		1.31		grey
176	39	134	0.98		#e0f3f8		4.82		grey
177	39	148	0.5		#1a1a1a		0.5		grey
178	39	216	0.88		#e0f3f8		3.92		grey
179	39	300	0.85		#543005		3.65		grey
180	39	329	0.99		#fdae61		4.91		grey
181	40	150	0.98		#a50026		4.82		grey
182	40	203	0.99		#1b7837		4.91		grey
183	40	247	0.51		#e0f3f8		0.59		grey
184	40	270	0.8		#fee090		3.2		grey
185	40	364	0.6		#1b7837		1.4		grey
186	40	390	0.63		#fee090		1.67		grey
187	40	406	0.55		#f6e8c3		0.95		grey
188	41	77	0.77		#d73027		2.93		grey
189	41	105	0.74		#fee090		2.66		grey
190	41	204	0.74		#fee090		2.66		grey
191	41	282	0.77		#313695		2.93		grey
192	41	303	0.75		#313695		2.75		grey
193	41	356	0.74		#f6e8c3		2.66		grey
194	41	373	0.52		#fee090		0.68		grey
195	41	397	0.77		#878787		2.93		grey
196	41	422	0.73		#a50026		2.57		grey
197	42	74	0.75		#fee090		2.75		grey
198	42	118	0.65		#fee090		1.85		grey
199	42	145	0.59		#543005		1.31		grey
200	42	314	0.58		#1b7837		1.22		grey
201	43	115	0.5		#4575b4		0.5		grey
202	44	249	0.73		#f6e8c3		2.57		grey
203	44	384	0.6		#fee090		1.4		grey
204	46	163	0.96		#e0f3f8		4.64		grey
205	46	179	0.68		#bababa		2.12		grey
206	46	228	0.69		#4575b4		2.21		grey
207	47	115	0.53		#1b7837		0.77		grey
208	47	293	0.54		#4575b4		0.86		grey
209	47	415	0.52		#5aae61		0.68		grey
210	48	112	0.96		#d9f0d3		4.64		grey
211	48	292	1		#313695		5		grey
212	48	304	0.86		#40004b		3.74		grey
213	48	394	0.54		#fee090		0.86		grey
214	49	57	0.82		#4575b4		3.38		grey
215	49	62	0.72		#00441b		2.48		grey
216	49	63	0.53		#a6dba0		0.77		grey
217	49	129	0.95		#fee090		4.55		grey
218	49	138	0.67		#abd9e9		2.03		grey
219	49	165	0.94		#543005		4.46		grey
220	49	199	0.98		#f6e8c3		4.82		grey
221	49	280	0.66		#a6dba0		1.94		grey
222	49	294	0.6		#00441b		1.4		grey
223	49	381	0.8		#e0f3f8		3.2		grey
224	50	88	0.69		#543005		2.21		grey
225	50	212	0.71		#00441b		2.39		grey
226	51	89	0.5		#f6e8c3		0.5		grey
227	52	127	0.61		#bababa		1.49		grey
228	52	143	0.51		#543005		0.59		grey
229	52	218	0.79		#4575b4		3.11		grey
230	52	236	0.82		#4575b4		3.38		grey
231	53	284	0.89		#bababa		4.01		grey
232	54	287	0.56		#d9f0d3		1.04		grey
233	55	61	0.75		#e0e0e0		2.75		grey
234	55	83	0.83		#313695		3.47		grey
235	55	202	0.88		#878787		3.92		grey
236	55	220	0.78		#abd9e9		3.02		grey
237	55	275	0.8		#fee090		3.2		grey
238	55	295	0.81		#abd9e9		3.29		grey
239	55	376	0.75		#fee090		2.75		grey
240	55	394	0.7		#fee090		2.3		grey
241	55	395	0.76		#f6e8c3		2.84		grey
242	55	396	0.81		#c2a5cf		3.29		grey
243	57	62	0.79		#878787		3.11		grey
244	57	63	0.58		#f46d43		1.22		grey
245	57	129	0.79		#878787		3.11		grey
246	57	138	0.7		#8c510a		2.3		grey
247	57	165	0.8		#fee090		3.2		grey
248	57	199	0.82		#fee090		3.38		grey
249	57	280	0.7		#4575b4		2.3		grey
250	57	294	0.67		#f46d43		2.03		grey
251	57	381	0.81		#fee090		3.29		grey
252	59	215	0.64		#762a83		1.76		grey
253	59	222	1		#1b7837		5		grey
254	59	225	0.74		#40004b		2.66		grey
255	59	299	0.74		#a50026		2.66		grey
256	59	337	0.74		#878787		2.66		grey
257	60	81	0.76		#a6dba0		2.84		grey
258	61	83	0.85		#1b7837		3.65		grey
259	61	202	0.87		#4575b4		3.83		grey
260	61	220	0.97		#e0f3f8		4.73		grey
261	61	275	0.95		#5aae61		4.55		grey
262	61	295	0.83		#bababa		3.47		grey
263	61	376	0.97		#313695		4.73		grey
264	61	394	0.83		#00441b		3.47		grey
265	61	395	0.77		#4575b4		2.93		grey
266	61	396	0.83		#dfc27d		3.47		grey
267	62	63	0.54		#00441b		0.86		grey
268	62	129	0.69		#a50026		2.21		grey
269	62	138	0.67		#e0f3f8		2.03		grey
270	62	165	0.7		#fee090		2.3		grey
271	62	199	0.72		#fee090		2.48		grey
272	62	280	0.67		#8c510a		2.03		grey
273	62	294	0.65		#f46d43		1.85		grey
274	62	381	0.75		#543005		2.75		grey
275	63	129	0.51		#f6e8c3		0.59		grey
276	63	138	0.81		#e0e0e0		3.29		grey
277	63	165	0.56		#bababa		1.04		grey
278	63	199	0.53		#5aae61		0.77		grey
279	63	280	0.84		#fee090		3.56		grey
280	63	294	0.55		#543005		0.95		grey
281	63	381	0.62		#00441b		1.58		grey
282	64	87	0.89		#e0f3f8		4.01		grey
283	64	99	0.72		#abd9e9		2.48		grey
284	64	120	0.67		#313695		2.03		grey
285	64	162	0.83		#a50026		3.47		grey
286	64	174	0.73		#4575b4		2.57		grey
287	64	197	0.72		#762a83		2.48		grey
288	64	309	0.85		#4575b4		3.65		grey
289	64	312	0.57		#1b7837		1.13		grey
290	64	363	0.7		#fee090		2.3		grey
291	64	400	0.66		#4575b4		1.94		grey
292	65	232	0.61		#f6e8c3		1.49		grey
293	66	277	0.56		#f6e8c3		1.04		grey
294	66	380	0.68		#543005		2.12		grey
295	67	110	0.79		#f6e8c3		3.11		grey
296	67	215	0.62		#e7d4e8		1.58		grey
297	67	225	0.72		#fee090		2.48		grey
298	67	264	0.8		#c2a5cf		3.2		grey
299	67	267	0.68		#00441b		2.12		grey
300	67	281	0.77		#a6dba0		2.93		grey
301	67	299	0.72		#878787		2.48		grey
302	67	332	0.81		#1b7837		3.29		grey
303	67	337	0.72		#e0f3f8		2.48		grey
304	68	340	0.57		#f6e8c3		1.13		grey
305	69	85	0.54		#fee090		0.86		grey
306	69	408	0.57		#5aae61		1.13		grey
307	70	100	0.76		#5aae61		2.84		grey
308	71	89	0.76		#4575b4		2.84		grey
309	71	184	0.91		#fee090		4.19		grey
310	71	213	0.89		#e0f3f8		4.01		grey
311	71	279	0.92		#5aae61		4.28		grey
312	71	359	0.93		#fee090		4.37		grey
313	71	377	0.56		#878787		1.04		grey
314	71	426	0.76		#f46d43		2.84		grey
315	72	78	0.58		#4575b4		1.22		grey
316	72	134	0.71		#fee090		2.39		grey
317	72	216	0.69		#a6dba0		2.21		grey
318	72	300	0.59		#a50026		1.31		grey
319	72	329	0.72		#c2a5cf		2.48		grey
320	73	96	1		#878787		5		grey
321	73	109	1		#a50026		5		grey
322	73	111	1		#5aae61		5		grey
323	73	119	1		#fee090		5		grey
324	73	144	1		#00441b		5		grey
325	73	182	0.59		#5aae61		1.31		grey
326	73	200	1		#5aae61		5		grey
327	73	207	1		#f46d43		5		grey
328	73	302	1		#a6dba0		5		grey
329	74	108	0.51		#a6dba0		0.59		grey
330	74	118	0.7		#5aae61		2.3		grey
331	74	145	0.51		#f46d43		0.59		grey
332	74	314	0.67		#00441b		2.03		grey
333	75	82	0.63		#5aae61		1.67		grey
334	75	117	0.66		#fee090		1.94		grey
335	75	147	0.85		#5aae61		3.65		grey
336	75	178	0.73		#1b7837		2.57		grey
337	75	183	0.8		#00441b		3.2		grey
338	75	223	0.73		#fee090		2.57		grey
339	75	310	0.85		#f46d43		3.65		grey
340	76	325	0.54		#f6e8c3		0.86		grey
341	76	392	0.73		#4575b4		2.57		grey
342	77	105	0.97		#5aae61		4.73		grey
343	77	204	0.97		#4575b4		4.73		grey
344	77	269	0.64		#a50026		1.76		grey
345	77	282	1		#d9f0d3		5		grey
346	77	303	0.95		#fee090		4.55		grey
347	77	356	0.63		#fee090		1.67		grey
348	77	397	1		#fee090		5		grey
349	77	422	0.64		#d9f0d3		1.76		grey
350	78	114	0.5		#fee090		0.5		grey
351	78	134	0.82		#e0f3f8		3.38		grey
352	78	216	0.72		#abd9e9		2.48		grey
353	78	300	0.98		#fee090		4.82		grey
354	78	329	0.83		#e0f3f8		3.47		grey
355	79	298	0.5		#f6e8c3		0.5		grey
356	79	319	0.64		#e0f3f8		1.76		grey
357	80	229	0.67		#5aae61		2.03		grey
358	80	249	0.55		#543005		0.95		grey
359	80	288	0.79		#fee090		3.11		grey
360	80	384	0.79		#bababa		3.11		grey
361	82	147	0.58		#313695		1.22		grey
362	82	183	0.53		#313695		0.77		grey
363	82	310	0.58		#fee090		1.22		grey
364	82	422	0.5		#fee090		0.5		grey
365	83	202	0.95		#fee090		4.55		grey
366	83	220	0.88		#d73027		3.92		grey
367	83	275	0.88		#fee090		3.92		grey
368	83	295	0.98		#fee090		4.82		grey
369	83	376	0.85		#d9f0d3		3.65		grey
370	83	394	0.8		#fee090		3.2		grey
371	83	395	0.76		#e0e0e0		2.84		grey
372	83	396	0.98		#878787		4.82		grey
373	84	158	0.5		#e0f3f8		0.5		grey
374	84	173	0.77		#1b7837		2.93		grey
375	84	328	0.55		#878787		0.95		grey
376	86	219	1		#f6e8c3		5		grey
377	86	274	0.78		#fee090		3.02		grey
378	86	358	1		#1b7837		5		grey
379	87	99	0.68		#5aae61		2.12		grey
380	87	120	0.65		#bababa		1.85		grey
381	87	162	0.84		#543005		3.56		grey
382	87	174	0.84		#a50026		3.56		grey
383	87	197	0.83		#abd9e9		3.47		grey
384	87	309	0.88		#4575b4		3.92		grey
385	87	312	0.57		#1b7837		1.13		grey
386	87	363	0.66		#878787		1.94		grey
387	87	400	0.74		#fee090		2.66		grey
388	88	172	0.54		#d9f0d3		0.86		grey
389	88	212	0.85		#878787		3.65		grey
390	88	254	0.55		#fee090		0.95		grey
391	89	184	0.74		#313695		2.66		grey
392	89	213	0.8		#5aae61		3.2		grey
393	89	279	0.75		#878787		2.75		grey
394	89	359	0.76		#f6e8c3		2.84		grey
395	89	377	0.62		#f6e8c3		1.58		grey
396	89	426	0.68		#f6e8c3		2.12		grey
397	90	113	0.52		#e0f3f8		0.68		grey
398	90	193	0.53		#d9f0d3		0.77		grey
399	91	386	0.61		#abd9e9		1.49		grey
400	92	152	0.54		#fee090		0.86		grey
401	92	155	0.54		#bababa		0.86		grey
402	93	252	0.55		#40004b		0.95		grey
403	95	127	0.75		#878787		2.75		grey
404	95	283	0.6		#dfc27d		1.4		grey
405	95	383	0.59		#fee090		1.31		grey
406	96	109	1		#fee090		5		grey
407	96	111	1		#e7d4e8		5		grey
408	96	119	1		#5aae61		5		grey
409	96	144	1		#a50026		5		grey
410	96	182	0.59		#00441b		1.31		grey
411	96	200	1		#5aae61		5		grey
412	96	207	1		#bababa		5		grey
413	96	302	1		#e7d4e8		5		grey
414	97	100	0.67		#d73027		2.03		grey
415	97	271	0.93		#f6e8c3		4.37		grey
416	97	350	0.53		#5aae61		0.77		grey
417	98	181	0.55		#878787		0.95		grey
418	98	268	0.59		#a6dba0		1.31		grey
419	99	120	0.7		#4575b4		2.3		grey
420	99	162	0.66		#5aae61		1.94		grey
421	99	174	0.67		#313695		2.03		grey
422	99	197	0.66		#e0f3f8		1.94		grey
423	99	309	0.68		#5aae61		2.12		grey
424	99	312	0.6		#1b7837		1.4		grey
425	99	363	0.96		#bababa		4.64		grey
426	99	400	0.6		#fee090		1.4		grey
427	100	271	0.67		#313695		2.03		grey
428	101	153	0.98		#878787		4.82		grey
429	101	244	0.57				1.13		grey
430	101	250	0.56				1.04		grey
431	101	273	1				5		grey
432	101	339	0.99				4.91		grey
433	103	206	0.66				1.94		grey
434	103	208	0.66				1.94		grey
435	103	230	0.6				1.4		grey
436	103	286	0.66				1.94		grey
437	103	291	0.69				2.21		grey
438	103	341	0.66				1.94		grey
439	104	121	0.56				1.04		grey
440	104	261	0.57				1.13		grey
441	104	326	0.51				0.59		grey
442	104	379	0.71				2.39		grey
443	104	408	0.53				0.77		grey
444	104	423	0.54				0.86		grey
445	105	204	1				5		grey
446	105	269	0.63				1.67		grey
447	105	282	0.97				4.73		grey
448	105	303	0.92				4.28		grey
449	105	356	0.6				1.4		grey
450	105	397	0.97				4.73		grey
451	105	422	0.61				1.49		grey
452	106	159	1				5		grey
453	106	317	0.59				1.31		grey
454	107	185	0.93				4.37		grey
455	107	378	0.52				0.68		grey
456	108	118	0.54				0.86		grey
457	108	145	0.56				1.04		grey
458	108	314	0.64				1.76		grey
459	109	111	1				5		grey
460	109	119	1				5		grey
461	109	144	1				5		grey
462	109	182	0.59				1.31		grey
463	109	200	1				5		grey
464	109	207	1				5		grey
465	109	302	1				5		grey
466	110	215	0.65				1.85		grey
467	110	225	0.73				2.57		grey
468	110	264	0.97				4.73		grey
469	110	267	0.6				1.4		grey
470	110	281	0.77				2.93		grey
471	110	299	0.73				2.57		grey
472	110	332	0.74				2.66		grey
473	110	337	0.73				2.57		grey
474	111	119	1				5		grey
475	111	144	1				5		grey
476	111	182	0.59				1.31		grey
477	111	200	1				5		grey
478	111	207	1				5		grey
479	111	302	1				5		grey
480	112	292	0.96				4.64		grey
481	112	304	0.9				4.1		grey
482	112	394	0.5				0.5		grey
483	114	134	0.58				1.22		grey
484	114	216	0.51				0.59		grey
485	114	300	0.5				0.5		grey
486	114	329	0.59				1.31		grey
487	115	156	0.66				1.94		grey
488	115	167	0.66				1.94		grey
489	115	241	0.59				1.31		grey
490	115	293	0.58				1.22		grey
491	115	355	0.65				1.85		grey
492	116	252	0.5				0.5		grey
493	117	147	0.76				2.84		grey
494	117	178	0.89				4.01		grey
495	117	183	0.81				3.29		grey
496	117	223	0.89				4.01		grey
497	117	269	0.55				0.95		grey
498	117	310	0.76				2.84		grey
499	118	314	0.63				1.67		grey
500	119	144	1				5		grey
501	119	182	0.59				1.31		grey
502	119	200	1				5		grey
503	119	207	1				5		grey
504	119	302	1				5		grey
505	120	162	0.56				1.04		grey
506	120	174	0.66				1.94		grey
507	120	197	0.65				1.85		grey
508	120	309	0.6				1.4		grey
509	120	363	0.66				1.94		grey
510	120	370	0.53				0.77		grey
511	120	400	0.77				2.93		grey
512	121	326	0.69				2.21		grey
513	121	333	0.56				1.04		grey
514	121	379	0.66				1.94		grey
515	121	416	0.6				1.4		grey
516	122	135	0.5				0.5		grey
517	122	157	0.5				0.5		grey
518	122	324	0.5				0.5		grey
519	123	170	0.81				3.29		grey
520	123	209	0.58				1.22		grey
521	123	306	0.93				4.37		grey
522	123	330	0.95				4.55		grey
523	123	357	0.56				1.04		grey
524	123	411	0.88				3.92		grey
525	124	136	1				5		grey
526	124	195	1				5		grey
527	124	235	1				5		grey
528	124	243	1				5		grey
529	124	245	1				5		grey
530	124	301	1				5		grey
531	124	320	1				5		grey
532	124	375	1				5		grey
533	124	389	1				5		grey
534	124	417	1				5		grey
535	124	428	1				5		grey
536	125	234	0.67				2.03		grey
537	125	263	0.7				2.3		grey
538	125	362	0.74				2.66		grey
539	125	391	0.57				1.13		grey
540	126	236	0.5				0.5		grey
541	127	218	0.66				1.94		grey
542	127	236	0.71				2.39		grey
543	127	283	0.63				1.67		grey
544	128	154	0.79				3.11		grey
545	128	161	0.54				0.86		grey
546	128	229	0.51				0.59		grey
547	128	419	0.63				1.67		grey
548	129	138	0.63				1.67		grey
549	129	165	0.92				4.28		grey
550	129	199	0.97				4.73		grey
551	129	280	0.62				1.58		grey
552	129	294	0.56				1.04		grey
553	129	381	0.76				2.84		grey
554	130	186	0.55				0.95		grey
555	131	186	0.7				2.3		grey
556	131	247	0.57				1.13		grey
557	131	364	0.7				2.3		grey
558	132	296	0.61				1.49		grey
559	132	407	0.98				4.82		grey
560	132	413	0.9				4.1		grey
561	133	253	0.5				0.5		grey
562	133	258	1				5		grey
563	133	289	1				5		grey
564	133	336	1				5		grey
565	133	374	0.6				1.4		grey
566	133	385	1				5		grey
567	133	424	0.67				2.03		grey
568	134	216	0.87				3.83		grey
569	134	300	0.83				3.47		grey
570	134	329	0.99				4.91		grey
571	135	324	1				5		grey
572	136	195	1				5		grey
573	136	235	1				5		grey
574	136	243	1				5		grey
575	136	245	1				5		grey
576	136	301	1				5		grey
577	136	320	1				5		grey
578	136	375	1				5		grey
579	136	389	1				5		grey
580	136	417	1				5		grey
581	136	428	1				5		grey
582	137	156	0.68				2.12		grey
583	137	167	0.68				2.12		grey
584	137	241	0.57				1.13		grey
585	137	355	0.66				1.94		grey
586	138	165	0.69				2.21		grey
587	138	199	0.66				1.94		grey
588	138	280	0.97				4.73		grey
589	138	294	0.69				2.21		grey
590	138	381	0.8				3.2		grey
591	141	205	0.65				1.85		grey
592	141	262	0.59				1.31		grey
593	142	181	0.79				3.11		grey
594	143	218	0.54				0.86		grey
595	143	236	0.54				0.86		grey
596	144	182	0.59				1.31		grey
597	144	200	1				5		grey
598	144	207	1				5		grey
599	144	302	1				5		grey
600	145	314	0.56				1.04		grey
601	146	177	0.57				1.13		grey
602	147	178	0.85				3.65		grey
603	147	183	0.95				4.55		grey
604	147	223	0.85				3.65		grey
605	147	310	1				5		grey
606	148	221	0.84				3.56		grey
607	148	317	0.65				1.85		grey
608	148	418	0.64				1.76		grey
609	149	252	0.58				1.22		grey
610	150	203	0.97				4.73		grey
611	150	247	0.5				0.5		grey
612	150	270	0.79				3.11		grey
613	150	364	0.59				1.31		grey
614	150	390	0.65				1.85		grey
615	150	406	0.54				0.86		grey
616	151	414	0.54				0.86		grey
617	153	244	0.57				1.13		grey
618	153	250	0.55				0.95		grey
619	153	273	0.98				4.82		grey
620	153	339	0.98				4.82		grey
621	154	161	0.69				2.21		grey
622	154	229	0.64				1.76		grey
623	154	419	0.6				1.4		grey
624	156	167	1				5		grey
625	156	241	0.85				3.65		grey
626	156	293	0.62				1.58		grey
627	156	340	0.55				0.95		grey
628	156	355	0.95				4.55		grey
629	157	168	0.83				3.47		grey
630	157	410	0.8				3.2		grey
631	159	317	0.59				1.31		grey
632	160	238	0.62				1.58		grey
633	161	229	0.59				1.31		grey
634	161	265	0.6				1.4		grey
635	161	308	0.53				0.77		grey
636	162	174	0.68				2.12		grey
637	162	197	0.67				2.03		grey
638	162	309	0.96				4.64		grey
639	162	312	0.56				1.04		grey
640	162	363	0.64				1.76		grey
641	162	400	0.59				1.31		grey
642	163	179	0.7				2.3		grey
643	163	228	0.71				2.39		grey
644	164	278	0.7				2.3		grey
645	164	411	0.52				0.68		grey
646	165	199	0.95				4.55		grey
647	165	280	0.68				2.12		grey
648	165	294	0.6				1.4		grey
649	165	381	0.77				2.93		grey
650	166	227	0.79				3.11		grey
651	166	231	0.63				1.67		grey
652	166	277	0.59				1.31		grey
653	166	425	0.83				3.47		grey
654	167	241	0.85				3.65		grey
655	167	293	0.62				1.58		grey
656	167	340	0.55				0.95		grey
657	167	355	0.95				4.55		grey
658	168	410	0.8				3.2		grey
659	169	194	0.6				1.4		grey
660	169	248	0.52				0.68		grey
661	170	209	0.51				0.59		grey
662	170	306	0.79				3.11		grey
663	170	330	0.78				3.02		grey
664	170	411	0.73				2.57		grey
665	171	214	0.62				1.58		grey
666	171	259	0.53				0.77		grey
667	171	315	0.67				2.03		grey
668	172	212	0.51				0.59		grey
669	172	402	0.57				1.13		grey
670	173	328	0.5				0.5		grey
671	174	197	0.99				4.91		grey
672	174	309	0.72				2.48		grey
673	174	312	0.52				0.68		grey
674	174	363	0.66				1.94		grey
675	174	370	0.52				0.68		grey
676	174	400	0.87				3.83		grey
677	175	180	0.51				0.59		grey
678	176	260	0.74				2.66		grey
679	176	351	0.77				2.93		grey
680	176	354	0.61				1.49		grey
681	178	183	0.84				3.56		grey
682	178	223	1				5		grey
683	178	269	0.52				0.68		grey
684	178	310	0.85				3.65		grey
685	179	228	0.97				4.73		grey
686	182	200	0.59				1.31		grey
687	182	207	0.59				1.31		grey
688	182	302	0.59				1.31		grey
689	183	223	0.84				3.56		grey
690	183	269	0.52				0.68		grey
691	183	310	0.95				4.55		grey
692	184	213	0.87				3.83		grey
693	184	279	0.92				4.28		grey
694	184	359	0.91				4.19		grey
695	184	377	0.56				1.04		grey
696	184	426	0.74				2.66		grey
697	185	378	0.57				1.13		grey
698	186	247	0.7				2.3		grey
699	186	270	0.5				0.5		grey
700	186	364	0.63				1.67		grey
701	187	226	0.58				1.22		grey
702	187	415	0.68				2.12		grey
703	189	251	0.5				0.5		grey
704	189	316	0.59				1.31		grey
705	189	323	0.66				1.94		grey
706	189	338	0.52				0.68		grey
707	189	346	0.54				0.86		grey
708	189	348	0.57				1.13		grey
709	190	198	0.79				3.11		grey
710	190	217	0.67				2.03		grey
711	190	240	0.52				0.68		grey
712	190	290	0.79				3.11		grey
713	190	297	0.53				0.77		grey
714	190	305	0.53				0.77		grey
715	190	365	0.8				3.2		grey
716	190	390	0.7				2.3		grey
717	191	192	0.63				1.67		grey
718	191	361	0.59				1.31		grey
719	191	421	0.72				2.48		grey
720	191	427	0.7				2.3		grey
721	192	421	0.57				1.13		grey
722	192	427	0.55				0.95		grey
723	195	235	1				5		grey
724	195	243	1				5		grey
725	195	245	1				5		grey
726	195	301	1				5		grey
727	195	320	1				5		grey
728	195	375	1				5		grey
729	195	389	1				5		grey
730	195	417	1				5		grey
731	195	428	1				5		grey
732	197	309	0.71				2.39		grey
733	197	312	0.51				0.59		grey
734	197	363	0.65				1.85		grey
735	197	370	0.51				0.59		grey
736	197	400	0.86				3.74		grey
737	198	217	0.86				3.74		grey
738	198	240	0.65				1.85		grey
739	198	290	1				5		grey
740	198	305	0.74				2.66		grey
741	198	338	0.53				0.77		grey
742	198	365	0.99				4.91		grey
743	198	390	0.61				1.49		grey
744	199	280	0.65				1.85		grey
745	199	294	0.59				1.31		grey
746	199	381	0.79				3.11		grey
747	200	207	1				5		grey
748	200	302	1				5		grey
749	201	206	0.63				1.67		grey
750	201	208	0.62				1.58		grey
751	201	230	0.63				1.67		grey
752	201	286	0.63				1.67		grey
753	201	291	0.56				1.04		grey
754	201	341	0.63				1.67		grey
755	201	343	0.8				3.2		grey
756	202	220	0.9				4.1		grey
757	202	275	0.9				4.1		grey
758	202	295	0.93				4.37		grey
759	202	376	0.87				3.83		grey
760	202	394	0.82				3.38		grey
761	202	395	0.78				3.02		grey
762	202	396	0.93				4.37		grey
763	203	247	0.5				0.5		grey
764	203	270	0.79				3.11		grey
765	203	364	0.59				1.31		grey
766	203	390	0.63				1.67		grey
767	203	406	0.54				0.86		grey
768	204	269	0.63				1.67		grey
769	204	282	0.97				4.73		grey
770	204	303	0.92				4.28		grey
771	204	356	0.6				1.4		grey
772	204	397	0.97				4.73		grey
773	204	422	0.61				1.49		grey
774	205	262	0.66				1.94		grey
775	206	208	0.99				4.91		grey
776	206	230	0.94				4.46		grey
777	206	286	1				5		grey
778	206	291	0.89				4.01		grey
779	206	341	1				5		grey
780	206	343	0.76				2.84		grey
781	207	302	1				5		grey
782	208	230	0.93				4.37		grey
783	208	286	0.99				4.91		grey
784	208	291	0.88				3.92		grey
785	208	341	0.99				4.91		grey
786	208	343	0.75				2.75		grey
787	209	306	0.54				0.86		grey
788	209	330	0.57				1.13		grey
789	209	342	0.71				2.39		grey
790	209	357	0.89				4.01		grey
791	209	411	0.53				0.77		grey
792	210	345	0.64				1.76		grey
793	210	349	0.64				1.76		grey
794	210	369	0.64				1.76		grey
795	210	388	0.58				1.22		grey
796	210	398	0.58				1.22		grey
797	211	427	0.52				0.68		grey
798	213	279	0.88				3.92		grey
799	213	359	0.89				4.01		grey
800	213	377	0.56				1.04		grey
801	213	426	0.8				3.2		grey
802	214	259	0.5				0.5		grey
803	214	315	0.63				1.67		grey
804	215	222	0.64				1.76		grey
805	215	225	0.89				4.01		grey
806	215	264	0.62				1.58		grey
807	215	281	0.59				1.31		grey
808	215	299	0.89				4.01		grey
809	215	332	0.63				1.67		grey
810	215	337	0.89				4.01		grey
811	216	300	0.73				2.57		grey
812	216	329	0.88				3.92		grey
813	217	239	0.56				1.04		grey
814	217	240	0.67				2.03		grey
815	217	290	0.86				3.74		grey
816	217	305	0.8				3.2		grey
817	217	316	0.55				0.95		grey
818	217	338	0.63				1.67		grey
819	217	348	0.5				0.5		grey
820	217	365	0.87				3.83		grey
821	218	236	0.86				3.74		grey
822	218	238	0.52				0.68		grey
823	219	274	0.78				3.02		grey
824	219	358	1				5		grey
825	220	275	0.98				4.82		grey
826	220	295	0.86				3.74		grey
827	220	376	0.97				4.73		grey
828	220	394	0.86				3.74		grey
829	220	395	0.8				3.2		grey
830	220	396	0.86				3.74		grey
831	221	317	0.79				3.11		grey
832	221	418	0.73				2.57		grey
833	222	225	0.74				2.66		grey
834	222	299	0.74				2.66		grey
835	222	337	0.74				2.66		grey
836	223	269	0.52				0.68		grey
837	223	310	0.85				3.65		grey
838	224	294	0.5				0.5		grey
839	225	264	0.7				2.3		grey
840	225	281	0.58				1.22		grey
841	225	299	1				5		grey
842	225	332	0.68				2.12		grey
843	225	337	1				5		grey
844	226	415	0.59				1.31		grey
845	227	231	0.62				1.58		grey
846	227	277	0.6				1.4		grey
847	227	425	0.8				3.2		grey
848	229	265	0.56				1.04		grey
849	229	288	0.63				1.67		grey
850	229	384	0.5				0.5		grey
851	230	286	0.94				4.46		grey
852	230	291	0.84				3.56		grey
853	230	341	0.94				4.46		grey
854	230	343	0.75				2.75		grey
855	231	277	0.57				1.13		grey
856	231	425	0.71				2.39		grey
857	234	263	0.61				1.49		grey
858	234	362	0.68				2.12		grey
859	234	391	0.55				0.95		grey
860	235	243	1				5		grey
861	235	245	1				5		grey
862	235	301	1				5		grey
863	235	320	1				5		grey
864	235	375	1				5		grey
865	235	389	1				5		grey
866	235	417	1				5		grey
867	235	428	1				5		grey
868	236	238	0.55				0.95		grey
869	236	283	0.53				0.77		grey
870	237	316	0.53				0.77		grey
871	237	323	0.59				1.31		grey
872	237	348	0.53				0.77		grey
873	239	305	0.65				1.85		grey
874	239	316	0.66				1.94		grey
875	239	323	0.67				2.03		grey
876	239	338	0.69				2.21		grey
877	239	348	0.65				1.85		grey
878	240	290	0.65				1.85		grey
879	240	305	0.6				1.4		grey
880	240	338	0.5				0.5		grey
881	240	365	0.64				1.76		grey
882	241	293	0.54				0.86		grey
883	241	355	0.8				3.2		grey
884	243	245	1				5		grey
885	243	301	1				5		grey
886	243	320	1				5		grey
887	243	375	1				5		grey
888	243	389	1				5		grey
889	243	417	1				5		grey
890	243	428	1				5		grey
891	244	273	0.57				1.13		grey
892	244	339	0.57				1.13		grey
893	245	301	1				5		grey
894	245	320	1				5		grey
895	245	375	1				5		grey
896	245	389	1				5		grey
897	245	417	1				5		grey
898	245	428	1				5		grey
899	246	272	0.58				1.22		grey
900	247	270	0.53				0.77		grey
901	247	364	0.58				1.22		grey
902	248	347	0.54				0.86		grey
903	248	350	0.6				1.4		grey
904	249	288	0.53				0.77		grey
905	249	384	0.75				2.75		grey
906	250	273	0.56				1.04		grey
907	250	339	0.56				1.04		grey
908	251	346	0.64				1.76		grey
909	253	258	0.5				0.5		grey
910	253	289	0.5				0.5		grey
911	253	336	0.5				0.5		grey
912	253	385	0.5				0.5		grey
913	255	382	0.63				1.67		grey
914	256	403	0.62				1.58		grey
915	257	317	0.51				0.59		grey
916	258	289	1				5		grey
917	258	336	1				5		grey
918	258	374	0.6				1.4		grey
919	258	385	1				5		grey
920	258	424	0.67				2.03		grey
921	259	315	0.5				0.5		grey
922	260	351	0.59				1.31		grey
923	260	354	0.52				0.68		grey
924	261	379	0.51				0.59		grey
925	261	423	0.54				0.86		grey
926	263	362	0.7				2.3		grey
927	263	391	0.55				0.95		grey
928	264	267	0.62				1.58		grey
929	264	281	0.78				3.02		grey
930	264	299	0.7				2.3		grey
931	264	332	0.72				2.48		grey
932	264	337	0.7				2.3		grey
933	266	404	0.61				1.49		grey
934	267	281	0.7				2.3		grey
935	267	332	0.65				1.85		grey
936	269	282	0.64				1.76		grey
937	269	303	0.69				2.21		grey
938	269	397	0.64				1.76		grey
939	270	364	0.58				1.22		grey
940	270	406	0.57				1.13		grey
941	271	350	0.54				0.86		grey
942	273	339	0.99				4.91		grey
943	274	358	0.78				3.02		grey
944	275	295	0.86				3.74		grey
945	275	376	0.95				4.55		grey
946	275	394	0.86				3.74		grey
947	275	395	0.82				3.38		grey
948	275	396	0.86				3.74		grey
949	276	371	0.5				0.5		grey
950	277	360	0.54				0.86		grey
951	277	380	0.66				1.94		grey
952	277	425	0.6				1.4		grey
953	279	359	0.92				4.28		grey
954	279	377	0.55				0.95		grey
955	279	426	0.75				2.75		grey
956	280	294	0.68				2.12		grey
957	280	381	0.78				3.02		grey
958	281	299	0.58				1.22		grey
959	281	332	0.75				2.75		grey
960	281	337	0.58				1.22		grey
961	282	303	0.95				4.55		grey
962	282	356	0.63				1.67		grey
963	282	397	1				5		grey
964	282	422	0.64				1.76		grey
965	285	318	0.67				2.03		grey
966	285	409	0.73				2.57		grey
967	286	291	0.89				4.01		grey
968	286	341	1				5		grey
969	286	343	0.76				2.84		grey
970	288	384	0.7				2.3		grey
971	289	336	1				5		grey
972	289	374	0.6				1.4		grey
973	289	385	1				5		grey
974	289	424	0.67				2.03		grey
975	290	305	0.74				2.66		grey
976	290	338	0.53				0.77		grey
977	290	365	0.99				4.91		grey
978	290	390	0.61				1.49		grey
979	291	341	0.89				4.01		grey
980	291	343	0.67				2.03		grey
981	292	304	0.86				3.74		grey
982	292	394	0.54				0.86		grey
983	293	355	0.63				1.67		grey
984	294	381	0.68				2.12		grey
985	295	376	0.83				3.47		grey
986	295	394	0.78				3.02		grey
987	295	395	0.75				2.75		grey
988	295	396	1				5		grey
989	296	407	0.62				1.58		grey
990	296	413	0.6				1.4		grey
991	298	319	0.52				0.68		grey
992	299	332	0.68				2.12		grey
993	299	337	1				5		grey
994	300	329	0.84				3.56		grey
995	301	320	1				5		grey
996	301	375	1				5		grey
997	301	389	1				5		grey
998	301	417	1				5		grey
999	301	428	1				5		grey
1000	303	356	0.61				1.49		grey
1001	303	397	0.95				4.55		grey
1002	303	422	0.61				1.49		grey
1003	305	316	0.68				2.12		grey
1004	305	323	0.57				1.13		grey
1005	305	338	0.77				2.93		grey
1006	305	348	0.64				1.76		grey
1007	305	365	0.73				2.57		grey
1008	306	330	0.9				4.1		grey
1009	306	357	0.52				0.68		grey
1010	306	411	0.85				3.65		grey
1011	307	420	0.66				1.94		grey
1012	308	419	0.55				0.95		grey
1013	309	312	0.57				1.13		grey
1014	309	363	0.66				1.94		grey
1015	309	400	0.63				1.67		grey
1016	311	322	0.78				3.02		grey
1017	311	408	0.53				0.77		grey
1018	312	363	0.6				1.4		grey
1019	313	372	0.64				1.76		grey
1020	313	393	0.54				0.86		grey
1021	316	323	0.84				3.56		grey
1022	316	338	0.91				4.19		grey
1023	316	346	0.5				0.5		grey
1024	316	348	0.91				4.19		grey
1025	317	418	0.8				3.2		grey
1026	318	409	0.64				1.76		grey
1027	320	375	1				5		grey
1028	320	389	1				5		grey
1029	320	417	1				5		grey
1030	320	428	1				5		grey
1031	321	344	0.85				3.65		grey
1032	322	408	0.51				0.59		grey
1033	323	338	0.79				3.11		grey
1034	323	346	0.51				0.59		grey
1035	323	348	0.83				3.47		grey
1036	323	367	0.5				0.5		grey
1037	325	423	0.53				0.77		grey
1038	326	379	0.53				0.77		grey
1039	326	416	0.62				1.58		grey
1040	327	331	0.84				3.56		grey
1041	330	357	0.55				0.95		grey
1042	330	411	0.87				3.83		grey
1043	332	337	0.68				2.12		grey
1044	333	416	0.6				1.4		grey
1045	334	387	0.54				0.86		grey
1046	335	423	0.52				0.68		grey
1047	336	374	0.6				1.4		grey
1048	336	385	1				5		grey
1049	336	424	0.67				2.03		grey
1050	338	348	0.86				3.74		grey
1051	338	365	0.52				0.68		grey
1052	340	355	0.52				0.68		grey
1053	341	343	0.76				2.84		grey
1054	342	357	0.71				2.39		grey
1055	345	349	1				5		grey
1056	345	369	1				5		grey
1057	346	348	0.57				1.13		grey
1058	346	377	0.5				0.5		grey
1059	349	369	1				5		grey
1060	351	354	0.66				1.94		grey
1061	352	399	0.78				3.02		grey
1062	353	368	0.52				0.68		grey
1063	356	397	0.63				1.67		grey
1064	356	422	0.97				4.73		grey
1065	357	411	0.5				0.5		grey
1066	359	377	0.56				1.04		grey
1067	359	426	0.76				2.84		grey
1068	360	412	0.53				0.77		grey
1069	361	421	0.71				2.39		grey
1070	361	427	0.72				2.48		grey
1071	362	391	0.61				1.49		grey
1072	363	400	0.59				1.31		grey
1073	364	405	0.7				2.3		grey
1074	364	406	0.6				1.4		grey
1075	365	390	0.62				1.58		grey
1076	370	400	0.56				1.04		grey
1077	372	393	0.79				3.11		grey
1078	374	385	0.6				1.4		grey
1079	375	389	1				5		grey
1080	375	417	1				5		grey
1081	375	428	1				5		grey
1082	376	394	0.83				3.47		grey
1083	376	395	0.77				2.93		grey
1084	376	396	0.83				3.47		grey
1085	380	401	0.57				1.13		grey
1086	385	424	0.67				2.03		grey
1087	388	398	1				5		grey
1088	389	417	1				5		grey
1089	389	428	1				5		grey
1090	394	395	0.72				2.48		grey
1091	394	396	0.78				3.02		grey
1092	395	396	0.75				2.75		grey
1093	397	422	0.64				1.76		grey
1094	405	406	0.73				2.57		grey
1095	407	413	0.9				4.1		grey
1096	417	428	1				5		grey
1097	421	427	0.96				4.64		grey
