# Supplementary material for: Gene-expression memory-based prediction of cell lineages from scRNA-seq datasets
Source: Nat Commun. 2024 Mar 29;15:2744. doi: 10.1038/s41467-024-47158-y (PMC10980719; doi:10.1038/s41467-024-47158-y)
Supplement: Supplementary file 11 — Source Data [file 41467_2024_47158_MOESM11_ESM.zip › Source Data files/Source Data file 4f.csv]

	from	to	weight		vertex color		edge width		edge color
1	1	16	1		#a50026		1		grey
2	2	3	0.9		#a50026		0.7		grey
3	2	5	0.89		#a50026		0.67		grey
4	2	11	0.79		#a50026		0.37		grey
5	2	17	1		#a50026		1		grey
6	2	18	0.9		#a50026		0.7		grey
7	2	20	0.89		#a50026		0.67		grey
8	2	26	0.79		#a50026		0.37		grey
9	3	5	0.89		#a50026		0.67		grey
10	3	11	0.87		#a50026		0.61		grey
11	3	17	0.9		#a50026		0.7		grey
12	3	18	1		#a50026		1		grey
13	3	20	0.89		#a50026		0.67		grey
14	3	26	0.87		#a50026		0.61		grey
15	4	19	1		#a50026		1		grey
16	5	11	0.84		#a50026		0.52		grey
17	5	17	0.89		#a50026		0.67		grey
18	5	18	0.89		#a50026		0.67		grey
19	5	20	1		#a50026		1		grey
20	5	26	0.84		#a50026		0.52		grey
21	6	7	0.75		#a50026		0.25		grey
22	6	11	0.77		#a50026		0.31		grey
23	6	21	1		#a50026		1		grey
24	6	22	0.75		#a50026		0.25		grey
25	6	26	0.77		#a50026		0.31		grey
26	7	21	0.75		#a50026		0.25		grey
27	7	22	1		#a50026		1		grey
28	8	23	1		#a50026		1		grey
29	9	24	1		#a50026		1		grey
30	10	25	1		#a50026		1		grey
31	11	17	0.79		#a50026		0.37		grey
32	11	18	0.87		#a50026		0.61		grey
33	11	20	0.84		#a50026		0.52		grey
34	11	21	0.77		#a50026		0.31		grey
35	11	26	1		#fee090		1		grey
36	12	13	0.74		#fee090		0.22		grey
37	12	27	1		#fee090		1		grey
38	12	28	0.74		#fee090		0.22		grey
39	13	27	0.74		#fee090		0.22		grey
40	13	28	1		#313695		1		grey
41	14	29	1		#313695		1		grey
42	15	30	1		#313695		1		grey
43	17	18	0.9		#313695		0.7		grey
44	17	20	0.89		#313695		0.67		grey
45	17	26	0.79		#313695		0.37		grey
46	18	20	0.89		#313695		0.67		grey
47	18	26	0.87		#313695		0.61		grey
48	20	26	0.84		#313695		0.52		grey
49	21	22	0.75		#313695		0.25		grey
50	21	26	0.77		#313695		0.31		grey
51	27	28	0.74		#313695		0.22		grey
52	31	32	0.98		#313695		0.94		grey
53	31	33	1		#313695		1		grey
54	31	34	1		#313695		1		grey
55	32	33	0.98		#313695		0.94		grey
56	32	34	0.98		#313695		0.94		grey
57	33	34	1		#313695		1		grey
58	35	36	1		#313695		1		grey
59	35	37	1		#313695		1		grey
60	35	38	0.99		#313695		0.97		grey
61	35	39	0.79		#313695		0.37		grey
62	36	37	1		#313695		1		grey
63	36	38	0.99		#313695		0.97		grey
64	36	39	0.79		#313695		0.37		grey
65	37	38	0.99		#313695		0.97		grey
66	37	39	0.79		#313695		0.37		grey
67	38	39	0.78		#313695		0.34		grey
68	40	42	0.81		#313695		0.43		grey
69	40	43	0.86		#313695		0.58		grey
70	40	44	0.8		#313695		0.4		grey
71	40	45	0.82		#313695		0.46		grey
72	40	46	0.77		#313695		0.31		grey
73	40	47	0.85		#313695		0.55		grey
74	40	50	0.72		#313695		0.16		grey
75	40	53	0.7		#313695		0.1		grey
76	40	62	1		#313695		1		grey
77	40	64	0.81		#313695		0.43		grey
78	40	65	0.86		#313695		0.58		grey
79	40	66	0.8		#313695		0.4		grey
80	40	67	0.82		#313695		0.46		grey
81	40	68	0.77		#313695		0.31		grey
82	40	69	0.85		#313695		0.55		grey
83	40	72	0.72		#313695		0.16		grey
84	40	75	0.7		#dfc27d		0.1		grey
85	41	42	0.73		#dfc27d		0.19		grey
86	41	63	1		#dfc27d		1		grey
87	41	64	0.73		#dfc27d		0.19		grey
88	42	43	0.79		#dfc27d		0.37		grey
89	42	44	0.76		#dfc27d		0.28		grey
90	42	45	0.84		#dfc27d		0.52		grey
91	42	46	0.81		#dfc27d		0.43		grey
92	42	47	0.82		#d73027		0.46		grey
93	42	49	0.7		#d73027		0.1		grey
94	42	53	0.7		#d73027		0.1		grey
95	42	62	0.81		#d73027		0.43		grey
96	42	63	0.73		#d73027		0.19		grey
97	42	64	1		#d73027		1		grey
98	42	65	0.79		#d73027		0.37		grey
99	42	66	0.76		#d73027		0.28		grey
100	42	67	0.84		#d73027		0.52		grey
101	42	68	0.81		#d73027		0.43		grey
102	42	69	0.82		#d73027		0.46		grey
103	42	71	0.7		#d73027		0.1		grey
104	42	75	0.7		#d73027		0.1		grey
105	43	44	0.81		#d73027		0.43		grey
106	43	45	0.86		#d73027		0.58		grey
107	43	46	0.81		#d73027		0.43		grey
108	43	47	0.91		#d73027		0.73		grey
109	43	50	0.77		#d73027		0.31		grey
110	43	52	0.75		#d73027		0.25		grey
111	43	53	0.75		#543005		0.25		grey
112	43	62	0.86		#543005		0.58		grey
113	43	64	0.79		#543005		0.37		grey
114	43	65	1		#543005		1		grey
115	43	66	0.81		#543005		0.43		grey
116	43	67	0.86		#543005		0.58		grey
117	43	68	0.81		#543005		0.43		grey
118	43	69	0.91		#543005		0.73		grey
119	43	72	0.77		#543005		0.31		grey
120	43	74	0.75		#543005		0.25		grey
121	43	75	0.75		#543005		0.25		grey
122	44	45	0.8		#543005		0.4		grey
123	44	46	0.77		#543005		0.31		grey
124	44	47	0.83		#543005		0.49		grey
125	44	50	0.75		#543005		0.25		grey
126	44	52	0.71		#543005		0.13		grey
127	44	62	0.8		#543005		0.4		grey
128	44	64	0.76		#543005		0.28		grey
129	44	65	0.81		#543005		0.43		grey
130	44	66	1		#543005		1		grey
131	44	67	0.8		#543005		0.4		grey
132	44	68	0.77		#543005		0.31		grey
133	44	69	0.83		#543005		0.49		grey
134	44	72	0.75		#543005		0.25		grey
135	44	74	0.71		#e7d4e8		0.13		grey
136	45	46	0.83		#e7d4e8		0.49		grey
137	45	47	0.89		#e7d4e8		0.67		grey
138	45	50	0.77		#e7d4e8		0.31		grey
139	45	52	0.75		#e7d4e8		0.25		grey
140	45	53	0.75		#e7d4e8		0.25		grey
141	45	62	0.82		#e7d4e8		0.46		grey
142	45	64	0.84		#e7d4e8		0.52		grey
143	45	65	0.86		#e7d4e8		0.58		grey
144	45	66	0.8		#e7d4e8		0.4		grey
145	45	67	1		#e7d4e8		1		grey
146	45	68	0.83		#e0e0e0		0.49		grey
147	45	69	0.89		#e0e0e0		0.67		grey
148	45	72	0.77		#e0e0e0		0.31		grey
149	45	74	0.75		#e0e0e0		0.25		grey
150	45	75	0.75		#e0e0e0		0.25		grey
151	46	47	0.82		#e0e0e0		0.46		grey
152	46	50	0.73		#e0e0e0		0.19		grey
153	46	52	0.78		#e0e0e0		0.34		grey
154	46	53	0.73		#e0e0e0		0.19		grey
155	46	62	0.77		#e0e0e0		0.31		grey
156	46	64	0.81		#e0e0e0		0.43		grey
157	46	65	0.81		#e0e0e0		0.43		grey
158	46	66	0.77		#e0e0e0		0.31		grey
159	46	67	0.83		#e0e0e0		0.49		grey
160	46	68	1		#e0e0e0		1		grey
161	46	69	0.82		#e0e0e0		0.46		grey
162	46	72	0.73		#e0e0e0		0.19		grey
163	46	74	0.78		#e0e0e0		0.34		grey
164	46	75	0.73		#e0e0e0		0.19		grey
165	47	50	0.83		#e0e0e0		0.49		grey
166	47	52	0.75		#e0e0e0		0.25		grey
167	47	53	0.75		#e0e0e0		0.25		grey
168	47	62	0.85		#e0e0e0		0.55		grey
169	47	64	0.82		#e0e0e0		0.46		grey
170	47	65	0.91		#e0e0e0		0.73		grey
171	47	66	0.83		#e0e0e0		0.49		grey
172	47	67	0.89		#8c510a		0.67		grey
173	47	68	0.82		#8c510a		0.46		grey
174	47	69	1		#8c510a		1		grey
175	47	72	0.83		#f6e8c3		0.49		grey
176	47	74	0.75		#f6e8c3		0.25		grey
177	47	75	0.75		#f6e8c3		0.25		grey
178	48	70	1		#f6e8c3		1		grey
179	49	64	0.7		#f6e8c3		0.1		grey
180	49	71	1		#f6e8c3		1		grey
181	50	51	0.7		#f6e8c3		0.1		grey
182	50	52	0.74		#d73027		0.22		grey
183	50	53	0.72		#d73027		0.16		grey
184	50	62	0.72		#d73027		0.16		grey
185	50	65	0.77		#d73027		0.31		grey
186	50	66	0.75		#d73027		0.25		grey
187	50	67	0.77		#d73027		0.31		grey
188	50	68	0.73		#d73027		0.19		grey
189	50	69	0.83		#d73027		0.49		grey
190	50	72	1		#d73027		1		grey
191	50	73	0.7		#40004b		0.1		grey
192	50	74	0.74		#40004b		0.22		grey
193	50	75	0.72		#40004b		0.16		grey
194	51	52	0.8		#40004b		0.4		grey
195	51	61	0.73		#40004b		0.19		grey
196	51	72	0.7		#40004b		0.1		grey
197	51	73	1		#40004b		1		grey
198	51	74	0.8		#40004b		0.4		grey
199	51	83	0.73		#40004b		0.19		grey
200	52	53	0.71		#40004b		0.13		grey
201	52	61	0.82		#40004b		0.46		grey
202	52	65	0.75		#40004b		0.25		grey
203	52	66	0.71		#40004b		0.13		grey
204	52	67	0.75		#40004b		0.25		grey
205	52	68	0.78		#40004b		0.34		grey
206	52	69	0.75		#40004b		0.25		grey
207	52	72	0.74		#40004b		0.22		grey
208	52	73	0.8		#40004b		0.4		grey
209	52	74	1		#40004b		1		grey
210	52	75	0.71		#40004b		0.13		grey
211	52	83	0.82		#40004b		0.46		grey
212	53	62	0.7		#40004b		0.1		grey
213	53	64	0.7		#40004b		0.1		grey
214	53	65	0.75		#40004b		0.25		grey
215	53	67	0.75		#40004b		0.25		grey
216	53	68	0.73		#40004b		0.19		grey
217	53	69	0.75		#40004b		0.25		grey
218	53	72	0.72		#40004b		0.16		grey
219	53	74	0.71		#4575b4		0.13		grey
220	53	75	1		#4575b4		1		grey
221	54	55	0.76		#4575b4		0.28		grey
222	54	57	0.74		#4575b4		0.22		grey
223	54	76	1		#4575b4		1		grey
224	54	77	0.76		#4575b4		0.28		grey
225	54	79	0.74		#4575b4		0.22		grey
226	55	57	0.9		#4575b4		0.7		grey
227	55	58	0.76		#a6dba0		0.28		grey
228	55	76	0.76		#a6dba0		0.28		grey
229	55	77	1		#a6dba0		1		grey
230	55	79	0.9		#a6dba0		0.7		grey
231	55	80	0.76		#a6dba0		0.28		grey
232	56	58	0.81		#a6dba0		0.43		grey
233	56	61	0.73		#a6dba0		0.19		grey
234	56	78	1		#a6dba0		1		grey
235	56	80	0.81		#a6dba0		0.43		grey
236	56	83	0.73		#a6dba0		0.19		grey
237	57	58	0.76		#a6dba0		0.28		grey
238	57	76	0.74		#a6dba0		0.22		grey
239	57	77	0.9		#a6dba0		0.7		grey
240	57	79	1		#a6dba0		1		grey
241	57	80	0.76		#a6dba0		0.28		grey
242	58	61	0.72		#a6dba0		0.16		grey
243	58	77	0.76		#a6dba0		0.28		grey
244	58	78	0.81		#a6dba0		0.43		grey
245	58	79	0.76		#a6dba0		0.28		grey
246	58	80	1		#e0f3f8		1		grey
247	58	83	0.72		#e0f3f8		0.16		grey
248	59	81	1		#e0f3f8		1		grey
249	60	82	1		#e0f3f8		1		grey
250	61	73	0.73		#e0f3f8		0.19		grey
251	61	74	0.82		#e0f3f8		0.46		grey
252	61	78	0.73		#e0f3f8		0.19		grey
253	61	80	0.72		#e0f3f8		0.16		grey
254	61	83	1		#e0f3f8		1		grey
255	62	64	0.81		#e0f3f8		0.43		grey
256	62	65	0.86		#e0f3f8		0.58		grey
257	62	66	0.8		#e0f3f8		0.4		grey
258	62	67	0.82		#e0f3f8		0.46		grey
259	62	68	0.77		#e0f3f8		0.31		grey
260	62	69	0.85		#e0f3f8		0.55		grey
261	62	72	0.72		#e0f3f8		0.16		grey
262	62	75	0.7		#e0f3f8		0.1		grey
263	63	64	0.73		#bf812d		0.19		grey
264	64	65	0.79		#bf812d		0.37		grey
265	64	66	0.76		#bf812d		0.28		grey
266	64	67	0.84		#bf812d		0.52		grey
267	64	68	0.81		#bf812d		0.43		grey
268	64	69	0.82		#bf812d		0.46		grey
269	64	71	0.7		#bf812d		0.1		grey
270	64	75	0.7		#bf812d		0.1		grey
271	65	66	0.81		#bf812d		0.43		grey
272	65	67	0.86		#bf812d		0.58		grey
273	65	68	0.81		#bf812d		0.43		grey
274	65	69	0.91		#bf812d		0.73		grey
275	65	72	0.77		#bf812d		0.31		grey
276	65	74	0.75		#bf812d		0.25		grey
277	65	75	0.75		#bf812d		0.25		grey
278	66	67	0.8		#bf812d		0.4		grey
279	66	68	0.77		#bf812d		0.31		grey
280	66	69	0.83		#313695		0.49		grey
281	66	72	0.75		#313695		0.25		grey
282	66	74	0.71		#313695		0.13		grey
283	67	68	0.83		#313695		0.49		grey
284	67	69	0.89		#313695		0.67		grey
285	67	72	0.77		#313695		0.31		grey
286	67	74	0.75		#313695		0.25		grey
287	67	75	0.75		#313695		0.25		grey
288	68	69	0.82		#313695		0.46		grey
289	68	72	0.73		#313695		0.19		grey
290	68	74	0.78		#313695		0.34		grey
291	68	75	0.73		#313695		0.19		grey
292	69	72	0.83		#313695		0.49		grey
293	69	74	0.75		#313695		0.25		grey
294	69	75	0.75		#313695		0.25		grey
295	72	73	0.7		#313695		0.1		grey
296	72	74	0.74		#313695		0.22		grey
297	72	75	0.72		#313695		0.16		grey
298	73	74	0.8		#313695		0.4		grey
299	73	83	0.73		#313695		0.19		grey
300	74	75	0.71		#313695		0.13		grey
301	74	83	0.82		#313695		0.46		grey
302	76	77	0.76		#313695		0.28		grey
303	76	79	0.74		#313695		0.22		grey
304	77	79	0.9		#313695		0.7		grey
305	77	80	0.76		#313695		0.28		grey
306	78	80	0.81		#313695		0.43		grey
307	78	83	0.73		#313695		0.19		grey
308	79	80	0.76		#74add1		0.28		grey
309	80	83	0.72		#74add1		0.16		grey
310	84	85	1		#74add1		1		grey
311	84	86	1		#74add1		1		grey
312	84	87	0.89		#74add1		0.67		grey
313	84	88	1		#74add1		1		grey
314	84	89	1		#74add1		1		grey
315	84	90	0.99		#74add1		0.97		grey
316	84	91	1		#74add1		1		grey
317	84	172	0.8		#a6dba0		0.4		red
318	84	173	0.8		#a6dba0		0.4		red
319	84	174	0.8		#a6dba0		0.4		red
320	85	86	1		#a6dba0		1		grey
321	85	87	0.89		#a6dba0		0.67		grey
322	85	88	1		#a6dba0		1		grey
323	85	89	1		#bf812d		1		grey
324	85	90	0.99		#bf812d		0.97		grey
325	85	91	1		#bf812d		1		grey
326	85	172	0.8		#bf812d		0.4		red
327	85	173	0.8		#bf812d		0.4		red
328	85	174	0.8		#bf812d		0.4		red
329	86	87	0.89		#bf812d		0.67		grey
330	86	88	1		#bf812d		1		grey
331	86	89	1		#bf812d		1		grey
332	86	90	0.99		#bf812d		0.97		grey
333	86	91	1		#bf812d		1		grey
334	86	172	0.8		#bf812d		0.4		red
335	86	173	0.8		#bf812d		0.4		red
336	86	174	0.8		#bf812d		0.4		red
337	87	88	0.89		#bf812d		0.67		grey
338	87	89	0.89		#bf812d		0.67		grey
339	87	90	0.88		#bf812d		0.64		grey
340	87	91	0.89		#bf812d		0.67		grey
341	87	172	0.71		#bf812d		0.13		red
342	87	173	0.71		#bf812d		0.13		red
343	87	174	0.71		#bf812d		0.13		red
344	88	89	1		#bf812d		1		grey
345	88	90	0.99		#bf812d		0.97		grey
346	88	91	1		#bf812d		1		grey
347	88	172	0.8		#bf812d		0.4		red
348	88	173	0.8		#bf812d		0.4		red
349	88	174	0.8		#bf812d		0.4		red
350	89	90	0.99				0.97		grey
351	89	91	1				1		grey
352	89	172	0.8				0.4		red
353	89	173	0.8				0.4		red
354	89	174	0.8				0.4		red
355	90	91	0.99				0.97		grey
356	90	172	0.79				0.37		red
357	90	173	0.79				0.37		red
358	90	174	0.79				0.37		red
359	91	172	0.8				0.4		red
360	91	173	0.8				0.4		red
361	91	174	0.8				0.4		red
362	92	93	0.8				0.4		grey
363	92	95	0.85				0.55		grey
364	92	96	0.87				0.61		grey
365	92	101	0.83				0.49		grey
366	92	102	0.72				0.16		grey
367	92	107	0.79				0.37		grey
368	92	108	0.7				0.1		grey
369	92	109	0.83				0.49		grey
370	92	277	0.74				0.22		red
371	93	95	0.91				0.73		grey
372	93	96	0.89				0.67		grey
373	93	102	0.86				0.58		grey
374	93	107	0.89				0.67		grey
375	93	108	0.76				0.28		grey
376	93	109	0.83				0.49		grey
377	93	263	0.88				0.64		red
378	93	264	0.88				0.64		red
379	93	265	0.88				0.64		red
380	93	266	0.88				0.64		red
381	93	267	0.88				0.64		red
382	93	268	0.88				0.64		red
383	93	269	0.88				0.64		red
384	93	270	0.88				0.64		red
385	93	271	0.88				0.64		red
386	93	272	0.88				0.64		red
387	93	273	0.88				0.64		red
388	93	274	0.88				0.64		red
389	93	275	0.88				0.64		red
390	93	277	0.84				0.52		red
391	93	278	0.88				0.64		red
392	93	279	0.78				0.34		red
393	94	97	1				1		grey
394	94	98	1				1		grey
395	94	99	0.99				0.97		grey
396	94	100	0.84				0.52		grey
397	94	103	0.98				0.94		grey
398	94	104	0.96				0.88		grey
399	94	106	1				1		grey
400	94	110	0.95				0.85		grey
401	94	246	0.75				0.25		red
402	94	248	0.75				0.25		red
403	94	250	0.76				0.28		red
404	94	251	0.76				0.28		red
405	94	253	0.78				0.34		red
406	94	255	0.73				0.19		red
407	94	257	0.76				0.28		red
408	94	258	0.71				0.13		red
409	94	259	0.81				0.43		red
410	94	262	0.73				0.19		red
411	95	96	0.98				0.94		grey
412	95	101	0.74				0.22		grey
413	95	102	0.85				0.55		grey
414	95	105	0.71				0.13		grey
415	95	107	0.9				0.7		grey
416	95	108	0.77				0.31		grey
417	95	109	0.92				0.76		grey
418	95	263	0.79				0.37		red
419	95	264	0.79				0.37		red
420	95	265	0.79				0.37		red
421	95	266	0.79				0.37		red
422	95	267	0.79				0.37		red
423	95	268	0.79				0.37		red
424	95	269	0.79				0.37		red
425	95	270	0.79				0.37		red
426	95	271	0.79				0.37		red
427	95	272	0.79				0.37		red
428	95	273	0.79				0.37		red
429	95	274	0.79				0.37		red
430	95	275	0.79				0.37		red
431	95	277	0.85				0.55		red
432	95	278	0.79				0.37		red
433	95	279	0.73				0.19		red
434	96	101	0.76				0.28		grey
435	96	102	0.83				0.49		grey
436	96	105	0.71				0.13		grey
437	96	107	0.9				0.7		grey
438	96	108	0.77				0.31		grey
439	96	109	0.92				0.76		grey
440	96	263	0.77				0.31		red
441	96	264	0.77				0.31		red
442	96	265	0.77				0.31		red
443	96	266	0.77				0.31		red
444	96	267	0.77				0.31		red
445	96	268	0.77				0.31		red
446	96	269	0.77				0.31		red
447	96	270	0.77				0.31		red
448	96	271	0.77				0.31		red
449	96	272	0.77				0.31		red
450	96	273	0.77				0.31		red
451	96	274	0.77				0.31		red
452	96	275	0.77				0.31		red
453	96	277	0.83				0.49		red
454	96	278	0.77				0.31		red
455	96	279	0.71				0.13		red
456	97	98	1				1		grey
457	97	99	0.99				0.97		grey
458	97	100	0.84				0.52		grey
459	97	103	0.98				0.94		grey
460	97	104	0.96				0.88		grey
461	97	106	1				1		grey
462	97	110	0.95				0.85		grey
463	97	246	0.75				0.25		red
464	97	248	0.75				0.25		red
465	97	250	0.76				0.28		red
466	97	251	0.76				0.28		red
467	97	253	0.78				0.34		red
468	97	255	0.73				0.19		red
469	97	257	0.76				0.28		red
470	97	258	0.71				0.13		red
471	97	259	0.81				0.43		red
472	97	262	0.73				0.19		red
473	98	99	0.99				0.97		grey
474	98	100	0.84				0.52		grey
475	98	103	0.98				0.94		grey
476	98	104	0.96				0.88		grey
477	98	106	1				1		grey
478	98	110	0.95				0.85		grey
479	98	246	0.75				0.25		red
480	98	248	0.75				0.25		red
481	98	250	0.76				0.28		red
482	98	251	0.76				0.28		red
483	98	253	0.78				0.34		red
484	98	255	0.73				0.19		red
485	98	257	0.76				0.28		red
486	98	258	0.71				0.13		red
487	98	259	0.81				0.43		red
488	98	262	0.73				0.19		red
489	99	100	0.85				0.55		grey
490	99	103	0.99				0.97		grey
491	99	104	0.97				0.91		grey
492	99	106	0.99				0.97		grey
493	99	110	0.96				0.88		grey
494	99	246	0.76				0.28		red
495	99	248	0.76				0.28		red
496	99	250	0.77				0.31		red
497	99	251	0.77				0.31		red
498	99	253	0.79				0.37		red
499	99	255	0.74				0.22		red
500	99	257	0.77				0.31		red
501	99	258	0.72				0.16		red
502	99	259	0.82				0.46		red
503	99	262	0.74				0.22		red
504	100	103	0.84				0.52		grey
505	100	104	0.88				0.64		grey
506	100	105	0.71				0.13		grey
507	100	106	0.84				0.52		grey
508	100	110	0.81				0.43		grey
509	100	276	0.73				0.19		red
510	101	109	0.74				0.22		grey
511	102	107	0.89				0.67		grey
512	102	108	0.8				0.4		grey
513	102	109	0.81				0.43		grey
514	102	254	0.72				0.16		red
515	102	263	0.84				0.52		red
516	102	264	0.84				0.52		red
517	102	265	0.84				0.52		red
518	102	266	0.84				0.52		red
519	102	267	0.84				0.52		red
520	102	268	0.84				0.52		red
521	102	269	0.84				0.52		red
522	102	270	0.84				0.52		red
523	102	271	0.84				0.52		red
524	102	272	0.84				0.52		red
525	102	273	0.84				0.52		red
526	102	274	0.84				0.52		red
527	102	275	0.84				0.52		red
528	102	277	0.86				0.58		red
529	102	278	0.84				0.52		red
530	102	279	0.86				0.58		red
531	103	104	0.96				0.88		grey
532	103	106	0.98				0.94		grey
533	103	110	0.95				0.85		grey
534	103	246	0.75				0.25		red
535	103	248	0.75				0.25		red
536	103	250	0.76				0.28		red
537	103	251	0.76				0.28		red
538	103	253	0.78				0.34		red
539	103	255	0.73				0.19		red
540	103	257	0.76				0.28		red
541	103	258	0.71				0.13		red
542	103	259	0.81				0.43		red
543	103	262	0.73				0.19		red
544	104	106	0.96				0.88		grey
545	104	110	0.93				0.79		grey
546	104	246	0.73				0.19		red
547	104	248	0.73				0.19		red
548	104	250	0.74				0.22		red
549	104	251	0.74				0.22		red
550	104	253	0.76				0.28		red
551	104	255	0.71				0.13		red
552	104	257	0.74				0.22		red
553	104	259	0.79				0.37		red
554	104	262	0.71				0.13		red
555	105	109	0.79				0.37		grey
556	106	110	0.95				0.85		grey
557	106	246	0.75				0.25		red
558	106	248	0.75				0.25		red
559	106	250	0.76				0.28		red
560	106	251	0.76				0.28		red
561	106	253	0.78				0.34		red
562	106	255	0.73				0.19		red
563	106	257	0.76				0.28		red
564	106	258	0.71				0.13		red
565	106	259	0.81				0.43		red
566	106	262	0.73				0.19		red
567	107	108	0.87				0.61		grey
568	107	109	0.88				0.64		grey
569	107	263	0.81				0.43		red
570	107	264	0.81				0.43		red
571	107	265	0.81				0.43		red
572	107	266	0.81				0.43		red
573	107	267	0.81				0.43		red
574	107	268	0.81				0.43		red
575	107	269	0.81				0.43		red
576	107	270	0.81				0.43		red
577	107	271	0.81				0.43		red
578	107	272	0.81				0.43		red
579	107	273	0.81				0.43		red
580	107	274	0.81				0.43		red
581	107	275	0.81				0.43		red
582	107	277	0.91				0.73		red
583	107	278	0.81				0.43		red
584	107	279	0.79				0.37		red
585	108	109	0.75				0.25		grey
586	108	256	0.73				0.19		red
587	108	260	0.76				0.28		red
588	108	261	0.73				0.19		red
589	108	263	0.72				0.16		red
590	108	264	0.72				0.16		red
591	108	265	0.72				0.16		red
592	108	266	0.72				0.16		red
593	108	267	0.72				0.16		red
594	108	268	0.72				0.16		red
595	108	269	0.72				0.16		red
596	108	270	0.72				0.16		red
597	108	271	0.72				0.16		red
598	108	272	0.72				0.16		red
599	108	273	0.72				0.16		red
600	108	274	0.72				0.16		red
601	108	275	0.72				0.16		red
602	108	277	0.82				0.46		red
603	108	278	0.72				0.16		red
604	108	279	0.72				0.16		red
605	109	263	0.71				0.13		red
606	109	264	0.71				0.13		red
607	109	265	0.71				0.13		red
608	109	266	0.71				0.13		red
609	109	267	0.71				0.13		red
610	109	268	0.71				0.13		red
611	109	269	0.71				0.13		red
612	109	270	0.71				0.13		red
613	109	271	0.71				0.13		red
614	109	272	0.71				0.13		red
615	109	273	0.71				0.13		red
616	109	274	0.71				0.13		red
617	109	275	0.71				0.13		red
618	109	277	0.81				0.43		red
619	109	278	0.71				0.13		red
620	110	246	0.78				0.34		red
621	110	248	0.78				0.34		red
622	110	250	0.79				0.37		red
623	110	251	0.79				0.37		red
624	110	253	0.81				0.43		red
625	110	255	0.76				0.28		red
626	110	257	0.77				0.31		red
627	110	258	0.74				0.22		red
628	110	259	0.84				0.52		red
629	110	262	0.76				0.28		red
630	111	112	0.95				0.85		grey
631	111	113	0.95				0.85		grey
632	111	114	0.95				0.85		grey
633	111	115	0.92				0.76		grey
634	111	116	0.95				0.85		grey
635	111	117	0.95				0.85		grey
636	111	118	0.95				0.85		grey
637	111	119	0.94				0.82		grey
638	111	120	0.95				0.85		grey
639	111	121	0.95				0.85		grey
640	111	122	0.95				0.85		grey
641	111	123	0.95				0.85		grey
642	111	124	0.95				0.85		grey
643	111	125	0.95				0.85		grey
644	111	126	0.95				0.85		grey
645	111	127	0.92				0.76		grey
646	111	128	0.95				0.85		grey
647	111	129	0.95				0.85		grey
648	111	130	0.95				0.85		grey
649	111	131	0.73				0.19		grey
650	111	132	0.95				0.85		grey
651	111	133	0.94				0.82		grey
652	111	134	0.9				0.7		grey
653	112	113	1				1		grey
654	112	114	1				1		grey
655	112	115	0.95				0.85		grey
656	112	116	1				1		grey
657	112	117	1				1		grey
658	112	118	1				1		grey
659	112	119	0.99				0.97		grey
660	112	120	1				1		grey
661	112	121	1				1		grey
662	112	122	1				1		grey
663	112	123	1				1		grey
664	112	124	1				1		grey
665	112	125	1				1		grey
666	112	126	1				1		grey
667	112	127	0.97				0.91		grey
668	112	128	1				1		grey
669	112	129	1				1		grey
670	112	130	1				1		grey
671	112	131	0.77				0.31		grey
672	112	132	1				1		grey
673	112	133	0.99				0.97		grey
674	112	134	0.95				0.85		grey
675	113	114	1				1		grey
676	113	115	0.95				0.85		grey
677	113	116	1				1		grey
678	113	117	1				1		grey
679	113	118	1				1		grey
680	113	119	0.99				0.97		grey
681	113	120	1				1		grey
682	113	121	1				1		grey
683	113	122	1				1		grey
684	113	123	1				1		grey
685	113	124	1				1		grey
686	113	125	1				1		grey
687	113	126	1				1		grey
688	113	127	0.97				0.91		grey
689	113	128	1				1		grey
690	113	129	1				1		grey
691	113	130	1				1		grey
692	113	131	0.77				0.31		grey
693	113	132	1				1		grey
694	113	133	0.99				0.97		grey
695	113	134	0.95				0.85		grey
696	114	115	0.95				0.85		grey
697	114	116	1				1		grey
698	114	117	1				1		grey
699	114	118	1				1		grey
700	114	119	0.99				0.97		grey
701	114	120	1				1		grey
702	114	121	1				1		grey
703	114	122	1				1		grey
704	114	123	1				1		grey
705	114	124	1				1		grey
706	114	125	1				1		grey
707	114	126	1				1		grey
708	114	127	0.97				0.91		grey
709	114	128	1				1		grey
710	114	129	1				1		grey
711	114	130	1				1		grey
712	114	131	0.77				0.31		grey
713	114	132	1				1		grey
714	114	133	0.99				0.97		grey
715	114	134	0.95				0.85		grey
716	115	116	0.95				0.85		grey
717	115	117	0.95				0.85		grey
718	115	118	0.95				0.85		grey
719	115	119	0.94				0.82		grey
720	115	120	0.95				0.85		grey
721	115	121	0.95				0.85		grey
722	115	122	0.95				0.85		grey
723	115	123	0.95				0.85		grey
724	115	124	0.95				0.85		grey
725	115	125	0.95				0.85		grey
726	115	126	0.95				0.85		grey
727	115	127	0.93				0.79		grey
728	115	128	0.95				0.85		grey
729	115	129	0.95				0.85		grey
730	115	130	0.95				0.85		grey
731	115	131	0.75				0.25		grey
732	115	132	0.95				0.85		grey
733	115	133	0.94				0.82		grey
734	115	134	0.91				0.73		grey
735	116	117	1				1		grey
736	116	118	1				1		grey
737	116	119	0.99				0.97		grey
738	116	120	1				1		grey
739	116	121	1				1		grey
740	116	122	1				1		grey
741	116	123	1				1		grey
742	116	124	1				1		grey
743	116	125	1				1		grey
744	116	126	1				1		grey
745	116	127	0.97				0.91		grey
746	116	128	1				1		grey
747	116	129	1				1		grey
748	116	130	1				1		grey
749	116	131	0.77				0.31		grey
750	116	132	1				1		grey
751	116	133	0.99				0.97		grey
752	116	134	0.95				0.85		grey
753	117	118	1				1		grey
754	117	119	0.99				0.97		grey
755	117	120	1				1		grey
756	117	121	1				1		grey
757	117	122	1				1		grey
758	117	123	1				1		grey
759	117	124	1				1		grey
760	117	125	1				1		grey
761	117	126	1				1		grey
762	117	127	0.97				0.91		grey
763	117	128	1				1		grey
764	117	129	1				1		grey
765	117	130	1				1		grey
766	117	131	0.77				0.31		grey
767	117	132	1				1		grey
768	117	133	0.99				0.97		grey
769	117	134	0.95				0.85		grey
770	118	119	0.99				0.97		grey
771	118	120	1				1		grey
772	118	121	1				1		grey
773	118	122	1				1		grey
774	118	123	1				1		grey
775	118	124	1				1		grey
776	118	125	1				1		grey
777	118	126	1				1		grey
778	118	127	0.97				0.91		grey
779	118	128	1				1		grey
780	118	129	1				1		grey
781	118	130	1				1		grey
782	118	131	0.77				0.31		grey
783	118	132	1				1		grey
784	118	133	0.99				0.97		grey
785	118	134	0.95				0.85		grey
786	119	120	0.99				0.97		grey
787	119	121	0.99				0.97		grey
788	119	122	0.99				0.97		grey
789	119	123	0.99				0.97		grey
790	119	124	0.99				0.97		grey
791	119	125	0.99				0.97		grey
792	119	126	0.99				0.97		grey
793	119	127	0.96				0.88		grey
794	119	128	0.99				0.97		grey
795	119	129	0.99				0.97		grey
796	119	130	0.99				0.97		grey
797	119	131	0.76				0.28		grey
798	119	132	0.99				0.97		grey
799	119	133	0.98				0.94		grey
800	119	134	0.94				0.82		grey
801	120	121	1				1		grey
802	120	122	1				1		grey
803	120	123	1				1		grey
804	120	124	1				1		grey
805	120	125	1				1		grey
806	120	126	1				1		grey
807	120	127	0.97				0.91		grey
808	120	128	1				1		grey
809	120	129	1				1		grey
810	120	130	1				1		grey
811	120	131	0.77				0.31		grey
812	120	132	1				1		grey
813	120	133	0.99				0.97		grey
814	120	134	0.95				0.85		grey
815	121	122	1				1		grey
816	121	123	1				1		grey
817	121	124	1				1		grey
818	121	125	1				1		grey
819	121	126	1				1		grey
820	121	127	0.97				0.91		grey
821	121	128	1				1		grey
822	121	129	1				1		grey
823	121	130	1				1		grey
824	121	131	0.77				0.31		grey
825	121	132	1				1		grey
826	121	133	0.99				0.97		grey
827	121	134	0.95				0.85		grey
828	122	123	1				1		grey
829	122	124	1				1		grey
830	122	125	1				1		grey
831	122	126	1				1		grey
832	122	127	0.97				0.91		grey
833	122	128	1				1		grey
834	122	129	1				1		grey
835	122	130	1				1		grey
836	122	131	0.77				0.31		grey
837	122	132	1				1		grey
838	122	133	0.99				0.97		grey
839	122	134	0.95				0.85		grey
840	123	124	1				1		grey
841	123	125	1				1		grey
842	123	126	1				1		grey
843	123	127	0.97				0.91		grey
844	123	128	1				1		grey
845	123	129	1				1		grey
846	123	130	1				1		grey
847	123	131	0.77				0.31		grey
848	123	132	1				1		grey
849	123	133	0.99				0.97		grey
850	123	134	0.95				0.85		grey
851	124	125	1				1		grey
852	124	126	1				1		grey
853	124	127	0.97				0.91		grey
854	124	128	1				1		grey
855	124	129	1				1		grey
856	124	130	1				1		grey
857	124	131	0.77				0.31		grey
858	124	132	1				1		grey
859	124	133	0.99				0.97		grey
860	124	134	0.95				0.85		grey
861	125	126	1				1		grey
862	125	127	0.97				0.91		grey
863	125	128	1				1		grey
864	125	129	1				1		grey
865	125	130	1				1		grey
866	125	131	0.77				0.31		grey
867	125	132	1				1		grey
868	125	133	0.99				0.97		grey
869	125	134	0.95				0.85		grey
870	126	127	0.97				0.91		grey
871	126	128	1				1		grey
872	126	129	1				1		grey
873	126	130	1				1		grey
874	126	131	0.77				0.31		grey
875	126	132	1				1		grey
876	126	133	0.99				0.97		grey
877	126	134	0.95				0.85		grey
878	127	128	0.97				0.91		grey
879	127	129	0.97				0.91		grey
880	127	130	0.97				0.91		grey
881	127	131	0.76				0.28		grey
882	127	132	0.97				0.91		grey
883	127	133	0.96				0.88		grey
884	127	134	0.92				0.76		grey
885	128	129	1				1		grey
886	128	130	1				1		grey
887	128	131	0.77				0.31		grey
888	128	132	1				1		grey
889	128	133	0.99				0.97		grey
890	128	134	0.95				0.85		grey
891	129	130	1				1		grey
892	129	131	0.77				0.31		grey
893	129	132	1				1		grey
894	129	133	0.99				0.97		grey
895	129	134	0.95				0.85		grey
896	130	131	0.77				0.31		grey
897	130	132	1				1		grey
898	130	133	0.99				0.97		grey
899	130	134	0.95				0.85		grey
900	131	132	0.77				0.31		grey
901	131	133	0.76				0.28		grey
902	131	134	0.74				0.22		grey
903	132	133	0.99				0.97		grey
904	132	134	0.95				0.85		grey
905	133	134	0.94				0.82		grey
906	135	136	1				1		grey
907	135	137	0.96				0.88		grey
908	135	138	1				1		grey
909	135	139	0.99				0.97		grey
910	135	140	0.96				0.88		grey
911	135	141	0.99				0.97		grey
912	135	142	0.97				0.91		grey
913	135	143	1				1		grey
914	135	144	1				1		grey
915	135	145	0.7				0.1		grey
916	136	137	0.96				0.88		grey
917	136	138	1				1		grey
918	136	139	0.99				0.97		grey
919	136	140	0.96				0.88		grey
920	136	141	0.99				0.97		grey
921	136	142	0.97				0.91		grey
922	136	143	1				1		grey
923	136	144	1				1		grey
924	136	145	0.7				0.1		grey
925	137	138	0.96				0.88		grey
926	137	139	0.95				0.85		grey
927	137	140	1				1		grey
928	137	141	0.95				0.85		grey
929	137	142	0.93				0.79		grey
930	137	143	0.96				0.88		grey
931	137	144	0.96				0.88		grey
932	138	139	0.99				0.97		grey
933	138	140	0.96				0.88		grey
934	138	141	0.99				0.97		grey
935	138	142	0.97				0.91		grey
936	138	143	1				1		grey
937	138	144	1				1		grey
938	138	145	0.7				0.1		grey
939	139	140	0.95				0.85		grey
940	139	141	0.98				0.94		grey
941	139	142	0.96				0.88		grey
942	139	143	0.99				0.97		grey
943	139	144	0.99				0.97		grey
944	140	141	0.95				0.85		grey
945	140	142	0.93				0.79		grey
946	140	143	0.96				0.88		grey
947	140	144	0.96				0.88		grey
948	141	142	0.96				0.88		grey
949	141	143	0.99				0.97		grey
950	141	144	0.99				0.97		grey
951	142	143	0.97				0.91		grey
952	142	144	0.97				0.91		grey
953	143	144	1				1		grey
954	143	145	0.7				0.1		grey
955	144	145	0.7				0.1		grey
956	146	147	0.96				0.88		grey
957	146	148	0.96				0.88		grey
958	146	149	0.9				0.7		grey
959	146	150	0.97				0.91		grey
960	146	151	0.91				0.73		grey
961	146	152	0.89				0.67		grey
962	146	154	0.97				0.91		grey
963	146	155	0.88				0.64		grey
964	146	156	0.74				0.22		grey
965	146	157	0.72				0.16		grey
966	146	159	1				1		grey
967	146	160	0.96				0.88		grey
968	146	161	0.96				0.88		grey
969	146	162	0.9				0.7		grey
970	146	163	0.97				0.91		grey
971	146	164	0.91				0.73		grey
972	146	165	0.89				0.67		grey
973	146	167	0.97				0.91		grey
974	146	168	0.88				0.64		grey
975	146	169	0.74				0.22		grey
976	146	170	0.72				0.16		grey
977	147	148	0.98				0.94		grey
978	147	149	0.92				0.76		grey
979	147	150	0.99				0.97		grey
980	147	151	0.93				0.79		grey
981	147	152	0.91				0.73		grey
982	147	154	0.99				0.97		grey
983	147	155	0.87				0.61		grey
984	147	156	0.76				0.28		grey
985	147	157	0.73				0.19		grey
986	147	159	0.96				0.88		grey
987	147	160	1				1		grey
988	147	161	0.98				0.94		grey
989	147	162	0.92				0.76		grey
990	147	163	0.99				0.97		grey
991	147	164	0.93				0.79		grey
992	147	165	0.91				0.73		grey
993	147	167	0.99				0.97		grey
994	147	168	0.87				0.61		grey
995	147	169	0.76				0.28		grey
996	147	170	0.73				0.19		grey
997	148	149	0.9				0.7		grey
998	148	150	0.99				0.97		grey
999	148	151	0.95				0.85		grey
1000	148	152	0.93				0.79		grey
1001	148	154	0.99				0.97		grey
1002	148	155	0.88				0.64		grey
1003	148	156	0.77				0.31		grey
1004	148	157	0.74				0.22		grey
1005	148	159	0.96				0.88		grey
1006	148	160	0.98				0.94		grey
1007	148	161	1				1		grey
1008	148	162	0.9				0.7		grey
1009	148	163	0.99				0.97		grey
1010	148	164	0.95				0.85		grey
1011	148	165	0.93				0.79		grey
1012	148	167	0.99				0.97		grey
1013	148	168	0.88				0.64		grey
1014	148	169	0.77				0.31		grey
1015	148	170	0.74				0.22		grey
1016	149	150	0.91				0.73		grey
1017	149	151	0.87				0.61		grey
1018	149	152	0.87				0.61		grey
1019	149	154	0.91				0.73		grey
1020	149	155	0.81				0.43		grey
1021	149	159	0.9				0.7		grey
1022	149	160	0.92				0.76		grey
1023	149	161	0.9				0.7		grey
1024	149	162	1				1		grey
1025	149	163	0.91				0.73		grey
1026	149	164	0.87				0.61		grey
1027	149	165	0.87				0.61		grey
1028	149	167	0.91				0.73		grey
1029	149	168	0.81				0.43		grey
1030	150	151	0.94				0.82		grey
1031	150	152	0.92				0.76		grey
1032	150	154	1				1		grey
1033	150	155	0.88				0.64		grey
1034	150	156	0.77				0.31		grey
1035	150	157	0.74				0.22		grey
1036	150	159	0.97				0.91		grey
1037	150	160	0.99				0.97		grey
1038	150	161	0.99				0.97		grey
1039	150	162	0.91				0.73		grey
1040	150	163	1				1		grey
1041	150	164	0.94				0.82		grey
1042	150	165	0.92				0.76		grey
1043	150	167	1				1		grey
1044	150	168	0.88				0.64		grey
1045	150	169	0.77				0.31		grey
1046	150	170	0.74				0.22		grey
1047	151	152	0.96				0.88		grey
1048	151	154	0.94				0.82		grey
1049	151	155	0.83				0.49		grey
1050	151	156	0.72				0.16		grey
1051	151	157	0.71				0.13		grey
1052	151	159	0.91				0.73		grey
1053	151	160	0.93				0.79		grey
1054	151	161	0.95				0.85		grey
1055	151	162	0.87				0.61		grey
1056	151	163	0.94				0.82		grey
1057	151	164	1				1		grey
1058	151	165	0.96				0.88		grey
1059	151	167	0.94				0.82		grey
1060	151	168	0.83				0.49		grey
1061	151	169	0.72				0.16		grey
1062	151	170	0.71				0.13		grey
1063	152	154	0.92				0.76		grey
1064	152	155	0.81				0.43		grey
1065	152	156	0.72				0.16		grey
1066	152	157	0.71				0.13		grey
1067	152	159	0.89				0.67		grey
1068	152	160	0.91				0.73		grey
1069	152	161	0.93				0.79		grey
1070	152	162	0.87				0.61		grey
1071	152	163	0.92				0.76		grey
1072	152	164	0.96				0.88		grey
1073	152	165	1				1		grey
1074	152	167	0.92				0.76		grey
1075	152	168	0.81				0.43		grey
1076	152	169	0.72				0.16		grey
1077	152	170	0.71				0.13		grey
1078	153	166	1				1		grey
1079	154	155	0.88				0.64		grey
1080	154	156	0.77				0.31		grey
1081	154	157	0.74				0.22		grey
1082	154	159	0.97				0.91		grey
1083	154	160	0.99				0.97		grey
1084	154	161	0.99				0.97		grey
1085	154	162	0.91				0.73		grey
1086	154	163	1				1		grey
1087	154	164	0.94				0.82		grey
1088	154	165	0.92				0.76		grey
1089	154	167	1				1		grey
1090	154	168	0.88				0.64		grey
1091	154	169	0.77				0.31		grey
1092	154	170	0.74				0.22		grey
1093	155	156	0.72				0.16		grey
1094	155	159	0.88				0.64		grey
1095	155	160	0.87				0.61		grey
1096	155	161	0.88				0.64		grey
1097	155	162	0.81				0.43		grey
1098	155	163	0.88				0.64		grey
1099	155	164	0.83				0.49		grey
1100	155	165	0.81				0.43		grey
1101	155	167	0.88				0.64		grey
1102	155	168	1				1		grey
1103	155	169	0.72				0.16		grey
1104	156	157	0.78				0.34		grey
1105	156	158	0.7				0.1		grey
1106	156	159	0.74				0.22		grey
1107	156	160	0.76				0.28		grey
1108	156	161	0.77				0.31		grey
1109	156	163	0.77				0.31		grey
1110	156	164	0.72				0.16		grey
1111	156	165	0.72				0.16		grey
1112	156	167	0.77				0.31		grey
1113	156	168	0.72				0.16		grey
1114	156	169	1				1		grey
1115	156	170	0.78				0.34		grey
1116	156	171	0.7				0.1		grey
1117	157	158	0.74				0.22		grey
1118	157	159	0.72				0.16		grey
1119	157	160	0.73				0.19		grey
1120	157	161	0.74				0.22		grey
1121	157	163	0.74				0.22		grey
1122	157	164	0.71				0.13		grey
1123	157	165	0.71				0.13		grey
1124	157	167	0.74				0.22		grey
1125	157	169	0.78				0.34		grey
1126	157	170	1				1		grey
1127	157	171	0.74				0.22		grey
1128	158	169	0.7				0.1		grey
1129	158	170	0.74				0.22		grey
1130	158	171	1				1		grey
1131	159	160	0.96				0.88		grey
1132	159	161	0.96				0.88		grey
1133	159	162	0.9				0.7		grey
1134	159	163	0.97				0.91		grey
1135	159	164	0.91				0.73		grey
1136	159	165	0.89				0.67		grey
1137	159	167	0.97				0.91		grey
1138	159	168	0.88				0.64		grey
1139	159	169	0.74				0.22		grey
1140	159	170	0.72				0.16		grey
1141	160	161	0.98				0.94		grey
1142	160	162	0.92				0.76		grey
1143	160	163	0.99				0.97		grey
1144	160	164	0.93				0.79		grey
1145	160	165	0.91				0.73		grey
1146	160	167	0.99				0.97		grey
1147	160	168	0.87				0.61		grey
1148	160	169	0.76				0.28		grey
1149	160	170	0.73				0.19		grey
1150	161	162	0.9				0.7		grey
1151	161	163	0.99				0.97		grey
1152	161	164	0.95				0.85		grey
1153	161	165	0.93				0.79		grey
1154	161	167	0.99				0.97		grey
1155	161	168	0.88				0.64		grey
1156	161	169	0.77				0.31		grey
1157	161	170	0.74				0.22		grey
1158	162	163	0.91				0.73		grey
1159	162	164	0.87				0.61		grey
1160	162	165	0.87				0.61		grey
1161	162	167	0.91				0.73		grey
1162	162	168	0.81				0.43		grey
1163	163	164	0.94				0.82		grey
1164	163	165	0.92				0.76		grey
1165	163	167	1				1		grey
1166	163	168	0.88				0.64		grey
1167	163	169	0.77				0.31		grey
1168	163	170	0.74				0.22		grey
1169	164	165	0.96				0.88		grey
1170	164	167	0.94				0.82		grey
1171	164	168	0.83				0.49		grey
1172	164	169	0.72				0.16		grey
1173	164	170	0.71				0.13		grey
1174	165	167	0.92				0.76		grey
1175	165	168	0.81				0.43		grey
1176	165	169	0.72				0.16		grey
1177	165	170	0.71				0.13		grey
1178	167	168	0.88				0.64		grey
1179	167	169	0.77				0.31		grey
1180	167	170	0.74				0.22		grey
1181	168	169	0.72				0.16		grey
1182	169	170	0.78				0.34		grey
1183	169	171	0.7				0.1		grey
1184	170	171	0.74				0.22		grey
1185	172	173	1				1		grey
1186	172	174	1				1		grey
1187	173	174	1				1		grey
1188	175	176	0.99				0.97		grey
1189	175	178	0.81				0.43		grey
1190	175	181	0.88				0.64		grey
1191	176	178	0.81				0.43		grey
1192	176	181	0.89				0.67		grey
1193	177	179	0.73				0.19		grey
1194	177	345	0.73				0.19		red
1195	178	180	0.71				0.13		grey
1196	178	181	0.8				0.4		grey
1197	179	345	0.75				0.25		red
1198	180	181	0.75				0.25		grey
1199	182	183	0.99				0.97		grey
1200	182	184	0.99				0.97		grey
1201	182	185	0.99				0.97		grey
1202	182	186	0.94				0.82		grey
1203	182	189	0.71				0.13		grey
1204	183	184	0.98				0.94		grey
1205	183	185	0.98				0.94		grey
1206	183	186	0.93				0.79		grey
1207	183	189	0.72				0.16		grey
1208	184	185	0.98				0.94		grey
1209	184	186	0.93				0.79		grey
1210	184	189	0.7				0.1		grey
1211	185	186	0.95				0.85		grey
1212	185	189	0.7				0.1		grey
1213	187	188	0.88				0.64		grey
1214	187	189	0.7				0.1		grey
1215	190	290	0.78				0.34		red
1216	190	304	0.78				0.34		red
1217	191	192	1				1		grey
1218	191	193	0.97				0.91		grey
1219	191	194	0.92				0.76		grey
1220	191	195	0.99				0.97		grey
1221	191	196	0.99				0.97		grey
1222	191	198	0.94				0.82		grey
1223	191	199	0.99				0.97		grey
1224	191	200	0.9				0.7		grey
1225	191	201	0.93				0.79		grey
1226	191	202	0.96				0.88		grey
1227	191	203	0.84				0.52		grey
1228	191	204	0.93				0.79		grey
1229	191	205	1				1		grey
1230	191	206	1				1		grey
1231	191	207	0.97				0.91		grey
1232	191	208	0.92				0.76		grey
1233	191	209	0.99				0.97		grey
1234	191	210	0.99				0.97		grey
1235	191	212	0.94				0.82		grey
1236	191	213	0.99				0.97		grey
1237	191	214	0.9				0.7		grey
1238	191	215	0.93				0.79		grey
1239	191	216	0.96				0.88		grey
1240	191	217	0.84				0.52		grey
1241	191	218	0.93				0.79		grey
1242	192	193	0.97				0.91		grey
1243	192	194	0.92				0.76		grey
1244	192	195	0.99				0.97		grey
1245	192	196	0.99				0.97		grey
1246	192	198	0.94				0.82		grey
1247	192	199	0.99				0.97		grey
1248	192	200	0.9				0.7		grey
1249	192	201	0.93				0.79		grey
1250	192	202	0.96				0.88		grey
1251	192	203	0.84				0.52		grey
1252	192	204	0.93				0.79		grey
1253	192	205	1				1		grey
1254	192	206	1				1		grey
1255	192	207	0.97				0.91		grey
1256	192	208	0.92				0.76		grey
1257	192	209	0.99				0.97		grey
1258	192	210	0.99				0.97		grey
1259	192	212	0.94				0.82		grey
1260	192	213	0.99				0.97		grey
1261	192	214	0.9				0.7		grey
1262	192	215	0.93				0.79		grey
1263	192	216	0.96				0.88		grey
1264	192	217	0.84				0.52		grey
1265	192	218	0.93				0.79		grey
1266	193	194	0.91				0.73		grey
1267	193	195	0.98				0.94		grey
1268	193	196	0.98				0.94		grey
1269	193	198	0.92				0.76		grey
1270	193	199	0.98				0.94		grey
1271	193	200	0.89				0.67		grey
1272	193	201	0.91				0.73		grey
1273	193	202	0.94				0.82		grey
1274	193	203	0.83				0.49		grey
1275	193	204	0.91				0.73		grey
1276	193	205	0.97				0.91		grey
1277	193	206	0.97				0.91		grey
1278	193	207	1				1		grey
1279	193	208	0.91				0.73		grey
1280	193	209	0.98				0.94		grey
1281	193	210	0.98				0.94		grey
1282	193	212	0.92				0.76		grey
1283	193	213	0.98				0.94		grey
1284	193	214	0.89				0.67		grey
1285	193	215	0.91				0.73		grey
1286	193	216	0.94				0.82		grey
1287	193	217	0.83				0.49		grey
1288	193	218	0.91				0.73		grey
1289	194	195	0.93				0.79		grey
1290	194	196	0.93				0.79		grey
1291	194	198	0.87				0.61		grey
1292	194	199	0.93				0.79		grey
1293	194	200	0.84				0.52		grey
1294	194	201	0.86				0.58		grey
1295	194	202	0.89				0.67		grey
1296	194	203	0.78				0.34		grey
1297	194	204	0.87				0.61		grey
1298	194	205	0.92				0.76		grey
1299	194	206	0.92				0.76		grey
1300	194	207	0.91				0.73		grey
1301	194	208	1				1		grey
1302	194	209	0.93				0.79		grey
1303	194	210	0.93				0.79		grey
1304	194	212	0.87				0.61		grey
1305	194	213	0.93				0.79		grey
1306	194	214	0.84				0.52		grey
1307	194	215	0.86				0.58		grey
1308	194	216	0.89				0.67		grey
1309	194	217	0.78				0.34		grey
1310	194	218	0.87				0.61		grey
1311	195	196	1				1		grey
1312	195	198	0.94				0.82		grey
1313	195	199	1				1		grey
1314	195	200	0.9				0.7		grey
1315	195	201	0.93				0.79		grey
1316	195	202	0.96				0.88		grey
1317	195	203	0.84				0.52		grey
1318	195	204	0.93				0.79		grey
1319	195	205	0.99				0.97		grey
1320	195	206	0.99				0.97		grey
1321	195	207	0.98				0.94		grey
1322	195	208	0.93				0.79		grey
1323	195	209	1				1		grey
1324	195	210	1				1		grey
1325	195	212	0.94				0.82		grey
1326	195	213	1				1		grey
1327	195	214	0.9				0.7		grey
1328	195	215	0.93				0.79		grey
1329	195	216	0.96				0.88		grey
1330	195	217	0.84				0.52		grey
1331	195	218	0.93				0.79		grey
1332	196	198	0.94				0.82		grey
1333	196	199	1				1		grey
1334	196	200	0.9				0.7		grey
1335	196	201	0.93				0.79		grey
1336	196	202	0.96				0.88		grey
1337	196	203	0.84				0.52		grey
1338	196	204	0.93				0.79		grey
1339	196	205	0.99				0.97		grey
1340	196	206	0.99				0.97		grey
1341	196	207	0.98				0.94		grey
1342	196	208	0.93				0.79		grey
1343	196	209	1				1		grey
1344	196	210	1				1		grey
1345	196	212	0.94				0.82		grey
1346	196	213	1				1		grey
1347	196	214	0.9				0.7		grey
1348	196	215	0.93				0.79		grey
1349	196	216	0.96				0.88		grey
1350	196	217	0.84				0.52		grey
1351	196	218	0.93				0.79		grey
1352	197	211	1				1		grey
1353	198	199	0.94				0.82		grey
1354	198	200	0.93				0.79		grey
1355	198	201	0.93				0.79		grey
1356	198	202	0.98				0.94		grey
1357	198	203	0.86				0.58		grey
1358	198	204	0.94				0.82		grey
1359	198	205	0.94				0.82		grey
1360	198	206	0.94				0.82		grey
1361	198	207	0.92				0.76		grey
1362	198	208	0.87				0.61		grey
1363	198	209	0.94				0.82		grey
1364	198	210	0.94				0.82		grey
1365	198	212	1				1		grey
1366	198	213	0.94				0.82		grey
1367	198	214	0.93				0.79		grey
1368	198	215	0.93				0.79		grey
1369	198	216	0.98				0.94		grey
1370	198	217	0.86				0.58		grey
1371	198	218	0.94				0.82		grey
1372	199	200	0.9				0.7		grey
1373	199	201	0.93				0.79		grey
1374	199	202	0.96				0.88		grey
1375	199	203	0.84				0.52		grey
1376	199	204	0.93				0.79		grey
1377	199	205	0.99				0.97		grey
1378	199	206	0.99				0.97		grey
1379	199	207	0.98				0.94		grey
1380	199	208	0.93				0.79		grey
1381	199	209	1				1		grey
1382	199	210	1				1		grey
1383	199	212	0.94				0.82		grey
1384	199	213	1				1		grey
1385	199	214	0.9				0.7		grey
1386	199	215	0.93				0.79		grey
1387	199	216	0.96				0.88		grey
1388	199	217	0.84				0.52		grey
1389	199	218	0.93				0.79		grey
1390	200	201	0.89				0.67		grey
1391	200	202	0.94				0.82		grey
1392	200	203	0.87				0.61		grey
1393	200	204	0.9				0.7		grey
1394	200	205	0.9				0.7		grey
1395	200	206	0.9				0.7		grey
1396	200	207	0.89				0.67		grey
1397	200	208	0.84				0.52		grey
1398	200	209	0.9				0.7		grey
1399	200	210	0.9				0.7		grey
1400	200	212	0.93				0.79		grey
1401	200	213	0.9				0.7		grey
1402	200	214	1				1		grey
1403	200	215	0.89				0.67		grey
1404	200	216	0.94				0.82		grey
1405	200	217	0.87				0.61		grey
1406	200	218	0.9				0.7		grey
1407	201	202	0.95				0.85		grey
1408	201	203	0.83				0.49		grey
1409	201	204	0.9				0.7		grey
1410	201	205	0.93				0.79		grey
1411	201	206	0.93				0.79		grey
1412	201	207	0.91				0.73		grey
1413	201	208	0.86				0.58		grey
1414	201	209	0.93				0.79		grey
1415	201	210	0.93				0.79		grey
1416	201	212	0.93				0.79		grey
1417	201	213	0.93				0.79		grey
1418	201	214	0.89				0.67		grey
1419	201	215	1				1		grey
1420	201	216	0.95				0.85		grey
1421	201	217	0.83				0.49		grey
1422	201	218	0.9				0.7		grey
1423	202	203	0.88				0.64		grey
1424	202	204	0.95				0.85		grey
1425	202	205	0.96				0.88		grey
1426	202	206	0.96				0.88		grey
1427	202	207	0.94				0.82		grey
1428	202	208	0.89				0.67		grey
1429	202	209	0.96				0.88		grey
1430	202	210	0.96				0.88		grey
1431	202	212	0.98				0.94		grey
1432	202	213	0.96				0.88		grey
1433	202	214	0.94				0.82		grey
1434	202	215	0.95				0.85		grey
1435	202	216	1				1		grey
1436	202	217	0.88				0.64		grey
1437	202	218	0.95				0.85		grey
1438	203	204	0.84				0.52		grey
1439	203	205	0.84				0.52		grey
1440	203	206	0.84				0.52		grey
1441	203	207	0.83				0.49		grey
1442	203	208	0.78				0.34		grey
1443	203	209	0.84				0.52		grey
1444	203	210	0.84				0.52		grey
1445	203	212	0.86				0.58		grey
1446	203	213	0.84				0.52		grey
1447	203	214	0.87				0.61		grey
1448	203	215	0.83				0.49		grey
1449	203	216	0.88				0.64		grey
1450	203	217	1				1		grey
1451	203	218	0.84				0.52		grey
1452	204	205	0.93				0.79		grey
1453	204	206	0.93				0.79		grey
1454	204	207	0.91				0.73		grey
1455	204	208	0.87				0.61		grey
1456	204	209	0.93				0.79		grey
1457	204	210	0.93				0.79		grey
1458	204	212	0.94				0.82		grey
1459	204	213	0.93				0.79		grey
1460	204	214	0.9				0.7		grey
1461	204	215	0.9				0.7		grey
1462	204	216	0.95				0.85		grey
1463	204	217	0.84				0.52		grey
1464	204	218	1				1		grey
1465	205	206	1				1		grey
1466	205	207	0.97				0.91		grey
1467	205	208	0.92				0.76		grey
1468	205	209	0.99				0.97		grey
1469	205	210	0.99				0.97		grey
1470	205	212	0.94				0.82		grey
1471	205	213	0.99				0.97		grey
1472	205	214	0.9				0.7		grey
1473	205	215	0.93				0.79		grey
1474	205	216	0.96				0.88		grey
1475	205	217	0.84				0.52		grey
1476	205	218	0.93				0.79		grey
1477	206	207	0.97				0.91		grey
1478	206	208	0.92				0.76		grey
1479	206	209	0.99				0.97		grey
1480	206	210	0.99				0.97		grey
1481	206	212	0.94				0.82		grey
1482	206	213	0.99				0.97		grey
1483	206	214	0.9				0.7		grey
1484	206	215	0.93				0.79		grey
1485	206	216	0.96				0.88		grey
1486	206	217	0.84				0.52		grey
1487	206	218	0.93				0.79		grey
1488	207	208	0.91				0.73		grey
1489	207	209	0.98				0.94		grey
1490	207	210	0.98				0.94		grey
1491	207	212	0.92				0.76		grey
1492	207	213	0.98				0.94		grey
1493	207	214	0.89				0.67		grey
1494	207	215	0.91				0.73		grey
1495	207	216	0.94				0.82		grey
1496	207	217	0.83				0.49		grey
1497	207	218	0.91				0.73		grey
1498	208	209	0.93				0.79		grey
1499	208	210	0.93				0.79		grey
1500	208	212	0.87				0.61		grey
1501	208	213	0.93				0.79		grey
1502	208	214	0.84				0.52		grey
1503	208	215	0.86				0.58		grey
1504	208	216	0.89				0.67		grey
1505	208	217	0.78				0.34		grey
1506	208	218	0.87				0.61		grey
1507	209	210	1				1		grey
1508	209	212	0.94				0.82		grey
1509	209	213	1				1		grey
1510	209	214	0.9				0.7		grey
1511	209	215	0.93				0.79		grey
1512	209	216	0.96				0.88		grey
1513	209	217	0.84				0.52		grey
1514	209	218	0.93				0.79		grey
1515	210	212	0.94				0.82		grey
1516	210	213	1				1		grey
1517	210	214	0.9				0.7		grey
1518	210	215	0.93				0.79		grey
1519	210	216	0.96				0.88		grey
1520	210	217	0.84				0.52		grey
1521	210	218	0.93				0.79		grey
1522	212	213	0.94				0.82		grey
1523	212	214	0.93				0.79		grey
1524	212	215	0.93				0.79		grey
1525	212	216	0.98				0.94		grey
1526	212	217	0.86				0.58		grey
1527	212	218	0.94				0.82		grey
1528	213	214	0.9				0.7		grey
1529	213	215	0.93				0.79		grey
1530	213	216	0.96				0.88		grey
1531	213	217	0.84				0.52		grey
1532	213	218	0.93				0.79		grey
1533	214	215	0.89				0.67		grey
1534	214	216	0.94				0.82		grey
1535	214	217	0.87				0.61		grey
1536	214	218	0.9				0.7		grey
1537	215	216	0.95				0.85		grey
1538	215	217	0.83				0.49		grey
1539	215	218	0.9				0.7		grey
1540	216	217	0.88				0.64		grey
1541	216	218	0.95				0.85		grey
1542	217	218	0.84				0.52		grey
1543	219	220	0.91				0.73		grey
1544	219	221	0.9				0.7		grey
1545	219	222	0.88				0.64		grey
1546	219	223	0.87				0.61		grey
1547	219	224	0.92				0.76		grey
1548	219	225	0.73				0.19		grey
1549	219	226	0.95				0.85		grey
1550	219	309	0.71				0.13		red
1551	219	311	0.78				0.34		red
1552	219	312	0.78				0.34		red
1553	219	314	0.77				0.31		red
1554	219	316	0.78				0.34		red
1555	220	221	0.88				0.64		grey
1556	220	222	0.92				0.76		grey
1557	220	223	0.86				0.58		grey
1558	220	224	0.97				0.91		grey
1559	220	225	0.7				0.1		grey
1560	220	226	0.88				0.64		grey
1561	220	309	0.76				0.28		red
1562	220	310	0.74				0.22		red
1563	220	311	0.83				0.49		red
1564	220	312	0.83				0.49		red
1565	220	314	0.82				0.46		red
1566	220	316	0.82				0.46		red
1567	221	222	0.83				0.49		grey
1568	221	223	0.83				0.49		grey
1569	221	224	0.89				0.67		grey
1570	221	225	0.74				0.22		grey
1571	221	226	0.92				0.76		grey
1572	221	311	0.74				0.22		red
1573	221	312	0.74				0.22		red
1574	221	314	0.73				0.19		red
1575	221	316	0.74				0.22		red
1576	222	223	0.83				0.49		grey
1577	222	224	0.91				0.73		grey
1578	222	226	0.85				0.55		grey
1579	222	309	0.8				0.4		red
1580	222	310	0.78				0.34		red
1581	222	311	0.87				0.61		red
1582	222	312	0.87				0.61		red
1583	222	313	0.75				0.25		red
1584	222	314	0.86				0.58		red
1585	222	316	0.86				0.58		red
1586	223	224	0.87				0.61		grey
1587	223	226	0.84				0.52		grey
1588	223	311	0.75				0.25		red
1589	223	312	0.75				0.25		red
1590	223	314	0.74				0.22		red
1591	223	316	0.74				0.22		red
1592	224	226	0.89				0.67		grey
1593	224	309	0.75				0.25		red
1594	224	310	0.73				0.19		red
1595	224	311	0.82				0.46		red
1596	224	312	0.82				0.46		red
1597	224	314	0.81				0.43		red
1598	224	316	0.81				0.43		red
1599	225	226	0.75				0.25		grey
1600	226	311	0.75				0.25		red
1601	226	312	0.75				0.25		red
1602	226	314	0.74				0.22		red
1603	226	316	0.77				0.31		red
1604	227	228	0.77				0.31		grey
1605	227	229	0.77				0.31		grey
1606	227	231	0.77				0.31		grey
1607	227	232	0.77				0.31		grey
1608	227	233	0.76				0.28		grey
1609	227	234	0.76				0.28		grey
1610	227	235	0.76				0.28		grey
1611	227	236	0.77				0.31		grey
1612	227	237	0.76				0.28		grey
1613	227	239	0.76				0.28		grey
1614	227	240	0.76				0.28		grey
1615	227	241	0.75				0.25		grey
1616	227	242	0.75				0.25		grey
1617	227	243	0.75				0.25		grey
1618	227	244	0.75				0.25		grey
1619	227	245	0.74				0.22		grey
1620	228	229	1				1		grey
1621	228	230	0.81				0.43		grey
1622	228	231	1				1		grey
1623	228	232	1				1		grey
1624	228	233	0.99				0.97		grey
1625	228	234	0.99				0.97		grey
1626	228	235	0.99				0.97		grey
1627	228	236	1				1		grey
1628	228	237	0.99				0.97		grey
1629	228	238	0.76				0.28		grey
1630	228	239	0.99				0.97		grey
1631	228	240	0.99				0.97		grey
1632	228	241	0.98				0.94		grey
1633	228	242	0.98				0.94		grey
1634	228	243	0.97				0.91		grey
1635	228	244	0.98				0.94		grey
1636	228	245	0.97				0.91		grey
1637	229	230	0.81				0.43		grey
1638	229	231	1				1		grey
1639	229	232	1				1		grey
1640	229	233	0.99				0.97		grey
1641	229	234	0.99				0.97		grey
1642	229	235	0.99				0.97		grey
1643	229	236	1				1		grey
1644	229	237	0.99				0.97		grey
1645	229	238	0.76				0.28		grey
1646	229	239	0.99				0.97		grey
1647	229	240	0.99				0.97		grey
1648	229	241	0.98				0.94		grey
1649	229	242	0.98				0.94		grey
1650	229	243	0.97				0.91		grey
1651	229	244	0.98				0.94		grey
1652	229	245	0.97				0.91		grey
1653	230	231	0.81				0.43		grey
1654	230	232	0.81				0.43		grey
1655	230	233	0.82				0.46		grey
1656	230	234	0.82				0.46		grey
1657	230	235	0.82				0.46		grey
1658	230	236	0.81				0.43		grey
1659	230	237	0.82				0.46		grey
1660	230	239	0.82				0.46		grey
1661	230	240	0.82				0.46		grey
1662	230	241	0.8				0.4		grey
1663	230	242	0.8				0.4		grey
1664	230	243	0.79				0.37		grey
1665	230	244	0.81				0.43		grey
1666	230	245	0.79				0.37		grey
1667	231	232	1				1		grey
1668	231	233	0.99				0.97		grey
1669	231	234	0.99				0.97		grey
1670	231	235	0.99				0.97		grey
1671	231	236	1				1		grey
1672	231	237	0.99				0.97		grey
1673	231	238	0.76				0.28		grey
1674	231	239	0.99				0.97		grey
1675	231	240	0.99				0.97		grey
1676	231	241	0.98				0.94		grey
1677	231	242	0.98				0.94		grey
1678	231	243	0.97				0.91		grey
1679	231	244	0.98				0.94		grey
1680	231	245	0.97				0.91		grey
1681	232	233	0.99				0.97		grey
1682	232	234	0.99				0.97		grey
1683	232	235	0.99				0.97		grey
1684	232	236	1				1		grey
1685	232	237	0.99				0.97		grey
1686	232	238	0.76				0.28		grey
1687	232	239	0.99				0.97		grey
1688	232	240	0.99				0.97		grey
1689	232	241	0.98				0.94		grey
1690	232	242	0.98				0.94		grey
1691	232	243	0.97				0.91		grey
1692	232	244	0.98				0.94		grey
1693	232	245	0.97				0.91		grey
1694	233	234	1				1		grey
1695	233	235	1				1		grey
1696	233	236	0.99				0.97		grey
1697	233	237	1				1		grey
1698	233	238	0.77				0.31		grey
1699	233	239	1				1		grey
1700	233	240	1				1		grey
1701	233	241	0.98				0.94		grey
1702	233	242	0.98				0.94		grey
1703	233	243	0.97				0.91		grey
1704	233	244	0.99				0.97		grey
1705	233	245	0.97				0.91		grey
1706	234	235	1				1		grey
1707	234	236	0.99				0.97		grey
1708	234	237	1				1		grey
1709	234	238	0.77				0.31		grey
1710	234	239	1				1		grey
1711	234	240	1				1		grey
1712	234	241	0.98				0.94		grey
1713	234	242	0.98				0.94		grey
1714	234	243	0.97				0.91		grey
1715	234	244	0.99				0.97		grey
1716	234	245	0.97				0.91		grey
1717	235	236	0.99				0.97		grey
1718	235	237	1				1		grey
1719	235	238	0.77				0.31		grey
1720	235	239	1				1		grey
1721	235	240	1				1		grey
1722	235	241	0.98				0.94		grey
1723	235	242	0.98				0.94		grey
1724	235	243	0.97				0.91		grey
1725	235	244	0.99				0.97		grey
1726	235	245	0.97				0.91		grey
1727	236	237	0.99				0.97		grey
1728	236	238	0.76				0.28		grey
1729	236	239	0.99				0.97		grey
1730	236	240	0.99				0.97		grey
1731	236	241	0.98				0.94		grey
1732	236	242	0.98				0.94		grey
1733	236	243	0.97				0.91		grey
1734	236	244	0.98				0.94		grey
1735	236	245	0.97				0.91		grey
1736	237	238	0.77				0.31		grey
1737	237	239	1				1		grey
1738	237	240	1				1		grey
1739	237	241	0.98				0.94		grey
1740	237	242	0.98				0.94		grey
1741	237	243	0.97				0.91		grey
1742	237	244	0.99				0.97		grey
1743	237	245	0.97				0.91		grey
1744	238	239	0.77				0.31		grey
1745	238	240	0.77				0.31		grey
1746	238	241	0.75				0.25		grey
1747	238	242	0.75				0.25		grey
1748	238	243	0.76				0.28		grey
1749	238	244	0.76				0.28		grey
1750	238	245	0.75				0.25		grey
1751	239	240	1				1		grey
1752	239	241	0.98				0.94		grey
1753	239	242	0.98				0.94		grey
1754	239	243	0.97				0.91		grey
1755	239	244	0.99				0.97		grey
1756	239	245	0.97				0.91		grey
1757	240	241	0.98				0.94		grey
1758	240	242	0.98				0.94		grey
1759	240	243	0.97				0.91		grey
1760	240	244	0.99				0.97		grey
1761	240	245	0.97				0.91		grey
1762	241	242	1				1		grey
1763	241	243	0.99				0.97		grey
1764	241	244	0.99				0.97		grey
1765	241	245	0.99				0.97		grey
1766	242	243	0.99				0.97		grey
1767	242	244	0.99				0.97		grey
1768	242	245	0.99				0.97		grey
1769	243	244	0.98				0.94		grey
1770	243	245	0.98				0.94		grey
1771	244	245	0.98				0.94		grey
1772	246	248	0.94				0.82		grey
1773	246	250	0.99				0.97		grey
1774	246	251	0.99				0.97		grey
1775	246	252	0.73				0.19		grey
1776	246	253	0.97				0.91		grey
1777	246	255	0.98				0.94		grey
1778	246	257	0.95				0.85		grey
1779	246	258	0.89				0.67		grey
1780	246	259	0.92				0.76		grey
1781	246	262	0.98				0.94		grey
1782	247	249	0.75				0.25		grey
1783	248	250	0.94				0.82		grey
1784	248	251	0.94				0.82		grey
1785	248	252	0.79				0.37		grey
1786	248	253	0.94				0.82		grey
1787	248	255	0.92				0.76		grey
1788	248	257	0.92				0.76		grey
1789	248	258	0.95				0.85		grey
1790	248	259	0.94				0.82		grey
1791	248	262	0.92				0.76		grey
1792	249	256	0.74				0.22		grey
1793	249	261	0.71				0.13		grey
1794	250	251	1				1		grey
1795	250	252	0.73				0.19		grey
1796	250	253	0.98				0.94		grey
1797	250	255	0.97				0.91		grey
1798	250	257	0.96				0.88		grey
1799	250	258	0.89				0.67		grey
1800	250	259	0.93				0.79		grey
1801	250	262	0.97				0.91		grey
1802	251	252	0.73				0.19		grey
1803	251	253	0.98				0.94		grey
1804	251	255	0.97				0.91		grey
1805	251	257	0.96				0.88		grey
1806	251	258	0.89				0.67		grey
1807	251	259	0.93				0.79		grey
1808	251	262	0.97				0.91		grey
1809	252	253	0.73				0.19		grey
1810	252	255	0.71				0.13		grey
1811	252	257	0.71				0.13		grey
1812	252	258	0.84				0.52		grey
1813	252	259	0.73				0.19		grey
1814	252	262	0.71				0.13		grey
1815	253	255	0.95				0.85		grey
1816	253	257	0.96				0.88		grey
1817	253	258	0.89				0.67		grey
1818	253	259	0.95				0.85		grey
1819	253	262	0.95				0.85		grey
1820	254	256	0.7				0.1		grey
1821	254	261	0.71				0.13		grey
1822	255	257	0.93				0.79		grey
1823	255	258	0.87				0.61		grey
1824	255	259	0.9				0.7		grey
1825	255	262	1				1		grey
1826	256	260	0.77				0.31		grey
1827	256	261	0.96				0.88		grey
1828	257	258	0.87				0.61		grey
1829	257	259	0.91				0.73		grey
1830	257	262	0.93				0.79		grey
1831	258	259	0.89				0.67		grey
1832	258	262	0.87				0.61		grey
1833	259	262	0.9				0.7		grey
1834	260	261	0.75				0.25		grey
1835	263	264	1				1		grey
1836	263	265	1				1		grey
1837	263	266	1				1		grey
1838	263	267	1				1		grey
1839	263	268	1				1		grey
1840	263	269	1				1		grey
1841	263	270	1				1		grey
1842	263	271	1				1		grey
1843	263	272	1				1		grey
1844	263	273	1				1		grey
1845	263	274	1				1		grey
1846	263	275	1				1		grey
1847	263	277	0.82				0.46		grey
1848	263	278	1				1		grey
1849	263	279	0.84				0.52		grey
1850	264	265	1				1		grey
1851	264	266	1				1		grey
1852	264	267	1				1		grey
1853	264	268	1				1		grey
1854	264	269	1				1		grey
1855	264	270	1				1		grey
1856	264	271	1				1		grey
1857	264	272	1				1		grey
1858	264	273	1				1		grey
1859	264	274	1				1		grey
1860	264	275	1				1		grey
1861	264	277	0.82				0.46		grey
1862	264	278	1				1		grey
1863	264	279	0.84				0.52		grey
1864	265	266	1				1		grey
1865	265	267	1				1		grey
1866	265	268	1				1		grey
1867	265	269	1				1		grey
1868	265	270	1				1		grey
1869	265	271	1				1		grey
1870	265	272	1				1		grey
1871	265	273	1				1		grey
1872	265	274	1				1		grey
1873	265	275	1				1		grey
1874	265	277	0.82				0.46		grey
1875	265	278	1				1		grey
1876	265	279	0.84				0.52		grey
1877	266	267	1				1		grey
1878	266	268	1				1		grey
1879	266	269	1				1		grey
1880	266	270	1				1		grey
1881	266	271	1				1		grey
1882	266	272	1				1		grey
1883	266	273	1				1		grey
1884	266	274	1				1		grey
1885	266	275	1				1		grey
1886	266	277	0.82				0.46		grey
1887	266	278	1				1		grey
1888	266	279	0.84				0.52		grey
1889	267	268	1				1		grey
1890	267	269	1				1		grey
1891	267	270	1				1		grey
1892	267	271	1				1		grey
1893	267	272	1				1		grey
1894	267	273	1				1		grey
1895	267	274	1				1		grey
1896	267	275	1				1		grey
1897	267	277	0.82				0.46		grey
1898	267	278	1				1		grey
1899	267	279	0.84				0.52		grey
1900	268	269	1				1		grey
1901	268	270	1				1		grey
1902	268	271	1				1		grey
1903	268	272	1				1		grey
1904	268	273	1				1		grey
1905	268	274	1				1		grey
1906	268	275	1				1		grey
1907	268	277	0.82				0.46		grey
1908	268	278	1				1		grey
1909	268	279	0.84				0.52		grey
1910	269	270	1				1		grey
1911	269	271	1				1		grey
1912	269	272	1				1		grey
1913	269	273	1				1		grey
1914	269	274	1				1		grey
1915	269	275	1				1		grey
1916	269	277	0.82				0.46		grey
1917	269	278	1				1		grey
1918	269	279	0.84				0.52		grey
1919	270	271	1				1		grey
1920	270	272	1				1		grey
1921	270	273	1				1		grey
1922	270	274	1				1		grey
1923	270	275	1				1		grey
1924	270	277	0.82				0.46		grey
1925	270	278	1				1		grey
1926	270	279	0.84				0.52		grey
1927	271	272	1				1		grey
1928	271	273	1				1		grey
1929	271	274	1				1		grey
1930	271	275	1				1		grey
1931	271	277	0.82				0.46		grey
1932	271	278	1				1		grey
1933	271	279	0.84				0.52		grey
1934	272	273	1				1		grey
1935	272	274	1				1		grey
1936	272	275	1				1		grey
1937	272	277	0.82				0.46		grey
1938	272	278	1				1		grey
1939	272	279	0.84				0.52		grey
1940	273	274	1				1		grey
1941	273	275	1				1		grey
1942	273	277	0.82				0.46		grey
1943	273	278	1				1		grey
1944	273	279	0.84				0.52		grey
1945	274	275	1				1		grey
1946	274	277	0.82				0.46		grey
1947	274	278	1				1		grey
1948	274	279	0.84				0.52		grey
1949	275	277	0.82				0.46		grey
1950	275	278	1				1		grey
1951	275	279	0.84				0.52		grey
1952	277	278	0.82				0.46		grey
1953	277	279	0.8				0.4		grey
1954	278	279	0.84				0.52		grey
1955	280	281	0.98				0.94		grey
1956	280	282	0.98				0.94		grey
1957	280	283	0.98				0.94		grey
1958	280	284	0.98				0.94		grey
1959	280	285	0.98				0.94		grey
1960	280	286	0.98				0.94		grey
1961	280	287	0.98				0.94		grey
1962	280	288	0.96				0.88		grey
1963	280	289	0.86				0.58		grey
1964	280	291	0.7				0.1		grey
1965	280	292	0.78				0.34		grey
1966	280	294	1				1		grey
1967	280	295	0.98				0.94		grey
1968	280	296	0.98				0.94		grey
1969	280	297	0.98				0.94		grey
1970	280	298	0.98				0.94		grey
1971	280	299	0.98				0.94		grey
1972	280	300	0.98				0.94		grey
1973	280	301	0.98				0.94		grey
1974	280	302	0.96				0.88		grey
1975	280	303	0.86				0.58		grey
1976	280	305	0.7				0.1		grey
1977	280	306	0.78				0.34		grey
1978	281	282	1				1		grey
1979	281	283	1				1		grey
1980	281	284	1				1		grey
1981	281	285	1				1		grey
1982	281	286	1				1		grey
1983	281	287	1				1		grey
1984	281	288	0.98				0.94		grey
1985	281	289	0.88				0.64		grey
1986	281	291	0.71				0.13		grey
1987	281	292	0.8				0.4		grey
1988	281	294	0.98				0.94		grey
1989	281	295	1				1		grey
1990	281	296	1				1		grey
1991	281	297	1				1		grey
1992	281	298	1				1		grey
1993	281	299	1				1		grey
1994	281	300	1				1		grey
1995	281	301	1				1		grey
1996	281	302	0.98				0.94		grey
1997	281	303	0.88				0.64		grey
1998	281	305	0.71				0.13		grey
1999	281	306	0.8				0.4		grey
[truncated: 471 more rows]
