# Supplementary material for: Gene-expression memory-based prediction of cell lineages from scRNA-seq datasets
Source: Nat Commun. 2024 Mar 29;15:2744. doi: 10.1038/s41467-024-47158-y (PMC10980719; doi:10.1038/s41467-024-47158-y)
Supplement: Supplementary file 11 — Source Data [file 41467_2024_47158_MOESM11_ESM.zip › Source Data files/Source Data file S2c.csv]

	current.1	current.2	projected.1	projected.2		clone.id	cell.barcode
AAACCCATCGCCGAAC-1	-3.734873503	-0.417411434	-4.554455371	-0.990255297		NA	AGGGTGACACTCAAGT-1
AAACGAACAGGTGTGA-1	-2.26259181	3.062060591	-3.036642027	1.65660937		NA	TAGACCACACTGGCGT-1
AACCACAAGTTTGTCG-1	-0.623003492	0.549982171	-1.830846657	0.250456899		NA	AAACCCATCGCCGAAC-1
AAGGTAACATACCGTA-1	-2.819614282	0.862062654	-3.943721092	0.407409167		100	CACAGATAGTGATGGC-1
AAGTACCGTACAACGG-1	-4.988644033	0.177849897	-5.61175026	-0.476159863		100	TATCTTGGTACGGGAT-1
AAGTGAAAGCTACTAC-1	0.501092297	8.808160454	1.016913696	8.71025215		100	AAACGAACAGGTGTGA-1
AATCGTGAGACTCTTG-1	-8.542311134	-7.703487459	-8.219990454	-7.546953815		NA	GCATTAGGTAGGAGTC-1
ACAACCAGTGTGTGTT-1	-3.195893494	-3.16827413	-3.648736192	-3.269432665		NA	GGTTAACTCTCGGTAA-1
ACAAGCTCAGAGGCTA-1	-4.808206698	-2.689322359	-5.759695956	-3.235019476		NA	GTCGCGAAGGGCCAAT-1
ACATCCCCATCAGCAT-1	-7.075643642	-1.204131397	-7.500261499	-2.462274063		NA	AAAGAACCATGGCCAC-1
ACCAACACAATAGTCC-1	9.044832327	-6.017429781	8.950262249	-6.1759135		100	TGATCAGGTGATGAAT-1
ACCGTTCGTCGGTGTC-1	-8.305076852	0.693209962	-7.993211654	-1.33028139		100	AAAGGATTCTTAGCAG-1
ACCGTTCGTTTCTATC-1	1.256940908	3.919758399	1.263422805	3.921401547		NA	CGACAGCTCCTACACC-1
ACTATCTGTCACCCTT-1	-1.29970472	-9.560577174	-0.909740124	-9.138153631		NA	AAAGGTACAGTCGTTA-1
ACTCTCGAGGTGAGCT-1	9.727810635	8.566300482	9.727822852	8.566046958		100	AGAGAATAGGTCATAA-1
ACTGTGAGTACTGCCG-1	8.285672473	-2.552731375	9.793202583	-3.402094264		100	GAGTGAGTCCAGTACA-1
ACTTAGGTCCCAAGTA-1	-8.396497903	5.290105223	-8.489109615	5.025733283		100	GGAGAACTCCCAGGAC-1
ACTTCCGCACGCAGTC-1	-4.058620334	-4.989704328	-4.468977175	-5.213625334		100	GTCTTTAAGAGCGACT-1
AGAAATGCATGTGGCC-1	5.019152232	-4.712901973	5.384601812	-4.739047845		100	AAAGGTAGTTGCTTGA-1
AGACACTTCTCAAAGC-1	-0.313750788	2.699052498	-1.464605003	1.720892423		100	GACGTTAGTCAACACT-1
AGATGCTTCAAAGACA-1	0.508634785	-9.969256537	0.696398679	-9.830242215		100	AATCACGAGCGCCGTT-1
AGCCAGCTCATCACAG-1	1.055004944	11.48926732	0.955057696	11.69451087		100	TCGCACTTCATCACAG-1
AGGAATAAGCTTCGTA-1	7.845898761	1.236643208	8.023503912	0.790505669		100	TCGGATACAGTGGCTC-1
AGGAGGTAGTTGGAAT-1	-5.383998007	4.638808219	-6.203334197	2.32482441		100	TCGTGGGTCCCATTTA-1
AGGGAGTAGACGATAT-1	-2.738618044	3.903139919	-3.511472259	1.387591768		100	AACAACCCAAATTGCC-1
AGGGTGACACTCAAGT-1	-1.836091068	-2.501004272	-1.396957439	-2.359636246		NA	AACCTGACAGACGATG-1
AGGGTTTGTCGTGATT-1	-10.88747057	7.314526314	-10.88885568	7.314292634		NA	ACAGAAAAGTGAATAC-1
AGGTCTACACCATTCC-1	6.042701418	4.059648396	6.042285818	4.065303665		NA	ACGGTCGGTTCCGTTC-1
AGGTTACAGCCAAGGT-1	-0.686150484	-4.330006905	-0.663555004	-5.015983695		NA	ACGTACAGTGGACTGA-1
AGTCATGGTCGGCCTA-1	-1.145774105	5.659437215	-0.986545531	5.550953336		NA	ACTATCTAGAGCTGCA-1
AGTTCGACACCTTCCA-1	8.001698042	-2.128494912	9.388656616	-2.897282048		NA	AGACCCGGTTAGGGAC-1
ATCAGGTAGCCGCTTG-1	-5.499307834	-4.88633972	-6.075393051	-3.217904267		NA	AGGTTGTCAAGGCAAC-1
ATCCATTTCGGTTAGT-1	-4.293976884	6.206186896	-4.557341669	5.935084465		NA	AGTACCATCGACGACC-1
ATCCCTGCACACTGGC-1	3.863230215	-5.941445731	3.440411195	-6.154765251		NA	AGTTAGCCACCTGATA-1
ATCGCCTTCCTACGGG-1	-4.085755096	-4.371749333	-5.353737588	-4.202680218		NA	AGTTAGCCAGTCGAGA-1
ATCGTAGCAAGTGCAG-1	-7.09850601	2.605599641	-8.387578309	1.309112601		NA	ATCGGATCAGTCTACA-1
ATCTCTACAAGGACAC-1	6.217702233	5.923768564	6.223103246	5.923546648		NA	ATCGTAGTCGCACGAC-1
ATGGATCGTAGTCTGT-1	-1.282995935	9.58970643	-0.69370114	9.608014443		NA	ATCGTCCTCTCGCGTT-1
ATGGATCGTGGTCTTA-1	-1.497108383	-5.172816563	-2.404730405	-5.705438037		NA	ATGAGGGCAGAAGCTG-1
ATGGGAGAGCTTTCTT-1	-3.214227199	4.356965112	-3.562114138	2.686063702		NA	ATGGGTTCACGCTTAA-1
ATTACCTGTTTCGACA-1	-2.079078649	-8.767827459	-1.888894713	-8.419136473		NA	ATGGGTTTCCGCAACG-1
ATTACTCAGCCTAGGA-1	3.705767577	-5.53746159	2.940793376	-5.938983974		NA	ATGGTTGGTACGAGCA-1
ATTCCATCAGGTCTCG-1	1.432916576	8.699310661	2.106427504	7.871729627		NA	ATGTCCCGTTGCTCAA-1
ATTTACCCAGATTAAG-1	-6.417296217	-4.210910088	-6.601634766	-4.351352848		NA	ATTCCATAGCACCCAC-1
CAATACGGTGACTGTT-1	-3.835070104	-2.909051612	-5.561365749	-4.853155318		NA	CACAGGCCAAACCACT-1
CACAGATAGTGATGGC-1	-4.092222659	1.174863691	-5.39778212	-0.081228198		NA	CACCGTTGTGAGTTTC-1
CACCGTTAGCCTCAGC-1	-7.231130154	-5.772231897	-6.835515464	-5.585085587		NA	CAGCAATGTATACGGG-1
CACGAATCATTGTACG-1	6.623355159	-4.378061424	7.241854042	-4.876377211		NA	CAGTTCCTCGTGCGAC-1
CAGATCATCTGCGAGC-1	-9.323052884	2.874184013	-9.163189614	2.012517856		NA	CATAGACAGACTAGAT-1
CAGATTGCATTGTACG-1	1.124298775	-3.107472	2.348601273	-5.270730333		NA	CCTAACCCATGACTAC-1
CAGCAGCAGACTCTAC-1	-6.131526269	-8.781497374	-6.12730992	-8.78049092		NA	CCTCCAAGTCCGAAGA-1
CAGCCAGCAGCCATTA-1	-6.551394353	-2.43088805	-7.256348674	-3.773548818		NA	CCTTCAGGTGTGTCGC-1
CAGGGCTTCTTCACAT-1	-6.318025263	-4.894081826	-7.202894313	-4.997316407		NA	CGCAGGTAGTATAGGT-1
CAGTTCCCACCGTACG-1	6.38533328	7.238308379	6.384410212	7.237081761		NA	CGGTCAGTCGGTAAGG-1
CATTGCCAGAAGCCTG-1	-5.611901446	-6.538591804	-5.269245082	-6.519818255		NA	CGTCAAATCCACCTGT-1
CATTTCACACGCAGTC-1	-2.11346301	-10.319838	-1.992867143	-9.875888929		NA	CGTTGGGGTGAGCTCC-1
CCAAGCGGTACTTGTG-1	2.488241665	5.930935738	2.332712689	5.693935264		NA	CTACGGGGTCTTCATT-1
CCACTTGAGGTCGTAG-1	-1.502607312	8.692592194	-1.718559694	8.837097028		NA	CTAGGTAGTGAAGCTG-1
CCATCACAGGGTCTTT-1	-5.892863379	1.216947899	-6.635834132	0.529709463		NA	CTAGGTATCCAACTAG-1
CCCAACTGTATACGGG-1	10.61396792	-4.551585026	9.867135882	-4.113216569		NA	CTCACTGCATACCAGT-1
CCCATTGAGAGAGTTT-1	3.990905407	6.510977747	4.167154758	6.260161077		NA	CTGAGCGCACAAATCC-1
CCGGACAAGAGATTCA-1	4.554183598	2.031997593	4.550951008	2.030946741		NA	CTGAGGCCAACCGGAA-1
CCGTGAGTCCGCAACG-1	-2.248779748	12.14015331	-2.247578858	12.14068494		NA	CTGGACGCATCTTCGC-1
CCTCCAAAGATTAGAC-1	-5.931434899	-5.490469982	-6.397425478	-4.119385655		NA	CTTACCGGTTCTATCT-1
CCTCCAAAGCATGGGT-1	-9.077421693	-1.80003898	-8.772047142	-2.250755261		NA	CTTCCTTCACGTACAT-1
CGAATTGAGTAGCATA-1	-2.136179249	-5.103546867	-2.607573054	-6.141583254		NA	GAAATGATCATGGAGG-1
CGACAGCAGTACCATC-1	2.709231011	-8.432343175	2.919620708	-8.629273196		NA	GAAGAATCATCATGAC-1
CGAGTGCCAGGTTACT-1	-2.477523953	-1.588901981	-4.333175139	-1.906102633		NA	GACCAATCATGCAGCC-1
CGATGCGAGAGGTTAT-1	-7.540804698	3.340271133	-8.48887461	1.830363149		NA	GACCGTGCAACAAGTA-1
CGATGGCAGGTTCCAT-1	-0.705177534	-9.114372032	-0.704636952	-9.107930049		NA	GACCTTCTCTCGTCGT-1
CGCAGGTTCTTTCTAG-1	5.301596412	0.422102986	5.548486056	-0.234544426		NA	GAGAGGTCACTACTTT-1
CGCCATTAGGAGGGTG-1	-6.18255612	6.58836971	-6.251909081	6.077632657		NA	GAGGCAACAAAGGGCT-1
CGGAGAATCCACACAA-1	6.845043627	0.128789558	7.458956197	-1.144228885		NA	GAGGGATAGGTCATAA-1
CGGGACTCATTGCTTT-1	3.233617034	4.408392901	3.234136478	4.402926116		NA	GCCAGCACAGTAGGAC-1
CGGGCATGTGTCCACG-1	2.185352243	-0.720119684	2.233665631	-1.662105864		NA	GCCCGAACAAGCTCTA-1
CGTAGTAAGTGTTGAA-1	-9.611679477	2.12885477	-9.591485603	1.440228664		NA	GCGTTTCCATGGAAGC-1
CGTAGTATCCCGTTGT-1	-5.58873772	-3.532938315	-6.418344857	-4.603091096		NA	GCTACAACAACCACGC-1
CGTTCTGGTGGAGGTT-1	7.363787956	-1.090007861	8.147450315	-2.998634243		NA	GGAATCTTCTCTGGTC-1
CTATCCGTCTATCGGA-1	9.119439163	-1.323661284	9.554741447	-2.685871305		NA	GGATGTTTCCGTGACG-1
CTCCTTTAGAAGTGTT-1	8.410255482	1.733945261	8.475325627	1.110356109		NA	GGGACAAAGTTAGAAC-1
CTGCCATAGTGTAGTA-1	7.043588312	-0.711167692	7.846510546	-2.014178611		NA	GGGATGATCGAGTGAG-1
CTGTACCCATGATCTG-1	-9.361804686	-7.564195199	-9.354392254	-7.565606534		NA	GGTAATCGTCTAGGCC-1
CTGTACCTCCTCTGCA-1	8.674296674	-4.295210409	9.057928528	-4.552060545		NA	GGTAGAGGTCATGCAT-1
CTTACCGTCAGCACCG-1	-2.311366687	-6.113970807	-2.906042801	-6.340451138		NA	GTAACCATCCGTTGAA-1
CTTCAATCAGTGGCTC-1	-6.55135338	3.979528125	-7.356635119	1.514998071		NA	GTATTTCGTAACGTTC-1
CTTCCTTAGCACTTTG-1	-0.062564249	3.860787275	-0.395245976	2.976980778		NA	GTCATTTGTTCATCGA-1
CTTCGGTTCCTCTCGA-1	-7.959532807	-3.812052855	-8.43712777	-4.560321646		NA	GTCTCACCACCATATG-1
CTTCTCTGTTCGGCGT-1	1.74029799	-4.782735132	2.491123288	-7.147392268		NA	GTCTCACTCAAAGGAT-1
CTTTCAAAGCCGTTGC-1	-7.496348779	-3.047044902	-7.694107977	-4.383385346		NA	GTCTTTACAAACGGCA-1
GAAGAATCAGAGGACT-1	0.047933224	0.071279459	0.926135746	-1.707905106		NA	GTGACGCGTACGTTCA-1
GAAGCGATCTGCGGGT-1	-4.066637152	7.71930433	-3.872174243	7.11704053		NA	GTGAGCCAGAGGCTGT-1
GAAGGGTCAAGAAACT-1	-1.635262375	2.137997898	-1.820518707	1.226352988		NA	GTGATGTGTGCGAGTA-1
GAATAGACAGATAAAC-1	-0.435623914	-3.575325667	-0.670616347	-4.294132072		NA	GTGATGTTCACCTACC-1
GAATCGTCAGGAGACT-1	4.213675721	-1.418746371	4.899548157	-1.838279564		NA	GTGCAGCCATGGTACT-1
GACATCACATCGAGCC-1	-3.877560031	-1.960087183	-6.256619667	-3.014924826		NA	GTGGCGTCAGACGCTC-1
GACCAATGTACAACGG-1	4.034776671	0.666581361	4.063576422	0.236965907		NA	GTTACAGTCGGCTATA-1
GACGTTACAGGATGAC-1	-6.232939699	-13.04835437	-6.233028289	-13.04802729		NA	GTTTGGAGTGAAGCTG-1
GAGGCAAAGCTAAGTA-1	8.079804701	10.41069975	8.0809122	10.40988009		NA	GTTTGGATCTCCGAGG-1
GATAGCTAGCGTTGTT-1	-5.775300971	10.15462118	-5.775104878	10.15522642		NA	TAACGACAGTCACGAG-1
GATCCCTCAGCTACAT-1	1.295666299	-5.069504012	2.312271946	-6.587005022		NA	TAACGACTCATCGCTC-1
GATCCCTGTCGAGTGA-1	1.772132726	-1.874396745	2.959006639	-3.776720439		NA	TACCGGGAGCAATTAG-1
GCAACCGGTCCACGCA-1	3.036877994	-4.7246764	2.668833566	-5.69703243		NA	TACTTGTGTCATCGGC-1
GCACATAGTAGCGTTT-1	-2.285472291	6.665955496	-2.024782456	6.035659116		NA	TATCTGTGTGTAGGAC-1
GCATCGGGTCCAGTTA-1	-5.611458728	2.09780501	-6.033536827	1.008732559		NA	TCAAGCAAGTAGTCCT-1
GCATTAGAGCGACTTT-1	-0.171699133	7.43904086	0.170371384	7.648001972		NA	TCAGGTATCGGACCAC-1
GCCAGCAGTTCGGTCG-1	0.503026039	9.995033637	0.509383625	9.991759245		NA	TCCTCGATCGAAGAAT-1
GCCAGCATCGGTGAAG-1	0.067848676	-6.44000746	0.394670065	-6.634481607		NA	TCGAAGTCACGTACAT-1
GCCATTCAGGTTCTTG-1	10.25304323	-5.652582806	10.01507491	-5.506256727		NA	TCGTGGGCACCAAAGG-1
GCCGATGGTCGGCACT-1	8.291910615	3.795231237	8.292359731	3.790439323		NA	TGCAGATAGATGGTCG-1
GCCTGTTTCCTTCTTC-1	-2.891657657	-9.565433612	-2.807948868	-9.250534071		NA	TGCGGGTAGAAGTGTT-1
GCGGAAATCCTCATAT-1	9.830173583	-2.940903115	9.908115305	-3.24490763		NA	TGGAACTAGAGCTGAC-1
GCTCAAATCGTCCATC-1	-10.65581524	-4.409278451	-10.64899611	-4.411445406		NA	TGGAACTCAGAAGCTG-1
GCTGAATCATGTTCGA-1	-7.347363457	-2.192816546	-8.482728956	-3.988292998		NA	TGTGAGTCAAGCTCTA-1
GGAACCCTCTTCTGTA-1	-5.027049512	-1.083885486	-5.849712218	-1.879440311		NA	TGTGATGTCTCCGCAT-1
GGAATCTTCCTTCGAC-1	-0.246320143	-0.505142091	0.980004204	-2.942807459		NA	TGTGGCGGTTAACAGA-1
GGAGCAACAACTACGT-1	1.431933636	5.858754706	2.023216992	6.17780905		NA	TTACGTTCATACAGAA-1
GGAGGATTCGCTCTCA-1	-3.3475764	2.717156192	-4.12308056	1.154147623		NA	TTACTGTAGACCATAA-1
GGATGTTTCGACCCAG-1	5.831908601	11.27144012	5.653744379	11.16514577		NA	TTAGTCTGTTTCGTTT-1
GGGAAGTCAAAGCACG-1	1.325322648	9.448129829	1.736713512	9.273461707		NA	TTCCGGTAGTACGAGC-1
GGGAGATCATCGGAAG-1	3.277788986	8.358889697	3.236611403	8.17653854		NA	TTCCGGTTCTAACACG-1
GGGAGATCATTGTCGA-1	-0.670691365	9.485312235	-0.130027027	9.542369735		NA	TTCCTAAGTTCGTACA-1
GGGTAGAGTCGTATGT-1	-2.122086867	4.97785665	-2.423733447	4.49730381		NA	TTCGATTTCCAGCTCT-1
GGTGGCTGTACCATAC-1	0.6215783	-1.775131189	0.029073503	-3.847167173		NA	TTGAGTGCATGACAAA-1
GGTTAACTCTGTCCGT-1	3.549946506	4.534900761	4.344520362	4.630632764		NA	TTGATGGTCGAAACAA-1
GTACAACGTTAGAAAC-1	-1.247385284	-12.65487655	-1.247728998	-12.65349153		NA	TTGGGATGTATTGACC-1
GTAGGAGTCGCCTATC-1	4.525765819	7.997193515	4.131935615	7.471329059		NA	TTTACCACATTCCTCG-1
GTCACTCTCGCAGATT-1	-9.25631044	-0.854749756	-8.958172157	-1.389004383		NA	TTTACTGCACATGACT-1
GTCGAATAGAGAATCT-1	-0.505276046	5.089236282	0.23899662	4.687354421		NA	TTTAGTCCAAACGGCA-1
GTCGTAACAAAGACGC-1	-5.48528036	3.936246476	-6.466257886	2.150871543		NA	TTTGGAGGTGACACAG-1
GTCTAGATCTGGTCAA-1	-0.512934022	-7.867901699	-0.375439365	-8.162453512		NA	AAACCCAGTACCGGCT-1
GTGAGGAAGTCATTGC-1	0.765295609	-0.865793964	0.296700922	-2.503887206		NA	AAAGGTAAGATGGTAT-1
GTGCTGGAGCACCAGA-1	4.830514123	2.700522762	4.981388989	3.281561687		NA	AAAGTCCGTTGCTTGA-1
GTGTAACCACACTTAG-1	12.2475327	0.028329811	12.24656002	0.027161013		NA	AACCATGCAACAAGAT-1
GTTAGACAGCACTCTA-1	1.801473655	-6.138414896	2.182582767	-7.37676632		NA	AAGCCATCACTTGACA-1
GTTCCGTCACTCACTC-1	6.707968105	-8.157376319	6.713684887	-8.161169714		NA	AAGTACCAGTAGCATA-1
GTTGAACGTGATAGAT-1	4.462517428	14.21216673	4.462352344	14.212424		NA	AAGTACCGTTGCCGAC-1
GTTGCTCAGCCAACCC-1	11.27027264	5.461608451	11.27141301	5.459349093		NA	AATCGTGCATGCCGCA-1
TAAGCCATCCAATCTT-1	4.608606437	-3.071230683	4.622714586	-3.606896845		NA	AATCGTGTCGAATGCT-1
TACCTCGCACGCTATA-1	8.424616178	-3.564765802	8.548357558	-3.82854204		NA	ACAGGGACACTATCGA-1
TACGGGCTCAATCGGT-1	-0.034527083	-4.309882212	-0.478446655	-4.852189385		NA	ACATTTCGTGAGACGT-1
TAGACCACACTGGCGT-1	-3.06780481	-0.355075817	-3.613420213	-0.493574106		NA	ACGTCCTGTTAACAGA-1
TAGATCGGTTCCGTTC-1	1.419915323	7.505844596	1.617031299	7.57394293		NA	ACTATCTAGCGGATCA-1
TAGGTACAGGTCGTGA-1	13.7078648	2.842882105	13.70774265	2.843326223		NA	ACTGTGATCATGCCCT-1
TATACCTGTCTCGACG-1	3.032903701	-9.68086191	3.041258661	-9.679368448		NA	AGAACAAGTCCAGCAC-1
TATCTGTTCCTATTGT-1	6.814508919	-5.145990509	7.275956193	-5.063357819		NA	AGAAGCGTCGTAACTG-1
TATCTTGGTACGGGAT-1	-5.105501646	-5.210433472	-6.182081504	-5.320832847		NA	AGACACTCAGACAAGC-1
TATGTTCGTGTGTGGA-1	1.909560808	-3.943964287	2.910123506	-4.147209261		NA	AGACCATGTCGTCAGC-1
TATTGCTCAATCGTCA-1	7.896696481	-5.164968991	8.365727761	-5.143953242		NA	AGACCCGTCGGCTGTG-1
TCACAAGCAGAGGCTA-1	-3.245827919	2.125154631	-2.99420409	1.193957733		NA	AGACTCATCATCAGTG-1
TCACGGGCAATACCCA-1	5.244357089	10.15025021	5.243313961	10.14608375		NA	AGATGCTGTAGCACAG-1
TCATGCCGTAGCGAGT-1	-2.398423681	1.400889449	-3.083186446	0.937218742		NA	AGCGCCAAGATACTGA-1
TCCATGCAGTAACGTA-1	11.2847856	5.43156445	11.2870346	5.430442155		NA	AGCGCTGCAATCCTTT-1
TCCTAATTCTCATTAC-1	-7.227665462	-8.425673034	-7.045580358	-8.193853635		NA	AGGCATTCACCTGATA-1
TCCTGCAGTCGAGTTT-1	5.173216952	-1.155526815	6.289482698	-1.5126386		NA	AGGCCACGTGTGTTTG-1
TCGACGGTCACCACAA-1	1.040338124	-7.661048868	1.319047948	-7.679441923		NA	AGGGCCTGTGAGCTCC-1
TCGACGGTCTGGGTCG-1	-6.568096908	0.095104535	-7.21010063	-0.591579143		NA	AGGGTTTAGTGTGTTC-1
TCGCTTGCAGGCCCTA-1	-12.55559371	1.138461433	-12.55503303	1.135600117		NA	AGGTAGGTCTTACTGT-1
TCGGTCTAGTCTGCGC-1	9.596425112	-3.661459484	9.750005663	-4.663662214		NA	AGGTCTACAGGTACGA-1
TCGTAGAGTATGACAA-1	2.18892897	2.066942249	2.187380524	2.065781627		NA	AGTCATGAGTCTGCAT-1
TCGTGGGTCTCATGCC-1	3.000639464	-0.22839738	3.744189188	-0.755433981		NA	AGTGTTGGTTTGGCTA-1
TCTCAGCTCGTCAGAT-1	10.16226726	-1.635338479	10.45767215	-1.720844871		NA	AGTGTTGTCGGTAGGA-1
TCTGCCAAGGAACATT-1	1.265306796	-8.863643578	1.50067233	-8.798279192		NA	AGTTCCCAGGCTTAGG-1
TCTGCCAGTACCCACG-1	2.073342716	-8.15303938	2.078128151	-8.151867473		NA	ATAGACCTCCATTGTT-1
TCTGGCTTCTTGTGCC-1	-7.851513736	-1.412540064	-8.301547897	-2.522688427		NA	ATCCGTCTCTGGTGGC-1
TCTGTCGTCATTTGTC-1	-6.017693198	-7.719600226	-5.594186663	-7.349322664		NA	ATCGTAGGTGTTCCAA-1
TCTTGCGTCACCTTAT-1	-1.858780672	-0.560359717	-1.86015001	-0.561661002		NA	ATCGTGAAGCATGAAT-1
TGAATCGGTCTAACGT-1	7.773302336	5.834546298	7.769777785	5.841750059		NA	ATGAGTCGTTACGTAC-1
TGACTCCCAAGACTGG-1	-7.49909837	1.501390545	-7.702945028	0.234818404		NA	ATGGGAGAGACGCCCT-1
TGAGCATAGAAAGCGA-1	2.156263598	8.296976303	2.475053752	8.477697332		NA	ATGGGAGAGACTGAGC-1
TGAGCGCAGGTCCGAA-1	5.468790661	-2.29781054	6.276753238	-2.15841069		NA	ATGGGAGCAGCGTACC-1
TGATGGTCAAATAAGC-1	-4.237928351	1.780641297	-6.340792843	0.068871899		NA	ATTGGGTCATAACTCG-1
TGCAGATAGTTGCGCC-1	-2.811176762	6.865201246	-2.8911291	5.960279414		NA	CAAAGAATCACTTCTA-1
TGGAGAGCAGTATACC-1	8.626837973	-5.818445214	8.955564057	-5.381608318		NA	CAATTTCCACGTACAT-1
TGGATCAGTGAAGCTG-1	4.198135766	6.974943752	4.072386088	6.571390687		NA	CACAACACAGGGAGAG-1
TGGCGTGAGTCGGCCT-1	1.017761481	13.1041835	1.019136149	13.10429172		NA	CACGAATCATACCACA-1
TGGGATTGTACCGTGC-1	4.436531559	4.587754847	4.44190182	4.592222956		NA	CAGCACGGTCACAGTT-1
TGGTAGTGTTAAGACA-1	-12.31481393	2.19115311	-12.31163742	2.192286925		NA	CAGGGCTCAGAGCGTA-1
TGGTTAGCAGGAGGAG-1	9.885353743	0.924991259	9.860077896	0.612157576		NA	CAGGTATCATCCTTGC-1
TGTAACGGTAGTATAG-1	-4.458964649	4.609318663	-5.076344285	2.909221927		NA	CATACTTCAATGGCCC-1
TGTAAGCTCTGGAGAG-1	-0.062996638	12.03134982	0.245408251	11.91524036		NA	CCAATGAGTACGTAGG-1
TTAGTCTTCTCATGCC-1	7.393829808	-8.860630652	7.390251495	-8.860186071		NA	CCGAACGTCCCTTGGT-1
TTATTGCCATGAGATA-1	-0.436094211	-2.705130929	0.301559897	-4.63228577		NA	CCGATCTAGGGAGAAT-1
TTCCTAACAGTCACGC-1	8.894138538	-8.019189586	8.893194617	-8.016732601		NA	CCGGTAGCAGACCAGA-1
TTCGATTAGCTACGTT-1	-2.774368834	1.148211798	-5.457542577	0.401110733		NA	CCGGTAGGTGAGCTCC-1
TTCTAACCAATAGGAT-1	-7.234306874	3.851140595	-8.157255799	2.311630204		NA	CCGTGAGGTTAAGCAA-1
TTCTTGAAGCTAATCC-1	0.475436971	2.453186309	-0.046093168	2.280725594		NA	CCTCCAAGTTAAACAG-1
TTGGGCGAGTTCTACG-1	6.427183392	-2.425983527	7.435094792	-3.422004099		NA	CCTGTTGAGGCAGGGA-1
TTGGGCGGTAACCCGC-1	-4.571687325	3.235292559	-5.461561231	1.633350035		NA	CCTTCAGAGGCGCTCT-1
TTGGGTAGTGAGATTA-1	2.782105457	10.53233651	2.682591836	10.35695971		NA	CGAATTGGTGATTCAC-1
TTTCCTCTCATCACAG-1	-4.144575317	-6.988518552	-4.540298092	-6.916947418		NA	CGACAGCCATAGACTC-1
TTTGACTTCACAGTGT-1	-6.92056657	-6.760667958	-6.812102872	-6.496337811		NA	CGAGAAGAGTGCGCTC-1
TTTGATCCACACACGC-1	2.23308497	-2.727561596	3.90473486	-3.829640114		NA	CGAGGCTAGGCATCAG-1
						NA	CGAGGCTAGTTACTCG-1
						NA	CGATGGCCAACGGTAG-1
						NA	CGGGTGTAGTGCAACG-1
						NA	CGTAAGTAGAGATCGC-1
						NA	CGTCCATAGTAGGAAG-1
						NA	CGTTCTGCACTTCATT-1
						NA	CTACATTCACGGAAGT-1
						NA	CTACCTGCAAATAGCA-1
						NA	CTCAATTGTTATCTGG-1
						NA	CTCATGCGTGTAAATG-1
						NA	CTCCAACCAACAAAGT-1
						NA	CTCCCAACAGATACCT-1
						NA	CTGATCCGTCGAACGA-1
						NA	CTGCATCTCATTCATC-1
						NA	CTGGTCTTCCAAGCAT-1
						NA	CTTGATTCAATCTCTT-1
						NA	GAACACTCAAGAATGT-1
						NA	GAAGGACCAAGTGACG-1
						NA	GAATCGTCAGAACTTC-1
						NA	GACAGCCGTAATGATG-1
						NA	GACCTTCTCCGCAAAT-1
						NA	GACTATGTCCGATCGG-1
						NA	GAGCCTGTCGCTTGCT-1
						NA	GATCATGCAATTCACG-1
						NA	GATCCCTTCTACCACC-1
						NA	GATGACTGTAGGCTCC-1
						NA	GATTCGACATCACCAA-1
						NA	GCATCGGGTATGCAAA-1
						NA	GCCAGTGTCAGGCGAA-1
						NA	GCTGCAGAGTTAACAG-1
						NA	GGACGTCCACGTAGAG-1
						NA	GGAGATGGTCGCAACC-1
						NA	GGATCTATCAGATTGC-1
						NA	GGCTTTCTCAAGTGTC-1
						NA	GGCTTTCTCGTTGTTT-1
						NA	GGGATGACAGTAGTTC-1
						NA	GGGATGAGTAGCTTTG-1
						NA	GGGCTACCAGTGCGCT-1
						NA	GGGCTCACATACATCG-1
						NA	GGTCTGGTCAATCCGA-1
						NA	GGTGGCTCAGTCTACA-1
						NA	GTAAGTCTCAGCTAGT-1
						NA	GTATTGGAGAGCATTA-1
						NA	GTCAAGTGTGTATTGC-1
						NA	GTCACGGGTCTTTCAT-1
						NA	GTCATCCGTGAGAACC-1
						NA	GTGAGTTGTGGAATGC-1
						NA	GTGATGTCATGATGCT-1
						NA	GTGATGTGTTAAGGGC-1
						NA	GTGCGTGCAGATGCGA-1
						NA	GTGTGATAGACCTGGA-1
						NA	GTGTGGCGTCATGACT-1
						NA	GTTACCCAGCTTGTGT-1
						NA	GTTAGACCAGTCGAGA-1
						NA	GTTTACTGTTCAAACC-1
						NA	GTTTGGAGTCGAGTTT-1
						NA	TAAGCGTGTCACTGAT-1
						NA	TACACCCCAAATTAGG-1
						NA	TACAGGTAGGTCGTGA-1
						NA	TACCCGTGTCGAATTC-1
						NA	TACGGGCCAAACTGCT-1
						NA	TAGATCGTCACGATAC-1
						NA	TATACCTAGCAGTACG-1
						NA	TATCGCCAGAGCCTGA-1
						NA	TATTTCGCACTGGATT-1
						NA	TCAAGTGTCGTTTACT-1
						NA	TCATACTGTAGGAGTC-1
						NA	TCATGAGGTTCGGACC-1
						NA	TCCCAGTCAGCTCATA-1
						NA	TCCTCGAAGAGAGAAC-1
						NA	TCGACCTGTCGTTGCG-1
						NA	TCGCACTTCGTAGCTA-1
						NA	TCGCAGGAGTAGGAAG-1
						NA	TCGCTTGCAATAGAGT-1
						NA	TCGGATAAGACTGAGC-1
						NA	TCGTCCATCACGGACC-1
						NA	TCGTGCTCAGAGGGTT-1
						NA	TCTATACGTCAACGCC-1
						NA	TGAATCGTCCATCTCG-1
						NA	TGAGGAGGTCCTTTGC-1
						NA	TGAGTCAAGTGCGTCC-1
						NA	TGATCAGCAGCGACCT-1
						NA	TGCATCCAGAGTACCG-1
						NA	TGCTCGTGTGTTATCG-1
						NA	TGCTTGCAGAAGCCTG-1
						NA	TGCTTGCTCGGCTGGT-1
						NA	TGGCGTGTCTTACCAT-1
						NA	TGGTAGTAGTCCCGAC-1
						NA	TGGTAGTCAGCTACCG-1
						NA	TGGTTAGTCCTGGGAC-1
						NA	TGTACAGCAGTCTTCC-1
						NA	TGTCCACTCCGTGCGA-1
						NA	TGTTACTCACTGTCGG-1
						NA	TGTTCATAGATAACAC-1
						NA	TGTTCATCATACTGAC-1
						NA	TGTTCATGTGCCGGTT-1
						NA	TGTTCCGCATCACCAA-1
						NA	TGTTGGACACACGGAA-1
						NA	TTACAGGAGGGAGTGG-1
						NA	TTAGGCACACAATGAA-1
						NA	TTCTTCCTCGGATAAA-1
						NA	TTTGGTTTCTACGCAA-1
						NA	AACAACCCACCTGTCT-1
						NA	TGATGGTGTTTACACG-1
						NA	AACAGGGGTGGCGCTT-1
						NA	GCCAGCATCGGTGAAG-1
						NA	TTAGTCTTCTCATGCC-1
						NA	AACCACAAGTTTGTCG-1
						100	ACTCCCAGTGGTTCTA-1
						100	AACCATGCAAATTAGG-1
						100	AACGAAATCGACGATT-1
						100	GGGACCTGTTCGGTCG-1
						100	AACCTTTCATCCGGCA-1
						100	CAACGGCAGAAGGGAT-1
						100	AACGTCAGTTAGGCTT-1
						100	ACACCAAAGATCACTC-1
						100	ACCTGTCAGTAGACCG-1
						100	CTCATCGTCTAGTGAC-1
						100	TAGGTACGTGTTACAC-1
						100	CAGCAGCCAGGGATAC-1
						100	AAGAACATCTCCGATC-1
						100	AGACTCAAGATTGAGT-1
						100	CCACTTGCACGACGAA-1
						NA	CATCAAGCAGGTATGG-1
						NA	CTCCTTTCATTATGCG-1
						NA	GATCAGTTCCATATGG-1
						NA	AAGCCATGTTCCACGG-1
						100	CTGCCTAGTAGTTCCA-1
						100	AAGCGAGCACTCAAGT-1
						NA	GCCAGTGTCCGAGGCT-1
						NA	GTCATTTAGTTAGTAG-1
						NA	TATCAGGCACTTGTCC-1
						NA	TTCACGCCAGCGAACA-1
						NA	AAGCGAGGTACGGCAA-1
						100	TTGGTTTAGTTTGAGA-1
						100	AAGCGTTGTATCATGC-1
						100	AGGGCCTTCAACGAGG-1
						100	CACTGGGTCAGGAACG-1
						100	CGAGAAGAGGATTCAA-1
						100	AAGCGTTTCTACCAGA-1
						100	TCATGCCGTAGCGAGT-1
						100	TTCGATTAGCTACGTT-1
						100	AAGGTAACATACCGTA-1
						100	ACAAGCTCAGAGGCTA-1
						100	GCATTAGAGCGACTTT-1
						100	AAGTACCGTACAACGG-1
						100	CCGTGAGTCCGCAACG-1
						100	GCCAGCAGTTCGGTCG-1
						100	AAGTGAAAGCTACTAC-1
						100	GAAGGACCAACTACGT-1
						100	AAGTGAACACCCTGAG-1
						100	GATGGAGGTTCCAAAC-1
						100	AAGTGAAGTACTTCCC-1
						100	TGCGACGAGAATACAC-1
						100	AAGTTCGCAGCACAGA-1
						100	TAAGCCACATCTTCGC-1
						100	TCTACATGTCCGTACG-1
						100	TTCGGTCCATTCAGCA-1
						100	AAGTTCGGTATACAGA-1
						100	CTGATCCGTTCAAGGG-1
						100	AATCACGCAAAGACGC-1
						100	ACCGTTCGTTTCTATC-1
						100	CTGTACCCATGATCTG-1
						100	AATCGTGAGACTCTTG-1
						NA	ACTCCCATCCGCAACG-1
						NA	AGGTAGGAGTATCTGC-1
						NA	ATTCACTTCAGCATTG-1
						NA	TCGAACAGTGAATAAC-1
						100	TCAGCCTTCGACACCG-1
						100	AATGACCAGCTCCGAC-1
						NA	AATGACCGTGCATTTG-1
						NA	AATGACCAGTTGCCTA-1
						NA	AGGATCTTCTCATTTG-1
						NA	AGGTTACTCAAATAGG-1
						NA	AGTACCACACATACGT-1
						NA	ATGACCAGTGAGTAGC-1
						NA	CCAAGCGAGCAATAGT-1
						NA	CCGGTAGTCGAACTCA-1
						NA	CCGTAGGTCTTGGCTC-1
						NA	CGCCATTCAATGACCT-1
						NA	CGTAGTACATGCCGCA-1
						NA	CTGCCATAGACATACA-1
						NA	CTTCTCTCAGCAGGAT-1
						NA	GTAAGTCCATAGATGA-1
						NA	GTTCATTCAAGTCCCG-1
						NA	TCCTAATCAACACACT-1
						NA	TCGGATACAGCTACAT-1
						NA	TGAATCGAGCGCTGCT-1
						NA	TTCCTAACATTCTCCG-1
						NA	CTGCCATTCTAGTACG-1
						NA	GGCTTGGGTTAAGGAT-1
						NA	AATGCCAAGTTGTCGT-1
						100	GGTGTTATCTGATTCT-1
						100	AATGCCACAGGCTTGC-1
						100	TCCATGCTCACACGAT-1
						100	AATGCCATCACTCCGT-1
						100	AGGTTGTTCCTTATGT-1
						100	CCGAACGGTAGCTGCC-1
						100	GTGGGAACAGAGGCTA-1
						100	AATGGAAGTACACTCA-1
						100	ATCTTCAGTATCTCGA-1
						100	CTGCATCCAAACTCGT-1
						100	GCCAGTGTCATCCTAT-1
						100	AATTCCTCAATCGTCA-1
						100	CGGGTCATCTTAGGAC-1
						100	GAGCTGCCATATGGCT-1
						100	GCCTGTTGTCCGAAGA-1
						100	TAGGTTGTCAAGGCTT-1
						100	TCATTGTAGTATGTAG-1
						100	TGTCCCAAGCGCCTAC-1
						100	AATTTCCAGCGACATG-1
						100	GTCTAGACAACTGATC-1
						100	AATTTCCTCGATTTCT-1
						100	AGGGTTTGTCGTGATT-1
						100	TCCTAATTCTCATTAC-1
						100	ACAACCAGTGTGTGTT-1
						NA	AGGGTCCGTCCCTCAT-1
						NA	ACACCAAAGTAAAGCT-1
						100	ACTACGATCTTGGAAC-1
						100	AGCGCTGTCCTAAGTG-1
						100	CTTCCGAAGTATTAGG-1
						100	TCGCTTGCAAGTTGGG-1
						100	ACACGCGAGGTTCTAC-1
						NA	AGCCAATAGTGGATAT-1
						NA	GATCACATCTCCGCAT-1
						NA	GCTTCACCACGCGTCA-1
						NA	ACACTGACACTACCCT-1
						100	CTTTCAAAGCCGTTGC-1
						100	GCTGAATCATGTTCGA-1
						100	ACATCCCCATCAGCAT-1
						100	ACTATGGGTTCTTGCC-1
						100	CATTCCGGTCAACACT-1
						100	TCACAAGAGTCGAAGC-1
						100	ACATCGATCCTACGAA-1
						100	AGATGCTTCAAAGACA-1
						100	TCGTGGGTCTCATGCC-1
						100	ACCAACACAATAGTCC-1
						100	TCCTTTCCACTAGTAC-1
						100	ACCATTTCAAGCGAGT-1
						NA	CCTCAGTCATTCACAG-1
						NA	ACCCAAAGTAGGAGGG-1
						100	TTCCTAAGTACCTAGT-1
						100	ACCCTTGAGACAAGCC-1
						100	CGATGCGAGAGGTTAT-1
						100	CTTCGGTTCCTCTCGA-1
						100	ACCGTTCGTCGGTGTC-1
						NA	GAGTCATAGCCTGAGA-1
						NA	GATGAGGCAATGACCT-1
						NA	TTTATGCGTCCAGAAG-1
						NA	ACCTACCTCTACGGGC-1
						NA	AGTTCGATCCCAAGTA-1
						NA	CTCATGCCATCAGTCA-1
						NA	TGCATCCCAAATCAGA-1
						NA	ACGGTCGGTAAGTCAA-1
						100	CGAAGTTTCTGTCCCA-1
						100	ACGGTTAGTCACTCGG-1
						NA	TCTGCCAAGGAACATT-1
						NA	TGGAGAGCAGTATACC-1
						NA	ACTATCTGTCACCCTT-1
						NA	CAGGGCTTCTTCACAT-1
						NA	GGAACCCTCTTCTGTA-1
						NA	ACTCTCGAGGTGAGCT-1
						100	CGGCAGTCAGTCAGCC-1
						100	ACTCTCGGTAAGGCCA-1
						100	CACAGATGTTTAAGGA-1
						100	ACTGATGGTGCGACAA-1
						NA	CAAAGAAAGATCGCCC-1
						NA	CATTGTTGTGGTCTTA-1
						NA	CCACTTGTCGTTCTAT-1
						NA	GCGAGAACAATCGCGC-1
						NA	TGGTACATCGGTCAGC-1
						NA	ACTGCAACATTCCTCG-1
						NA	TCACGGGAGAAACCCG-1
						NA	ACTGTGAAGTCAATCC-1
						100	AGTTCGACACCTTCCA-1
						100	GCCATTCAGGTTCTTG-1
						100	ACTGTGAGTACTGCCG-1
						100	GTTAGTGTCAAGCGTT-1
						100	ACTGTGAGTCAAGTTC-1
						NA	AGGTCTACACCATTCC-1
						NA	GTGCTGGAGCACCAGA-1
						NA	ACTTAGGTCCCAAGTA-1
						100	ATTTACCCAGATTAAG-1
						100	CAGCAGCAGACTCTAC-1
						100	ACTTCCGCACGCAGTC-1
						100	GTAACCATCCGCACGA-1
						100	ACTTTCATCTGTGCTC-1
						100	GCTTGGGCAAGGTCAG-1
						100	ACTTTGTCACTTGAGT-1
						100	GAGGCAAAGCTAAGTA-1
						100	GATAGCTAGCGTTGTT-1
						100	AGAAATGCATGTGGCC-1
						100	AGAGAGCCATCTATCT-1
						100	CAGATACAGCAAATGT-1
						100	CATCGTCTCTCTGAGA-1
						100	CTTGATTGTTAGTTCG-1
						100	GCACGGTCACATTCGA-1
						100	GGTTAACCATATGAAG-1
						100	GTCCCATTCTCGGTAA-1
						100	TGATTCTCACCCAAGC-1
						100	AGAACAATCGGAATTC-1
						NA	GATGGAGCAATCAGCT-1
						NA	AGAACCTAGACAGCTG-1
						100	TCCATGCTCCGGTAAT-1
						100	AGAAGCGGTGTCCAAT-1
						100	GTCGAATAGAGAATCT-1
						100	TGGATCAGTGAAGCTG-1
						100	AGACACTTCTCAAAGC-1
						100	CATTCTATCGAGGCAA-1
						100	AGACAGGAGCCGTCGT-1
						NA	AGGGCTCCAAGATGGC-1
						NA	GCCAGCATCGATAACC-1
						NA	GTCACTCGTTTCGCTC-1
						NA	AGAGCAGCAAGTGATA-1
						100	CAAGAGGGTGACCGTC-1
						100	AGAGCCCGTCCGGTCA-1
						100	CGTTGGGAGCAGCGAT-1
						100	AGCCAGCCATTACTCT-1
						100	CGCATGGAGATCGGTG-1
						100	TGTAAGCTCTGGAGAG-1
						100	TTCCTAACAGTCACGC-1
						100	AGCCAGCTCATCACAG-1
						NA	TTGACCCCAAGTTCGT-1
						NA	AGCGTATTCCGGCAAC-1
						100	CTCCTTTAGAAGTGTT-1
						100	TCGACGGTCACCACAA-1
						100	AGGAATAAGCTTCGTA-1
						100	CGTTAGATCTTGTTAC-1
						100	AGGAATACAGTTTCGA-1
						NA	CTCTCAGGTTCACGAT-1
						NA	TATTGGGAGAATCTAG-1
						NA	TGGTAGTGTAGGAAAG-1
						NA	TGTAAGCTCTATACTC-1
						NA	AGGACTTAGGCCTAGA-1
						NA	GTCGTAACAAAGACGC-1
						NA	TGATGGTCAAATAAGC-1
						NA	AGGAGGTAGTTGGAAT-1
						NA	GTCACGGAGTCGGGAT-1
						NA	AGGATCTGTATCGTTG-1
						100	TGTGATGGTGTATTGC-1
						100	AGGCTGCCAGACAAAT-1
						100	ATCAGGTAGCCGCTTG-1
						100	ATCGCCTTCCTACGGG-1
						100	AGGGAGTAGACGATAT-1
						100	GATTGGTGTTGGGTTT-1
						100	AGGGCCTAGTAAACTG-1
						100	GTTCATTCACACCTGG-1
						100	AGGGCCTCACGAAAGC-1
						100	CTGCCATTCAGACCTA-1
						100	AGGGTTTAGTGGGAAA-1
						100	GATCAGTGTAGTGTGG-1
						100	GTCAGCGCAAGTGCTT-1
						100	AGGTCATTCCGTCACT-1
						NA	GACCAATGTACAACGG-1
						NA	TACGGGCTCAATCGGT-1
						NA	AGGTTACAGCCAAGGT-1
						100	CAGGCCAGTAGGACTG-1
						100	AGGTTACCATCGATCA-1
						100	TCGAACAGTTGCCAAT-1
						100	AGGTTACTCTGAGGTT-1
						NA	TGGATCACACACGTGC-1
						NA	AGTAGCTGTAAGTAGT-1
						100	TCACTATAGTGGTTGG-1
						100	AGTCATGAGATCGGTG-1
						100	GACGTTACAGGATGAC-1
						100	TTCTTGAAGCTAATCC-1
						100	AGTCATGGTCGGCCTA-1
						100	TTCCTAAGTCAGGCAA-1
						100	AGTCTCCGTGATCATC-1
						NA	CCACACTGTAGGTACG-1
						NA	CCTCCTCTCGGTGTAT-1
						NA	GTTATGGCATGACGAG-1
						NA	AGTGACTTCCACAAGT-1
						100	GTAGAGGGTTACCGTA-1
						100	AGTTCGAGTACCATAC-1
						100	TGCATGACACATACGT-1
						100	AGTTCGAGTCCCTGAG-1
						NA	CAATTTCTCTGCACCT-1
						NA	TCTCTGGAGGGATCGT-1
						NA	TTGTTCATCCTATTTG-1
						NA	ATACCGAAGGTATTGA-1
						100	TGTGTGATCAGCATTG-1
						100	ATAGACCAGCCTCGTG-1
						NA	GTTGTGACAGGTGTTT-1
						NA	ATATCCTAGGTTCAGG-1
						NA	TATTTCGCACAAACGG-1
						NA	ATCCACCGTTTCGTAG-1
						100	CGGGACTCATTGCTTT-1
						100	GGTTAACTCTGTCCGT-1
						100	ATCCATTTCGGTTAGT-1
						100	ATTACTCAGCCTAGGA-1
						100	TAAGCCATCCAATCTT-1
						100	ATCCCTGCACACTGGC-1
						100	TTGCGTCCAGCTACAT-1
						100	ATCCCTGGTCATCACA-1
						NA	CATGGATTCACTTCTA-1
						NA	GTGCGTGCACAGAGAC-1
						NA	CAGTTCCCACCGTACG-1
						NA	TCTGGCTTCTTGTGCC-1
						NA	ATCGTAGCAAGTGCAG-1
						100	TGAATCGGTCTAACGT-1
						100	TTGGGTAGTGAGATTA-1
						100	ATCTCTACAAGGACAC-1
						100	CATTGTTAGTGGCCTC-1
						100	ATCTTCATCCGTGGGT-1
						100	CCGGACAAGTCGGCAA-1
						100	CGGGCATTCAGTGCGC-1
						NA	CGAGGAAGTAATTAGG-1
						NA	ATGCCTCTCTCATGCC-1
						100	CCACTTGAGGTCGTAG-1
						100	GGGAGATCATTGTCGA-1
						100	ATGGATCGTAGTCTGT-1
						NA	CCGGACAAGAGATTCA-1
						NA	CTTACCGTCAGCACCG-1
						NA	ATGGATCGTGGTCTTA-1
						NA	CGTAGTATCCCGTTGT-1
						NA	TAGGTACAGGTCGTGA-1
						NA	ATGGGAGAGCTTTCTT-1
						100	GTGTTAGCAACCAATC-1
						100	ATGTCCCCATGGCCCA-1
						100	CGATGGCAGGTTCCAT-1
						100	GTCTAGATCTGGTCAA-1
						100	ATTACCTGTTTCGACA-1
						100	GGGACAAAGAGCCGAT-1
						100	ATTATCCTCCGAGATT-1
						100	GGGAAGTCAAAGCACG-1
						100	TAGATCGGTTCCGTTC-1
						100	ATTCCATCAGGTCTCG-1
						100	TAATTCCTCCGCACGA-1
						100	ATTCTACTCATGAGGG-1
						100	CACGTTCCAGTCCGTG-1
						100	CAAAGAAAGTTAACGA-1
						100	TGAGGAGCACAGAGCA-1
						100	CAACAACGTCCACGCA-1
						100	TAGAGTCTCCAATCCC-1
						100	CAAGACTAGGTGCTGA-1
						NA	CGAGTGCCAGGTTACT-1
						NA	GACATCACATCGAGCC-1
						NA	CAATACGGTGACTGTT-1
						100	GCGTGCAAGCCTATCA-1
						100	CAATTTCGTATCACCA-1
						100	CCTCCAAAGCTGCCTG-1
						100	CTTACCGCACCACTGG-1
						100	GAAATGACACTGTTCC-1
						100	GTGCTTCCAAATGGTA-1
						100	TGGGAAGGTAAGTTAG-1
						100	CACATGAAGATGACAT-1
						NA	TCGACGGTCTGGGTCG-1
						NA	TGTAACGGTAGTATAG-1
						NA	CACCGTTAGCCTCAGC-1
						100	TGAGCGCAGGTCCGAA-1
						100	TTGGGCGAGTTCTACG-1
						100	CACGAATCATTGTACG-1
						100	TCTTAGTGTGTGAATA-1
						100	CACGTTCTCCCAAGTA-1
						100	GGAGATGCAGAAGCTG-1
						NA	CGTAAGTTCTTGATTC-1
						NA	CAGAGCCGTACCAATC-1
						100	CATCGGGGTCGTCGGT-1
						100	CCTCAGTTCTATGTGG-1
						100	GCATGATCACCCATAA-1
						100	TTGAGTGTCCTGGTCT-1
						100	CAGATACCAATAGGGC-1
						NA	CGTAGTAAGTGTTGAA-1
						NA	TGACTCCCAAGACTGG-1
						NA	CAGATCATCTGCGAGC-1
						100	TTTGATCAGTAAACTG-1
						100	CAGATTGAGAGGACTC-1
						100	TATCTGTTCCTATTGT-1
						100	TCTGCCAGTACCCACG-1
						100	CAGATTGCATTGTACG-1
						NA	GGAATCTTCCTTCGAC-1
						NA	GGGTAGAGTCGTATGT-1
						NA	CAGCCAGCAGCCATTA-1
						100	GGCAGTCCAAATACGA-1
						100	CAGGCCACACTATCCC-1
						100	TCTATCATCAGTCCGG-1
						NA	CCTCCTCCAGTAACAA-1
						NA	CTCCACATCACTTCTA-1
						NA	CTGTATTAGGACATCG-1
						NA	TAGACTGGTCAAGTTC-1
						NA	TCGCACTCATCCTGTC-1
						NA	CATACCCAGATTACCC-1
						100	CTTCCTTTCCGGCAAC-1
						100	CATACCCTCGAGAAAT-1
						100	GCTCAAATCCCGAACG-1
						100	CATACTTCAGGTCCGT-1
						100	GACCGTGCAAAGCGTG-1
						100	CCACGTTGTTGCTTGA-1
						100	GAACTGTGTGATTCTG-1
						100	GACTGATGTGGTTCTA-1
						100	GAGAAATAGTAGATCA-1
						100	TACGGTATCAGATTGC-1
						100	CCACAAAAGAGTCAAT-1
						100	CATCCACTCGGTTCAA-1
						100	CCACTTGGTCCCGCAA-1
						100	CATCCGTGTCTCTCTG-1
						100	TTCAATCGTCGAACAG-1
						100	CATGCGGAGCGACTTT-1
						NA	CTCATTAGTCATTCCC-1
						NA	CTGTGAAGTGGTCAAG-1
						NA	GCCTGTTGTCACTCTC-1
						NA	CATGGATTCTCGTTTA-1
						100	CTTACCGAGAAGCTGC-1
						100	GAGTTGTAGTGGTTCT-1
						100	TGCAGGCTCTGTGTGA-1
						100	CATTGAGTCCAAGAGG-1
						100	CATTTCAGTCATTGCA-1
						NA	GAAGCGATCTGCGGGT-1
						NA	TCTGTCGTCATTTGTC-1
						NA	CATTGCCAGAAGCCTG-1
						NA	TCACACCTCACTCCGT-1
						NA	CATTTCAAGTATAACG-1
						100	GTACAACGTTAGAAAC-1
						100	TATGTTCGTGTGTGGA-1
						100	CATTTCACACGCAGTC-1
						100	CCACCATAGAGTCGAC-1
						100	TCGGGACTCTGGGATT-1
						100	TTGTGTTGTATCCCAA-1
						100	CATTTCAGTAGCTGAG-1
						100	GTTCCGTCACTCACTC-1
						100	TGAGCATAGAAAGCGA-1
						100	CCAAGCGGTACTTGTG-1
						100	TTACGTTTCCTAACAG-1
						100	CCAATGACAAGCCTGC-1
						100	CTCCATGTCGGAATTC-1
						NA	GAGATGGAGGAAGTGA-1
						NA	CCACACTTCGTGCATA-1
						100	GCATCGGGTCCAGTTA-1
						100	TTGGGCGGTAACCCGC-1
						100	CCATCACAGGGTCTTT-1
						100	CTATCCGTCTATCGGA-1
						100	TCTCAGCTCGTCAGAT-1
						100	CCCAACTGTATACGGG-1
						100	GTAGGAGTCGCCTATC-1
						100	TGGCGTGAGTCGGCCT-1
						100	CCCATTGAGAGAGTTT-1
						100	TACGGGCAGCCGATAG-1
						100	CCCATTGTCGGTTCAA-1
						100	GGTTAACTCACTTGGA-1
						100	CCCGGAAGTGTACAGG-1
						NA	GCTACAAAGTCGAGGT-1
						NA	CCGGACACACGATTCA-1
						100	TCTCTGGGTACCGCGT-1
						100	CCGGGTAGTCAGGTAG-1
						NA	GATCCCTAGCAGCCCT-1
						NA	GCTCAAACACGGGTAA-1
						NA	GGTGGCTCATACTGTG-1
						NA	GTAATGCGTACACTCA-1
						NA	TATTGCTAGAGAAGGT-1
						NA	CTAACCCAGGTGCGAT-1
						NA	GCCCAGAGTTATCCAG-1
						NA	TCATTGTAGTGGACTG-1
						NA	TTCTTGATCAGGACGA-1
						NA	CCTAACCAGCTGTGCC-1
						100	CTGCGAGGTACAAGTA-1
						100	CCTAACCCAGAGTTGG-1
						NA	TGTTGAGCAAATTGCC-1
						NA	CCTATCGCAATCGCCG-1
						100	CGAGGCTGTTCTCTAT-1
						100	CCTATCGCAGACCAAG-1
						100	CGGACACTCATCAGTG-1
						100	CCTCACAAGAGCCGAT-1
						NA	GAAGGGTCAAGAAACT-1
						NA	TCTTGCGTCACCTTAT-1
						NA	CCTCCAAAGATTAGAC-1
						100	GTCACTCTCGCAGATT-1
						100	TGGGATTGTACCGTGC-1
						100	CCTCCAAAGCATGGGT-1
						100	CTCCGATCATCGGATT-1
						100	CCTCTCCTCAAACCCA-1
						100	TAAGCACGTGTTAACC-1
						100	CCTGCATTCGGAGTAG-1
						100	TTCTTGACACAGCCAC-1
						100	GTGCTGGTCCTGATAG-1
						100	CGAAGTTAGCCTCCAG-1
						NA	GTTGCTCAGCCAACCC-1
						NA	TCCATGCAGTAACGTA-1
						NA	CGAATTGAGTAGCATA-1
						100	TAAGCCATCTGCTGAA-1
						100	CGAATTGAGTTAGAAC-1
						100	CGCAGGTTCTTTCTAG-1
						100	GCCTGTTTCCTTCTTC-1
						100	CGACAGCAGTACCATC-1
						NA	GATCGTATCGAGCACC-1
						NA	CGAGGAAAGGGCAGGA-1
						100	CTCATCGTCTACGGTA-1
						100	CGATCGGCAAACACGG-1
						NA	CTGGACGAGGAGAGTA-1
						NA	CGATGGCCAGCAGAAC-1
						100	CGTTGGGAGATCCGAG-1
						100	CGCATAAGTTTGATCG-1
						100	TCGCTCAAGATACAGT-1
						NA	CTTCAATCAGTGGCTC-1
						NA	TTCTAACCAATAGGAT-1
						NA	CGCCATTAGGAGGGTG-1
						NA	CGGGCATGTGTCCACG-1
						NA	GCCGATGGTCGGCACT-1
						NA	CGGAGAATCCACACAA-1
						100	TCGCTTGAGGTCGACA-1
						100	CGTGTCTGTTCTCAGA-1
						100	CTGCCATAGTGTAGTA-1
						100	GCAACCGGTCCACGCA-1
						100	CGTTCTGGTGGAGGTT-1
						100	TTTCAGTGTAAGACCG-1
						100	CTAACTTGTTCAGGTT-1
						100	GCCCGAAGTAATCAAG-1
						100	TCCCATGTCTCAGGCG-1
						100	CTCAGAACACCCAAGC-1
						100	TCGGGCACAACAAAGT-1
						100	CTCAGGGAGAGCAGCT-1
						100	TTGAACGCAGAGTCAG-1
						100	CTCAGTCCAGCAAGAC-1
						100	TACTTCACAGGTCCGT-1
						100	CTCCACAAGCACCTGC-1
						NA	TGGTAGTCAGCTCATA-1
						NA	CTGCCATAGAACAAGG-1
						NA	TACCTCGCATGTGGCC-1
						NA	CTGGTCTGTTCCCAAA-1
						100	TACCTCGCACGCTATA-1
						100	TATACCTGTCTCGACG-1
						100	CTGTACCTCCTCTGCA-1
						100	GTCATGAGTATGGTTC-1
						100	CTTACCGGTGGTGATG-1
						100	GGGAGATGTGGTCCCA-1
						100	TACGGTAGTGTTGCCG-1
						100	TCTTTGAGTTATTCCT-1
						100	TGGTACATCCAGCACG-1
						100	CTTCAATAGCACTTTG-1
						100	GCACATAGTAGCGTTT-1
						100	TGCAGATAGTTGCGCC-1
						100	CTTCCTTAGCACTTTG-1
						100	TGAGCATAGAGTTGCG-1
						100	CTTCCTTCACGCTGTG-1
						100	GATCCCTCAGCTACAT-1
						100	GTTAGACAGCACTCTA-1
						100	CTTCTCTGTTCGGCGT-1
						100	GGTCACGCATACTTTC-1
						100	TGAGCGCTCCTCCACA-1
						100	GTGTAACCACACTTAG-1
						100	GTTGAACGTGATAGAT-1
						100	GAAGAATCAGAGGACT-1
						NA	GAATCGTCAGGAGACT-1
						NA	TATTGCTCAATCGTCA-1
						NA	GAATAGACAGATAAAC-1
						100	GACATCAAGCTCGAAG-1
						100	GTCGTTCGTCTTTCTA-1
						100	TCACGCTGTAGAATGT-1
						100	TGTAGACAGTCAACAA-1
						100	GACATCAAGTGGTTGG-1
						100	TACTTCAAGCCTCAGC-1
						100	GACCCAGGTAGCACAG-1
						100	TTCAATCTCGGCATAT-1
						100	GAGAGGTGTGCTGATT-1
						100	GTGAGCCGTCTTACTT-1
						100	TACAGGTTCACGACTA-1
						100	TGCGACGTCCCAGTGG-1
						100	TTGGGATAGTCATGGG-1
						100	GAGCCTGCAGTAACGG-1
						100	GGATGTTCAAGAGTTA-1
						100	GAGGGTAAGTAGACCG-1
						NA	GCTTCACGTTGGGACA-1
						NA	GATAGCTAGAGGTATT-1
						100	TAGAGTCCATTGGCAT-1
						100	GATCATGGTCTAATCG-1
						100	TGGTTAGCAGGAGGAG-1
						100	TTTGATCCACACACGC-1
						100	GATCCCTGTCGAGTGA-1
						100	GGTGATTAGTCACAGG-1
						100	GATTGGTCACAGCTGC-1
						100	TTTCGATCAACAAAGT-1
						100	GCAACATGTTACCTGA-1
						100	GCCAGCACAGTGGTGA-1
						100	TAACCAGCACGGGTAA-1
						100	TCGCTCACAGCAGAAC-1
						100	GCACTAACAAGATTGA-1
						100	TCAGTCCGTCCTGTTC-1
						100	GCATTAGCAGACCCGT-1
						NA	TCCAGAATCCACTGAA-1
						NA	GCCATGGAGGTGCTTT-1
						100	TCCTGCAGTCGAGTTT-1
						100	TCGGTCTAGTCTGCGC-1
						100	GCGGAAATCCTCATAT-1
						100	GGTAACTGTTGGACCC-1
						100	GCGTGCAAGCTCCGAC-1
						NA	TCGTAGAGTATGACAA-1
						NA	TTTGACTTCACAGTGT-1
						NA	GCTCAAATCGTCCATC-1
						100	GGGATCCCAGAGGAAA-1
						100	GCTTGGGAGGTATTGA-1
						100	TTGATGGGTATACCTG-1
						100	GGAACCCAGTGCCAGA-1
						100	GGGAGTAGTCGCGGTT-1
						100	TATGTTCAGCGAGGAG-1
						100	GTAATGCAGTGACACG-1
						100	GGAGATGGTGTCCAAT-1
						100	GGAGGATTCGCTCTCA-1
						100	TCACAAGCAGAGGCTA-1
						100	GGAGCAACAACTACGT-1
						100	GGGAGATCATCGGAAG-1
						100	TCACGGGCAATACCCA-1
						100	GGATGTTTCGACCCAG-1
						100	GTGTTCCTCCAACACA-1
						100	TTGTTCATCTACTCAT-1
						100	GGGCTACCATCCGGCA-1
						100	TAAGCACAGGAAAGAC-1
						100	GGGTAGAAGAGAGTTT-1
						100	TGGCGTGCAAAGTGTA-1
						100	GGTAATCCAACATACC-1
						NA	GTGAGGAAGTCATTGC-1
						NA	TTATTGCCATGAGATA-1
						NA	GGTGGCTGTACCATAC-1
						100	TGGAGAGAGACGCAGT-1
						100	GTAGGAGTCAAGCCGC-1
						100	TCGCACTGTACCGGCT-1
						100	GTCAAACAGTCCCAAT-1
						100	TTGTTGTGTTCATCGA-1
						100	GTGACGCTCGTACACA-1
						100	TGTTCATAGAAGGCTC-1
						100	GTGATGTAGACATATG-1
						100	TGGTACAAGTCATACC-1
						100	GTTGAACAGTGCTACT-1
						NA	TACTTGTTCCACGTAA-1
						NA	GTTGCGGGTTGGAGGT-1
						NA	TGAGTCAAGCACTCAT-1
						NA	TACGTCCCAAGCGATG-1
						NA	TTTGTTGAGAATAACC-1
						NA	TAGGTTGGTAGGCAGT-1
						100	TCTTGCGTCGGTGAAG-1
						100	TCACTATCACAGCCTG-1
						NA	TCTACCGGTATCACGT-1
						NA	TGACCCTAGCGTTCAT-1
						NA	TTCCGGTCAACGGCTC-1
						NA	TTTATGCCAAGCAATA-1
						NA	TCAGGTAGTACTAGCT-1
						100	TTGACCCAGTACTGTC-1
						100	TCATATCCAGTCGGTC-1
						100	TGGGAGAAGAGCTGCA-1
						100	TCATTGTTCTTCCTAA-1
						100	TGGTAGTGTTAAGACA-1
						100	TTTCCTCTCATCACAG-1
						100	TCGCTTGCAGGCCCTA-1
						100	TTTAGTCAGTCCTGCG-1
						100	TGATCAGCAACAGCCC-1
						100	TTTGACTAGAACTTCC-1
						100	TGGGCGTCATTATGCG-1
						100	TTTCGATTCTAACGCA-1
						100	TTCTCTCAGGTAGGCT-1
