# Supplementary material for: Gene-expression memory-based prediction of cell lineages from scRNA-seq datasets
Source: Nat Commun. 2024 Mar 29;15:2744. doi: 10.1038/s41467-024-47158-y (PMC10980719; doi:10.1038/s41467-024-47158-y)
Supplement: Supplementary file 11 — Source Data [file 41467_2024_47158_MOESM11_ESM.zip › Source Data files/Source Data file S2b.csv]

distance_AE3	distance_ctrl_AE3	distance_MEF	distance_ctrl_MEF
0.334967376	0.431508688	0.007123962	0.513757037
0.37545722	0.45609656	0.00021208	0.03214607
0.414148032	0.464880101	0.645679346	0.044599817
0.11339769	0.439937427	0.035081779	0.148500124
0.34173053	0.43826028	0.007198941	0.400650264
0.429946955	0.382399953	0.033986518	0.52980979
0.150140092	0.437352371	0.037348349	0.678335807
0.314795703	0.400714633	0.000994756	0.010953771
0.405815401	0.389578164	0.034850783	0.589921372
0.121594102	0.361823921	0.096728896	0.093355985
0.071796503	0.409426325	0.070602501	0.717072356
0.419043171	0.396874449	0.002737651	0.604761928
0.158028557	0.453314492	0.015851973	0.521938166
0.369615789	0.447294981	0.000252146	0.010150257
0.282382977	0.393579822	0.717490483	0.082394045
0.273973582	0.44269917	0.426767012	0.28572049
0.1501724	0.422468501	0.044280179	0.070875759
0.35322321	0.339851553	0.173964178	0.104575267
0.229945259	0.338691656	0.18587387	0.064636311
0.116371194	0.405866247	0.744617835	0.567288789
0.248828095	0.319570759	0.007008704	0.004476034
0.096335255	0.409645347	0.766219797	0.153173476
0.339149943	0.386069553	0.026856769	0.010692878
0.374407736	0.298239391	0.000287804	0.015125757
0.227888439	0.442943613	0.585870898	0.60041505
0.296114771	0.400206944	0.396421215	0.07606362
0.303213144	0.377738628	0.603482423	0.018568142
0.256848378	0.41098574	0.00024634	0.174042484
0.322439138	0.334382097	0.000964293	0.704421029
0.235568235	0.455295763	0.001459261	0.494093146
0.318711714	0.415792578	0.171551543	0.036712675
0.119681582	0.448185427	0.004286282	0.037537075
0.327092138	0.462781285	0.004182677	0.309413742
0.363760385	0.469044129	0.000265972	0.396552522
0.37301392	0.430185406	0.068283484	0.062334827
0.318833525	0.45614959	0.584141391	0.004976935
0.356076041	0.378780212	0.532117282	0.685721098
0.233214143	0.435191594	0.599169631	0.461151316
0.091865831	0.440439981	0.115325625	0.564242373
0.330171581	0.45937771	0.524142038	0.497084758
0.195425736	0.373890304	0.001133062	0.052700452
0.367739615	0.357378549	0.003381666	0.040867201
0.127093525	0.288817989	0.626795968	0.663472982
0.261609831	0.455447648	0.000468831	0.757241176
0.310045826	0.365080641	0.120919608	0.666691223
0.16155056	0.439156341	0.008168712	0.116395411
0.413255598	0.423024551	0.111337135	0.009562999
0.208150514	0.36453216	0.120192906	0.624189003
0.079147769	0.496650664	0.009496181	0.003345666
0.235693774	0.343164933	0.098944942	0.66723883
0.35407592	0.457250711	0.689954077	0.416286032
0.179079666	0.443115165	0.000569228	0.740622909
0.134574942	0.420610638	0.039938048	0.637950404
0.146106552	0.449836793	0.000252251	0.659565225
0.239203773	0.389738644	0.068934446	0.154342331
0.38174447	0.376168737	0.523745624	0.000361812
0.326565277	0.464756816	0.005088722	0.0684532
0.298920855	0.432630745	0.09790608	0.025917626
0.259636941	0.459306971	0.000635381	0.691976035
0.382885539	0.428937187	0.36491207	0.728697671
0.408964301	0.444702401	0.137252573	0.584727556
0.255804246	0.355895484	0.024058764	0.005856122
0.36832557	0.410610638	0.030323837	0.226418811
0.17220656	0.389268996	0.025629983	0.500879567
0.393128246	0.320638466	0.735173253	0.259905479
0.244141922	0.31216866	0.268024677	0.02113252
0.311480015	0.397354912	0.00039313	0.250907291
0.411676176	0.416283245	0.338006046	0.067334269
0.221166576	0.427262895	0.000563951	0.003788903
0.196786672	0.460434536	0.000691851	0.51199233
0.306781119	0.44587925	0.053340868	0.832933201
0.30121009	0.380425369	0.007277856	0.02204918
0.281364536	0.386973085	0.007242468	0.522505154
0.37178091	0.338616958	0.590566097	0.007680307
0.369898768	0.457982259	0.00190265	0.070007126
0.114996472	0.399697594	0.513527809	0.039502417
0.433054166	0.279893148	0.696433722	0.518189606
0.092808629	0.4051786	0.000464579	0.645643868
0.293976329	0.441224577	0.07794257	0.771046876
0.315599265	0.422054879	0.724984464	0.600817407
0.134509989	0.402481546	0.494701293	0.692610616
0.420782079	0.374388726	0.761803363	0.569255088
0.174381653	0.3434534	0.001729072	0.00326153
0.108059567	0.120138265	0.071158734	0.632418967
0.376899029	0.367648961	0.298772052	0.015924892
0.440679575	0.482337298	0.638397239	0.001451292
0.298839523	0.451888638	0.016505836	0.679617548
0.272258346	0.350008578	0.027993383	0.749726554
0.112833894	0.320355602	0.003911816	0.020051515
0.20936489	0.39165594	0.68794255	0.041708892
0.367871771	0.29504154	0.60282891	0.506378328
0.320496568	0.480761883	0.008676213	0.008631516
0.16702467	0.305444877	0.000235608	0.037182865
0.264074406	0.352193422	0.702472964	0.650382286
0.25374011	0.422283226	0.001684212	0.114520871
0.332429328	0.338488685	0.029370439	0.117631629
NA	NA	0.004059695	0.100179111
NA	NA	0.50168581	0.060436976
NA	NA	0.058846587	0.778779806
NA	NA	0.280479648	0.637201378
NA	NA	0.000105659	0.372377849
NA	NA	0.02179047	0.634537798
NA	NA	0.803684454	0.047193695
NA	NA	0.000141045	0.268930635
NA	NA	0.073338223	0.744008003
NA	NA	0.068728492	0.712302121
NA	NA	1.56962270173033e-05	0.002619958
NA	NA	0.212662273	0.001400359
NA	NA	0.001977346	0.62162372
NA	NA	0.744848444	0.410687004
NA	NA	0.001353495	0.613569946
NA	NA	0.001129489	0.052451761
NA	NA	0.02847013	0.497340505
NA	NA	0.022884579	0.514188114
NA	NA	0.001007512	0.01634897
NA	NA	0.604011205	0.028595418
NA	NA	0.028324503	0.545600706
NA	NA	0.697467711	0.161725521
NA	NA	0.000186335	0.564996771
NA	NA	0.046938825	0.664793642
NA	NA	0.133293017	0.298198835
NA	NA	0.655978229	0.217166988
NA	NA	0.472068168	0.156048657
NA	NA	0.441902677	0.030841818
NA	NA	0.204826522	0.040382354
NA	NA	0.000968311	0.584694563
NA	NA	0.006577827	0.028109031
NA	NA	0.52537187	0.481645413
NA	NA	0.522464744	0.190607562
NA	NA	0.000636244	0.222443407
NA	NA	0.64969803	0.580666434
NA	NA	0.000106178	0.024879906
NA	NA	0.019894707	0.207336614
NA	NA	0.505799823	0.167670755
NA	NA	0.164746664	0.007971151
NA	NA	0.002477361	0.041457861
NA	NA	0.464221933	0.156788123
NA	NA	0.030292082	0.071296969
NA	NA	0.003705463	0.036346099
NA	NA	0.713495342	0.00442352
NA	NA	0.603179114	0.554870288
NA	NA	0.269822588	0.014570422
NA	NA	0.523787004	0.781894248
NA	NA	0.004985511	0.645088548
NA	NA	0.046766512	0.537607934
NA	NA	0.599716076	0.055448076
NA	NA	0.001391131	0.684968168
NA	NA	0.06632041	0.504348109
NA	NA	0.561982643	0.025574168
NA	NA	0.655848473	0.235890905
NA	NA	0.53863939	0.002371778
NA	NA	0.001209959	0.094093813
NA	NA	0.003041629	0.646978847
NA	NA	0.45795227	0.563059087
NA	NA	0.595883491	0.036266499
NA	NA	0.282242125	0.049323952
NA	NA	0.001523218	0.64606651
NA	NA	0.000414565	0.517478412
NA	NA	1.91072854184293e-05	0.806093912
NA	NA	0.014654219	0.598214894
NA	NA	0.481053713	0.587544397
NA	NA	0.016019998	0.692195934
NA	NA	0.515800008	0.007176956
NA	NA	0.005692262	0.026367715
NA	NA	0.015358112	0.151591613
NA	NA	0.14409664	0.467169672
NA	NA	0.072406007	0.01901743
