# Supplementary material for: Gene-expression memory-based prediction of cell lineages from scRNA-seq datasets
Source: Nat Commun. 2024 Mar 29;15:2744. doi: 10.1038/s41467-024-47158-y (PMC10980719; doi:10.1038/s41467-024-47158-y)
Supplement: Supplementary file 11 — Source Data [file 41467_2024_47158_MOESM11_ESM.zip › Source Data files/Source Data file 1f.xls]

## Sheet: sourcedata_1f
	CV2ofmeans	mean_expression	quantata_memory
ENSMUSG00000000001	0.508419	2.97194	1
ENSMUSG00000000003	NA	0	0
ENSMUSG00000000028	1.44598	1.11468	0
ENSMUSG00000000031	672.908	0.00435357	0
ENSMUSG00000000037	9.4283	0.17069	2
ENSMUSG00000000049	NA	0	0
ENSMUSG00000000056	6.43976	0.257542	0
ENSMUSG00000000058	1268	0.00174041	0
ENSMUSG00000000078	1.47346	6.61906	2
ENSMUSG00000000085	4.11169	0.449037	1
ENSMUSG00000000088	0.0879434	45.1995	1
ENSMUSG00000000093	102.913	0.0269962	0
ENSMUSG00000000094	73.1128	0.0280543	0
ENSMUSG00000000103	124.906	0.0134722	2
ENSMUSG00000000120	2.50354	1.00993	0
ENSMUSG00000000125	96.0208	0.0292774	0
ENSMUSG00000000126	134.557	0.0172412	0
ENSMUSG00000000127	1.81699	0.882244	0
ENSMUSG00000000131	0.751472	1.84435	1
ENSMUSG00000000134	0.928819	1.68381	0
ENSMUSG00000000142	1.10584	2.48563	1
ENSMUSG00000000148	4.32348	0.337075	0
ENSMUSG00000000149	3.2996	0.441118	0
ENSMUSG00000000154	6.97952	0.196222	0
ENSMUSG00000000157	NA	0	0
ENSMUSG00000000159	1268	0.000288017	0
ENSMUSG00000000167	14.1182	0.0879324	0
ENSMUSG00000000168	0.813571	1.79055	0
ENSMUSG00000000171	0.298048	5.92555	1
ENSMUSG00000000182	331.944	0.00417071	0
ENSMUSG00000000183	995.387	0.00185798	0
ENSMUSG00000000184	4.34973	1.62289	2
ENSMUSG00000000194	0.681644	2.21219	1
ENSMUSG00000000197	46.9321	0.0272098	0
ENSMUSG00000000202	654.251	0.00172983	0
ENSMUSG00000000204	1268	0.000822289	0
ENSMUSG00000000214	267.207	0.00315811	0
ENSMUSG00000000215	NA	0	0
ENSMUSG00000000216	NA	0	0
ENSMUSG00000000223	155.433	0.00761314	0
ENSMUSG00000000244	7.69211	0.218468	0
ENSMUSG00000000247	25.766	0.0683185	0
ENSMUSG00000000248	NA	0	0
ENSMUSG00000000253	2.52072	0.627305	1
ENSMUSG00000000263	28.6681	0.0493501	0
ENSMUSG00000000266	332.694	0.00488932	0
ENSMUSG00000000275	0.900473	1.98654	0
ENSMUSG00000000276	2.21495	0.585655	0
ENSMUSG00000000278	0.535899	3.2268	1
ENSMUSG00000000282	1.86798	0.868766	0
ENSMUSG00000000290	649.797	0.00127365	0
ENSMUSG00000000295	0.692674	2.16687	1
ENSMUSG00000000296	1.02019	2.53654	1
ENSMUSG00000000301	110.88	0.21784	0
ENSMUSG00000000303	0.45146	4.70481	1
ENSMUSG00000000305	24.3926	0.0767154	0
ENSMUSG00000000308	1.25968	1.8336	0
ENSMUSG00000000317	55.6995	0.0195049	0
ENSMUSG00000000318	291.289	0.0173167	2
ENSMUSG00000000320	8.54461	0.175565	0
ENSMUSG00000000325	3.69654	0.354969	1
ENSMUSG00000000326	1.12954	2.05062	0
ENSMUSG00000000339	0.983041	1.48413	0
ENSMUSG00000000340	1.04937	1.6491	0
ENSMUSG00000000346	1.13871	1.36827	1
ENSMUSG00000000355	0.510925	2.94073	0
ENSMUSG00000000359	272.852	0.00346064	0
ENSMUSG00000000365	2.22101	1.18487	2
ENSMUSG00000000374	2.28397	0.601252	0
ENSMUSG00000000378	1.61988	0.948519	1
ENSMUSG00000000381	NA	0	0
ENSMUSG00000000384	0.890658	1.72115	0
ENSMUSG00000000385	352.735	0.00492953	0
ENSMUSG00000000392	NA	0	0
ENSMUSG00000000394	NA	0	0
ENSMUSG00000000399	0.379778	5.03358	0
ENSMUSG00000000402	12.5454	0.120092	0
ENSMUSG00000000409	6.36544	0.241669	0
ENSMUSG00000000411	637.297	0.00182523	0
ENSMUSG00000000416	3.06457	0.659223	2
ENSMUSG00000000420	0.793905	2.01276	0
ENSMUSG00000000435	NA	0	0
ENSMUSG00000000439	1.37426	1.10611	0
ENSMUSG00000000440	1268	0.000929611	0
ENSMUSG00000000441	0.651832	2.37409	0
ENSMUSG00000000486	0.740299	4.77707	1
ENSMUSG00000000489	48.5933	0.0259749	0
ENSMUSG00000000530	NA	0	0
ENSMUSG00000000531	5.38589	0.493212	0
ENSMUSG00000000532	4.37498	0.313781	0
ENSMUSG00000000538	10.6479	0.135951	0
ENSMUSG00000000544	0.892691	2.01935	0
ENSMUSG00000000552	2.8916	0.533124	0
ENSMUSG00000000555	15.0412	0.102483	2
ENSMUSG00000000560	141.547	0.0155773	0
ENSMUSG00000000561	0.533433	2.95095	1
ENSMUSG00000000562	NA	0	0
ENSMUSG00000000563	0.0839954	31.8378	1
ENSMUSG00000000567	84.0666	0.0205412	2
ENSMUSG00000000568	0.21677	12.735	1
ENSMUSG00000000579	6.73726	0.217548	0
ENSMUSG00000000581	13.0062	6.13156	0
ENSMUSG00000000594	5.33529	0.457094	0
ENSMUSG00000000600	0.702829	2.47487	0
ENSMUSG00000000605	6.61735	0.252475	0
ENSMUSG00000000606	NA	0	0
ENSMUSG00000000617	1268	0.00082086	0
ENSMUSG00000000627	12.1284	0.108544	2
ENSMUSG00000000628	0.485511	6.18509	1
ENSMUSG00000000631	2.83411	0.726398	0
ENSMUSG00000000632	438.795	0.00468381	0
ENSMUSG00000000673	634.726	0.00083206	0
ENSMUSG00000000682	91.1399	0.022681	0
ENSMUSG00000000686	NA	0	0
ENSMUSG00000000690	288.007	0.00512607	2
ENSMUSG00000000693	34.0632	0.0365917	0
ENSMUSG00000000701	1268	0.000879243	0
ENSMUSG00000000706	386.348	0.00335016	0
ENSMUSG00000000708	0.99683	1.55331	1
ENSMUSG00000000711	1.45698	0.971657	0
ENSMUSG00000000724	264.628	0.00448167	0
ENSMUSG00000000730	1.05532	2.84656	1
ENSMUSG00000000731	31.2994	0.0361415	0
ENSMUSG00000000732	10.1729	0.133175	0
ENSMUSG00000000738	0.968249	1.40548	0
ENSMUSG00000000739	10.7582	0.165791	0
ENSMUSG00000000740	0.0548375	456.908	1
ENSMUSG00000000743	0.603406	2.53871	0
ENSMUSG00000000751	0.611325	2.68364	1
ENSMUSG00000000753	117.014	0.00920601	0
ENSMUSG00000000759	1.44438	0.938766	1
ENSMUSG00000000766	NA	0	0
ENSMUSG00000000776	0.822671	2.24057	0
ENSMUSG00000000782	1.51706	1.08	0
ENSMUSG00000000787	0.416599	5.05905	1
ENSMUSG00000000791	90.8738	0.0134028	0
ENSMUSG00000000792	125.978	0.0124264	0
ENSMUSG00000000794	237.692	0.00319254	0
ENSMUSG00000000804	2.02198	0.823771	0
ENSMUSG00000000805	NA	0	0
ENSMUSG00000000811	6.32699	0.212012	2
ENSMUSG00000000817	NA	0	0
ENSMUSG00000000823	3.47038	0.458512	0
ENSMUSG00000000826	0.897445	1.69263	1
ENSMUSG00000000827	0.323124	4.95057	0
ENSMUSG00000000838	0.585135	2.73919	1
ENSMUSG00000000861	66.7851	0.0221052	0
ENSMUSG00000000869	NA	0	0
ENSMUSG00000000876	2.31887	0.761374	0
ENSMUSG00000000881	8.09103	0.189225	0
ENSMUSG00000000884	3.44909	0.396042	1
ENSMUSG00000000889	NA	0	0
ENSMUSG00000000901	3.23467	0.457449	0
ENSMUSG00000000902	0.427252	3.53036	0
ENSMUSG00000000903	33.9562	0.0366564	0
ENSMUSG00000000915	18.2253	0.0779869	0
ENSMUSG00000000916	2.28154	0.551643	0
ENSMUSG00000000934	4.9821	0.287244	0
ENSMUSG00000000938	160.76	0.0149156	0
ENSMUSG00000000942	372.576	0.00417953	0
ENSMUSG00000000948	4.94987	0.33386	0
ENSMUSG00000000957	12.0136	0.150928	0
ENSMUSG00000000958	4.34639	0.3402	0
ENSMUSG00000000959	0.42638	3.45363	0
ENSMUSG00000000976	0.822292	1.99438	1
ENSMUSG00000000982	381.027	0.0120385	2
ENSMUSG00000000983	NA	0	0
ENSMUSG00000001014	20.9024	0.0614539	0
ENSMUSG00000001016	0.232952	6.33343	1
ENSMUSG00000001017	0.430545	3.38018	0
ENSMUSG00000001018	1.61649	0.928595	0
ENSMUSG00000001020	101.826	0.0222043	0
ENSMUSG00000001021	70.6144	0.0237873	0
ENSMUSG00000001023	NA	0	0
ENSMUSG00000001025	4.50562	26.2313	2
ENSMUSG00000001027	426.938	0.00246742	0
ENSMUSG00000001029	80.864	0.0177583	0
ENSMUSG00000001034	1.73677	0.912233	0
ENSMUSG00000001036	1.11985	1.412	0
ENSMUSG00000001039	0.555065	2.88874	1
ENSMUSG00000001052	1.78653	0.874803	0
ENSMUSG00000001053	1.88373	0.784069	1
ENSMUSG00000001054	0.874427	1.98614	0
ENSMUSG00000001056	0.182573	17.9565	1
ENSMUSG00000001062	3.21521	0.40915	0
ENSMUSG00000001065	6.49628	0.212425	0
ENSMUSG00000001076	93.1345	0.0133196	0
ENSMUSG00000001082	0.820075	2.00791	0
ENSMUSG00000001089	0.506403	3.69656	0
ENSMUSG00000001095	142.568	0.0110188	0
ENSMUSG00000001098	3.93976	0.378405	0
ENSMUSG00000001100	0.490556	3.34009	1
ENSMUSG00000001103	1268	0.000907126	0
ENSMUSG00000001105	0.359325	4.77305	0
ENSMUSG00000001119	NA	0	0
ENSMUSG00000001120	9.21096	0.1603	0
ENSMUSG00000001123	11.9451	0.163505	2
ENSMUSG00000001127	0.866754	1.72963	0
ENSMUSG00000001128	10.0366	0.130532	0
ENSMUSG00000001131	0.422284	4.56822	0
ENSMUSG00000001134	0.736994	1.83208	0
ENSMUSG00000001138	2.61954	0.559103	0
ENSMUSG00000001143	2.48422	0.573701	0
ENSMUSG00000001150	0.673941	4.45383	1
ENSMUSG00000001151	0.650642	2.72149	0
ENSMUSG00000001155	NA	0	0
ENSMUSG00000001156	7.44106	0.196495	0
ENSMUSG00000001157	1.60879	1.32934	0
ENSMUSG00000001158	0.409855	4.52408	1
ENSMUSG00000001166	19.7007	0.0736249	0
ENSMUSG00000001168	225.506	0.00359084	0
ENSMUSG00000001173	2.05815	0.671565	0
ENSMUSG00000001175	0.158754	22.6566	1
ENSMUSG00000001211	1.91776	0.861541	0
ENSMUSG00000001225	NA	0	0
ENSMUSG00000001227	62.2242	0.0241847	0
ENSMUSG00000001228	0.582583	5.20209	1
ENSMUSG00000001229	2.56988	0.559141	0
ENSMUSG00000001240	11.5619	0.123903	0
ENSMUSG00000001247	2.57034	0.719107	1
ENSMUSG00000001248	3.34301	0.495645	0
ENSMUSG00000001249	20.3566	0.0726432	0
ENSMUSG00000001260	NA	0	0
ENSMUSG00000001270	0.294063	33.9997	1
ENSMUSG00000001280	0.842231	1.95509	0
ENSMUSG00000001281	9.91577	0.120014	2
ENSMUSG00000001285	0.679296	2.20343	1
ENSMUSG00000001288	3.08179	0.600685	0
ENSMUSG00000001289	0.134389	13.3115	0
ENSMUSG00000001300	11.2346	0.152536	0
ENSMUSG00000001305	0.32245	5.01326	0
ENSMUSG00000001313	3.39859	0.396656	1
ENSMUSG00000001323	11.6991	0.166263	0
ENSMUSG00000001333	40.4201	0.0323547	0
ENSMUSG00000001334	20.7595	0.0826787	0
ENSMUSG00000001348	20.6168	0.0724157	0
ENSMUSG00000001349	223.681	0.00845737	0
ENSMUSG00000001366	1.73019	0.870471	0
ENSMUSG00000001376	0.737176	1.97505	0
ENSMUSG00000001380	0.632928	2.27799	1
ENSMUSG00000001383	0.208268	6.89817	0
ENSMUSG00000001403	1.65988	13.4352	1
ENSMUSG00000001415	0.848214	1.52313	1
ENSMUSG00000001416	0.144327	18.2057	1
ENSMUSG00000001418	0.502317	3.21901	0
ENSMUSG00000001419	3.5233	0.485023	0
ENSMUSG00000001420	4.39144	0.325594	0
ENSMUSG00000001424	0.806268	1.91891	0
ENSMUSG00000001435	2.89438	0.652033	0
ENSMUSG00000001436	5.0405	0.294053	0
ENSMUSG00000001440	0.285985	7.94152	1
ENSMUSG00000001441	0.399149	4.92724	1
ENSMUSG00000001444	187.009	0.007136	0
ENSMUSG00000001445	0.735131	2.1367	0
ENSMUSG00000001467	1.29078	2.45106	1
ENSMUSG00000001472	0.207486	9.27632	1
ENSMUSG00000001473	2.05825	1.45493	2
ENSMUSG00000001482	1.46205	0.919714	0
ENSMUSG00000001493	NA	0	0
ENSMUSG00000001494	201.481	0.00487769	0
ENSMUSG00000001496	207.671	0.00760971	0
ENSMUSG00000001497	57.2243	0.026207	0
ENSMUSG00000001504	2.01405	0.790789	0
ENSMUSG00000001506	126.225	0.0139322	0
ENSMUSG00000001507	12.3981	0.138879	0
ENSMUSG00000001508	649.79	0.00205888	0
ENSMUSG00000001510	355.938	0.00452719	0
ENSMUSG00000001517	2.67626	0.548836	1
ENSMUSG00000001518	1.08598	1.39466	1
ENSMUSG00000001520	38.4305	0.030077	0
ENSMUSG00000001521	1.62712	1.35697	0
ENSMUSG00000001524	0.944616	1.66032	0
ENSMUSG00000001525	0.214741	41.7184	1
ENSMUSG00000001542	2.34903	0.642637	0
ENSMUSG00000001552	0.5226	3.88998	1
ENSMUSG00000001555	14.44	0.103192	2
ENSMUSG00000001558	37.7691	0.048405	0
ENSMUSG00000001566	300.034	0.00460824	0
ENSMUSG00000001569	0.836321	1.91238	1
ENSMUSG00000001576	1.73829	0.81714	0
ENSMUSG00000001583	2.70956	0.537951	0
ENSMUSG00000001588	3.67899	0.392717	0
ENSMUSG00000001604	0.544365	4.98358	1
ENSMUSG00000001622	NA	0	0
ENSMUSG00000001627	0.681258	5.43327	1
ENSMUSG00000001630	1.78673	0.912285	0
ENSMUSG00000001632	1.58921	0.881649	0
ENSMUSG00000001642	0.377671	11.2361	1
ENSMUSG00000001655	2.74237	0.668916	0
ENSMUSG00000001656	103.781	0.0159289	0
ENSMUSG00000001657	34.0019	0.0434564	0
ENSMUSG00000001661	26.5758	0.0621272	2
ENSMUSG00000001663	127.26	0.0108243	2
ENSMUSG00000001665	6.44463	0.237675	0
ENSMUSG00000001666	0.166959	12.8323	0
ENSMUSG00000001670	1268	0.000991758	0
ENSMUSG00000001672	13.3762	0.193508	0
ENSMUSG00000001674	0.190538	8.90763	1
ENSMUSG00000001687	0.394184	4.85463	0
ENSMUSG00000001700	14.0543	0.109354	0
ENSMUSG00000001707	0.240021	6.56819	1
ENSMUSG00000001729	2.25681	0.67679	0
ENSMUSG00000001739	92.1729	0.0143442	0
ENSMUSG00000001741	1268	0.000632151	0
ENSMUSG00000001750	6.58492	0.210011	0
ENSMUSG00000001751	64.2278	0.020756	2
ENSMUSG00000001755	1.49271	0.985207	1
ENSMUSG00000001761	5.70489	0.304015	2
ENSMUSG00000001763	28.0929	0.0458741	0
ENSMUSG00000001767	0.728975	2.00032	1
ENSMUSG00000001768	7.11417	0.173502	0
ENSMUSG00000001773	139.622	0.00869307	0
ENSMUSG00000001774	0.435284	3.96746	1
ENSMUSG00000001783	0.352387	3.84001	0
ENSMUSG00000001785	0.560295	2.52066	0
ENSMUSG00000001786	1.94548	0.702521	0
ENSMUSG00000001794	0.316964	6.71318	1
ENSMUSG00000001802	28.8366	0.0559251	0
ENSMUSG00000001804	NA	0	0
ENSMUSG00000001815	1268	0.000864491	0
ENSMUSG00000001819	46.3536	0.0307495	0
ENSMUSG00000001823	NA	0	0
ENSMUSG00000001827	2.40977	0.966761	1
ENSMUSG00000001829	0.652306	2.18963	1
ENSMUSG00000001833	0.292168	6.89529	1
ENSMUSG00000001844	1.69985	0.808631	0
ENSMUSG00000001847	0.244239	6.91085	1
ENSMUSG00000001855	0.68227	2.19081	0
ENSMUSG00000001864	62.63	0.0207111	0
ENSMUSG00000001865	NA	0	0
ENSMUSG00000001870	46.9784	0.0357146	0
ENSMUSG00000001891	1.30154	1.23518	1
ENSMUSG00000001901	172.391	0.00600866	0
ENSMUSG00000001909	0.435427	3.97807	1
ENSMUSG00000001910	0.617697	2.31997	0
ENSMUSG00000001911	11.6628	0.146967	2
ENSMUSG00000001918	1.27546	1.21573	0
ENSMUSG00000001924	0.287773	4.90511	0
ENSMUSG00000001930	29.0175	0.0470324	0
ENSMUSG00000001942	4.44373	0.317085	0
ENSMUSG00000001943	30.3354	0.0476048	0
ENSMUSG00000001946	61.9216	0.0255904	0
ENSMUSG00000001948	19.5287	0.0757655	2
ENSMUSG00000001962	0.554661	3.95943	1
ENSMUSG00000001964	0.463716	3.34175	1
ENSMUSG00000001983	4.34503	0.316539	0
ENSMUSG00000001985	2.10528	0.660625	0
ENSMUSG00000001986	33.4096	0.0445604	0
ENSMUSG00000001988	176.341	0.0102678	0
ENSMUSG00000001995	2.5536	0.661336	0
ENSMUSG00000001998	6.43589	0.226311	0
ENSMUSG00000001999	2.51627	0.488275	0
ENSMUSG00000002006	14.8426	0.0834218	2
ENSMUSG00000002007	NA	0	0
ENSMUSG00000002010	0.406848	3.81923	0
ENSMUSG00000002012	35.489	0.0342141	2
ENSMUSG00000002014	0.200973	9.85552	0
ENSMUSG00000002015	0.239872	8.47454	0
ENSMUSG00000002017	1.71904	0.83438	1
ENSMUSG00000002020	200.956	0.00541322	0
ENSMUSG00000002028	0.87132	2.56698	0
ENSMUSG00000002031	1.29471	1.18721	0
ENSMUSG00000002032	133.995	0.00862768	0
ENSMUSG00000002033	1268	0.0010323	0
ENSMUSG00000002043	0.952784	1.81446	1
ENSMUSG00000002052	0.536545	4.84984	1
ENSMUSG00000002055	1.8885	0.834296	1
ENSMUSG00000002057	796.941	0.00172327	0
ENSMUSG00000002058	1.33245	1.09109	1
ENSMUSG00000002059	1.97817	0.810191	1
ENSMUSG00000002064	0.625444	3.09032	1
ENSMUSG00000002068	1.26997	2.17505	1
ENSMUSG00000002076	1.1496	1.75879	1
ENSMUSG00000002083	1.4402	1.97714	0
ENSMUSG00000002100	88.3739	0.0137034	0
ENSMUSG00000002102	0.189003	8.16706	0
ENSMUSG00000002103	3.71331	0.334385	1
ENSMUSG00000002104	4.04883	0.391157	0
ENSMUSG00000002105	6.25097	0.25047	0
ENSMUSG00000002107	3.84046	0.513073	1
ENSMUSG00000002108	46.3862	0.0273831	0
ENSMUSG00000002109	4.68142	0.274792	0
ENSMUSG00000002111	16.9934	0.088675	0
ENSMUSG00000002129	0.444698	3.62949	1
ENSMUSG00000002147	2	0.762069	0
ENSMUSG00000002190	8.40749	0.185315	0
ENSMUSG00000002204	53.2145	0.027754	0
ENSMUSG00000002205	1.20312	1.26799	0
ENSMUSG00000002210	2.92676	0.467853	1
ENSMUSG00000002221	0.621488	2.5138	1
ENSMUSG00000002222	1.05984	1.34739	0
ENSMUSG00000002227	2.36249	0.624226	0
ENSMUSG00000002228	16.3355	0.0831347	0
ENSMUSG00000002233	5.22205	0.793262	2
ENSMUSG00000002240	NA	0	0
ENSMUSG00000002249	25.9634	0.0524457	2
ENSMUSG00000002250	2.5595	0.610511	0
ENSMUSG00000002257	1.43459	1.1805	1
ENSMUSG00000002265	3.19756	1.89987	2
ENSMUSG00000002266	256.975	0.00467741	0
ENSMUSG00000002274	6.7294	0.205315	0
ENSMUSG00000002279	4.54943	0.287989	0
ENSMUSG00000002280	1.77558	0.885568	1
ENSMUSG00000002289	3.84186	0.394722	0
ENSMUSG00000002297	0.414067	5.33473	1
ENSMUSG00000002307	0.704356	2.28895	0
ENSMUSG00000002308	0.605936	2.38605	0
ENSMUSG00000002319	0.802533	1.76107	0
ENSMUSG00000002320	1.3331	1.02607	0
ENSMUSG00000002324	2.91908	0.911747	1
ENSMUSG00000002325	2.52844	0.569477	0
ENSMUSG00000002326	1.60162	0.866086	0
ENSMUSG00000002329	0.514117	2.77776	0
ENSMUSG00000002332	1.02763	1.41325	0
ENSMUSG00000002341	174.222	0.00586929	2
ENSMUSG00000002342	1.20201	1.13565	0
ENSMUSG00000002343	1.71645	0.820982	1
ENSMUSG00000002345	0.445859	3.65875	0
ENSMUSG00000002346	6.19747	0.24508	2
ENSMUSG00000002365	4.08418	0.324731	0
ENSMUSG00000002372	0.994999	2.43501	1
ENSMUSG00000002379	0.132996	17.0274	1
ENSMUSG00000002384	126.586	0.00905584	0
ENSMUSG00000002393	1.90362	0.802183	0
ENSMUSG00000002395	0.357832	4.9034	1
ENSMUSG00000002396	0.996799	1.64793	1
ENSMUSG00000002409	5.28885	0.289002	0
ENSMUSG00000002413	2.245	0.589138	0
ENSMUSG00000002416	0.219608	10.2254	1
ENSMUSG00000002428	1.07223	1.56816	1
ENSMUSG00000002455	0.494387	3.29945	1
ENSMUSG00000002458	1.42986	1.16375	0
ENSMUSG00000002459	49.473	0.0350937	0
ENSMUSG00000002475	22.9095	0.121072	0
ENSMUSG00000002477	0.169067	19.8204	1
ENSMUSG00000002486	2.23217	0.622828	0
ENSMUSG00000002489	2.73093	0.608594	1
ENSMUSG00000002496	1.30234	1.10905	0
ENSMUSG00000002500	35.3015	0.033623	0
ENSMUSG00000002504	1.93875	0.781934	1
ENSMUSG00000002524	0.374803	4.64393	0
ENSMUSG00000002546	3.07312	0.465424	1
ENSMUSG00000002550	3.7003	0.412308	0
ENSMUSG00000002565	351.107	0.00429409	0
ENSMUSG00000002578	21.4102	0.0604367	0
ENSMUSG00000002580	0.374714	4.75744	1
ENSMUSG00000002588	1268	0.00124887	0
ENSMUSG00000002602	61.9514	0.0185887	2
ENSMUSG00000002603	3.79716	0.41706	0
ENSMUSG00000002608	2.57294	0.527116	0
ENSMUSG00000002617	6.29578	0.252525	2
ENSMUSG00000002625	1.13896	1.40472	0
ENSMUSG00000002633	266.516	0.00541827	2
ENSMUSG00000002635	0.663586	2.23102	0
ENSMUSG00000002658	0.351987	4.79814	1
ENSMUSG00000002660	0.284774	6.28491	1
ENSMUSG00000002661	0.790716	1.77854	1
ENSMUSG00000002664	NA	0	0
ENSMUSG00000002668	7.08076	0.17376	0
ENSMUSG00000002679	0.550645	2.79169	0
ENSMUSG00000002688	203.045	0.00799906	0
ENSMUSG00000002699	NA	0	0
ENSMUSG00000002718	0.43644	3.27737	0
ENSMUSG00000002728	0.281383	5.31529	0
ENSMUSG00000002731	1.68324	0.860199	1
ENSMUSG00000002732	6.75313	0.197949	2
ENSMUSG00000002733	1.56678	1.00063	0
ENSMUSG00000002741	1.18813	1.22855	0
ENSMUSG00000002748	0.567812	3.52182	1
ENSMUSG00000002763	4.72082	0.284966	0
ENSMUSG00000002767	0.28585	5.78902	0
ENSMUSG00000002768	0.73039	2.27189	0
ENSMUSG00000002769	70.8027	0.0185465	0
ENSMUSG00000002771	141.797	0.022972	0
ENSMUSG00000002778	0.420868	3.7216	0
ENSMUSG00000002781	4.50562	0.308202	0
ENSMUSG00000002797	1.27509	1.15246	1
ENSMUSG00000002799	5.28728	0.302077	0
ENSMUSG00000002803	5.99361	0.234336	0
ENSMUSG00000002804	1.12064	1.35506	1
ENSMUSG00000002808	6.28693	0.24661	0
ENSMUSG00000002812	1.18263	1.43122	1
ENSMUSG00000002814	2.4633	0.626472	0
ENSMUSG00000002820	1.15561	1.14614	1
ENSMUSG00000002825	0.83669	1.82436	0
ENSMUSG00000002831	1268	0.00133973	0
ENSMUSG00000002833	0.582298	2.48264	0
ENSMUSG00000002835	0.762439	2.32425	1
ENSMUSG00000002844	0.304931	6.32295	1
ENSMUSG00000002845	0.799358	1.6992	1
ENSMUSG00000002846	1.32692	1.54997	0
ENSMUSG00000002847	1.24076	1.62019	0
ENSMUSG00000002870	0.425881	4.13518	1
ENSMUSG00000002871	6.38582	0.218933	0
ENSMUSG00000002881	5.30856	0.291503	0
ENSMUSG00000002885	26.2469	0.0664276	0
ENSMUSG00000002897	16.527	0.0709378	0
ENSMUSG00000002900	5.88658	0.323273	0
ENSMUSG00000002908	59.3729	0.0248254	0
ENSMUSG00000002910	7.61594	0.181158	0
ENSMUSG00000002930	NA	0	0
ENSMUSG00000002944	NA	0	0
ENSMUSG00000002948	1.40732	1.03311	0
ENSMUSG00000002949	0.492306	2.8746	1
ENSMUSG00000002957	0.702433	2.60175	1
ENSMUSG00000002963	1.57268	0.833715	0
ENSMUSG00000002968	0.566621	2.43321	0
ENSMUSG00000002980	1.3676	1.38976	1
ENSMUSG00000002981	0.758101	1.80062	1
ENSMUSG00000002983	1.05444	1.36763	1
ENSMUSG00000002984	0.238689	9.85725	1
ENSMUSG00000002985	0.363185	45.025	1
ENSMUSG00000002992	52.5672	0.0152572	0
ENSMUSG00000002996	1.26585	1.2813	1
ENSMUSG00000002997	28.6667	0.0666638	0
ENSMUSG00000003031	2.02725	0.947574	2
ENSMUSG00000003032	0.687161	8.07886	1
ENSMUSG00000003033	0.919805	1.45026	0
ENSMUSG00000003037	0.361525	4.17277	1
ENSMUSG00000003038	0.397799	8.51011	1
ENSMUSG00000003039	0.300178	5.83599	0
ENSMUSG00000003051	2.87904	0.761932	2
ENSMUSG00000003053	NA	0	0
ENSMUSG00000003062	0.386878	4.59597	1
ENSMUSG00000003068	1.12992	1.21373	0
ENSMUSG00000003070	5.97958	0.27148	0
ENSMUSG00000003072	0.153522	14.9254	1
ENSMUSG00000003099	0.67296	2.11268	0
ENSMUSG00000003119	0.342346	6.15939	0
ENSMUSG00000003123	12.5782	0.110439	0
ENSMUSG00000003131	0.875145	1.70246	0
ENSMUSG00000003134	2.64393	0.621495	1
ENSMUSG00000003135	0.635943	2.39138	1
ENSMUSG00000003153	0.545589	9.94561	1
ENSMUSG00000003154	11.388	0.124691	0
ENSMUSG00000003161	0.816043	2.43837	1
ENSMUSG00000003166	1.69221	0.884856	0
ENSMUSG00000003184	1.81819	0.818915	0
ENSMUSG00000003190	1.9068	0.802636	0
ENSMUSG00000003198	4.06459	0.314457	1
ENSMUSG00000003199	1.04802	1.31858	1
ENSMUSG00000003200	0.574175	2.41216	0
ENSMUSG00000003206	84.1805	0.0161063	0
ENSMUSG00000003208	2.16382	0.592334	1
ENSMUSG00000003226	0.545954	4.20089	1
ENSMUSG00000003227	423.996	0.00155381	0
ENSMUSG00000003228	18.0386	0.071286	0
ENSMUSG00000003233	1.83054	0.797456	0
ENSMUSG00000003234	1.70275	0.852483	0
ENSMUSG00000003235	0.405478	4.02234	1
ENSMUSG00000003269	0.629566	2.28769	1
ENSMUSG00000003271	20.3637	0.0809178	2
ENSMUSG00000003273	13.1028	0.108268	0
ENSMUSG00000003279	8.9716	0.200473	0
ENSMUSG00000003282	10.606	0.12809	0
ENSMUSG00000003283	20.505	0.0586961	0
ENSMUSG00000003299	0.449494	3.39231	1
ENSMUSG00000003308	0.987388	1.46912	1
ENSMUSG00000003309	2.74617	0.581566	1
ENSMUSG00000003316	0.55055	2.87673	0
ENSMUSG00000003341	203.833	0.00617643	0
ENSMUSG00000003344	1.43663	1.03794	0
ENSMUSG00000003345	0.72274	1.98195	0
ENSMUSG00000003346	0.459334	3.21457	0
ENSMUSG00000003348	4.52496	0.330223	1
ENSMUSG00000003352	4.84168	0.338271	0
ENSMUSG00000003354	55.9534	0.0255052	0
ENSMUSG00000003355	2.05364	0.897303	1
ENSMUSG00000003360	0.779947	2.58876	0
ENSMUSG00000003363	1.57903	0.911873	0
ENSMUSG00000003378	43.2959	0.0316513	0
ENSMUSG00000003379	63.7247	0.0213824	0
ENSMUSG00000003380	0.323851	6.19582	1
ENSMUSG00000003382	3.07756	0.573041	2
ENSMUSG00000003402	0.512846	2.9182	1
ENSMUSG00000003410	23.724	0.0593959	0
ENSMUSG00000003411	104.32	0.0181144	0
ENSMUSG00000003418	4.43684	0.338406	0
ENSMUSG00000003420	34.0465	0.0566071	2
ENSMUSG00000003421	0.513569	3.35186	0
ENSMUSG00000003423	0.748718	1.98068	1
ENSMUSG00000003429	0.0457451	186.662	1
ENSMUSG00000003435	0.373068	4.17037	0
ENSMUSG00000003436	3.23605	0.514939	0
ENSMUSG00000003437	1.11005	1.36674	0
ENSMUSG00000003438	0.441251	3.64292	0
ENSMUSG00000003444	0.319911	4.91348	0
ENSMUSG00000003452	2.18664	0.732557	0
ENSMUSG00000003458	1.95139	0.727354	0
ENSMUSG00000003464	1.50356	0.966642	0
ENSMUSG00000003469	78.9817	0.0147579	0
ENSMUSG00000003476	40.438	0.0404423	2
ENSMUSG00000003477	NA	0	0
ENSMUSG00000003484	114.067	0.00906307	0
ENSMUSG00000003500	1.97353	0.707382	0
ENSMUSG00000003505	NA	0	0
ENSMUSG00000003518	2.51741	0.841689	0
ENSMUSG00000003526	3.15941	0.48867	1
ENSMUSG00000003527	2.03324	0.649062	0
ENSMUSG00000003528	1.02583	1.78922	0
ENSMUSG00000003531	0.59151	2.5327	1
ENSMUSG00000003534	5.78975	0.304319	0
ENSMUSG00000003541	9.62596	0.333154	2
ENSMUSG00000003545	39.2337	0.0334607	0
ENSMUSG00000003546	4.40766	0.330947	1
ENSMUSG00000003549	0.738042	2.06484	0
ENSMUSG00000003555	NA	0	0
ENSMUSG00000003559	2.9273	0.607915	0
ENSMUSG00000003573	2.09051	0.882772	0
ENSMUSG00000003575	4.65977	0.287661	0
ENSMUSG00000003581	4.31502	0.362233	0
ENSMUSG00000003585	15.1284	0.103826	2
ENSMUSG00000003604	1.21147	1.09339	0
ENSMUSG00000003617	1268	0.000843723	0
ENSMUSG00000003623	1.68434	0.8945	0
ENSMUSG00000003644	0.564751	2.64112	0
ENSMUSG00000003657	3.7664	0.739967	1
ENSMUSG00000003660	0.524411	4.44386	1
ENSMUSG00000003662	0.836016	1.7509	0
ENSMUSG00000003665	1268	0.000679149	0
ENSMUSG00000003680	1.85154	0.832357	0
ENSMUSG00000003721	1.60073	1.00087	0
ENSMUSG00000003731	1.76277	0.916266	0
ENSMUSG00000003746	16.1869	0.0961878	2
ENSMUSG00000003752	6.56806	0.223218	0
ENSMUSG00000003762	5.07197	0.267051	0
ENSMUSG00000003778	0.325252	5.45566	0
ENSMUSG00000003779	1.51971	1.68146	1
ENSMUSG00000003808	0.393394	3.85054	0
ENSMUSG00000003809	0.87204	1.66387	0
ENSMUSG00000003810	1.83342	0.714979	1
ENSMUSG00000003812	0.376563	5.12928	0
ENSMUSG00000003813	0.409315	3.67429	1
ENSMUSG00000003814	0.221511	21.3824	1
ENSMUSG00000003824	0.595234	3.16787	0
ENSMUSG00000003847	1.65764	1.18583	0
ENSMUSG00000003848	0.311267	4.72631	0
ENSMUSG00000003849	0.464557	6.93491	1
ENSMUSG00000003863	12.1033	0.119879	0
ENSMUSG00000003865	2.91573	0.493281	1
ENSMUSG00000003868	0.41723	4.32914	1
ENSMUSG00000003872	33.2166	0.0504161	0
ENSMUSG00000003873	0.120489	28.1863	1
ENSMUSG00000003882	NA	0	0
ENSMUSG00000003923	0.420285	3.45691	1
ENSMUSG00000003929	3.99533	0.341756	0
ENSMUSG00000003934	23.2014	0.0556398	0
ENSMUSG00000003948	6.45228	0.186034	0
ENSMUSG00000003949	32.1725	0.0363251	0
ENSMUSG00000003955	0.304263	6.91343	0
ENSMUSG00000003970	0.0497343	193.436	1
ENSMUSG00000003974	NA	0	0
ENSMUSG00000003992	11.1627	0.150993	0
ENSMUSG00000004018	0.874701	1.73466	0
ENSMUSG00000004031	132.453	0.0111289	0
ENSMUSG00000004032	4.41703	0.352292	1
ENSMUSG00000004035	8.74284	0.158385	0
ENSMUSG00000004038	14.7804	0.098904	0
ENSMUSG00000004040	0.915393	2.15545	0
ENSMUSG00000004043	14.1306	0.107946	0
ENSMUSG00000004044	2.34328	0.710187	1
ENSMUSG00000004054	3.2864	0.378217	0
ENSMUSG00000004056	1.09462	1.44222	0
ENSMUSG00000004069	1.02261	1.38029	0
ENSMUSG00000004070	0.718075	2.1184	0
ENSMUSG00000004071	1.25907	1.34749	0
ENSMUSG00000004085	2.29225	0.715298	0
ENSMUSG00000004096	0.212412	7.92725	0
ENSMUSG00000004098	496.479	0.0035322	0
ENSMUSG00000004099	0.504598	5.20984	1
ENSMUSG00000004100	0.300625	5.90001	1
ENSMUSG00000004105	75.1092	0.0241083	0
ENSMUSG00000004110	704.195	0.00300615	0
ENSMUSG00000004113	38.8495	0.0459582	0
ENSMUSG00000004127	1.30226	1.11935	0
ENSMUSG00000004151	2.63672	0.644203	1
ENSMUSG00000004187	37.9558	0.0416897	0
ENSMUSG00000004207	0.558569	3.75522	1
ENSMUSG00000004221	4.73692	0.317173	0
ENSMUSG00000004231	638.172	0.00151461	0
ENSMUSG00000004233	8.68822	0.1726	0
ENSMUSG00000004263	1.38068	1.10611	1
ENSMUSG00000004264	0.234136	18.1551	1
ENSMUSG00000004266	2.02257	0.877753	0
ENSMUSG00000004267	24.3263	0.087793	0
ENSMUSG00000004268	0.281016	10.4997	1
ENSMUSG00000004270	0.877574	2.0791	1
ENSMUSG00000004285	0.178083	12.48	1
ENSMUSG00000004296	1268	0.00185922	0
ENSMUSG00000004317	6.27249	0.367978	0
ENSMUSG00000004319	0.633269	2.85245	1
ENSMUSG00000004328	24.0727	0.0452393	0
ENSMUSG00000004341	34.9742	0.0401902	2
ENSMUSG00000004344	1268	0.000395336	0
ENSMUSG00000004347	172.067	0.00882854	0
ENSMUSG00000004356	0.56244	3.18929	1
ENSMUSG00000004359	9.68372	0.729717	2
ENSMUSG00000004360	65.6804	0.0261962	0
ENSMUSG00000004364	0.488167	3.82488	0
ENSMUSG00000004366	634.644	0.000948323	0
ENSMUSG00000004371	59.9465	0.0339219	0
ENSMUSG00000004383	4.15042	0.326775	0
ENSMUSG00000004393	0.576983	2.79711	1
ENSMUSG00000004394	1.16487	1.25993	1
ENSMUSG00000004415	108.291	0.0099839	0
ENSMUSG00000004446	0.928336	2.14885	1
ENSMUSG00000004451	1.32292	1.44119	1
ENSMUSG00000004455	0.192582	10.5719	1
ENSMUSG00000004460	0.427138	3.40761	0
ENSMUSG00000004462	1.82656	0.719925	0
ENSMUSG00000004473	9.52738	0.178143	2
ENSMUSG00000004500	13.7778	0.0955731	0
ENSMUSG00000004508	181.994	0.0135105	0
ENSMUSG00000004530	0.770628	1.89997	0
ENSMUSG00000004535	0.30699	6.65071	1
ENSMUSG00000004540	NA	0	0
ENSMUSG00000004542	1268	0.00134845	0
ENSMUSG00000004552	NA	0	0
ENSMUSG00000004558	23.3045	0.0540588	0
ENSMUSG00000004561	2.58782	0.497921	1
ENSMUSG00000004562	7.23835	0.170146	0
ENSMUSG00000004565	1.06448	1.563	0
ENSMUSG00000004567	2.81414	0.542048	0
ENSMUSG00000004568	0.935643	1.75248	0
ENSMUSG00000004591	0.442154	4.0643	0
ENSMUSG00000004609	NA	0	0
ENSMUSG00000004610	0.302333	9.13247	1
ENSMUSG00000004612	NA	0	0
ENSMUSG00000004626	0.903078	1.83792	0
ENSMUSG00000004630	424.394	0.0019075	0
ENSMUSG00000004631	3.04391	0.762648	1
ENSMUSG00000004633	40.945	0.0333107	0
ENSMUSG00000004637	2.54659	0.6009	0
ENSMUSG00000004642	0.415244	5.75776	1
ENSMUSG00000004651	NA	0	0
ENSMUSG00000004654	NA	0	0
ENSMUSG00000004655	1268	0.000674101	0
ENSMUSG00000004661	1.33406	1.13465	0
ENSMUSG00000004665	4.58033	0.532419	0
ENSMUSG00000004667	0.201611	10.567	1
ENSMUSG00000004668	638.845	0.000738943	0
ENSMUSG00000004677	1.40085	1.0723	0
ENSMUSG00000004698	183.45	0.00924701	0
ENSMUSG00000004707	NA	0	0
ENSMUSG00000004709	376.142	0.00472203	0
ENSMUSG00000004730	NA	0	0
ENSMUSG00000004748	2.84626	0.471652	0
ENSMUSG00000004768	1.71065	1.12155	1
ENSMUSG00000004771	0.727687	2.26563	1
ENSMUSG00000004788	0.659089	2.15864	0
ENSMUSG00000004789	1.08607	1.30811	0
ENSMUSG00000004791	43.8846	0.0375875	0
ENSMUSG00000004798	34.5362	0.0425707	2
ENSMUSG00000004814	NA	0	0
ENSMUSG00000004815	7.36691	0.170643	0
ENSMUSG00000004821	NA	0	0
ENSMUSG00000004837	NA	0	0
ENSMUSG00000004842	266.02	0.00971135	0
ENSMUSG00000004843	0.825167	2.43436	0
ENSMUSG00000004846	3.44052	0.585901	0
ENSMUSG00000004849	0.555609	2.66726	1
ENSMUSG00000004864	4.85035	0.295661	2
ENSMUSG00000004865	0.265097	6.07829	1
ENSMUSG00000004872	21.6188	0.0835735	2
ENSMUSG00000004880	0.656317	2.51565	1
ENSMUSG00000004885	38.4365	0.0379755	0
ENSMUSG00000004891	5.47566	0.732595	0
ENSMUSG00000004892	134.667	0.0135297	0
ENSMUSG00000004894	NA	0	0
ENSMUSG00000004895	1.34699	0.98528	0
ENSMUSG00000004896	2.41846	0.62747	0
ENSMUSG00000004897	0.107733	22.7888	1
ENSMUSG00000004902	634.629	0.00200452	0
ENSMUSG00000004929	0.699598	1.9445	1
ENSMUSG00000004931	1.98864	0.680283	0
ENSMUSG00000004933	75.8187	0.0158069	0
ENSMUSG00000004934	0.760309	1.84951	0
ENSMUSG00000004936	0.614193	2.24822	0
ENSMUSG00000004937	0.443244	3.22659	1
ENSMUSG00000004939	1268	0.000805423	0
ENSMUSG00000004945	1.41862	0.961628	0
ENSMUSG00000004947	2.10669	0.700572	1
ENSMUSG00000004948	2.40567	0.869587	1
ENSMUSG00000004951	0.614145	45.966	0
ENSMUSG00000004952	15.7025	0.0993414	0
ENSMUSG00000004961	63.862	0.0186495	0
ENSMUSG00000004980	0.180045	25.7384	1
ENSMUSG00000004988	3.27746	0.522533	0
ENSMUSG00000004994	1.87959	0.74932	0
ENSMUSG00000004996	0.59204	2.66651	0
ENSMUSG00000005034	2.11685	0.715831	0
ENSMUSG00000005043	41.4911	0.0333266	0
ENSMUSG00000005045	99.5554	0.0154401	0
ENSMUSG00000005054	0.267115	17.9009	1
ENSMUSG00000005057	48.6976	0.02923	0
ENSMUSG00000005069	1.72249	0.800218	0
ENSMUSG00000005078	0.646775	2.4936	1
ENSMUSG00000005087	101.862	0.025002	0
ENSMUSG00000005089	503.398	0.004098	0
ENSMUSG00000005102	2.45874	0.578211	0
ENSMUSG00000005103	1.0774	1.6877	1
ENSMUSG00000005107	1268	0.00074134	0
ENSMUSG00000005124	51.2941	0.0448208	0
ENSMUSG00000005125	27.9206	0.361806	2
ENSMUSG00000005131	24.2691	0.0625289	0
ENSMUSG00000005142	1.26221	2.39565	2
ENSMUSG00000005148	0.468407	7.33783	1
ENSMUSG00000005150	1.08758	1.31819	1
ENSMUSG00000005161	0.181111	22.9046	1
ENSMUSG00000005198	0.265941	11.2328	2
ENSMUSG00000005202	NA	0	0
ENSMUSG00000005204	0.429692	3.50475	1
ENSMUSG00000005220	71.9647	0.0177237	0
ENSMUSG00000005225	1.32193	1.03517	0
ENSMUSG00000005232	NA	0	0
ENSMUSG00000005233	0.78471	2.6622	1
ENSMUSG00000005237	116.707	0.0102209	0
ENSMUSG00000005251	8.13863	0.249447	0
ENSMUSG00000005262	0.587444	2.22146	0
ENSMUSG00000005267	46.5169	0.0333344	2
ENSMUSG00000005268	31.4936	0.065264	0
ENSMUSG00000005299	0.957065	1.5092	1
ENSMUSG00000005312	0.941893	1.63989	0
ENSMUSG00000005320	104.003	0.011718	2
ENSMUSG00000005338	1268	0.000322006	0
ENSMUSG00000005339	NA	0	0
ENSMUSG00000005354	0.365804	5.18043	1
ENSMUSG00000005355	43.8388	0.042196	0
ENSMUSG00000005357	73.4563	0.0219991	0
ENSMUSG00000005360	8.09049	0.198254	0
ENSMUSG00000005362	1.31716	1.02291	0
ENSMUSG00000005364	1268	0.000482542	0
ENSMUSG00000005370	0.421615	6.26325	0
ENSMUSG00000005371	1.37317	1.07473	0
ENSMUSG00000005373	27.0373	0.0611209	2
ENSMUSG00000005374	4.08235	0.364665	0
ENSMUSG00000005378	0.425636	3.59574	1
ENSMUSG00000005397	2.10584	1.05718	2
ENSMUSG00000005410	0.294109	7.38845	1
ENSMUSG00000005413	1.18984	19.3439	2
ENSMUSG00000005417	0.932177	1.8211	1
ENSMUSG00000005442	1.0112	1.64552	0
ENSMUSG00000005447	0.569269	2.76775	0
ENSMUSG00000005465	79.3549	0.0261499	0
ENSMUSG00000005469	1.73324	0.789496	0
ENSMUSG00000005470	1.03256	1.50865	0
ENSMUSG00000005474	NA	0	0
ENSMUSG00000005481	0.257213	13.1966	1
ENSMUSG00000005483	0.613509	3.15112	0
ENSMUSG00000005493	102.37	0.0188073	0
ENSMUSG00000005501	3.93173	0.425629	2
ENSMUSG00000005503	76.5946	0.0171557	0
ENSMUSG00000005505	1.95242	0.725488	0
ENSMUSG00000005506	0.31914	5.41268	1
ENSMUSG00000005510	0.267914	5.7745	0
ENSMUSG00000005514	1.47111	0.883709	0
ENSMUSG00000005533	2.60245	0.554292	0
ENSMUSG00000005534	7.13388	0.185803	0
ENSMUSG00000005540	668.529	0.000932878	0
ENSMUSG00000005547	NA	0	0
ENSMUSG00000005553	242.927	0.00489077	2
ENSMUSG00000005566	0.157465	14.5297	1
ENSMUSG00000005575	0.308875	5.45981	1
ENSMUSG00000005580	19.6847	0.0743058	0
ENSMUSG00000005583	641.5	0.0015211	0
ENSMUSG00000005609	1.13278	2.16466	2
ENSMUSG00000005610	0.173199	15.2567	1
ENSMUSG00000005611	NA	0	0
ENSMUSG00000005615	3.24223	0.450043	1
ENSMUSG00000005621	2.59192	0.525995	0
ENSMUSG00000005625	0.119713	14.5698	0
ENSMUSG00000005628	61.3157	0.0224468	0
ENSMUSG00000005640	NA	0	0
ENSMUSG00000005649	819.737	0.000859484	0
ENSMUSG00000005656	0.46106	5.00551	0
ENSMUSG00000005667	0.800773	3.9075	1
ENSMUSG00000005672	1.17782	1.90441	1
ENSMUSG00000005674	2.68859	0.513278	0
ENSMUSG00000005677	80.4883	0.0161819	0
ENSMUSG00000005681	419.688	0.0218047	2
ENSMUSG00000005682	2.49507	0.515277	0
ENSMUSG00000005683	0.338454	4.72722	1
ENSMUSG00000005686	16.3995	0.0934745	0
ENSMUSG00000005687	0.113791	19.6076	1
ENSMUSG00000005696	NA	0	0
ENSMUSG00000005698	0.212123	8.85285	1
ENSMUSG00000005699	1.62556	0.954682	1
ENSMUSG00000005705	7.2068	0.244826	2
ENSMUSG00000005716	NA	0	0
ENSMUSG00000005718	1.96171	0.721651	0
ENSMUSG00000005732	0.15213	30.8401	1
ENSMUSG00000005763	265.451	0.00344977	0
ENSMUSG00000005774	6.979	0.27367	0
ENSMUSG00000005779	0.124895	16.0251	1
ENSMUSG00000005800	NA	0	0
ENSMUSG00000005802	10.9248	0.137339	0
ENSMUSG00000005803	138.121	0.0108644	0
ENSMUSG00000005804	2.24483	0.783215	0
ENSMUSG00000005813	0.867007	1.53324	0
ENSMUSG00000005823	2.65769	0.532968	0
ENSMUSG00000005824	NA	0	0
ENSMUSG00000005836	37.9154	0.14174	0
ENSMUSG00000005846	0.129595	14.4954	0
ENSMUSG00000005864	NA	0	0
ENSMUSG00000005871	0.772863	2.31663	0
ENSMUSG00000005873	1.00056	3.20058	1
ENSMUSG00000005881	0.441509	3.75271	0
ENSMUSG00000005882	1.66462	0.813336	1
ENSMUSG00000005883	498.223	0.00187575	0
ENSMUSG00000005886	2.4096	0.695439	0
ENSMUSG00000005891	NA	0	0
ENSMUSG00000005892	1.45457	8.12022	1
ENSMUSG00000005893	1.61014	0.93498	0
ENSMUSG00000005897	7.88433	0.179994	0
ENSMUSG00000005899	1.03639	1.42562	0
ENSMUSG00000005907	2.24183	0.582523	0
ENSMUSG00000005917	32.8189	0.0496281	0
ENSMUSG00000005936	1.14677	1.24499	0
ENSMUSG00000005947	4.25775	0.392274	2
ENSMUSG00000005949	3.14507	0.471068	0
ENSMUSG00000005950	28.4562	0.0456776	0
ENSMUSG00000005951	43.6931	0.0304465	0
ENSMUSG00000005952	1268	0.000959771	0
ENSMUSG00000005958	4.64853	0.36475	0
ENSMUSG00000005968	8.21895	0.192412	0
ENSMUSG00000005973	1.31854	1.62688	1
ENSMUSG00000005980	653.547	0.00112803	0
ENSMUSG00000005981	0.516125	2.68591	0
ENSMUSG00000005982	3.13316	0.396893	0
ENSMUSG00000005983	15.9966	0.0982319	2
ENSMUSG00000005986	20.4108	0.0926643	0
ENSMUSG00000005994	1268	0.000410434	0
ENSMUSG00000006005	0.142496	20.6785	1
ENSMUSG00000006007	213.906	0.00751155	0
ENSMUSG00000006010	1.36982	1.04879	1
ENSMUSG00000006014	424.065	0.0034567	0
ENSMUSG00000006019	9.989	0.123063	0
ENSMUSG00000006021	3.95037	0.32278	1
ENSMUSG00000006024	0.35703	4.45083	0
ENSMUSG00000006050	0.457695	3.70126	0
ENSMUSG00000006056	4.96535	3.04815	2
ENSMUSG00000006057	0.152066	42.8044	1
ENSMUSG00000006058	0.321237	6.12377	1
ENSMUSG00000006095	0.264184	6.32638	0
ENSMUSG00000006127	2.79966	0.537045	0
ENSMUSG00000006134	1.2922	1.12124	0
ENSMUSG00000006143	635.857	0.00139295	0
ENSMUSG00000006154	44.4321	0.0294335	0
ENSMUSG00000006169	0.483817	3.40922	1
ENSMUSG00000006179	9.96075	0.149446	0
ENSMUSG00000006191	1.64374	0.840486	0
ENSMUSG00000006200	3.06152	1.15898	2
ENSMUSG00000006204	NA	0	0
ENSMUSG00000006205	7.60651	0.413928	2
ENSMUSG00000006215	3.16513	0.442805	0
ENSMUSG00000006216	16.9558	0.0773175	0
ENSMUSG00000006218	70.7362	0.0178452	0
ENSMUSG00000006219	1.04358	1.75408	0
ENSMUSG00000006221	344.145	0.00438797	2
ENSMUSG00000006235	83.5613	0.0178979	0
ENSMUSG00000006241	57.5195	0.0250364	0
ENSMUSG00000006262	1.70339	0.877718	0
ENSMUSG00000006269	NA	0	0
ENSMUSG00000006270	635.068	0.00204177	0
ENSMUSG00000006273	0.383619	4.72341	0
ENSMUSG00000006276	0.874069	1.60517	0
ENSMUSG00000006281	5.25675	0.260402	0
ENSMUSG00000006288	0.710577	1.96455	0
ENSMUSG00000006289	0.63759	2.41314	0
ENSMUSG00000006299	0.283526	5.63009	1
ENSMUSG00000006301	3.96055	0.54722	0
ENSMUSG00000006304	0.171499	12.0209	1
ENSMUSG00000006307	0.699657	2.10798	0
ENSMUSG00000006310	4.23234	0.400549	1
ENSMUSG00000006311	11.4048	0.112548	2
ENSMUSG00000006313	9.33037	0.167227	0
ENSMUSG00000006315	0.337153	5.13452	0
ENSMUSG00000006333	0.0664958	149.217	1
ENSMUSG00000006335	1.43985	0.94408	0
ENSMUSG00000006342	3.00194	0.503944	1
ENSMUSG00000006344	50.103	0.0280156	0
ENSMUSG00000006345	12.5988	0.0965402	2
ENSMUSG00000006356	0.964013	4.82963	0
ENSMUSG00000006360	0.65917	9.50311	1
ENSMUSG00000006362	47.6982	0.0345979	0
ENSMUSG00000006369	1.8632	0.770048	1
ENSMUSG00000006373	0.76651	2.88534	1
ENSMUSG00000006378	0.454443	5.25576	1
ENSMUSG00000006386	9.9899	0.179836	2
ENSMUSG00000006389	1268	0.00149173	0
ENSMUSG00000006390	2.2932	0.719507	0
ENSMUSG00000006392	0.306093	4.75978	1
ENSMUSG00000006398	1.2447	4.77443	1
ENSMUSG00000006403	43.7042	0.0290077	0
ENSMUSG00000006411	10.7721	0.370076	2
ENSMUSG00000006412	0.159565	10.6431	1
ENSMUSG00000006418	1.43243	0.988432	0
ENSMUSG00000006423	1.77736	0.791755	1
ENSMUSG00000006435	2.35099	0.685431	0
ENSMUSG00000006442	0.419902	5.3618	1
ENSMUSG00000006445	2.52836	0.640943	1
ENSMUSG00000006456	1.26229	1.10806	1
ENSMUSG00000006457	279.41	0.00591743	0
ENSMUSG00000006462	276.325	0.00377529	0
ENSMUSG00000006463	8.43685	0.160861	0
ENSMUSG00000006464	25.7393	0.059136	2
ENSMUSG00000006469	7.76693	0.216271	0
ENSMUSG00000006471	2.38859	0.517652	1
ENSMUSG00000006476	113.03	0.0135026	0
ENSMUSG00000006488	NA	0	0
ENSMUSG00000006490	780.07	0.0043018	0
ENSMUSG00000006494	1.15522	1.91538	1
ENSMUSG00000006498	0.278325	6.18448	0
ENSMUSG00000006517	1.41449	1.43012	0
ENSMUSG00000006519	1.64034	4.00921	2
ENSMUSG00000006522	NA	0	0
ENSMUSG00000006526	1.54166	0.899167	0
ENSMUSG00000006527	3.86004	0.35449	0
ENSMUSG00000006529	NA	0	0
ENSMUSG00000006538	342.9	0.00374285	0
ENSMUSG00000006542	227.29	0.00947515	0
ENSMUSG00000006546	647.036	0.00151985	0
ENSMUSG00000006567	33.5062	0.0442606	0
ENSMUSG00000006570	NA	0	0
ENSMUSG00000006574	850.8	0.00182475	0
ENSMUSG00000006575	1.1275	1.80551	1
ENSMUSG00000006576	32.4767	0.0414977	0
ENSMUSG00000006585	0.454176	4.0386	1
ENSMUSG00000006586	10.6666	0.172539	0
ENSMUSG00000006587	46.4871	0.0405053	0
ENSMUSG00000006589	0.204049	21.0816	1
ENSMUSG00000006599	0.504469	3.68567	1
ENSMUSG00000006611	661.541	0.00162377	0
ENSMUSG00000006641	2.83976	0.741106	2
ENSMUSG00000006642	NA	0	0
ENSMUSG00000006649	30.9941	0.0309962	0
ENSMUSG00000006651	4.84108	0.321163	0
ENSMUSG00000006673	0.749525	1.88771	0
ENSMUSG00000006675	8.92594	0.153596	0
ENSMUSG00000006676	0.580161	2.62217	0
ENSMUSG00000006678	0.834875	2.2807	1
ENSMUSG00000006699	0.157854	12.2375	0
ENSMUSG00000006705	1.81141	0.820251	0
ENSMUSG00000006711	397.863	0.00614563	0
ENSMUSG00000006715	0.409064	7.29707	1
ENSMUSG00000006717	0.594333	3.4781	1
ENSMUSG00000006720	5.39364	0.236009	0
ENSMUSG00000006724	283.207	0.00535062	0
ENSMUSG00000006728	0.141628	19.6261	1
ENSMUSG00000006731	14.7283	0.107551	0
ENSMUSG00000006732	0.516829	2.95228	0
ENSMUSG00000006736	0.593941	2.58065	1
ENSMUSG00000006740	0.234605	11.4921	1
ENSMUSG00000006763	1.72847	0.787392	0
ENSMUSG00000006764	156.107	0.00982194	0
ENSMUSG00000006777	446.549	0.00229537	2
ENSMUSG00000006782	2.71509	0.589084	0
ENSMUSG00000006784	34.7064	0.0357174	2
ENSMUSG00000006800	0.832971	2.00358	0
ENSMUSG00000006818	0.194041	18.0663	1
ENSMUSG00000006850	5.49087	0.257683	0
ENSMUSG00000006906	3.52841	0.453806	0
ENSMUSG00000006920	2.79895	0.540987	0
ENSMUSG00000006930	2.29875	0.713154	0
ENSMUSG00000006931	15.5758	0.108741	0
ENSMUSG00000006932	0.230258	8.89448	1
ENSMUSG00000006941	0.733922	2.33483	0
ENSMUSG00000006948	NA	0	0
ENSMUSG00000006958	32.1661	0.0391797	0
ENSMUSG00000006998	0.239064	6.45528	0
ENSMUSG00000007021	24.4342	0.0655644	2
ENSMUSG00000007029	0.854943	1.90409	1
ENSMUSG00000007030	1268	0.000566254	0
ENSMUSG00000007033	543.093	0.00233626	0
ENSMUSG00000007034	14.2857	0.0854899	0
ENSMUSG00000007035	47.6866	0.0339912	2
ENSMUSG00000007036	2.21429	0.623317	0
ENSMUSG00000007038	3.07132	0.587512	0
ENSMUSG00000007039	0.43523	7.00924	1
ENSMUSG00000007041	0.343951	13.2678	1
ENSMUSG00000007050	0.261519	8.44598	1
ENSMUSG00000007080	1.19391	1.30029	1
ENSMUSG00000007097	NA	0	0
ENSMUSG00000007107	NA	0	0
ENSMUSG00000007122	312.448	0.00593944	0
ENSMUSG00000007207	10.3063	0.146458	0
ENSMUSG00000007209	1268	0.000702686	0
ENSMUSG00000007216	6.02211	0.264452	0
ENSMUSG00000007279	196.899	0.00991151	0
ENSMUSG00000007338	0.385026	4.20764	0
ENSMUSG00000007379	1.34923	1.29099	0
ENSMUSG00000007411	0.62973	2.60301	0
ENSMUSG00000007415	0.472516	3.50702	1
ENSMUSG00000007440	1268	0.000692486	0
ENSMUSG00000007457	12.1771	0.11051	0
ENSMUSG00000007458	0.412236	3.96061	1
ENSMUSG00000007476	2.63224	0.626567	1
ENSMUSG00000007480	10.5676	0.144763	0
ENSMUSG00000007564	0.460651	3.29378	0
ENSMUSG00000007570	1.97871	0.72022	0
ENSMUSG00000007589	1.29568	1.08814	1
ENSMUSG00000007591	327.102	0.00261543	0
ENSMUSG00000007594	151.558	0.00665745	0
ENSMUSG00000007603	1.74066	0.745934	0
ENSMUSG00000007610	1.45355	0.912708	0
ENSMUSG00000007613	2.6782	0.556907	0
ENSMUSG00000007617	3.59897	0.406476	0
ENSMUSG00000007646	7.02533	0.214638	0
ENSMUSG00000007653	134.19	0.00712715	0
ENSMUSG00000007655	NA	0	0
ENSMUSG00000007656	0.144911	13.0454	0
ENSMUSG00000007659	1.56344	1.26813	0
ENSMUSG00000007670	0.632571	3.02995	1
ENSMUSG00000007682	280.563	0.0063285	0
ENSMUSG00000007721	0.495099	4.04589	1
ENSMUSG00000007739	0.156258	22.9017	1
ENSMUSG00000007777	0.458244	3.63279	0
ENSMUSG00000007783	1.73092	0.996376	0
ENSMUSG00000007805	NA	0	0
ENSMUSG00000007812	1.21029	1.54111	0
ENSMUSG00000007815	0.185035	14.4503	1
ENSMUSG00000007817	10.0904	0.148736	0
ENSMUSG00000007827	1.57594	1.04398	0
ENSMUSG00000007833	1.78077	0.772943	0
ENSMUSG00000007836	0.127814	16.302	1
ENSMUSG00000007837	2.13133	0.739001	0
ENSMUSG00000007850	0.441956	5.99002	1
ENSMUSG00000007867	1.42495	1.0641	1
ENSMUSG00000007872	0.543292	8.35437	1
ENSMUSG00000007877	1268	0.000734652	0
ENSMUSG00000007880	0.391356	4.3664	0
ENSMUSG00000007888	6.3827	0.228514	0
ENSMUSG00000007891	0.412614	8.62346	1
ENSMUSG00000007892	0.0505325	272.425	1
ENSMUSG00000007907	30.4387	0.040352	0
ENSMUSG00000007908	16.1436	0.103477	0
ENSMUSG00000007944	5.67672	0.279964	0
ENSMUSG00000007946	21.2638	0.0917069	2
ENSMUSG00000007950	3.60027	0.404809	0
ENSMUSG00000007987	2.23253	0.589559	1
ENSMUSG00000007989	10.9316	0.141194	0
ENSMUSG00000008028	15.9553	0.0808722	2
ENSMUSG00000008035	4.68755	0.374044	0
ENSMUSG00000008036	0.341092	4.57032	1
ENSMUSG00000008090	9.38756	0.209805	2
ENSMUSG00000008129	14.2176	0.111999	0
ENSMUSG00000008136	51.0165	0.0717556	0
ENSMUSG00000008140	0.358132	4.49828	1
ENSMUSG00000008153	5.30788	0.294796	0
ENSMUSG00000008167	0.594025	3.48205	1
ENSMUSG00000008193	648.39	0.00204104	0
ENSMUSG00000008200	0.734927	2.30349	1
ENSMUSG00000008206	1.2878	1.57543	1
ENSMUSG00000008226	2.81883	0.561994	0
ENSMUSG00000008301	0.267597	5.55563	0
ENSMUSG00000008305	2.57567	0.697155	0
ENSMUSG00000008307	33.1374	0.0392246	0
ENSMUSG00000008318	18.4337	0.0670166	0
ENSMUSG00000008333	0.269583	6.53591	0
ENSMUSG00000008348	0.853618	4.89692	2
ENSMUSG00000008373	0.43889	3.40585	1
ENSMUSG00000008384	2.3635	0.619775	0
ENSMUSG00000008393	0.64037	3.27666	1
ENSMUSG00000008398	2.84287	0.527898	0
ENSMUSG00000008429	2.9737	0.545029	0
ENSMUSG00000008435	4.61675	0.349596	0
ENSMUSG00000008438	249.848	0.00384551	0
ENSMUSG00000008450	5.63183	0.238274	0
ENSMUSG00000008461	NA	0	0
ENSMUSG00000008475	0.453487	4.07079	1
ENSMUSG00000008482	88.3471	0.0140112	0
ENSMUSG00000008489	1.10696	1.51321	0
ENSMUSG00000008496	71.1647	0.0180651	0
ENSMUSG00000008540	11.3507	0.123342	0
ENSMUSG00000008575	0.838587	2.28774	0
ENSMUSG00000008590	NA	0	0
ENSMUSG00000008601	4.17228	0.397224	1
ENSMUSG00000008604	0.945034	1.62604	0
ENSMUSG00000008658	306.928	0.00413044	0
ENSMUSG00000008668	0.0577164	280.276	1
ENSMUSG00000008682	0.0605308	83.6358	1
ENSMUSG00000008683	0.0492697	254.969	1
ENSMUSG00000008690	0.732309	2.03114	0
ENSMUSG00000008730	1.97895	0.70088	0
ENSMUSG00000008734	26.71	0.045352	0
ENSMUSG00000008763	0.859897	2.08905	0
ENSMUSG00000008789	1268	0.000754921	0
ENSMUSG00000008813	NA	0	0
ENSMUSG00000008822	0.71674	2.62409	2
ENSMUSG00000008843	654.124	0.00183467	0
ENSMUSG00000008845	NA	0	0
ENSMUSG00000008855	3.23449	0.48283	0
ENSMUSG00000008859	0.265909	6.693	0
ENSMUSG00000008874	NA	0	0
ENSMUSG00000008892	0.140884	14.9595	1
ENSMUSG00000008932	1268	0.000697992	0
ENSMUSG00000008958	0.578532	2.59257	0
ENSMUSG00000008976	0.914101	1.57023	0
ENSMUSG00000008999	9.68319	0.159941	0
ENSMUSG00000009013	0.147322	41.3275	1
ENSMUSG00000009030	2.02636	0.796685	1
ENSMUSG00000009035	4.18937	0.371039	0
ENSMUSG00000009047	NA	0	0
ENSMUSG00000009070	428.933	0.00421096	0
ENSMUSG00000009073	1.24296	1.13464	0
ENSMUSG00000009075	232.322	0.00343005	0
ENSMUSG00000009076	0.513875	4.26172	1
ENSMUSG00000009079	0.281291	5.57153	0
ENSMUSG00000009090	1.42526	0.951605	0
ENSMUSG00000009092	20.5875	0.0620113	0
ENSMUSG00000009093	654.118	0.00183461	0
ENSMUSG00000009097	151.905	0.00752589	2
ENSMUSG00000009108	134.005	0.00789831	0
ENSMUSG00000009112	1.94813	0.722168	0
ENSMUSG00000009114	799.624	0.00318506	0
ENSMUSG00000009115	702.296	0.000747178	0
ENSMUSG00000009145	17.4857	0.564144	2
ENSMUSG00000009185	NA	0	0
ENSMUSG00000009207	1.40759	1.0901	0
ENSMUSG00000009210	NA	0	0
ENSMUSG00000009214	NA	0	0
ENSMUSG00000009216	658.434	0.00146756	0
ENSMUSG00000009246	NA	0	0
ENSMUSG00000009248	10.186	0.390435	2
ENSMUSG00000009281	262.304	0.00859703	0
ENSMUSG00000009291	1.21861	1.24884	0
ENSMUSG00000009292	754.667	0.000631906	0
ENSMUSG00000009293	2.52455	0.557605	0
ENSMUSG00000009350	104.489	0.0176175	0
ENSMUSG00000009356	200.827	0.00489082	0
ENSMUSG00000009376	20.0026	0.0669759	0
ENSMUSG00000009378	634.494	0.0016769	0
ENSMUSG00000009394	346.214	0.00429542	0
ENSMUSG00000009406	2.66518	0.567645	1
ENSMUSG00000009418	4.13871	0.447531	0
ENSMUSG00000009470	0.538903	2.85051	0
ENSMUSG00000009471	1268	0.00124847	0
ENSMUSG00000009487	NA	0	0
ENSMUSG00000009535	0.452573	3.1666	0
ENSMUSG00000009545	1268	0.00033638	0
ENSMUSG00000009549	0.173619	11.1181	0
ENSMUSG00000009551	459.689	0.00310936	0
ENSMUSG00000009555	0.444568	3.28797	0
ENSMUSG00000009563	1.11354	1.61188	0
ENSMUSG00000009566	1.10956	1.21713	0
ENSMUSG00000009569	2.46952	0.603555	0
ENSMUSG00000009575	0.237206	8.62685	1
ENSMUSG00000009580	NA	0	0
ENSMUSG00000009585	1.06762	1.40164	1
ENSMUSG00000009588	NA	0	0
ENSMUSG00000009596	16.7568	0.191823	0
ENSMUSG00000009614	NA	0	0
ENSMUSG00000009621	12.4985	0.102469	0
ENSMUSG00000009628	3.38981	0.737381	1
ENSMUSG00000009630	0.650027	2.25751	0
ENSMUSG00000009633	9.11658	0.251529	0
ENSMUSG00000009640	1.12716	1.15954	0
ENSMUSG00000009646	343.915	0.00286242	0
ENSMUSG00000009647	3.46908	0.423046	0
ENSMUSG00000009654	1268	0.00189965	0
ENSMUSG00000009670	16.4667	0.0780716	2
ENSMUSG00000009681	2.79173	0.465075	0
ENSMUSG00000009687	22.0813	0.0931376	2
ENSMUSG00000009731	27.1643	0.0622825	2
ENSMUSG00000009733	15.1228	0.516594	2
ENSMUSG00000009734	586.52	0.0213219	0
ENSMUSG00000009739	35.9593	0.0365547	0
ENSMUSG00000009741	0.79696	1.66116	0
ENSMUSG00000009772	21.5532	0.0823833	0
ENSMUSG00000009828	2.14681	0.676933	1
ENSMUSG00000009863	0.25787	5.96953	1
ENSMUSG00000009876	103.356	0.0112629	0
ENSMUSG00000009894	0.834457	2.20402	1
ENSMUSG00000009900	240.702	0.00462184	0
ENSMUSG00000009905	1.35596	1.08649	0
ENSMUSG00000009907	0.57777	2.44622	0
ENSMUSG00000009927	0.104768	77.8044	1
ENSMUSG00000009941	252.099	0.0100136	0
ENSMUSG00000009995	1.9771	0.703135	0
ENSMUSG00000010021	636.748	0.00102804	0
ENSMUSG00000010025	3.62255	0.460823	1
ENSMUSG00000010044	97.248	0.0192606	0
ENSMUSG00000010045	1.96645	0.683549	1
ENSMUSG00000010047	1.18695	1.31328	0
ENSMUSG00000010048	0.765852	2.17684	1
ENSMUSG00000010051	3.93585	0.490319	0
ENSMUSG00000010054	1.11496	1.26837	0
ENSMUSG00000010057	2.7614	0.578088	0
ENSMUSG00000010064	247.658	0.00407473	0
ENSMUSG00000010066	18.652	0.0624003	0
ENSMUSG00000010067	3.05196	3.01099	2
ENSMUSG00000010080	1268	0.000674101	0
ENSMUSG00000010086	1268	0.000754921	0
ENSMUSG00000010095	0.307874	8.54282	1
ENSMUSG00000010097	0.804997	1.68998	0
ENSMUSG00000010110	1.21336	1.20713	1
ENSMUSG00000010122	119.683	0.0132999	0
ENSMUSG00000010136	34.9671	0.0433997	0
ENSMUSG00000010142	28.2748	0.0578802	0
ENSMUSG00000010154	5.11459	0.261772	0
ENSMUSG00000010175	54.6539	0.0325295	0
ENSMUSG00000010277	0.548366	2.92437	1
ENSMUSG00000010290	4.17056	0.350759	0
ENSMUSG00000010307	28.2662	0.0455102	2
ENSMUSG00000010311	NA	0	0
ENSMUSG00000010342	2.50629	0.705064	1
ENSMUSG00000010358	3.12386	0.580302	1
ENSMUSG00000010362	1.30333	1.52493	1
ENSMUSG00000010376	0.148498	15.6979	1
ENSMUSG00000010392	1.92697	0.801051	0
ENSMUSG00000010406	0.165024	10.7157	0
ENSMUSG00000010435	NA	0	0
ENSMUSG00000010453	1.6964	0.812746	0
ENSMUSG00000010461	194.497	0.0129503	0
ENSMUSG00000010476	232.803	0.00537963	0
ENSMUSG00000010492	127.299	0.0160061	0
ENSMUSG00000010505	NA	0	0
ENSMUSG00000010517	0.582949	2.92321	0
ENSMUSG00000010529	418.132	0.00602311	0
ENSMUSG00000010538	2.70495	0.557347	0
ENSMUSG00000010554	0.608949	2.72798	0
ENSMUSG00000010592	11.4522	1.06881	2
ENSMUSG00000010601	NA	0	0
ENSMUSG00000010607	0.537199	4.6032	1
ENSMUSG00000010608	0.179838	16.3732	1
ENSMUSG00000010609	3.27865	0.574213	0
ENSMUSG00000010651	30.4303	0.0488944	0
ENSMUSG00000010660	37.1539	0.0389666	2
ENSMUSG00000010663	1.60188	0.8605	0
ENSMUSG00000010721	5.98939	0.267608	0
ENSMUSG00000010751	10.1202	0.132572	0
ENSMUSG00000010755	0.499937	4.30481	1
ENSMUSG00000010760	3.96783	0.878184	2
ENSMUSG00000010796	50.405	0.0325415	0
ENSMUSG00000010797	NA	0	0
ENSMUSG00000010803	199.041	0.0434169	2
ENSMUSG00000010825	66.8796	0.0222075	0
ENSMUSG00000010830	4.56042	0.436234	2
ENSMUSG00000010841	841.439	0.0014943	0
ENSMUSG00000010911	0.6358	2.56486	0
ENSMUSG00000010914	1.18043	1.15172	0
ENSMUSG00000010936	0.748845	1.89583	1
ENSMUSG00000011008	NA	0	0
ENSMUSG00000011034	28.5419	0.0551036	0
ENSMUSG00000011096	1.4299	1.10126	1
ENSMUSG00000011114	0.215437	12.6806	1
ENSMUSG00000011118	NA	0	0
ENSMUSG00000011148	18.702	0.0768552	0
ENSMUSG00000011154	NA	0	0
ENSMUSG00000011158	3.83485	0.364131	0
ENSMUSG00000011171	534.969	0.00288641	0
ENSMUSG00000011179	0.269851	12.0667	1
ENSMUSG00000011254	0.64795	2.33533	0
ENSMUSG00000011256	1.4507	1.53854	1
ENSMUSG00000011257	0.607867	2.93636	0
ENSMUSG00000011263	68.2573	0.0167397	0
ENSMUSG00000011267	1.11131	2.47571	0
ENSMUSG00000011305	57.7571	0.0286042	0
ENSMUSG00000011306	1.34126	1.03855	0
ENSMUSG00000011349	116.624	0.014003	0
ENSMUSG00000011350	702.198	0.00143838	0
ENSMUSG00000011382	3.70276	0.421805	0
ENSMUSG00000011427	16.9824	0.0774413	0
ENSMUSG00000011463	268.313	0.00464686	0
ENSMUSG00000011486	333.465	0.00590948	0
ENSMUSG00000011589	3.92349	0.330902	0
ENSMUSG00000011632	22.8599	0.112845	0
ENSMUSG00000011658	6.41298	0.21215	0
ENSMUSG00000011751	4.80417	0.305407	0
ENSMUSG00000011752	0.145841	26.9857	1
ENSMUSG00000011831	0.794181	1.83787	0
ENSMUSG00000011832	14.4082	0.0940482	0
ENSMUSG00000011837	1.53047	1.00163	0
ENSMUSG00000011877	2.08928	0.711828	0
ENSMUSG00000011884	0.795368	2.00793	0
ENSMUSG00000011958	0.827315	1.91643	1
ENSMUSG00000011960	0.59321	2.74692	0
ENSMUSG00000012017	84.0403	0.0216157	0
ENSMUSG00000012042	NA	0	0
ENSMUSG00000012076	2.32007	0.595926	0
ENSMUSG00000012114	1.18287	1.14702	0
ENSMUSG00000012117	3.44458	0.376872	0
ENSMUSG00000012123	5.3982	0.258644	0
ENSMUSG00000012126	8.45645	0.161294	0
ENSMUSG00000012187	1268	0.000206129	0
ENSMUSG00000012211	347.28	0.00538592	0
ENSMUSG00000012282	33.1882	0.0515671	0
ENSMUSG00000012296	1.04785	1.41847	0
ENSMUSG00000012350	635.458	0.00183808	0
ENSMUSG00000012396	0.698612	6.61551	1
ENSMUSG00000012405	0.0484195	197.077	1
ENSMUSG00000012422	0.184009	9.06371	1
ENSMUSG00000012428	NA	0	0
ENSMUSG00000012429	0.606748	2.851	1
ENSMUSG00000012443	1.47085	2.10934	1
ENSMUSG00000012483	0.314746	6.42299	1
ENSMUSG00000012519	143.488	0.012163	0
ENSMUSG00000012520	208.928	0.00939948	0
ENSMUSG00000012535	0.476896	3.48383	1
ENSMUSG00000012609	3.8424	0.324515	0
ENSMUSG00000012640	5.37624	0.284676	0
ENSMUSG00000012705	95.1216	0.0362417	0
ENSMUSG00000012777	338.668	0.00746042	0
ENSMUSG00000012819	942.609	0.00133046	0
ENSMUSG00000012848	0.0499476	226.719	1
ENSMUSG00000012889	199.953	0.00454495	0
ENSMUSG00000013033	2.81283	0.49213	1
ENSMUSG00000013076	5.35665	0.414887	2
ENSMUSG00000013083	673.972	0.00136803	0
ENSMUSG00000013089	0.473121	3.76743	0
ENSMUSG00000013091	NA	0	0
ENSMUSG00000013150	6.81905	2.67987	2
ENSMUSG00000013155	1.86345	0.741128	0
ENSMUSG00000013158	97.4326	0.00904044	2
ENSMUSG00000013160	0.462864	5.57429	1
ENSMUSG00000013236	1.56793	1.07469	0
ENSMUSG00000013275	2.68739	0.517661	0
ENSMUSG00000013338	368.033	0.00416059	0
ENSMUSG00000013353	NA	0	0
ENSMUSG00000013367	473.383	0.00509619	0
ENSMUSG00000013415	0.235787	12.3017	1
ENSMUSG00000013418	343.404	0.00306117	2
ENSMUSG00000013419	22.2315	0.0696814	2
ENSMUSG00000013465	1.20408	1.16029	1
ENSMUSG00000013483	419.151	0.00276105	0
ENSMUSG00000013495	2.94291	0.479807	1
ENSMUSG00000013523	6.76859	0.223797	2
ENSMUSG00000013539	2.40462	0.638417	0
ENSMUSG00000013562	525.642	0.00514433	0
ENSMUSG00000013584	12.9788	0.125652	0
ENSMUSG00000013593	0.228342	8.17435	0
ENSMUSG00000013611	140.432	0.0078063	0
ENSMUSG00000013622	0.578854	3.02337	0
ENSMUSG00000013629	0.46987	3.1565	0
ENSMUSG00000013643	NA	0	0
ENSMUSG00000013646	2.80025	0.533908	0
ENSMUSG00000013653	NA	0	0
ENSMUSG00000013662	1.29425	1.1885	1
ENSMUSG00000013663	0.594325	2.93928	0
ENSMUSG00000013668	NA	0	0
ENSMUSG00000013698	9.42953	0.176768	2
ENSMUSG00000013701	0.156211	19.4824	1
ENSMUSG00000013707	53.2543	0.0221131	0
ENSMUSG00000013736	0.546005	2.94035	0
ENSMUSG00000013766	1.36747	1.31014	0
ENSMUSG00000013787	1.32256	1.06373	0
ENSMUSG00000013822	0.468126	3.29074	1
ENSMUSG00000013833	2.99524	0.584611	2
ENSMUSG00000013846	13.9336	0.106074	0
ENSMUSG00000013858	1.33029	1.01698	1
ENSMUSG00000013878	2.61429	0.57875	0
ENSMUSG00000013921	24.182	0.0494917	0
ENSMUSG00000013928	6.71352	0.235486	0
ENSMUSG00000013936	70.1143	0.0181364	0
ENSMUSG00000013973	1.7575	0.804458	0
ENSMUSG00000013974	NA	0	0
ENSMUSG00000013997	1.19876	1.25056	0
ENSMUSG00000014030	457.255	0.00462042	0
ENSMUSG00000014039	5.67625	0.242068	0
ENSMUSG00000014074	2.54799	1.88693	0
ENSMUSG00000014075	1.15465	1.21912	0
ENSMUSG00000014077	1.61142	0.792654	0
ENSMUSG00000014104	NA	0	0
ENSMUSG00000014158	59.7485	0.0243818	0
ENSMUSG00000014164	7.19574	0.309018	2
ENSMUSG00000014177	0.889158	1.87207	0
ENSMUSG00000014195	0.201616	9.96978	1
ENSMUSG00000014198	270.263	0.00883621	0
ENSMUSG00000014226	0.158128	20.268	1
ENSMUSG00000014232	1.26193	1.19945	0
ENSMUSG00000014243	0.642865	3.25078	1
ENSMUSG00000014245	1.80086	0.876086	0
ENSMUSG00000014294	0.157314	10.9717	0
ENSMUSG00000014301	0.248149	6.42151	0
ENSMUSG00000014303	3.57758	0.361621	0
ENSMUSG00000014313	0.109274	44.3904	1
ENSMUSG00000014329	32.1647	0.0648117	0
ENSMUSG00000014349	0.713523	1.9941	1
ENSMUSG00000014351	362.057	0.0041884	0
ENSMUSG00000014353	2.96645	0.498941	1
ENSMUSG00000014355	0.977277	1.38817	1
ENSMUSG00000014361	75.2561	0.0184436	0
ENSMUSG00000014402	0.437973	3.54301	1
ENSMUSG00000014418	2.95835	0.496711	0
ENSMUSG00000014426	1.1432	1.21783	0
ENSMUSG00000014444	1.12532	1.34621	0
ENSMUSG00000014453	NA	0	0
ENSMUSG00000014470	2.34731	0.588377	1
ENSMUSG00000014496	2.28165	0.627377	0
ENSMUSG00000014498	11.8449	0.110956	0
ENSMUSG00000014503	60.0584	0.0313253	0
ENSMUSG00000014504	0.172614	10.4667	0
ENSMUSG00000014529	NA	0	0
ENSMUSG00000014542	NA	0	0
ENSMUSG00000014543	NA	0	0
ENSMUSG00000014547	5.52776	0.250277	0
ENSMUSG00000014550	1.99436	0.728628	0
ENSMUSG00000014551	0.361336	5.30895	1
ENSMUSG00000014554	0.86988	1.68164	0
ENSMUSG00000014592	1.0668	1.18687	0
ENSMUSG00000014599	52.3223	0.0475099	0
ENSMUSG00000014601	2.77764	0.501299	0
ENSMUSG00000014602	52.3514	0.0431929	0
ENSMUSG00000014603	210.484	0.00852396	0
ENSMUSG00000014606	0.63166	2.8264	1
ENSMUSG00000014609	83.4739	0.0192299	0
ENSMUSG00000014633	0.456492	3.30638	0
ENSMUSG00000014668	1.16598	1.40266	1
ENSMUSG00000014686	121.149	0.0107066	0
ENSMUSG00000014704	340.054	0.00338905	0
ENSMUSG00000014725	187.58	0.00603879	0
ENSMUSG00000014747	NA	0	0
ENSMUSG00000014748	0.688267	2.41888	1
ENSMUSG00000014763	3.74274	0.434272	1
ENSMUSG00000014767	1.75937	0.703914	0
ENSMUSG00000014769	0.119668	18.2833	1
ENSMUSG00000014771	0.417464	3.65594	0
ENSMUSG00000014773	190.383	0.0156151	0
ENSMUSG00000014776	6.44519	0.198181	0
ENSMUSG00000014778	4.24635	0.360458	0
ENSMUSG00000014782	278.763	0.00345545	0
ENSMUSG00000014786	49.4672	0.0283648	0
ENSMUSG00000014791	5.29686	0.272997	0
ENSMUSG00000014813	633.727	0.00079525	0
ENSMUSG00000014837	4.77853	0.317847	2
ENSMUSG00000014846	24.8917	0.057134	0
ENSMUSG00000014850	1.43839	1.17639	0
ENSMUSG00000014852	654.007	0.0015075	0
ENSMUSG00000014856	0.263672	6.72835	1
ENSMUSG00000014859	0.367199	4.26087	0
ENSMUSG00000014867	0.597183	2.72361	0
ENSMUSG00000014873	0.87538	1.78582	0
ENSMUSG00000014905	6.45972	0.526495	0
ENSMUSG00000014907	0.891256	2.94789	0
ENSMUSG00000014932	0.762949	2.5604	1
ENSMUSG00000014956	0.628247	3.58397	0
ENSMUSG00000014959	0.540455	2.6212	0
ENSMUSG00000014980	0.932178	1.47154	1
ENSMUSG00000015001	26.2448	0.0605114	0
ENSMUSG00000015002	0.59875	2.87956	1
ENSMUSG00000015013	0.322832	4.92721	0
ENSMUSG00000015016	5.37394	0.271654	2
ENSMUSG00000015023	0.813301	1.80013	0
ENSMUSG00000015027	14.5159	0.0863981	0
ENSMUSG00000015053	79.8896	0.0210518	2
ENSMUSG00000015083	18.9861	0.0742915	0
ENSMUSG00000015085	204.347	0.006461	2
ENSMUSG00000015087	1.07872	1.40769	0
ENSMUSG00000015090	859.049	0.000942127	0
ENSMUSG00000015092	0.133536	13.4673	0
ENSMUSG00000015093	83.0436	0.0161746	0
ENSMUSG00000015094	2.5783	0.721697	0
ENSMUSG00000015095	3.11115	0.414168	0
ENSMUSG00000015112	0.3989	4.84135	1
ENSMUSG00000015120	0.144183	13.6387	0
ENSMUSG00000015126	0.518769	2.91352	0
ENSMUSG00000015127	6.28239	0.236931	0
ENSMUSG00000015133	127.844	0.00753698	2
ENSMUSG00000015134	20.6648	0.105901	0
ENSMUSG00000015143	0.421051	5.21532	1
ENSMUSG00000015149	1.38238	1.02809	1
ENSMUSG00000015165	0.340066	4.64009	0
ENSMUSG00000015176	0.306451	7.51269	1
ENSMUSG00000015189	3.57738	0.391757	0
ENSMUSG00000015202	5.76094	0.220719	0
ENSMUSG00000015214	10.7014	0.121714	0
ENSMUSG00000015217	0.957196	2.24569	1
ENSMUSG00000015222	20.6011	0.0737697	0
ENSMUSG00000015224	92.4412	0.0130247	0
ENSMUSG00000015242	NA	0	0
ENSMUSG00000015243	3.66428	0.577558	0
ENSMUSG00000015247	0.588286	2.80272	1
ENSMUSG00000015289	0.234815	7.33339	0
ENSMUSG00000015290	0.606721	2.45272	1
ENSMUSG00000015291	1.81156	0.797068	0
ENSMUSG00000015305	0.643398	3.03582	1
ENSMUSG00000015312	4.17432	1.44802	2
ENSMUSG00000015314	189.877	0.00664931	0
ENSMUSG00000015316	14.1895	0.110628	0
ENSMUSG00000015335	0.523342	2.88676	0
ENSMUSG00000015337	1.53159	0.92505	0
ENSMUSG00000015340	431.65	0.00167609	0
ENSMUSG00000015341	0.379846	4.37847	0
ENSMUSG00000015342	20.7986	0.070003	0
ENSMUSG00000015354	1.98393	1.07356	0
ENSMUSG00000015355	NA	0	0
ENSMUSG00000015357	1.06245	1.50025	0
ENSMUSG00000015363	2.07569	0.753909	0
ENSMUSG00000015365	19.6688	0.111574	0
ENSMUSG00000015377	10.5659	0.127695	0
ENSMUSG00000015396	344.97	0.00528903	0
ENSMUSG00000015401	NA	0	0
ENSMUSG00000015405	1268	0.000788437	0
ENSMUSG00000015437	NA	0	0
ENSMUSG00000015441	NA	0	0
ENSMUSG00000015443	NA	0	0
ENSMUSG00000015451	164.583	0.00714297	2
ENSMUSG00000015452	198.927	0.00783969	0
ENSMUSG00000015461	1.92975	0.691535	0
ENSMUSG00000015467	33.4945	0.03817	2
ENSMUSG00000015468	59.3671	0.0228644	0
ENSMUSG00000015474	5.88066	0.265487	0
ENSMUSG00000015476	1268	0.0013576	0
ENSMUSG00000015478	0.8347	1.64944	0
ENSMUSG00000015484	NA	0	0
ENSMUSG00000015488	4.87251	0.305804	1
ENSMUSG00000015501	24.1852	0.0704695	0
ENSMUSG00000015519	NA	0	0
ENSMUSG00000015522	1.53251	0.965696	0
ENSMUSG00000015533	263.407	0.00427775	2
ENSMUSG00000015536	0.582904	2.40743	1
ENSMUSG00000015542	1.27783	1.35455	1
ENSMUSG00000015568	2.44338	0.906044	2
ENSMUSG00000015575	0.219536	10.7248	1
ENSMUSG00000015579	279.066	0.00795063	0
ENSMUSG00000015597	1.39787	1.13307	0
ENSMUSG00000015599	155.547	0.00828119	0
ENSMUSG00000015605	5.36748	0.255678	0
ENSMUSG00000015619	28.8219	0.0977232	2
ENSMUSG00000015627	1268	0.000967808	0
ENSMUSG00000015647	1.07956	1.68171	0
ENSMUSG00000015652	3.40211	0.628072	0
ENSMUSG00000015653	9.09946	0.162888	2
ENSMUSG00000015656	0.125762	101.337	1
ENSMUSG00000015659	14.7571	0.0958889	0
ENSMUSG00000015665	NA	0	0
ENSMUSG00000015668	0.842629	1.69788	1
ENSMUSG00000015671	0.122671	22.8021	1
ENSMUSG00000015672	0.372133	4.07028	0
ENSMUSG00000015697	0.414732	4.92273	0
ENSMUSG00000015702	274.767	0.00489318	0
ENSMUSG00000015709	21.6415	0.0632251	0
ENSMUSG00000015711	1.24893	1.26821	0
ENSMUSG00000015714	0.599718	2.7735	0
ENSMUSG00000015721	469.999	0.00316516	0
ENSMUSG00000015733	0.22773	9.20446	1
ENSMUSG00000015745	45.533	0.0402637	2
ENSMUSG00000015747	6.58205	0.235815	0
ENSMUSG00000015748	1.01636	1.68535	0
ENSMUSG00000015749	0.563494	3.39192	1
ENSMUSG00000015750	1.27533	1.13982	0
ENSMUSG00000015755	1.09435	1.64591	0
ENSMUSG00000015757	0.453018	3.38503	0
ENSMUSG00000015759	0.433436	3.2228	0
ENSMUSG00000015766	1.7873	1.03784	1
ENSMUSG00000015776	1.90645	0.852476	1
ENSMUSG00000015787	431.912	0.00299284	0
ENSMUSG00000015790	1.15856	1.30216	0
ENSMUSG00000015804	0.364274	4.58939	1
ENSMUSG00000015806	0.402019	4.18388	1
ENSMUSG00000015812	148.512	0.0122238	0
ENSMUSG00000015829	NA	0	0
ENSMUSG00000015837	1.26624	6.68368	2
ENSMUSG00000015839	0.535689	3.59707	1
ENSMUSG00000015843	NA	0	0
ENSMUSG00000015846	9.44634	0.352651	0
ENSMUSG00000015850	27.6182	0.0499959	2
ENSMUSG00000015852	NA	0	0
ENSMUSG00000015854	1268	0.000763812	0
ENSMUSG00000015869	0.535108	3.37982	1
ENSMUSG00000015879	19.1702	0.076192	0
ENSMUSG00000015880	1.06246	1.65786	1
ENSMUSG00000015882	3.21549	0.58261	0
ENSMUSG00000015889	1.16441	1.21158	0
ENSMUSG00000015890	NA	0	0
ENSMUSG00000015932	0.207759	16.58	1
ENSMUSG00000015937	0.353037	8.93877	1
ENSMUSG00000015942	19.3094	0.0757628	0
ENSMUSG00000015943	0.489401	3.35495	1
ENSMUSG00000015944	16.6716	0.0850328	0
ENSMUSG00000015947	NA	0	0
ENSMUSG00000015950	NA	0	0
ENSMUSG00000015957	36.4404	0.0477006	0
ENSMUSG00000015961	0.326021	4.91571	0
ENSMUSG00000015962	1268	0.00117164	0
ENSMUSG00000015966	79.2798	0.0152286	0
ENSMUSG00000015968	607.048	0.00252067	0
ENSMUSG00000015970	292.409	0.0112253	0
ENSMUSG00000015971	1.5781	0.899575	0
ENSMUSG00000015980	6.33955	0.230573	0
ENSMUSG00000015981	216.405	0.00718145	0
ENSMUSG00000015994	0.297931	5.96657	0
ENSMUSG00000016018	0.586703	2.4149	0
ENSMUSG00000016024	279.917	0.00411072	0
ENSMUSG00000016028	6.40875	0.233776	0
ENSMUSG00000016087	NA	0	0
ENSMUSG00000016128	131.85	0.0141166	0
ENSMUSG00000016150	5.78648	0.231505	0
ENSMUSG00000016179	NA	0	0
ENSMUSG00000016181	2.33098	0.544716	0
ENSMUSG00000016194	NA	0	0
ENSMUSG00000016200	3.48303	0.485712	0
ENSMUSG00000016206	52.0661	0.0262633	0
ENSMUSG00000016239	21.8509	0.0873591	0
ENSMUSG00000016252	0.122813	23.9398	1
ENSMUSG00000016253	1.00388	1.39122	0
ENSMUSG00000016255	NA	0	0
ENSMUSG00000016256	0.877637	2.38823	1
ENSMUSG00000016257	0.627226	2.20296	0
ENSMUSG00000016262	232.779	0.0051436	0
ENSMUSG00000016283	860.949	0.00241357	0
ENSMUSG00000016308	0.261057	6.29172	0
ENSMUSG00000016319	0.190901	18.5579	1
ENSMUSG00000016327	1268	0.00043174	0
ENSMUSG00000016344	0.598667	3.04046	1
ENSMUSG00000016346	35.7335	0.0406333	0
ENSMUSG00000016349	278.769	0.00398725	2
ENSMUSG00000016356	91.1736	0.0243181	0
ENSMUSG00000016382	3.40756	0.438259	0
ENSMUSG00000016386	3.19997	0.506624	0
ENSMUSG00000016409	0.704756	1.90052	1
ENSMUSG00000016427	0.186307	9.69357	0
ENSMUSG00000016458	214.535	0.00764619	0
ENSMUSG00000016477	1.45054	1.09873	0
ENSMUSG00000016481	1.31701	1.15355	0
ENSMUSG00000016487	1.67423	0.904966	0
ENSMUSG00000016493	304.589	0.0102022	0
ENSMUSG00000016494	47.4608	0.0544374	0
ENSMUSG00000016495	0.686722	2.20156	0
ENSMUSG00000016496	95.9712	0.0142967	0
ENSMUSG00000016498	NA	0	0
ENSMUSG00000016503	0.651682	2.63855	1
ENSMUSG00000016510	1.7954	0.757355	0
ENSMUSG00000016520	6.36876	0.208609	0
ENSMUSG00000016524	913.216	0.00106815	0
ENSMUSG00000016526	0.800741	2.71577	0
ENSMUSG00000016528	2.88335	0.48149	0
ENSMUSG00000016529	288.255	0.00347165	0
ENSMUSG00000016534	0.461969	3.88953	1
ENSMUSG00000016541	0.317523	7.53853	1
ENSMUSG00000016552	9.57961	0.136237	0
ENSMUSG00000016554	0.231941	7.84781	0
ENSMUSG00000016559	0.154237	90.1918	1
ENSMUSG00000016619	0.544777	2.93696	1
ENSMUSG00000016624	48.5056	0.0293311	0
ENSMUSG00000016626	85.6627	0.0191056	0
ENSMUSG00000016637	1.36832	1.21896	0
ENSMUSG00000016664	1.014	1.57289	0
ENSMUSG00000016756	127.839	0.00859506	0
ENSMUSG00000016757	1.90015	0.797099	1
ENSMUSG00000016758	16.0156	0.155678	2
ENSMUSG00000016763	88.7417	0.0141076	0
ENSMUSG00000016831	0.692318	2.52653	1
ENSMUSG00000016833	0.236465	6.31692	1
ENSMUSG00000016918	2.48639	0.661249	0
ENSMUSG00000016921	0.167511	11.5753	1
ENSMUSG00000016933	3.0902	0.469883	0
ENSMUSG00000016940	2.12245	0.615935	0
ENSMUSG00000016942	174.152	0.00827445	0
ENSMUSG00000016946	1.13604	1.21297	0
ENSMUSG00000016982	192.286	0.00757504	0
ENSMUSG00000016984	0.630437	2.51935	0
ENSMUSG00000016995	111.785	0.0141096	0
ENSMUSG00000016998	NA	0	0
ENSMUSG00000017000	NA	0	0
ENSMUSG00000017002	1268	0.000370391	0
ENSMUSG00000017003	NA	0	0
ENSMUSG00000017004	NA	0	0
ENSMUSG00000017007	685.877	0.00122004	0
ENSMUSG00000017009	0.537733	19.7274	1
ENSMUSG00000017049	NA	0	0
ENSMUSG00000017057	36.8557	0.0340998	2
ENSMUSG00000017064	NA	0	0
ENSMUSG00000017119	0.896847	1.63125	1
ENSMUSG00000017132	18.4282	0.0797498	0
ENSMUSG00000017144	1.93118	1.15047	0
ENSMUSG00000017146	1.05863	2.56807	1
ENSMUSG00000017165	258.254	0.00944495	0
ENSMUSG00000017167	245.342	0.00612379	0
ENSMUSG00000017176	0.869384	1.80319	0
ENSMUSG00000017188	0.269993	6.90475	1
ENSMUSG00000017195	222.433	0.00494319	0
ENSMUSG00000017204	57.018	0.0211817	2
ENSMUSG00000017210	1.68075	0.845981	0
ENSMUSG00000017211	NA	0	0
ENSMUSG00000017221	0.336546	4.35834	1
ENSMUSG00000017264	0.748349	1.87892	0
ENSMUSG00000017286	0.62785	2.84872	1
ENSMUSG00000017288	1.26495	1.40135	0
ENSMUSG00000017291	0.782502	2.39558	1
ENSMUSG00000017299	0.686021	2.08442	0
ENSMUSG00000017300	145.502	0.00798193	0
ENSMUSG00000017307	0.937776	1.57173	0
ENSMUSG00000017309	NA	0	0
ENSMUSG00000017310	NA	0	0
ENSMUSG00000017311	576.537	0.00777724	0
ENSMUSG00000017314	17.038	0.0805399	0
ENSMUSG00000017316	NA	0	0
ENSMUSG00000017344	565.974	0.0024493	0
ENSMUSG00000017376	1.03917	1.53956	0
ENSMUSG00000017386	0.969446	2.20813	1
ENSMUSG00000017390	3.4171	0.572767	2
ENSMUSG00000017400	45.8016	0.0363266	0
ENSMUSG00000017404	0.0780732	264.899	1
ENSMUSG00000017405	2.40834	0.58043	0
ENSMUSG00000017412	343.561	0.00239117	0
ENSMUSG00000017417	11.3053	0.121928	0
ENSMUSG00000017418	2.60683	0.563922	1
ENSMUSG00000017421	0.353255	5.10695	0
ENSMUSG00000017428	0.180861	11.2669	1
ENSMUSG00000017446	NA	0	0
ENSMUSG00000017453	1.20184	1.50839	1
ENSMUSG00000017466	33.6763	0.0791891	0
ENSMUSG00000017478	0.370122	4.88769	1
ENSMUSG00000017485	1.34558	1.50859	0
ENSMUSG00000017491	155.737	0.00821134	0
ENSMUSG00000017493	39.853	0.0404606	2
ENSMUSG00000017499	1.89269	1.01016	1
ENSMUSG00000017548	0.460112	10.9086	1
ENSMUSG00000017550	1.09296	1.71203	1
ENSMUSG00000017561	0.561618	2.67455	1
ENSMUSG00000017588	NA	0	0
ENSMUSG00000017607	136.98	0.0110642	0
ENSMUSG00000017615	1.16765	1.31495	0
ENSMUSG00000017631	1.57731	1.02152	0
ENSMUSG00000017639	4.46514	0.359629	1
ENSMUSG00000017652	72.9529	0.0178412	0
ENSMUSG00000017664	2.33043	0.663646	0
ENSMUSG00000017667	17.8849	0.0780783	2
ENSMUSG00000017670	2.75725	0.518407	0
ENSMUSG00000017677	0.752168	2.53599	1
ENSMUSG00000017679	15.311	0.103654	0
ENSMUSG00000017686	1.02563	1.31516	0
ENSMUSG00000017688	NA	0	0
ENSMUSG00000017692	87.2927	0.0145924	2
ENSMUSG00000017697	3.38776	0.548149	2
ENSMUSG00000017707	0.748611	2.34257	0
ENSMUSG00000017713	246.697	0.0121227	0
ENSMUSG00000017715	0.74564	1.8437	0
ENSMUSG00000017716	0.680726	12.2883	1
ENSMUSG00000017718	3.94478	0.412921	1
ENSMUSG00000017720	NA	0	0
ENSMUSG00000017721	1.12826	1.2183	0
ENSMUSG00000017723	1.49261	2.42259	0
ENSMUSG00000017724	3.94982	0.539038	2
ENSMUSG00000017733	NA	0	0
ENSMUSG00000017734	7.49518	0.233332	2
ENSMUSG00000017737	160.586	0.011591	0
ENSMUSG00000017740	76.5442	0.0173477	0
ENSMUSG00000017747	2.56612	0.538037	1
ENSMUSG00000017754	1.76734	1.24948	0
ENSMUSG00000017756	2.1645	0.64569	1
ENSMUSG00000017760	0.655198	3.2488	1
ENSMUSG00000017764	1.05207	1.33283	1
ENSMUSG00000017765	3.58232	0.518379	0
ENSMUSG00000017767	760.641	0.00290478	0
ENSMUSG00000017774	1.80289	1.34873	0
ENSMUSG00000017776	0.629703	2.33792	0
ENSMUSG00000017778	0.0904046	75.5812	1
ENSMUSG00000017781	0.422409	3.52285	0
ENSMUSG00000017801	0.68422	2.43203	0
ENSMUSG00000017802	2.80391	0.493166	0
ENSMUSG00000017817	333.925	0.00543385	0
ENSMUSG00000017830	36.3773	0.0350168	0
ENSMUSG00000017831	0.481568	4.16162	0
ENSMUSG00000017832	121.462	0.00993665	0
ENSMUSG00000017837	1.89797	0.760474	0
ENSMUSG00000017843	0.547589	2.95441	0
ENSMUSG00000017858	1.22301	1.12449	0
ENSMUSG00000017861	0.275825	8.16628	1
ENSMUSG00000017868	28.3964	0.0535937	0
ENSMUSG00000017897	252.734	0.00443069	0
ENSMUSG00000017922	NA	0	0
ENSMUSG00000017929	5.05129	0.328121	0
ENSMUSG00000017943	155.623	0.019876	0
ENSMUSG00000017950	65.5438	0.0199577	0
ENSMUSG00000017969	4.95264	0.307864	0
ENSMUSG00000017978	17.2923	0.0871289	0
ENSMUSG00000017999	0.308993	5.49957	1
ENSMUSG00000018001	5.34051	0.27863	0
ENSMUSG00000018008	591.307	0.00333551	0
ENSMUSG00000018012	1.56691	1.58899	1
ENSMUSG00000018040	0.858624	1.74443	0
ENSMUSG00000018042	0.456233	4.40193	1
ENSMUSG00000018068	1.07219	1.44135	1
ENSMUSG00000018076	0.668178	2.60994	0
ENSMUSG00000018102	8.01637	0.349158	0
ENSMUSG00000018126	91.2185	0.0157973	0
ENSMUSG00000018143	29.0639	0.0535381	2
ENSMUSG00000018160	0.808259	2.08303	1
ENSMUSG00000018166	2.82472	0.716643	0
ENSMUSG00000018167	1.83295	0.849444	1
ENSMUSG00000018168	469.028	0.00233207	0
ENSMUSG00000018169	101.076	0.00894966	0
ENSMUSG00000018171	0.4657	3.44254	1
ENSMUSG00000018189	0.420147	3.86794	1
ENSMUSG00000018196	7.84608	4.8711	2
ENSMUSG00000018199	2.14581	0.711661	0
ENSMUSG00000018209	0.897764	1.62522	0
ENSMUSG00000018211	NA	0	0
ENSMUSG00000018217	98.133	0.0142887	0
ENSMUSG00000018238	284.643	0.00372557	0
ENSMUSG00000018239	0.570324	3.41991	0
ENSMUSG00000018259	NA	0	0
ENSMUSG00000018263	175.796	0.00618342	0
ENSMUSG00000018286	0.156915	25.7535	1
ENSMUSG00000018287	0.351815	4.63739	0
ENSMUSG00000018293	0.0916387	52.5978	1
ENSMUSG00000018322	1.04477	1.49542	0
ENSMUSG00000018326	0.162023	10.0353	0
ENSMUSG00000018334	14.7689	0.0992977	0
ENSMUSG00000018339	6.67316	0.393421	2
ENSMUSG00000018340	1.12958	1.53026	0
ENSMUSG00000018341	97.742	0.0184229	0
ENSMUSG00000018347	5.18361	0.290662	0
ENSMUSG00000018362	1.81514	1.36416	0
ENSMUSG00000018363	2.14012	0.681647	0
ENSMUSG00000018372	2.43957	0.640447	1
ENSMUSG00000018377	1.51813	0.967267	1
ENSMUSG00000018378	4.92516	0.341182	2
ENSMUSG00000018379	0.420261	4.33582	1
ENSMUSG00000018381	27.1424	0.0496751	0
ENSMUSG00000018387	102.624	0.0156072	0
ENSMUSG00000018395	1.28864	1.19154	0
ENSMUSG00000018398	2.15111	0.701251	1
ENSMUSG00000018401	2.04536	0.735827	0
ENSMUSG00000018405	7.96727	0.194771	0
ENSMUSG00000018411	2.21135	0.85943	1
ENSMUSG00000018412	0.415623	4.75194	0
ENSMUSG00000018415	1.04784	1.51498	0
ENSMUSG00000018417	1.44288	1.10521	0
ENSMUSG00000018425	1.05078	1.44363	0
ENSMUSG00000018427	5.76365	0.296971	0
ENSMUSG00000018428	0.639427	3.13315	1
ENSMUSG00000018433	0.349061	5.04575	1
ENSMUSG00000018442	0.674724	2.28625	0
ENSMUSG00000018446	0.144031	20.3651	1
ENSMUSG00000018449	0.800246	1.79619	0
ENSMUSG00000018451	36.4316	0.045662	0
ENSMUSG00000018459	NA	0	0
ENSMUSG00000018470	22.2344	0.0530467	0
ENSMUSG00000018474	2.03081	1.19953	1
ENSMUSG00000018476	0.91942	2.14956	1
ENSMUSG00000018479	78.2342	0.0150841	0
ENSMUSG00000018481	0.459355	3.95021	1
ENSMUSG00000018486	NA	0	0
ENSMUSG00000018500	39.7494	0.0452961	2
ENSMUSG00000018501	0.224743	12.0625	1
ENSMUSG00000018507	39.8267	0.0533431	2
ENSMUSG00000018509	0.597284	3.33792	0
ENSMUSG00000018537	1.19122	1.60459	0
ENSMUSG00000018541	0.839339	1.97646	0
ENSMUSG00000018543	15.269	0.0924771	2
ENSMUSG00000018547	2.55212	0.526753	0
ENSMUSG00000018548	0.960557	1.74543	1
ENSMUSG00000018554	39.2149	0.039874	0
ENSMUSG00000018559	0.794212	1.75618	0
ENSMUSG00000018565	0.446541	3.44235	0
ENSMUSG00000018566	51.7146	0.0249908	0
ENSMUSG00000018567	0.211374	12.7071	1
ENSMUSG00000018569	5.76531	0.6781	2
ENSMUSG00000018570	6.91931	0.180512	0
ENSMUSG00000018572	0.624762	3.01866	0
ENSMUSG00000018574	2.34926	0.635025	1
ENSMUSG00000018581	396.191	0.00338543	0
ENSMUSG00000018583	0.156711	18.0025	1
ENSMUSG00000018585	0.182032	20.3661	1
ENSMUSG00000018589	1268	0.00112955	0
ENSMUSG00000018593	0.402716	22.4586	1
ENSMUSG00000018595	NA	0	0
ENSMUSG00000018599	4.26799	0.376792	0
ENSMUSG00000018604	0.676547	4.48926	1
ENSMUSG00000018620	NA	0	0
ENSMUSG00000018623	NA	0	0
ENSMUSG00000018634	NA	0	0
ENSMUSG00000018648	3.00223	1.00386	2
ENSMUSG00000018651	0.636655	2.72144	0
ENSMUSG00000018654	428.619	0.00275321	0
ENSMUSG00000018656	NA	0	0
ENSMUSG00000018659	1.81291	0.918683	0
ENSMUSG00000018661	2.20286	0.651932	1
ENSMUSG00000018666	0.221786	12.1882	1
ENSMUSG00000018669	0.592867	2.82156	1
ENSMUSG00000018672	32.0213	0.0495436	0
ENSMUSG00000018677	0.271836	6.18977	0
ENSMUSG00000018678	1.09767	1.54904	0
ENSMUSG00000018697	0.605575	2.62193	1
ENSMUSG00000018698	168.057	0.0151728	0
ENSMUSG00000018707	0.479269	4.19291	1
ENSMUSG00000018727	3.72014	0.5047	1
ENSMUSG00000018733	4.31521	0.334327	0
ENSMUSG00000018736	1.33986	1.26155	1
ENSMUSG00000018740	9.278	0.141054	0
ENSMUSG00000018750	15.7409	0.0865967	0
ENSMUSG00000018761	0.491926	3.43968	1
ENSMUSG00000018765	0.823953	1.89744	1
ENSMUSG00000018770	0.119076	18.742	1
ENSMUSG00000018774	2.47914	1.02401	1
ENSMUSG00000018776	87.6631	0.0153613	0
ENSMUSG00000018796	1.49677	0.938743	0
ENSMUSG00000018800	6.82361	0.221578	0
ENSMUSG00000018809	1.57085	1.17454	1
ENSMUSG00000018819	387.473	0.00782058	0
ENSMUSG00000018820	3.72619	0.403157	0
ENSMUSG00000018821	0.775339	6.35629	2
ENSMUSG00000018822	257.084	0.00464008	0
ENSMUSG00000018830	547.58	0.00280294	0
ENSMUSG00000018841	1.90609	0.804372	1
ENSMUSG00000018844	733.063	0.00346527	0
[truncated: 14,384 more rows]
