# Supplementary material for: Gene-expression memory-based prediction of cell lineages from scRNA-seq datasets
Source: Nat Commun. 2024 Mar 29;15:2744. doi: 10.1038/s41467-024-47158-y (PMC10980719; doi:10.1038/s41467-024-47158-y)
Supplement: Supplementary file 11 — Source Data [file 41467_2024_47158_MOESM11_ESM.zip › Source Data files/Source Data file S20f.csv]

PIS	Entero1	Stem	Olfm4	Entero2	Spheroid	Paneth	Goblet
0	0	1	0	0	0	0	0
0.833	0	0	0	0	0	0.167	0
0	0	1	0	0	0	0	0
0.029	0	0.971	0	0	0	0	0
0.125	0	0	0	0	0.875	0	0
0	0	0.182	0	0	0.818	0	0
0.167	0	0	0.833	0	0	0	0
0.118	0	0	0.824	0	0	0	0.059
1	0	0	0	0	0	0	0
0.917	0	0.083	0	0	0	0	0
0.75	0	0.125	0.062	0	0	0	0.062
0.75	0	0.125	0.062	0	0	0	0.062
0.04	0.36	0	0.6	0	0	0	0
0	0	0	0	1	0	0	0
0	0.9	0	0	0.1	0	0	0
0.167	0.8	0	0.033	0	0	0	0
0.188	0	0.625	0.094	0	0.031	0	0.062
0.4	0	0	0.6	0	0	0	0
0.4	0	0.2	0.2	0	0	0.2	0
0	0.333	0	0	0.667	0	0	0
0	1	0	0	0	0	0	0
0	0	1	0	0	0	0	0
0.6	0	0	0	0	0	0.4	0
0.625	0	0	0.25	0	0	0	0.125
0.5	0	0.389	0.056	0	0.056	0	0
0.519	0.444	0	0	0	0	0	0.037
0	0.96	0	0.04	0	0	0	0
0	0.96	0	0.04	0	0	0	0
0	0	0.6	0.4	0	0	0	0
0	1	0	0	0	0	0	0
