# Supplementary material for: Gene-expression memory-based prediction of cell lineages from scRNA-seq datasets
Source: Nat Commun. 2024 Mar 29;15:2744. doi: 10.1038/s41467-024-47158-y (PMC10980719; doi:10.1038/s41467-024-47158-y)
Supplement: Supplementary file 11 — Source Data [file 41467_2024_47158_MOESM11_ESM.zip › Source Data files/Source Data file 4g.csv]

percentage	Precision	Sensitivity
0	0.061929125	1
10	0.421352812	0.982730455
20	0.569691946	0.962427071
30	0.707548861	0.920886814
40	0.766645395	0.841073512
50	0.848972061	0.751691949
60	0.886985173	0.62823804
70	0.924709652	0.538856476
80	0.966004184	0.431038506
90	0.999325236	0.345624271
100	1	0.133488915
