# Supplementary material for: Gene-expression memory-based prediction of cell lineages from scRNA-seq datasets
Source: Nat Commun. 2024 Mar 29;15:2744. doi: 10.1038/s41467-024-47158-y (PMC10980719; doi:10.1038/s41467-024-47158-y)
Supplement: Supplementary file 11 — Source Data [file 41467_2024_47158_MOESM11_ESM.zip › Source Data files/Source Data file 5c.csv]

cell type	memory	value
DCIS	none	18774
in tumor	none	23281
DCIS	qual	3032
in tumor	qual	3213
DCIS	quant	3298
in tumor	quant	3392
