# Supplementary material for: Gene-expression memory-based prediction of cell lineages from scRNA-seq datasets
Source: Nat Commun. 2024 Mar 29;15:2744. doi: 10.1038/s41467-024-47158-y (PMC10980719; doi:10.1038/s41467-024-47158-y)
Supplement: Supplementary file 11 — Source Data [file 41467_2024_47158_MOESM11_ESM.zip › Source Data files/Source Data file S16d.csv]

Asym				drug-susceptible				drug-resistant
paired	variable	value		paired	variable	value		paired	variable	value
1	Real_percentage	0.041543027		1	Real_percentage	83.14285714		1	Real_percentage	13.14285714
2	Real_percentage	0.138461538		2	Real_percentage	69.04761905		2	Real_percentage	19.3877551
3	Real_percentage	0.0375		3	Real_percentage	18.6746988		3	Real_percentage	77.71084337
4	Real_percentage	0.066115702		4	Real_percentage	25.09803922		4	Real_percentage	69.80392157
5	Real_percentage	0		5	Real_percentage	91.85750636		5	Real_percentage	8.142493639
6	Real_percentage	0		6	Real_percentage	92.62086514		6	Real_percentage	7.37913486
7	Real_percentage	0.043062201		7	Real_percentage	5.733944954		7	Real_percentage	90.13761468
8	Real_percentage	0.088495575		8	Real_percentage	14.43089431		8	Real_percentage	77.43902439
1	Predicted_percentage	0.016666667		1	Predicted_percentage	77.68595041		1	Predicted_percentage	21.48760331
2	Predicted_percentage	0.045454545		2	Predicted_percentage	68.88888889		2	Predicted_percentage	28.88888889
3	Predicted_percentage	0		3	Predicted_percentage	23.07692308		3	Predicted_percentage	76.92307692
4	Predicted_percentage	0.088235294		4	Predicted_percentage	22.53521127		4	Predicted_percentage	73.23943662
5	Predicted_percentage	0		5	Predicted_percentage	89.47368421		5	Predicted_percentage	10.52631579
6	Predicted_percentage	0		6	Predicted_percentage	89.85507246		6	Predicted_percentage	10.14492754
7	Predicted_percentage	0		7	Predicted_percentage	3.278688525		7	Predicted_percentage	96.72131148
8	Predicted_percentage	0		8	Predicted_percentage	16.98113208		8	Predicted_percentage	83.01886792
